# Supplementary material for: Zebrafish transposable elements show extensive diversification in age, genomic distribution, and developmental expression
Source: Genome Res. 2022 Jul;32(7):1408–23. doi: 10.1101/gr.275655.121 (PMC9341512; doi:10.1101/gr.275655.121)
Supplement: Supplemental Material [file supp_gr.275655.121_Supplementary_data_2.tar.gz › supp-data-2/DIRS1c_DR.mafft.fa]

>DIRS1c_DR|78771
------------------------------------------------------------
------------------------------------------------------------
------------------------------------------------------------
------------------------------------------------------------
------------------------------------------------------------
------------------------------------------------------------
------------------------------------------------------------
------------------------------------------------------------
------------------------------------------------------------
------------------------------------------------------------
------------------------------------------------------------
------------------------------------------------------------
------------------------------------------------------------
------------------------------------------------------------
------------------------------------------------------------
------------------------------------------------------------
------------------------------------------------------------
------------------------------------------------------------
------------------------------------------------------------
------------------------------------------------------------
------------------------------------------------------------
------------------------------------------------------------
------------------------------------------------------------
------------------------------------------------------------
------------------------------------------------------------
------------------------------------------------------------
------------------------------------------------------------
------------------------------------------------------------
------------------------------------------------------------
------------------------------------------------------------
------------------------------------------------------------
------------------------------------------------------------
------------------------------------------------------------
------------------------------------------------------------
------------------------------------------------------------
------------------------------------------------------------
------------------------------------------------------------
------------------------------------------------------------
------------------------------------------------------------
------------------------------------------------------------
------------------------------------------------------------
------------------------------------------------------------
------------------------------------------------------------
------------------------------------------------------------
------------------------------------------------------------
------------------------------------------------------------
------------------------------------------------------------
------------------------------------------------------------
------------------------------------------------------------
------------------------------------------------------------
------------------------------------------------------------
------------------------------------------------------------
------------------------------------------------------------
------------------------------------------------------------
------------------------------------------------------------
------------------------------------------------------------
------------------------------------------------------------
------------------------------------------------------------
------------------------------------------------------------
------------------------------------------------------------
------------------------------------------------------------
------------------------------------------------------------
------------------------------------------------------------
------------------------------------------------------------
------------------------------------------------------------
------------------------------------------------------------
------------------------------------------------------------
------------------------------------------------------------
------------------------------------------------------------
------------------------------------------------------------
------------------------------------------------------------
------------------------------------------------------------
------------------------------------------------------------
------------------------------------------------------------
------------------------------------------------------------
------------------------------------------------------------
------------------------------------------------------------
-------------------------------cttgtc-aaagcttgca------------
------------------------------------------------------------
------------------------------------------------------------
--------------------------------------------------gcttttttgc
ag-ctgggtc----agcctacgcc-------------aatgtgg-----------gcca-
-------------------------------------------------------ggcct
ctgccc------------------------------------atacctagag--------
-tgctg-gg-------ccaagctgcatgaggatagccccacctatgtgt----cat----
---------------------------------agagagcatcatct----t--------
-tc---------attgtgcag------------------------------cgtcatcta
------------agtcag--ccactcgtgc------------------------------
---ctgg--------------------------------------------------tga
gg-gcgatgcccat--agtgtaaccttaacctggttgata---tacatgatgtagactag
atttgcc---------------ttcttg-cattct-at-----ttccagacttgtctat-
-ttgg----------------c--------------tttg---ctgtgggaa----ctct
------gaagtt------------------------------------------------
---------------------------------------------------cttgacggt
aaaaag------------------------ggtggccgagc-------------------
------------------------------------------------------------
------------------------------------------------------------
at-----------gttccatagatagta-------------------------ttagaag
------------acaaatgccggctccgt-gc---ctgctctttgcc----aaagcatct
gcccataggttacatactgcgagaagacttatatagtggaat--gtgcagagtcataaga
cattcctgcaagaagacacagggccagtctgatttccagctcacagcctcaatttactac
aggctcgagcctgccag-------------aaactccatca------tcttgcgcatca-
-------gcctcttcat---gatactttgagggccatcacttctagccctctcacgtgat
gcccctccaaagaggcaattcggatattctgatggtgccaattatgtaagctctgtcagc
gtggttgttgaggt------------ggctctttcg--agtgagcttggctgtgtgatca
gtttgttaaaca-gttcagggctgtgca--tttc--------tatggtt--aacaccca-
------agctgcctctg-tgt--gcacaaaattattgcgatcctcctga-----------
--aggatgcaattgtggtccctccagcaga--gataaataagagctgt------------
----g------------------------ggct---------gcgatcaatgctggtt--
----------tgtaattttgaactcgcttttcaaaatgc-a--t--gcagaaacacattt
agacctgagggatgtttcatggtttggaattta-ggcctctgtgccggttttctccaaac
ttgtg----gggggtgcccaagcgcagat----ggtgctctgg-c----acctcaac---
--ctgt------------------------------------------------------
------------------------------------------------------------
---------tagggtttt-gggtca--actgtg---------------------------
------------------------------------------------------------
--aaaag-agcat--------------gccaggcagagcatctc----------------
---ttatc------------tcagtatagagct--ggaat-caatctccatgaca-----
------------------gcgcac---ctttccaagtcatggaaaggaa-----------
-------------------------------acagtggtctt-a----------------
-----------------------ctcaagttcttttagaaactgctg-----gggcatat
g-----------------------------ctgcagccatgat-----------------
------------------------------------------------------------
----cacagctt------------------------------------------------
---------------------ggattgtgcatttg------------------ca-tttc
agcactgtct--------------------------------------------------
-------------------tcatg------------------------------------
accagg---------tcct-----------------------------------------
------------------------------------------------------------
------------------------------------------------------------
----------c-------------------agatgg----------gcacggcatgc---
------------------------------------------------------------
------------------------------------------------------------
------------------------------------------------------------
------------------------------------------------------------
------------------------------------------------------------
------------------------------------------------------------
------------------------------------------------------------
------------------------------------------------------------
------------------------------------------------------------
------------------------------------------------------------
------------------------------------------------------------
------------------------------------------------------------
------------------------------------------------------------
------------------------------------------------------------
------------------------------------------------------------
------------------------------------------------------------
------------------------------------------------------------
------------------------------------------------------------
------------------------------------------------------------
------------------------------------------------------------
------------------------------------------------------------
------------------------------------------------------------
------------------------------------------------------------
------------------------------------------------------------
------------------------------------------------------------
------------------------------------------------------------
------------------------------------------------------------
------------------------------------------------------------
------------------------------------------------------------
------------------------------------------------------------
------------------------------------------------------------
------------------------------------------------------------
------------------------------------------------------------
------------------------------------------------------------
------------------------------------------------------------
------------------------------------------------------------
------------------------------------------------------------
------------------------------------------------------------
------------------------------------------------------------
------------------------------------------------------------
--
>DIRS1c_DR|78772
------------------------------------------------------------
------------------------------------------------------------
------------------------------------------------------------
------------------------------------------------------------
------------------------------------------------------------
------------------------------------------------------------
------------------------------------------------------------
------------------------------------------------------------
------------------------------------------------------------
------------------------------------------------------------
------------------------------------------------------------
------------------------------------------------------------
------------------------------------------------------------
------------------------------------------------------------
------------------------------------------------------------
------------------------------------------------------------
------------------------------------------------------------
------------------------------------------------------------
------------------------------------------------------------
------------------------------------------------------------
------------------------------------------------------------
------------------------------------------------------------
------------------------------------------------------------
------------------------------------------------------------
------------------------------------------------------------
------------------------------------------------------------
------------------------------------------------------------
------------------------------------------------------------
------------------------------------------------------------
------------------------------------------------------------
------------------------------------------------------------
------------------------------------------------------------
------------------------------------------------------------
------------------------------------------------------------
------------------------------------------------------------
------------------------------------------------------------
------------------------------------------------------------
------------------------------------------------------------
------------------------------------------------------------
------------------------------------------------------------
------------------------------------------------------------
------------------------------------------------------------
------------------------------------------------------------
------------------------------------------------------------
------------------------------------------------------------
------------------------------------------------------------
------------------------------------------------------------
------------------------------------------------------------
------------------------------------------------------------
------------------------------------------------------------
------------------------------------------------------------
------------------------------------------------------------
------------------------------------------------------------
------------------------------------------------------------
------------------------------------------------------------
------------------------------------------------------------
------------------------------------------------------------
------------------------------------------------------------
------------------------------------------------------------
------------------------------------------------------------
------------------------------------------------------------
------------------------------------------------------------
------------------------------------------------------------
------------------------------------------------------------
------------------------------------------------------------
------------------------------------------------------------
------------------------------------------------------------
------------------------------------------------------------
------------------------------------------------------------
------------------------------------------------------------
------------------------------------------------------------
------------------------------------------------------------
------------------------------------------------------------
------------------------------------------------------------
------------------------------------------------------------
------------------------------------------------------------
------------------------------------------------------------
------------------------------------------------------------
------------------------------------------------------------
------------------------------------------------------------
------------------------------------------------------------
------------------------------------------------------------
------------------------------------------------------------
------------------------------------------------------------
------------------------------------------------------------
------------------------------------------------------------
------------------------------------------------------------
------------------------------------------------------------
------------------------------------------------------------
------------------------------------------------------------
------------------------------------------------------------
------------------------------------------------------------
------------------------------------------------------------
------------------------------------------------------------
------------------------------------------------------------
------------------------------------------------------------
------------------------------------------------------------
------------------------------------------------------------
---------------------------------------------c-----taggcgat-
-cccata---------t-gc-------tt-----------------attcagccac--g-
-------gtgc-a-------------atc-----ccc---------cctca-----c---
gagca--gacccgtgtc----------------ttccctc--------tccgctaacca-
----------tct-tat-----ta-tatgcgtact-------tc--ccctt---------
------tcaggg--gtagtccatatgta--ttttttgccatc-atgt---cttcctca-t
t--------ggg-t--agcagat---ggcctccgc---agcgt--cc-tccc--------
---tatc----------aggactgcaag--ctt------t-------cc-caacc-----
------tactgtcgt----at---------tttcctagaat-tatctag--------atg
c---t-cacgact-----t-ccc-----aa---a-----aa-----at------------
----------atat----ct---------aatc------------cataaa---------
--------------acttc----------tttga------a-----gt-gggataagt-a
agagcca-gggat----cacg--ttgga----g-ga---ccgcac----c-tc------t
ttttgatgcaggagcgctcacgct-a---------tgcc-tgg-c-ta-tcctct-----
--ca------tc-gaggcg-----aaggtaag-------gtgcagtcatta---------
------------------------------------------------------------
---------tggcg-tt-----tt----ccag-----aga-ttt--cccca---------
-----tt---cgtgaatta-----------------------------------------
-----------------------------------aagttcc------------------
---ccatccg-aag---------gggaacgctc----tg----gttactaaagta--a--
-----cc------------ct----------------------------cggaaatgcta
tt----------------------taacat------cgccatattgactg----------
-----------------------------ttc-cttac------c-------tg-ta---
----------------------------------------g--ttcag--tct-------
--------------------------c---tt----------------------------
----aaaagg---atg--------------------------------------------
gcg-tgt-----------------ccttgc-------ttcacctgtgctta--tt-tgc-
gg----agataat----tggcaataagg----------------------cacacgtgc-
--------------gcaagctt-------ac-----------------------------
gct------------gccaatt-ca-tt----------------------------gg--
---ca--ttca-------------ttggcccgt-----------------------tgta
t--------------------------------------actctt---------------
---------tc-------------------agacga------------gtggctttc---
---------------------------tgaaat---------------------------
----------gaaat--------------------------------cccc-ca------
---------------------ttc-gtgaa-tt-----a----------------agt-a
aa---------------------------------------t-t---------------c
actg------------------------------ata-----------------------
-gcattt-----------------------------------------------------
-----------------ctgttccc-----------------------------------
------------------------------------------------------------
------------------------------------------------------------
------------------------------------------------------------
------------------------------------------------------------
------------------------------------------------------------
------------------------------------------------------------
------------------------------------------------------------
------------------------------------------------------------
---------------------------------------------------cgagg----
------------------------------------------------------------
------------------------------------------------------------
-gttacttt---------------------------------------------------
------------------------------------------------------------
agtaacc-----------------------------------------------------
------------------------------------------------------------
------------------------------------aga---------------------
------------------------------------------------------------
------------------------------------------------------------
------------------------------------------------------------
------------------------------------------------------------
------------------------------------------------------------
------------------------------------------------------------
------------------------------------------------------------
------------------------------------------------------------
------------------------------------------------------------
------------------------------------------------------------
------------------------------------------------------------
------------------------------------------------------------
------------------------------------------------------------
------------------------------------------------------------
------------------------------------------------------------
------------------------------------------------------------
------------------------------------------------------------
--
>DIRS1c_DR|78773
------------------------------------------------------------
------------------------------------------------------------
------------------------------------------------------------
------------------------------------------------------------
------------------------------------------------------------
------------------------------------------------------------
------------------------------------------------------------
------------------------------------------------------------
------------------------------------------------------------
------------------------------------------------------------
------------------------------------------------------------
------------------------------------------------------------
------------------------------------------------------------
------------------------------------------------------------
------------------------------------------------------------
------------------------------------------------------------
------------------------------------------------------------
------------------------------------------------------------
------------------------------------------------------------
------------------------------------------------------------
------------------------------------------------------------
------------------------------------------------------------
------------------------------------------------------------
------------------------------------------------------------
------------------------------------------------------------
------------------------------------------------------------
------------------------------------------------------------
------------------------------------------------------------
------------------------------------------------------------
------------------------------------------------------------
------------------------------------------------------------
------------------------------------------------------------
------------------------------------------------------------
------------------------------------------------------------
------------------------------------------------------------
------------------------------------------------------------
------------------------------------------------------------
------------------------------------------------------------
------------------------------------------------------------
------------------------------------------------------------
------------------------------------------------------------
------------------------------------------------------------
------------------------------------------------------------
------------------------------------------------------------
------------------------------------------------------------
------------------------------------------------------------
------------------------------------------------------------
------------------------------------------------------------
------------------------------------------------------------
------------------------------------------------------------
------------------------------------------------------------
------------------------------------------------------------
------------------------------------------------------------
------------------------------------------------------------
------------------------------------------------------------
------------------------------------------------------------
------------------------------------------------------------
------------------------------------------------------------
------------------------------------------------------------
------------------------------------------------------------
------------------------------------------------------------
------------------------------------------------------------
------------------------------------------------------------
------------------------------------------------------------
------------------------------------------------------------
------------------------------------------------------------
------------------------------------------------------------
------------------------------------------------------------
------------------------------------------------------------
------------------------------------------------------------
------------------------------------------------------------
------------------------------------------------------------
------------------------------------------------------------
------------------------------------------------------------
------------------------------------------------------------
------------------------------------------------------------
------------------------------------------------------------
------------------------------------------------------------
------------------------------------------------------------
------------------------------------------------------------
------------------------------------------------------------
------------------------------------------------------------
--------------------------------------------aagg--g---------
------------------------------------------------------------
------------------------------------------------------------
------------------------------------------------------------
------------at------------------aa---------g-------tctggct--
---------------------tgctctcct------------------------------
------------------------------------------------------------
------------------------------------------------actg---attaa
-ttg-gc-ag--------------------------------------------------
------------------------------------------------------------
------------------------------------------------------------
----------------------------------------------------cacctgtg
ggagct--------------------------gtgctctgccaac---------------
-------------------------------------------------------tca--
---------taggcattc------------------------attggcccg---------
tt-tt--------cttactc--------------------------------ttctg---
------------------------------------------------------------
------------------------------------------------------------
------------------------------------------------------------
------------------------------------------------------------
------------------------------------------------------------
------------------------------------------------------------
----------------------------------------ag------------------
-------gga--------------------------------------------------
--------ttgtt-----------------------------------------------
------------------------------------------------------------
------------------------------------------------------------
------------------------------------------------------------
------------------------------------------------------------
------------------------------------------------------------
--ca--------------------------------------------------------
------------------------------------------------------------
aa----------------------------------------------------------
------------------------------------------------------------
---------------------------gc-------------------------------
------------------------------------------------------------
------------------------------------------------------------
------------------------------------------------------------
---------------------------gattc-cca------------------------
------------------------------------------------------------
------------------------------------------------------------
------------------------------------------------------------
------------------------------------------------------------
------------------------------------------------------------
------------------------------------------------------------
------------------------------------------------------------
------------------------------------------------------------
------------------------------------------------------------
------------------------------------------------------------
------------------------------------------------------------
------------------------------------------------------------
------------------------------------------------------------
------------------------------------------------------------
------------------------------------------------------------
------------------------------------------------------------
------------------------------------------------------------
------------------------------------------------------------
------------------------------------------------------------
------------------------------------------------------------
------------------------------------------------------------
------------------------------------------------------------
------------------------------------------------------------
------------------------------------------------------------
------------------------------------------------------------
------------------------------------------------------------
------------------------------------------------------------
------------------------------------------------------------
------------------------------------------------------------
------------------------------------------------------------
------------------------------------------------------------
------------------------------------------------------------
------------------------------------------------------------
------------------------------------------------------------
------------------------------------------------------------
------------------------------------------------------------
------------------------------------------------------------
------------------------------------------------------------
------------------------------------------------------------
------------------------------------------------------------
------------------------------------------------------------
------------------------------------------------------------
------------------------------------------------------------
------------------------------------------------------------
------------------------------------------------------------
------------------------------------------------------------
------------------------------------------------------------
------------------------------------------------------------
------------------------------------------------------------
------------------------------------------------------------
--
>DIRS1c_DR|78774
------------------------------------------------------------
------------------------------------------------------------
------------------------------------------------------------
------------------------------------------------------------
------------------------------------------------------------
------------------------------------------------------------
------------------------------------------------------------
------------------------------------------------------------
------------------------------------------------------------
------------------------------------------------------------
------------------------------------------------------------
------------------------------------------------------------
------------------------------------------------------------
------------------------------------------------------------
------------------------------------------------------------
------------------------------------------------------------
------------------------------------------------------------
------------------------------------------------------------
------------------------------------------------------------
------------------------------------------------------------
------------------------------------------------------------
------------------------------------------------------------
------------------------------------------------------------
------------------------------------------------------------
------------------------------------------------------------
------------------------------------------------------------
------------------------------------------------------------
------------------------------------------------------------
------------------------------------------------------------
------------------------------------------------------------
------------------------------------------------------------
------------------------------------------------------------
------------------------------------------------------------
------------------------------------------------------------
------------------------------------------------------------
------------------------------------------------------------
------------------------------------------------------------
------------------------------------------------------------
------------------------------------------------------------
------------------------------------------------------------
------------------------------------------------------------
------------------------------------------------------------
------------------------------------------------------------
------------------------------------------------------------
------------------------------------------------------------
------------------------------------------------------------
------------------------------------------------------------
------------------------------------------------------------
------------------------------------------------------------
------------------------------------------------------------
------------------------------------------------------------
------------------------------------------------------------
------------------------------------------------------------
------------------------------------------------------------
------------------------------------------------------------
------------------------------------------------------------
------------------------------------------------------------
------------------------------------------------------------
------------------------------------------------------------
------------------------------------------------------------
------------------------------------------------------------
------------------------------------------------------------
------------------------------------------------------------
------------------------------------------------------------
------------------------------------------------------------
------------------------------------------------------------
------------------------------------------------------------
------------------------------------------------------------
------------------------------------------------------------
------------------------------------------------------------
------------------------------------------------------------
------------------------------------------------------------
------------------------------------------------------------
------------------------------------------------------------
------------------------------------------------------------
------------------------------------------------------------
------------------------------------------------------------
------------------------------------------------------------
------------------------------------------------------------
------------------------------------------------------------
------------------------------------------------------------
------------------------------------------------------------
------------------------------------------------------------
------------------------------------------------------------
------------------------------------------------------------
------------------------------------------------------------
------------------------------------------------------------
------------------------------------------------------------
------------------------------------------------------------
------------------------------------------------------------
------------------------------------------------------------
------------------------------------------------------------
-----------aaaagagcact-----------------------------cctc-----
-----ctca-----------ggg-------------------------------------
------------------------------------------------------------
---------------------------------------------------tggc-----
-----------------------------------------------------------g
tt-ctc-----gcacttgat-gac------------------------------------
------------a-----------------cc----------------------------
----------------------------------------------------------g-
--------------------------g---------------------------------
------------------------------------------------------------
------------------------------------------------------------
------------------------------------------------------------
----------ggac----------------------------------------------
--------------------------ca-----------------------gatg-----
----------------------------------------t-------------------
--ccatcgcggaa-----------------------------------------------
------------------------------------------------------------
------------------------------------------------------------
-----------------------t-ggag-----gg------------------------
----------------------------------------tgagctgc------------
--ca--agctccgatgacaa----------------------------------------
------------------------------------------------------------
------------------------------------------------------------
------------------------------------------------------------
--gatgg-----------------------------------------------------
------------------------------------------------------------
------------------gccctc------------------------------------
------------------------------------------------------------
-------------------------tttaatctctttaact-----------tataaaag
--------------------------------------------------tgacttc---
----a-------------------------------------------------------
------------------------------------------------------------
------------------------------------------------------------
------------------------------------------------------------
------------------------------------------------------------
------------------------------------------------------------
------------------------------------------------------------
------------------------------------------------------------
------------------------------------------------------------
------------------------------------------------------------
------------------------------------------------------------
------------------------------------------------------------
------------------------------------------------------------
------------------------------------------------------------
------------------------------------------------------------
------------------------------------------------------------
------------------------------------------------------------
------------------------------------------------------------
------------------------------------------------------------
------------------------------------------------------------
------------------------------------------------------------
------------------------------------------------------------
------------------------------------------------------------
------------------------------------------------------------
------------------------------------------------------------
------------------------------------------------------------
------------------------------------------------------------
------------------------------------------------------------
------------------------------------------------------------
------------------------------------------------------------
------------------------------------------------------------
------------------------------------------------------------
------------------------------------------------------------
------------------------------------------------------------
------------------------------------------------------------
------------------------------------------------------------
------------------------------------------------------------
------------------------------------------------------------
------------------------------------------------------------
------------------------------------------------------------
------------------------------------------------------------
------------------------------------------------------------
------------------------------------------------------------
------------------------------------------------------------
------------------------------------------------------------
------------------------------------------------------------
------------------------------------------------------------
------------------------------------------------------------
------------------------------------------------------------
--
>DIRS1c_DR|78775
------------------------------------------------------------
------------------------------------------------------------
------------------------------------------------------------
------------------------------------------------------------
------------------------------------------------------------
------------------------------------------------------------
------------------------------------------------------------
------------------------------------------------------------
------------------------------------------------------------
------------------------------------------------------------
------------------------------------------------------------
------------------------------------------------------------
------------------------------------------------------------
------------------------------------------------------------
------------------------------------------------------------
------------------------------------------------------------
------------------------------------------------------------
------------------------------------------------------------
------------------------------------------------------------
------------------------------------------------------------
------------------------------------------------------------
------------------------------------------------------------
------------------------------------------------------------
------------------------------------------------------------
------------------------------------------------------------
------------------------------------------------------------
------------------------------------------------------------
------------------------------------------------------------
------------------------------------------------------------
------------------------------------------------------------
------------------------------------------------------------
------------------------------------------------------------
------------------------------------------------------------
------------------------------------------------------------
------------------------------------------------------------
------------------------------------------------------------
------------------------------------------------------------
------------------------------------------------------------
------------------------------------------------------------
------------------------------------------------------------
------------------------------------------------------------
------------------------------------------------------------
------------------------------------------------------------
------------------------------------------------------------
------------------------------------------------------------
------------------------------------------------------------
------------------------------------------------------------
------------------------------------------------------------
------------------------------------------------------------
------------------------------------------------------------
------------------------------------------------------------
------------------------------------------------------------
------------------------------------------------------------
------------------------------------------------------------
------------------------------------------------------------
------------------------------------------------------------
------------------------------------------------------------
------------------------------------------------------------
------------------------------------------------------------
------------------------------------------------------------
------------------------------------------------------------
------------------------------------------------------------
------------------------------------------------------------
------------------------------------------------------------
------------------------------------------------------------
------------------------------------------------------------
------------------------------------------------------------
------------------------------------------------------------
------------------------------------------------------------
------------------------------------------------------------
------------------------------------------------------------
------------------------------------------------------------
------------------------------------------------------------
------------------------------------------------------------
------------------------------------------------------------
------------------------------------------------------------
------------------------------------------------------------
------------------------------------------------------------
------------------------------------------------------------
------------------------------------------------------------
------------------------------------------------------------
------------------------------------------------------------
------------------------------------------------------------
------------------------------------------------------------
--ggaa-cg-------gaaa--------------------------tgc----ttta---
gtgga---------------------------------------------ttta-----a
ttc-actt----at------g-----------gg---------a--a----tttcgttca
-------------gaaag--ccaattgtct-gaaagagta--------------------
---tg----------------------------------------------------taa
--------------at----------gggccaatgaaat-----ggc-------------
------------------------------------------------------------
------------------------------------------------------------
------------------------------------------------------------
------------------------------------------------------------
------------------------------------------------------------
------------------------------------------------------------
-------------------------------------------ccaaaaat----gag--
-t----------------------------------------------------------
------------------------------------------------------------
------------------------------------------------------------
------------------------------------------------------------
------------------------------------------------------------
------------------------------------------------------------
------------------------------------------------------------
------------------------------------------------------------
------------------------------------------------------------
------------------------------------------------------------
------------------------------------------------------------
------------------------------------------------------------
------------------------------------------------------------
------------------------------------------------------------
------------------------------------------------------------
------------------------------------------------------------
------------------------------------------------------------
------------------------------------------------------------
------------------------------------------------------------
------------------------------------------------------------
------------------------------------------------------------
------------------------------------------------------------
------------------------------------------------------------
------------------------------------------------------------
------------------------------------------------------------
------------------------------------------------------------
------------------------------------------------------------
------------------------------------------------------------
------------------------------------------------------------
------------------------------------------------------------
------------------------------------------------------------
------------------------------------------------------------
------------------------------------------------------------
------------------------------------------------------------
------------------------------------------------------------
------------------------------------------------------------
------------------------------------------------------------
------------------------------------------------------------
------------------------------------------------------------
------------------------------------------------------------
------------------------------------------------------------
------------------------------------------------------------
------------------------------------------------------------
------------------------------------------------------------
------------------------------------------------------------
------------------------------------------------------------
------------------------------------------------------------
------------------------------------------------------------
------------------------------------------------------------
------------------------------------------------------------
------------------------------------------------------------
------------------------------------------------------------
------------------------------------------------------------
------------------------------------------------------------
------------------------------------------------------------
------------------------------------------------------------
------------------------------------------------------------
------------------------------------------------------------
------------------------------------------------------------
------------------------------------------------------------
------------------------------------------------------------
------------------------------------------------------------
------------------------------------------------------------
------------------------------------------------------------
------------------------------------------------------------
------------------------------------------------------------
------------------------------------------------------------
------------------------------------------------------------
------------------------------------------------------------
------------------------------------------------------------
------------------------------------------------------------
------------------------------------------------------------
------------------------------------------------------------
------------------------------------------------------------
--
>DIRS1c_DR|78776
------------------------------------------------------------
------------------------------------------------------------
------------------------------------------------------------
------------------------------------------------------------
------------------------------------------------------------
------------------------------------------------------------
------------------------------------------------------------
------------------------------------------------------------
------------------------------------------------------------
------------------------------------------------------------
------------------------------------------------------------
------------------------------------------------------------
------------------------------------------------------------
------------------------------------------------------------
------------------------------------------------------------
------------------------------------------------------------
------------------------------------------------------------
------------------------------------------------------------
-----ctcacacaatc-tggagggcac-ttttctctgcctgatctacaggtacgtgcgcc
ctcaccacccttgatggtgaagcagccagggtgtacaagtcgattccgcagattgagagt
gccactgcgg---------gcccacatggtgcctctttctgctggaatatgccttgactc
ctgtccaaagcgtgtcggttttctgcctccc-cggagatagagcccacacagatgcgggc
caggctgctttcaccctgcatgctagggtc---------------catgcgcgtgcgctg
gcccagctgcacgagggtggtttcaacccaggcttgtt--acaagcgctgcaccatagct
gattgagttccatggacc-tcaagtgcattgcatgtgcactgggaaggacgattgccaca
ttagtgatcaaggagcgc------------------------------------------
------------------------------------------------------------
------------------------------------------------------------
------------------------------------------------------------
------tcgtctacgagagctgccccgct-ctgcctgtgcctccggccaagtggtagcgt
caagcacctcgcagacaaccagtgctccccgctcaggacgccgctaagttcagtaaacag
accgcaaatcgctcctgaggcggcccatctggagaacatggaacttgctctctccccggt
gaagggcaggctcct-------------------------------------cagagaga
gcacttttccactttactggatgtgacagcccaaactctgccagactgggatgctttgcc
ttccagctcgcagattctgtgcacttcgccattggctcacaggtactgggaggacggtct
cctttctcccactcctcgagccccccc---------------------------------
--------------------------------ctttccggatcagcacacccactctgct
atgccccactgttggtacgtcagtgattgtagcgatgagtccattagtgagagctctgcc
tgcctggttagcatgggccagcccttcgcagtggctcataagcacaatcagtctcagtta
cgcggtttaatttgcaaaacagcctcccaagttcacgggtgtgtatttccccagggtcag
tcctctgtctggccctatattacgagaggagattgctgtcctcctggcaaaggatgcaat
cgagctggtccctccagctgagatggagggcaggctttacagcctgtactttatcgtgcc
caaaaagaacggtgggtcacggccaatcctagatctgcatgttttgaaccgctgtctgca
caagctgccgttcagaa---------------acatcctccggtgcgtttgtcctcagga
ttggtttgcagcagtagacc-aaaggacgcgtacttccatgtctccattcttccatgtca
tcgtcagtt-ctgcggtttgcattcgaaggtcgagcttggcaatacaaagtctgcccttc
tgggctctctctgtctccgcggatcttcacc-aagcttgcggaggatgcctta-gcgccc
cttcagttcgcgggca------tactcagttatctcgacgactggct---gaat-ttagc
ccactctcaggagcaattg-attatgcacagagacaaggtgctccggcacctctatctgt
tgggtcttcaggtcaactgagaaaagagcaaaattgcccc----gtgtagaggatctctt
tt-tcgggctggagctggac----tcaccatggca-----cctctccaggtagtgcgctc
agcta--tgctgaactgtctgagagagtttaacagcaaaat-agtggtctcactgaaatc
ttttcagaggctcctggggaatatggcatccacagccgctgtcacgctgctcggattact
ccatatgagaccattt--tagcactggc-ttatgatcgagtccctaga----tgcatgtc
acgcg------ggcacacaccgagtcactgttactgcgctgtgtcgccgcgccc------
tcagcccttggaacgacccctcgttcctacaggaag--gagtgcctctaggacaggcgtc
c--agtcat----gttgttgtttcaacagatgcctccagcacgggctaagg-----gtct
----------ggcatgcagctgtggcgctatagaaaggaacccagttgcgctggcatatc
aatcgcctagagctgttggcagtgtt----------------------------------
-----------------------------------gacaacacggcg-gtggcagcgtat
atcaaccgcctggtgggtattcgctcttgccacatgtctca-gctc-ggccgccgtctgc
tcctgtggagtcataagtggctgaatt-cactgcacaccaatcacattcca-ggcgagct
taaccatgcagccaacgcactctcacggcagactttacatcccaaagaa-tggagat-tc
caccctgagtctgttcagc---tgagatgggc-gcgattcgggaaagcccagatcg--tt
ctg-ttgattccacttagaacgttt--------------tttttttccctgtccgagggc
tctctcggcatggatgcattggccca----------------------------------
----------------------------cagttactgtgcaaagtcagggaggacgagga
ggaggtcttgctagttgtgtcccctctgg-ca--caaccggacctggatgtcagagctct
ccctctttgcaacg-gctc--tcctctggcagatcc-----ttttgacagagggcc-ctc
tctctcagggacagagcacgatctggcaccctcgccccgatctttggaacctccacgtgt
ggaccttag--acgcaaggaagacttaggtaacctacccactgcagtggttaataccatc
act-----------caggctagag-c-------cccctccat--------gacgcgccta
cgc--cctgaagtagagtcta----ttcactgaatgatgcgtatctcaccgagaagaccc
ccg-aaactgacagatcagcgttgtgcttt---ttttcctccaagaga----agctggag
agcag--gctgttgc----cctctatactcaagg-atacgtggctgccatctccgcag-t
ggctacccggtggttaccacag---catggtgggaaggcataacctcatcatgcggttcc
tcggag-----------gcgctaggtgaatt--------aat-ccacccca-ccccctct
catgccctcttgggatctcg---cccttgttctca---caagcctgcatacaaacctctt
cgaacca-ctcaactca-------gtatctttaagatttctgtccctgaagacagctctg
c-tgttag--cgttggcatcaattaagatggtcgggg---------------acctggag
gca-----ttttcggtcagtgact----------------tcg--ggccggcttactctc
a--cgttgtc-------ctgagacc-ccgcccggga-tatgtgcccaaggttcctaccac
aacgtttaaagaccaggtggtgagcctgc-aagcgctgcctt-cggag--gaggcagacc
cagccc-t-ttcatttctttgtccagttcacactttgcgaatttatctggac--tgcact
-cagag-ct-ttaga-tc-------atctgagcagctcttt--atctgt----tatg---
gtggtcacaagcacggaagtgccgt-atc------gaaacagagg------ttg-----g
ccc--actgg--tt-----ag----------tgga-------tgccatctccctcgctt-
ccagagccagg--gcgag--ccgtgtcccccaggagtgt----------gtgcgcactcc
actca--gagcatcgcatcctcaagagtgggtgcacac------ggcgcctctc---taa
---caaacatctgt--agagctg--cgggct-gggcaag-----acctaatac-----a-
-ttt-gc-aag-----------gtttaa-caa-----t-----cagcaagtgga------
gccggtttccttaagggtatt--aggt---aa-cccttggtaattgagg-aaac-aactc
ggttaaggtgttga--aaca---------------------------ttc-tcca---ta
a------ca--------cg-gag---atacgtgcgctt--attca-----ctctgtcagt
aaagttacccgtttagataagccctgcag---agattcctgcg----agg-----ccccc
agca-------------------------------------------c---tcactg---
--a-gtggaggggtc----------acacactagccca-----ttaggttg--tagg---
-t-ct--------tctctct-ggt-------cag-cccgt-g----------tgttgggt
------------atcagca-----------------------------------------
------------------------------------------------------------
------------------------------------------------------------
----------------------------------------------gatctagaaacaga
ca-------------------taa-taaccgtact-------tt----------------
------------------------------c----------------------------c
t--------ggg------------------------------------------------
-------------------------------ct------t-------cc-g---------
------------------------------------------------------------
----t-cgtgag------t-tcc-------------------------------------
------------------------------------------------------------
------------------------------------------------------------
------------------------------------------------------------
------------------------------------------------------------
------------------------------------------------------------
------------------------------------------------------------
------------------------------------------------------------
-----------------------------------acagatggaccgact----------
------------------------------------------------------------
------------------------------------------------------------
------------------------------------------------------------
------------------------------------------------------------
------------------------------------------------------------
------------------------------------------------------------
------------------------------------------------------------
----agatgg---gtg-------------------------------------------t
atg-tcg-----------------------------------------------------
------------------------------------------------------------
------------------------------------------------------------
------------------------------------------------------------
------------------------------------------------------------
------------------------------------------------------------
------------------------------------------------------------
------------------------------------------------------------
------------------------------------------------------------
------------------------------------------a-----------gaac-t
aa---------------------------------------t-c---------------t
acc---------------------------------------------------------
----ctc-----------------------------------------------------
-----------------ccatcctttttt-----------cc------------------
------------------------------------------------------------
------------------------------------------------------------
------------------------------------------------------------
-----cgga---------------------------------------------------
------------------------------------------------------------
------------------------------------------------------------
------------------------------------------------------------
------------------------------------------------------------
-------------------------------------------------tgtgcac----
------------------------------------------------------------
------------------------------------------------------------
agtgggctc---------------------------------------------------
------------------------------------------------------------
a-----------------------------------------------------------
------------------------------------------------------------
------------------------------------------------------------
------------------------------------------------------------
------------------------------------------------------------
------------------------------------------------------------
------------------------------------------------------------
------------------------------------------------------------
------------------------------------------------------------
------------------------------------------------------------
------------------------------------------------------------
------------------------------------------------------------
------------------------------------------------------------
------------------------------------------------------------
------------------------------------------------------------
------------------------------------------------------------
------------------------------------------------------------
------------------------------------------------------------
------------------------------------------------------------
------------------------------------------------------------
--
>DIRS1c_DR|78777
------------------------------------------------------------
------------------------------------------------------------
------------------------------------------------------------
------------------------------------------------------------
------------------------------------------------------------
------------------------------------------------------------
------------------------------------------------------------
------------------------------------------------------------
------------------------------------------------------------
------------------------------------------------------------
------------------------------------------------------------
------------------------------------------------------------
------------------------------------------------------------
------------------------------------------------------------
------------------------------------------------------------
------------------------------------------------------------
------------------------------------------------------------
------------------------------------------------------------
------------------------------------------------------------
------------------------------------------------------------
------------------------------------------------------------
------------------------------------------------------------
------------------------------------------------------------
------------------------------------------------------------
------------------------------------------------------------
------------------------------------------------------------
------------------------------------------------------------
------------------------------------------------------------
------------------------------------------------------------
------------------------------------------------------------
------------------------------------------------------------
------------------------------------------------------------
------------------------------------------------------------
------------------------------------------------------------
------------------------------------------------------------
------------------------------------------------------------
------------------------------------------------------------
------------------------------------------------------------
------------------------------------------------------------
------------------------------------------------------------
------------------------------------------------------------
------------------------------------------------------------
------------------------------------------------------------
------------------------------------------------------------
------------------------------------------------------------
------------------------------------------------------------
------------------------------------------------------------
------------------------------------------------------------
------------------------------------------------------------
------------------------------------------------------------
------------------------------------------------------------
------------------------------------------------------------
------------------------------------------------------------
------------------------------------------------------------
------------------------------------------------------------
------------------------------------------------------------
------------------------------------------------------------
------------------------------------------------------------
------------------------------------------------------------
------------------------------------------------------------
------------------------------------------------------------
------------------------------------------------------------
------------------------------------------------------------
------------------------------------------------------------
------------------------------------------------------------
------------------------------------------------------------
------------------------------------------------------------
------------------------------------------------------------
------------------------------------------------------------
------------------------------------------------------------
------------------------------------------------------------
------------------------------------------------------------
------------------------------------------------------------
------------------------------------------------------------
------------------------------------------------------------
------------------------------------------------------------
------------------------------------------------------------
------------------------------------------------------------
------------------------------------------------------------
------------------------------------------------------------
------------------------------------------------------------
------------------------------------------------------------
------------------------------------------------------------
------------------------------------------------------------
------------------------------------------------------------
------------------------------------------------------------
------------------------------------------------------------
------------------------------------------------------------
------------------------------------------------------------
------------------------------------------------------------
------------------------------------------------------------
------------------------------------------------------------
------------------------------------------------------------
------------------------------------------------------------
------------------------------------------------------------
------------------------------------------------------------
------------------------------------------------------------
------------------------------------------------------------
------------------------------------------------------------
------------------------------------------------------------
------------------------------------------------------------
------------------------------------------------------------
------------------------------------------------------------
------------------------------------------------------------
------------------------------------------------------------
------------------------------------------------------------
------------------------------------------------------------
------------------------------------------------------------
------------------------------------------------------------
------------------------------------------------------------
------------------------------------------------------------
------------------------------------------------------------
------------------------------------------------------------
------------------------------------------------------------
-------------------------------------------------ca---------
-----tt---cgtggatta----------------atgaataaatccacc----------
--aatag-----------------------cattgaagttcc------------------
---ccatcca-aag---------ggaaacgctc----tg----gttactaaagta--a--
-----cc------------ctc-----gttccccga----ggaggggtactgaaatgcta
tt----------------------tagcat------tgccataatatctg----------
-----------------------------ttc-cttag------c-------tg-ta---
----------------------------------------agtgtcag--tctcttc---
----ag--------------------c---tt----------------------------
----aaaagg---atg--------------------------------------------
gtg-ttt-----------------ccttgc-------ttcccctgtgctta--ta-tgc-
gg----aactaat----tggcaacaagg----------------------cacatgtgc-
--------------gcaa------------------------------------------
------------------------------------------------------------
-------ttca-------------ttggcccgt-----------------------tgta
t--------------------------------------actctt---------------
---------tc-------------------agatga------------ttggctttc---
---------------------------tgaaac---------------------------
----------gaaatc-------------------------------cctc---------
---------------------ttt-atgga-tt-----aatg-------------aat-a
aa---------------------------------------t-t---------------c
acca------------------------------ata-----------------------
-gcattt-----------------------------------------------------
-----------------ctgttcccctac-----------tc------------------
------------------------------------------------------------
------------------------------------------------------------
------------------------------------------------------------
-----gggg---------------------------------------------------
------------------------------------------------------------
------------------------------------------------------------
------------------------------------------------------------
------------------------------------------------------------
-------------------------------------------------aacgagg----
------------------------------------------------------------
------------------------------------------------------------
-gttacttt---------------------------------------------------
------------------------------------------------------------
ggtaacc-----------------------------------------------------
------------------------------------------------------------
------------------------------------aga---------------------
------------------------------------------------------------
------------------------------------------------------------
------------------------------------------------------------
------------------------------------------------------------
------------------------------------------------------------
------------------------------------------------------------
------------------------------------------------------------
------------------------------------------------------------
------------------------------------------------------------
------------------------------------------------------------
------------------------------------------------------------
------------------------------------------------------------
------------------------------------------------------------
------------------------------------------------------------
------------------------------------------------------------
------------------------------------------------------------
------------------------------------------------------------
--
>DIRS1c_DR|78778
------------------------------------------------------------
------------------------------------------------------------
------------------------------------------------------------
------------------------------------------------------------
------------------------------------------------------------
------------------------------------------------------------
------------------------------------------------------------
------------------------------------------------------------
------------------------------------------------------------
------------------------------------------------------------
------------------------------------------------------------
------------------------------------------------------------
------------------------------------------------------------
------------------------------------------------------------
------------------------------------------------------------
------------------------------------------------------------
------------------------------------------------------------
------------------------------------------------------------
------------------------------------------------------------
------------------------------------------------------------
------------------------------------------------------------
------------------------------------------------------------
------------------------------------------------------------
------------------------------------------------------------
------------------------------------------------------------
------------------------------------------------------------
------------------------------------------------------------
------------------------------------------------------------
------------------------------------------------------------
------------------------------------------------------------
------------------------------------------------------------
------------------------------------------------------------
------------------------------------------------------------
------------------------------------------------------------
------------------------------------------------------------
------------------------------------------------------------
------------------------------------------------------------
------------------------------------------------------------
------------------------------------------------------------
------------------------------------------------------------
------------------------------------------------------------
------------------------------------------------------------
------------------------------------------------------------
------------------------------------------------------------
------------------------------------------------------------
------------------------------------------------------------
------------------------------------------------------------
------------------------------------------------------------
------------------------------------------------------------
------------------------------------------------------------
------------------------------------------------------------
------------------------------------------------------------
------------------------------------------------------------
------------------------------------------------------------
------------------------------------------------------------
------------------------------------------------------------
------------------------------------------------------------
------------------------------------------------------------
------------------------------------------------------------
------------------------------------------------------------
------------------------------------------------------------
------------------------------------------------------------
------------------------------------------------------------
------------------------------------------------------------
------------------------------------------------------------
------------------------------------------------------------
------------------------------------------------------------
------------------------------------------------------------
------------------------------------------------------------
------------------------------------------------------------
------------------------------------------------------------
------------------------------------------------------------
------------------------------------------------------------
------------------------------------------------------------
------------------------------------------------------------
------------------------------------------------------------
------------------------------------------------------------
------------------------------------------------------------
------------------------------------------------------------
------------------------------------------------------------
------------------------------------------------------------
------------------------------------------------------------
------------------------------------------------------------
------------------------------------------------------------
------------------------------------------------------------
------------------------------------------------------------
------------------------------------------------------------
------------------------------------------------------------
------------------------------------------------------------
------------------------------------------------------------
------------------------------------------------------------
------------------------------------------------------------
------------------------------------------------------------
------------------------------------------------------------
-----------------------------------------cagc-----tgt-act-ac
a-----------------gagagagtgaacgagagcag--------tctcccgg-tcc--
---------agcgtgtg----tgacatgcagcggcagacg--gtcgagctg----gg---
-t-tt--------ctttctt-------------g-cctggtgttc--------gttg---
----------------------g-------gt---ctggtcctcc------tgagcggt-
--ttttatt------gtttcgaa----ttt-cctaaaagagg---cacactgtcg-----
--------tgt-agtgc---------gtct--ttttc-----aagacgttgct---c--c
gacat------tgcgtttctggatgcagtg--gtttcctgt-------cccg--gatgat
gggcac----------------------------------------------------ga
g----ctcgcag--gcag--------------------------tgcctgta-gcacagt
t--------aagat--tgtatagg-aagct----------tg----c-tctt--------
-----gcaaa-------agggccaccca--c----------------cc-cag-------
--------ttgtc-a----------------------------------a-------ccg
c---ttcgc-----aggtcactcggg-cag---a-tctaagg----tt--tacaatggga
gt--------aaat----ccacc-------------------------------------
------------------------------------------------------------
------------------------------------------------------------
------------------------------------------------------------
------------------------------------------------------------
------------------------------------------------------------
------------------------------------------------------------
------------------------------------------------------------
------------------------------------------------------------
------------------------------------------------------------
------------------------------------------------------------
------------------------------------------------------------
------------------------------------------------------------
------------------------------------------------------------
------------------------------------------------------------
------------------------------------------------------------
------------------------------------------------------------
------------------------------------------------------------
------------------------------------------------------------
------------------------------------------------------------
------------------------------------------------------------
------------------------------------------------------------
------------------------------------------------------------
------------------------------------------------------------
------------------------------------------------------------
------------------------------------------------------------
------------------------------------------------------------
------------------------------------------------------------
------------------------------------------------------------
------------------------------------------------------------
------------------------------------------------------------
------------------------------------------------------------
------------------------------------------------------------
------------------------------------------------------------
------------------------------------------------------------
------------------------------------------------------------
------------------------------------------------------------
------------------------------------------------------------
------------------------------------------------------------
------------------------------------------------------------
------------------------------------------------------------
------------------------------------------------------------
------------------------------------------------------------
------------------------------------------------------------
------------------------------------------------------------
------------------------------------------------------------
------------------------------------------------------------
------------------------------------------------------------
------------------------------------------------------------
------------------------------------------------------------
------------------------------------------------------------
------------------------------------------------------------
------------------------------------------------------------
------------------------------------------------------------
------------------------------------------------------------
------------------------------------------------------------
------------------------------------------------------------
------------------------------------------------------------
------------------------------------------------------------
------------------------------------------------------------
------------------------------------------------------------
------------------------------------------------------------
------------------------------------------------------------
--
>DIRS1c_DR|78779
------------------------------------------------------------
------------------------------------------------------------
------------------------------------------------------------
------------------------------------------------------------
------------------------------------------------------------
------------------------------------------------------------
------------------------------------------------------------
------------------------------------------------------------
------------------------------------------------------------
------------------------------------------------------------
------------------------------------------------------------
------------------------------------------------------------
------------------------------------------------------------
------------------------------------------------------------
------------------------------------------------------------
------------------------------------------------------------
------------------------------------------------------------
------------------------------------------------------------
------------------------------------------------------------
------------------------------------------------------------
------------------------------------------------------------
------------------------------------------------------------
------------------------------------------------------------
------------------------------------------------------------
------------------------------------------------------------
------------------------------------------------------------
------------------------------------------------------------
------------------------------------------------------------
------------------------------------------------------------
------------------------------------------------------------
------------------------------------------------------------
------------------------------------------------------------
------------------------------------------------------------
------------------------------------------------------------
------------------------------------------------------------
------------------------------------------------------------
------------------------------------------------------------
------------------------------------------------------------
------------------------------------------------------------
------------------------------------------------------------
------------------------------------------------------------
------------------------------------------------------------
------------------------------------------------------------
------------------------------------------------------------
------------------------------------------------------------
------------------------------------------------------------
------------------------------------------------------------
------------------------------------------------------------
------------------------------------------------------------
------------------------------------------------------------
------------------------------------------------------------
------------------------------------------------------------
------------------------------------------------------------
------------------------------------------------------------
------------------------------------------------------------
------------------------------------------------------------
------------------------------------------------------------
------------------------------------------------------------
------------------------------------------------------------
------------------------------------------------------------
------------------------------------------------------------
------------------------------------------------------------
------------------------------------------------------------
------------------------------------------------------------
------------------------------------------------------------
------------------------------------------------------------
------------------------------------------------------------
------------------------------------------------------------
------------------------------------------------------------
------------------------------------------------------------
------------------------------------------------------------
------------------------------------------------------------
------------------------------------------------------------
------------------------------------------------------------
------------------------------------------------------------
------------------------------------------------------------
------------------------------------------------------------
------------------------------------------------------------
------------------------------------------------------------
------------------------------------------------------------
------------------------------------------------------------
------------------------------------------------------------
------------------------------------tg------------g---------
---ccc------------------------------------------------------
-------ct------gtcaacc------------------------tgc-----------
------------------------------------------------------------
------------at----------------------------------------------
------------------------------------------------------------
------------------------------------------------------------
------------------------------------------------------------
-ttttgg----------------------------------------------------g
a-----------------------------------ttggtgcaagctt------tgcat
------------------------------------------------------------
--------------------gat-------------------------------------
------------------------------------------------------------
-------------------------------------------------------tccc-
--a---------------------------------------------------------
-c-tt----------------ggt------------------------------------
------------------------------gt----------------------------
-cccatttgc------------------------------------------------gt
c-----------a-------------gttccacttca---------------------at
----------ttccctc----------------ttccctac-------------------
----------------------cag-----------------------------------
------------------------------------------------------------
------------------------------------------------------------
-----------------------------------------------c--taacc-----
-------------------at-------------------c-ttgctca-----------
---------------------------tat-aaa------------gt------------
-----------------------------ggtc---------------------------
--------------ccttta--------------------------gg------------
-----------------------ttagtc-taa---------------gc----------
----------------------------c---------------catattttggt-----
--ta-----------------------------------atgtc----------------
------------------------------------------------------------
----------------------------acagg---------------------------
------------------------------------------------------------
------------------------------------------------------------
---gtctccacatt--------tgggtagatag--------tggcctccaaagcatt---
------------------------------------------------------------
------------------------ctacac------------------------------
---------------------------------cttag----------------------
------------------------------------------------------------
----ag------------------------ac----------------------------
------------------------------------------------------------
-----------------------------------------------------ta-----
------------------------------------------------------------
--------------gcatgctt--------------------------------------
------------------------------------------------------------
------ttcca-------------------------------------------------
------------------------------------------------------------
------------------------------------------------------------
------------------------------------------------------------
-------agcactatt--------------------------------------------
-------------------------gta--------------------------------
------------------------------------------------------------
------------------------------------------------------------
------------------------------------------------------------
------------------------------------------------------------
------------------------------------------------------------
------------------------------------------------------------
------------------------------------------------------------
------------------------------------------------------------
------------------------------------------------------------
------------------------------------------------------------
------------------------------------------------------------
------------------------------------------------------------
------------------------------------------------------------
------------------------------------------------------------
------------------------------------------------------------
------------------------------------------------------------
------------------------------------------------------------
------------------------------------------------------------
------------------------------------------------------------
------------------------------------------------------------
------------------------------------------------------------
------------------------------------------------------------
------------------------------------------------------------
------------------------------------------------------------
------------------------------------------------------------
------------------------------------------------------------
------------------------------------------------------------
------------------------------------------------------------
------------------------------------------------------------
------------------------------------------------------------
------------------------------------------------------------
------------------------------------------------------------
------------------------------------------------------------
------------------------------------------------------------
------------------------------------------------------------
------------------------------------------------------------
------------------------------------------------------------
--
>DIRS1c_DR|78780
------------------------------------------------------------
------------------------------------------------------------
------------------------------------------------------------
------------------------------------------------------------
------------------------------------------------------------
------------------------------------------------------------
------------------------------------------------------------
------------------------------------------------------------
------------------------------------------------------------
------------------------------------------------------------
----------------------------------------------------------gg
gcgctcgggcagatctgagggttccagtgggagataatccgccgcccacgggctcgcgga
cctctcgctcctcacggcgctccatccaagcttcgggtagtgggagtgatccgtctaacc
agatggtagctctcacgctcgctgacaccggagatcagatgtcctccgcggcatcggagg
gtgggctttcactgtctgacgaagatccaggcctgctcgccccctccgggcaggtgagcg
ccgtcaaatcggattctgaagcggacatgttagccgtgctttcccgggctgcttcggccg
tggggttggagctggtttatcccccagctccgcggccggaccgactaaatgagtgctacg
tagaggaccagaaggcgaagccttcgaagcctctcgtccccttcttcccgaaagtgcaca
gtaggctcacgcagtcttggagggcac-ctttctctgctcgtgctgcgtgtccctccgcc
ctcaccgcccttgacggtggagctgccagggggtatgaggcgatcccgttagtggaacgc
gctatcgcggtcaatctttgtccgcgtggtgcctctacgtggcggggtttgccccgcctc
ccgtccaaagcctgtaggttgtctgcctccctcggagccagagcttataaggctgcgggc
caggctgcttctgctttgcacgcgatatccacctaccagcgcaaccaagcgcaggcgctg
gccgagctgcacgagggcgggtccaacccaagcttattacatgagctgcgcaccgcgacc
gactatgctcttcggactactaagtccgccgcgtgtgcgctggggaggacgatgtccaca
cttgtggttcaggaacgccacctctggctaaacctggccgatatgcgcaatgttgacaaa
gttcgctttcttgactcgcccatatcccaggctggcctgttcggcgacaacgtcggtgaa
ttcacccaggaattcaaggcggtgaaagagcagtcggatgcgatgggcaatgtcatctaa
cggcgtggccgtaagcccgctccgctcgctgagccatccacctccgctgctcctcgctga
gggcgcccgccaacgagtgctgccccgcccccgcatgcgcctccggccaagcaggcgcgg
cgtacacctcgaaagcaggcagccccccctgcccagagcgccgttaagtgaga-------
------------------------------------------------------------
------------------------------------------------------------
------------------------------------------------------------
------------------------------------------------------------
------------------------------------------------------------
------------------------------------------------------------
------------------------------------------------------------
------------------------------------------------------------
------------------------------------------------------------
------------------------------------------------------------
------------------------------------------------------------
------------------------------------------------------------
------------------------------------------------------------
------------------------------------------------------------
------------------------------------------------------------
------------------------------------------------------------
------------------------------------------------------------
------------------------------------------------------------
------------------------------------------------------------
------------------------------------------------------------
------------------------------------------------------------
------------------------------------------------------------
------------------------------------------------------------
------------------------------------------------------------
------------------------------------------------------------
------------------------------------------------------------
------------------------------------------------------------
------------------------------------------------------------
------------------------------------------------------------
------------------------------------------------------------
------------------------------------------------------------
------------------------------------------------------------
------------------------------------------------------------
------------------------------------------------------------
------------------------------------------------------------
------------------------------------------------------------
------------------------------------------------------------
------------------------------------------------------------
------------------------------------------------------------
------------------------------------------------------------
------------------------------------------------------------
------------------------------------------------------------
------------------------------------------------------------
------------------------------------------------------------
------------------------------------------------------------
------------------------------------------------------------
------------------------------------------------------------
------------------------------------------------------------
------------------------------------------------------------
------------------------------------------------------------
------------------------------------------------------------
------------------------------------------------------------
------------------------------------------------------------
------------------------------------------------------------
------------------------------------------------------------
------------------------------------------------------------
------------------------------------------------------------
------------------------------------------------------------
------------------------------------------------------------
------------------------------------------------------------
------------------------------------------------------------
------------------------------------------------------------
------------------------------------------------------------
------------------------------------------------------------
------------------------------------------------------------
------------------------------------------------------------
------------------------------------------------------------
------------------------------------------------------------
------------------------------------------------------------
------------------------------------------------------------
------------------------------------------------------------
------------------------------------------------------------
------------------------------------------------------------
------------------------------------------------------------
------------------------------------------------------------
------------------------------------------------------------
------------------------------------------------------------
------------------------------------------------------------
------------------------------------------------------------
------------------------------------------------------------
------------------------------------------------------------
------------------------------------------------------------
------------------------------------------------------------
------------------------------------------------------------
------------------------------------------------------------
------------------------------------------------------------
------------------------------------------------------------
------------------------------------------------------------
------------------------------------------------------------
------------------------------------------------------------
------------------------------------------------------------
------------------------------------------------------------
------------------------------------------------------------
------------------------------------------------------------
------------------------------------------------------------
------------------------------------------------------------
------------------------------------------------------------
------------------------------------------------------------
------------------------------------------------------------
------------------------------------------------------------
------------------------------------------------------------
------------------------------------------------------------
------------------------------------------------------------
------------------------------------------------------------
------------------------------------------------------------
------------------------------------------------------------
------------------------------------------------------------
------------------------------------------------------------
------------------------------------------------------------
------------------------------------------------------------
------------------------------------------------------------
------------------------------------------------------------
------------------------------------------------------------
------------------------------------------------------------
------------------------------------------------------------
------------------------------------------------------------
------------------------------------------------------------
------------------------------------------------------------
------------------------------------------------------------
------------------------------------------------------------
------------------------------------------------------------
------------------------------------------------------------
------------------------------------------------------------
------------------------------------------------------------
------------------------------------------------------------
------------------------------------------------------------
------------------------------------------------------------
------------------------------------------------------------
------------------------------------------------------------
------------------------------------------------------------
------------------------------------------------------------
------------------------------------------------------------
------------------------------------------------------------
------------------------------------------------------------
------------------------------------------------------------
------------------------------------------------------------
------------------------------------------------------------
------------------------------------------------------------
------------------------------------------------------------
------------------------------------------------------------
--
>DIRS1c_DR|78781
------------------------------------------------------------
------------------------------------------------------------
------------------------------------------------------------
------------------------------------------------------------
------------------------------------------------------------
------------------------------------------------------------
------------------------------------------------------------
------------------------------------------------------------
------------------------------------------------------------
------------------------------------------------------------
------------------------------------------------------------
------------------------------------------------------------
------------------------------------------------------------
------------------------------------------------------------
------------------------------------------------------------
------------------------------------------------------------
------------------------------------------------------------
------------------------------------------------------------
------------------------------------------------------------
------------------------------------------------------------
------------------------------------------------------------
------------------------------------------------------------
------------------------------------------------------------
------------------------------------------------------------
------------------------------------------------------------
------------------------------------------------------------
------------------------------------------------------------
------------------------------------------------------------
------------------------------------------------------------
------------------------------------------------------------
------------------------------------------------------------
------------------------------------------------------------
------------------------------------------------------------
------------------------------------------------------------
------------------------------------------------------------
------------------------------------------------------------
------------------------------------------------------------
------------------------------------------------------------
------------------------------------------------------------
------------------------------------------------------------
------------------------------------------------------------
------------------------------------------------------------
------------------------------------------------------------
------------------------------------------------------------
------------------------------------------------------------
------------------------------------------------------------
------------------------------------------------------------
------------------------------------------------------------
------------------------------------------------------------
------------------------------------------------------------
------------------------------------------------------------
------------------------------------------------------------
------------------------------------------------------------
------------------------------------------------------------
------------------------------------------------------------
------------------------------------------------------------
------------------------------------------------------------
------------------------------------------------------------
------------------------------------------------------------
------------------------------------------------------------
------------------------------------------------------------
------------------------------------------------------------
------------------------------------------------------------
------------------------------------------------------------
-----------------------------------------------------------c
tctctcggcacggatgcactggctcaca-gctggcctcgggg-catgcgcaaatatttg-
ttacccccagtaa----gcctgcttgcgcagttactgtgcaaggtcagggaggatgagga
acaggt--tgctggttgcg-cccctctgg-ccaccaaccggacctggatgtctgagctct
ccttccttgcgatg-gccc--tcccctggcagatcc-----ctttaagacagcacc-tac
tctctcagggaca-ggcaccatctggcaccctcgccccgatctttggaacctccacgggt
ggtgcttag--acgtgaggaagacttaggtaacctgccaattgcggtggttaataccgtc
act-----------ccagctagag-c-------cccctcctt------ga-aggcgccta
tgc--cctgaagtggagtcta----ttcactgaatggtgcgtctctcgctgagaagaccc
ccaaaatttgccagatcagcgttgtgcttt----cttatgccaagaga----agctggag
agcag--gctgttgc----cctccacactcaaggtt-acgtggctgccatcttcgctc-t
catg-------------------------------acgcataacctcatcatccgttccc
tcaga-------------cgctaggcgaatt--------aat-ccaccccgccccc-tct
catgtcctcttaggatcttg---ccctcgttctca---cgagcctgcgt-cagatccctt
tgatc---ctcgactca-------gtatctttaag-tttctgtccctgaagacagctctg
t-tggtcg--cgttgatatcga-ttagagggtcggga---------------acctggag
gcat---tttttcatccagtgactcatgcctgtaat----tcg--ggctggcttactctc
a--cgt--tc-------ctgagacc-ccgcccggga-tatgtgcccaaggttcctaccac
tctgttttaataacaggtagtgagcctgc-aagcgctgaccc-cggag--gaggcaggcc
cagcccct--tccttactttgtccagttcgtgctttgagtatttatctggac--cgcact
-cagag-c--ttaga-tc-------atctgagcagctcttc--gtctgt----tatg---
gcggtcggcagcagggaagtgacgt-atc------aaaacaga-g------ttg-----g
ccc--accgg--at-----ag----------tgca-------tgctatctctctcgctta
tcaaagccgag--gtgag--ccgtgtcccccgagagtgc----------gtgcgcactcc
actcg--gagcttcgcatcctcttgggcgcgtgcacgc------gtcacctctc---taa
---cagacatctgt--agagctg--cgggct-gggcgac-----acctaatac-----a-
-ttt-gc-aag-------------gtta-caa-----t-----ctgcgagtgga------
gccagtttactcaagggtatt--aggg---aaccc-ttggtgattgaga-aaac-aactc
ggtgaaggtgttaa--aacaag--c------ttgctgcgcca-----ttc-tctc---ta
a------ca--------cg-gag---atgcgtgcgcct--tttta------tctgtcagt
aaagttccccg-tcaggtgagccctgca-----gattcctccg----agg-----ccccc
agca-------------------------------------------c---tgactt---
--a-gcggaggagtc----------acttgctggccca-----ctacgttg--tagg---
-t-ct--------gcccact-ggt-------cag-cccgt-g----------ttttgggt
------------ataggtgcctgctatgc-at-----gatccccac-----taggagaa-
-cccata---------t-gc-------tt-----------------attcagccac--g-
-------gtgc-a-------------gtc-----ccc---------cctca-----c---
aggct--gacccgtgta----------------ttccctc--------tccgctaacca-
----------tct-tat-----ta-tatttgtact-------cc-cccttc---------
------tcaggg--ctagtccatatgta---tttttgccatc-atat---c-acccca-t
t--------ggg-t--agcagat---ggcctccgc---agcgt--cc-tccc--------
---tatc----------gggactgcacg--ctt------c-------c--caatg-----
------tactgtcgt----at---------tttcctagaat-tatctag--------aag
c---t-agcgact-----t-ccc-----aa---a-----aa-----at------------
----------atat----cta--------aa-----------------------------
------------------------------------------------------------
------------------------------------------------------------
------------------------------------------------------------
------------------------------------------------------------
------------------------------------------------------------
------------------------------------------------------------
------t---catggaatta---------------tgaat-aaatccact----------
--aatag-----------------------cattgaagttcc------------------
---ccgtccg-aag---------gggaacgctc----tg----gttactaaggta--a--
-----cc------------ccc-----------------------ggaacggaaatgcta
tt----------------------tagcat------tgccataatgactg----------
-----------------------------ttc-cttgg------c-------tg-ta---
----------------------------------------agtgtcag--tctcttc---
----ag--------------------c---tt----------------------------
----aaaagg---atg--------------------------------------------
gtg-ttt-----------------ccttgc-------ttcacctgtgctta--ta-tgc-
gg----agctaat----tggcaataagt----------------------tccaggcgc-
--------------gcaagctt-------ac-----------------------------
gct------------gtcaatt-ca-tt----------------------------gg--
---ca-tttca-------------ttggcccat-----------------------tata
t--------------------------------------acgctt---------------
---------tc-------------------agacaa------------ttggctttc---
---------------------------tgaaac---------------------------
----------gaaatc-------------------------------tctc-a-------
---------------------ttc-atgga-tt-----atg--------------aat-a
aa---------------------------------------t-c---------------c
atta------------------------------ata-----------------------
-gcattt-----------------------------------------------------
-----------------c------------------------------------------
------------------------------------------------------------
------------------------------------------------------------
------------------------------------------------------------
------------------------------------------------------------
------------------------------------------------------------
------------------------------------------------------------
------------------------------------------------------------
------------------------------------------------------------
------------------------------------------------------------
------------------------------------------------------------
------------------------------------------------------------
------------------------------------------------------------
------------------------------------------------------------
------------------------------------------------------------
------------------------------------------------------------
------------------------------------------------------------
------------------------------------------------------------
------------------------------------------------------------
------------------------------------------------------------
------------------------------------------------------------
------------------------------------------------------------
------------------------------------------------------------
------------------------------------------------------------
------------------------------------------------------------
------------------------------------------------------------
------------------------------------------------------------
------------------------------------------------------------
------------------------------------------------------------
------------------------------------------------------------
------------------------------------------------------------
------------------------------------------------------------
------------------------------------------------------------
------------------------------------------------------------
--
>DIRS1c_DR|78782
------------------------------------------------------------
------------------------------------------------------------
------------------------------------------------------------
------------------------------------------------------------
------------------------------------------------------------
------------------------------------------------------------
------------------------------------------------------------
------------------------------------------------------------
------------------------------------------------------------
------------------------------------------------------------
------------------------------------------------------------
------------------------------------------------------------
------------------------------------------------------------
------------------------------------------------------------
------------------------------------------------------------
------------------------------------------------------------
------------------------------------------------------------
------------------------------------------------------------
------------------------------------------------------------
------------------------------------------------------------
------------------------------------------------------------
------------------------------------------------------------
------------------------------------------------------------
------------------------------------------------------------
------------------------------------------------------------
------------------------------------------------------------
------------------------------------------------------------
------------------------------------------------------------
------------------------------------------------------------
------------------------------------------------------------
------------------------------------------------------------
------------------------------------------------------------
------------------------------------------------------------
------------------------------------------------------------
------------------------------------------------------------
------------------------------------------------------------
------------------------------------------------------------
------------------------------------------------------------
------------------------------------------------------------
------------------------------------------------------------
------------------------------------------------------------
------------------------------------------------------------
------------------------------------------------------------
------------------------------------------------------------
------------------------------------------------------------
------------------------------------------------------------
------------------------------------------------------------
------------------------------------------------------------
------------------------------------------------------------
------------------------------------------------------------
------------------------------------------------------------
------------------------------------------------------------
------------------------------------------------------------
------------------------------------------------------------
------------------------------------------------------------
------------------------------------------------------------
------------------------------------------------------------
------------------------------------------------------------
------------------------------------------------------------
------------------------------------------------------------
------------------------------------------------------------
------------------------------------------------------------
------------------------------------------------------------
------------------------------------------------------------
------------------------------------------------------------
------------------------------------------------------------
------------------------------------------------------------
------------------------------------------------------------
------------------------------------------------------------
------------------------------------------------------------
------------------------------------------------------------
------------------------------------------------------------
------------------------------------------------------------
------------------------------------------------------------
------------------------------------------------------------
------------------------------------------------------------
------------------------------------------------------cgcact
cagagcttt-------------------------------agttgctctgactagctctt
tgtgtta-tggtggtcg-------gca--------------------gaagaaaagtgcc
g-tatctt--aaccgaggttggctcactggatagtgg-----------------------
------------------------------------------------------------
------------------------------------------------------------
------------------------------------------------------------
------------------------------------------------------------
------------------------------------------------------------
------------------------------------------------------------
----------------------------------a-------tgccatctc---------
--agagccagg--acgag--ccgtgtcccccgggggtaa----------gagcgcactcc
attcg--gagcattgcatcctcttagacattagcacgc------ggcgcctctc---tga
---cagacatttgc--agatctg--cgggct-gggcaac-----accacatac-----a-
-ttt-gc-aag-----------gtttta-caa-----t-----ctgcaagtgga------
gctggttttctcaagggtatt--aggt---caccc-ttagtgattaagg-aaac-aattc
ggttaaggtgttgg--aacatg--c------ttgctgcgcca-----ttc-tccc---ta
a------ca--------ca-gag---atgcgtgcgctt--ttttt---------------
------------------------------------------------------------
------------------------------------------------------------
------------------------------------------------------------
---tt----------------ttt-------tag--------------------------
-----------------------ctttga-------------------------------
-c--------------------------------------------------------a-
-------gttc-a-------------gtta----ccc-----------------------
----------------------------------------------------------a-
----------ttt-----------------------------------------------
------gctagg--ctagtccacaggt--------tgtcact-aggt---ct-cccttct
tt------tggg-t--agcaggt---gacctccgc---agcgt--ac-tccc--------
---tatc----------aggactgaacg--ctt------t-------cc-caacg-----
------tactgttgt----at-------------taaaaccttatttta--------ctg
t-tat-tgtgac------t-ccc----cga---a-----aa-----at------------
----------atag----cta---------------------------------------
---------------------------aacctga------a--------caggtaagt-a
agggcca-gggga----catg--ctgga----a-ga---ctgtgt----c-tc------g
aggcgttgcaggtgtgctcgctct-ac--------tgga-tgg-c---acaccct-----
-tcg------ccagggacg-----c-ggttag-------gctctttcattg---------
------------------------------------------------------------
---------tggcg-tt-----tt----ccat-----ata-ttt--tccca---------
-----tag--tggaagtttcca--------------------------------------
--catag-----------------------cattggagttcc------------------
---ccatcta-aaa---------gggaaagcta--------cagttactaaagta--ac-
-----cc------------tcc-----gttcccgga----aggaggaaatggaaatgcta
tg----------------------ttcctt------tgccacaacgatta----------
-----------------------------tcc-cttag------c-------tgttg---
--------------------------------------agaatgatag--tctcttc---
----ag------------------------ct----------------------------
--agaaaagg---atg------------------------------------------tc
gag---------------------cattgc-------actagccacgtctt--ta-tgg-
cat---gactgattgt--------------------------------------------
--------------gcacgccg-------at-----------------------------
gtc------------gccaact-ca-tt----------------------------gg--
---ca-tttca-------------ttggcctgct----------------------ttta
t--------------------------------------actctt---------------
---------tc-------------------agatga------------ttggtttct---
------------------------------------------------------------
-------gacgaaat--------------------------------cccc---------
---------------------aca-gtgga------------------------agtt--
-----------------------------------------t-c---------------c
ac--------------------------------ata-----------------------
-gcattt-----------------------------------------------------
-----------------ccatttccccccc---------actt-----------------
------------------------------------------------------------
------------------------------------------------------------
------------------------------------------------------------
-----gggg---------------------------------------------------
------------------------------------------------------------
------------------------------------------------------------
------------------------------------------------------------
------------------------------------------------------------
-------------------------------------------------aacgaag----
------------------------------------------------------------
------------------------------------------------------------
ggttacttt---------------------------------------------------
------------------------------------------------------------
agtaacc-----------------------------------------------------
------------------------------------------------------------
------------------------------------------------------------
------------------------------------------------------------
------------------------------------------------------------
------------------------------------------------------------
------------------------------------------------------------
------------------------------------------------------------
------------------------------------------------------------
------------------------------------------------------------
------------------------------------------------------------
------------------------------------------------------------
------------------------------------------------------------
------------------------------------------------------------
------------------------------------------------------------
------------------------------------------------------------
------------------------------------------------------------
------------------------------------------------------------
------------------------------------------------------------
------------------------------------------------------------
--
>DIRS1c_DR|78783
------------------------------------------------------------
------------------------------------------------------------
------------------------------------------------------------
------------------------------------------------------------
------------------------------------------------------------
------------------------------------------------------------
------------------------------------------------------------
------------------------------------------------------------
------------------------------------------------------------
------------------------------------------------------------
------------------------------------------------------------
------------------------------------------------------------
------------------------------------------------------------
------------------------------------------------------------
------------------------------------------------------------
------------------------------------------------------------
------------------------------------------------------------
------------------------------------------------------------
------------------------------------------------------------
------------------------------------------------------------
------------------------------------------------------------
------------------------------------------------------------
------------------------------------------------------------
------------------------------------------------------------
------------------------------------------------------------
------------------------------------------------------------
------------------------------------------------------------
------------------------------------------------------------
------------------------------------------------------------
------------------------------------------------------------
------------------------------------------------------------
------------------------------------------------------------
------------------------------------------------------------
------------------------------------------------------------
------------------------------------------------------------
------------------------------------------------------------
------------------------------------------------------------
------------------------------------------------------------
------------------------------------------------------------
------------------------------------------------------------
------------------------------------------------------------
------------------------------------------------------------
------------------------------------------------------------
------------------------------------------------------------
------------------------------------------------------------
------------------------------------------------------------
------------------------------------------------------------
------------------------------------------------------------
------------------------------------------------------------
------------------------------------------------------------
------------------------------------------------------------
------------------------------------------------------------
------------------------------------------------------------
------------------------------------------------------------
------------------------------------------------------------
------------------------------------------------------------
------------------------------------------------------------
------------------------------------------------------------
------------------------------------------------------------
------------------------------------------------------------
------------------------------------------------------------
------------------------------------------------------------
------------------------------------------------------------
------------------------------------------------------------
------------------------------------------------------------
------------------------------------------------------------
------------------------------------------------------------
------------------------------------------------------------
------------------------------------------------------------
------------------------------------------------------------
------------------------------------------------------------
------------------------------------------------------------
------------------------------------------------------------
------------------------------------------------------------
------------------------------------------------------------
------------------------------------------------------------
------------------------------------------------------------
------------------------------------------------------------
------------------------------------------------------------
------------------------------------------------------------
------------------------------------------------------------
------------------------------------------------------------
------------------------------------------------------------
------------------------------------------------------------
------------------------------------------------------------
------------------------------------------------------------
------------------------------------------------------------
------------------------------------------------------------
------------------------------------------------------------
------------------------------------------------------------
------------------------------------------------------------
------------------------------------------------------------
------------------------------------------------------------
------------------------------------------------------------
------------------------------------------------gggtttgtttac
agc--------------------------------------------------------t
aca-----------------a----acataa-agattgcc-aacttccatg---------
-c-ct------tgattctcc---------------cttcccacagac-----tgtt----
------------------------tcttcagt----------------------------
--ttgtg--------------------ttc------------aagatc-cggacatg-g-
-----taattc-aaca-----------tca--tcccc-------------------tt-c
aggct----------------------------gtgcctgt------ct-----------
------------------------------------------------------------
------------------------------------------------------------
------------------------------ctgtgg---------tc-catt--------
---tggc------tcacaagtatccatattctca-aatat-------ct-tgatg----a
ttggctaattt---att------------agtcttggga-t-cagttaa-----------
---ttttac-ac---------------agg--gac----atg----gt------------
----gctctagcac----cta--------aacc------------agttggggc------
----------------ttctggtc----------------a-----actggggaaag---
--agc----aaact-ctccc---ctgtgc---a-ga------------gtctc-------
----------------------------c---------------c----ttatct-----
--cg----agatggagccg-----------------------------------------
------------------------------------------------------------
------------------------------------------------------------
------------------------------------------------------------
------------------------------------------------------------
------------------------------------------------------------
------------------------------------------------------------
------------------------------------------------------------
------------------------------------------------------------
------------------------------------------------------------
------------------------------------------------------------
------------------------------------------------------------
------------------------------------------------------------
------------------------------------------------------------
------------------------------------------------------------
------------------------------------------------------------
------------------------------------------------------------
------------------------------------------------------------
------------------------------------------------------------
------------------------------------------------------------
------------------------------------------------------------
------------------------------------------------------------
------------------------------------------------------------
------------------------------------------------------------
------------------------------------------------------------
------------------------------------------------------------
------------------------------------------------------------
------------------------------------------------------------
------------------------------------------------------------
------------------------------------------------------------
------------------------------------------------------------
------------------------------------------------------------
------------------------------------------------------------
------------------------------------------------------------
------------------------------------------------------------
------------------------------------------------------------
------------------------------------------------------------
------------------------------------------------------------
------------------------------------------------------------
------------------------------------------------------------
------------------------------------------------------------
------------------------------------------------------------
------------------------------------------------------------
------------------------------------------------------------
------------------------------------------------------------
------------------------------------------------------------
------------------------------------------------------------
------------------------------------------------------------
------------------------------------------------------------
------------------------------------------------------------
------------------------------------------------------------
------------------------------------------------------------
------------------------------------------------------------
------------------------------------------------------------
------------------------------------------------------------
------------------------------------------------------------
------------------------------------------------------------
------------------------------------------------------------
------------------------------------------------------------
--
>DIRS1c_DR|78784
------------------------------------------------------------
------------------------------------------------------------
------------------------------------------------------------
------------------------------------------------------------
------------------------------------------------------------
------------------------------------------------------------
------------------------------------------------------------
------------------------------------------------------------
------------------------------------------------------------
------------------------------------------------------------
------------------------------------------------------------
------------------------------------------------------------
------------------------------------------------------------
------------------------------------------------------------
------------------------------------------------------------
------------------------------------------------------------
------------------------------------------------------------
------------------------------------------------------------
------------------------------------------------------------
------------------------------------------------------------
------------------------------------------------------------
------------------------------------------------------------
------------------------------------------------------------
------------------------------------------------------------
------------------------------------------------------------
------------------------------------------------------------
------------------------------------------------------------
------------------------------------------------------------
------------------------------------------------------------
------------------------------------------------------------
------------------------------------------------------------
------------------------------------------------------------
------------------------------------------------------------
------------------------------------------------------------
------------------------------------------------------------
------------------------------------------------------------
------------------------------------------------------------
------------------------------------------------------------
------------------------------------------------------------
------------------------------------------------------------
------------------------------------------------------------
------------------------------------------------------------
------------------------------------------------------------
------------------------------------------------------------
------------------------------------------------------------
------------------------------------------------------------
------------------------------------------------------------
------------------------------------------------------------
------------------------------------------------------------
------------------------------------------------------------
------------------------------------------------------------
------------------------------------------------------------
------------------------------------------------------------
------------------------------------------------------------
------------------------------------------------------------
------------------------------------------------------------
------------------------------------------------------------
------------------------------------------------------------
------------------------------------------------------------
------------------------------------------------------------
------------------------------------------------------------
------------------------------------------------------------
------------------------------------------------------------
------------------------------------------------------------
------------------------------------------------------------
------------------------------------------------------------
------------------------------------------------------------
------------------------------------------------------------
------------------------------------------------------------
------------------------------------------------------------
------------------------------------------------------------
------------------------------------------------------------
------------------------------------------------------------
------------------------------------------------------------
------------------------------------------------------------
------------------------------------------------------------
------------------------------------------------------------
------------------------------------------------------------
------------------------------------------------------------
------------------------------------------------------------
------------------------------------------------------------
------------------------------------------------------------
------------------------------------------------------------
------------------------------------------------------------
-----a----------------------------------------tgc-----------
------------------------------------------------------------
-----------cat----------------------------------------------
------------------------------------------------------------
------------------------------------------------------------
------------------------------------------------------------
-----------------------------c------------------------------
------------------------------------------------------taactc
----------------------------------------------gctt-ttct--gta
t------cag----------cag-------------------------------------
------------------------------------------------------------
-------------------------------------------------------tca--
------------------------------------------------------------
-----------------------------------cccggg-------------------
------------a-----------------gt------------------gagagcgaa-
---------------------------ctc----------------------------ga
c-----------aaaatt--------attaa-ttcct-------------------ct-t
gggcat------------------------------------------------------
----------------------tag-----------------------------------
---cactcagtg------------------------------------------------
---------------------------------------------cc-tctc--------
---------------------------------------t-----------aaca-----
------------------------------------------------------------
--------------------------------gac-----------at------------
------------------ctgttg-----agct---------------------------
----------------------------------------------gt------------
---------------------ggctgggt-----ga-------------cacc-------
----------------------------------------taa---ta------------
--ca----------------------------------------ttcataa---------
------------------------------------------------------------
------------------------------------------------------------
------------------------------------------------------------
------------------------------------------------------------
------------------------------------------------------------
-----------------gattcta------------------------------------
------------------------------------------------------------
------------------------------------------------------------
--------------------------------------------------tattttt---
---aag------------------------------------------------------
------------------------------------------------------------
-----------------------------------------------------tg-----
------agccaatt---------------------------------ttcctcatgtgt-
------------------------------------------------------------
gct-----------------------------------------------------gg--
--ataacgccagt-----------------------------------------------
------------------------------------------------------------
------------------------------aaatga------------------------
------------------------------------------------------------
---------ggaaa----------------------------------------------
------------------------------------------------------------
------------------------------------------------------------
------------------------------------------------------------
------------------------------------------------------------
------------------------------------------------------------
------------------------------------------------------------
------------------------------------------------------------
------------------------------------------------------------
------------------------------------------------------------
------------------------------------------------------------
------------------------------------------------------------
------------------------------------------------------------
------------------------------------------------------------
------------------------------------------------------------
------------------------------------------------------------
------------------------------------------------------------
------------------------------------------------------------
------------------------------------------------------------
------------------------------------------------------------
------------------------------------------------------------
------------------------------------------------------------
------------------------------------------------------------
------------------------------------------------------------
------------------------------------------------------------
------------------------------------------------------------
------------------------------------------------------------
------------------------------------------------------------
------------------------------------------------------------
------------------------------------------------------------
------------------------------------------------------------
------------------------------------------------------------
------------------------------------------------------------
------------------------------------------------------------
------------------------------------------------------------
------------------------------------------------------------
------------------------------------------------------------
------------------------------------------------------------
------------------------------------------------------------
--
>DIRS1c_DR|78785
------------------------------------------------------------
------------------------------------------------------------
------------------------------------------------------------
------------------------------------------------------------
------------------------------------------------------------
------------------------------------------------------------
------------------------------------------------------------
------------------------------------------------------------
------------------------------------------------------------
------------------------------------------------------------
------------------------------------------------------------
------------------------------------------------------------
------------------------------------------------------------
------------------------------------------------------------
------------------------------------------------------------
------------------------------------------------------------
------------------------------------------------------------
------------------------------------------------------------
------------------------------------------------------------
------------------------------------------------------------
------------------------------------------------------------
------------------------------------------------------------
------------------------------------------------------------
------------------------------------------------------------
------------------------------------------------------------
------------------------------------------------------------
------------------------------------------------------------
------------------------------------------------------------
------------------------------------------------------------
------------------------------------------------------------
------------------------------------------------------------
------------------------------------------------------------
------------------------------------------------------------
------------------------------------------------------------
------------------------------------------------------------
------------------------------------------------------------
------------------------------------------------------------
------------------------------------------------------------
------------------------------------------------------------
------------------------------------------------------------
------------------------------------------------------------
------------------------------------------------------------
------------------------------------------------------------
------------------------------------------------------------
------------------------------------------------------------
------------------------------------------------------------
------------------------------------------------------------
------------------------------------------------------------
------------------------------------------------------------
------------------------------------------------------------
------------------------------------------------------------
------------------------------------------------------------
------------------------------------------------------------
------------------------------------------------------------
------------------------------------------------------------
------------------------------------------------------------
------------------------------------------------------------
------------------------------------------------------------
------------------------------------------------------------
------------------------------------------------------------
------------------------------------------------------------
------------------------------------------------------------
------------------------------------------------------------
------------------------------------------------------------
------------------------------------------------------------
------------------------------------------------------------
------------------------------------------------------------
------------------------------------------------------------
------------------------------------------------------------
------------------------------------------------------------
------------------------------------------------------------
------------------------------------------------------------
------------------------------------------------------------
------------------------------------------------------------
------------------------------------------------------------
------------------------------------------------------------
------------------------------------------------------------
------------------------------------------------------------
------------------------------------------------------------
------------------------------------------------------------
------------------------------------------------------------
------------------------------------------------------------
------------------------------------------------------------
------------------------------------------------------------
------------------------------------------------------------
------------------------------------------------------------
------------------------------------------------------------
------------------------------------------------------------
------------------------------------------------------------
------------------------------------------------------------
----------------------------------------------------gg------
gtcggtttcctcaagggtatt--aggt---aaccc-ttggtgattgagg-aaac-aattc
ggttaggt-gttga--aacacg--c------ttgctgcaccc-----ttc-tccc---ta
a------ca--------cg-gag---atacgtgcgcct--tttta------tctgtcagt
aaagttccccg-tcaggtgagccctgca-----gattcctccg----tgg-----acccc
acca-------------------------------------------c---tgactc---
--a-gcggaggagtc----------acttgctggccca-----ctatgctg--tagg---
-t-ct--------g-ctgct-ggt-------cag-cccgc-g----------ttttgggt
------------ataggtgcccgctatgc-gt-----gatccccac-----taggcgat-
-cccata---------t-gc-------tt-----------------attcagccac--g-
-------gtgc-a-------------gtc-----tcc---------cctca-----c---
gggcg--gacccgtgtc----------------ttccctc--------tctgctaacca-
----------tcc-tat-----ta-tatgcgtact-------cc--ccc-t---------
------tcaggg--ctagtccatatgta--ttttttgccaac-atat---ctccccca-t
t--------ggg-t---gcagtt---gggctctgc---agcgt--cc-tccc--------
---tatc----------ggga---------c-t------t-------cc-caacg-----
------tactgtcgta---tt---------attcctagagt-tatctag--------acg
c---t-tgcggca-----t-ccc-----aa---a-----aa-----at------------
----------atat----cta--------aatc------------tgtaaa---------
--------------acttc---------tgttga------a-----ct-gggataagt-a
agggcca-ggaac----cccg--ttgga----g-ga---ctgcgc----c-tc------t
c-tggatgcaggagcgctcacgct-----------tgct-tgg-c-ta-tccttt-----
--ca------tcggaggtg-----taggtaaa-------gtgcagtcatta---------
------------------------------------------------------------
---------tggca-tt-----tt----ccat-----act-ttc--ttcca---------
-----tt---cttggattta---------------taatccaaatccact----------
--aatag-----------------------cattggagttcc------------------
---ccatctg-aag---------gggatagctc----tg----gttactaaagta--a--
-----cc------------c-----------------------------cggaaatgcta
tt----------------------tagcat------caccataatgacta----------
-----------------------------ttc-cttag------c-------tg-tt---
----------------------------------------agttc-ag--tctcttc---
----aa--------------------c---tt----------------------------
----aaaagg---ata--------------------------------------------
gcg-tgt-----------------gcttgc-------tccacctgtgctta--ta-tgt-
gg----agataat----tggcaataagt----------------------tccaggtgc-
--------------gcaagctt-------at-----------------------------
gct------------gccaatt-aa-ta----------------------------gg--
---cg-tttca-------------ttggcccgt-----------------------ttca
t--------------------------------------actctt---------------
---------tc-------------------agacaa------------ttggctttc---
---------------------------tgaaac---------------------------
----------gaaatc--------------------------------ccc-a-------
---------------------ttc-gtgga-tt-----tataa------------tcc-a
aa---------------------------------------t-c---------------c
acta------------------------------ata-----------------------
-gcattt-----------------------------------------------------
-----------------cccttcccctcc-----------tc------------------
------------------------------------------------------------
------------------------------------------------------------
------------------------------------------------------------
-----gggg---------------------------------------------------
------------------------------------------------------------
------------------------------------------------------------
------------------------------------------------------------
------------------------------------------------------------
-------------------------------------------------aacgaag----
------------------------------------------------------------
------------------------------------------------------------
-gttacttt---------------------------------------------------
------------------------------------------------------------
agtaacc-----------------------------------------------------
------------------------------------------------------------
------------------------------------aga---------------------
------------------------------------------------------------
------------------------------------------------------------
------------------------------------------------------------
------------------------------------------------------------
------------------------------------------------------------
------------------------------------------------------------
------------------------------------------------------------
------------------------------------------------------------
------------------------------------------------------------
------------------------------------------------------------
------------------------------------------------------------
------------------------------------------------------------
------------------------------------------------------------
------------------------------------------------------------
------------------------------------------------------------
------------------------------------------------------------
------------------------------------------------------------
--
>DIRS1c_DR|78786
------------------------------------------------------------
------------------------------------------------------------
------------------------------------------------------------
------------------------------------------------------------
------------------------------------------------------------
------------------------------------------------------------
------------------------------------------------------------
------------------------------------------------------------
------------------------------------------------------------
------------------------------------------------------------
------------------------------------------------------------
------------------------------------------------------------
------------------------------------------------------------
------------------------------------------------------------
------------------------------------------------------------
------------------------------------------------------------
------------------------------------------------------------
------------------------------------------------------------
------------------------------------------------------------
------------------------------------------------------------
------------------------------------------------------------
------------------------------------------------------------
------------------------------------------------------------
------------------------------------------------------------
------------------------------------------------------------
------------------------------------------------------------
------------------------------------------------------------
------------------------------------------------------------
------------------------------------------------------------
------------------------------------------------------------
------------------------------------------------------------
------------------------------------------------------------
------------------------------------------------------------
------------------------------------------------------------
------------------------------------------------------------
------------------------------------------------------------
------------------------------------------------------------
------------------------------------------------------------
------------------------------------------------------------
------------------------------------------------------------
------------------------------------------------------------
------------------------------------------------------------
------------------------------------------------------------
------------------------------------------------------------
------------------------------------------------------------
------------------------------------------------------------
------------------------------------------------------------
------------------------------------------------------------
------------------------------------------------------------
------------------------------------------------------------
------------------------------------------------------------
------------------------------------------------------------
------------------------------------------------------------
------------------------------------------------------------
------------------------------------------------------------
------------------------------------------------------------
------------------------------------------------------------
------------------------------------------------------------
------------------------------------------------------------
------------------------------------------------------------
------------------------------------------------------------
------------------------------------------------------------
------------------------------------------------------------
------------------------------------------------------------
------------------------------------------------------------
------------------------------------------------------------
------------------------------------------------------------
------------------------------------------------------------
------------------------------------------------------------
------------------------------------------------------------
------------------------------------------------------------
------------------------------------------------------------
------------------------------------------------------------
------------------------------------------------------------
------------------------------------------------------------
------------------------------------------------------------
------------------------------------------------------------
------------------------------------------------------------
------------------------------------------------------------
------------------------------------------------------------
------------------------------------------------------------
------------------------------------------------------------
-------------------------------------------------------agagc
catccc-t-ttcattgctgtgtcctgttctcgctctgggtacttatgtggac--cgcact
-caaag-ct-ttaga-tc-------ctctgagcagctcttt--gtttgt----tacg---
atggtgagcagaacgaaagtgctgt-atc------caaacagagg------ttg-----g
cac--actgg--at-----ag----------tgga-------tgccatctcccttgctta
tcagagccagg--gcgag--ccgtgtccaccaggagtaa----------aagcacacttc
actag--gagcgtcgctacctcttgggcattaccacgc------attgccccgc---taa
---aagatatctgt--agagctg--cgggct-gggccac-----acctaatac-----a-
-ttt-acacag-----------atttta-taa-----------cttcgagtgga------
gccgattt----------------------------------------------------
------------------------------------------------------------
-----------------cga--------------------tttca---------------
------------------------------------------------------------
------------------------------------------------------------
-------------------------------------------ttatgttg--ttgg--c
at-----------gcccacttagt-------cag-cctgc-g----------ttctgggt
------------atagatgcctgctatgc-ac------atcctcac-----t-gtcaat-
-ccaata---------t-gct------tc----------------aactcagccac--g-
-------gtat-a-------------gtc-----ccc---------cctc-------t-t
aggca--ggcctgtacc----------------ttccctc--------cctgctaaccat
----------cct--------tca-tatttgtact-------cc-cccttc---------
------tcaggg--ttagttcatatgt---t--catgccccc-aggc---ct-ccccatt
t--------aag-c--agcagct---ggcctacgc---aacgt--cc-tgcc--------
---tatc----------gggactgcacg--ctt------t-------tc-cagtg-----
------aactgttgt----at---tttaaattct---------------------aggcg
tttttttacgac------t-tca----aaa---a-----at-----at------------
----------aaaa----ata--------agct------------tttgaat--------
--------------gcttca--------aaggta------a-----gc-aagttaagt-t
tgggcca-gggcg----caca--ttgca----g-gg---ctgtgt------gt------c
tattgatgatgatgatgatggggctaac-----atgatcctgg-c-aa-atcact-----
--ca------ccagtgatg------tggtaag-------gtacaatcactg---------
------------------------------------------------------------
---------tggcg-tt-----tt----ccaa-----aca-ttt--caaca---------
-----tag--tgaaagttttcc--------------------------------------
-acatag-----------------------cattgaagttcc------------------
---cctcccg-ctg---------gggaacgaaa----cg----gttaccacgtaa-----
-----cc------------ctc-----gtttcctgaag-----ggggaacggaaatggta
tg----------------------ttcctt------cgccacagcagttgcgg-------
---------------------------------ctaag------c---------------
------------------------------------------------------------
----ag-------------------ac-agtt----------------------------
------------------------------------------------------------
gtg-ttc-----------------------------------------------------
------------------------------------------------------------
-----------------------------------------------------------g
gct---------------------------------------------------------
---ca-------------------------------------------------------
------------------------------------------------------------
------------------------------------------------tcagct------
------------------------------------------------------------
------------------------------------------------------------
------------------------------------------------------------
------------------------------------------------------------
------------------------------------------------------------
------------------------------------------------------------
------------------------------------------------------------
------------------------------------------------------------
------------------------------------------------------------
------------------------------------------------------------
------------------------------------------------------------
------------------------------------------------------------
------------------------------------------------------------
------------------------------------------------------------
------------------------------------------------------------
------------------------------------------------------------
------------------------------------------------------------
------------------------------------------------------------
------------------------------------------------------------
------------------------------------------------------------
------------------------------------------------------------
------------------------------------------------------------
------------------------------------------------------------
------------------------------------------------------------
------------------------------------------------------------
------------------------------------------------------------
------------------------------------------------------------
------------------------------------------------------------
------------------------------------------------------------
------------------------------------------------------------
------------------------------------------------------------
------------------------------------------------------------
------------------------------------------------------------
------------------------------------------------------------
------------------------------------------------------------
------------------------------------------------------------
------------------------------------------------------------
------------------------------------------------------------
------------------------------------------------------------
------------------------------------------------------------
--
>DIRS1c_DR|78787
------------------------------------------------------------
------------------------------------------------------------
------------------------------------------------------------
------------------------------------------------------------
------------------------------------------------------------
------------------------------------------------------------
------------------------------------------------------------
------------------------------------------------------------
------------------------------------------------------------
------------------------------------------------------------
------------------------------------------------------------
------------------------------------------------------------
------------------------------------------------------------
------------------------------------------------------------
------------------------------------------------------------
------------------------------------------------------------
------------------------------------------------------------
------------------------------------------------------------
------------------------------------------------------------
------------------------------------------------------------
------------------------------------------------------------
------------------------------------------------------------
------------------------------------------------------------
------------------------------------------------------------
------------------------------------------------------------
------------------------------------------------------------
------------------------------------------------------------
------------------------------------------------------------
------------------------------------------------------------
------------------------------------------------------------
------------------------------------------------------------
------------------------------------------------------------
------------------------------------------------------------
------------------------------------------------------------
------------------------------------------------------------
------------------------------------------------------------
------------------------------------------------------------
------------------------------------------------------------
------------------------------------------------------------
------------------------------------------------------------
------------------------------------------------------------
------------------------------------------------------------
------------------------------------------------------------
------------------------------------------------------------
------------------------------------------------------------
------------------------------------------------------------
------------------------------------------------------------
------------------------------------------------------------
------------------------------------------------------------
------------------------------------------------------------
------------------------------------------------------------
------------------------------------------------------------
------------------------------------------------------------
------------------------------------------------------------
------------------------------------------------------------
------------------------------------------------------------
------------------------------------------------------------
------------------------------------------------------------
------------------------------------------------------------
------------------------------------------------------------
------------------------------------------------------------
------------------------------------------------------------
------------------------------------------------------------
------------------------------------------------------------
------------------------------------------------------------
------------------------------------------------------------
------------------------------------------------------------
------------------------------------------------------------
------------------------------------------------------------
------------------------------------------------------------
------------------------------------------------------------
------------------------------------------------------------
------------------------------------------------------------
------------------------------------------------------------
------------------------------------------------------------
------------------------------------------------------------
------------------------------------------------------------
------------------------------------------------------------
------------------------------------------------------------
------------------------------------------------------------
------------------------------------------------------------
------------------------------------------------------------
------------------------------------------------------------
------------------------------------------------------------
------------------------------------------------------------
------------------------------------------------------------
------------------------------------------------------------
------------------------------------------------------------
------------------------------------------------------------
------------------------------------------------------------
------------------------------------------------------------
------------------------------------------------------------
------------------------------------------------------------
------------------------------------------------------------
------------------------------------------------------------
------------------------------------------------------------
------------------------------------------------------------
----------------------agaaacaatca-------------------ctttgaaa
------------a-----------------------------------------------
------------------------------------------------------------
-------gtaagaaa---------------------------------------------
------------------------------------------------------------
------------------------------------------------------------
------------------------------------------------------------
------------------------------------------------------------
------------------------------------------acaggcc--aata-----
------------------------------------------------------------
---------------------------------------catgccaat------------
----g------------------------aatt---------ggttg-------------
------------------------------------------------------------
------------------------------------------------------------
----------------------------------------agc-t----tggctccg---
--cagg------------------------------------------------------
------------------------------------------------------------
---------tgctga----tgatta--atcatt---------------------------
------------------------------------------------------------
--agt-------------------------------------------------------
------------------------------------------------------------
------------------------------------------------------------
---------------------------------agagtatataa----------------
-----------------------ccagcgcacgcagagcgagggcga-----tggcatct
------------------------------------------------------------
------------------------------------------------------------
------------------------------------------------------------
------------------------------------------------------------
------------------------------------------------------------
------------------------------------------------------------
------------------------------------------------------------
------------------------------------------------------------
------------------------------------------------------------
------------------------------------------------------------
------------------------------------------------------------
------------------------------------------------------------
------------------------------------------------------------
------------------------------------------------------------
------------------------------------------------------------
------------------------------------------------------------
------------------------------------------------------------
------------------------------------------------------------
------------------------------------------------------------
------------------------------------------------------------
------------------------------------------------------------
------------------------------------------------------------
------------------------------------------------------------
------------------------------------------------------------
------------------------------------------------------------
------------------------------------------------------------
------------------------------------------------------------
------------------------------------------------------------
------------------------------------------------------------
------------------------------------------------------------
------------------------------------------------------------
------------------------------------------------------------
------------------------------------------------------------
------------------------------------------------------------
------------------------------------------------------------
------------------------------------------------------------
------------------------------------------------------------
------------------------------------------------------------
------------------------------------------------------------
------------------------------------------------------------
------------------------------------------------------------
------------------------------------------------------------
------------------------------------------------------------
------------------------------------------------------------
------------------------------------------------------------
------------------------------------------------------------
------------------------------------------------------------
------------------------------------------------------------
------------------------------------------------------------
------------------------------------------------------------
--
>DIRS1c_DR|78788
------------------------------------------------------------
------------------------------------------------------------
------------------------------------------------------------
------------------------------------------------------------
------------------------------------------------------------
------------------------------------------------------------
------------------------------------------------------------
------------------------------------------------------------
------------------------------------------------------------
------------------------------------------------------------
------------------------------------------------------------
------------------------------------------------------------
------------------------------------------------------------
------------------------------------------------------------
------------------------------------------------------------
------------------------------------------------------------
------------------------------------------------------------
------------------------------------------------------------
------------------------------------------------------------
------------------------------------------------------------
------------------------------------------------------------
------------------------------------------------------------
------------------------------------------------------------
------------------------------------------------------------
------------------------------------------------------------
------------------------------------------------------------
------------------------------------------------------------
------------------------------------------------------------
------------------------------------------------------------
------------------------------------------------------------
------------------------------------------------------------
------------------------------------------------------------
------------------------------------------------------------
------------------------------------------------------------
------------------------------------------------------------
------------------------------------------------------------
------------------------------------------------------------
------------------------------------------------------------
------------------------------------------------------------
------------------------------------------------------------
------------------------------------------------------------
------------------------------------------------------------
------------------------------------------------------------
------------------------------------------------------------
------------------------------------------------------------
------------------------------------------------------------
------------------------------------------------------------
------------------------------------------------------------
------------------------------------------------------------
------------------------------------------------------------
------------------------------------------------------------
------------------------------------------------------------
------------------------------------------------------------
------------------------------------------------------------
------------------------------------------------------------
------------------------------------------------------------
------------------------------------------------------------
------------------------------------------------------------
------------------------------------------------------------
------------------------------------------------------------
------------------------------------------------------------
------------------------------------------------------------
------------------------------------------------------------
------------------------------------------------------------
------------------------------------------------------------
------------------------------------------------------------
------------------------------------------------------------
------------------------------------------------------------
------------------------------------------------------------
------------------------------------------------------------
------------------------------------------------------------
------------------------------------------------------------
------------------------------------------------------------
------------------------------------------------------------
------------------------------------------------------------
------------------------------------------------------------
------------------------------------------------------------
------------------------------------------------------------
------------------------------------------------------------
------------------------------------------------------------
------------------------------------------------------------
--------tc-----ccct-----------------------------------------
----t--------------------------------------cagga--g---------
------------------------------------------------------------
-gggaa-ct-------ttag--------------------------tgt----tat----
gtga--------------------------------aaac--------------------
ttc-cacg----at------g-----------gg---------g--a----ttttctc--
-------------agaat--ccaatcatct-gaaagagta--------------------
---ca----------------------------------------------------aaa
--------------at----------gggccaatgaaat-----gcc-aatg------ag
-ttg-gc-gg-------------------c------gt-----cagcgtgccaac-----
------------------------------------ttat--------------------
------------------------------------------------------------
------------------------------------------------------------
------------------------------------------------------------
------------------------------------------------------------
------------------------------------------------------------
------------------------------------------------------------
------------------------------------------------------------
------------------------------------------------------------
------------------------------------------------------------
------------------------------------------------------------
------------------------------------------------------------
------------------------------------------------------------
------------------------------------------------------------
------------------------------------------------------------
------------------------------------------------------------
------------------------------------------------------------
------------------------------------------------------------
------------------------------------------------------------
------------------------------------------------------------
------------------------------------------------------------
------------------------------------------------------------
------------------------------------------------------------
------------------------------------------------------------
------------------------------------------------------------
------------------------------------------------------------
------------------------------------------------------------
------------------------------------------------------------
------------------------------------------------------------
------------------------------------------------------------
------------------------------------------------------------
------------------------------------------------------------
------------------------------------------------------------
------------------------------------------------------------
------------------------------------------------------------
------------------------------------------------------------
------------------------------------------------------------
------------------------------------------------------------
------------------------------------------------------------
------------------------------------------------------------
------------------------------------------------------------
------------------------------------------------------------
------------------------------------------------------------
------------------------------------------------------------
------------------------------------------------------------
------------------------------------------------------------
------------------------------------------------------------
------------------------------------------------------------
------------------------------------------------------------
------------------------------------------------------------
------------------------------------------------------------
------------------------------------------------------------
------------------------------------------------------------
------------------------------------------------------------
------------------------------------------------------------
------------------------------------------------------------
------------------------------------------------------------
------------------------------------------------------------
------------------------------------------------------------
------------------------------------------------------------
------------------------------------------------------------
------------------------------------------------------------
------------------------------------------------------------
------------------------------------------------------------
------------------------------------------------------------
------------------------------------------------------------
------------------------------------------------------------
------------------------------------------------------------
------------------------------------------------------------
------------------------------------------------------------
------------------------------------------------------------
------------------------------------------------------------
------------------------------------------------------------
------------------------------------------------------------
------------------------------------------------------------
------------------------------------------------------------
------------------------------------------------------------
------------------------------------------------------------
------------------------------------------------------------
------------------------------------------------------------
--
>DIRS1c_DR|78789
------------------------------------------------------------
------------------------------------------------------------
------------------------------------------------------------
------------------------------------------------------------
------------------------------------------------------------
------------------------------------------------------------
------------------------------------------------------------
------------------------------------------------------------
------------------------------------------------------------
------------------------------------------------------------
------------------------------------------------------------
------------------------------------------------------------
------------------------------------------------------------
------------------------------------------------------------
------------------------------------------------------------
------------------------------------------------------------
------------------------------------------------------------
------------------------------------------------------------
------------------------------------------------------------
------------------------------------------------------------
------------------------------------------------------------
------------------------------------------------------------
------------------------------------------------------------
------------------------------------------------------------
------------------------------------------------------------
------------------------------------------------------------
------------------------------------------------------------
------------------------------------------------------------
------------------------------------------------------------
------------------------------------------------------------
------------------------------------------------------------
------------------------------------------------------------
------------------------------------------------------------
------------------------------------------------------------
------------------------------------------------------------
------------------------------------------------------------
------------------------------------------------------------
------------------------------------------------------------
------------------------------------------------------------
------------------------------------------------------------
------------------------------------------------------------
------------------------------------------------------------
------------------------------------------------------------
------------------------------------------------------------
------------------------------------------------------------
------------------------------------------------------------
------------------------------------------------------------
------------------------------------------------------------
------------------------------------------------------------
------------------------------------------------------------
------------------------------------------------------------
------------------------------------------------------------
------------------------------------------------------------
------------------------------------------------------------
------------------------------------------------------------
------------------------------------------------------------
------------------------------------------------------------
------------------------------------------------------------
------------------------------------------------------------
------------------------------------------------------------
------------------------------------------------------------
------------------------------------------------------------
------------------------------------------------------------
------------------------------------------------------------
------------------------------------------------------------
------------------------------------------------------------
------------------------------------------------------------
------------------------------------------------------------
------------------------------------------------------------
------------------------------------------------------------
------------------------------------------------------------
------------------------------------------------------------
------------------------------------------------------------
------------------------------------------------------------
------------------------------------------------------------
------------------------------------------------------------
------------------------------------------------------------
------------------------------------------------------------
------------------------------------------------------------
------------------------------------------------------------
------------------------------------------------------------
------------------------------------------------------------
------------------------------------------------------------
------------------------------------------------------------
------------------------------------------------------------
------------------------------------------------------------
------------------------------------------------------------
------------------------------------------------------------
------------------------------------------------------------
------------------------------------------------------------
------------------------------------------------------------
------------------------------------------------------------
------------------------------------------------------------
------------------------------------------------------------
------------------------------------------------------------
------------------------------------------------------------
------------------------------------------------------------
------------------------------------------------------------
------------------------------------------------------------
------------------------------------------------------------
------------------------------------------------------------
------------------------------------------------------------
------------------------------------------------------------
------------------------------------------------------------
------------------------------------------------------------
------------------------------------------------------------
------------------------------------------------------------
------------------------------------------------------------
------------------------------------------------------------
------------------------------------------------------------
------------------------------------------------------------
------------------------------------------------------------
------------------------------------------------------------
------------------------------------------------------------
---------tggcg-tt-----tt----ccag-----aca-ttt--cccca---------
-----tt---cgtggat-------------------taaac--atccact----------
---atag-----------------------caatgaagttcc------------------
---ctatccg-aag---------gggaacgctc----tt----gttactaaagta--a--
-----cc------------ctc-----tttccccga----ggaggggaactgaaatgcta
ta----------------------tagcat------tgccataatgattg----------
-----------------------------ttc-cttag------c-------t-------
-----------------------------------------gtgtcag--tctcttc---
----ag--------------------c---tt----------------------------
----aaaagg---atg--------------------------------------------
gcg-ttt-----------------ccttgc-------ttaccctgtgctta--ta-tac-
gg----agctaat----tggcaataaag----------------------cacacatgt-
--------------gcaagctt-------aa-----------------------------
gcttttaaattaatattaaatt-aattt----------------------------gg--
---ca-tttca-------------ttgacccgt-----------------------tgta
t--------------------------------------actctt---------------
---------tc-------------------agacaa------------ttggctttc---
---------------------------tgaaac---------------------------
----------gaaa-t-------------------------------cccc-a-------
---------------------ttc-gtaga-tta---------------------aac--
-a---------------------------------------t-c---------------c
ac-a------------------------------ata-----------------------
-gcattt-----------------------------------------------------
-----------------ccgttcccctcc-----------tc------------------
------------------------------------------------------------
------------------------------------------------------------
------------------------------------------------------------
-----aggg---------------------------------------------------
------------------------------------------------------------
------------------------------------------------------------
------------------------------------------------------------
------------------------------------------------------------
-------------------------------------------------aacgagg----
------------------------------------------------------------
------------------------------------------------------------
-gttactaa---------------------------------------------------
------------------------------------------------------------
agtaacc-----------------------------------------------------
------------------------------------------------------------
------------------------------------aga---------------------
------------------------------------------------------------
------------------------------------------------------------
------------------------------------------------------------
------------------------------------------------------------
------------------------------------------------------------
------------------------------------------------------------
------------------------------------------------------------
------------------------------------------------------------
------------------------------------------------------------
------------------------------------------------------------
------------------------------------------------------------
------------------------------------------------------------
------------------------------------------------------------
------------------------------------------------------------
------------------------------------------------------------
------------------------------------------------------------
------------------------------------------------------------
--
>DIRS1c_DR|78790
------------------------------------------------------------
------------------------------------------------------------
------------------------------------------------------------
------------------------------------------------------------
------------------------------------------------------------
------------------------------------------------------------
------------------------------------------------------------
------------------------------------------------------------
------------------------------------------------------------
------------------------------------------------------------
------------------------------------------------------------
------------------------------------------------------------
------------------------------------------------------------
------------------------------------------------------------
------------------------------------------------------------
------------------------------------------------------------
------------------------------------------------------------
------------------------------------------------------------
------------------------------------------------------------
------------------------------------------------------------
------------------------------------------------------------
------------------------------------------------------------
------------------------------------------------------------
------------------------------------------------------------
------------------------------------------------------------
------------------------------------------------------------
------------------------------------------------------------
------------------------------------------------------------
------------------------------------------------------------
------------------------------------------------------------
------------------------------------------------------------
------------------------------------------------------------
------------------------------------------------------------
------------------------------------------------------------
------------------------------------------------------------
------------------------------------------------------------
------------------------------------------------------------
------------------------------------------------------------
------------------------------------------------------------
------------------------------------------------------------
------------------------------------------------------------
------------------------------------------------------------
------------------------------------------------------------
------------------------------------------------------------
------------------------------------------------------------
------------------------------------------------------------
------------------------------------------------------------
------------------------------------------------------------
------------------------------------------------------------
------------------------------------------------------------
------------------------------------------------------------
------------------------------------------------------------
------------------------------------------------------------
------------------------------------------------------------
------------------------------------------------------------
------------------------------------------------------------
------------------------------------------------------------
------------------------------------------------------------
------------------------------------------------------------
------------------------------------------------------------
------------------------------------------------------------
------------------------------------------------------------
------------------------------------------------------------
------------------------------------------------------------
------------------------------------------------------------
------------------------------------------------------------
------------------------------------------------------------
------------------------------------------------------------
------------------------------------------------------------
------------------------------------------------------------
------------------------------------------------------------
------------------------------------------------------------
------------------------------------------------------------
------------------------------------------------------------
------------------------------------------------------------
------------------------------------------------------------
------------------------------------------------------------
------------------------------------------------------------
------------------------------------------------------------
------------------------------------------------------------
------------------------------------------------------------
---------c-----ccct-----------------------------------------
----t--------------------------------------cagga--g---------
------------------------------------------------------------
-aggaa-ct-------tcaa--------------------------tgc----tat----
gtgg--------------------------------taac--------------------
ttc-catt----at------g-----------gg---------a--a----tttc-----
------------------------------------------------------------
------------------------------------------------------------
------------------------------------------------------------
------------------------------------------------------------
------------------------------------------------------------
------------------------------------------------------------
------------------------------------------------------------
------------------------------------------------------------
------------------------------------------------------------
------------------------------------------------------------
------------------------------------------------------------
------------------------------------------------------------
------------------------------------------------------------
------------------------------------------------------------
------------------------------------------------------------
------------------------------------------------------------
-------------------gcatgccat--cactgcggtggc-atgtctgtt-gagcagt
t--------aagat--cgc-------ggct----------cg----c-tctt--------
-----gcaaa-------agggtgtctca--c----------------cc-cag-------
--------ttata-c----------------------------------c-------cta
c---tctgcggt---tggcatttgtg-cag---a-tctgagg----gt--tacagtggga
ga--------aaat----ctgccgc------cctc--gagct---tgcgaacctct--cg
ctcgtcaacgtg---ctccatcc--aagcttcg-------a-----tt-gagagaaac--
-gcaccg--------tc-------------------------------------------
tgatggc----------------tcaga-------tgtc-----c----attgctg----
--ca------tcagagg----------at----------gggctgtcatggtctgttg-a
ggattt--aaacccgc---tccctccctctgggttactgag-cacggcatcgg-atctag
aaacagacgtgaaaacag-tgcttt--cctggg----ctgcttcg-gcc---atgggcct
ggagat--------ggtttatcccccag---ccttgcggccggactgactagataggtgt
tctgtgg-aggatgtaaagaagaaaagac-cttctaagcttcccattacttt--------
---tttcccagaagtgcac-----aataggctc---acg--cagtctt-ggatggc-ac-
-----cttt----------ctc-------tgcacgatc-----------------tac--
--gtccgcccttgccctcac-------cac--------atttgatggtgtagcagca-tg
gggtta---------caagtc------aattc-tccagg----ttga--gagagccat--
-ggtggg---------ctca-----------------cgttttg------cctctt----
------------------------------------------------------------
------------------------------------------------------------
------------------------------------------------------------
------------------------------------------------------------
------------------------------------------------------------
------------------------------------------------------------
------------------------------------------------------------
------------------------------------------------------------
------------------------------------------------------------
------------------------------------------------------------
------------------------------------------------------------
------------------------------------------------------------
------------------------------------------------------------
------------------------------------------------------------
------------------------------------------------------------
------------------------------------------------------------
------------------------------------------------------------
------------------------------------------------------------
------------------------------------------------------------
------------------------------------------------------------
------------------------------------------------------------
------------------------------------------------------------
------------------------------------------------------------
------------------------------------------------------------
------------------------------------------------------------
------------------------------------------------------------
------------------------------------------------------------
------------------------------------------------------------
------------------------------------------------------------
------------------------------------------------------------
------------------------------------------------------------
------------------------------------------------------------
------------------------------------------------------------
------------------------------------------------------------
------------------------------------------------------------
------------------------------------------------------------
------------------------------------------------------------
------------------------------------------------------------
------------------------------------------------------------
------------------------------------------------------------
------------------------------------------------------------
------------------------------------------------------------
------------------------------------------------------------
------------------------------------------------------------
------------------------------------------------------------
------------------------------------------------------------
------------------------------------------------------------
------------------------------------------------------------
------------------------------------------------------------
--
>DIRS1c_DR|78791
------------------------------------------------------------
------------------------------------------------------------
------------------------------------------------------------
------------------------------------------------------------
------------------------------------------------------------
------------------------------------------------------------
------------------------------------------------------------
------------------------------------------------------------
------------------------------------------------------------
------------------------------------------------------------
------------------------------------------------------------
------------------------------------------------------------
------------------------------------------------------------
------------------------------------------------------------
------------------------------------------------------------
------------------------------------------------------------
------------------------------------------------------------
------------------------------------------------------------
------------------------------------------------------------
------------------------------------------------------------
------------------------------------------------------------
------------------------------------------------------------
------------------------------------------------------------
------------------------------------------------------------
------------------------------------------------------------
------------------------------------------------------------
------------------------------------------------------------
------------------------------------------------------------
------------------------------------------------------------
------------------------------------------------------------
------------------------------------------------------------
------------------------------------------------------------
------------------------------------------------------------
------------------------------------------------------------
------------------------------------------------------------
------------------------------------------------------------
------------------------------------------------------------
------------------------------------------------------------
------------------------------------------------------------
------------------------------------------------------------
------------------------------------------------------------
------------------------------------------------------------
------------------------------------------------------------
------------------------------------------------------------
------------------------------------------------------------
------------------------------------------------------------
------------------------------------------------------------
------------------------------------------------------------
------------------------------------------------------------
------------------------------------------------------------
------------------------------------------------------------
------------------------------------------------------------
------------------------------------------------------------
------------------------------------------------------------
------------------------------------------------------------
------------------------------------------------------------
------------------------------------------------------------
------------------------------------------------------------
------------------------------------------------------------
------------------------------------------------------------
------------------------------------------------------------
------------------------------------------------------------
------------------------------------------------------------
------------------------------------------------------------
------------------------------------------------------------
------------------------------------------------------------
------------------------------------------------------------
------------------------------------------------------------
------------------------------------------------------------
------------------------------------------------------------
------------------------------------------------------------
------------------------------------------------------------
------------------------------------------------------------
------------------------------------------------------------
------------------------------------------------------------
------------------------------------------------------------
------------------------------------------------------------
------------------------------------------------------------
------------------------------------------------------------
------------------------------------------------------------
------------------------------------------------------------
------------------------------------------------------------
------------------------------------------------------------
------------------------------------------------------------
------------------------------------------------------------
------------------------------------------------------------
------------------------------------------------------------
------------------------------------------------------------
------------------------------------------------------------
------------------------------------------------------------
------------------------------------------------------------
------------------------------------------------------------
------------------------------------------------------------
------------------------------------------------------------
------------------------------------------------------------
-----------------------------------------------cctaggag-----
--a-gcaacatagtaa--------------------------------------------
------------------------------------------------------------
------------------------------------------------------------
--------------------------------------------------atcaac--a-
-cgtcttttta-aagaccctgtgactgtgtgtttct------------------------
--------ggatgcggt---------------ggtttc--------tatctccaggtgat
gggcacaggtatcagatcactctagggtgcccgcga------acagct------------
-------catgc--tctcactgtgagag--cactgtggcttc------agccacccccgt
tgctccacacggga------------agatctgacgatcgcct--ct-----------gg
gcctgt-----------ggt-cctcaca-------------------ctcctcca-----
------cagcgtgccccggatgccttgatgagatcatagat--------caaagg-tcca
c-----tctgacattttatatcctac------gg-----ggt----gc------------
----a-----atgcgcggccagtgtagc-gatc------------caaaaagagcgtctg
ttcctgcacccactacctcgggat-aaaacctggca----a--------aagatatgt--
--------gctgag---------tcaac----a-aag-ttcgcttt---c-ttgactccc
ccata------------------------------tcct-agg-c-tg-gcctgt-----
----------tcagcaaca--ctgttggtggtttcacccaggaattcaaggt--------
------------------------------------------------------------
----------ggtg---------------aagt-tcgata--------------------
-----------------------------c------------------------------
--gatgg-g------------------------ctgagtcat------------------
---ctatcggcggggatgt----aagaccgc-----------------------------
---tccc------------ccc--------------------------------------
------------------------------------tgc--cga----------------
-------------------------atcatcg-----------acatc----cactgct-
--------------------------------------------------tgtcact---
---gag---------------attgcccgtat----------------------------
-------------a----------------------------------------------
-cg-------------ag------agctg-------ccccgcacctgcctct--------
------agccaagtaa-cagcgtcgagc--------------------------------
---------acctcgcagacaacc--a-------------------------------gc
gcc------------gctaagtccagtaaaacagaccacaaagctctcctatgacggg--
--cca-tctggagag--ggggggacttgctcactccccggtgggggcc---ggttgttta
t--------------------------------ccaacgatgcttaaaaaac------gc
caacaaacctca-------------gaaggagataatacttt-----ttc-acttca---
----------------------ccggatgtgacagcc-----------------------
---------caaactctgc------------------acgttatgccttcc-aacttccc
caggtca-----gcaaaa--tttctgcacattggaag-accac--------tggtgatgc
aggtgcgctca---------------------------taatct----------ctttgc
ttggcaaacctctcattggggacaaaggt--aaggttcaatcaatat--------ttcca
tacatttccccattat--------------------------------------------
---------------gtaagttttttcac-------------------------------
------------------------------------------------------------
------------------------------------------------------------
------------------------------------------------------------
-----atat---------------------------------------------------
------------------------------------------------------------
------------------------------------------------------------
------------------------------------------------------------
----------------------------catttaagttccacgtgaggggaaacctatgt
tccttcaccataatgattgcctcttagctgttgaggtgaaagtctcttcagcaaaaaa--
-------------aggatgcattagcttttcacg---------------cgctgtgctta
t-----------------------------------------------------------
------------------------------------------------------------
------------------------------------------------------------
------------------------------------------------------------
------------------------------------------------------------
------------------------------------------------------------
------------------------------------------------------------
------------------------------------------------------------
------------------------------------------------------------
------------------------------------------------------------
------------------------------------------------------------
------------------------------------------------------------
------------------------------------------------------------
------------------------------------------------------------
------------------------------------------------------------
------------------------------------------------------------
------------------------------------------------------------
------------------------------------------------------------
------------------------------------------------------------
------------------------------------------------------------
------------------------------------------------------------
------------------------------------------------------------
------------------------------------------------------------
--
>DIRS1c_DR|78792
------------------------------------------------------------
------------------------------------------------------------
------------------------------------------------------------
------------------------------------------------------------
------------------------------------------------------------
------------------------------------------------------------
------------------------------------------------------------
------------------------------------------------------------
------------------------------------------------------------
------------------------------------------------------------
------------------------------------------------------------
------------------------------------------------------------
------------------------------------------------------------
------------------------------------------------------------
------------------------------------------------------------
------------------------------------------------------------
------------------------------------------------------------
------------------------------------------------------------
------------------------------------------------------------
------------------------------------------------------------
------------------------------------------------------------
------------------------------------------------------------
------------------------------------------------------------
------------------------------------------------------------
------------------------------------------------------------
------------------------------------------------------------
------------------------------------------------------------
------------------------------------------------------------
------------------------------------------------------------
------------------------------------------------------------
------------------------------------------------------------
------------------------------------------------------------
------------------------------------------------------------
------------------------------------------------------------
------------------------------------------------------------
------------------------------------------------------------
------------------------------------------------------------
------------------------------------------------------------
------------------------------------------------------------
------------------------------------------------------------
------------------------------------------------------------
------------------------------------------------------------
------------------------------------------------------------
------------------------------------------------------------
------------------------------------------------------------
------------------------------------------------------------
------------------------------------------------------------
------------------------------------------------------------
------------------------------------------------------------
------------------------------------------------------------
------------------------------------------------------------
------------------------------------------------------------
------------------------------------------------------------
------------------------------------------------------------
------------------------------------------------------------
------------------------------------------------------------
------------------------------------------------------------
------------------------------------------------------------
------------------------------------------------------------
------------------------------------------------------------
------------------------------------------------------------
------------------------------------------------------------
------------------------------------------------------------
------------------------------------------------------------
------------------------------------------------------------
------------------------------------------------------------
------------------------------------------------------------
------------------------------------------------------------
------------------------------------------------------------
------------------------------------------------------------
------------------------------------------------------------
------------------------------------------------------------
------------------------------------------------------------
------------------------------------------------------------
------------------------------------------------------------
------------------------------------------------------------
------------------------------------------------------------
------------------------------------------------------------
------------------------------------------------------------
------------------------------------------------------------
------------------------------------------------------------
------------------------------------------------------------
------------------------------------------------------------
------------------------------------------------------------
------------------------------------------------------------
------------------------------------------------------------
------------------------------------------------------------
------------------------------------------------------------
------------------------------------------------------------
------------------------------------------------------------
------------------------------------------------------------
------------------------------------------------------------
------------------------------------------------------------
------------------------------------------------------------
------------------------------------------------------------
------------------------------------------------------------
------------------------------------------------------------
------------------------------------------------------------
------------------------------------------------------------
------------------------------------------------------------
------------------------------------------------------------
------------------------------------------------------------
------------------------------------------------------------
-------------------------------------------------gctggcctagc
tg---cacaagggt------------gattctgac----------cc-----------ag
gcatgttac--------aag-ccccgca-------------------ctgccacc-----
------gactgagctc------------------catggac--------ctcaag-tccg
c-----tgcg------tgtgccctgg------aa-----aag----ac------------
----a-----at----ggccacattagt-ggtc------------caggag---------
----------caccacctcaggat-aaaacctggca----a--------aaggtatgt--
--------gctgag---------tcgac----a-aag-ttcgcttt---c-ttgactccc
ccata------------------------------ttct-agg-c-tg-gcctgt-----
----------ttggcgaca--ccaatggtggattcacccaggatttcacggc--------
------------------------------------------------------------
----------ggtg---------------cagt-tggaca--------------------
-----------------------------a------------------------------
--gatgg-g------------------------ctaagacg-------------------
-----------atgggagt----aagaccgc-----------------------------
---accc------------ccc--------------------------------------
------------------------------------cac--caa----------------
-------------------------atcatcc-----------acatc----cactgct-
--------------------------------------------------tgtcgcc---
---gag---------------attgcccgtct----------------------------
-------------a----------------------------------------------
-cg-------------ag------agctg-------ccccacccccgcctct--------
------agccaagcga-cagcatcgagc--------------------------------
---------acctcgcagacaacc--agcgc--------------tccctgccccagggc
gcc------------gctaagtccagtaaaacggaccacaaagctcttctgagacggg--
--cca-tctggagaag-gggggaacttgctcacaccctggttgggggcc-gggttcttca
t--------------------------------ccaatggagcttaaaaaac------ac
caccaaacctca-------------gagagagagaacacttc-----tcc-acttcc---
----------------------ccggatgtgacagcc-----------------------
---------cgaattctgc------------------atgctatgccttcc-agctc---
------------------------------------------------------------
------------------------------------------------------------
------------------------------------------------------------
------------------------------------------------------------
------------------------------------------------------------
------------------------------------------------------------
------------------------------------------------------------
------------------------------------------------------------
------------------------------------------------------------
------------------------------------------------------------
------------------------------------------------------------
------------------------------------------------------------
------------------------------------------------------------
------------------------------------------------------------
------------------------------------------------------------
------------------------------------------------------------
------------------------------------------------------------
------------------------------------------------------------
------------------------------------------------------------
------------------------------------------------------------
------------------------------------------------------------
------------------------------------------------------------
------------------------------------------------------------
------------------------------------------------------------
------------------------------------------------------------
------------------------------------------------------------
------------------------------------------------------------
------------------------------------------------------------
------------------------------------------------------------
------------------------------------------------------------
------------------------------------------------------------
------------------------------------------------------------
------------------------------------------------------------
------------------------------------------------------------
------------------------------------------------------------
------------------------------------------------------------
------------------------------------------------------------
------------------------------------------------------------
--
>DIRS1c_DR|78793
------------------------------------------------------------
------------------------------------------------------------
------------------------------------------------------------
------------------------------------------------------------
------------------------------------------------------------
------------------------------------------------------------
------------------------------------------------------------
------------------------------------------------------------
------------------------------------------------------------
------------------------------------------------------------
------------------------------------------------------------
------------------------------------------------------------
------------------------------------------------------------
------------------------------------------------------------
------------------------------------------------------------
------------------------------------------------------------
------------------------------------------------------------
------------------------------------------------------------
------------------------------------------------------------
------------------------------------------------------------
------------------------------------------------------------
------------------------------------------------------------
------------------------------------------------------------
------------------------------------------------------------
------------------------------------------------------------
------------------------------------------------------------
------------------------------------------------------------
------------------------------------------------------------
------------------------------------------------------------
------------------------------------------------------------
------------------------------------------------------------
------------------------------------------------------------
------------------------------------------------------------
------------------------------------------------------------
------------------------------------------------------------
------------------------------------------------------------
------------------------------------------------------------
------------------------------------------------------------
------------------------------------------------------------
------------------------------------------------------------
------------------------------------------------------------
------------------------------------------------------------
------------------------------------------------------------
------------------------------------------------------------
------------------------------------------------------------
------------------------------------------------------------
------------------------------------------------------------
------------------------------------------------------------
------------------------------------------------------------
------------------------------------------------------------
------------------------------------------------------------
------------------------------------------------------------
------------------------------------------------------------
------------------------------------------------------------
------------------------------------------------------------
------------------------------------------------------------
------------------------------------------------------------
------------------------------------------------------------
------------------------------------------------------------
------------------------------------------------------------
------------------------------------------------------------
------------------------------------------------------------
------------------------------------------------------------
------------------------------------------------------------
------------------------------------------------------------
------------------------------------------------------------
------------------------------------------------------------
------------------------------------------------------------
------------------------------------------------------------
------------------------------------------------------------
------------------------------------------------------------
------------------------------------------------------------
------------------------------------------------------------
------------------------------------------------------------
------------------------------------------------------------
------------------------------------------------------------
------------------------------------------------------------
------------------------------------------------------------
------------------------------------------------------------
------------------------------------------------------------
------------------------------------------------------------
--------tc-----ctct-----------------------------------------
----t--------------------------------------cggat--g---------
------------------------------------------------------------
-gggaa-ct-------tcaa--------------------------tgc----tat----
-tgtg---------------------------------------------gaga-----a
tcc-acta----at------g-----------gg---------g--a----tttcattca
-------------gaaag--ccaattgtct-gaaagagta--------------------
---ta----------------------------------------------------taa
--------------tc----------ggcccaattaaat-----gca-aatg------aa
-ttg-gc-ag-------------------c------gt-----cagcttgcgcag-----
------------------------------------ctgatgctcgttgcaatc-aattt
------agcagtat-aagcaca-gcgag----agcagggctgaggcatct-ttt----t-
-------c-------ttca-gag---------------acttc-cca---gccttctgag
agagtc--------g-aaga------------gggttcctgcagc-------ggatctta
agcgatttt-------------gagtgaacaagagcag--------tctcccgg-tcc--
---------agagtgtgata-ggccacgtggcagcagaca--gtcgagctg----ggt--
-t-tt--------ctccctt-------------g-cctggcgttc--------tttg---
----------------------g-------gt---ccggtcct-cc-----agagtgat-
--ttgtata-------ttgcact----ttcacctaaaagagt---aacacagtca-----
--------tgc-agcgg---------gttc--tttcc-----agaatgtcgct---c--c
gaccg------tgcgtttctggatgtggtg--gtttcctgt-------------------
------------------------------------------------------------
------------------------------------------------------------
------------------------------------------------------------
------------------------------------------------------------
------------------------------------------------------------
------------------------------------------------------------
------------------------------------------------------------
------------------------------------------------------------
------------------------------------------------------------
------------------------------------------------------------
------------------------------------------------------------
------------------------------------------------------------
------------------------------------------------------------
------------------------------------------------------------
------------------------------------------------------------
------------------------------------------------------------
------------------------------------------------------------
------------------------------------------------------------
------------------------------------------------------------
------------------------------------------------------------
------------------------------------------------------------
------------------------------------------------------------
------------------------------------------------------------
------------------------------------------------------------
------------------------------------------------------------
------------------------------------------------------------
------------------------------------------------------------
------------------------------------------------------------
------------------------------------------------------------
------------------------------------------------------------
------------------------------------------------------------
----tcagcaacaccg-----ttg-gtagatttac----------------------cca
gga-------------------------------------attcacggcggt------gc
agtcga-----------------------atacgatggg--------------------a
gttatctatcagag----------------------------------------------
------gaggtgcaagaccgctc--ccccctgccgaactatccacatccattgctcatcg
ccaagagcgctcatctacaaaagctg------ccctgccagtgcctccagacaagtggca
gcatcgagcaccttgcagacaaccagagctccccgccccactgcgctgctaagtccagta
aacagactgcgaagcactcctgaggcaggccatctggagaagagggaacttgctctctcc
ctggtggggggccggactcctta------------------------------gagagaa
ctcatttttcacttccccggatgtgacagccttaact-ctgccagtctgggatgctatgc
cttccagctcgcaggttctttgcattttaccagtagctcacaggcactgggaggacggtc
tccttcc------------------------cccagagcttggattcgagttg-------
atctctcgcctccagctcttccgggggaccccagcgctttctggatcagcatacccactc
cgcactgcccctctgctggtacatcagcgattgtagcgatgagttcattagtgagagctc
tgcctgcctggttagcacaggccagcggt---------------ggctcatacgctcttg
gctagtcgattcaatttgcaaaatggccccccaagatcacgggtgtgtattt--caccat
ggtcagtcccctgtccacccctatcttgcaagaggagattgctgtcctcctggcgaagga
tgcaattgagctggtccctccagccaagatggagagcgcgttttacatcccctacttcat
tgtacccaaaaagagcggtgggacatggccaatcctagatctgcgcgttttga-------
-----acca---------ctgtctgcacaagc---------------------ttggttc
ttgggattggtttgcagcgatagacctgaag------gaggcatacttgcatgtctccat
tcttccacaccaccgtcagtttctgcagtttacgttagaaggtcaagcttggcagtataa
agtcctcccctttggtctctctttgtttccgc-aagtcttcaccaagctggcgaacggtg
ccctagcgccccttcggctcgcgggcatc---------------------------tgac
tggctgattttagc-----------------------ccactcaggggagcaattgatta
tggacagagaagaggtgcttcggcacctccacctgtt-gggccttaggtgaacccagaaa
a-------gagcaaactcacccctgtgcagaggatctcttttcttg-ggctggagctgga
ct-cggtgaccatgacagcgcgcctctctggagagcgtgctcagctaatgt----gtaac
tgtctgagagagttcaacagcaaaatagtggtcccactgaaatcccttcagaggctcctg
g----ggcatatggcatccgcagctgc------tgtcacgccgcttggattactccagat
gagaccacttcagc------ttcacgatagagtccccagacccgcatggcatgcgggcac
acaccgtcactgttactacgctgtgtc------------gatgtcccttcagcctttgga
acgacccctcgttcctacaggccggtgctacgggctggggggctgtgtgttgcgggcatg
cagttgggaaaggaacccagtagcattgcatatcagtccagtgttcattgctctccaccg
tctgctcctctggagttgccgactctcacggcaccctttacgtccaggacatgttcagct
gacatcgatcattgccagttgattttttccctgactgagggctctcctttgagaaaggac
ctactctttcagggacaccttagtcgcgaggaagactagagccccgtgatctcgccctca
aaccactcgtctcagtatc--gggtcggggacatggagatatgtgcccaaggatcctacc
ac
>DIRS1c_DR|78794
------------------------------------------------------------
------------------------------------------------------------
------------------------------------------------------------
------------------------------------------------------------
------------------------------------------------------------
------------------------------------------------------------
------------------------------------------------------------
------------------------------------------------------------
------------------------------------------------------------
------------------------------------------------------------
------------------------------------------------------------
------------------------------------------------------------
------------------------------------------------------------
------------------------------------------------------------
------------------------------------------------------------
------------------------------------------------------------
------------------------------------------------------------
------------------------------------------------------------
------------------------------------------------------------
------------------------------------------------------------
------------------------------------------------------------
------------------------------------------------------------
------------------------------------------------------------
------------------------------------------------------------
------------------------------------------------------------
------------------------------------------------------------
------------------------------------------------------------
------------------------------------------------------------
------------------------------------------------------------
------------------------------------------------------------
------------------------------------------------------------
------------------------------------------------------------
------------------------------------------------------------
------------------------------------------------------------
------------------------------------------------------------
------------------------------------------------------------
------------------------------------------------------------
------------------------------------------------------------
------------------------------------------------------------
------------------------------------------------------------
------------------------------------------------------------
------------------------------------------------------------
------------------------------------------------------------
------------------------------------------------------------
------------------------------------------------------------
------------------------------------------------------------
------------------------------------------------------------
------------------------------------------------------------
------------------------------------------------------------
------------------------------------------------------------
------------------------------------------------------------
------------------------------------------------------------
------------------------------------------------------------
------------------------------------------------------------
------------------------------------------------------------
------------------------------------------------------------
------------------------------------------------------------
------------------------------------------------------------
------------------------------------------------------------
------------------------------------------------------------
------------------------------------------------------------
------------------------------------------------------------
------------------------------------------------------------
------------------------------------------------------------
------------------------------------------------------------
------------------------------------------------------------
------------------------------------------------------------
------------------------------------------------------------
------------------------------------------------------------
------------------------------------------------------------
------------------------------------------------------------
------------------------------------------------------------
------------------------------------------------------------
------------------------------------------------------------
------------------------------------------------------------
------------------------------------------------------------
------------------------------------------------------------
------------------------------------------------------------
------------------------------------------------------------
------------------------------------------------------------
------------------------------------------------------------
------------------------------------------------------------
------------------------------------------------------------
------------------------------------------------------------
------------------------------------------------------------
------------------------------------------------------------
--------------------------------------------------------ctta
taagagccagg--gcgag--ctgtgtccctcgagagtgc----------gtgcgcactcc
a------------------ttcttgggcgcgtgcacgc------ggcgcccctc---taa
---cagacatctgt--agagctg--ccagct-gggcgac-----acctaatac-----a-
-ttt-gc-aag-----------gtttta-caa-----t-----ctgcgagtgga------
gccggtttcctcaagggtatt--atgt---aaccc-ttggtgattgagg-aaac-aactc
ggttaaggtgttaa--aacacg--c------ttgctggggta-----ttc-tccc---ta
a------ca--------ca-gag---atacgtgtgttt-ttttta------tctgtcagt
aaagttccctg-ttaggtgagccctgca-----gattcctcca----ag-------cccc
agca-------------------------------------------c---tgactc---
--a-gtggaggagtc----------acttgctggccca-----ctacgttg--tagg---
-t-ct--------gcccact-ggt-------cag-cccgc-g----------ttttgggt
------------ataggtgcccgctatgc-gt-----gatccccac-----taggcaat-
-cccata---------t-gc-------tt-----------------attcagccac--g-
-------gtgc-a-------------gtc-----ccc---------cctca-----t---
gggcg--gacccgtgtc----------------ttccctc--------tccactaacca-
----------tct-tat-----ta-tatacgtact-------ca-cccttc---------
------tcaggg--ctagtccatatat---atatatatatat-ata--------ccca-t
t--------ggg-t--agcaggt---ggcctccgc---agcgt--cc-tccc--------
---tatc----------aggactgcacg--ctt------t-------cc-caacg-----
------tactgtcgt----at---------tttcctagaat-tttctag--------acg
c---t-tgcgac------t-ccc-----aa---a-----aa-----at------------
----------atat----cta--------tatc------------cgtaaa---------
--------------acttc---------ttttga------a-----gt-gggataagt-a
agggcca-gggat----cacg--ttgga----a-ga---ccgcgc----c-tc------t
ctttgatgcaggagctctcacgct-a---------tgc--tgg-c-ta-ttctct-----
--ta------tcggaggcg-----aaggtaag-------gtgcagtcatta---------
------------------------------------------------------------
---------tggcg-tt-----tt----ccag-----aca-ttt--cccta---------
-----tt---cgtggatta----------------atgaataaatccacc----------
--aatag-----------------------cattgaagttcc------------------
---ccgtctg-aag---------cggaacgctc----tg----gttactaaagta--a--
-----cc------------ctc-----gttccctga----ggaggggaacggaaatgcta
tt----------------------tagcat------cgccataatgattg----------
-----------------------------ttc-cttag------c-------tg-ta---
----------------------------------------agtgtcag--tctcttc---
----ag--------------------c---tt----------------------------
----aaaagg---atg--------------------------------------------
gcg-ttt-----------------ccttgc-------ttcccctgtgctta--ta-tgc-
ag----agctaat----tggcaataagg----------------------cacacgtgc-
--------------gcaagctt-------ac-----------------------------
gct------------gccaatt-ca-tt----------------------------gg--
---ca-tttca-------------ttggcccgt-----------------------tgta
t--------------------------------------actctt---------------
---------tc-------------------agacga------------ttggctttc---
---------------------------tgaaac---------------------------
----------gaaatc-------------------------------ccca---------
---------------------ttc-gtgga-tt-----aatga------------aaa-a
aa---------------------------------------t-c---------------c
acca------------------------------ata-----------------------
-gcattt-----------------------------------------------------
-----------------ccgttcccctcc-----------tc------------------
------------------------------------------------------------
------------------------------------------------------------
------------------------------------------------------------
-----aggg---------------------------------------------------
------------------------------------------------------------
------------------------------------------------------------
------------------------------------------------------------
------------------------------------------------------------
-------------------------------------------------aacgagg----
------------------------------------------------------------
------------------------------------------------------------
-gttacttt---------------------------------------------------
------------------------------------------------------------
agtaacc-----------------------------------------------------
------------------------------------------------------------
------------------------------------aga---------------------
------------------------------------------------------------
------------------------------------------------------------
------------------------------------------------------------
------------------------------------------------------------
------------------------------------------------------------
------------------------------------------------------------
------------------------------------------------------------
------------------------------------------------------------
------------------------------------------------------------
------------------------------------------------------------
------------------------------------------------------------
------------------------------------------------------------
------------------------------------------------------------
------------------------------------------------------------
------------------------------------------------------------
------------------------------------------------------------
------------------------------------------------------------
--
>DIRS1c_DR|78795
tccccttcgg--ggggaacttcagcactataagtggatttgatgttctaaatccacgtat
gggaggattcggttcagaagccgctcgtctgaaagagtattgaac-gaccaatgaaagca
atgaattagcagcgcaagcttgc-------------------------------------
-----------gctagcaaacgctatccttttcgcttcagagacttttctgatcaagttc
atgagggttcctcctgctgatctacagccacttcgagcgaacga-gtgtctcccggtcca
gagcgagtccacgcagcggcagacggtcgagctgggtttctcccttgccttgcgtccctt
tgggtccggtcctccagagcggtgcgtattgctgcaaagcatcctaaaagagcaacacag
tcgtgcagcacgtccttttcaggatggcactccgactgtgcgtttctggttgcgggggtt
tcctggctccggatgatgggcacgatcactgcattacatgtttgggggtccagcatgtta
atgtggtgctcgggggcggttcatgtcgtcactgcgatgccatgaccgttgcgcagttga
gatcgcggttagctttcgtaagagagcgagccaccccagtcgcctcctgctctgcagcgg
gcgctcgggcagatctgagggctccagcgagagataatccgccgcctaaaggctcgcaga
cctctcgctcctgcaagcgattcatccaagcttcgggtactgggagtgatccgtctaatc
agatggtagctctcacgctcgctgacaccggagatcagatgtcctccg------------
------------------------------------------------------------
---------------------cggacatgttggccgtgctttctcgggctgcttcggccg
tcgggttggagatggttcatcccccagccccacggccggaccgactagatgggtgttatg
tagaggaccaaaaggcgaagcctttgaagcctctcgtccccttcttcccggaagtgcaca
gtaggctcacgcagtcctggagggcac-ctttctctgcccgcactgcgtccgcctcc---
-tcaccaccctggatggtggagctgccagggggtatgaggcgatcccgcaggtggagcgc
gccattgcggtcaatctttgtccgcgtggcgcccccactttgcgcggtccgccccgtctc
ccgtccaaagcctgtaggttttctgcctgcctcggagctagagcttacaaggctgcgggc
caggcagcttccgccttgcacgcgatggccacctaccagagctaccaagcgcaggcgctg
gccgagctgcacgagggtgggtctaacccaggcttgttacacgagctgcgcacggcgacc
gactatgctctccggaccactaagtccgccgcgtgcgcactggggaagacgatgtccaca
cttgtggtccaggaacgccccctctggctaaacctggcagatatgcgcgatgttgacaaa
g--------------ttgcctatatctcaggct---------ggcgacaccgtcggtgaa
ttcacccaggagttcaaggcggtgaaggagcagtcggatgcgatgggcaatgtcatctat
cggcggggcggtaagcccgctccacctgccgagccatccaactccgctgttcctcgccgg
gggcgcccgccaacggccgatgccccgcccccgcat------------------------
cgagcacgccgaaagccggtagcccctcctgcccagggcgccgctaagtccggtaaacgg
accgcgaagcgtccctgagacaggccatccggagaagaggagacttgctctttccc----
------------------------------------------------------------
-----------cttccccggatgtgacagct------ctgtcagtctgggacgcgctgcc
tctcagctcgcagggtctgcatgctccgccatcggctctcgggtgatgggggggcggtct
cccttctcccagcccccaagccccctctccggagtcagggtgcggagccagagcgaatcg
ctctcctccagctcttctgtgggaccctcgcgctccccggatcagcacacccgctccgcg
ctgcccctccgcgggtacgtcaacgattgctgcgatgacgtcattagcgagggctctgtc
tgcctgtttagcgcgggccagtccctcgcggtggctcatacgcacgatcagactcggcta
caaactacagttttcgaaacggcctcccaagttcacaggcgtgtatttcaccagggtcaa
tcctatgtccgcccctgtcttgtgagaggagattgctgccctcctggcgaagggtgcaat
cgagccggtacctccagccgagatggagagcgggttttacagccagtacttcatcgtacc
caaaaagagcggtgggtcacggccaatcctagatctgggtgttttgaatctctgccttca
caagctgtcgttcagaatgcttacgcagaagcgcatcttccgatgcgtccgtcctcagga
ttggtttgcggccatagacctgaaggacgcgtattttcatgtctccattcttccacgcca
ccgtcagtttctgcagtttgcgttggaaggtcgagcatggcagtacaaggtcctcccctt
caggctctctctgtctccgcgggtcttcacc-aaactcgcggagggtgcccta-gcggcc
ctgtggctcgcaggcatccgcgtactcaattatcttgacgactggct---gatt-ttagc
ccactctcgggagcaattg-actgcgcacagagacgaggtgctccggcatctccgcctat
tggggttgcaggtcaactgggaaaagagcaaactcgcccc---ggtgcagaggatctctt
ttctcgaaatggagctgggctcggtcaccatggtagcgcgcctctccggagagcgcgctc
gcctgct-gctgaactgtctgagggagctcgacagcaaatt-agtggtcccactgaaata
ttttcagaggctcctggggcatatggcttccgctgcggctgtcacgccgctcggattgct
ccatatgagaccactt--cagcactggcttcaagatcgagttccaaga--cgcgcatggc
atgcg------ggcacacaccgagtctctgttactgcgctgtgtcgccgcaccc------
tcagcccctggaacgacccctcgttcctgcaggccg--atgtgcctctgggacaggcgtc
c--agtcat----gttgttgtctcaacagatgtttccagcacaggctgggt-----a---
------------------------------------------------------------
------------------------------------------------------------
------------------------------------------------------------
----------------------------------------------------------gc
tccactggagtcacccatggctgaagt-cgctgcgcgccattcacatccca-ggtatgct
caaccgtgcagccgatgtgctcccacggcagcagattcactctggggaa-tggagac-tc
caccccgagtctgtccagc---tgatatgggc-gcgattcggggaggcccagatcg--at
ctgtttgcttcccccgagaatgctcattgccagttg---ttttattccctgaccgagggc
tctctcggcacggatgcactggcccaca-gctggcctcgggg-catatgcaagtatgcg-
tttcccccagtga----tcctgatcgcacagttactgtgcaaggtcagggaggatgagga
acaggttctgttagttgcg-cccctctgg-cc--caaccggacctggatatcagagctct
cccacctcgcgaag-gccc--tcccatggcagatcc-----ctttgagagaggacc-tac
tttctcagggacaaggcaccgtctggcaccctcgcccagatctctggaacctccacgtgt
ggtccatag--acgcgaggaagacttaggtaacctgccgcccgcggtggtccataccatc
act-----------caggctagag-c-------cccctctac------gaggcgtgccta
cgc--cctgaagtggagtcta----ttcactgaatggtgtgtctctcgcagagaagaccc
ccg-atcttgccagatcagtgttgtgctct---ctttccttcaagaga----agctggat
agcag--gctgtcgc----cctccactctcaaggtttacgttgccgccatctccgctcac
catgacgcggtggctg--gcgg---caccgtgggaaagcataacctcatcatccggttcc
tcagag-----------gcgctaggcgaatt--------aat-ccaacttgcccccctct
cacgccctcttgggaactcg---ctctcgttctca---cgagcctgcgatttgatccctt
cgagcca-ctcgataca-------gtatccttaagatttctgtccctgaagacagctctg
c-tggtcg--cgttggcctccattaagagggtcgggg---------------acctggag
gta-----ttttcggtcagtgactcgtgcctggaat----tcg--ggccggatttttctc
a--cgttatc-------ctgagacc-ccgcccgggt-tatgtgcccaaagttcctaccac
tccctttagagatcaggtagtaaccctgc-aagcgttgcccc-cggag--gaggcagatc
cagccc-t-ttccttactttgtccaattcgcgctctgcgcatttatgtggac--cgtact
-cagta-ct-ttaga-tc-------ttctgagcagctcttt--gtctgt----tatg---
gcggacggcagcagggaagtgccgt-gtc------taaacaacgt------tta-----t
ccc--actgg--at-----tg----------tgga-------ggccatttcatgtgctta
tttgagcagag--gtcag--ccgcgccccccgggagtgc----------gtgcgcactcc
actcg--gagcgttgcatcctcttgggcgtgtgcgcgc------ggcacttctt---taa
---catacatttgt--agagctg--cgggct-gggcgac-----acccaacac-----a-
-ttt-gc-aag-----------gtttta-taa-----t-----ctgcgagtgga------
gccggttttctcaaggatgtt--aggg---a--cctttggtgattgagg-aaac-aactc
gg-tg-ggtgttgt--agcacg--c------ttgcggtgcc----ttttt-tccc---ta
a------ca--------cg-gag---agatgtgcaccc--tcctg------tctgtcagt
aaagttcccca-ttcggtgagccctgca-----gattcctccg----agg-----ccccc
agca-------------------------------------------c---tgactc---
--a-gcggaggagtc----------acccgctggccca-----ctacgt----tagg---
-t-ct--------gcccgct-ggt-------cag-cccac-gt---------ttttgcgt
------------acaggtgcctgctatgg-cc-----gatccccgc-----tggtgatc-
-cccata---------t-gc--------t-----------------tttccgccac--g-
-------gtta-a-------------gtt-----ccc---------ccctc-----t---
gggtg--gacccgtgct----------------ttcccta--------tctgctaaccac
-----------tt-tct--------tatgcgcact-------cg-cccttc---------
------tcaggg--ttagtccatatgta--t-ttccatttg----tt----t-cccta-t
t--------ggg-t---gcggat---ggtctccgc---agcgt--cc-tccc--------
---tact----------gggatggcacg---ct------t-------cc-caacg-----
------tactgtcgt----at---------attcctagaat-tatctag--------acg
c---t-agcgac------t-ccc----aaa---a-----aa-----at------------
----------ttac----ct---------attc------------cgtaaa---------
--------------gcttc---------ttttga------a-----gtggggataagt-t
agggcca-aggg-----cacg--ttgga----g-ga---ctgtgc----c-tc-------
tcatgatttgggtgcg-ttacgct-----------tgcc-tga-c-tg-ccctct-----
--ca------tagtgggtg-----ttggtaag-------gtgcagtcatta---------
------------------------------------------------------------
---------tggcg-ct-----tt----caat-----g-g-gct--ccc-a---------
-----ta---cgtggattta--------------gaacatcaaatccact----------
--tatag-----------------------tgctgaagttcc------------------
----c--ccg-aag---------gggaacgttc---gag----gttactaaagta--ac-
-----cc------------ttc-----gttccccga----ggacgggaacggaagcacta
ta----------------------ctccgt------cgccttaatgactg----------
-----------------------------tcc-cttag------c-------tg------
-----------------------------------------ttaaaag--tctcttc---
----ag--------------------c---tt----------------------------
---aaaaagg---ata--------------------------------------------
gcg-ttt-----------------gctagc-------gccaggtgtgctta--ta-tgc-
tc----agttgat----tggcgatgcag----------------------cacacctgc-
--------------gcaagctt-------gc-----------------------------
gct------------gccaatt-catt---------------------------------
---gc-tttca-------------ttggcccgtt----------------------ta-a
t--------------------------------------actctt---------------
---------tc-------------------ggacga------------ggggc-ttc---
---------------------------taaacc---------------------------
----------gaatcc-------------------------------tccc-a-------
---------------------tac-gtgga-ttta-----gaa-----------catc-a
aa---------------------------------------t-c---------------c
act-t-----------------------------ata-----------------------
-gtgctt-----------------------------------------------------
-----------------ccgttcccttcc-----------tc------------------
------------------------------------------------------------
------------------------------------------------------------
------------------------------------------------------------
-----gggg---------------------------------------------------
------------------------------------------------------------
------------------------------------------------------------
------------------------------------------------------------
------------------------------------------------------------
-------------------------------------------------aacgaag----
------------------------------------------------------------
------------------------------------------------------------
ggttacttt---------------------------------------------------
------------------------------------------------------------
agtaacc-----------------------------------------------------
------------------------------------------------------------
------------------------------------------------------------
------------------------------------------------------------
------------------------------------------------------------
------------------------------------------------------------
------------------------------------------------------------
------------------------------------------------------------
------------------------------------------------------------
------------------------------------------------------------
------------------------------------------------------------
------------------------------------------------------------
------------------------------------------------------------
------------------------------------------------------------
------------------------------------------------------------
------------------------------------------------------------
------------------------------------------------------------
------------------------------------------------------------
------------------------------------------------------------
------------------------------------------------------------
--
>DIRS1c_DR|78796
------------------------------------------------------------
------------------------------------------------------------
------------------------------------------------------------
------------------------------------------------------------
------------------------------------------------------------
------------------------------------------------------------
------------------------------------------------------------
------------------------------------------------------------
------------------------------------------------------------
------------------------------------------------------------
------------------------------------------------------------
------------------------------------------------------------
------------------------------------------------------------
------------------------------------------------------------
------------------------------------------------------------
------------------------------------------------------------
------------------------------------------------------------
------------------------------------------------------------
------------------------------------------------------------
------------------------------------------------------------
------------------------------------------------------------
------------------------------------------------------------
------------------------------------------------------------
------------------------------------------------------------
------------------------------------------------------------
------------------------------------------------------------
------------------------------------------------------------
------------------------------------------------------------
------------------------------------------------------------
------------------------------------------------------------
------------------------------------------------------------
------------------------------------------------------------
------------------------------------------------------------
------------------------------------------------------------
------------------------------------------------------------
------------------------------------------------------------
------------------------------------------------------------
------------------------------------------------------------
------------------------------------------------------------
------------------------------------------------------------
------------------------------------------------------------
------------------------------------------------------------
------------------------------------------------------------
------------------------------------------------------------
------------------------------------------------------------
------------------------------------------------------------
------------------------------------------------------------
------------------------------------------------------------
------------------------------------------------------------
------------------------------------------------------------
------------------------------------------------------------
------------------------------------------------------------
------------------------------------------------------------
------------------------------------------------------------
------------------------------------------------------------
------------------------------------------------------------
------------------------------------------------------------
------------------------------------------------------------
------------------------------------------------------------
------------------------------------------------------------
------------------------------------------------------------
------------------------------------------------------------
------------------------------------------------------------
------------------------------------------------------------
------------------------------------------------------------
------------------------------------------------------------
------------------------------------------------------------
------------------------------------------------------------
------------------------------------------------------------
------------------------------------------------------------
------------------------------------------------------------
------------------------------------------------------------
------------------------------------------------------------
------------------------------------------------------------
------------------------------------------------------------
------------------------------------------------------------
------------------------------------------------------------
------------------------------------------------------------
------------------------------------------------------------
---------------------------------------------------------gag
gca-----ttttcggtcagggactcgtgcctggaa-----------------ttactctc
a--tgttgtc-------ctgagacc-ccacccggga-tatttgcccaaggttcctaccaa
actgtttaaagaccaggtagtgagcctgc-aagcgctgcccc-cggag--gagacagacc
cagccc-t-ttcattacttggtccagttcgtgcttag-ggatttatctggac--cgcact
-tagag-ct-ttaga-tc-------atctgagcagctcttc--gtctgt----tatg---
gtggtcggcagcagggaagtgccgt-aac------gaaacaaagg------ttg-----g
ccc--actgg--at-----ag----------tgga-------tgccatctccctcacttt
ccagagccagg--gcgag--ctgtttctcccaggagtgc---------------------
------------------------------------------------------------
------------------------------------------------------------
------------------------------------------------------------
------------------------------------------------------------
------------------------------------------------------------
------------------------------------------------------------
------------------------------------------------------------
------------------------------------------------------------
------------------------------------------------------------
------------------------------------------------------------
------------------------------------------------------------
------------------------------------------------------------
------------------------------------------------------------
------------------------------------------------------------
------------------------------------------------------------
------------------------------------------------------------
------------------------------------------------------------
------------------------------------------------------------
------------------------------------------------------------
------------------------------------------------------------
------------------------------------------------------------
------------------------------------------------------------
------------------------------------------------------------
------------------------------------------------------------
------------------------------------------------------------
------------------------------------------------------------
------------------------------------------------------------
------------------------------------------------------------
------------------------------------------------------------
------------------------------------------------------------
------------------------------------------------------------
------------------------------------------------------------
------------------------------------------------------------
------------------------------------------------------------
------------------------------------------------------------
------------------------------------------------------------
------------------------------------------------------------
------------------------------------------------------------
------------------------------------------------------------
------------------------------------------------------------
------------------------------------------------------------
------------------------------------------------------------
------------------------------------------------------------
------------------------------------------------------------
------------------------------------------------------------
------------------------------------------------------------
------------------------------------------------------------
------------------------------------------------------------
------------------------------------------------------------
------------------------------------------------------------
------------------------------------------------------------
------------------------------------------------------------
------------------------------------------------------------
------------------------------------------------------------
------------------------------------------------------------
------------------------------------------------------------
------------------------------------------------------------
------------------------------------------------------------
------------------------------------------------------------
------------------------------------------------------------
------------------------------------------------------------
------------------------------------------------------------
------------------------------------------------------------
------------------------------------------------------------
------------------------------------------------------------
------------------------------------------------------------
------------------------------------------------------------
------------------------------------------------------------
------------------------------------------------------------
------------------------------------------------------------
------------------------------------------------------------
------------------------------------------------------------
------------------------------------------------------------
------------------------------------------------------------
------------------------------------------------------------
------------------------------------------------------------
------------------------------------------------------------
------------------------------------------------------------
------------------------------------------------------------
------------------------------------------------------------
------------------------------------------------------------
------------------------------------------------------------
------------------------------------------------------------
--
>DIRS1c_DR|78797
------------------------------------------------------------
------------------------------------------------------------
------------------------------------------------------------
------------------------------------------------------------
------------------------------------------------------------
------------------------------------------------------------
------------------------------------------------------------
------------------------------------------------------------
------------------------------------------------------------
------------------------------------------------------------
------------------------------------------------------------
------------------------------------------------------------
------------------------------------------------------------
------------------------------------------------------------
------------------------------------------------------------
------------------------------------------------------------
------------------------------------------------------------
------------------------------------------------------------
------------------------------------------------------------
------------------------------------------------------------
------------------------------------------------------------
------------------------------------------------------------
------------------------------------------------------------
------------------------------------------------------------
------------------------------------------------------------
------------------------------------------------------------
------------------------------------------------------------
------------------------------------------------------------
------------------------------------------------------------
------------------------------------------------------------
------------------------------------------------------------
------------------------------------------------------------
------------------------------------------------------------
------------------------------------------------------------
------------------------------------------------------------
------------------------------------------------------------
------------------------------------------------------------
------------------------------------------------------------
------------------------------------------------------------
------------------------------------------------------------
------------------------------------------------------------
------------------------------------------------------------
------------------------------------------------------------
------------------------------------------------------------
------------------------------------------------------------
------------------------------------------------------------
------------------------------------------------------------
------------------------------------------------------------
------------------------------------------------------------
------------------------------------------------------------
------------------------------------------------------------
------------------------------------------------------------
------------------------------------------------------------
------------------------------------------------------------
------------------------------------------------------------
------------------------------------------------------------
------------------------------------------------------------
------------------------------------------------------------
------------------------------------------------------------
------------------------------------------------------------
------------------------------------------------------------
------------------------------------------------------------
------------------------------------------------------------
------------------------------------------------------------
------------------------------------------------------------
------------------------------------------------------------
------------------------------------------------------------
------------------------------------------------------------
------------------------------------------------------------
------------------------------------------------------------
------------------------------------------------------------
------------------------------------------------------------
------------------------------------------------------------
------------------------------------------------------------
------------------------------------------------------------
------------------------------------------------------------
------------------------------------------------------------
------------------------------------------------------------
------------------------------------------------------------
---------------------------------------------------------gag
gca-----ttttcggtcagggactcgtgcctggaa-----------------ttactctc
a--tgttgtc-------ctgagacc-ccacccggga-tatttgcccaaggttcctaccaa
actgtttaaagaccaggtagtgagcctgc-aagcgctgcccc-cggag--gagacgaacc
cagccc-t-ttcattacttggtccagttcgtgcttag-ggatttatctggac--cgcact
-tagag-ca-ttaga-tc-------atctgagcagctcttc--gtctgt----tatg---
gtggtcggcagcagggaagtgccgt-aac------gaaacagagg------ttg-----g
ccc--actgg--at-----ag----------tgga-------tgccatctccctcacttt
ccagagccagg--gcgag--ctgtgtctcccaggagtgc----------a----------
--------------------------------------------------cctc---taa
---cagatatctgt--agagctg--cgggct-gggcgac-----acctaatac-----g-
-ttt-ac-aag-----------gtt-----------------------------------
------------------------------------------------------------
------------------------------------------------------------
------------------------------------------------------------
------------------------------------------------------------
------------------------------------------------------------
------------------------------------------------------------
------------------------------------------------------------
------------------------------------------------------------
------------------------------------------------------------
------------------------------------------------------------
------------------------------------------------------------
------------------------------------------------------------
------------------------------------------------------------
------------------------------------------------------------
------------------------------------------------------------
------------------------------------------------------------
------------------------------------------------------------
------------------------------------------------------------
------------------------------------------------------------
------------------------------------------------------------
------------------------------------------------------------
------------------------------------------------------------
------------------------------------------------------------
------------------------------------------------------------
------------------------------------------------------------
------------------------------------------------------------
------------------------------------------------------------
------------------------------------------------------------
------------------------------------------------------------
------------------------------------------------------------
------------------------------------------------------------
------------------------------------------------------------
------------------------------------------------------------
------------------------------------------------------------
------------------------------------------------------------
------------------------------------------------------------
------------------------------------------------------------
------------------------------------------------------------
------------------------------------------------------------
------------------------------------------------------------
------------------------------------------------------------
------------------------------------------------------------
------------------------------------------------------------
------------------------------------------------------------
------------------------------------------------------------
------------------------------------------------------------
------------------------------------------------------------
------------------------------------------------------------
------------------------------------------------------------
------------------------------------------------------------
------------------------------------------------------------
------------------------------------------------------------
------------------------------------------------------------
------------------------------------------------------------
------------------------------------------------------------
------------------------------------------------------------
------------------------------------------------------------
------------------------------------------------------------
------------------------------------------------------------
------------------------------------------------------------
------------------------------------------------------------
------------------------------------------------------------
------------------------------------------------------------
------------------------------------------------------------
------------------------------------------------------------
------------------------------------------------------------
------------------------------------------------------------
------------------------------------------------------------
------------------------------------------------------------
------------------------------------------------------------
------------------------------------------------------------
------------------------------------------------------------
------------------------------------------------------------
------------------------------------------------------------
------------------------------------------------------------
------------------------------------------------------------
------------------------------------------------------------
------------------------------------------------------------
------------------------------------------------------------
------------------------------------------------------------
--
>DIRS1c_DR|78798
------------------------------------------------------------
------------------------------------------------------------
------------------------------------------------------------
------------------------------------------------------------
------------------------------------------------------------
------------------------------------------------------------
------------------------------------------------------------
------------------------------------------------------------
------------------------------------------------------------
------------------------------------------------------------
------------------------------------------------------------
------------------------------------------------------------
------------------------------------------------------------
------------------------------------------------------------
------------------------------------------------------------
------------------------------------------------------------
------------------------------------------------------------
------------------------------------------------------------
------------------------------------------------------------
------------------------------------------------------------
------------------------------------------------------------
------------------------------------------------------------
------------------------------------------------------------
------------------------------------------------------------
------------------------------------------------------------
------------------------------------------------------------
------------------------------------------------------------
------------------------------------------------------------
------------------------------------------------------------
------------------------------------------------------------
------------------------------------------------------------
------------------------------------------------------------
------------------------------------------------------------
------------------------------------------------------------
------------------------------------------------------------
------------------------------------------------------------
------------------------------------------------------------
------------------------------------------------------------
------------------------------------------------------------
------------------------------------------------------------
------------------------------------------------------------
------------------------------------------------------------
------------------------------------------------------------
------------------------------------------------------------
------------------------------------------------------------
------------------------------------------------------------
------------------------------------------------------------
------------------------------------------------------------
------------------------------------------------------------
------------------------------------------------------------
------------------------------------------------------------
------------------------------------------------------------
------------------------------------------------------------
------------------------------------------------------------
------------------------------------------------------------
------------------------------------------------------------
------------------------------------------------------------
------------------------------------------------------------
------------------------------------------------------------
------------------------------------------------------------
------------------------------------------------------------
------------------------------------------------------------
------------------------------------------------------------
------------------------------------------------------------
------------------------------------------------------------
------------------------------------------------------------
------------------------------------------------------------
------------------------------------------------------------
------------------------------------------------------------
------------------------------------------------------------
------------------------------------------------------------
------------------------------------------------------------
------------------------------------------------------------
------------------------------------------------------------
------------------------------------------------------------
------------------------------------------------------------
------------------------------------------------------------
------------------------------------------------------------
------------------------------------------------------------
------------------------------------------------------------
------------------------------------------------------------
------------------------------------------------------------
------------------------------------------------------------
------------------------------------------------------------
------------------------------------------------------------
------------------------------------------------------------
------------------------------------------------------------
------------------------------------------------------------
------------------------------------------------------------
------------------------------------------------------------
------------------------------------------------------------
------------------------------------------------------------
------------------------------------------------------------
------------------------------------------------------------
------------------------------------------------------------
------------------------------------------------------------
------------------------------------------------------------
------------------------------------------------------------
------------------------------------------------------------
------------------------------------------------------------
------------------------------------------------------------
------------------------------------------------------------
------------------------------------------------------------
------------------------------------------------------------
------------------------------------------------------------
------------------------------------------------------------
------------------------------------------------------------
------------------------------------------------------------
------------------------------------------------------------
------------------------------------------------------------
------------------------------------------------------------
------------------------------------------------------------
---------------------------------------gtgcagtcatta---------
------------------------------------------------------------
---------tgctg-tt-----tt----ccat-----agc-ttc--tccca---------
-----tt---cgtggattta---------------tagatcaaatccacc----------
--aatag-----------------------cattgaagttcc------------------
---tcatccg-aag---------gggaatgc-----------------------------
----------------------------------------------------aaatgcta
tt----------------------taccat------caccataatgactg----------
-----------------------------tcc-cttag------c-------tg-tt---
----------------------------------------agttcaag--tctcttc---
----at--------------------c---gt----------------------------
----aaaagg---ata--------------------------------------------
gcg-tgt-----------------gcttgc-------tccacctgttctta--ta-tgc-
gg----agataat----tggcaatgaag----------------------cacacgtac-
--------------gcaagctt-------ac-----------------------------
gct------------accaatt-ca-tt----------------------------gg--
---ca--ttca-------------tttgcccgt-----------------------tcca
t--------------------------------------actctt---------------
---------tc-------------------agacag------------ttggctttc---
---------------------------tgaaac---------------------------
----------gaaacc-------------------------------tccc-a-------
---------------------ttc-atgga-tt-----tatag------------atc-a
aa---------------------------------------t-c---------------c
acca------------------------------ata-----------------------
-gcattt-----------------------------------------------------
-----------------cagttcccctcc-----------tc------------------
------------------------------------------------------------
------------------------------------------------------------
------------------------------------------------------------
-----gggg---------------------------------------------------
------------------------------------------------------------
------------------------------------------------------------
------------------------------------------------------------
------------------------------------------------------------
-------------------------------------------------aacaagg----
------------------------------------------------------------
------------------------------------------------------------
-gttacttt---------------------------------------------------
------------------------------------------------------------
agtaacc-----------------------------------------------------
------------------------------------------------------------
------------------------------------aga---------------------
------------------------------------------------------------
------------------------------------------------------------
------------------------------------------------------------
------------------------------------------------------------
------------------------------------------------------------
------------------------------------------------------------
------------------------------------------------------------
------------------------------------------------------------
------------------------------------------------------------
------------------------------------------------------------
------------------------------------------------------------
------------------------------------------------------------
------------------------------------------------------------
------------------------------------------------------------
------------------------------------------------------------
------------------------------------------------------------
------------------------------------------------------------
--
>DIRS1c_DR|78799
------------------------------------------------------------
------------------------------------------------------------
------------------------------------------------------------
------------------------------------------------------------
------------------------------------------------------------
------------------------------------------------------------
------------------------------------------------------------
------------------------------------------------------------
------------------------------------------------------------
------------------------------------------------------------
------------------------------------------------------------
------------------------------------------------------------
------------------------------------------------------------
------------------------------------------------------------
------------------------------------------------------------
------------------------------------------------------------
------------------------------------------------------------
------------------------------------------------------------
------------------------------------------------------------
------------------------------------------------------------
------------------------------------------------------------
------------------------------------------------------------
------------------------------------------------------------
------------------------------------------------------------
------------------------------------------------------------
------------------------------------------------------------
------------------------------------------------------------
------------------------------------------------------------
------------------------------------------------------------
------------------------------------------------------------
------------------------------------------------------------
------------------------------------------------------------
------------------------------------------------------------
------------------------------------------------------------
------------------------------------------------------------
------------------------------------------------------------
------------------------------------------------------------
------------------------------------------------------------
------------------------------------------------------------
------------------------------------------------------------
------------------------------------------------------------
------------------------------------------------------------
------------------------------------------------------------
------------------------------------------------------------
------------------------------------------------------------
------------------------------------------------------------
------------------------------------------------------------
------------------------------------------------------------
------------------------------------------------------------
------------------------------------------------------------
------------------------------------------------------------
------------------------------------------------------------
------------------------------------------------------------
------------------------------------------------------------
------------------------------------------------------------
------------------------------------------------------------
------------------------------------------------------------
------------------------------------------------------------
------------------------------------------------------------
------------------------------------------------------------
------------------------------------------------------------
------------------------------------------------------------
------------------------------------------------------------
------------------------------------------------------------
------------------------------------------------------------
------------------------------------------------------------
------------------------------------------------------------
------------------------------------------------------------
------------------------------------------------------------
------------------------------------------------------------
------------------------------------------------------------
------------------------------------------------------------
------------------------------------------------------------
------------------------------------------------------------
------------------------------------------------------------
------------------------------------------------------------
------------------------------------------------------------
------------------------------------------------------------
------------------------------------------------------------
------------------------------------------------------------
------------------------------------------------------------
------------------------------------------------------------
------------------------------------------------------------
------------------------------------------------------------
------------------------------------------------------------
------------------------------------------------------------
------------------------------------------------------------
------------------------------------------------------------
------------------------------------------------------------
------------------------------------------------------------
------------------------------------------------------------
------------------------------------------------------------
------------------------------------------------------------
------------ttgtccagaagtg----------------cacagtgccctttct----
---ctgcccgatctgtgtg----------------caccttc------------gtcctc
a-ca------------------------------------------acccttgat-----
--g-gcggagcagcaa--------------------------------------aggg--
gt----ggagtccattccccagtt------------------------------------
------------------------tgaga-gtgcc------------attgtggg-----
-catgcg---------tggtgcc----tcttcctggtagagt-------cagcgtc--g-
-tctcctgtcc-aagagctctaggttatctgcctccc---ttggagccagagcccaca-t
agccac-ggcacaggct---------------gcttct--------gcccagcacactgt
ggccac---------------------------cta------ccagcgctt---------
------ccaagc--ccaggc-----------------------------gctggcccagc
tg---cacgagggt------------ggttcc---------------------------a
gcaggttacac------aag-cccagca-------------------ctgaaacc-----
------gactgtgctc------------------tatgaac--------cacaa------
---------g------tgtgccctga------ga-----aag----ac------------
----g-----at----agccacatcagt-gttc------------caggag---------
----------caccacctctggct--gaacctggca----t--------aagatattc--
--------acgaag---------ttg------a-cag-ttcgcttt---c-ttaactcgc
ccata------------------------------ttcc-agg-c-tg-gcctgt-----
----------tcagcaata--ctgtctttgaat----tcaggaatttatggt--------
------------------------------------------------------------
----------ggtg---------------cagt-caattg--------------------
-----------------------------c------------------------------
--gatgg-g------------------------caga---at------------------
---ctattggcggaaaagt----aa----gc-----------------------------
---cgcc------------ccc--------------------------------------
------------------------------------ccc---------------------
------------------------------------------------------------
------------------------------------------------------------
------------------------------------------------------------
------------------------------------------------------------
------------------------------------------------------------
------------------------------------------------------------
------------------------------------------------------------
------------------------------------------------------------
------------------------------------------------------------
------------------------------------------------------------
------------------------------------------------------------
------------------------------------------------------------
------------------------------------------------------------
------------------------------------------------------------
------------------------------------------------------------
------------------------------------------------------------
------------------------------------------------------------
------------------------------------------------------------
------------------------------------------------------------
------------------------------------------------------------
------------------------------------------------------------
------------------------------------------------------------
------------------------------------------------------------
------------------------------------------------------------
------------------------------------------------------------
------------------------------------------------------------
------------------------------------------------------------
------------------------------------------------------------
------------------------------------------------------------
------------------------------------------------------------
------------------------------------------------------------
------------------------------------------------------------
------------------------------------------------------------
------------------------------------------------------------
------------------------------------------------------------
------------------------------------------------------------
------------------------------------------------------------
------------------------------------------------------------
------------------------------------------------------------
------------------------------------------------------------
------------------------------------------------------------
------------------------------------------------------------
------------------------------------------------------------
------------------------------------------------------------
------------------------------------------------------------
------------------------------------------------------------
------------------------------------------------------------
------------------------------------------------------------
------------------------------------------------------------
------------------------------------------------------------
------------------------------------------------------------
--
>DIRS1c_DR|78800
------------------------------------------------------------
------------------------------------------------------------
------------------------------------------------------------
------------------------------------------------------------
------------------------------------------------------------
------------------------------------------------------------
------------------------------------------------------------
------------------------------------------------------------
------------------------------------------------------------
------------------------------------------------------------
------------------------------------------------------------
------------------------------------------------------------
------------------------------------------------------------
------------------------------------------------------------
------------------------------------------------------------
------------------------------------------------------------
------------------------------------------------------------
------------------------------------------------------------
------------------------------------------------------------
------------------------------------------------------------
------------------------------------------------------------
------------------------------------------------------------
------------------------------------------------------------
------------------------------------------------------------
------------------------------------------------------------
------------------------------------------------------------
------------------------------------------------------------
------------------------------------------------------------
------------------------------------------------------------
------------------------------------------------------------
------------------------------------------------------------
------------------------------------------------------------
------------------------------------------------------------
------------------------------------------------------------
------------------------------------------------------------
------------------------------------------------------------
------------------------------------------------------------
------------------------------------------------------------
------------------------------------------------------------
------------------------------------------------------------
------------------------------------------------------------
------------------------------------------------------------
------------------------------------------------------------
------------------------------------------------------------
------------------------------------------------------------
------------------------------------------------------------
------------------------------------------------------------
------------------------------------------------------------
------------------------------------------------------------
------------------------------------------------------------
------------------------------------------------------------
------------------------------------------------------------
------------------------------------------------------------
------------------------------------------------------------
------------------------------------------------------------
------------------------------------------------------------
------------------------------------------------------------
------------------------------------------------------------
------------------------------------------------------------
------------------------------------------------------------
------------------------------------------------------------
------------------------------------------------------------
------------------------------------------------------------
------------------------------------------------------------
------------------------------------------------------------
------------------------------------------------------------
------------------------------------------------------------
------------------------------------------------------------
------------------------------------------------------------
------------------------------------------------------------
------------------------------------------------------------
------------------------------------------------------------
------------------------------------------------------------
------------------------------------------------------------
------------------------------------------------------------
------------------------------------------------------------
------------------------------------------------------------
------------------------------------------------------------
------------------------------------------------------------
------------------------------------------------------------
------------------------------------------------------------
------------------------------------------------------------
------------------------------------------------------------
------------------------------------------------------------
------------------------------------------------------------
------------------------------------------------------------
------------------------------------------------------------
------------------------------------------------------------
------------------------------------------------------------
------------------------------------------------------------
------------------------------------------------------------
------------------------------------------------------------
------------------------------------------------------------
------------------------------------------------------------
------------------------------------------------------------
------------------------------------------------------------
------------------------------------------------------------
------------------------------------------------------------
------------------------------------------------------------
------------------------------------------------------------
------------------------------------------------------------
------------------------------------------------------------
------------------------------------------------------------
------------------------------------------------------------
------------------------------------------------------------
------------------------------------------------------------
------------------------------------------------------------
------------------------------------------------------------
------------------------------------------------------------
------------------------------------------------------------
------------------------------------------------------------
------------------------------------------------------------
------------------------------------------------------------
------------------------------------------------------------
------------------------------------------------------------
------------------------------------------------------------
------------------------------------------------------------
------------------------------------------------------------
------------------------------------------------------------
------------------------------------------------------------
------------------------------------------------------------
----------------------------------------------ag--tctctga---
----ag--------------------t----g----------------------------
----aaaagg---ata--------------------------------------------
gcg-aat-----------------gcttgc-------tccatctgtgcttt--ta-tgc-
gg----agttaat----tggcaatgaag----------------------cacacgtgc-
--------------gcaagctt-------ac-----------------------------
gct------------gccaatt-ca-tt----------------------------gg--
---ca-t-tca-------------ttggcccgt-----------------------tcca
t--------------------------------------actctt---------------
---------tc-------------------agacaa------------gcagc-ttc---
---------------------------tgaacc---------------------------
----------gaatcc-------------------------------tccc-a-------
---------------------ttc-atgga-ttttct---tag-----------aatc-a
aa---------------------------------------t-c---------------c
acta------------------------------ata-----------------------
-gcattg-----------------------------------------------------
-----------------gagtttcccacta---------gaa------------------
------------------------------------------------------------
------------------------------------------------------------
------------------------------------------------------------
-----gggg---------------------------------------------------
------------------------------------------------------------
------------------------------------------------------------
------------------------------------------------------------
------------------------------------------------------------
-------------------------------------------------aac--------
------------------------------------------------------------
------------------------------------------------------------
------------------------------------------------------------
------------------------------------------------------------
------------------------------------------------------------
------------------------------------------------------------
------------------------------------------------------------
------------------------------------------------------------
------------------------------------------------------------
------------------------------------------------------------
------------------------------------------------------------
------------------------------------------------------------
------------------------------------------------------------
------------------------------------------------------------
------------------------------------------------------------
------------------------------------------------------------
------------------------------------------------------------
------------------------------------------------------------
------------------------------------------------------------
------------------------------------------------------------
------------------------------------------------------------
------------------------------------------------------------
------------------------------------------------------------
------------------------------------------------------------
--
>DIRS1c_DR|78801
------------------------------------------------------------
------------------------------------------------------------
------------------------------------------------------------
------------------------------------------------------------
------------------------------------------------------------
------------------------------------------------------------
------------------------------------------------------------
------------------------------------------------------------
------------------------------------------------------------
------------------------------------------------------------
------------------------------------------------------------
------------------------------------------------------------
------------------------------------------------------------
------------------------------------------------------------
------------------------------------------------------------
------------------------------------------------------------
------------------------------------------------------------
------------------------------------------------------------
------------------------------------------------------------
------------------------------------------------------------
------------------------------------------------------------
------------------------------------------------------------
------------------------------------------------------------
------------------------------------------------------------
------------------------------------------------------------
------------------------------------------------------------
------------------------------------------------------------
------------------------------------------------------------
------------------------------------------------------------
------------------------------------------------------------
------------------------------------------------------------
------------------------------------------------------------
------------------------------------------------------------
------------------------------------------------------------
------------------------------------------------------------
------------------------------------------------------------
------------------------------------------------------------
------------------------------------------------------------
------------------------------------------------------------
------------------------------------------------------------
------------------------------------------------------------
------------------------------------------------------------
------------------------------------------------------------
------------------------------------------------------------
------------------------------------------------------------
-----------------------------------------------------tcccctt
tggat--------------------------g-----------gggaacttcaa------
---------------------------------tgctatagatggat--------ttaat
ccacgtatggg-------g-atgtcg----------------------------------
---------------------------------------------ttcaga---------
------------------------------------------------------------
-------aagccaatcgtctgaaagagtatgt-a--------aatgggccaa-tgaaat-
---------------------------------------------gccaaattattta--
-----------------gcagcttctgct-------------------tgcacacctgat
gcttgttg---------------------------------------------caa----
tcaa-tttagcat-----------------------aacaacacagcgaaagcaagat--
-gaggcaac---ctttttcgcttca----------------------gaggc--------
------------------------------------------------------------
------------------------------------------------------------
------------------------------------------------------------
------------------------------------------------------------
------------------------------------------------------------
------------------------------------------------------------
------------------------------------------------------------
------------------------------------------------------------
------------------------------------------------------------
------------------------------------------------------------
------------------------------------------------------------
------------------------------------------------------------
------------------------------------------------------------
------------------------------------------------------------
------------------------------------------------------------
------------------------------------------------------------
------------------------------------------------------------
------------------------------------------------------------
------------------------------------------------------------
------------------------------------------------------------
------------------------------------------------------------
------------------------------------------------------------
------------------------------------------------------------
------------------------------------------------------------
------------------------------------------------------------
------------------------------------------------------------
------------------------------------------------------------
------------------------------------------------------------
------------------------------------------------------------
------------------------------------------------------------
------------------------------------------------------------
------------------------------------------------------------
------------------------------------------------------------
------------------------------------------------------------
--------------------t--aggt---aaccc-ttggtgattgagg-aaac-aaata
ggttaaggtgacg----------------------------------------------g
t------ca--------cg-gag---atacgtgcgcta--attca-----ctctgttagt
aaagt-------------------------------------------------------
------------------------------------------------------------
------------------------------------------------------------
------------------------------------------------------------
-----------------tgaccggtattc-gt-----gatccccac-----taggcgat-
-cccata---------t-gc-------tt-----------------attaagccat--a-
-------gtgc-a-------------gtc-----acc---------tctca-----c---
aggcg--gacccgtgtc----------------ttccctc--------tctgctaacca-
----------ttt-tat-----ta-tatgcatact-------cc-tccttc---------
------tcaggg--ctagtccatatg------ctctgttatc-atat---at-ccccatt
t--------gga-t--agcaggt---ggcctccac---agcaa--cc-tccc--------
---cttc----------gggactggacggactt------t-------cc-cgacg-----
------tactgtcgt----at----t----------------taaatag--------atg
c---t-tgcggc------t-cct-----ga---a-----aa-----ct------------
----------atat----cta--------aatc------------cataaa---------
--------------tactc----------tttga------g-----gt-gggataagt-a
agggcca-aggat----caca--ttgtt----a-ga---ccgcgc----c-tc------t
ctatgatgcaggtgcgctcaagct-a---------tgcc-tgg-c-ta-tcctct-----
--ca------tcggaggcg-----aaggtaag-------gtgcagtcatta---------
------------------------------------------------------------
---------tggcg--t-----tt----ccag-----aca-ttt--cctca---------
-----ta---cgtggattaa-----------------------atccact----------
--tatag-----------------------cattgaagttcc------------------
---caatccg-aag---------ggaaacgctc----tg----gttactaaagta--a--
-----cc------------ctc-----gttccccga----ggaggggaacggaaatgcta
ta----------------------ttgcat------tgccataatgattgt---------
---------------------------aatga-ttgag------c-------tg-ta---
----------------------------------------ggtatcag--tctcttc---
----ag--------------------c---tt----------------------------
----aaaaag---ttt--------------------------------------------
gca-ttg-----------------tcttgc-------ttttgctgtgcttc--ta-tgc-
ta----aattgat----t-gcaacaagg----------------------atcaggtac-
--------------acaagctg-------aa-----------------------------
gct------------gcttatt-cattt----------------------------gg--
---ca-tttca-------------ttggccagtt----------------------taca
t--------------------------------------actctt---------------
---------tc-------------------agacgt------------ttggctttc---
---------------------------ag-aac---------------------------
----------gaaat--------------------------------cccc-c-------
---------------------tag-gtgga--------------------------tt-a
aa---------------------------------------t-c---------------c
actt------------------------------ata-----------------------
-gcattt-----------------------------------------------------
-----------------tcgttcccctcc-----------tc------------------
------------------------------------------------------------
------------------------------------------------------------
------------------------------------------------------------
-----gggt---------------------------------------------------
------------------------------------------------------------
------------------------------------------------------------
------------------------------------------------------------
------------------------------------------------------------
-------------------------------------------------agcgagg----
------------------------------------------------------------
------------------------------------------------------------
-gttacttt---------------------------------------------------
------------------------------------------------------------
agtaagc-----------------------------------------------------
------------------------------------------------------------
------------------------------------aga---------------------
------------------------------------------------------------
------------------------------------------------------------
------------------------------------------------------------
------------------------------------------------------------
------------------------------------------------------------
------------------------------------------------------------
------------------------------------------------------------
------------------------------------------------------------
------------------------------------------------------------
------------------------------------------------------------
------------------------------------------------------------
------------------------------------------------------------
------------------------------------------------------------
------------------------------------------------------------
------------------------------------------------------------
------------------------------------------------------------
------------------------------------------------------------
--
>DIRS1c_DR|78802
------------------------------------------------------------
------------------------------------------------------------
------------------------------------------------------------
------------------------------------------------------------
------------------------------------------------------------
------------------------------------------------------------
------------------------------------------------------------
------------------------------------------------------------
------------------------------------------------------------
------------------------------------------------------------
------------------------------------------------------------
------------------------------------------------------------
------------------------------------------------------------
------------------------------------------------------------
------------------------------------------------------------
------------------------------------------------------------
------------------------------------------------------------
------------------------------------------------------------
------------------------------------------------------------
------------------------------------------------------------
------------------------------------------------------------
------------------------------------------------------------
------------------------------------------------------------
------------------------------------------------------------
------------------------------------------------------------
------------------------------------------------------------
------------------------------------------------------------
------------------------------------------------------------
------------------------------------------------------------
------------------------------------------------------------
------------------------------------------------------------
------------------------------------------------------------
------------------------------------------------------------
------------------------------------------------------------
------------------------------------------------------------
------------------------------------------------------------
------------------------------------------------------------
------------------------------------------------------------
------------------------------------------------------------
------------------------------------------------------------
------------------------------------------------------------
------------------------------------------------------------
------------------------------------------------------------
------------------------------------------------------------
------------------------------------------------------------
------------------------------------------------------------
------------------------------------------------------------
------------------------------------------------------------
------------------------------------------------------------
------------------------------------------------------------
------------------------------------------------------------
------------------------------------------------------------
------------------------------------------------------------
------------------------------------------------------------
------------------------------------------------------------
------------------------------------------------------------
------------------------------------------------------------
------------------------------------------------------------
------------------------------------------------------------
------------------------------------------------------------
------------------------------------------------------------
------------------------------------------------------------
------------------------------------------------------------
------------------------------------------------------------
------------------------------------------------------------
------------------------------------------------------------
------------------------------------------------------------
------------------------------------------------------------
------------------------------------------------------------
------------------------------------------------------------
------------------------------------------------------------
------------------------------------------------------------
------------------------------------------------------------
------------------------------------------------------------
------------------------------------------------------------
------------------------------------------------------------
------------------------------------------------------------
------------------------------------------------------------
------------------------------------------------------------
------------------------------------------------------------
------------------------------------------------------------
------------------------------------------------------------
------------------------------------------------------------
------------------------------------------------------------
------------------------------------------------------------
------------------------------------------------------------
------------------------------------------------------------
------------------------------------------------------------
------------------------------------------------------------
------------------------------------------------------------
------------------------------------------------------------
------------------------------------------------------------
------------------------------------------------------------
------------------------------------------------------------
------------------------------------------------------------
------------------------------------------------------------
------------------------------------------------------------
------------------------------------------------------------
------------------------------------------------------------
------------------------------------------------------------
------------------------------------------------------------
------------------------------------------------------------
------------------------------------------------------------
------------------------------------------------------------
------------------------------------------------------------
-------------------g-cccccca-------------------ccgaaaac-----
------gactgtgctc------------------tacgaat--------cacaag-tcca
c-----ttcg------tgtgccctga------ga-----aaa----ac------------
----g-----at----ggccacattagt-ggtc------------ctggaa---------
----------tgccacctctggct--aaacttgaaa----a--------aagataggc--
--------gcgaag---------ttgac----a-aag-tccgcttt---c-ttaacttgc
ccata------------------------------tccc-agg-c-tg-gcctgt-----
----------tcagtgaca--ccatcagt------------gaattcacggc--------
------------------------------------------------------------
----------tgtg---------------cagt-aggatg--------------------
-----------------------------c------------------------------
--gatgg-g------------------------ctgagttat------------------
---ctatcggcggggatgt----aagaccgc-----------------------------
----tcc------------ccc--------------------------------------
------------------------------------cgc--cga----------------
-------------------------atcatcc-----------acatc----cactgct-
--------------------------------------------------tctcgcc---
---tag---------------g--------------------------------------
------------------------------------------------------------
----------------------------------------gcacccgcctgc--------
------gacc----------cgctgagc--------------------------------
---------acctcacaggcaacc--agcgc--------------tccccgccccagggc
gcc------------gctaaattcagtaaa------------------------------
------------------------------------------------------------
------------------------------------------------------------
------------------------------------------------------------
------------------------------------------------------------
---------cgaac----------------------------------------------
------------------------------------------------------------
------------------------------------------------------------
------------------------------------------------------------
------------------------------------------------------------
------------------------------------------------------------
------------------------------------------------------------
------------------------------------------------------------
------------------------------------------------------------
------------------------------------------------------------
------------------------------------------------------------
------------------------------------------------------------
------------------------------------------------------------
------------------------------------------------------------
------------------------------------------------------------
------------------------------------------------------------
------------------------------------------------------------
------------------------------------------------------------
------------------------------------------------------------
------------------------------------------------------------
------------------------------------------------------------
------------------------------------------------------------
------------------------------------------------------------
------------------------------------------------------------
------------------------------------------------------------
------------------------------------------------------------
------------------------------------------------------------
------------------------------------------------------------
------------------------------------------------------------
------------------------------------------------------------
------------------------------------------------------------
------------------------------------------------------------
------------------------------------------------------------
------------------------------------------------------------
------------------------------------------------------------
------------------------------------------------------------
------------------------------------------------------------
------------------------------------------------------------
------------------------------------------------------------
--
>DIRS1c_DR|78803
------------------------------------------------------------
------------------------------------------------------------
------------------------------------------------------------
------------------------------------------------------------
------------------------------------------------------------
------------------------------------------------------------
------------------------------------------------------------
------------------------------------------------------------
------------------------------------------------------------
------------------------------------------------------------
------------------------------------------------------------
------------------------------------------------------------
------------------------------------------------------------
------------------------------------------------------------
------------------------------------------------------------
------------------------------------------------------------
------------------------------------------------------------
------------------------------------------------------------
------------------------------------------------------------
------------------------------------------------------------
------------------------------------------------------------
------------------------------------------------------------
------------------------------------------------------------
------------------------------------------------------------
------------------------------------------------------------
------------------------------------------------------------
------------------------------------------------------------
------------------------------------------------------------
------------------------------------------------------------
------------------------------------------------------------
------------------------------------------------------------
------------------------------------------------------------
------------------------------------------------------------
------------------------------------------------------------
------------------------------------------------------------
------------------------------------------------------------
------------------------------------------------------------
------------------------------------------------------------
------------------------------------------------------------
------------------------------------------------------------
------------------------------------------------------------
------------------------------------------------------------
------------------------------------------------------------
------------------------------------------------------------
------------------------------------------------------------
------------------------------------------------------------
------------------------------------------------------------
------------------------------------------------------------
------------------------------------------------------------
------------------------------------------------------------
------------------------------------------------------------
------------------------------------------------------------
------------------------------------------------------------
------------------------------------------------------------
------------------------------------------------------------
------------------------------------------------------------
------------------------------------------------------------
------------------------------------------------------------
------------------------------------------------------------
------------------------------------------------------------
------------------------------------------------------------
------------------------------------------------------------
------------------------------------------------------------
------------------------------------------------------------
------------------------------------------------------------
------------------------------------------------------------
------------------------------------------------------------
------------------------------------------------------------
------------------------------------------------------------
------------------------------------------------------------
------------------------------------------------------------
------------------------------------------------------------
------------------------------------------------------------
------------------------------------------------------------
------------------------------------------------------------
------------------------------------------------------------
------------------------------------------------------------
------------------------------------------------------------
------------------------------------------------------------
------------------------------------------------------------
------------------------------------------------------------
------------------------------------------------------------
------------------------------------------------------------
------------------------------------------------------------
------------------------------------------------------------
------------------------------------------------------------
------------------------------------------------------------
------------------------------------------------------------
------------------------------------------------------------
------------------------------------------------------------
------------------------------------------------------------
------------------------------------------------------------
------------------------------------------------------------
------------------------------------------------------------
------------------------------------------------------------
------------------------------------------------------------
------------------------------------------------------------
------------------------------------------------------------
------------------------------------------------------------
------------------------------------------------------------
------------------------------------------------------------
--------------------------------------tgt------cccag--gatgat
gggcgtgagcactgcgt-----ta-tatatct----gggggtccagcatgataatgcggt
g----ctcacgg--gcagtgcatgccat--cactgcggtggc-atgtctgtt-gcgcagt
t--------aatat--cgt-------gtct----------ca----c-tctt--------
-----gcaaa-------agagccaccca--c----------------cc-tag-------
--------ttgtc-c----------------------------------c-------ccg
c---ttcgtgg----------------cag---a-tttgagg----gt--tacagtggaa
gt--------aaat----ctgctgc------cctt--gggct---tgcaaacctct--tg
ctcctccacgca---ctccatcc--aaatttcg-------a-----gt-gagagaagt--
-gctccg--------gcct-----cagat-----gg---ccgccca---c-tc----act
tgatgacaccg--------aggctcaga-------tgtc-----c----accgctg----
--ca------tcggcgg----------ac----------gggctgtcattgtctgatgaa
ggattc--ccaccctccactcc-----------ggagccag-cgcggtggtgt-atctag
aaacagacttgataacca-agcttt--cccggg----ctgcttca-gct---gcgggcct
ggagat--------ggtttat-----------cccgcggccggactggct----------
----------------aaatgcaagac----cttctagcctcccatcatttt--------
---cttcccggaagtgcac-----agtgggctc---acg--cagtcct-ggagggc-ac-
-----cttt----------ctc-------tgccctatc-----------------tgc--
--gtgcatctcta-cctcac-------caa--------ccttgatggtggaacagct-ag
ggtgta---------tgagtc------gattc-cccaga----ttga--gagtgccat--
-tgtggg---------cccg-----------------tttggtg------cctctttttg
ctggagtca---------------gcc---tcatcccccatcc-----------------
-----aaagt---gtg--------------------------------------------
------------------------------------------------------------
------------------------------------------------------------
-----------------------------------------------------cgcacac
gctgg----------cccagctgttt------------------------------gagg
g--tggttctgacc----------taggcttg--------------ttacaag-------
------------------------------------------------------------
------------------------------------------------------------
------------------------------------------------------------
------------------------------------------------------------
------------------------------------------------------------
------------------------------------------------------------
------------------------------------------------------------
------------------------------------------------------------
------------------------------------------------------------
------------------------------------------------------------
-----------------------cagtgctccctgacccagggcgccactaagtttagta
aacggaccgtgaagcacccctgagatggaccatctggagaagagggaagttgctctcttc
ccggtggggggccgggcttctcatccaacggcgccaccaaa-------cctcagagagag
agcatttttcccttccccggatgtgacagccc-aaactctgccagtctgggacgcgatgc
cttccggctcacaagtttggcgcatttcgccagtagctcacgagttctaggaagacggtt
tcttttctctcacc---ccccgagcc-ccccttcaaagtttgggtgcgtggtgagagtga
atctctcaccaccagctcttctgtgggaccccagcgcttccctgatcagcactcccactc
caggcagccgcactgctggtatgtcagtgattgtagtgatgagtctattagcgagagctc
tgcctacctggttac----attcagcccttcgcagtgacttattcgcacaatcagattcg
gctacggcattcaattca-----------------ttctcaagtgtggatct--caccag
gttcagccttgtgcccacccctgttttgcgagataacattac---------gacgaagga
tgcaatctaatcgatccatccaatcgagatggagagcgggttttacagcctgttattcat
cctaccc-aaaagaaaggtgggacacagccaatcctacatctgcgtgttttaaatcgctc
tctttataagctgccgttcaaaatgcatacgcagaattgcacactctggtgtgttcgtcc
tcgggattggtctgcagcaatagacctgaag------gacgcgtatttc-atgtctccat
tcttccttgccaccatcagtttctgcgatctgcatttgaaggtcaagcctggcagtacaa
-gtcctcctctttgggctatctctgtcactgc-gggttttcaccaagctcacggagggtg
ccctagtgtccctttggctcatgggcatccgcatactc-------aattatctcgacgac
tggctgattttaga-----------------------ccactctcgggagcaattgatta
tgcacagagataaggtgcttcggcacctctgcctgttggggcttcagatcaaccgagaaa
aaccaaaggctcaaccggacctgcatgtcagaactctccctcctca-cgacggccctgcc
ctcagatccctttgagagaagacctac----------tgtctcaggaacat----ggcac
catctggcaccctcacccaga------------tctttggaacctccacgttggtcctta
gatataacctactgacggtgttgctgt---ccagacgcagtggctggcagccccttgtga
ag----------gcataacctcatcatccggttcctcagaagtg----------------
----------------ctaagggaattaatccacc----gccctcctctcatgccctctt
gggatctc----------------------------------------------------
------------------------------------------------------------
------------------------------------------------------------
----------------------------------------------------------gc
cctagttcccacaagc-----------------------------gt-------------
aaccacttgactcagtatc--gggtcggggacctggagatatgtgcccaaggtttctacc
ac
>DIRS1c_DR|78804
------------------------------------------------------------
------------------------------------------------------------
------------------------------------------------------------
------------------------------------------------------------
------------------------------------------------------------
------------------------------------------------------------
------------------------------------------------------------
------------------------------------------------------------
------------------------------------------------------------
------------------------------------------------------------
------------------------------------------------------------
------------------------------------------------------------
------------------------------------------------------------
------------------------------------------------------------
------------------------------------------------------------
------------------------------------------------------------
------------------------------------------------------------
------------------------------------------------------------
------------------------------------------------------------
------------------------------------------------------------
------------------------------------------------------------
------------------------------------------------------------
------------------------------------------------------------
------------------------------------------------------------
------------------------------------------------------------
------------------------------------------------------------
------------------------------------------------------------
------------------------------------------------------------
------------------------------------------------------------
------------------------------------------------------------
------------------------------------------------------------
------------------------------------------------------------
------------------------------------------------------------
------------------------------------------------------------
------------------------------------------------------------
------------------------------------------------------------
------------------------------------------------------------
------------------------------------------------------------
------------------------------------------------------------
------------------------------------------------------------
------------------------------------------------------------
------------------------------------------------------------
------------------------------------------------------------
------------------------------------------------------------
------------------------------------------------------------
------------------------------------------------------------
------------------------------------------------------------
------------------------------------------------------------
------------------------------------------------------------
------------------------------------------------------------
------------------------------------------------------------
------------------------------------------------------------
------------------------------------------------------------
------------------------------------------------------------
------------------------------------------------------------
------------------------------------------------------------
------------------------------------------------------------
------------------------------------------------------------
------------------------------------------------------------
------------------------------------------------------------
------------------------------------------------------------
------------------------------------------------------------
------------------------------------------------------------
------------------------------------------------------------
------------------------------------------------------------
------------------------------------------------------------
------------------------------------------------------------
------------------------------------------------------------
------------------------------------------------------------
------------------------------------------------------------
------------------------------------------------------------
------------------------------------------------------------
------------------------------------------------------------
------------------------------------------------------------
------------------------------------------------------------
------------------------------------------------------------
------------------------------------------------------------
------------------------------------------------------------
------------------------------------------------------------
------------------------------------------------------------
------------------------------------------------------------
------------------------------------------------------------
---------------------------------------------ggg--g---------
------------------------------------------------------------
-gtgaa-cg-------gaaa--------------------------tgc----tat----
gtggg-----------------------------aaaaac--------------------
ttc-aact----at-----gg-----------ag------------a----tttcgttca
-------------gaaag--ccaatcatct-gaaagagta--------------------
---tg----------------------------------------------------taa
--------------ac----------aggccaatgaaat-----acc-aatg------ag
-ttg-gt-ag-------------------c------tt-----cactttgcccag-----
------------------------------------ctgatgcttgttgcaatc-aattt
------ggcaatat-aagcaca-gcact----tgtaaagctaaagcatcc-ttt----t-
-------tta---gctgaa-gag---------------actt------------------
------------------------------------------------------------
------------------------------------------------------------
------------------------------------------------------------
------------------------------------------------------------
------------------------------------------------------------
------------------------------------------------------------
------------------------------------------------------------
------------------------------------------------------------
------------------------------------------------------------
------------------------------------------------------------
------------------------------------------------------------
------------------------------------------------------------
------------------------------------------------------------
------------------------------------------------------------
------------------------------------------------------------
------------------------------------------------------------
------------------------------------------------------------
------------------------------------------------------------
------------------------------------------------------------
------------------------------------------------------------
------------------------------------------------------------
------------------------------------------------------------
------------------------------------------------------------
------------------------------------------------------------
------------------------------------------------------------
------------------------------------------------------------
------------------------------------------------------------
------------------------------------------------------------
------------------------------------------------------------
------------------------------------------------------------
------------------------------------------------------------
------------------------------------------------------------
------------------------------------------------------------
------------------------------------------------------------
------------------------------------------------------------
------------------------------------------------------------
------------------------------------------------------------
------------------------------------------------------------
------------------------------------------------------------
------------------------------------------------------------
------------------------------------------------------------
------------------------------------------------------------
------------------------------------------------------------
------------------------------------------------------------
------------------------------------------------------------
------------------------------------------------------------
------------------------------------------------------------
------------------------------------------------------------
------------------------------------------------------------
------------------------------------------------------------
------------------------------------------------------------
------------------------------------------------------------
------------------------------------------------------------
------------------------------------------------------------
------------------------------------------------------------
------------------------------------------------------------
------------------------------------------------------------
------------------------------------------------------------
------------------------------------------------------------
------------------------------------------------------------
------------------------------------------------------------
------------------------------------------------------------
------------------------------------------------------------
------------------------------------------------------------
------------------------------------------------------------
------------------------------------------------------------
------------------------------------------------------------
------------------------------------------------------------
------------------------------------------------------------
------------------------------------------------------------
------------------------------------------------------------
------------------------------------------------------------
------------------------------------------------------------
------------------------------------------------------------
------------------------------------------------------------
------------------------------------------------------------
------------------------------------------------------------
--
>DIRS1c_DR|78805
------------------------------------------------------------
------------------------------------------------------------
------------------------------------------------------------
------------------------------------------------------------
------------------------------------------------------------
------------------------------------------------------------
------------------------------------------------------------
------------------------------------------------------------
------------------------------------------------------------
------------------------------------------------------------
------------------------------------------------------------
------------------------------------------------------------
------------------------------------------------------------
------------------------------------------------------------
------------------------------------------------------------
------------------------------------------------------------
------------------------------------------------------------
------------------------------------------------------------
------------------------------------------------------------
------------------------------------------------------------
------------------------------------------------------------
------------------------------------------------------------
------------------------------------------------------------
------------------------------------------------------------
------------------------------------------------------------
------------------------------------------------------------
------------------------------------------------------------
------------------------------------------------------------
------------------------------------------------------------
------------------------------------------------------------
------------------------------------------------------------
------------------------------------------------------------
------------------------------------------------------------
------------------------------------------------------------
------------------------------------------------------------
------------------------------------------------------------
------------------------------------------------------------
------------------------------------------------------------
------------------------------------------------------------
------------------------------------------------------------
------------------------------------------------------------
------------------------------------------------------------
------------------------------------------------------------
------------------------------------------------------------
------------------------------------------------------------
------------------------------------------------------------
------------------------------------------------------------
------------------------------------------------------------
------------------------------------------------------------
------------------------------------------------------------
------------------------------------------------------------
------------------------------------------------------------
------------------------------------------------------------
------------------------------------------------------------
------------------------------------------------------------
------------------------------------------------------------
------------------------------------------------------------
------------------------------------------------------------
------------------------------------------------------------
------------------------------------------------------------
------------------------------------------------------------
------------------------------------------------------------
------------------------------------------------------------
------------------------------------------------------------
------------------------------------------------------------
------------------------------------------------------------
------------------------------------------------------------
------------------------------------------------------------
------------------------------------------------------------
------------------------------------------------------------
------------------------------------------------------------
------------------------------------------------------------
------------------------------------------------------------
------------------------------------------------------------
------------------------------------------------------------
------------------------------------------------------------
------------------------------------------------------------
------------------------------------------------------------
------------------------------------------------------------
------------------------------------------------------------
------------------------------------------------------------
------------------------------------------------------------
------------------------------------------------------------
------------------------------------------------------------
------------------------------------------------------------
------------------------------------------------------------
------------------------------------------------------------
------------------------------------------------------------
------------------------------------------------------------
------------------------------------------------------------
-----------------------------c----------ctctgtcttatggg------
--------------------------------------------ttgggccaca-a----
------------------------------------------------------------
------------------------------------------------------------
------------------------------------------------------------
------------------------------------------------------------
------------------------------------------------------------
---ctc-------ttgctcatggtg-----------------------------------
------------------------------------------------------------
------------------------------------------------------------
--------------------------------------------------------ta-a
gggtat------------------------ctgccccccttggtc-------------ag
------------------------------------------------------------
------------------------------------------------------------
------------------------------------------------------------
----atc-----a-------------ta-------------------ca-cg--------
------------------------------------------------------------
------------------------------------------------------------
------------------------------------------------------------
------------------------------------------------------------
------------------------------------------------------------
--------------------------------------------------ccacaggc--
--caggatgctctgcat-------------------------------------------
------------------------------------------------------------
------------------------------------------------------------
------------------------------------------------------------
------------------------------------------------------------
-----------------------------actcaccatg---------------------
-------------------ctcca-------------------ggggccctgagctgc--
-------------------------------------------acatgtg----------
-----------------------caatctttcccctgg----------------------
------------------------------------------------------------
----gg------------------------------------------------------
------------------------------------------------------------
------------------------tcttgcacaa--------------------------
------------------------------------------------------------
----------ctccgtatggc---------------------------------------
---------------tctgattttgctc----------------------------g---
--cca-------------------caagtcagct----------------------tctg
t--------------------------------------accctggg-------------
------------------------------------------------------------
------------------------------------------------------------
------------------------------------------------------------
------------------------------------------------------------
------------------------------------------------------------
------------------------------------------------------------
------------------------------------------------------------
------------------------------------------------------------
------------------------------------------------------------
------------------------------------------------------------
------------------------------------------------------------
------------------------------------------------------------
------------------------------------------------------------
------------------------------------------------------------
------------------------------------------------------------
------------------------------------------------------------
------------------------------------------------------------
------------------------------------------------------------
------------------------------------------------------------
------------------------------------------------------------
------------------------------------------------------------
------------------------------------------------------------
------------------------------------------------------------
------------------------------------------------------------
------------------------------------------------------------
------------------------------------------------------------
------------------------------------------------------------
------------------------------------------------------------
------------------------------------------------------------
------------------------------------------------------------
------------------------------------------------------------
------------------------------------------------------------
------------------------------------------------------------
------------------------------------------------------------
------------------------------------------------------------
------------------------------------------------------------
------------------------------------------------------------
------------------------------------------------------------
------------------------------------------------------------
------------------------------------------------------------
------------------------------------------------------------
--
>DIRS1c_DR|78806
------------------------------------------------------------
------------------------------------------------------------
------------------------------------------------------------
------------------------------------------------------------
------------------------------------------------------------
------------------------------------------------------------
------------------------------------------------------------
------------------------------------------------------------
------------------------------------------------------------
------------------------------------------------------------
------------------------------------------------------------
------------------------------------------------------------
------------------------------------------------------------
------------------------------------------------------------
------------------------------------------------------------
------------------------------------------------------------
------------------------------------------------------------
------------------------------------------------------------
------------------------------------------------------------
------------------------------------------------------------
------------------------------------------------------------
------------------------------------------------------------
------------------------------------------------------------
------------------------------------------------------------
------------------------------------------------------------
------------------------------------------------------------
------------------------------------------------------------
------------------------------------------------------------
------------------------------------------------------------
------------------------------------------------------------
------------------------------------------------------------
------------------------------------------------------------
------------------------------------------------------------
------------------------------------------------------------
------------------------------------------------------------
------------------------------------------------------------
------------------------------------------------------------
------------------------------------------------------------
------------------------------------------------------------
------------------------------------------------------------
------------------------------------------------------------
------------------------------------------------------------
------------------------------------------------------------
------------------------------------------------------------
------------------------------------------------------------
------------------------------------------------------------
------------------------------------------------------------
------------------------------------------------------------
------------------------------------------------------------
------------------------------------------------------------
------------------------------------------------------------
------------------------------------------------------------
------------------------------------------------------------
------------------------------------------------------------
------------------------------------------------------------
------------------------------------------------------------
------------------------------------------------------------
------------------------------------------------------------
------------------------------------------------------------
------------------------------------------------------------
------------------------------------------------------------
------------------------------------------------------------
------------------------------------------------------------
------------------------------------------------------------
------------------------------------------------------------
------------------------------------------------------------
------------------------------------------------------------
------------------------------------------------------------
------------------------------------------------------------
------------------------------------------------------------
------------------------------------------------------------
------------------------------------------------------------
------------------------------------------------------------
------------------------------------------------------------
------------------------------------------------------------
------------------------------------------------------------
------------------------------------------------------------
------------------------------------------------------------
------------------------------------------------------------
------------------------------------------------------------
------------------------------------------------------------
-------------------------ggcactcag--ggacgttcaca--------agtat
gcttt---------tgctgtagtg----------agccttca-cgcac--agacactgtg
caaggt-taagagggagcaggtcttactggttcaccctgcatctatgtggaccacacaca
-aagaa-aa-ttaag--------agttttgagcagttgttt--atctgt----tttg---
gagcgtggcagaagggaagtgccat-------ttccaaacagagg------ttg-----g
cctat--tgg--at-----ag----------gaaa-------tgccatcactatgatgta
ccagttgcaag--aggaa--ccatgctccctgggagtgaaa----------acacattca
atg----tgttattgcc----cctgagcaaaagcatct------ggtg------------
---cagacatttgt--agagctg---tggccttggcaac-----atctagaa--------
------------------------ccca-t------------------------------
-------------------------------------------------------aaacc
------------------------------------------------------------
-------ca-----------tag-------------ct----------------------
--------------------------------ggtttactcctgg---------------
------------------------------------------------------------
------------------------------------------------------------
---tt-------------------------------------------------------
------------------------------gc-------------------tggataac-
----------------------------------------------------------a-
--------------------------------------------------------c---
------------------------------------------------------------
----------------------cag-----------------------------------
----------------------------------------------------------gt
aa----------------------------------------------------------
---------------------------------------t-------ct-----------
------------------------------------------------------------
---------------------------caa--ga--------------------------
----------aaa-g--------------agtctt-------------------------
----------------------------------------g-----at------------
----------------------gtc-------a---------------gt-------gct
tgctg------------------------------tgcc---------attcttcgt---
--ca-----cctagacatg--------------------ttgcacttatt----------
------------------------------------------------------------
-------------------tactca--tccagt---------------------------
------------------------------------------------------------
-----------------------------------atgttcc------------------
---ccaacca-------------gtgaaccact---gtgt---gttgatccaaggc----
-------------------ccc--------------------------------------
------------------------------------------------------------
------------------------------------------------------------
------------------------------------------------------------
------------------------------------------------------------
------------------------------------------------------------
------------------------------------------------------------
------------------------------------------------------------
------------------------------------------------------------
------------------------------------------------------------
------------------------------------------------------------
------------------------------------------------------------
------------------------------------------------------------
------------------------------------------------------------
------------------------------------------------------------
------------------------------------------------------------
------------------------------------------------------------
------------------------------------------------------------
------------------------------------------------------------
------------------------------------------------------------
------------------------------------------------------------
------------------------------------------------------------
------------------------------------------------------------
------------------------------------------------------------
------------------------------------------------------------
------------------------------------------------------------
------------------------------------------------------------
------------------------------------------------------------
------------------------------------------------------------
------------------------------------------------------------
------------------------------------------------------------
------------------------------------------------------------
------------------------------------------------------------
------------------------------------------------------------
------------------------------------------------------------
------------------------------------------------------------
------------------------------------------------------------
------------------------------------------------------------
------------------------------------------------------------
------------------------------------------------------------
------------------------------------------------------------
------------------------------------------------------------
------------------------------------------------------------
------------------------------------------------------------
------------------------------------------------------------
------------------------------------------------------------
------------------------------------------------------------
------------------------------------------------------------
------------------------------------------------------------
------------------------------------------------------------
------------------------------------------------------------
------------------------------------------------------------
------------------------------------------------------------
--
>DIRS1c_DR|78807
------------------------------------------------------------
------------------------------------------------------------
------------------------------------------------------------
------------------------------------------------------------
------------------------------------------------------------
------------------------------------------------------------
------------------------------------------------------------
------------------------------------------------------------
------------------------------------------------------------
------------------------------------------------------------
------------------------------------------------------------
------------------------------------------------------------
------------------------------------------------------------
------------------------------------------------------------
------------------------------------------------------------
------------------------------------------------------------
------------------------------------------------------------
------------------------------------------------------------
------------------------------------------------------------
------------------------------------------------------------
------------------------------------------------------------
------------------------------------------------------------
------------------------------------------------------------
------------------------------------------------------------
------------------------------------------------------------
------------------------------------------------------------
------------------------------------------------------------
------------------------------------------------------------
------------------------------------------------------------
------------------------------------------------------------
------------------------------------------------------------
------------------------------------------------------------
------------------------------------------------------------
------------------------------------------------------------
------------------------------------------------------------
------------------------------------------------------------
------------------------------------------------------------
------------------------------------------------------------
------------------------------------------------------------
------------------------------------------------------------
------------------------------------------------------------
------------------------------------------------------------
------------------------------------------------------------
------------------------------------------------------------
------------------------------------------------------------
------------------------------------------------------------
------------------------------------------------------------
------------------------------------------------------------
------------------------------------------------------------
------------------------------------------------------------
------------------------------------------------------------
------------------------------------------------------------
------------------------------------------------------------
------------------------------------------------------------
------------------------------------------------------------
------------------------------------------------------------
------------------------------------------------------------
------------------------------------------------------------
------------------------------------------------------------
------------------------------------------------------------
------------------------------------------------------------
------------------------------------------------------------
------------------------------------------------------------
------------------------------------------------------------
------------------------------------------------------------
------------------------------------------------------------
------------------------------------------------------------
------------------------------------------------------------
------------------------------------------------------------
------------------------------------------------------------
------------------------------------------------------------
------------------------------------------------------------
------------------------------------------------------------
------------------------------------------------------------
------------------------------------------------------------
------------------------------------------------------------
------------------------------------------------------------
------------------------------------------------------------
------------------------------------------------------------
------------------------------------------------------------
------------------------------------------------------------
------------------------------------------------------------
------------------------------------------------------------
------------------------------------------------------------
------------------------------------------------------------
------------------------------------------------------------
------------------------------------------------------------
------------------------------------------------------------
------------------------------------------------------------
------------------------------------------------------------
------------------------------------------------------------
------------------------------------------------------------
------------------------------------------------------------
------------------------------------------------------------
------------------------------------------------------------
------------------------------------------------------------
------------------------------------------------------------
------------------------------------------------------------
------------------------------------------------------------
------------------------------------------------------------
--------------------------------------------------gct---t--c
agcca------tgcttttctgaatgcagtg--gtttcctgt------cacca--gatgat
gggcacaagcactgcgt-----tg-catgtct----gggggtccagcatgttaatgcagt
a----ctcgtgg--gcagtgcatgtcat--cactgcagcagc-atgtctgtt-gcgcagt
t--------aagat--cgc-------gggt----------cg----c-tttt--------
-----gcaaa-------agagccaccca-------------------cc-cag-------
--------ttgtc-t----------------------------------c-------ccg
c---tccgtgg----------ctggg-cag---a-tctgagg----gt--tacagtggga
gt--------aaat----ctgccgc------cctc--tggct---ttccaacctct--tg
ctcctccacgct---ctccatcc--aagcttcg-------a-----gt-gagagaacc--
-actacg--------tcct-----cggat-----ggc-tctgccct---t-tc----act
tgatgacacaa--------aggctcaga-------tgtc-----c----accgctg----
--ca------tccgag----------------------------gtcattgactgatgaa
ggattc--cctttctccgc--------------ggagcgag-tgcggcggcgg-ttctag
aaacagacatgatagctg-tgcttt--cccggg----ctgcttcg-gcc---atgggact
ggagat--------ggtttatcccttag---ccccagacctgga----------------
------------------------------------------------------------
------------------------------------------------------------
------------------------------------------------------------
------------------------------------------------------------
------------------------------------------------------------
------------------------------------------------------------
------------------------------------------------------------
------------------------------------------------------------
------------------------------------------------------------
------------------------------------------------------------
------------------------------------------------------------
------------------------------------------------------------
------------------------------------------------------------
------------------------------------------------------------
------------------------------------------------------------
------------------------------------------------------------
------------------------------------------------------------
------------------------------------------------------------
------------------------------------------------------------
------------------------------------------------------------
------------------------------------------------------------
------------------------------------------------------------
------------------------------------------------------------
------------------------------------------------------------
------------------------------------------------------------
------------------------------------------------------------
------------------------------------------------------------
------------------------------------------------------------
------------------------------------------------------------
------------------------------------------------------------
------------------------------------------------------------
------------------------------------------------------------
------------------------------------------------------------
------------------------------------------------------------
------------------------------------------------------------
------------------------------------------------------------
------------------------------------------------------------
------------------------------------------------------------
------------------------------------------------------------
------------------------------------------------------------
------------------------------------------------------------
------------------------------------------------------------
------------------------------------------------------------
------------------------------------------------------------
------------------------------------------------------------
------------------------------------------------------------
------------------------------------------------------------
------------------------------------------------------------
------------------------------------------------------------
------------------------------------------------------------
------------------------------------------------------------
------------------------------------------------------------
------------------------------------------------------------
------------------------------------------------------------
------------------------------------------------------------
--
>DIRS1c_DR|78808
------------------------------------------------------------
------------------------------------------------------------
------------------------------------------------------------
------------------------------------------------------------
------------------------------------------------------------
------------------------------------------------------------
------------------------------------------------------------
------------------------------------------------------------
------------------------------------------------------------
------------------------------------------------------------
------------------------------------------------------------
------------------------------------------------------------
------------------------------------------------------------
------------------------------------------------------------
------------------------------------------------------------
------------------------------------------------------------
------------------------------------------------------------
------------------------------------------------------------
------------------------------------------------------------
------------------------------------------------------------
------------------------------------------------------------
------------------------------------------------------------
------------------------------------------------------------
------------------------------------------------------------
------------------------------------------------------------
------------------------------------------------------------
------------------------------------------------------------
------------------------------------------------------------
------------------------------------------------------------
------------------------------------------------------------
------------------------------------------------------------
------------------------------------------------------------
------------------------------------------------------------
------------------------------------------------------------
------------------------------------------------------------
------------------------------------------------------------
------------------------------------------------------------
------------------------------------------------------------
------------------------------------------------------------
------------------------------------------------------------
------------------------------------------------------------
------------------------------------------------------------
------------------------------------------------------------
------------------------------------------------------------
------------------------------------------------------------
-----------------------------------------------------tcccctt
c-----------------------------------------------------------
------------------------------------------------------------
------------------------------------------------------------
------------------------------------------------------------
------------------------------------------------------------
------------------------------------------------------------
------------------------------------------------------------
------------------------------------------------------------
------------------------------------------------------------
------------------------------------------------------------
------------------------------------------------------------
------------------------------------------------------------
------------------------------------------------------------
------------------------------------------------------------
------------------------------------------------------------
------------------------------------------------------------
------------------------------------------------------------
------------------------------------------------------------
------------------------------------------------------------
------------------------------------------------------------
---------------------------------------------------ggatgggga
a-----------------------------------------------------------
------------------------------------------------------------
------------------------------------------------------------
------------------------------------------------------------
------------------------------------------------------------
------------------------------------------------------------
------------------------------------------------------------
-------------------------------------------------------ctt-c
aatg--------------------------------------------------------
------------------ctataagtg---------------------------------
------------------------------------------------------------
----------------------------------gattttaatccacgaaatgggt----
---------------atttcgtttcagaaagccaatt---------------gtctgaaa
gag---------------------------------------------------------
------------------------------------------------------------
------------------------------------------------------------
tagcctat----------------------------------------------------
------------------------------------------------------------
-------acaacgggccaatgaaat-gtc------aaatgagt-----------------
------------------------------------------------------------
------------------------------------------------------------
--------------------------tggcgtgcacac------ggcgcctctc---taa
---cagacatctgt--agagctg--cgggct-gggcgac-----acctaaaag-----t-
-ttt-gc-a---------------------aa-----t-----ctgcgagtgga------
gccggtttcctcaagggtatt--aggt---aaccc-ttggtgattgagg-aaac-aactc
ggttaaggtgttgt--aacacg--c------ttactgtgcca-----ttc-tccc---ta
a------ca--------cg-gag---atacgtgcgctt--tttca------tctgtcagt
aaagttccccg-ttaggtgagccctgca-----gattcttccg----agg-----ccccc
agca-------------------------------------------c---tgactc---
--a-gcggaggagtc----------actcgctggctca-----ttacgttg--tagg---
-t-ct--------tcccgtt-ggt-------cag-cccgt-g----------ttttgggt
------------atagttgcccgctatgc-gt-----gatccccac-----taggcgat-
-cccata---------t-gc-------tt-----------------attcagccat--g-
-------gtgc-a-------------gtc-----ttc---------cctca-----c---
gggca--aaccggtgtc----------------ttccctc--------tctgctaacca-
----------aat-tat-----ta-aatgcgtact-------cc-ccttc----------
------tcaggg--ctagtccatatatt------ttgccatc-atat---c-tcccca-t
t--------ggg-t--agcgggt---ggcctccgc---agcgt--ct-tccc--------
---tatc----------gggactgcacg--ctt------t-------cc-caacg-----
------tactgtc-----------------------------------------------
------------------------------------------------------------
------------------------------------------------------------
------------------------------------------------------------
------------------------------------------------------------
------------------------------------------------------------
------------------------------------------------------------
------------------------------------------------------------
------------------------------------------------------------
------------------------------------------------------------
------------------------------------------------------------
------------------------------------------------------------
------------------------------------------------------------
------------------------------------------------------------
------------------------------------------------------------
------------------------------------------------------------
------------------------------------------------------------
------------------------------------------------------------
------------------------------------------------------------
------------------------------------------------------------
------------------------------------------------------------
------------------------------------------------------------
------------------------------------------------------------
------------------------------------------------------------
------------------------------------------------------------
------------------------------------------------------------
------------------------------------------------------------
------------------------------------------------------------
------------------------------------------------------------
------------------------------------------------------------
------------------------------------------------------------
------------------------------------------------------------
------------------------------------------------------------
------------------------------------------------------------
------------------------------------------------------------
------------------------------------------------------------
------------------------------------------------------------
------------------------------------------------------------
------------------------------------------------------------
------------------------------------------------------------
------------------------------------------------------------
------------------------------------------------------------
------------------------------------------------------------
------------------------------------------------------------
------------------------------------------------------------
------------------------------------------------------------
------------------------------------------------------------
------------------------------------------------------------
------------------------------------------------------------
------------------------------------------------------------
------------------------------------------------------------
------------------------------------------------------------
------------------------------------------------------------
------------------------------------------------------------
------------------------------------------------------------
------------------------------------------------------------
------------------------------------------------------------
------------------------------------------------------------
------------------------------------------------------------
------------------------------------------------------------
------------------------------------------------------------
------------------------------------------------------------
------------------------------------------------------------
------------------------------------------------------------
------------------------------------------------------------
--
>DIRS1c_DR|78809
------------------------------------------------------------
------------------------------------------------------------
------------------------------------------------------------
------------------------------------------------------------
------------------------------------------------------------
------------------------------------------------------------
------------------------------------------------------------
------------------------------------------------------------
------------------------------------------------------------
------------------------------------------------------------
------------------------------------------------------------
------------------------------------------------------------
------------------------------------------------------------
------------------------------------------------------------
------------------------------------------------------------
------------------------------------------------------------
------------------------------------------------------------
------------------------------------------------------------
------------------------------------------------------------
------------------------------------------------------------
------------------------------------------------------------
------------------------------------------------------------
------------------------------------------------------------
------------------------------------------------------------
------------------------------------------------------------
------------------------------------------------------------
------------------------------------------------------------
------------------------------------------------------------
------------------------------------------------------------
------------------------------------------------------------
------------------------------------------------------------
------------------------------------------------------------
------------------------------------------------------------
------------------------------------------------------------
------------------------------------------------------------
------------------------------------------------------------
------------------------------------------------------------
------------------------------------------------------------
------------------------------------------------------------
------------------------------------------------------------
------------------------------------------------------------
------------------------------------------------------------
------------------------------------------------------------
------------------------------------------------------------
------------------------------------------------------------
------------------------------------------------------------
[truncated: 7,167,630 more chars]
