# Supplementary material for: Zebrafish transposable elements show extensive diversification in age, genomic distribution, and developmental expression
Source: Genome Res. 2022 Jul;32(7):1408–23. doi: 10.1101/gr.275655.121 (PMC9341512; doi:10.1101/gr.275655.121)
Supplement: Supplemental Material [file supp_gr.275655.121_Supplementary_data_2.tar.gz › supp-data-2/hAT-N160_DR.mafft.fa]

>hAT-N160_DR|62515
------------------------------------------------------------
------------------------------------------------------------
------------------------------------------------------------
------------------------------------------------------------
------------------------------------------------------------
------------------------------------------------------------
------------------------------------------------------------
------------------------------------------------------------
------------------------------------------------------------
------------------------------------------------------------
------------------------------------------------------------
------------------------------------------------------------
------------------------------------------------------------
------------------------------------------------------------
------------------------------------------------------------
------------------------------------------------------------
------------------------------------------------------------
------------------------------------------------------------
------------------------------------------------------------
------------------------------------------------------------
------------------------------------------------------------
------------------------------------------------------------
------------------------------------------------------------
------------------------------------------------------------
------------------------------------------------------------
------------------------------------------------------------
------------------------------------------------------------
----------------------------------------------------------aa
------------------------------------------------------------
------------------------------------------------------------
------------------------------------------------------------
------------------------------------------------------------
------------------------------------------------------------
------------------------------------------------------------
------------------------------------------------------------
------------------------------aacttgattaggtat---tagcctactgta
ctattcactcttta-aataaatctcactatcaatcaca--tttaatcatggcaactacaa
aaacgtgaactagtctctgctgtcttccacattgtggatgagattttggaggacattttc
tctgtcatcctcttcattttgaggagaagcttttccacagggcccctcaacctgtat-tt
tggcatgtacagtgttttgaaagg-----tactatagtaaagtacattaa-ttaatctgt
tgtg---------------------------gta----aaactatagt-----tgcattg
gtaacaca-acaagtgtaatataaacaaattaccctgtg---------------------
tttttttttccaatagagt----atattactacaattcaccacacttaactgtagtaaaa
ctacactttgtatttcattttatcagttc-ac-------------ta--ttattaatact
acagtatgctgaagcattcattaac---aagttgt--aaataatac--tagcctaaaaca
aaaggcagtatacccaacacatcaaaaacactagtatttattatgaaattta-ccttaa-
cattttag---------ctcttt-ttgttaataaatagtgtagcaat--atataaactat
------------------ca----------aacaggaggttctctggagagcaaaagcat
gaaaagaagagaaaacacaaggaac-aa-attgtgaatctgcatcatctgatggagtgag
agcagataatttgcatgtgag--cagcc------gtgttttgagtgcgctcgt------g
aagtattgcgtgcgggcagcgttttatccacgaacagaggtaacctgcgcatgaacaaag
agattcg--ctctctt----gtattaaatgaatgtgctctcgacttggaatgaaatac--
aca--acatttgtcagtgaaataatgccatagagcaggccaaactcggtcctggagggcc
gtgtcctgcag-------atttggactccaactttccaacacacctcaaggataaagcct
agtaagagcttgattaagcccaggtgtgtctgatctaaactttgcaggacaccggccctc
caggaccaagtttgg---aaatgcttgcaagggcag--a---------------------
-----------gtaaccacgaacaggaaatataact--tacttgctgta-----ttttta
ttggttaatgtcttgtggccaaaaagtttg-ttgtaatgcaagcattactgaacatgtac
--caa--gtaa-aatattact--gaaaatgtgttagtaatgccttacactactgcgttac
---agg-aaaaa---gtaatacattactgta--------a-tacataac-ttttttaa-a
cattactc---ccaacgctg---------------------------------------
>hAT-N160_DR|62516
------------------------------------------------------------
------------------------------------------------------------
------------------------------------------------------------
------------------------------------------------------------
------------------------------------------------------------
------------------------------------------------------------
------------------------------------------------------------
------------------------------------------------------------
------------------------------------------------------------
------------------------------------------------------------
------------------------------------------------------------
------------------------------------------------------------
------------------------------------------------------------
------------------------------------------------------------
------------------------------------------------------------
------------------------------------------------------------
------------------------------------------------------------
------------------------------------------------------------
------------------------------------------------------------
------------------------------------------------------------
------------------------------------------------------------
------------------------------------------------------------
------------------------------------------------------------
------------------------------------------------------------
------------------------------------------------------------
------------------------------------------------------------
------------------------------------------------------------
------------------------------------------------------------
------------------------------------------------------------
------------------------------------------------------------
------------------------------------------------------------
------------------------------------------------------------
------------------------------------------------------------
------------------------------------------------------------
------------------------------------------------------------
------------------------------------------------------------
------------------------------------------------------------
------------------------------------------------------------
------------------------------------------------------------
------------------------------------------------------------
------------------------------------------------------------
------------------------------------------------------------
---tttgttacaatataggttatattatactacaattcaccacactttactgcagtaaaa
ctacactttgtatttcattttcttagttc-ac-------------ta--ttcttaatact
acagtatgctgaagcattcattaac---aagttgt--aaataatac--tagcctaaaaca
-taggcagtatacctagcaa-tcaaaaacactagaatttattatagaattta-ccttaa-
-------------------cct----gtaggtaagtagtgtagcaat--atataatacat
atctacattcttgggat-----aacaatttaacaggagaatctctggagagcaaaagcac
ataaagaggaggaaacacaaggcac-ac-attttaa-tctgcatcatctgaaagagcgag
agcagatcattcgcacgtgag--cagac-----agtgttttgaa----------------
------tgcac---aggag--ttttgtccacgaacagaggaaaccagcgtg---------
---ttcg--cttgatc----gtattacatgaaagcgctctcgactcgtaattctgcgatt
acg--acatttgtcagtgaaataacggcatatgcacg--tacgtccatctcgcgaatgtg
ctgtcttctgccattttcatctatttgctgcttttcctctgcg-----------------
------------------------------------------------------------
------------------------------------------------------------
------------------------------------------------------------
------------------------------------------------------------
------------------------------------------------------------
------------------------------------------------------------
-----------------------------------------------------------
>hAT-N160_DR|62517
------------------------------------------------------------
------------------------------------------------------------
------------------------------------------------------------
------------------------------------------------------------
------------------------------------------------------------
------------------------------------------------------------
------------------------------------------------------------
------------------------------------------------------------
------------------------------------------------------------
------------------------------------------------------------
------------------------------------------------------------
------------------------------------------------------------
------------------------------------------------------------
------------------------------------------------------------
------------------------------------------------------------
------------------------------------------------------------
------------------------------------------------------------
------------------------------------------------------------
------------------------------------------------------------
------------------------------------------------------------
------------------------------------------------------------
------------------------------------------------------------
------------------------------------------------------------
------------------------------------------------------------
------------------------------------------------------------
------------------------------------------------------------
------------------------------------------------------------
------------------------------------------------------------
------------------------------------------------------------
------------------------------------------------------------
------------------------------------------------------------
------------------------------------------------------------
------------------------------------------------------------
------------------------------------------------------------
------------------------------------------------------------
------------------------------------------------------------
------------------------------------------------------------
------------------------------------------------------------
------------------------------------------------------------
------------------------------------------------------------
------------------------------------------------------------
------------------------------------------------------------
------------------------------------------------------------
------------------------------------------------------------
------------------------------------------------------------
------------------------------------------------------------
------------------------------------------------------------
------------------------------------------------------------
------------------------------------------------------------
------------------------------------------------------------
------------------------------------------------------------
------------------------------------------------------------
------------------------------------------------------------
------------------------------------------------------------
-ctgtgaaccgggctgagcc-aatagccctggacttcaagctcagaggctgaaatgattc
cgcattcaaagtta----aaagttcca-atagccag--agagagattaatgacaacacac
acgtatgttcactaacta-gaacaggaaatagaac-------tgcggta-----ttttta
tttgttaatgtcttgcgggcgaaatgttgg-ttgtaacacatgcgttactgaacatgtac
--cga--gtaa-aacattact--aaaaatgtattagtaatgccttacactactgtgttac
---agg-aaaat---gtaaaac--------------------------------------
-----------------------------------------------------------
>hAT-N160_DR|62518
------------------------------------------------------------
------------------------------------------------------------
------------------------------------------------------------
------------------------------------------------------------
------------------------------------------------------------
------------------------------------------------------------
------------------------------------------------------------
------------------------------------------------------------
------------------------------------------------------------
------------------------------------------------------------
------------------------------------------------------------
------------------------------------------------------------
------------------------------------------------------------
------------------------------------------------------------
------------------------------------------------------------
------------------------------------------------------------
------------------------------------------------------------
------------------------------------------------------------
---------------------------agaacttaacattattaaac-g-ac---aaaat
gtactgca---gagcattttacatccagtagaaagcggtatgatgtagcagaatgactgg
gacttatccaggccactaacaatataatatataattggcaacgtgaaggctcaaaacagt
gcaagaaaggataagagccagaatcacatatgatctaagtctgtta-aaagta--tggta
gaggtaaagttattatctggcaatatctgtgaatggcttgactatatccatattagacac
aacaggcctatgtgtaaactccaattccatgacaagatgcaga---ttttt-tt-ctttt
c--tttttgttgccatcattctattcactttaaattca---ggttca-cagcacaaaact
gtcatgcacaaagtg-agcaagatgaacatagctttctcaa---------------tata
atgcttgtgcaccaatttcct--ctgtttgtggacaaaactgcttgtgagctctcaaatg
tacgctgct-tgcgtgcaaattttctcactctctctcaaatatgcactgctcacgcacaa
-attttcttgtgcgctctcagaacactgctca---gtgtc---tg---cttata-tgcaa
actcacaatttgtgtcttgttttc-cctcttcctttcatgctttttgatatgatttatat
tggtgc--acta--tttat--taacaataaccaaaatact-----aaaatagacttaca-
------tat--tacatt--ttga--atctaataaaccataaca-ttttttgctgtatgtt
atatgatgagatatttccagtttcaaacacttaaagacacagagaacagaagttcgatgt
aaagaatacattttattt-taaaaacattttttaaacatccaaaaggtgcaccatactaa
t---ca-----------aataaaaaaacatttagacaaaaa--tataactaacacaagca
gaaatgtaactgtgattgaaaatagaggaaaacttgataaggtatta-------------
------------------------------------------------------------
------------------------------------------------------------
------------------------------------------------------------
------------------------------------------------------------
------------------------------------------------------------
------------------------------------------------------------
------------------------------------------------------------
------------------------------------------------------------
------------------------------------------------------------
------------------------------------------------------------
------------------------------------------------------------
------------------------------------------------------------
------------------------------------------------------------
------------------------------------------------------------
------------------------------------------------------------
------------------------------------------------------------
------------------------------------------------------------
------------------------------------------------------------
------------------------------------------------------------
------------------------------------------------------------
------------------------------------------------------------
------------------------------------------------------------
------------------------------------------------------------
------------------------------------------------------------
-----------------------------------------------------------
>hAT-N160_DR|62519
------------------------------------------------------------
------------------------------------------------------------
------------------------------------------------------------
------------------------------------------------------------
------------------------------------------------------------
------------------------------------------------------------
------------------------------------------------------------
------------------------------------------------------------
------------------------------------------------------------
------------------------------------------------------------
------------------------------------------------------------
------------------------------------------------------------
------------------------------------------------------------
------------------------------------------------------------
----------------------------cagtgttgtgc-----aagttacttccaaact
gt------------------aatacatta-cagattactt----at---tac--------
-------------tg-ttattta----aatgtaatccct--------taccttacaatat
tact----gtctcag---aattgtaatatgttacat-ta-ctcttatattactttttagt
tactttcaccaaaataactacagaattagaacttaacattataaaattc-----tataat
gttctataat-gagcattttacatccagtagaaagtgatttgatgtatcagaattactgt
gacctctccaggctactaacaatatagtatataattggcaatgtgatggctcaagacaat
ccaagaaaggatgacagccagaattacaaatgatctg------ttt-aaagta--tggta
gaggtaaagtgattatctggcaatatctgtgaatggcttggctatattcatattagacac
aacaggccgata----------cacgccatgacaaaatgcaga--ttttgt-tt-ctttt
c--ttattgttgccattattgtatttactttacattcatgtggttta-caacacaaaacc
gtcctgcacaatgtg-agcatgatgaaca--gctttctcag---------------tata
atgtttgtgcaccgatttc----ctgtttgtggacaaaactgcttgcgagctctc--aca
tacgctgct-cgcgcacaaa--ttctcacgatatctcaaatacgcactgctcacgcacaa
-gttttcttgcgtgctctcagtacactgctct-ctcagtg---ag---attata-tgcaa
actcacaattcgtgtcttgtgttc-cctcttcctttcaagctttttaatatgaattatat
tagtac--acta--tttat--taacaataaccaaaatactaaacaaaaataaactt----
-----------ataatt--ttta--atctaataaaccataaca-ttgttggctgtatgtt
atatgatgagatatttcaaat---------------------------------------
------------------------------------------------------------
-------------------aaaaaaagcatttagacaaaaa-taaaaactaacccaagca
gaaatgtaacta-----------atagaaaaacttgataaggtatta-tagcctactgta
ctattcactcttca-aataaatctcattatcaatcaca--attttttatggcaacaaaaa
taaagtgaactagcgtctgttgtcttccacattgttgatgagattgtggaggacattttc
cctgccatcatcttcattttgaaaagaagctgttccacagggcccctgaacacaca----
-----------------------------tattgtcattaagtactgtaa-ttactttgt
tgtg---------------------------gta----atactgtggt------------
------------------------------------------------------------
------------------------------------------------------------
------------------------------------------------------------
------------------------------------------------------------
------------------------------------------------------------
------------------------------------------------------------
------------------------------------------------------------
------------------------------------------------------------
------------------------------------------------------------
------------------------------------------------------------
------------------------------------------------------------
------------------------------------------------------------
------------------------------------------------------------
------------------------------------------------------------
------------------------------------------------------------
------------------------------------------------------------
------------------------------------------------------------
------------------------------------------------------------
------------------------------------------------------------
-----------------------------------------------------------
>hAT-N160_DR|62520
------------------------------------------------------------
------------------------------------------------------------
------------------------------------------------------------
------------------------------------------------------------
------------------------------------------------------------
------------------------------------------------------------
------------------------------------------------------------
------------------------------------------------------------
------------------------------------------------------------
------------------------------------------------------------
------------------------------------------------------------
------------------------------------------------------------
------------------------------------------------------------
------------------------------------------------------------
------------------------------------------------------------
------------------------------------------------------------
------------------------------------------------------------
------------------------------------------------------------
------------------------------------------------------------
------------------------------------------------------------
------------------------------------------------------------
------------------------------------------------------------
------------------------------------------------------------
------------------------------------------------------------
------------------------------------------------------------
------------------------------------------------------------
-tgctcgtgcattaatttcct--ctg----tgtttaaaactgcttgtgaactatcgaata
tacgctgct-tgcgtgcaa--gttgtcacgctctctcaaatatgcactgctcacgaacaa
-attttcttgcgcgctctcagtacattgctcg-ctcagtg---ag---attata-tgcag
actcacaatttgtgtcttgtgttt-ccttatcctttcgagctttgtgatgtgatttatat
tggtgc--act--------------aataaccaaaatact-----aaaatagacttaca-
--ta-atat--tatattttttta---tctaataaaccatacca-tctttggctttatgtt
atatgatgacatatttccagtttcaaacacttaaagacacagaaaatagacgttgaatgt
aaagaatacattttattt-ttaaaac----------------------------------
------------------------------------------------------------
------------------------------------atatggtatta-ta---tactgta
cttttcactcttca-aacaaatgtcactatcaattcca--ttttatcatggcaactaaaa
taaagtgaactagt----------------------------------------------
------------------------------------------------------------
------------------------------------------------------------
------------------------------------------------------------
------------------------------------------------------------
------------------------------------------------------------
------------------------------------------------------------
------------------------------------------------------------
------------------------------------------------------------
------------------------------------------------------------
------------------------------------------------------------
------------------------------------------------------------
------------------------------------------------------------
------------------------------------------------------------
------------------------------------------------------------
------------------------------------------------------------
------------------------------------------------------------
------------------------------------------------------------
------------------------------------------------------------
------------------------------------------------------------
------------------------------------------------------------
------------------------------------------------------------
------------------------------------------------------------
-----------------------------------------------------------
>hAT-N160_DR|62521
------------------------------------------------------------
------------------------------------------------------------
------------------------------------------------------------
------------------------------------------------------------
------------------------------------------------------------
------------------------------------------------------------
------------------------------------------------------------
------------------------------------------------------------
------------------------------------------------------------
------------------------------------------------------------
------------------------------------------------------------
------------------------------------------------------------
------------------------------------------------------------
------------------------------------------------------------
-------------------------------------gc-----aagttacctccaaaat
gt------------------aatacatta-tattttatta----gt---tac--------
-------------tg-taatgt-------------------------tacttcacaatat
tact------------------------------------ctcataaat-----------
------------------------------------------------------------
------------------------------------------------------------
------------------------------------------------------------
-------------------------------------------gta--------------
------------------------------------------------------------
------------------------------------------------------------
------------------------------------------------------------
------------gt----------------------------------------------
------------------------------------------------------------
--------t---------------------------------------------------
-a----------------------------------------------------------
-----------------------c------------------------------------
--------acta-------------------------------------c----------
-------------------ttta--------------aa---------------------
------------------------------------------------------------
------------------------------------------------------------
------------------------------------------------------------
------------------------------------------------------------
------------------------------------------------------------
------------------------------------------------------------
------------------------------------------------------------
------------------------------------------------------------
------------------------------------------------------------
------------------------------------------------------------
------------------------------------------------------------
------------------------------at-------------ta-------------
------------------------------------------------------------
------------------------------------------------ttcaactttca-
------------------------------------------------------------
------------------------------------------------------------
------------------a------cag--------------------------------
------------------------------------------------------------
------------------------------------------------------------
------------------------------------------------------------
------------------------------------------------------------
------------------------------------------------------------
------------------------------------------------------------
--------------------------------------a---------------------
------------------------------------------------------------
------------------------------------------------------------
------------agtatgact---------------------------------------
---------------------------------------a-ca-----------------
-----------------------------------------------------------
>hAT-N160_DR|62522
------------------------------------------------------------
------------------------------------------------------------
------------------------------------------------------------
------------------------------------------------------------
------------------------------------------------------------
------------------------------------------------------------
------------------------------------------------------------
------------------------------------------------------------
------------------------------------------------------------
------------------------------------------------------------
------------------------------------------------------------
------------------------------------------------------------
------------------------------------------------------------
------------------------------------------------------------
--------------------------------gttagac-----aagttactttcaaaat
at------------------aatacatta-tatattacta----gt---g----------
----------------tcattt--g--aatctaataagt--------tatctaacgatat
tgct----gtctcta---aaatgtaa--agtcacaa-ca-cttttgtac-----------
------------------------------------------------------------
------------------------------------------------------------
------------------------------------------------------------
------------------------------------------------------------
------------------------------------------------------------
------------------------------------------------------------
------------------------------------------------------------
------------------------------------------------------------
------------------------------------------------------------
--------t---------------------------------------------------
-a----------------------------------------------------------
-----------------------c------------------------------------
------------------------------------------------------------
-------------------tttaa-------------ag---------------------
------------------------------------------------------------
------------------------------------------------------------
------------------------------------------------------------
--------------------------------------------tta-------------
------------------------------------------------------------
-------------------------------------------------------tttta
------------------------------------------------------------
------------------------------------------------------------
------------------------------------------------------------
------------------------------------------------------------
------------------------------------------------------------
------------------------------at-------------ca-------------
------------------------------------------------------------
------------------------------------------------------------
------------------------------------------------------------
------------------------------------------------------------
------------------a-------aa--------------------------------
------------------------------------------------------------
------------------------------------------------------------
------------------------------------------------------------
------------------------------------------------------------
------------------------------------------------------------
------------------------------------------------------------
-----------------------------tgaccac--agaag-----------------
------------------------------------------------------------
------------------------------------------------------------
-------------------------aa---------------------------------
--------------------------------------------------tttccaaaca
tt---------------------------------------------------------
>hAT-N160_DR|62523
------------------------------------------------------------
------------------------------------------------------------
------------------------------------------------------------
------------------------------------------------------------
------------------------------------------------------------
------------------------------------------------------------
------------------------------------------------------------
------------------------------------------------------------
------------------------------------------------------------
------------------------------------------------------------
------------------------------------------------------------
------------------------------------------------------------
------------------------------------------------------------
------------------------------------------------------------
-------------------------------tgttggaa-----aagttacttctaaaat
gtact-------------gtaacatatta-tacagtacta----ct---tac--------
-------------tg-tcattt--a--aatttaactggt--------tgtattgcaaaat
caca----gtctctg---aaatgtaatgtgataaaa-ta-cttttgttt-----------
------------------------------------------------------------
------------------------------------------------------------
------------------------------------------------------------
------------------------------------------------------------
------------------------------------------------------------
------------------------------------------------------------
------------------------------------------------------------
------------------------------------------------------------
------------------------------------------------------------
--------t---------------------------------------------------
-a----------------------------------------------------------
-----------------------c------------------------------------
------------------------------------------------------------
------------------------------------------------------------
------------------------------------------------------------
------------------------------------------------------------
------------------------------------------------------------
------------------------------------------------------------
------------------------------------------------------------
------------------------------------------------------------
------------------------------------------------------------
------------------------------------------------------------
------------------------------------------------------------
------------------------------------------------------------
------------------------------------t-----------------------
------------------------------at-------------ta-------------
------------------------------------------------------------
------------------------------------------------------------
------------------------------------------------------------
------------------------------------------------------------
------------------a-----------------------------------------
------------------------------------------------------------
------------------------------------------------------------
------------------------------------------------------------
------------------------------------------------------------
------------------------------------------------------------
------------------------------------------------------------
------------------------------------------------------------
------------------------------------------------------------
------------------------------gttac-------------------------
------------------------------------------------------------
--------------------------------------------------tt--------
-----------------------------------------------------------
>hAT-N160_DR|62524
------------------------------------------------------------
------------------------------------------------------------
------------------------------------------------------------
------------------------------------------------------------
------------------------------------------------------------
------------------------------------------------------------
------------------------------------------------------------
------------------------------------------------------------
------------------------------------------------------------
------------------------------------------------------------
------------------------------------------------------------
------------------------------------------------------------
------------------------------------------------------------
------------------------------------------------------------
----------------------------cagtgttgtgc-----aagttacttccaaact
gt------------------aatacatta-cagattactt----at---tac--------
-------------tg-ttattta----aatgtaatccct--------taccttacaatat
tact----gtctcag---aattgtaatatgttacat-ta-ctcttatattactttttagt
tactttcatcaaaataactacagaattagaacttaacattataaaattc-----tataat
gttctataat-tagcattttacatctagtcgaaagtaatttgatgtatcagaatgactgt
aacctctccaggctactaacaatatagtatataattggcaatgtgatggctcaagacaat
gcaagaaaggatgacagccagaatcacaaatgatctg------tta-aaagta--tggta
gaggtaaagtgattacctggcaatatctgtgaatggcttggctatattcatattagacac
aacaggccgatatgtaaactccactgccatgacaaaatgcaga--gtttgt-tt-ctttt
c--ttattg---------------------------------------------------
------------------------------------------------------------
------------------------------------------------------------
------------------------------------------------------------
------------------------------------------------------------
------------------------------------------------------------
------------------------------------------------------------
------------------------------------------------------------
------------------------------------------------------------
------------------------------------------------------------
------------------------------------------------------------
------------------------------------------------------------
------------------------------------------------------------
------------------------------------------------------------
------------------------------------------------------------
------------------------------------------------------------
------------------------------------------------------------
------------------------------------------------------------
------------------------------------------------------------
------------------------------------------------------------
------------------------------------------------------------
------------------------------------------------------------
------------------------------------------------------------
------------------------------------------------------------
------------------------------------------------------------
------------------------------------------------------------
------------------------------------------------------------
------------------------------------------------------------
------------------------------------------------------------
------------------------------------------------------------
------------------------------------------------------------
------------------------------------------------------------
------------------------------------------------------------
------------------------------------------------------------
------------------------------------------------------------
------------------------------------------------------------
-----------------------------------------------------------
>hAT-N160_DR|62525
------------------------------------------------------------
------------------------------------------------------------
------------------------------------------------------------
------------------------------------------------------------
------------------------------------------------------------
------------------------------------------------------------
------------------------------------------------------------
------------------------------------------------------------
------------------------------------------------------------
------------------------------------------------------------
------------------------------------------------------------
------------------------------------------------------------
------------------------------------------------------------
------------------------------------------------------------
----------------------------cagtgttgtgc-----aagttacttccaaact
gt------------------aatacatta-catattactt----at---tac--------
-------------tt-ttatttt----aatgtaatccct--------taccttacaatat
tact----gtctcag---aattgtaatatgttacat-ta-ctcttatattactttttagt
tactttcaccaaaataactacagaattagaacttcacattataaaattc-----tataat
gttctataat-gagcattttacatccagtagaaagtgatttgatgtagcagaatgactgt
gacctttccaggctactaacaatatagtatataattggcaatgtgatggctcaagacaat
gcaagaaatgatgacagccaaaattacaaatgatctg------tta-aaagta--tggta
gaggtaaactgattatctggcaatatctgtgaatggcttggctatattcatattagacac
aacaggcggatatgtaaactccaatgccatgacaaaatgcaga--ttttgt-tt-ctttt
c--ttattgttgccattattgtatttactttacattcatgtggttta-caacacaaaacc
gtcctgcacaaagta-agcatgatgaaca--gctttctcag---------------tata
atgtttgtgcactgatttc----ctgtttgtggacaaaactgcttgcgagctctc--aca
tacgctgct-cgcgcacaaa--ttctcacgatatctcaaatatgcactgcttacgcacaa
-gttttct----tgctctcagcacactgctct-ctcagtg---ag---attata-tgcag
actcacaatttgtgtcttgtgttc-cctcttcctttcgagctttttgatatgaattatat
tagtac--acta--tttat--taacaataaccaaaatact-----aaaatagactc----
-----------ataatt--ttta--atctaataaatcataaca-tttttggctgtatgtt
atatgatgagatatttcaaat---------------------------------------
------------------------------------------------------------
---------------------aaaaagcatttagacaataa-taaaaactaacgcaagca
gaaatgtaacta-----------acagaaacacttgataaggtatta-tagcctactgta
ctattcactcttca-aataaatctcattatcaatcaca--tttttttatggcaactaaaa
ta-agtgaactagtgtctgttgtcttccacattgttgatgagatagtggaggacattttc
cctgtcatcctcttcattttgagaagaagctgttccacagggcccctgaacacaca----
-----------------------------tattgtgattaagtgctttaa-ttaccctgt
tgcg---------------------------gta----atactatagt-----tgctatg
gtaacaca-acaagtgtaatataaac-aatgatccagtgctgtagt--------------
tttttttttacaatatggggtagattgtactacaattcaccacactttactgtagtaaaa
ctacactttatatttaatttcatgagttc-ac-------------ta--ttcttaatacg
acagtatgtttaagcattcattgta----------------aatac--tagcctaaaaca
-taagcagtataccttacac-tcaaaaacactagtatttattatagaattta-acttaa-
-------------------cct----gtaagtaaatagtgaagcaat--atataaaccat
ataaacattattgggat-----aacaatta----ggaggatctctggagagcaacagaac
gaaaggaagaggaaacacacggcac-ag-attgtgagtctgcatcatctgacggagcgag
agcaggtcgttagcacgtgag--cagcccagccagtgttgag------------------
------tgaacgcgaggag--ttttgtccac----agaggaaaccggcacg---------
---ttca--ctcgctc----gaattacatgaatgagctt---------------------
acg--acatttgtcagtgaaataacgccatatgcact--tacgtccgtctcgcgaatgca
ctgtcttatgccattttcatctattt--------tccgctgtgcg--------------t
act-caaaccgggctgagccaaatagccctggaccttgagctcagaagctgaaatcattc
cgcgttcaaagaaa----aaaggtccc-atagccag--agggagattaatgacagcacgc
gcatatattctctagccacgaacaggaaatagaac-------tgcggta-ttt---ttta
tttgttaatgtcttgcgggcgaaaagtgtg-ttgtaacgcacgcgttactgaacatgtac
--aga--gtaa-aatattact--gaaaatgtattagtaatgccttacactactgcgttac
---agg-aaaat---gtaatacattactgta--------a-taaattac-ttttttaaca
catcactc---ccaacactg---------------------------------------
>hAT-N160_DR|62526
------------------------------------------------------------
------------------------------------------------------------
------------------------------------------------------------
------------------------------------------------------------
------------------------------------------------------------
------------------------------------------------------------
------------------------------------------------------------
------------------------------------------------------------
------------------------------------------------------------
------------------------------------------------------------
------------------------------------------------------------
------------------------------------------------------------
------------------------------------------------------------
------------------------------------------------------------
------------------------------------------------------------
-----------------------------------tgg----------------------
------------------------------------------------------------
------------------------------------------------------------
------------------------------------------------------------
------------------------------------------------------------
------------------------------------------------------------
------------------------------------------------------------
------------------------------------------------------------
------------------------------------------------------------
------------------------------------------------------------
------------------------------------------------------------
------------------------------------------------------------
------------------------------------------------------------
------------------------------------------------------------
------------------------------------------------------------
------------------------------------------------------------
------------------------------------------------------------
-catagtgt----------------------------------gagtaggcccttaat--
------------------------------------------------------------
------------------------------------------------------------
------------------------------------------------------------
------------------------------------------------------------
------------------------------------------------------------
------------------------------------------------------------
------------------------------------------------------------
------------------------------------------------------------
------------------------------------------------------------
------------------------------------------------------------
------------------------------------------------------------
------------------------------------------------------------
------------------------------------------------------------
------------------------------------------------------------
------------------------------------------------------------
------------------------------------------------------------
-----------cgcacttgag--cagcg-----tata-tttgag----------------
------ggcgcgcaagaag--ttttgtgcacgaacagaggaaatcagcagtcaagc--ag
agattga--catgctcgtggctattacatgaatgcaatctcgact--taatactgcaccc
acg--aca----------------------------------------------------
------------------------------------------------------------
------------------------------------------------------------
------------------------------------------------------------
------------------------------------------------------------
------------------------------tctgt-------------------------
-----caatga-aataacgccag----atgta----------------------------
------------------------------------------------------------
-----------------------------------------------------------
>hAT-N160_DR|139928
------------------------------------------------------------
------------------------------------------------------------
------------------------------------------------------------
------------------------------------------------------------
------------------------------------------------------------
------------------------------------------------------------
------------------------------------------------------------
------------------------------------------------------------
------------------------------------------------------------
------------------------------------------------------------
------------------------------------------------------------
------------------------------------------------------------
------------------------------------------------------------
------------------------------------------------------------
----------------------------cagtgttgtgc-----aagttacttccaaact
gt------------------aatacatta-cagattactt----at---tac--------
-------------tg-ttattta----aatgtaatccct--------taccttacaatat
tact----atctcag---aattgtaatatgttacat-ta-ctcttatattactttttagt
tactttcaccaaaataactgcagaattagaacttaacattataaaattc-----tataat
gttctataat-gggcattttacatccagtagaaagtgatttgatgtagcagaatgactgt
gacctctccaggctactcacaatatagtatataattggcaatgtgatggctcaagacaat
gcaagaaaggatgacagccagaattacaaatgatctg------tta-aaagtatatggta
gaggtaaagtgattatctggcaatatctgtgaatggcttgactatattcatattag--ac
aacaggccgatatgtaaactccaatgccatgacaaaatgcaga--ttttgt-tt-ctttt
c--ttattgttgccattattgtatttactttacattcaagtggttta-caacacaaaacc
gtcctgcacaaagtg-agcatgatgaaca--gctttctcag---------------tata
atgtttgtgcatcg----------------------------------------------
--------------------------------------aatatgcactgctcacgcacaa
-gttttcttgcgtgctctcagtacactgctct-ctcagtg---ag---attata-tgcag
actcacaatttgtgtcttgtgttc-cctcttcctttcaagctttttgatatgaattatat
tagtac--acta--tttat--taacaataaccaaaatact-----aaaatagactt----
-----------ttaatt--ttta--atctaataaaccataaca-ttgttggctgtatgtt
atatgatgagatatttcaaat---------------------------------------
------------------------------------------------------------
--------------------aaaaaagcatttagacaaaaa-taaaaactaacgcaagca
gaaatgtaacta-----------atagaaacacttgataaggtatta-tagcctactgta
ctattcactcttca-aataaatctcattatcaatcaca--tttttttatggcaactaaaa
taaagtgaactagtgtctgttgtcttccacattgttgatgagattgtggaggacattttc
cctgtcatcctcttcattttgagaagaagctgttccacagggcccctgaacacaca----
-----------------------------tattgtcattgagtacttaat-ttactctgt
tgtg---------------------------gta----ataccatagt-----tgctatg
gtaacacg-acaactgtaatataaacaaatgatccagtgctgaagt-------------t
tttttttttacaatatggggtagattgtactacaattcaccacactttactgtagtaaaa
ctacactttatatttaattttatgagttc-ac-------------ta--tttttaatacg
acagtatgcttaagcattcattgta----------------aatgc--tagcctacaaca
-taggtagtataccttacac-tcaaaaacactagtatttattatagaattta-tcttaa-
-------------------cct----gtaagtaaatagtgtagcaat--atataaaccat
ataaaaattattgggat-----aacaattaaataggaggatctctggagagcaacagaac
gaaaggaagaggaaacacaaggcac-ag-attgtga------------------------
------------------------------------------------------------
------------------------------------------------------------
------------------------------------------------------------
------------------------------------------------------------
---------------------tatgtccccctc---------------------------
------------------------------------------------------------
----------------------------actctaag--agacagatcatt----------
------------------------------------------------------------
------------------------------------------------------------
------------------------------------------------------------
------------------------------------------------------------
-----------------------------------------------------------
>hAT-N160_DR|139929
------------------------------------------------------------
------------------------------------------------------------
------------------------------------------------------------
------------------------------------------------------------
------------------------------------------------------------
------------------------------------------------------------
------------------------------------------------------------
------------------------------------------------------------
------------------------------------------------------------
------------------------------------------------------------
------------------------------------------------------------
------------------------------------------------------------
------------------------------------------------------------
------------------------------------------------------------
------------------------------------------------------------
------------------------------------------------------------
------------------------------------------------------------
------------------------------------------------------------
------------------------------------------------------------
------------------------------------------------------------
------------------------------------------------------------
------------------------------------------------------------
------------------------------------------------------------
------------------------------------------------------------
------------------------------------------------------------
------------------------------------------------------------
------------------------------------------------------------
------------------------------------------------------------
------------------------------------------------------------
------------------------------------------------------------
------------------------------------------------------------
------------------------------------------------------------
------------------------------------------------------------
------------------------------------------------------------
------------------------------------------------------------
------------------------------------------------------------
------------------------------------------------------------
------------------------------------------------------------
------------------------------------------------------------
------------------------------------------------------------
------------------------------------------------------------
------------------------------------------------------------
------------------------------------------------------------
------------------------------------------------------------
------------------------------------------------------------
------------------------------------------------------------
------------------------------------------------------------
------------------------------------------------------------
------------------------------------------------------------
------------------------------------------------------------
------------------------------------------------------------
------------------------------------------------------------
------------------------------------------------------------
------------------------------------------------------------
------------------------------------------------------------
------------------------------------------------------------
--------------------------------------------------ttt---ttta
tttgttaatgttttgcggatgaaaagtttg-ttataatgaaagcgttactaaacatgcac
--cag--gtaa-aatattact--aatactgtattagtaatgccttacactactgcgttac
---agg-aaaaa---gtaatacgctactgta--------a-tgcattac-ttttgtaacg
cattactc---ccaacactg---------------------------------------
>hAT-N160_DR|139930
------------------------------------------------------------
------------------------------------------------------------
------------------------------------------------------------
------------------------------------------------------------
------------------------------------------------------------
------------------------------------------------------------
------------------------------------------------------------
------------------------------------------------------------
------------------------------------------------------------
------------------------------------------------------------
------------------------------------------------------------
------------------------------------------------------------
------------------------------------------------------------
------------------------------------------------------------
-----------------------------------------------------------t
gt----------------------------------------------------------
-------------tg--------------------------------taac---------
------------------gattgttat---------------------------------
------------------------------------------------------------
------------------------------------------------------------
------------------------------------------------------------
------------------------------------------------------------
------------------------------------------------------------
------------------------------------------------------------
------------------------------------------------------------
------------------------------------------------------------
------------------------------------------------------------
--------t---------------------------------------------------
-g-----------------------------------------ag---------------
------------------------------------------------------------
------------------------------------------------------------
-------------------------------------at---------------------
------------------------------------------------------------
------------------------------------------------------------
------------------------------------------------------------
------------------------------------------------------------
------------------------------------------------------------
------------------------------------------------------------
------------------------------------------------------------
------------------------------------------------------------
------------------------------------------------------------
------------------------------------------------------------
------------------------------------------------------------
------------------------------at-------------ta-------------
------------------------------------------------------------
------------------------------------------------------------
------------------------------------------------------------
------------------------------------------------------------
------------------a-----------------------------------------
------------------------------------------------------------
------------------------------------------------------------
------------------------------------------------------------
------------------------------------------------------------
------------------------------------------------------------
------------------------------------------------------------
------------------------------------------------------------
------------------------------------------------------------
------------------------------------------------------------
--tgg--gtaataatgttacaa-aaaa---tattagtaatgc------------------
-------aaaaaa--atattatactactgta--------atcacatttc-ttttgtaatg
ctttgc-----------------------------------------------------
>hAT-N160_DR|139931
------------------------------------------------------------
------------------------------------------------------------
------------------------------------------------------------
------------------------------------------------------------
------------------------------------------------------------
------------------------------------------------------------
------------------------------------------------------------
------------------------------------------------------------
------------------------------------------------------------
------------------------------------------------------------
------------------------------------------------------------
------------------------------------------------------------
------------------------------------------------------------
------------------------------------------------------------
----------------------------cagtgttgtgc-----aagttacttccaaact
gt------------------tatacatta-cagat--act----gt---tac--------
-------------tg-ttattca----aaagtaatccctt------ataccttacaatat
tact----gtcttac---aattgtaatatgttgctt-ga-ctcttatattactttttagt
tactttcaccaaaataactacagaattagaacttaacattctaaaatga-aa---aaaat
gtactgca---gagcattttacatccagtggaaagggatatgatgtagcagaatgactgt
gacctatccaggctactaacaatatagtatatagttggcaatgtgaaggctcaaaacaat
gcaagaaaggatgacagtcagaatcacaaatgatttaagtccgtta-aaagta--tggta
gtggtaaagtgattatctggcaatatctgtgtatagcttgactatattcatattagacat
aacaggcctatatgtaaactccaatgccatgacaagatgcagat-tttttt-tt-ctttt
c--ttattgttacaattattttattcttgttaaatttaagtggctca-caaagcaaaact
gtcatgcacaaagtg-agcatgatgaacatagctttctcag---------------tatg
atgcttgtggaccgatatc-----tgtttgtggacaaaactgcttgtgagctctcaaata
tacactgct-cggatgcaaattttctcacactctcttaaatatgcactgctcatacacaa
-attttcttgcgcactctcagtacactgcttg-ctgagtg---ag---attata-tgcag
actcacaatttgtttcttgtgttc-cttcttccttttgtgctttttgatattatttatat
tagtattaacta--tttat--caacaataaccaaaatatt-----aaaatagacttaca-
------tat--taaatta-tttt--atctaataaaccataaca-tttttgtctgtttgtt
atatgatgagatatttcaagtttc----------aaccacagagaatagatgttgaatgt
aaagaatacattttattt-taaaaacatttattatacatccaagaggtgcaccatactaa
t----aaaataa---aaaaaataaaaacatttaaacaaaaa--tataactattgcaagca
gaaatgtaa--gcaatagaaaatagggaaaaactcgataaggtattc-tagcctactgta
gtattcactcttca-aataaatgtcacaaaatgtccca--ttttatcatggcaactaaa-
---agtgaactagtctctgtggtcttccgcattgttgatgagattttggaagacattttc
ccagtcattctcttcattttgaggaaaagctattccacagggcccctgaacacgtatcat
tggcatgtacactgttttgaatag-----tactatagtaaagtacttcaa-ttaatctgt
tgtg---------------------------gta----atactatagt-----cgctatg
gtaacaca-acaagtgtaaaataaacaaattacccaatgctgtagttt------------
-ttattttttcaatatagggtatattattctataattcgccacactttactgtagtaaaa
ctacactttgtatttcattttatcagttc-aa-------------ta--tttttaatacc
-----------------------------aattgt--aaatgatac--tagcctaaaaca
-taggcagtataccaaacac-tcaaaaacactagtatttattatagaattta-ccttaa-
-------------------cct----ttagataaatagtgtagcaat--atataaaccat
atcaacattcttcgggt-----aacaatttaacaggaggatctctggagagcaaaagcac
gaaaagaggaggaa--acacggcac-aa-attgtgagtctgcatcatctgagagagcgag
agcagataaatcgcacatgag--caacc------atgttttgag----------------
------tgcacacgaggag--ttttgtccacaaacag-gggaaccggcgtg---------
---ttcg--ctcgctc----atattacatgaatgtgctctcgacttgtaatactgcactt
acg--acatttgtcagtgaaatgatg-----------------------tcacgaatgta
ctgtcttctgcaattttcatttatttgccgcttttccactgtgcgctagggcttaacatt
actgtgaaccgggctgagcc-aaaagcctcagacctcgagctcagaggctg---------
------------------------------------------------------------
------------------------------------------------------------
------------------------------------------------------------
------------------------------------------------------------
------------------------------------------------------------
-----------------------------------------------------------
>hAT-N160_DR|139932
------------------------------------------------------------
------------------------------------------------------------
------------------------------------------------------------
------------------------------------------------------------
------------------------------------------------------------
------------------------------------------------------------
------------------------------------------------------------
------------------------------------------------------------
------------------------------------------------------------
------------------------------------------------------------
------------------------------------------------------------
------------------------------------------------------------
------------------------------------------------------------
------------------------------------------------------------
---------------------------------------------------ttccaaagt
gt------------------aatacataa-cagattactc----tt---aac--------
-------------tg-ttattt--a--aatgtaatttct--------taccttacaatat
tact----gtctcag---aagagtaattcgttacat-ta-c-tttgtat-----------
------------------------------------------------------------
------------------------------------------------------------
------------------------------------------------------------
------------------------------------------------------------
------------------------------------------------------------
------------------------------------------------------------
------------------------------------------------------------
------------------------------------------------------------
------------------------------------------------------------
--------t---------------------------------------------------
-a----------------------------------------------------------
-----------------------c------------------------------------
------------------------------------------------aa----------
-------------------ttta--------------ag---------------------
------------------------------------------------------------
------------------------------------------------------------
------------------------------------------------------------
--------------------------------------------tta-------------
------------------------------------------------------------
-------------------------------------------------------ttttt
------------------------------------------------------------
------------------------------------------------------------
------------------------------------------------------------
------------------------------------------------------------
------------------------------------------------------------
------------------------------ac-------------ta-------------
------------------------------------------------------------
------------------------------------------------------------
-------------------tct--------------------------------------
------------------------------------------------------------
------------------a-------aa--------------------------------
------------------------------------------------------------
------------------------------------------------------------
------------------------------------------------------------
------------------------------------------------------------
------------------------------------------------------------
------------------------------------------------------------
-----------------------------aaagcag--aacttaaaaaatg-tg------
------------------------------------------------------------
-------------------------------ttataatgcacatgttactcaagatgtaa
--aga--gta--aatattact--caaa------------------atgtaactgcattac
---agt-a--------taattagttactata--------at-gcattac-ttttctaatg
tgttactc---ccaacactg---------------------------------------
>hAT-N160_DR|139933
------------------------------------------------------------
------------------------------------------------------------
------------------------------------------------------------
------------------------------------------------------------
------------------------------------------------------------
------------------------------------------------------------
------------------------------------------------------------
------------------------------------------------------------
------------------------------------------------------------
------------------------------------------------------------
------------------------------------------------------------
------------------------------------------------------------
------------------------------------------------------------
------------------------------------------------------------
----------------------------cagagttgggc-----aagttacttccaaaat
gt------------------aatatgtta-ttcattacta----gt---tcc--------
-------------tg-atgttt--g--aatgtaatgtaa--------tg-----------
---t----atctccg---aaatgcaatcttttgcaa-ta--ctttttgt-----------
------------------------------------------------------------
------------------------------------------------------------
------------------------------------------------------------
------------------------------------------------------------
------------------------------------------------------------
------------------------------------------------------------
------------------------------------------------------------
------------------------------------------------------------
------------------------------------------------------------
--------t---------------------------------------------------
-a----------------------------------------------------------
-----------------------c------------------------------------
-------------------------------------------------t----------
-------------------ttt--------------------------------------
------------------------------------------------------------
------------------------------------------------------------
------------------------------------------------------------
------------------------------------------------------------
------------------------------------------------------------
------------------------------------------------------------
------------------------------------------------------------
------------------------------------------------------------
------------------------------------------------------------
------------------------------------------------------------
------------------------------------------------------------
------------------------------------------------------------
------------------------------------------------------------
------------------------------------------------------------
------------------------------------------------------------
------------------------------------------------------------
------------------------------------------------------------
------------------------------------------------------------
------------------------------------------------------------
------------------------------------------------------------
------------------------------------------------------------
------------------------------------------------------------
------------------------------------------------------------
------------------------------------------------------------
------------------------------------------------------------
------------------------------------------------------------
------------------------------------------------------------
------------------------------------------------------------
-----------------------------------------------------------
>hAT-N160_DR|139934
------------------------------------------------------------
------------------------------------------------------------
------------------------------------------------------------
------------------------------------------------------------
------------------------------------------------------------
------------------------------------------------------------
------------------------------------------------------------
------------------------------------------------------------
------------------------------------------------------------
------------------------------------------------------------
------------------------------------------------------------
------------------------------------------------------------
------------------------------------------------------------
------------------------------------------------------------
----------------------------cagtgttgagc-----aagttttttccaaact
gt------------------aatacatta-cagattactt----gt---tac--------
-------------tg-ttattta----aaagtaatccct--------taccttacaatat
tact----gtcttag---acttataatatgttacat-ga-ctcttacattacttgttagt
ctct------gaaataactacagaattagaacctaacattataaaatta-----caaaat
gtactgca---gagcattttgcatccagt-------gatatgatgtagcagaatgactgt
gacctatccaggatgctaacaatatagtatataattggcaatgtgaaggcttaaaacaat
gcaaaaaaggatgtcagtcagaatcacaaattatctaattctgttt-atagta--tggta
gaggtaaagtgcttatctggtaatatatctgaatagcttggctatattcatattagacac
aaaaggcctatttgtaaactccaatgccatgacaagatgctgattttttttctttttttt
tttttattgttgccattattttattcactttgaattcaagtggttca-caacataaaact
gtcatgcacaaagtg-attatgatgaacaaagctttctcaa---------------tata
atacttgtggaccgatttcct--ctg-------acacaactgcttgtgagctctt-----
-atgctgtt-tgcatgcaaatttttttacgctctctcaaatatgcaccgcttatgcacaa
-attttcttgcgcgctctcagtacactgctcg-ctcactg---ag---attata------
------------------------------------------------------------
--------------tgcat---------------------g-------------------
-------------------------atgtaaagaatcattata-ttttta----------
------------------------------------------------------------
-------------------aaaaaaaaattatcaaacatccaagaggtgcaacatactaa
aca-aataaaagaaaaaaaaaaaaaaacatttaaacaaaaa--tataactaacgcaagca
gaaatgtaacta--atagaaaatagggaa-cacttgataaggtatta-tagcgtactgta
ctattcaatcttca-aataaatgtcactatcaatccca--ttttatcatggcaactaaaa
taaagggaattagtctctgttgtcttccacattgttgataagattttggaggacattgtc
cctgtcatcctcttcattttgaggaaaagctgttccacagggcccctgaacacacat-at
tggcatgtatagtgttttgaacag-----tcctatagtaaagtacttcaa-ttaatctgt
tgtg---------------------------gta----atactatagt-----tgtgatg
gtaat----acaagtgtaatataaacaaattacccagtgctgtatt--------------
----ttttttaaatataggatatattattttataatttgccacactttactgtagtaaaa
ctacactgtgtgtttcattttatcagttc-ac-------------ca--ttcctaatact
actgtatgctaaagcatttattaac---aagtggt--aaataatac--tagccttaaaca
-aaggcagtttacctaacac-tcaaaaacactagtatttattatagaattta-ccttaa-
-------------------cct----gtaggtaaatagtgtagcaat--atatacacaat
attaacattcttggcat----aactaattgaacaggatgatctctggagagtaaaagcac
aaaaagaggaggaa--acaaggcac-aa-attgtgagtctgcatcatctgaccgagcgag
agcagatcattcgcaagtgag-------atgacagtgttttgag----------------
------agcacgcgaggag--ttttgtccacggacagagtaaaccggtgag---------
---ttca--ctttctc----gtattacataattgcgctctcgacttgtaatactgcgatt
aca--acatttgtcagtgaaataatgccatatgcacg--tacgttcagctcgcaaatgta
ctgtcttctgccatttttatctatttgatgcttttccgctgcacgt--------------
------------------------------------------------------------
------------------------------------------------------------
------------------------------------------------------------
------------------------------------------------------------
------------------------------------------------------------
------------------------------------------------------------
-----------------------------------------------------------
>hAT-N160_DR|139935
------------------------------------------------------------
------------------------------------------------------------
------------------------------------------------------------
------------------------------------------------------------
------------------------------------------------------------
------------------------------------------------------------
------------------------------------------------------------
------------------------------------------------------------
------------------------------------------------------------
------------------------------------------------------------
------------------------------------------------------------
------------------------------------------------------------
------------------------------------------------------------
------------------------------------------------------------
------------------------------------------------------------
------------------------------------------------------------
------------------------------------------------------------
------------------------------------------------------------
------------------------------------------------------------
------------------------------------------------------------
------------------------------------------------------------
------------------------------------------------------------
------------------------------------------------------------
------------------------------------------------------------
------------------------------------------------------------
------------------------------------------------------------
-tgctcgtgcaccgacttcct--ctgtttgtggacaaaactgca----------------
--------t------------tttctca----ctctcaaatatgcactgctcctgcacaa
t-tttatttgcctgctctcag----------------------------------tacat
attt-------------------c-cctcttcctttcgtgctttttgatatgatttatat
tggtac--acta--ttgat--taacaagaaccaaaatact-----taaatagacttaca-
------tat--tacatt--ttta--atctaataaaccataaca--------ctgactgtt
ctatgatgagatatttcca-----------------------------------------
---------gttttaatt------------------------------------------
------------------------------------------------------------
---------------------------------------------ta-------------
---atcactcttaa-aataaatctcaac-caaatctca-tttttatcatggcaactaaaa
taaagtgaactagtctct-----------------------------gctgtacgtttt-
------------------------------------------------------------
-------------------------------gtaaagtaaagtacttcaa-ttaat----
-------------------------------------aatactatatt-----tgctata
gtaacaaag------gtgtaacaaacaaacaatccagtgctgtagt--------------
ttttttttaacaatatagggtatattattctacaatttaccacactttactgtagtaaaa
ctacac------tttcactttatcggttt-ac-------------ta--ttcttaatact
acagtatgctcaagcat-------------------------------------------
------------------------------------------------------------
------------------------------------------------------------
------------------------------------------------------------
------------------------------------------------------------
------------------------------------------------------------
------------------------------------------------------------
------------------------------------------------------------
------------------------------------------------------------
------------------------------------------------------------
------------------------------------------------------------
------------------------------------------------------------
------------------------------------------------------------
------------------------------------------------------------
------------------------------------------------------------
------------------------------------------------------------
-----------------------------------------------------------
>hAT-N160_DR|139936
------------------------------------------------------------
------------------------------------------------------------
------------------------------------------------------------
------------------------------------------------------------
------------------------------------------------------------
------------------------------------------------------------
------------------------------------------------------------
------------------------------------------------------------
------------------------------------------------------------
------------------------------------------------------------
------------------------------------------------------------
------------------------------------------------------------
------------------------------------------------------------
------------------------------------------------------------
----------------------------cagtgttgtgc-----aagttacttccaaact
gt------------------aatacatta-cagattactt----at---tac--------
-------------tg-ttattta----aatgtaatccct--------taccttacaatat
tact----gtctcag---aattgtaatatgttacat-ta-ctcttatattactttttagt
tactttcaccaaaataactacagaattagaacttaacattataaaattc-----tataat
gttctataat-gagcattttacatccagtagaaagtgatttgatgtagcagaatgactgt
gacctctccaggctactaacaatatagtatataattggcaatgtgatggctcaagacaat
gcaagaaaggatgacagccagaattg----------------------------------
------------------------------------------------------------
------------------------------------------------------------
----------------tattgtatttactttacattcatgtggttta-caacacaaaacc
gtccagcacaaagtg-agcatgatgaaca--gctttctcag---------------t---
atgtttgtgcaccgatttt----ctgtttgtggacaaaactgcttgcgagctctc--aca
tacgctgct-cgggcacaaa--ttctcactatatctcaaatacgcactgctcacgcacaa
-gttttcttgcgtgctctcagtacactgctct-ctcagtg---ag---attata-tgcag
actcacaattcgtgtcttgtgtta-cctcttcctttcaagctttttaatatgaattatat
tagtac--acta--tttat--taacaataaccaaaatact-----aaaatagactt----
-----------ataatt--ttta--atctaataaaccataaca-ttgttgactgtatgtt
atatgatgagatatttcaaat---------------------------------------
------------------------------------------------------------
-------------------aaaaaaagcatttagacaaaaa-taaaaactaacgcaagca
gaaatgcaacta-----------atagaaaaacttgataaggtatta-tagcctactgta
ctattcactcttca-aataaatctcattatcaatcaca--tttttttatggcaactaaaa
taaagtgatttagtgtcttttgtcttccacatggttgatgagattgtggaggacattttc
cctgccatcatcttcattttgaaaagaagctgttccacagggccactgaacacaca----
-----------------------------tattgtcattaagtactgtaa-ttactttgt
tgtg---------------------------gta----atactatagt-----tgctatg
gtaacaca-gcaagtgtaatataaacaactgatctagtgctgtagt--------------
tttttttttacaatatggggtagattgtaata----------------------------
------------------------------------------------------------
------------------------------------------------------------
------------------------------------------------------------
------------------------------------------------------------
------------------------------------------------------------
------------------------------------------------------------
------------------------------------------------------------
------------------------------------------------------------
------------------------------------------------------------
------------------------------------------------------------
------------------------------------------------------------
------------------------------------------------------------
------------------------------------------------------------
------------------------------------------------------------
------------------------------------------------------------
------------------------------------------------------------
------------------------------------------------------------
-----------------------------------------------------------
>hAT-N160_DR|139937
------------------------------------------------------------
------------------------------------------------------------
------------------------------------------------------------
------------------------------------------------------------
------------------------------------------------------------
------------------------------------------------------------
------------------------------------------------------------
------------------------------------------------------------
------------------------------------------------------------
------------------------------------------------------------
------------------------------------------------------------
------------------------------------------------------------
------------------------------------------------------------
------------------------------------------------------------
------------------------------------------------------------
------------------------------------------------------------
------------------------------------------------------------
------------------------------------------------------------
------------------------------------------------------------
------------------------------------------------------------
------------------------------------------------------------
------------------------------------------------------------
------------------------------------------------------------
------------------------------------------------------------
------------------------------------------------------------
------------------------------------------------------------
-----------------------------------------------gagctctcaatta
tacactgct-tgagtgcaaattttcacacgctctcttaaatatgcactgctcacgcacaa
-atttttttgtgag--ctcagtacactgctcg-ctcagtg---ag---attata-tgcag
actcacaatttgtgtcttgtgttc-cctctt-----------------------------
------------------------------------------------------------
------------------------------------------------------------
------------------------------------------------------------
------------------------------------------------------------
------------------------------------------------------------
------------------------------------------------------------
------------------------------------------------------------
------------------------------------------------------------
------------------------------------------------------------
------------------------------------------------------------
------------------------------------------------------------
------------------------------------------------------------
------------------------------------------------------------
------------------------------------------------------------
------------------------------------------------------------
------------------------------------------------------------
------------------------------------------------------------
------------------------------------------------------------
------------------------------------------------------------
------------------------------------------------------------
------------------------------------------------------------
------------------------------------------------------------
------------------------------------------------------------
------------------------------------------------------------
------------------------------------------------------------
------------------------------------------------------------
------------------------------------------------------------
------------------------------------------------------------
------------------------------------------------------------
------------------------------------------------------------
-----------------------------------------------------------
>hAT-N160_DR|139938
------------------------------------------------------------
------------------------------------------------------------
------------------------------------------------------------
------------------------------------------------------------
------------------------------------------------------------
------------------------------------------------------------
------------------------------------------------------------
------------------------------------------------------------
------------------------------------------------------------
------------------------------------------------------------
------------------------------------------------------------
------------------------------------------------------------
------------------------------------------------------------
------------------------------------------------------------
------------------------------------------------------------
--------------------------------aacacaaca--cct---tgtaat-----
------------------------------------------------------------
----------------------ataaacaactatag-ta---------------------
------------------------------------------------------------
------------------------------------------------------------
------------------------------------------------------------
------------------------------------------------------------
------------------------------------------------------------
------------------------------------------------------------
------------------------------------------------------------
------------------------------------------------------------
------------------------------------------------------------
------------------------------------------------------------
-a----------------------------------------------------------
-----------------------t------------------------------------
-----------------------ataaaca------------------------------
------------------------------------------------------------
------------------------------------------------------------
------------------------------------------------------------
------------------------------------------------------------
------------------------------------------------------------
------------------------------------------------------------
------------------------------------------------------------
------------------------------------------------------------
------------------------------------------------cg-ttaatatgt
tgta---------------------------gtg----attctacagt------------
------------------------------------------------------------
---------------------------t--------------------------------
------------------------------ac-------------tt-------------
----tg------------------------------------------------------
------------------------------------------------------------
---------------------------------------gtaac----------------
------------------------------------------------------------
------------------a------aa---------------------------------
------------------------------------------------------------
------------------------------------------------------------
------------------------------------------------------------
-----gca----------------------------------------------------
------------------------------------------------------------
------------------------------------------------------------
--------------------------------------a---------------------
------------------------------------------------------------
-------------------------------ctat-------------------------
------------agtaatattt-aca----------------------------------
---------aat---g-tatcagttgtggtg------------------attctatagt-
-----------------------------------------------------------
>hAT-N160_DR|139939
------------------------------------------------------------
------------------------------------------------------------
------------------------------------------------------------
------------------------------------------------------------
------------------------------------------------------------
------------------------------------------------------------
------------------------------------------------------------
------------------------------------------------------------
-----------------------------------------------aatta--------
-a----------------------------------------------------------
------------------------------------------------------------
------------------------------------------------------------
------------------------------------------------------------
------------------------------------------------------------
--------------------------tctgttgaggggattctacagttgctatggttac
taaacaagtaattagcaacaactata----acagttaatg---cgt---tg---------
-------------tggggattc-------------------------t------------
----------------------atag-ttgctatgg-ta---------------------
------------------------------------------------------------
------------------------------------------------------------
------------------------------------------------------------
------------------------------------------------------------
------------------------------------------------------------
------------------------------------------------------------
------------------------------------------------------------
------------------------------------------------------------
------------------------------------------------------------
------------------------------------------------------------
-a----------------------------------------------------------
-----------------------c------------------------------------
-----------------------acaacaa------------------------------
--------------------ctaa-------------ag---------------------
------------------------------------------------------------
------------------------------------------------------------
------------------------------------------------------------
---------------------------------------------ta-------a-----
------------------------------------------------------------
tat---------------------------------------------------------
------------------------------------------------------------
--------------------------------------------aaacaagttaatccgt
tgtg---------------------------gtg----attctatagt------------
------------------------------------------------------------
---------------------------t--------------------------------
------------------------------gc-------------ta-------------
----tg------------------------------------------------------
------------------------------------------------------------
---------------------------------------gtaac----------------
------------------------------------------------------------
------------------a------ca---------------------------------
------------------------------------------------------------
------------------------------------------------------------
------------------------------------------------------------
-----gca----------------------------------------------------
------------------------------------------------------------
------------------------------------------------------------
--------------------------------------a---------------------
------------------------------------------------------------
-------------------------------ctaa-------------------------
------------agtaatataa--------------------------------------
-------acaag--at-gatccgttgtggtg------------------attctatagt-
-----------------------------------------------------------
>hAT-N160_DR|139940
------------------------------------------------------------
------------------------------------------------------------
------------------------------------------------------------
------------------------------------------------------------
------------------------------------------------------------
------------------------------------------------------------
------------------------------------------------------------
------------------------------------------------------------
------------------------------------------------------------
------------------------------------------------------------
------------------------------------------------------------
------------------------------------------------------------
------------------------------------------------------------
------------------------------------------------------------
------------------------------------------------------------
------------------------------------------------------------
------------------------------------------------------------
--------------------------------------a---------------------
------------------------------------------------------------
------------------------------------------------------------
------------------------------------------------------------
------------------------------------------------------------
------------------------------------------------------------
------------------------------------------------------------
------------------------------------------------------------
------------------------------------------------------------
------------------------------------------------------------
------------------------------------------------------------
-a----------------------------------------------------------
-----------------------c------------------------------------
-----------------------acaacta------------------------------
--------------------taga-------------aa---------------------
------------------------------------------------------------
------------------------------------------------------------
------------------------------------------------------------
---------------------------------------------ta-------t-----
---------------------------------------------------------aaa
ca----------------------------------------------------------
------------------------------------------------------------
------------------------------------------------aa-ttaatatgt
tgtg---------------------------gtg----attctgttgt------------
------------------------------------------------------------
---------------------------t--------------------------------
------------------------------gc-------------ta-------------
----tg------------------------------------------------------
------------------------------------------------------------
---------------------------------------gtaac----------------
------------------------------------------------------------
------------------a------ca---------------------------------
------------------------------------------------------------
------------------------------------------------------------
------------------------------------------------------------
-----act----------------------------------------------------
------------------------------------------------------------
------------------------------------------------------------
--------------------------------------a---------------------
------------------------------------------------------------
-------------------------------gtaa-------------------------
------------attaatataa-aca----------------------------------
---------aat---g-aatctgttgtggt------------------------------
-----------------------------------------------------------
>hAT-N160_DR|139941
------------------------------------------------------------
------------------------------------------------------------
------------------------------------------------------------
------------------------------------------------------------
------------------------------------------------------------
------------------------------------------------------------
------------------------------------------------------------
------------------------------------------------------------
------------------------------------------------------------
------------------------------------------------------------
------------------------------------------------------------
------------------------------------------------------------
------------------------------------------------------------
------------------------------------------------------------
------------------------------------------------------------
-----------------------------------taata---tgc---tg---------
-------------tggtaattc-------------------------t------------
----------------------atag-ttgctatgg-ta---------------------
------------------------------------------------------------
------------------------------------------------------------
------------------------------------------------------------
------------------------------------------------------------
------------------------------------------------------------
------------------------------------------------------------
------------------------------------------------------------
------------------------------------------------------------
------------------------------------------------------------
------------------------------------------------------------
------------------------------------------------------------
------------------------------------------------------------
-----------------------acaacta------------------------------
--------------------ctat-------------ag---------------------
------------------------------------------------------------
------------------------------------------------------------
------------------------------------------------------------
---------------------------------------------ta-------a-----
------------------------------------------------------------
tat---------------------------------------------------------
------------------------------------------------------------
--------------------------------------------aaacaatttaatctgt
tgtg---------------------------gtg----attctatagt------------
------------------------------------------------------------
---------------------------t--------------------------------
------------------------------gc-------------ta-------------
----cg------------------------------------------------------
------------------------------------------------------------
---------------------------------------gtaac----------------
------------------------------------------------------------
------------------a------ca---------------------------------
------------------------------------------------------------
------------------------------------------------------------
------------------------------------------------------------
-----act----------------------------------------------------
------------------------------------------------------------
------------------------------------------------------------
--------------------------------------a---------------------
------------------------------------------------------------
-------------------------------ctat-------------------------
------------agtaatacaa-aga----------------------------------
---------aat------------------------------------------------
-----------------------------------------------------------
>hAT-N160_DR|139942
------------------------------------------------------------
------------------------------------------------------------
------------------------------------------------------------
------------------------------------------------------------
------------------------------------------------------------
------------------------------------------------------------
------------------------------------------------------------
------------------------------------------------------------
------------------------------------------------------------
------------------------------------------------------------
------------------------------------------------------------
------------------------------------------------------------
------------------------------------------------------------
------------------------------------------------------------
------------------------------------------------------------
-------------------------------gatttaatc---tgt---tg---------
-------------tggtgattc-------------------------t------------
----------------------atag-ttgctatag-ta---------------------
------------------------------------------------------------
------------------------------------------------------------
------------------------------------------------------------
------------------------------------------------------------
------------------------------------------------------------
------------------------------------------------------------
------------------------------------------------------------
------------------------------------------------------------
------------------------------------------------------------
------------------------------------------------------------
-a----------------------------------------------------------
-----------------------c------------------------------------
-----------------------ataacta------------------------------
--------------------tagt-------------aa---------------------
------------------------------------------------------------
------------------------------------------------------------
------------------------------------------------------------
---------------------------------------------taca----aac----
-------------------------------------aaattattct------gttgttg
tga----------------------------------------------------ttctg
------------------------------------------------------------
-------------------------------------------ttgttaa-tgaatctgt
tgtg---------------------------gtg----attctacagt------------
------------------------------------------------------------
---------------------------t--------------------------------
------------------------------gc-------------ta-------------
----ag------------------------------------------------------
------------------------------------------------------------
---------------------------------------gtaac----------------
------------------------------------------------------------
------------------a-----------------------------------------
------------------------------------------------------------
------------------------------------------------------------
------------------------------------------------------------
-----aca----------------------------------------------------
------------------------------------------------------------
------------------------------------------------------------
--------------------------------------a---------------------
------------------------------------------------------------
-------------------------------ctat-------------------------
------------agtaatataa-aaa----------------------------------
---------aat--gt-aatctgttgtggt------------------------------
-----------------------------------------------------------
>hAT-N160_DR|139943
------------------------------------------------------------
------------------------------------------------------------
------------------------------------------------------------
------------------------------------------------------------
------------------------------------------------------------
------------------------------------------------------------
------------------------------------------------------------
------------------------------------------------------------
------------------------------------------------atta--------
-a----------------------------------------------------------
------------------------------------------------------------
------------------------------------------------------------
------------------------------------------------------------
------------------------------------------------------------
--------------------------tctgttgtgatgattctatagttgctatggtaac
acaacaattaactaatataaacaata----gtaattaatc---tgt---tg---------
-------------aggtaattc-------------------------t------------
----------------------atag-ttgctatgg-ta---------------------
------------------------------------------------------------
------------------------------------------------------------
------------------------------------------------------------
------------------------------------------------------------
------------------------------------------------------------
------------------------------------------------------------
------------------------------------------------------------
------------------------------------------------------------
------------------------------------------------------------
------------------------------------------------------------
-a----------------------------------------------------------
-----------------------c------------------------------------
-----------------------acaacac------------------------------
--------------------ctat-------------aaca-------------------
------------------------------------------------------------
------------------------------------------------------------
------------------------------------------------------------
---------------------------------------------ta-------aat---
-g-----------aacacaaa-----------------aactatagt-----------aa
tat---------------------------------------------------------
------------------------------------------------------------
--------------------------------------------aaacaaattaatctgt
tgag---------------------------gtg----attctatagt------------
------------------------------------------------------------
---------------------------t--------------------------------
------------------------------gc-------------ta-------------
----tg------------------------------------------------------
------------------------------------------------------------
---------------------------------------gtaac----------------
------------------------------------------------------------
------------------a------ca---------------------------------
------------------------------------------------------------
------------------------------------------------------------
------------------------------------------------------------
-----aca----------------------------------------------------
------------------------------------------------------------
------------------------------------------------------------
--------------------------------------a---------------------
------------------------------------------------------------
-------------------------------ccat-------------------------
------------actaatataa-aca----------------------------------
---------aat------------------------------------------------
-----------------------------------------------------------
>hAT-N160_DR|139944
------------------------------------------------------------
------------------------------------------------------------
------------------------------------------------------------
------------------------------------------------------------
------------------------------------------------------------
------------------------------------------------------------
------------------------------------------------------------
------------------------------------------------------------
------------------------------------------------------------
------------------------------------------------------------
------------------------------------------------------------
------------------------------------------------------------
------------------------------------------------------------
------------------------------------------------------------
------------------------------------------------------------
------------------------------------------------------------
--------------------------------------tt--------------------
------------------------------------------------------------
------------------------------------------------------------
------------------------------------------------------------
------------------------------------------------------------
-------------------------------------------tta--------------
------------------------------------------------------------
------------------------------------------------------------
------------------------------------------------------------
------------------------------------------------------------
------------------------------------------------------------
------------------------------------------------------------
-a-----------------------------------------ac---------------
-----------------------c------------------------------------
------------------------------------------------------------
-------------------------------------a----------------------
------------------------------------------------------------
------------------------------------------------------------
------------------------------------------------------------
---------------------------------------------ca-------------
------------------------------------------------------------
------------------------------------------------------------
------------------------------------------------------------
-------------------------------ctatagtaaagcacttgaa-ttaatctgt
tgtg---------------------------gta----attctatagt-----tactatg
gtaacaca----------------------------------------------------
------------------------------------------------------------
------------------------------ac-------------aa--ctagtaatata
acat------------------------------------aaata---------------
-----------------------------------atctgttgtgttgattt-ttttgt-
------------------tgct--------------------------------------
------------------------------------------------------------
------------------a------tgg--------------------------------
------------------------------------------------------------
------------------------------------------------------------
------------------------------------------------------------
-------------ta---------------------------------------------
------------------------------------------------------------
------------------------------------------------------------
--------------------------------------a---------------------
------------------------------------------------------------
------------------------------------------------------------
------cgcaa-g-----------------------------------------------
------------------------------------------------------------
-----------------------------------------------------------
>hAT-N160_DR|139945
------------------------------------------------------------
------------------------------------------------------------
------------------------------------------------------------
------------------------------------------------------------
------------------------------------------------------------
------------------------------------------------------------
------------------------------------------------------------
------------------------------------------------------------
------------------------------------------------------------
------------------------------------------------------------
------------------------------------------------------------
------------------------------------------------------------
------------------------------------------------------------
------------------------------------------------------------
------------------------------------------------------------
--------------------------------aataaatc---tgt---tg---------
-------------tggcgattc-------------------------t------------
----------------------acag-ttgctatgg-ta---------------------
------------------------------------------------------------
------------------------------------------------------------
------------------------------------------------------------
------------------------------------------------------------
------------------------------------------------------------
------------------------------------------------------------
------------------------------------------------------------
------------------------------------------------------------
------------------------------------------------------------
------------------------------------------------------------
------------------------------------------------------------
------------------------------------------------------------
-----------------------acaacaa------------------------------
--------------------ctat-------------ag---------------------
------------------------------------------------------------
------------------------------------------------------------
------------------------------------------------------------
---------------------------------------------ta-------a-----
---------------tataaag---ttt-tagatcc-atactatatt---------aaag
tac---------------------------------------------------------
------------------------------------------------------------
---------------------------------------------ttgag-ttaatctgt
tgtg---------------------------gtg----attctgcagt------------
------------------------------------------------------------
---------------------------t--------------------------------
------------------------------gc-------------ta-------------
----tg------------------------------------------------------
------------------------------------------------------------
---------------------------------------gtaac----------------
------------------------------------------------------------
------------------a------ca---------------------------------
------------------------------------------------------------
------------------------------------------------------------
------------------------------------------------------------
-----aca----------------------------------------------------
------------------------------------------------------------
------------------------------------------------------------
------------------------------------------------------------
------------------------------------------------------------
------------------------------------------------------------
------------------------------------------------------------
------------------------------------------------------------
-----------------------------------------------------------
>hAT-N160_DR|212897
aact--------------------------------------------------------
------------------------------------------------------------
------------------------------------------------------------
------------------------------------------------------------
------------------------------------------------------------
------------------------------------------------------------
------------------------------------------------------------
------------------------------------------------------------
--------------------------------------------actaattg--------
-a----------------------------------------------------------
------------------------------------------------------------
------------------------------------------------------------
------------------------------------------------------------
------------------------------------------------------------
--------------------------tctgttgtggtgattctac---------------
----------agttgctatggtaaca----acaactgatc---tgc---tg---------
-------------tggtgattc-------------------------t------------
----------------------acag-tcgctatgg-ta---------------------
------------------------------------------------------------
------------------------------------------------------------
------------------------------------------------------------
------------------------------------------------------------
------------------------------------------------------------
------------------------------------------------------------
------------------------------------------------------------
------------------------------------------------------------
------------------------------------------------------------
------------------------------------------------------------
-a----------------------------------------------------------
-----------------------c------------------------------------
-----------------------acaacaa------------------------------
--------------------ctac-------------ag---------------------
------------------------------------------------------------
------------------------------------------------------------
------------------------------------------------------------
---------------------------------------------t--------------
------------------------------------------------------------
------------------------------------------------------------
------------------------------------------------------------
----------------------------------------------ataa-ttaattggt
tgtg---------------------------gtg----attctacagt------------
------------------------------------------------------------
---------------------------c--------------------------------
------------------------------gc-------------ta-------------
----tg------------------------------------------------------
------------------------------------------------------------
---------------------------------------gttac----------------
------------------------------------------------------------
------------------a------ca---------------------------------
------------------------------------------------------------
------------------------------------------------------------
------------------------------------------------------------
-----aca----------------------------------------------------
------------------------------------------------------------
------------------------------------------------------------
--------------------------------------g---------------------
------------------------------------------------------------
-------------------------------ctac-------------------------
------------agt---------------------------------------------
---------aaa---t-gatctgctgtggtg------------------attctacagtt
g----ctatggtaacaacaac--------------------------------------
>hAT-N160_DR|212898
------------------------------------------------------------
------------------------------------------------------------
------------------------------------------------------------
------------------------------------------------------------
------------------------------------------------------------
------------------------------------------------------------
------------------------------------------------------------
------------------------------------------------------------
------------------------------------------------------------
------------------------------------------------------------
------------------------------------------------------------
------------------------------------------------------------
------------------------------------------------------------
------------------------------------------------------------
------------------------------------------------------------
-------------------------------taattaatc---tgt---tg---------
-------------cggtgattc-------------------------t------------
----------------------acag-ttgctatgg-ta---------------------
------------------------------------------------------------
------------------------------------------------------------
------------------------------------------------------------
------------------------------------------------------------
------------------------------------------------------------
------------------------------------------------------------
------------------------------------------------------------
------------------------------------------------------------
------------------------------------------------------------
------------------------------------------------------------
-a----------------------------------------------------------
-----------------------c------------------------------------
-----------------------atggcaa------------------------------
--------------------ctat-------------a----------------------
------------------------------------------------------------
------------------------------------------------------------
------------------------------------------------------------
------------------------------------------------------------
------------------------------------------------------------
------------------------------------------------------------
------------------------------------------------------------
---------------------------------------------------ttaatctgt
tgtg---------------------------gcg----attgtactgt------------
------------------------------------------------------------
---------------------------t--------------------------------
------------------------------gc-------------ta-------------
----tg------------------------------------------------------
------------------------------------------------------------
---------------------------------------gtaac----------------
------------------------------------------------------------
------------------a------ca---------------------------------
------------------------------------------------------------
------------------------------------------------------------
------------------------------------------------------------
-----aca----------------------------------------------------
------------------------------------------------------------
------------------------------------------------------------
--------------------------------------a---------------------
------------------------------------------------------------
-------------------------------ctat-------------------------
------------agtat-------------------------------------------
------------------------------------------------------------
-----------------------------------------------------------
>hAT-N160_DR|212899
------------------------------------------------------------
------------------------------------------------------------
------------------------------------------------------------
------------------------------------------------------------
------------------------------------------------------------
------------------------------------------------------------
------------------------------------------------------------
------------------------------------------------------------
------------------------------------------------------------
------------------------------------------------------------
------------------------------------------------------------
------------------------------------------------------------
------------------------------------------------------------
------------------------------------------------------------
----------------------------cagtgttgtgc-----aagttacttccaaatt
gt------------------aatacatta-cagattactt----at---tac--------
-------------tg-ttattta----aaagtaatccct--------aacattacaatgt
tact----gtctccg---aattgcaatatgttacat-ca-ctcttatattactttttagt
cactttaaccaaaataactacaaaattagaacttaataatataaaatcc-----tataat
gttctataat-gagcattttacatccagtagaaagtgatttgatgtagcagaatgactgt
gacctctccaggctactaacaatatagtatataattggcaatgtgaaggctcaagaaaca
tcacaaagatgtaaaagccagaatcacaaattatctg------tta-aaagta--tggtg
gaggtaaagtgattatctagcaatatctgtgaatggcttggctatattcatattggacac
aacaggcctgtatgtaaactccaatgccatgacaaaatgcaga-ttcttgt-tttctttt
c--ttattgttgttgttgttgtatttactttacattcaagtggttta-caacacaaaact
gtcatgcacaaagtg-agcatgatgaaca--gctatctcagt------------------
atgtttgtgcaccaatttcct--ttgtttgtggacaaaactgcttgcga-ctctc--aca
tacgctgct-cgcgcacaaa--ttcttacaatctctcaaatatgcactgctcacgcacaa
-atgttcttgtgcgctctctgtacactgctct-ctcagtg---ag---attatg-tgcag
actcacaatttgtgtcttgtgttt-cctcttcctttcaagctttttgatatgatttatat
tagtaa--gcta--tttat--taacaataaccaaaatact-----aaaatagactt----
-----------ctgatt--tttt--atctaataaaccataaaa-tttttggctgtatgtt
atatgatgagatatttcccgttttaaacacttaaagatacagagaatagacgttggatgt
aaagaatatgttttatttg-aaaaacatttattaaacatccaaaaagtgcaccatactaa
t---------------caaataaaaaacatttagacaaaaa-taaaaactaacgcaagca
ggaatgtaac--------------tagaaacacttgataaggtatta-tagcctactgta
ctattccctcttta-aataaatctcattatcaactaca--ttttatcatggcaactaaaa
taaagggaactagtgtctgttgtcttccacattgttaatgtgattgtggaggacattttc
cctgtcatcctcttcattttgagaagaagctgttacacagggcccctgaacacaca----
-----------------------------tattgtcattaagtacttaaa-ttactctgt
tgtg---------------------------gta----atactatagt-----tgctatg
gtaac--a-tccagtgcaac--------atgatccagtgctgtagt--------------
tttttttttacaatatagggtatattgt-------------------------------a
ctacactttatatttcattttatgagttc-ac-------------ta--ttcttaatacg
acagtat-------tattcattgtaa-------------ataatac--aagcctaaaaca
-tcggcagtataccttacac-ttaaaaacactagtatttattatagaattta-tcttaa-
-------------------cct----gttggtaaatagagtagcaat--ataaaaaccat
ataaacattcttgggat-----aactattaaataggaggatctctggagagcaacagcat
gaaaagaataggaaacacaaggcat-ag-attgtgagtctgcatcatctgaaggagcgag
agcaggtcgttagcacgtgag--cagcccagccagtgttgag------------------
------tgaacgtaaagag--ttttgtcc-c----agaggaaaccggcaca---------
---ttca--ctcactc----gtattacatgaatgagctt---------------------
acg--acatttgtcagtgaaataacgctatatgcact--tacgtccatctcgcgaatgca
ctgtcttctgccattttcatatatttgccgcttttccgctgcgcgtcaggacttaacctt
actgcgaactgggctgagct-aatagcccggacccttgaattcagaggctgaaatccttt
cgcgttctaagtaa----aaaggtccc-atagccag--agggagattaatcacaacatgc
gcatatattcactagccacgaacaggaaaaagaac-------cgcggtattt----ttta
tatgttactgtcttgagggggaaaagtttg-ttgtaacgcacgcgttactgaacatgtac
--caa--gtta-aatattgct---aaaatgaattactaatgccttacattactgcgttac
---agg-aaaat---gtaatacattactgta--------a-tacattac-ttttgtaaca
cattgctc---ccaacact----------------------------------------
>hAT-N160_DR|212900
------------------------------------------------------------
------------------------------------------------------------
------------------------------------------------------------
------------------------------------------------------------
------------------------------------------------------------
------------------------------------------------------------
------------------------------------------------------------
------------------------------------------------------------
------------------------------------------------------------
------------------------------------------------------------
------------------------------------------------------------
------------------------------------------------------------
------------------------------------------------------------
------------------------------------------------------------
----------------------------cagtgttgagttagaggagttttgtccacaga
gg------------------aaaccggca-t-gttcactt----gc---tcg--------
-------------ta-ttacatgaatgtatgacatttctcgaaataacgccatatgcact
tacgtcc-gtctcgc---gaatgcactgtcatatgg-ca-ttttcatct-----------
------------------------------atttgccaat---------ttccgctgcgc
gtactgcgaa--------------------------------------------------
-------ccgggctg---------------------agc------atagccccggac---
------------tgagctcagaagctgaaatcattccg---cattc-aaagtaaaagcca
gagggagattaa------------------tgacagcacgcacatatattctctagccac
ga-----------------------------acaggaaatagaactgcggtatt-tttta
t--ttgttgatgt---------------------cttg----------------------
--cgggtgaaaagtgtgttgtaatgcaca------------c--------------gtta
ctgaacatgtaccgagt----a-------------------------------------a
aatattac----------------------------tgaaaatgtattagtaatgcctta
-----------------------cactactgc-gttacagg--aa---aatgtaatacat
tactgtaatacattacttttgtacgcattactcccctgagct----------gtttatat
aagcat--aatatatttat--taacaataaccaaaatact-----aaaatagactt----
-----------ataatt--tttc--atctaataaaccataaca-ttgttggctgtatgtt
atatgatgagatatttcaa-----------------------------------------
------------------------------------------------------------
------------------ataaaaaagcatttagacaaaaat-aaaaactaacgcaagca
gaaatgtaacta-----------atagaaacacttgataaggtatta-tagcctactgta
ctattcactcttca-aataaatctcattatcaatcaca---ttttttatggcaactaaaa
taaagtgaactagtgtctgttgtcttccacattgttgatgagattgtggaggacattttc
cctgccatcatcttcattttgagaagaagctgttccacagggcccctgaacacaca----
-----------------------------tattgtcattaagtacttcaa-ttactctgt
tgtg---------------------------gta----atactatagt-----tgctatg
gtaacaca-aaacgtgtaatataaacaaatgatccagtgctgtagt--------------
-ttttttttacaatatggggtagattgtactacaattcaccacactttactgtagtaaaa
ctacactttatatttaattttatgagttc-ac-------------ta--ttcttaatacg
acagtatgcttaagtattcattgta----------------aatac--tagcctaaaaca
-taggcagtatacctcacac-tcaaaaacactagtatttattatagaattta-tcttaa-
-------------------cct----gtaagtaaatagtgtagcaat--atataaaccat
ataaaaattattgggat-----aacaattaaataggaggatctctggagagcaaca--ac
aaaaagaagaggaaacacaagacac-ag-attgtgagtctgcatcatctgacggagcgag
agcagttcgttagcaggtcgt--tagcc--------------------------------
------------------------------------------------------------
------------------------------------------------------------
------------------------------------------------------------
------------------------------------------------------------
------------------------------------------------------------
-----------------------------cagcca-------------------------
------------------------------------------------------------
------------------------------------------------------------
------------------------------------------------------------
------------------------------------------------------------
-----------------------------------------------------------
>hAT-N160_DR|212901
------------------------------------------------------------
------------------------------------------------------------
------------------------------------------------------------
------------------------------------------------------------
------------------------------------------------------------
------------------------------------------------------------
------------------------------------------------------------
------------------------------------------------------------
------------------------------------------------------------
------------------------------------------------------------
------------------------------------------------------------
------------------------------------------------------------
------------------------------------------------------------
------------------------------------------------------------
------------------------------------------------------------
------------------------------------------------------------
------------------------------------------------------------
------------------------------------------------------------
------------------------------------------------------------
------------------------------------------------------------
--------------------------gtat------------------------------
------------------------------------------------------------
------------------------------------------------------------
------------aataaactccaatgccatgacaaaatgcaga--ttttgt-tt-ctttt
c--ttattgttgccattattgcattcactttaaattcaagtggttca-caacacaaaact
gtcatgc-cagagtg-agcatgatgaacatagctgtctcat---------------tata
atgcttgtgcgccaatttcc------tctgtagacaaaactgctcgcggactctcaatta
tatgctgct-cgcatgcaaattttctcac--actctcaaatatgcactgctcatgcacaa
-attttcttgcatgctcacagtacactgctcg-ctcagta---ag---attaca-tgcag
actcacaatttgtgtcttgggttc-cttcttcctttcgtgctttttgatatcatttattt
cagt--acacta--tttat--aaacaataaccaaaatacta-----aaatagatttaca-
------tat--taattt--ttta--atctaataaaccataacattttttg----------
atatgatgaggttattcccgtttcaaacacttaaatacacagagaatagacgttgaatgt
aaagaatacattttattt-a----------------------------------------
------------------------------------------------------------
--------------at------------------------aatatta-------------
---------------attaaatatc-----caatctca--ttttattatgataactaaaa
taaagtgatctagtctctgttgtcttcaacattgttgatgagattttggaggacatagtc
cctgtcgtcctcttcattttaaggaaacgctgttccacaaggcccctgatcaagtct-at
tggcatgtacagtgttttgaactgtagcctactacagtaaagtacttcaa-gtaatctgt
tgtg---------------------------gta----atactatagt-----tgctatg
gtaacatt-aaaactgtaatataaacaagttacccagtgctgtagttt------------
-----------------------tttatagtacaattcaccac----tactgtagtaaat
ctacac--tgtatttcattttatcagttc-ac-------------ta--ttcttaatact
acagtatgctgaagcattcattaac---aagttgt------aatac--taacctaaaaca
-tgggcagtatacctaacat-ttaaaaagactagtatttattatagaattta-cctaaac
------------------ccct--aatagtgtaaatagtgtagcaat--atataaaccat
atcaacattcttggg-------aacaatttaacaggagaatctctggaaaacaaatacac
gaaaagaggaggaaacacaaggccc-aa-attgtgagtgcacatcatctgacagggcgag
agcagattatttgca--------------------tgttttgag----------------
------tgcacgcgaggag--ttttttccatgaacagaggaaaccggcaca---------
---ttcg--cctgctc----gtattacatg----cactctcgacgtataatactgcgttt
acg--acatttgtcagtgaaatatcaccatgtgcatg--tatgt----------------
------------------------------------------------------------
------------------cc----------------------------------------
------------------------------------------------------------
--------------------------------------------------ttt-------
-------------------------------tcgt-------------------------
-----------------------ga-----------------------------------
------------------------------------------------------------
-----------------------------------------------------------
>hAT-N160_DR|212902
aat-ttatactacagttcaccacacttaatgtagtaaaactacactttgtacttcatttt
atcagttcactattcttaatactacataatgctgaagcattcattaataatactagcctc
aaacattggcagcatacctaacactcaaaaacactagaatttataatagaatttgcctta
acctgtaggtaaatagtatagcaatatataaatcatatcaacattcttgggaacaattta
acaggaggatctctggagagcaaatgcacgaaaagaggaggaatcacaagagacagattg
t--gtctgcatcatctgacggagcgagagcatatcattcacacgtgagcag-cgagt--g
ttttgagtgcacgcgaggagttttgtccatgaaagaggaaa--------acttgcttgta
ttacatgactgcgcttatgacatttttcagtgaaataacgccatatgcacgtacgtccat
ctcgtaaatgtactgttttctgccgttttcatttgtttgccgctcttaacgt-tactgct
atccgggctgagccaatggcctcggaccttgacctcagaggctgaaatc-----------
----------------------------------------------------tatcatta
accacaaacaggaaatagaactgcagtattttttttttgtcaatgtcttgcgggcgaaaa
gtttgttgtaacgcacgcgttactgaacatgtaccgagtaaaataatactgaaaatgtat
tagtaatgccttacacttctgaattacagg-aaaagtaatacgttactgtactacattac
ttttgtaactcattactcccaacattaacagtgttgtgc-----aagttacttccaaact
gt------------------aatacatta-cagattactt----gt---ca---------
--------------------------------attacct--------taccttacaatat
tact----gtctcaa---aattgtaatatgttacat-ga-ctcttatattaccttttagt
tactttcaccaaaataactacagaactagaactttacattctaaaatga-----caaaat
gtactgca---gaccattttacatccaggagaaagcgatatgaggtagcaaaatgactgt
gacctatccaggctactaacaatatagtatataattggcaatgtgaagactaaagacaat
gcaagaaaggatgacagtcaaaattacaaatgatctaagtctgtta-aaagta--tgata
gaggtaaagtgattatctggcaatatctgtgaatagcttggcaatatccatattagacac
aacaggcc--tatgtaaactccaatgccttgacaagatgcag--attttgt-tt-ctttt
c--ttattgttgccattattgtatttactttaaattcaagtggttga-caacacaaaact
ctcaagcacaaagtg-agcatgatgaacatagctttctcaa---------------tata
atgctggtgcaccgatttcct--ctgtttgtggacaaaactgcttgtgagctctcaaata
cacgctgcc-tgc-----------------------------------------atgcac
-attttctcacgctctctcaatacactgctta--------------------tg-cacaa
attttctgt--gtgtcttgtggtc-cttcttcctttc----------------------g
tattac--attt--tttac--cta------------------------------------
------------------------------ataaaccataaca-tttttggcagtatgtt
atatgataagatatttccagtttcaaacacttaaagacacagagaatagacgttgaatgt
aaaatatacattttattt-tataaacagtatttgaacatccaaaaggtgcaccatact--
------------taaaaaaaaaaaaaaactttaaacaaaaa--tataactaacgcaagca
gaaatgtaacta--atagaaaataaggaaacacttgataaggta-ttatagcctactgta
ccattcactcttca-aataagtctcactatcaatccca--ttttatcatggcaactaaaa
taatgtgtactagtcactgttgtgttctacattgttgatgagattttgaaagacattttc
cctgccatcctcttcattttaggaaaatgctgttccacagggccctggatcatgtct-at
tggcatgtacagtgttttgaacagtagcctactacagtaaagtacttcaa-tt-------
------------------------------------------------------------
------------------------------------------------------------
------------------------------------------------------------
------------------------------------------------------------
------------------------------------------------------------
------------------------------------------------------------
------------------------------------------------------------
------------------------------------------------------------
------------------------------------------------------------
------------------------------------------------------------
------------------------------------------------------------
------------------------------------------------------------
------------------------------------------------------------
------------------------------------------------------------
------------------------------------------------------------
------------------------------------------------------------
------------------------------------------------------------
------------------------------------------------------------
------------------------------------------------------------
------------------------------------------------------------
-----------------------------------------------------------
>hAT-N160_DR|212903
------------------------------------------------------------
------------------------------------------------------------
------------------------------------------------------------
------------------------------------------------------------
------------------------------------------------------------
------------------------------------------------------------
------------------------------------------------------------
------------------------------------------------------------
----------------------------------------------------gtactgtg
atccgggctgagccaatagccttagacctcaagctcggaggctgaaatcatttcacattc
aaagtaaaaagttccaatagccagagggagattaatgacaacacacacgtatgttcacta
accataaacaggaaatagaactgctgta-ttttaatttgttaatgtcttgctggggaaaa
gtttgttgtaacacaagcattactgaacatgtactgagtaaaatattactgaaaatgtat
tagtaatacctaacactactgcgatataggaaaatgtaatacattactgtaatacattac
ttttgtaactcattactcccaacact-gcagtgttgtgc-----tagttacttccaaact
gt------------------aatacatta-cagattactt----gc---tac--------
-------------tg-ttattta----aaagtaatccct--------tacattacaatat
tact----gtctcag---aattgtaatttgttacat-ga-ctcttaaattactttttagt
tactttcaccaaaataactacagaattagaacttaacattctaaaatga-----caaaat
gtacagca---gagcattttacatccagtagaaagcgatatgatgtagcagaatgacttt
gacctatccaggctactaacattatagtatataattggcaatgtgaaggctcaagacaat
gtaagaaaggatgacagccagaatcacaaatgatctaagtctgtta-aaagta--tggta
gaggtaaagtgattatctggcaatatctgtgaatagcttgactatattcatattagacac
aatatgactatataaaaacc--aatgccatgacaagatacaga---------tt-ttttt
t-ttaattgttgccattattctatttactttgaattcaagtgctt--acaacccaaaact
gtcatgcacaaagtg-accatgatgaac--agctttttcaa---------------tatt
atgcttgtgcactgatttcct--ctgtttgtggacaaaactgcttgtgagctctcaaata
aacgctact-tgcactcaaattttctcacactctcttaaatatgcactgctcatgcgcaa
-attttcctgcgcactctcagtacactgctcg-ctcagtg---ag---attata-tgcag
tctaacaatttgtgtcttgtgttc-cctcttctatttatgctttttgatatgatttatat
tggagc--acta--tttat--taacaataaccaaaatact-----aaaatagacttaca-
------------------------------------------------------------
------------------------------------------------------------
------------------------------------------------------------
------------------------------------------------------------
------------------------------------------------------------
------------------------------------------------------------
------------------------------------------------------------
------------------------------------------------------------
------------------------------------------------------------
------------------------------------------------------------
------------------------------------------------------------
------------------------------------------------------------
------------------------------------------------------------
------------------------------------------------------------
------------------------------------------------------------
------------------------------------------------------------
------------------------------------------------------------
------------------------------------------------------------
------------------------------------------------------------
------------------------------------------------------------
------------------------------------------------------------
------------------------------------------------------------
------------------------------------------------------------
------------------------------------------------------------
------------------------------------------------------------
------------------------------------------------------------
------------------------------------------------------------
------------------------------------------------------------
------------------------------------------------------------
-----------------------------------------------------------
>hAT-N160_DR|212904
------------------------------------------------------------
------------------------------------------------------------
------------------------------------------------------------
------------------------------------------------------------
------------------------------------------------------------
------------------------------------------------------------
------------------------------------------------------------
------------------------------------------------------------
------------------------------------------------------------
------------------------------------------------------------
------------------------------------------------------------
------------------------------------------------------------
------------------------------------------------------------
------------------------------------------------------------
------------------------------------------------------------
------------------------------------------------------------
------------------------------------ccc--------taacatacaatat
tact----gtctcag---aattgcagtgcgctacat-ta-ctcatgtat-----------
------------------------------------------------------------
------------------------------------------------------------
-----------------------------------t------------------------
-------------------------------------------ttg--------------
------------------------------------------------------------
------------------------------------------------------------
--gttgttg---------------------------------------------------
------------------------------------------------------------
------------------------------------------------------------
--------t---------------------------------------------------
------------------------------------------------------------
-----------------------c------------------------------------
--------acta------------------------------------------------
-------------------------------------a----------------------
------------------------------------------------------------
------------------------------------------------------------
------------------------------------------------------------
---------------------------------------------aa-------------
------------------------------------------------------------
------------------------------------------------------------
------------------------------------------------------------
-----------------------------ta-----------------------------
------------------------------------------------------------
------------------------------------------------------------
------------------------------------------------------------
------------------------------ac-------------tg-------------
-cag--------------------------------------------------------
------------------------------------------------------------
------------------------------------------------------------
--------------------aaaagaattg------------------------------
------------------aaggcaa-aa-attgtg-------------------------
------------------------------------------------------------
------------------------------------------------------------
------------------------------------------------------------
------------------------------------------------------------
------------------------------------------------------------
------------------------------------------------------------
------------------------------------------------------------
------------------------------------------------------------
-------------------------------ttgtaactcaagcattatccaatatgtac
--caa--gtaa-aatattaca--gaaaattgatcactaatgctttac-------tagtat
---agc-aaaaa---gtaattagttactgta--------a-tgcactac-ttttctaatg
cattactc---ttaa--------------------------------------------
>hAT-N160_DR|212905
---c--------------------------------------------------------
------------------------------------------------------------
------------------------------------------------------------
------------------------------------------------------------
------------------------------------------------------------
------------------------------------------------------------
------------------------------------------------------------
------------------------------------------------------------
--------------------------------------------agtgattt--------
-a----------------------------------------------------------
------------------------------------------------------------
------------------------------------------------------------
------------------------------------------------------------
------------------------------------------------------------
--------------------------ttaataatagtgattctatagtttct--------
tgattcattgggtagttctaaacact----taaatgtatc---tgt---tg---------
-------------tggtgattc-------------------------t------------
----------------------atag-ttgctatga-ta---------------------
------------------------------------------------------------
------------------------------------------------------------
------------------------------------------------------------
------------------------------------------------------------
------------------------------------------------------------
------------------------------------------------------------
------------------------------------------------------------
------------------------------------------------------------
------------------------------------------------------------
------------------------------------------------------------
-a----------------------------------------------------------
-----------------------c------------------------------------
-----------------------acaacaa------------------------------
--------------------ctat-------------g----------------------
------------------------------------------------------------
------------------------------------------------------------
------------------------------------------------------------
------------------------------------------------------------
------------------------------------------------------------
------------------------------------------------------------
------------------------------------------------------------
----------------------------------------------gtaa-ttgattcat
tgtg---------------------------gta----attctatagt------------
------------------------------------------------------------
---------------------------t--------------------------------
------------------------------gc-------------ta-------------
----tg------------------------------------------------------
------------------------------------------------------------
---------------------------------------gtaac----------------
------------------------------------------------------------
------------------a------ca---------------------------------
------------------------------------------------------------
------------------------------------------------------------
------------------------------------------------------------
-----aca----------------------------------------------------
------------------------------------------------------------
------------------------------------------------------------
--------------------------------------a---------------------
------------------------------------------------------------
-------------------------------atat-------------------------
------------ggt---------------------------------------------
---------a--------------------------------------------------
-----------------------------------------------------------
>hAT-N160_DR|288573
------------------------------------------------------------
------------------------------------------------------------
------------------------------------------------------------
------------------------------------------------------------
------------------------------------------------------------
------------------------------------------------------------
------------------------------------------------------------
------------------------------------------------------------
------------------------------------------------------------
------------------------------------------------------------
------------------------------------------------------------
------------------------------------------------------------
------------------------------------------------------------
------------------------------------------------------------
---------------------------------------------------tatggtaac
acaactat-------------------------aataatc---tgt---tg---------
-------------tggtgattc-------------------------t------------
----------------------acag-ttgctatgg-ta---------------------
------------------------------------------------------------
------------------------------------------------------------
------------------------------------------------------------
------------------------------------------------------------
------------------------------------------------------------
------------------------------------------------------------
------------------------------------------------------------
------------------------------------------------------------
------------------------------------------------------------
------------------------------------------------------------
-a----------------------------------------------------------
-----------------------c------------------------------------
-----------------------acaaca-------------------------------
------------------------------------------------------------
------------------------------------------------------------
------------------------------------------------------------
------------------------------------------------------------
------------------------------------------------------------
------------------------------------------------------------
------------------------------------------------------------
------------------------------------------------------------
------------------------------------------------------------
-atg---------------------------gta----attctgtggt------------
------------------------------------------------------------
---------------------------t--------------------------------
------------------------------gc-------------ta-------------
----tg------------------------------------------------------
------------------------------------------------------------
---------------------------------------gtaac----------------
------------------------------------------------------------
------------------a------ca---------------------------------
------------------------------------------------------------
------------------------------------------------------------
------------------------------------------------------------
-----aca----------------------------------------------------
------------------------------------------------------------
------------------------------------------------------------
--------------------------------------a---------------------
------------------------------------------------------------
-------------------------------ct---------------------------
----------------atataa-att----------------------------------
---------aat------------------------------------------------
-----------------------------------------------------------
>hAT-N160_DR|288574
------------------------------------------------------------
------------------------------------------------------------
------------------------------------------------------------
------------------------------------------------------------
------------------------------------------------------------
------------------------------------------------------------
------------------------------------------------------------
------------------------------------------------------------
------------------------------------------------------------
------------------------------------------------------------
------------------------------------------------------------
------------------------------------------------------------
------------------------------------------------------------
------------------------------------------------------------
----------------------------tgctatg-------------------------
------------------------------ataacaaaac---tat---agt--------
---tgct-----atggtaacag-------------------------a------------
----------------actagtacag-ttgctatgg-ta---------------------
------------------------------------------------------------
------------------------------------------------------------
------------------------------------------------------------
------------------------------------------------------------
------------------------------------------------------------
------------------------------------------------------------
------------------------------------------------------------
------------------------------------------------------------
------------------------------------------------------------
------------------------------------------------------------
-g----------------------------------------------------------
-----------------------c------------------------------------
-----------------------acaacta------------------------------
--------------------ttgt-------------aa---------------------
------------------------------------------------------------
------------------------------------------------------------
------------------------------------------------------------
------------------------------------------------------------
------------------------------------------------------------
------------------------------------------------------------
------------------------------------------------------------
---------------------------------------------------ttaatctgt
cgtg---------------------------gtg----a--ctatagt------------
------------------------------------------------------------
---------------------------t--------------------------------
------------------------------gc-------------ta-------------
----tg------------------------------------------------------
------------------------------------------------------------
---------------------------------------gtaac----------------
------------------------------------------------------------
------------------a------ca---------------------------------
------------------------------------------------------------
------------------------------------------------------------
------------------------------------------------------------
-----act----------------------------------------------------
------------------------------------------------------------
------------------------------------------------------------
--------------------------------------a---------------------
------------------------------------------------------------
-------------------------------ta---------------------------
------------------------------------------------------------
------------------------------------------------------------
-----------------------------------------------------------
>hAT-N160_DR|288575
------------------------------------------------------------
------------------------------------------------------------
------------------------------------------------------------
------------------------------------------------------------
------------------------------------------------------------
------------------------------------------------------------
------------------------------------------------------------
------------------------------------------------------------
------------------------------------------------------------
------------------------------------------------------------
------------------------------------------------------------
------------------------------------------------------------
------------------------------------------------------------
------------------------------------------------------------
------------------------------------------------------------
------------------------------------------acgtacgtgt--------
-----------------------------------------------tact---------
--------------aaacatgcacagaggacaatat-ta---------------------
------------------------------------------------------------
------------------------------------------------------------
------------------------------------------------------------
------------------------------------------------------------
------------------------------------------------------------
------------------------------------------------------------
------------------------------------------------------------
------------------------------------------------------------
-------------------------------------------c----------------
--------tg--------------------------------------------------
-a----------------------------------------------------------
------------------------------------------------------------
------------------------------------------------------------
-------------------attgat-----------tag---------------------
------------------------------------------------------------
------------------------------------------------------------
------------------------------------------------------------
---------------------------------------------ta-------------
------------------------------------------------------------
------------------------------------------------------------
------------------------------------------------------------
------------------------------------------------------------
-------------------------------atgctaaacactattgtgtt---------
------------------------------------------------------------
---------------------------tca------------------------------
-----------------------------aac-------------tg-------------
------------------------------------------------------------
------------------------------------------------------------
------------------------------------------------------------
------------------------------------------------------------
------------------a----attaa--------------------------------
------------------------------------------------------------
------------------------------------------------------------
------------------------------------------------------------
------------------------------------------------------------
------------------------------------------------------------
------------------------------------------------------------
------------------------------------tta---------------------
------------------------------------------------------------
-------------------------------cttt-------------------------
------------aatg--------------------------------------------
------------------------------------------------------------
---ca------------------------------------------------------
>hAT-N160_DR|288576
------------------------------------------------------------
------------------------------------------------------------
------------------------------------------------------------
------------------------------------------------------------
------------------------------------------------------------
------------------------------------------------------------
------------------------------------------------------------
------------------------------------------------------------
------------------------------------------------------------
------------------------------------------------------------
------------------------------------------------------------
------------------------------------------------------------
------------------------------------------------------------
------------------------------------------------------------
------------------------------------------------------------
------------------------------------------------------------
------------------------------------------------------------
------------------------------------------------------------
------------------------------------------------------------
------------------------------------------------------------
------------------------------------------------------------
------------------------------------------------------------
------------------------------------------------------------
------------------------------------------------------------
------------------------------------------------------------
------------------------------------------------------------
------------------------------------------------------------
------------------------------------------------------------
------------------------------------------------------------
------------------------------------------------------------
------------------------------------------------------------
------------------------------------------------------------
------------------------------------------------------------
------------------------------------------------------------
------------------------------------------------------------
------------------------------------------------------------
---------------aacaagt--------------------------------------
------------------------------------------------------------
------------------------------------------------------------
-----------------------------------------gtaatttaa----------
----a-------------------------------------------------------
--------------------------aaatgacccagtgctgtagt--------------
-------ttataatgcaatgtaaattaaaatacaattcaccacactttactgaagtaaaa
ctacacttactatttctttttatgagttc-ac-------------ta--ttcttaatact
acagtatgctgaagcattcattaac---aagttgt--aaataatac--tagcctaacaca
-taagctgtttacctaacac-tcagaaacactactgtttattatagaattta-ccttaa-
-------------------cct--------gtatgtagtgtagcaat--acataaaccgt
ataaatattcttgggat-----aacaattaaacagaaggatctctggagagcaaaagcac
caaaggaagatgaaacacaaggcac-ag-attgtgagtctgaatcatctgacggagcgag
agcagatcattcgtacgtgagcacagcccagccagtgttgag------------------
------tgcacgcggag----ttttgtccac----agtggaaaccggcacg---------
---ttca--ttcactt----gtataacatgaatgagctt---------------------
acg--acatttgtca-----------ccatatgcact--tacgtccatcacgcaaatgta
ctgtctcctgccattttcatctatttgccacttttt----------aatagcc-------
----------------agtc-aatagccccggacctcaagctcagaggctgaaatcattc
cgcgttcaaagtaa----aaaggtccc-atagccag--aggaagat-aatgacagtacac
gcgtatgttcactcaccacaaacaagagatagaac-------tgctgta-ttt-------
tttattaatgtcttgcgggcaaaatgttag-ttgtaacgcacgcgttactgaacatgtac
--cga--gtaa-aatattact--gaaaatttattagtaatgccttacactactgcgttac
---agg-aaaat---gtaatacattactgta--------a-tacattac-ttttgttacg
cattactc---caaacactgcattggtgcactatttattaataattatttttaatctaa
>hAT-N160_DR|288577
------------------------------------------------------------
------------------------------------------------------------
------------------------------------------------------------
------------------------------------------------------------
------------------------------------------------------------
------------------------------------------------------------
------------------------------------------------------------
------------------------------------------------------------
------------------------------------------------------------
------------------------------------------------------------
------------------------------------------------------------
------------------------------------------------------------
------------------------------------------------------------
------------------------------------------------------------
------------------------------------------------------------
------------------------------------------------------------
------------------------------------------------------------
------------------------------------------------------------
------------------------------------------------------------
------------------------------------------------------------
------------------------------------------------------------
-----------------------------------------tg-----------------
------------------------------------------------------------
------------------------------------------------------------
------------------------------------------------------------
----------------agcaaaatgaacatagctttctcaa---------------tata
atgcttgtgcaccgatttcct--ctgtttgtggacaaaactgcttgtgagctct------
------------------------------------caaatatgcactgctcatgcacaa
-attttcttgcgcgctctcagtacactgcttg-ctcggtg---ag---------------
------------------------------------------------------------
------------------------------------------------------------
------------------------------------------------------------
------------------------------------------------------------
------------------------------------------------------------
------------------------------------------------------------
------------------------------------------------------------
------------------------------------------------------------
------------------------------------------------------------
------------------------------------------------------------
------------------------------------------------------------
------------------------------------------------------------
------------------------------------------------------------
------------------------------------------------------------
------------------------------------------------------------
------------------------------------------------------------
------------------------------------------------------------
------------------------------------------------------------
------------------------------------------------------------
------------------------------------------------------------
------------------------------------------------------------
------------------------------------------------------------
------------------------------------------------------------
------------------------------------------------------------
------------------------------------------------------------
------------------------------------------------------------
------------------------------------------------------------
------------------------------------------------------------
------------------------------------------------------------
------------------------------------------------------------
------------------------------------------------------------
-----------------------------------------------------------
>hAT-N160_DR|288578
------------------------------------------------------------
------------------------------------------------------------
------------------------------------------------------------
------------------------------------------------------------
------------------------------------------------------------
------------------------------------------------------------
------------------------------------------------------------
------------------------------------------------------------
------------------------------------------------------------
------------------------------------------------------------
------------------------------------------------------------
------------------------------------------------------------
------------------------------------------------------------
------------------------------------------------------------
----------------------------cagtgttgtgc-----aagttacttctaaact
ga------------------aatacatta-tagattactt----gt---tac--------
-------------tg-ttattta----aaagtaatccat--------taccttacaatat
tatt----gtctcag---aattgtaatatgttacat-ta-atgttatattaattttttgt
tacttttaccaaaataactacagaattagaactttacattctaaaatga-----caaaat
gtactgca---tagcattttacatccagtagaaagcgatatgatgtagcagaatgactgt
gacctacccaggctactaacaatatattataaaattggcaacgtgaaggctcaagacaat
gcaagaaaggatgacagtcagaatcacaaatgatctg------ttg-aaagta--ttata
gaggtaaagtgattatctggcaatatctgtgaatagcttggctatattcatattagacaa
aacaggactatatgtaaactgtaatg----------------------------------
------------------------------------------------------------
----------------------atgaac--agctttctcaa---------------tata
atgcttgtgcactgatttcct--ctgtttgtgggcaaaactacttgtgaactctcaaata
tacgctact-tccgtgcaaattttatcacgctctct----catgcactgctcacgcacaa
-attttcttgcacgctctcagtacactgctcg-gtcagtg---aa---attata-tgcag
actcacaatttgtgtcttgtgttc-cctcttccttttgtgctttttgatatgatttatat
tggtcc--acaa-------attaacaataaccaaaatact-----aaaatagacttact-
------tat--taaattt-tttatcaataaataaaccataata--ttttggctgtatgtt
atatgatgagatatttccagtttcaaacacttaaagacaaatagaatagacattgaatgt
aaa------aatttattttaaaaaacatatattaaatatccaaaaggtgaactacactaa
tc-----------------aaataaaacatttaaacaaaaa--tataactaacacaagca
gaaatttaacta--atagaaaataggcaaacactggataaggtatta-tagcctactgta
ctattcgctcttca-aataaatcccactatcaatccca--ttttatcatggcaactaaaa
taaagtaaactagtctctgttgtcttccacattgttgaagagattttggaggacattttt
gctgtcaccctcttcattttatggaaaagctgttccacagggcccatgaacacacat-at
tgacatgtacagtgttttgaacag-----tactatagtaaagtacttcaa-ttaatctgt
tgtg---------------------------gta----atactatagg-----tgctatg
gtaac----acaagtgttatataaacaaattacccagtgctttttt--------------
tttttattttttttatagggtatattattctaccattcaccacactt-------------
-tactctttgtatttaattttatcagttc-ac-------------ta--ttcttaatact
acagtatgctgaagcattcattaac---aagttgt--aaatattg---tagcctaaaaca
-taggcagtatacctaacca-ttaaaaacactagtaattattatagaattta-ccttaa-
-------------------cct----gtaggtaaaaagtgtagcaat--acataaaccat
atcaacattcctgggac-----aacaatttaacaggaaaatctctggagtgcaaaagcat
gaaaagaggaggaaacacaaggcac-aa-attttgagtctgcatcatcggacagagcgag
agcagatgatttgcacgagag--cagcc-----agttttttgag----------------
------tgcacatgaggag--ttttgtccaagagtaaaggaaactggcacg---------
---ttca--ctcacta----gtatttcatgaatgcactctccacttgtaatactgcgctt
aag--acatttgtcagtgaaatagtgccataatcacg--tacgtccatttcacgaatgta
ctgtcttctgccatctttatctatttgccgcttttacgctggccgttagggcttaacctt
actgcaaaccaggctgagcc-aatagcctgggacctcaaattcagaggctgaaatatttc
cgcattcaaagtaa----aaagtccca-atagccag--agggagattaatgacaacacac
gtgtattttcactaatcacaaacaggaagtagaac-------agcggta-ttt---ttta
tttgttaatgtcttccagacataaagtttg-ttgtaaagcatgcattactgaacatgtac
a-cga--ggaa-aatatgact--gaaaatgtattagtaatgccttacactactgcgtcac
---agg-aaaat---gtaatactttacttta--------a-aacattac-ttttgtagca
cattactt---ccaacactg---------------------------------------
>hAT-N160_DR|288579
------------------------------------------------------------
------------------------------------------------------------
------------------------------------------------------------
------------------------------------------------------------
------------------------------------------------------------
------------------------------------------------------------
------------------------------------------------------------
------------------------------------------------------------
------------------------------------------------------------
------------------------------------------------------------
------------------------------------------------------------
------------------------------------------------------------
------------------------------------------------------------
------------------------------------------------------------
------------------------------------------------------------
------------------------------------------------------------
------------------------------------------------------------
------------------------------------------------------------
------------------------------------------------------------
------------------------------------------------------------
------------------------------------------------------------
------------------------------------------------------------
------------------------------------------------------------
------------------------------------------------------------
------------------------------------------------------------
------------------------------------------------------------
------------------------------------------------------------
------------------------------------------------------------
------------------------------------------------------------
------------------------------------------------------------
---------------------taacaatgaccaaaatact-----aaaataaacttaca-
------ttt--taagtt--ttca--atgtaataaaccataaca-tttttggctgtatgtt
agatgatgagatatttccagtt--------------------------------------
-------------------taaaagcatttattaaacatccaaaaggtgcaccacactaa
tca-------------aataaaaaaaacatttaaacaaaaa--tataactaacgcaagca
gaaatgtatctgtgatagaaaatagggaaaaacttgataaggtatta-tagcctgctgta
ctattcactcttca-aataaatgtcactatcagaccca--tattatcatagcaactaaaa
taaagtggactagtgtctgctgtctcccacattgatgatgagattgtggaggacattttc
cctgtaatcctcttcattttgaggagaagctgttctac-gggcctctgaacatatat-at
tggcttgtacagtgttttgaactg-----tactacagaaaagtacttcaa-ttaatctgt
tgtg---------------------------gta----gtactatagt-----tgctatg
gtagcaca-acaagtttaatataaacaaatgactcagtgctgtatt--------------
-----ttttacaaaatagggtatattatgctccaattcattacactttactgtcgtaaaa
caacactttgtgtttcattttatctgttc-ac-------------ta--ttcttaatact
acagtatgctgaagcattcattaac---aagttgt--aaataatac--aagcctaaaaca
-aaggcattatacctaacac-tcaaaaacaatagtatttattatagaatttt-ccttaa-
ccttttagtttttcatgtattt----gttaatgaactgtgtggcaat--atataaaccat
atcgacattcgtgggat----aaccaatttaacaggaggatctcttgagagcaaaagcat
gataggaagaggaaacacaaggcac----acattgagtcttcatcatctgacggagcgaa
agcagatcattcgcacgtgag--cagtt------gtgttttgag----------------
------agcatgcgagaag--ttttgtccacgagcagaggaaaccggcacgtgagcaaag
agattcg--ctcgctca-------tacatgaaaacactctcgacttgtaatactgcgctt
aag--acatttgtcagtgaagtaacaccatacgtgca--tacgcccatctcgcgaatgtc
ctgtcttctgccattttcatt-------------tccgcagcacgttatagc--------
-----------ggctgagcc-aatagcctcagacctcgg--------gcttaaatcattc
cacgttcaaagta-----aaaagttccaatagccag--agggagattaatgaaaacacat
gtgtatattcactaaccac--acaggaact------------tgctgtattttttatttt
tttgttaatgtcttgcgagcaaaaagtttg-ttgtaacgcaagctttactgaacatgtgc
--aga--ataa-aatattact--gaaattgtattagtaataccttacactactgcgttat
---ata-aaaa----gttatatgttactgta--------a-tacattac-ttttgttacg
cattactc---ccaatactg---------------------------------------
>hAT-N160_DR|288580
------------------------------------------------------------
------------------------------------------------------------
------------------------------------------------------------
------------------------------------------------------------
------------------------------------------------------------
------------------------------------------------------------
------------------------------------------------------------
------------------------------------------------------------
------------------------------------------------------------
------------------------------------------------------------
------------------------------------------------------------
------------------------------------------------------------
------------------------------------------------------------
------------------------------------------------------------
----------------------------cagtgttgtgc-----aagtaacttctaaact
gt------------------aatacatta-cagaatactt----gg---tac--------
-------------tg-ttattta----aaagtaatccct--------taccttacaatat
taca----gtctcaa---atttgatatattttacat-ga-ctc--atattacttttaagt
tactttaaccaaattaactacaaaattagaacttaacattctaaaatga-----caaaat
gtactgca---gagcatcttacatccagaagaaagtgatatgatgtagcataataactgt
gacctttccaggctact----atatagtatataattgtcaatgtgaaggctcaagactat
gcaggaaaggatgacagccagaatcacaaattttctaagtctgtaa-aaagta--tagta
atca------gataatctggaaatatctgtgaatagcttggctatattcatattagacac
aacaggcctatttgtaaactccaatgccatgacaaaatgcag--atttatt-tt-ctttt
c--ttattgttgccattattctattcactttaaattcaagtggttaa-caacacaaaact
gtcaagcacaatgag-agcatgttgaacatagctttctcaa---------------tata
atgctcgtgcagagatt--tt--ctgtttgtggacacaactgcttgagagctctcaaaaa
tatgctgct-cgc-----------------------------------------gcacaa
-attttcttgcatgctctcagtacactgctcg-ctctgtg---ag---atgata-tgcag
actcacaatttgtgtcttgtgtt----tcctcctttcgtgttttttgatatgatttatat
tagtac--agta--tttat--taa------------------------------------
------------------------------------------------------------
------------------------------------------------------------
------------------------------------------------------------
------------------------------------------------------------
------------------------------------------------------------
------------------------------------------------------------
------------------------------------------------------------
------------------------------------------------------------
------------------------------------------------------------
------------------------------------------------------------
------------------------------------------------------------
------------------------------------------------------------
------------------------------------------------------------
------------------------------------------------------------
------------------------------------------------------------
------------------------------------------------------------
------------------------------------------------------------
------------------------------------------------------------
------------------------------------------------------------
------------------------------------------------------------
------------------------------------------------------------
------------------------------------------------------------
------------------------------------------------------------
------------------------------------------------------------
------------------------------------------------------------
------------------------------------------------------------
------------------------------------------------------------
------------------------------------------------------------
------------------------------------------------------------
-----------------------------------------------------------
>hAT-N160_DR|288581
------------------------------------------------------------
------------------------------------------------------------
------------------------------------------------------------
------------------------------------------------------------
------------------------------------------------------------
------------------------------------------------------------
------------------------------------------------------------
------------------------------------------------------------
------------------------------------------------------------
------------------------------------------------------------
------------------------------------------------------------
------------------------------------------------------------
------------------------------------------------------------
------------------------------------------------------------
----------------------------cagtgttgtgc-----aagttacttccaaac-
-t------------------aatacatta-cagattactt----at---tac--------
-------------tg-ttattta----aatgtaatcccc--------taccttacaatat
tact----gtctcag---aattgtaatatgttacat-ta-ctcttatattactttttagt
tactttcatcaaaataactacagaattagaactcaacattataaaattc-----tataat
gttctataat-gagcattttacatctagtagaaagtaatttgatgtatcagaatgactgt
gacctctccaggctactaacaatatagtatataattggaaatgtgaaggctcaagacaat
gcaagaaaggatgacagccagaaacacaaatgatctg------tta-aaagta--tggta
gagctaatgtgattatctggcaatatctgtgaatggcttggctatattcatattagacac
aacaggccgatatgtaaactccaatgccatgacaaaatgcaga--ttttgt-tt-ctttt
c--ttattgttgctattattgtatttactttacattca-gtggttta-taacacaaaacc
gtcatgcacaaagtg-agcatgatgaaca--gctttctcag---------------tata
aagtttgtgcaccaatttc----ctgtttgtggacaaaactgcttgcgggctctc--aca
tacgctgca-tgcaaacaaa--ttctcacaatctctcaaatatgcacagctcacgcacaa
--tttttttgcgtgctctcagtacactgctct-ctcagtg---ag---attata-tgcag
actcacaatttgtgtcttgtgttc-cctcttcctttcgagtttttttatatgatttatat
tagtac--acta--tttat--taacaataaccaaaatact-----aaaatagactt----
-----------ataatt--ttta--atctaataaaccataaca-tttttggctgtatgtt
atatgatgagatatatccagttttaaacacc-----------------------------
----------ctttaaaca-caaaacatttattaaacatccaaaaggtgcaccatactaa
t---------------caaataaaaaacatttagacaaaaa-taaa----aacgcaagca
gaaatgtaacta-----------atagaaacatttgataaggtatta-tagcctattata
caattcactcttca-aataaatctcattatcaatcaca--tttttttatggcatgtaaaa
taaagttaactagtgtctgttgtcttctacattgttgatgagattttggaagacattttc
cctgtcatcctcttcattttgagaagaagctgttccacaaggcccctgaacacaca----
-----------------------------tattgtcaataagtacttaat-ttactctgt
tgtg---------------------------gta----atactatagt-----tgctatg
gtaacaca-gcaagtgtaatataaacaactgatccagtgctgtagt--------------
-ttttttttacaatatggggtagattgtactacaattcaccacactttactgtagtataa
ctacactttatatttcattttgtgagttc-ac-------------ta--ttcttaatacg
gcagtatgcttaagcattcattgta----------------aatac--tagcctaaaaca
-taggcagtataccttactc-tcaaaaacactagtatttattatagaattta-tcctaa-
-------------------cct----gtatgtaaatagtgtagcaat--atataaaccat
ataaacattattgggat-----aacaattaaataggaggatctctgaagagcaacagcac
ggaaggaagaggaaacacaaggtac-ag-attgtgagtctgcatcatctgacggagcgag
agcaggtcgttagcacgtaag--cagcccagccagtgttgag------------------
------tgaacgcgaggag--ttttgtccac----agaggaaaccggcacg---------
---ttca-----------------------------------------------------
-----------------------------tatgcact--tacgtccatctcgcgaatgca
ctgtcttctgccattttcatctatttgccgttt-tccgctgtgcg--------------t
actgcgaaccgggctgagctaaatagccccggaccttgagctcagaagctgaaatcattc
cgcgttcaaagtaa----aaaggtccc-atagccag--agggagattaatgacagcacgc
gcatatattcactagccacgaacaggaaatagaac-------tgcggt--ttt---ttaa
tttgttactgtcttgcgggcgaaaagtttg-ttgtaacgcacgcgttactgaacatgtac
--caa--gtaa-aatattact--gaaaatgtattagtaatgcctaacactactgcgttac
---agg-aaaat----------------gta--------a-tacattac-ttttgtaacg
cattactt---ccaacactg---------------------------------------
>hAT-N160_DR|288582
---------------ttcattacattt---gtagtaaaactacacttcatatttcatttt
atgagttcactattcttaatacaacataatgcttaagcattcattgtaaatactattcta
aaacataggcagtataccttacactcaaaaacactagtatttg-----------------
------------------------------------------------------------
------------------------------------------------------------
------------------------------------------------------------
------------------------------------------------------------
------------------------------------------------------------
---------------------------------------------ttagcgtgtactgcg
aaccgggctgagctaatagccccaaaccttaagctcagaagctgaaatcattccgcgttc
aaagtagaaaggtcccattgccagagggagattcatgacaacacgcacatataatcacta
tccacgaacaggaaatagaactgcggtattttttatttgttaatgtcttgcgggcgaaaa
gtttgttgtaacgcacgcgttactgaacatgtaccgagtaaaatattactgaaaatttat
tagtaatgcctaacactactgcgttactggaaaatgtaatcaattactgtaatacattac
ttttgtaacgcattacttccaacact-gcagtgttgtgc-----aagttacttagaaact
gt------------------gatacatta-cagattactt----at---tac--------
-------------tg-ttattta----aatgtaatacct--------taccttacaacat
tact----gtctcag---aattgtaatatgttacat-ta-ctcttatataactttttagt
tactttcaccaaaataactacagaattagaacttaaaattatacaattc-----tataat
gttctataa-taagcattttacattcagtagaaagtgatttgatgtagcagaatgactgt
gacctctccaggctactaacaatatagtatataattggcaatgtgaaggctcaagacaat
gcaagaaaggatgacagccagaaccacaaatgatctg------tta-aaagta--tggta
gaggtaaagtgattatctggcaatatctgtgaatggcttggctatattcatattaaacac
aacaggccgatatgtaaactccaatgccatgacaaaatgcag--attttgt-tt-ctttt
c--ttattgttgccattattgtatttactttacattcaagtggttta-caacacaaaact
gtcatgtacaaagta-agcaagatgaac--agctttctcag---------------tata
atgtttgtgcatcgatt--tt--ccgtttgtggacaaaactgcttgcaagctctc--aca
tatgctgct-cac-----------------------------------------gcacaa
-attttcttgcgtgctcttagtaaaatgctct-ctcagtg---ag---attata-tgcag
actcaaaatttgtgtcttgtgttc-cctcttcctttcaaactttttgatatgatttatat
tagtac--actt--tttat--taacaataaccaaaatact-----aaaatagacat----
-------------aactt-ttta---tctaaaaaaccataaca-tttttggatgtatgtt
atatgatgagatatttccagttttaaacacttaaagatacagagaatagatgttggatgt
aaagaataagttttattt-gaaaaacatttattaaacatccaaaaggtgcaccatactaa
tcaaat---------------aaaaaacatttagacaaaaa--ttaaaactaacgcaagc
aaaatgtaacta--ata---------gaaacacttgataaggtatta-tagcctactgta
ctattcactcttta-aataaatctcattatcaatctca--ttttatcatggcaactaaaa
caaa-tgaactagtgtctgttgtcttccacattgttgatgagattgtggaggacattttc
cctatcatcctcttcattttgagaagaaactgttccacagggccactgaacacaca----
-----------------------------tattgtcattaagtactttaa-ttactctgt
tgtg---------------------------gta----atactatagt-----tgctatg
gtaacaca-acaagtgtaatataaacaaatgatccagtgctgtagtttttt-------tt
tttttttttacaatatggggtagattgtactacgattcaccacactttactgta------
------------------------------------------------------------
------------------------------------------------------------
------------------------------------------------------------
------------------------------------------------------------
------------------------------------------------------------
------------------------------------------------------------
------------------------------------------------------------
------------------------------------------------------------
------------------------------------------------------------
------------------------------------------------------------
------------------------------------------------------------
------------------------------------------------------------
------------------------------------------------------------
------------------------------------------------------------
------------------------------------------------------------
------------------------------------------------------------
------------------------------------------------------------
-----------------------------------------------------------
>hAT-N160_DR|288583
------------------------------------------------------------
------------------------------------------------------------
------------------------------------------------------------
------------------------------------------------------------
------------------------------------------------------------
------------------------------------------------------------
------------------------------------------------------------
------------------------------------------------------------
------------------------------------------------------------
------------------------------------------------------------
------------------------------------------------------------
------------------------------------------------------------
------------------------------------------------------------
------------------------------------------------------------
------------------------------------------------------------
------------------------------------------------------------
---------------------ta----aatgtactccct--------taccctacaatat
tact----gtctgag---aattgtaatatgttacat-ga-ctcatatataacttttaagt
taccttcaccaaaataactacagacttagaacttaacattccaaaat-g-ac---taaat
gtaccgca---gagcattttacatccagtagaaagtgaaatgatgtagcagaatgaatgg
gacccctccaggctactaacaatatagtatataattggcaacgtgaaggcttaaaacaat
gcaagaaaggatgacagtaaaaatcacaaatgatctaagtctgtta-aaagta--tggta
gaggtaaagtgattatctgacagtatctctgaatagcttgactatattcatattgaacac
aacatgcctatatgtaaactccaatgacatgacacgatgcagat-tttttt-tt-ctttt
c--ttattgttgccattattttatttactttaaatataagtggctta-caacacaaaact
gccatgcacaaagtg-agtatgatgaac--agctttctcaa---------------tata
atgctcatgcaccggtttcct--ctgtttgtggacaaaactgcttgtgagctctcaaata
tacgctgct-cgcatgcaaattttctcacgctctctcaagtatgcactgctcatgcacaa
-attttcttgcgagctttcattacactgcttg-ctcagtg---ag---attata-tgcag
actcacaaattgtg--ttgttttc-catttttctttcgtgctttttgatatgatttattt
tagtac--actt--tttat--taacaataacgaaaatact-----taaatagacttgca-
------tat--tacatt--ttta---tctaataaaccataaca-tttttggctgtatgtt
atatgatgagatttttccagttttaaacatttaaagactcagagaatagag--tggatat
gaaggatagattttattt-taaaagcatttattaaacatacaaaaggtgcactatactaa
t---c------------aaataaaaaacatttaaacaaaaatacgtaactaacgccagca
gaa-----------atagaaaataggaatgactttcgtaacacatta-ctcccaacactg
------------------------------------------------------------
------------------------------------------------------------
------------------------------------------------------------
------------------------------------------------------------
------------------------------------------------------------
------------------------------------------------------------
------------------------------------------------------------
------------------------------------------------------------
------------------------------------------------------------
------------------------------------------------------------
------------------------------------------------------------
------------------------------------------------------------
------------------------------------------------------------
------------------------------------------------------------
------------------------------------------------------------
------------------------------------------------------------
------------------------------------------------------------
------------------------------------------------------------
------------------------------------------------------------
------------------------------------------------------------
------------------------------------------------------------
------------------------------------------------------------
------------------------------------------------------------
------------------------------------------------------------
-----------------------------------------------------------
>hAT-N160_DR|288584
------------------------------------------------------------
------------------------------------------------------------
------------------------------------------------------------
------------------------------------------------------------
------------------------------------------------------------
------------------------------------------------------------
------------------------------------------------------------
------------------------------------------------------------
------------------------------------------------------------
------------------------------------------------------------
------------------------------------------------------------
------------------------------------------------------------
------------------------------------------------------------
------------------------------------------------------------
------------------------------------------------------------
-------------------------------taactgatc---tgc---tg---------
-------------tggtgattc-------------------------t------------
----------------------acag-ttgctatgg-ta---------------------
------------------------------------------------------------
------------------------------------------------------------
------------------------------------------------------------
------------------------------------------------------------
------------------------------------------------------------
------------------------------------------------------------
------------------------------------------------------------
------------------------------------------------------------
------------------------------------------------------------
------------------------------------------------------------
-a----------------------------------------------------------
-----------------------c------------------------------------
-----------------------tcaacag------------------------------
--------------------ctat-------------ag---------------------
------------------------------------------------------------
------------------------------------------------------------
------------------------------------------------------------
---------------------------------------------ta-------ac----
-------tgatctgctgtggtga-ttct-acagtcatcaactac----------------
------------------------------------------------------------
------------------------------------------------------------
---------------------------------------------agtaa-ttgatctgt
tgtg---------------------------gtg----attctacagt------------
------------------------------------------------------------
---------------------------t--------------------------------
------------------------------gc-------------ta-------------
----tg------------------------------------------------------
------------------------------------------------------------
---------------------------------------gtaac----------------
------------------------------------------------------------
------------------a------ca---------------------------------
------------------------------------------------------------
------------------------------------------------------------
------------------------------------------------------------
-----tca----------------------------------------------------
------------------------------------------------------------
------------------------------------------------------------
--------------------------------------a---------------------
------------------------------------------------------------
------------------------------------------------------------
------------------------------------------------------------
------------------------------------------------------------
-----------------------------------------------------------
>hAT-N160_DR|288585
------------------------------------------------------------
------------------------------------------------------------
------------------------------------------------------------
------------------------------------------------------------
------------------------------------------------------------
------------------------------------------------------------
------------------------------------------------------------
------------------------------------------------------------
--------------------------------------------------tg--------
-a----------------------------------------------------------
------------------------------------------------------------
------------------------------------------------------------
------------------------------------------------------------
------------------------------------------------------------
--------------------------tctgctgtggtgattctacagtc-----------
------------------------------tgaacttatc---tgt---tg---------
-------------gggggattc-------------------------t------------
----------------------acag-ttgctatgg-ta---------------------
------------------------------------------------------------
------------------------------------------------------------
------------------------------------------------------------
------------------------------------------------------------
------------------------------------------------------------
------------------------------------------------------------
------------------------------------------------------------
------------------------------------------------------------
------------------------------------------------------------
------------------------------------------------------------
-a----------------------------------------------------------
-----------------------c------------------------------------
-----------------------acatcaa------------------------------
--------------------ctac-------------ag---------------------
------------------------------------------------------------
------------------------------------------------------------
------------------------------------------------------------
---------------------------------------------ta-------a-----
------------------------------------------------------------
------------------------------------------------------------
------------------------------------------------------------
---------------------------------------------------ttgatctgt
tgtg---------------------------gtg----attatacagt------------
------------------------------------------------------------
---------------------------t--------------------------------
------------------------------gt-------------ca-------------
----tg------------------------------------------------------
------------------------------------------------------------
---------------------------------------gtaac----------------
------------------------------------------------------------
------------------a------ca---------------------------------
------------------------------------------------------------
------------------------------------------------------------
------------------------------------------------------------
-----tca----------------------------------------------------
------------------------------------------------------------
------------------------------------------------------------
--------------------------------------a---------------------
------------------------------------------------------------
------------------------------------------------------------
------------------------------------------------------------
------------------------------------------------------------
-----------------------------------------------------------
>hAT-N160_DR|369332
------------------------------------------------------------
------------------------------------------------------------
------------------------------------------------------------
------------------------------------------------------------
------------------------------------------------------------
------------------------------------------------------------
------------------------------------------------------------
------------------------------------------------------------
------------------------------------------------------------
------------------------------------------------------------
------------------------------------------------------------
------------------------------------------------------------
------------------------------------------------------------
------------------------------------------------------------
------------------------------------------------------------
-------------------------------taattgatc---tgt---tg---------
-------------tggtgattc-------------------------t------------
----------------------acag-ttgctatgg-aa---------------------
------------------------------------------------------------
------------------------------------------------------------
------------------------------------------------------------
------------------------------------------------------------
------------------------------------------------------------
------------------------------------------------------------
------------------------------------------------------------
------------------------------------------------------------
------------------------------------------------------------
------------------------------------------------------------
-a----------------------------------------------------------
-----------------------c------------------------------------
-----------------------acaacaa------------------------------
--------------------cta-------------------------------------
------------------------------------------------------------
------------------------------------------------------------
------------------------------------------------------------
------------------------------------------------------------
------------------------------------------------------------
------------------------------------------------------------
------------------------------------------------------------
------------------------------------------------------------
------------------------------cagt----atactacagtatta--------
--------------------act-------------------------------------
------------------------ttaa--------------------------------
------------------------------ac-------------cg-------------
----tgt-----tgggt-------------------------------------------
------------------------------------------------------------
------------------------------------------------------------
------------------------------------------------------------
-----------------------------------a------------------------
------------------------------------------------------------
------------------------------------------------------------
------------------------------------------------------------
-----aac----------------------------------------------------
------------------------------------------------------------
------------------------------------------------------------
--------------------------------------a---------------------
------------------------------------------------------------
-------------------------------atgt-------------------------
------------aata--------------------------------------------
------------------------------------------------------------
-----------------------------------------------------------
>hAT-N160_DR|369333
------------------------------------------------------------
------------------------------------------------------------
------------------------------------------------------------
------------------------------------------------------------
------------------------------------------------------------
------------------------------------------------------------
------------------------------------------------------------
------------------------------------------------------------
------------------------------------------------------------
------------------------------------------------------------
------------------------------------------------------------
------------------------------------------------------------
------------------------------------------------------------
------------------------------------------------------------
------------------------------------------------------------
--------------------agcact----ttaattattc---tgt---tg---------
-------------tggtgattc-------------------------t------------
----------------------acag-ttaatatgg-ta---------------------
------------------------------------------------------------
------------------------------------------------------------
------------------------------------------------------------
------------------------------------------------------------
------------------------------------------------------------
------------------------------------------------------------
------------------------------------------------------------
------------------------------------------------------------
------------------------------------------------------------
------------------------------------------------------------
-a----------------------------------------------------------
-----------------------c------------------------------------
-----------------------acaacaa------------------------------
--------------------ctat-------------ag---------------------
------------------------------------------------------------
------------------------------------------------------------
------------------------------------------------------------
---------------------------------------------ta-------a-----
---------------tataaa-----------------------------------caaa
tga----------------------------------------------------c----
------------------------------------------------------------
----------------------------------------------acaa-ca---ctgt
agttttctacaagttttctttacaa-----------------------------------
------------------------------------------------------------
------------------------------------------------------------
------------------------------------------------------------
------------------------------------------------------------
------------------------------------------------------------
------------------------------------------------------------
------------------------------------------------------------
------------------------------------------------------------
------------------------------------------------------------
------------------------------------------------------------
------------------------------------------------------------
------------------------------------------------------------
------------------------------------------------------------
------------------------------------------------------------
------------------------------------------------------------
------------------------------------------------------------
------------------------------------------------------------
------------------------------------------------------------
------------------------------------------------------------
-----------------------------------------------------------
>hAT-N160_DR|369334
------------------------------------------------------------
------------------------------------------------------------
------------------------------------------------------------
------------------------------------------------------------
------------------------------------------------------------
------------------------------------------------------------
------------------------------------------------------------
------------------------------------------------------------
------------------------------------------------------------
------------------------------------------------------------
------------------------------------------------------------
------------------------------------------------------------
------------------------------------------------------------
------------------------------------------------------------
------------------------------------------------------------
---------------------------------------------t---tt---------
-------------taaaaagtt-------------------------t------------
----------------------agat-----------ta---------------------
------------------------------------------------------------
------------------------------------------------------------
------------------------------------------------------------
------------------------------------------------------------
------------------------------------------------------------
------------------------------------------------------------
------------------------------------------------------------
------------------------------------------------------------
------------------------------------------------------------
------------------------------------------------------------
-a----------------------------------------------------------
-----------------------t------------------------------------
-----------------------acaacaa------------------------------
----cc-------------acttt-------------ag---------------------
------------------------------------------------------------
------------------------------------------------------------
------------------------------------------------------------
---------------------------------------------tc-------a-----
------------------------------------------------------------
------------------------------------------------------------
------------------------------------------------------------
---------------------------------------------------ttaatttgt
ggtg---------------------------gtg----attctacagt------------
------------------------------------------------------------
---------------------------t--------------------------------
------------------------------gc-------------ta-------------
----tg------------------------------------------------------
------------------------------------------------------------
---------------------------------------gaagc----------------
------------------------------------------------------------
------------------a------cg---------------------------------
------------------------------------------------------------
------------------------------------------------------------
------------------------------------------------------------
-----act----------------------------------------------------
------------------------------------------------------------
------------------------------------------------------------
--------------------------------------a---------------------
------------------------------------------------------------
-------------------------------ccat-------------------------
------------agt---------------------------------------------
---------aaa---t-gatccattgcggtt------------------attctaca---
-----------------------------------------------------------
>hAT-N160_DR|369335
------------------------------------------------------------
------------------------------------------------------------
------------------------------------------------------------
------------------------------------------------------------
------------------------------------------------------------
------------------------------------------------------------
------------------------------------------------------------
------------------------------------------------------------
------------------------------------------------------------
------------------------------------------------------------
------------------------------------------------------------
------------------------------------------------------------
------------------------------------------------------------
------------------------------------------------------------
------------------------------------------------------------
---------------catgaattaca----gtagttgatc---tgt---tg---------
-------------tggtaattc-------------------------t------------
----------------------atag-ttgctatgg-ta---------------------
------------------------------------------------------------
------------------------------------------------------------
------------------------------------------------------------
------------------------------------------------------------
------------------------------------------------------------
------------------------------------------------------------
------------------------------------------------------------
------------------------------------------------------------
------------------------------------------------------------
------------------------------------------------------------
-a----------------------------------------------------------
-----------------------c------------------------------------
-----------------------acaacaa------------------------------
--------------------ttac-------------ag---------------------
------------------------------------------------------------
------------------------------------------------------------
------------------------------------------------------------
---------------------------------------------ta-------att---
-a----c-----------------------------------------------------
------------------------------------------------------------
------------------------------------------------------------
---------------------------------------------agtagtttgatctaa
tgtg---------------------------gta----attctgtagt------------
------------------------------------------------------------
---------------------------t--------------------------------
------------------------------gc-------------ta-------------
----tg------------------------------------------------------
------------------------------------------------------------
---------------------------------------gtaac----------------
------------------------------------------------------------
------------------a------ca---------------------------------
------------------------------------------------------------
------------------------------------------------------------
------------------------------------------------------------
-----aca----------------------------------------------------
------------------------------------------------------------
------------------------------------------------------------
--------------------------------------a---------------------
------------------------------------------------------------
-------------------------------ttac-------------------------
------------agt---------------------------------------------
---------aat---t-gatctaatgtggta------------------attct------
-----------------------------------------------------------
>hAT-N160_DR|369336
------------------------------------------------------------
------------------------------------------------------------
------------------------------------------------------------
------------------------------------------------------------
------------------------------------------------------------
------------------------------------------------------------
------------------------------------------------------------
------------------------------------------------------------
------------------------------------------------------------
------------------------------------------------------------
------------------------------------------------------------
------------------------------------------------------------
------------------------------------------------------------
------------------------------------------------------------
------------------------------------------------------------
----------------------------------------a--tat---tg---------
------------------------------------------------------------
---------------------------ttgctatgg-ta---------------------
------------------------------------------------------------
------------------------------------------------------------
------------------------------------------------------------
------------------------------------------------------------
------------------------------------------------------------
------------------------------------------------------------
------------------------------------------------------------
------------------------------------------------------------
------------------------------------------------------------
------------------------------------------------------------
-a----------------------------------------------------------
-----------------------c------------------------------------
-----------------------ttaatga------------------------------
--------------------ctat-------------at---------------------
------------------------------------------------------------
------------------------------------------------------------
------------------------------------------------------------
---------------------------------------------ta-------a-----
-----------tgggcattaa-----------------------------------caac
ta----------------------------------------------------------
------------------------------------------------------------
----------------------------------------------gtaa-ttggtctgt
tgtg---------------------------gta----atactatagt------------
------------------------------------------------------------
---------------------------t--------------------------------
------------------------------gc-------------ta-------------
----tg------------------------------------------------------
------------------------------------------------------------
---------------------------------------gtaac----------------
------------------------------------------------------------
------------------a------ca---------------------------------
------------------------------------------------------------
------------------------------------------------------------
------------------------------------------------------------
-----tca----------------------------------------------------
------------------------------------------------------------
------------------------------------------------------------
--------------------------------------a---------------------
------------------------------------------------------------
-------------------------------cttt-------------------------
------------aat---------------------------------------------
---------a--------------------------------------------------
-----------------------------------------------------------
>hAT-N160_DR|369337
------------------------------------------------------------
------------------------------------------------------------
------------------------------------------------------------
------------------------------------------------------------
------------------------------------------------------------
------------------------------------------------------------
------------------------------------------------------------
------------------------------------------------------------
------------------------------------------------------------
------------------------------------------------------------
------------------------------------------------------------
------------------------------------------------------------
------------------------------------------------------------
------------------------------------------------------------
------------------------------------------------------------
---------------catcaactata----gtaattgatc---ttt---tg---------
-------------tggtaattc-------------------------t------------
----------------------atag-ttgctatgg-ta---------------------
------------------------------------------------------------
------------------------------------------------------------
------------------------------------------------------------
------------------------------------------------------------
------------------------------------------------------------
------------------------------------------------------------
------------------------------------------------------------
------------------------------------------------------------
------------------------------------------------------------
------------------------------------------------------------
-a----------------------------------------------------------
-----------------------c------------------------------------
-----------------------atatcaa------------------------------
--------------------taa-------------------------------------
------------------------------------------------------------
------------------------------------------------------------
------------------------------------------------------------
------------------------------------------------------------
------------------------------------------------------------
------------------------------------------------------------
------------------------------------------------------------
---------------------------------------------------ctattctgt
tgtg---------------------------gta----attctatagt------------
------------------------------------------------------------
---------------------------t--------------------------------
------------------------------gc-------------ta-------------
----tt------------------------------------------------------
------------------------------------------------------------
---------------------------------------gtaac----------------
------------------------------------------------------------
------------------g------ca---------------------------------
------------------------------------------------------------
------------------------------------------------------------
------------------------------------------------------------
-----aaa----------------------------------------------------
------------------------------------------------------------
------------------------------------------------------------
--------------------------------------a---------------------
------------------------------------------------------------
-------------------------------ctat-------------------------
------------agt---------------------------------------------
---------a--------------------------------------------------
-----------------------------------------------------------
>hAT-N160_DR|369338
------------------------------------------------------------
------------------------------------------------------------
------------------------------------------------------------
------------------------------------------------------------
------------------------------------------------------------
------------------------------------------------------------
------------------------------------------------------------
------------------------------------------------------------
------------------------------------------------------------
------------------------------------------------------------
------------------------------------------------------------
------------------------------------------------------------
------------------------------------------------------------
------------------------------------------------------------
----------------------------cagtgttgtgc-----aagatacttccaaact
gt------------------aatacatta-cagattactt----at---tac--------
-------------tg-ttattta----aatgtaatccct--------tacctcacaatat
tact----gtctcag---aattgtaatatgttacat-ta-ctcttatattactttttagt
tactttcaccaaaataactacagaattaaaacttaacattataaaattc-----tataat
gttctataat-gagcattttacattcagtagaaagtgatttgatgtatcagaatgactgt
aacctctccaggctactaacaatatagtatataattggcaatgtgatggctcaagacaat
gcaagaaaggatgacagccagaatttcaaatgatctg------tta-aaagta--tgata
gaggtaaagtgattatctggcaatatctgtgaatggctt---------------agacac
aacaggccgatatgtaaactccaatgccatgacaaaatgcaga--ttttgt-tc-ctttt
c--ttattgttgccattattgtatttactttacattcaagtggttca-caacacataacc
gtcttgcacaaagtg-agcatgatgaaca--gctttctcag---------------tata
atgtttgtgcatcgatttc----ctgtttgtggacaaaactgcttgcgagctctc--aca
tacgctgct-cgcgcacaaa--ttctcacgatctctcaaatatgcactgctcacgcacaa
-gttttct----tgctctcagtacactgctct-atcagtg---ag---attata-tgcaa
actcacaatttgtgtcttgtgttc-cctcttcctttcaagctttttgatatgaattattt
tagtac--acta--tttat--taacaataaccaaaatact-----aaaatagactt----
-----------ataatt--ttta--atctaataaaccataaca-ttgttggctgtatgtt
atatgatgagatattttaaat---------------------------------------
------------------------------------------------------------
---------------------aaaaagcttttagccaaaaa-taaaaactaacgcaagca
gaaatgtaacta-----------atagaaacacttgataaggtatta-tagcctactgta
ctattcactcttca-aataaatctcattatcaatatca--tttttttatggcaactaaaa
taaagtgaactagtgtctgttgtcctccacattatt-----gattgtggaggacattttc
cctgccatcatcttcattttgagaagaagctgttccaccgggcccctgaacacaca----
-----------------------------tattgtcattaagtacttaaa-ttactctgt
tgtg---------------------------gta----atactatagt-----tgctatg
gtaacaca-acaagtgtaatataaacaaatgatccagtgctgtagt--------------
-ttttttttacaatatggggtagattgtactacaattcaccacgctttactgtagtaaaa
ctacactttatatttaattttatgagttc-ac-------------ta--ttcttaatacg
acagtatggttaagcattcgttgta----------------aatgc--tagcctaaaaca
-taggcagtataccttacac-tcaaaaacactagtatttattatagaattta-tcttaa-
-------------------cct----gtaagtaaatagtgtagcaat--atataaaccat
ataaaaaatcttgggat-----aacaattaaataggaggatctctggagagcaacagaac
gaaagaaagaggaaacactcggcat-ag-attctgagtctgcatcatctgacagagcgag
agcaggtcgttagcacgtgag--cagcccagccagtgttgag------------------
------ttaacacgaggag--ttttgtccac----agaggaaaccggcacg---------
---ttca--ctcgctc----gtattacatgaatgagctt---------------------
acg--acatttgtcagtgaaataacgccatatgcact--tacgtccgtctcgcgaatgca
ctgtcttatgccattttcatctattt--------tctgctgtgcg--------------t
actgcgaaccgggctgagcc-aatagccctggaccttcagctcagaagctgaaatcattc
cgcgttcaaagtaa----aaaggtccc-atagccag--aaggagattaatgacagcacgc
gcatatattctctagccacgaacaggaaatagaac-------tgcggta-ttt---ttta
tttgttaatgtcttgcgggcgaaaagtgtg-ttgtaacgcacgcgttactgaacatgtac
--cga--gtaa-aatattact--gaaaatgtattagtaatgccttacactactgcgctac
---agg-aaaat---gtaatacattactgtg--------a-tacattac-ttttgtaacg
cattactc---ccaacactg---------------------------------------
>hAT-N160_DR|369339
------------------------------------------------------------
------------------------------------------------------------
------------------------------------------------------------
------------------------------------------------------------
------------------------------------------------------------
------------------------------------------------------------
------------------------------------------------------------
------------------------------------------------------------
------------------------------------------------------------
------------------------------------------------------------
------------------------------------------------------------
------------------------------------------------------------
------------------------------------------------------------
------------------------------------------------------------
-----------------------------------gtgt-----aagttacttttaaact
gt------------------aatgcgtta-ctgatttctt----gt---tactgt-----
-----------ttag-ttattta----aaagtaatccct--------tacattacaatat
tact----gtctcaa---aattgtaatatggtacat-ga-ctc---tattactttttagt
tactttcaccaaaataactacaaaattaaaactttacattctaaaataa-----ccaaat
gtactgca---gagcattttacatccagtagaaagtgatatgatgtagcagaatgactgt
gacctatccaggctactaacaatatagt-----attgtcaacatgaaggctc--------
------------------------------------aagtctgtta-aaagta--ttgta
gaggtagagtgatt--------atatctgtgagtagcttgacaatattcatattagacac
aagagattttt--------tttaa--------------------------------tttt
c--ttattgttgccattattttattcactttaaatccaagtggctta-caacacaaaact
gtcatgcacaaagtg-agcatgatgaacattgcttttttag---------------tata
aagcttgtgcaccaatttcct--ctgtttgtggacaaacatgcttgtgagctctcag---
------------------------------------------------------------
---------------------tacactgctct-ctcagta---ag---ataata-tgcag
actcacaaattgtgtcttgtgttc-cctcttccttttgtgctttttgatatgacctatat
tggtac--acta--tttat--ttacaataaccaagataata---aaaaaaagacttgca-
------tat---acattt-ttaa---tccaattaatcataatg--ttttggctgtatgtt
atatgatgagatgtttggagtttcaaacacttaagaacacagaaaatagacgttgcatgt
aaaaaatacatttaattt-t----------------------------------------
----------------------aaaaacatttaaac-aaaa--tataactaatgcaagca
gaaatgtaacta--atagaaataagggaaacacttgataaggtatta-tag---------
------------------------------------------------------------
------------------------------------------------------------
------------------------------------------------------------
------------------------------------------------------------
------------------------------------------------------------
------------------------------------------------------------
------------------------------------------------------------
------------------------------------------------------------
------------------------------------------------------------
------------------------------------------------------------
------------------------------------------------------------
------------------------------------------------------------
------------------------------------------------------------
------------------------------------------------------------
------------------------------------------------------------
------------------------------------------------------------
------------------------------------------------------------
------------------------------------------------------------
------------------------------------------------------------
------------------------------------------------------------
------------------------------------------------------------
------------------------------------------------------------
------------------------------------------------------------
------------------------------------------------------------
-----------------------------------------------------------
>hAT-N160_DR|369340
------------------------------------------------------------
------------------------------------------------------------
------------------------------------------------------------
------------------------------------------------------------
------------------------------------------------------------
------------------------------------------------------------
------------------------------------------------------------
------------------------------------------------------------
------------------------------------------------------------
------------------------------------------------------------
------------------------------------------------------------
------------------------------------------------------------
------------------------------------------------------------
------------------------------------------------------------
----------------------------cagtgttgtgc-----aagttacttccaaact
gt------------------aatacatta-cagattactt----ac---tac--------
-------------tg-ttattta----aaagtaatctct--------taccttacaatat
tact----gtctcag---aattgta--atgttacat-ga-ctcttatattactttttagc
tactttcaccaaaataactacaaaattagaacttagcattctaaaat-a-cc---aaaat
gtactgca---gagcattttacatccagtagaaagcgatatgatgtagcataatgactgt
gacttatccaggctattaacgatatagtatataactggcaatgtgaaggctcaagacaat
gcaagaaaggatagcagtgagaatcacaaatgatctaagtctgtta-aaagta--tggaa
gaagtaaagtgattatctggcaatatctctgaatagcttgactatattaatattagacac
aataggcctaaatgtaaactccaatgccatgacaagatgcaga---ttttt-tt-ctttt
c--ctattgttcccgattttttattcactttaaattcaagtggctta-caacacaaaact
gtcatgcacaaactg-agcataatgaac--agctttcttag---------------tata
atgtttgttcactaaatttcc-tctgtttgtggacaaaactgcttgtgagctctcaaata
tacgctgct-cgtgtgcaaaatttctcacgctctctcaaatatgcactgctcatgcacaa
-actttcttgcgcagtctcagtacactgctcg-ctcaatg---ag------ata-tgcag
actcacaatttgtatcttgtgttc-ctccttccttttgtgctttttgatatgatttatat
tggttt--gcta--tttat--taaaaataaccaaaatact-----aaaatagacttaca-
------taa--taagtt--tttc--atctaataaaccataaca-tttttggctgtatgtt
aaataatgagatacttccagtttcaaacgcttaaagacacagagaatagaccttgaatgt
aaggaatacactttaatt-taaaaacatttatgaaacatccaaaaggtgaaccatactaa
tcaaaaaaaaaa---aaaaaaaaaaaacatttaaacaaaaa--tataactaacacaagca
gaaatgtaacta-----ataaatagggaaata----------tatta-tagcctattgta
ctattcactcttt--------------------tctca--ttttatcatggcaactaaaa
taaagtgaactagtctctgtggtcttccctgt----------------------------
------aatcctctcattttgaggaaaagctgttccacagggcccctgaacatacat-at
tggcatgtacagtgttttgaacac-----taatatagtaaagtactacaa-ttactctgt
tgta---------------------------gta----atactatagt-----tgctatg
gtaa---a-acaagagtaacataaacaaatcacccagtgctgtagtt-------------
----tgtttacaatataggttatattattctataactcaccacattttactgtagtaaaa
ctacactttgtatttcattttatcagttc-ac-------------ta--ttcttaatact
atagcatgctgaagcattcattaac---aatttgt--taataatac--tagccgaaaaca
-taggcagtatacctaaaac-tcaaaaacactagtatttattatataattta-ccttaa-
-------------------cct----gtaggtaaatagtgtagcaaa--atataaaccat
atcaacattct--ggat-----agca-----------------------tgcaaaagcac
gaaaagaggagaaa-cacaaggcac-aa-attgtgagtctgcatcatatgaccgagcgag
agcaaatcactcgtttgtgag--cagct------gtgttttgag----------------
------tgcacgcaaggag--ttttgtccatgaacagaggaaaccggcgtg---------
---ttca--ctcgctc----gtattacatgaatgcactctcgacgtgtaatactgcgctt
acg--acatttctcagtgaaataacaccatacgcacg--cacatccatcttacgaatgtt
ctgtcttctgccattttcatctgtttgcgctttttcctctgcacgttagggcttaacgtt
actacgaatcaggctgagcc-aaaagcctcgaacctcgagctc--aggctgaaatcattc
tgccatcaaagtaa----aaagctcca--tagccaa--agggagattaatgacaacacat
gcgtatatttactaaccacgaacaggaaatagaac-------tgcagta-ctt---ttta
tttgttaatgtcttgcgggcaaaaagtttg-ttgtaacgcatgcgttactgaacatgtac
--aaa--gtaa-aatattact--gaaa------------------acactactgcgttac
---agg-aaaat---gtaatacgttactgta--------a-tacattac-ttttgtaacg
cactactc---ccaacactg---------------------------------------
>hAT-N160_DR|369341
------------------------------------------------------------
------------------------------------------------------------
------------------------------------------------------------
------------------------------------------------------------
------------------------------------------------------------
------------------------------------------------------------
------------------------------------------------------------
------------------------------------------------------------
------------------------------------------------------------
------------------------------------------------------------
------------------------------------------------------------
------------------------------------------------------------
------------------------------------------------------------
------------------------------------------------------------
----------------------------cagtgttgtgc-----aagttacttccaaact
gt------------------aatacatta-cagatttttt----gt---tac--------
-------------gg-ttattta----aaagtaatccct--------taccttacaatat
tact----gcctcat---aattgtgatatgttaca------------------------t
tactttcaccaaaataactacagaattagaacttaacattttaaaatga-----ctaaat
gtactgca---gagcattttacatccagtagaaagtgatatgatgtagcgtcatgactgt
gatccatctagggtactaacaatatagtacataattggcaatgtaaaggctcaagacaat
gcaagaaaggatgtcagcaggaatcacaaatgatctaagtctgtta-aaagta--tggta
gaggtaaagtgattatctggtcatatctgtgaatagcttaaatatattcatattagacac
aacagacctatatgtaaactccaa--------------------------------tggc
a--tttctgctgcattgactt--gtcactctcatccactatggcgtgtttactgacaaat
gtcatgagcgcagtg-agcatggcgaatgaatctcttt----------------------
--gctcgtgcacagatttcct--ctgtttgtggtcaaaactgcttgtgagctctcaaa--
tacactgct-cgcgcata--ttttctcacg--ctctaatatatgcactactcacacacaa
-attttcttacgcactctcattacactgcatg-ctcagtg---ag---attata-taaag
actcacaatttgtgtcttgtgttc-cctctt--attcgtgctttttgatatgatttatat
tggtcc--acta--ttgat--taacattaaccaaaatact----aaaaaaagacttgca-
------tat----tattt-ttta---tctaataaactataaaa-tttttggctgtatg-c
atat-atgagatatttccagtttcaaacacttaaagacacagagaatagacgttggatgc
aaagaatacattttagct-t---------------gtattcaaaatgtgcaccatactta
tcaaat---------------aaaaaacattttaacaaaaa--tataactaacgcaagca
gaaatgtaacta--atagaaaatagggaaacacttgataaggtatta-tagcctactgta
ctattcactcttca-aataaatcttactatcaatccca--ttttatcatggc---ttaaa
taaaaagagctagtctctgtggtcttccacattgttgataagattttggaggacattttc
ccagtcatcctcttcattttgaggagaagctgttccacagggcccctgaacacgcat-at
tgacatgtacagtgttttgaacag-----tactatggtaaagtacttcaa-ttaatcagt
tgtg---------------------------gta----atactatagt-----tgctttg
gtaacaca------tgtaatttaaacaaattaccctgtgcctaa----------------
------------------------------------------------------------
------------------------------------------------------------
-------------------------------------------------aacctaaaaca
-taggcagtatagcttacac-tcaaaaacaatagtaatttttatagaattga-cctcaa-
-------------------cctttgagttaataaatagtgtaccaat--atataaacctt
attaacattcttgggat----aaccaatttaacaggagaatctttggagagcaaaagcat
gaaaggaaacggaaacacaaggcac-aa-attgtgagtctgcatcatcacacaga-----
------------------------------------------------------------
------------------------------------------------------------
------------------------------------------------------------
------------------------------------------------------------
------------------------------------------------------------
------------------------------------------------------------
------------------------------------------------------------
------------------------------------------------------------
------------------------------------------------------------
------------------------------------------------------------
------------------------------------------------------------
-----------------------------------------------------------
>hAT-N160_DR|369342
------------------------------------------------------------
------------------------------------------------------------
------------------------------------------------------------
------------------------------------------------------------
------------------------------------------------------------
------------------------------------------------------------
------------------------------------------------------------
------------------------------------------------------------
------------------------------------------------------------
------------------------------------------------------------
------------------------------------------------------------
------------------------------------------------------------
------------------------------------------------------------
------------------------------------------------------------
----------------------------cagcattgtgc-----aagttacttccaaact
gt------------------aatacatta-cagattactt----at---tac--------
-------------tg-ttattta----aatgtaatccct--------taccttacaatat
tact----gtctcag---aattgtaatatgttacgt-ta-cacttatattactttttagt
tactttcaccaaaataactacagaattagaacttaacattataaaattc-----tataat
gttctataat-gagcattttacatccagtagaaagtgatttgatgtagcagaatgactgt
gacctctccaggctactaacaatatagtatataattggaaatgtgaaggctcaagacaat
gcaagaaaggatgacagccagaatcacaaattatctg------tta-aaagta--tggta
aaggtaaagtgtttatctggcaatatctgtgaatggcttggctatattcatattagacac
aacaggccgatatgtaaactccaatgccatgacaaaatgcaga--ttttgt-tt-atttt
c--ttattgttgccattattgtatttactatacattcaagtggttta-caacacaaaaag
gtcatgcacaaagtg-agtataatgaaca--gctttttctg---------------tata
atgtttgtgcatcgatttcct--ctatttgtggacaaaactgcttgcaagctctc--aca
tacgcagct-cgcgcacaaa--ttctcacgatctctcaaatatgcactgctcacgcacaa
-attttcatacgtgctctcagtacactgcttt-ctcagtg---ag---attgta-tgcgg
actcacaatttgtgtcttgtgatc-ccttttcctttcgagcttttttatataaattatat
taggac--acta--tttat--taacaataaccaaaatact-----aaaatagactc----
-----------ataatt--ttta--atctaataaaccataaca-tttttggatgtatgtt
atatgatgagatatttcctacgtt-------------t--------taaacgttggatgt
aaagaataagttttatttg-aaaaacatttattaaacatccaaaaggtgcaccatactga
t---------------caaataaaaaacatttagacaaaaa-taaaaactaacacaagca
aaaatttaacta-----------ataaaaacacttgataaggtatta-tagcctactgta
ctattcactcttta-aataaatctcattatcaatctca--ttttatcatggcaactaaaa
caaagtgaactagtgtctgttgtcttccacattgttgatgagattgtggaggacattttc
tctgtcatcctcttcattttgagaagaagctgttccacagggcccctgaacacaca----
-----------------------------tattgtcattaagtactttaa-ttactctgt
tgtg---------------------------gta----atactataat-----tgctatg
gtaacaca-acaagtgtaatataaacaaatgatccagtgctgtagttttttatttttttt
attttttttacaatatggggtatattgtactacaattcatcacactttactgtagtaaaa
ctacacttcatatttcattttatgagttc-ac-------------ta--ttcttaatacg
acagtatgcttaagcattcattgta----------------aatac--tagcctaaaaca
-taggtagtataccttacac-tcaaaaacactagtatttattatagaattta-acttaa-
-------------------cct----gtaggtaaatagtgtagcatt--atataaaccat
ataaacattcttgggat-----aacaattaaataggaggatctctggagagcaacagaac
gaaaggaagaggaaacacaaggcac-ag-attgtgagcctgcat-atctgacggagcgag
agcaggtcgttagcacgtgag--cagcccagcaagtgttgag------------------
------ttaacgcgaggag--ttttgtccac----cgagcaaaccggcacg---------
---ttca--ctcgctc----gcattacatgaatgagctt---------------------
acg--acatttgtcagtga-----------------------------------aatgca
ctgttatctgccattttcatctatttgctgcttttccgccgcgcg--------------t
actgcgtactgggctgaggc-aatagccccaaaccttgagctcagatgctgaaatcattc
cgtgttcaaagtaa----aaaggtccc-attgccag--agggagattaatgacaacacgc
gcatatattcactagccacgaacagcaaatagaac-------tgctgta-ttt---ttta
tttgttaatgtcttgcgggcgaaaagtttg-ttgtaacgcacgcgttactgaacatgtac
--cga--gtaa-aatattact--gaaaatgtattagtaatgccttacactacagcgttac
---agg-aaaat---gtaatacattactgta--------a-tacattac-ttttgtaacg
cattactc---ccaacact----------------------------------------
>hAT-N160_DR|369343
------------------------------------------------------------
------------------------------------------------------------
------------------------------------------------------------
------------------------------------------------------------
------------------------------------------------------------
------------------------------------------------------------
------------------------------------------------------------
------------------------------------------------------------
----------------------------------------------------c-------
-a----------------------------------------------------------
------------------------------------------------------------
------------------------------------------------------------
------------------------------------------------------------
------------------------------------------------------------
--------------------------tcaattata-------------------------
------------------------------gtaattcatt---tgt---tg---------
-------------tggtaattc-------------------------t------------
----------------------atag-ttgctatggtta---------------------
------------------------------------------------------------
------------------------------------------------------------
------------------------------------------------------------
------------------------------------------------------------
------------------------------------------------------------
------------------------------------------------------------
------------------------------------------------------------
------------------------------------------------------------
------------------------------------------------------------
------------------------------------------------------------
-a----------------------------------------------------------
-----------------------c------------------------------------
-----------------------acaacatgat---------------------------
------------------tgttat-------------gg---------------------
------------------------------------------------------------
------------------------------------------------------------
------------------------------------------------------------
---------------------------------------------tg-------at----
------------------------------------------------------------
------------------------------------------------------------
------------------------------------------------------------
-------------------------------------------tctacaa-ttgatctgc
tgtg---------------------------gtg----attctatagt------------
------------------------------------------------------------
---------------------------t--------------------------------
------------------------------gc-------------tg-------------
----tg------------------------------------------------------
------------------------------------------------------------
---------------------------------------gtaac----------------
------------------------------------------------------------
------------------a------ca---------------------------------
------------------------------------------------------------
------------------------------------------------------------
------------------------------------------------------------
-----aca----------------------------------------------------
------------------------------------------------------------
------------------------------------------------------------
--------------------------------------g---------------------
------------------------------------------------------------
-------------------------------ttat-------------------------
------------agt---------------------------------------------
------------------------------------------------------------
----------------------a------------------------------------
>hAT-N160_DR|452440
------------------------------------------------------------
------------------------------------------------------------
------------------------------------------------------------
------------------------------------------------------------
------------------------------------------------------------
------------------------------------------------------------
------------------------------------------------------------
------------------------------------------------------------
------------------------------------------------------------
------------------------------------------------------------
------------------------------------------------------------
------------------------------------------------------------
------------------------------------------------------------
------------------------------------------------------------
----------------------------cagggttgtgc-----aagttacttccaaact
gt------------------aatacatta-cagattactt----at---tac--------
-------------tg-ttattta----aatgtaatccct--------taccttacaatat
tact----gtctcag---aattgtaatatgttacat-ta-ctcttatattactttttagt
tactttcaccaaaataactacagaattagaacttaacattataaaagtc-----tatatt
gttctataat-gagcattttacatccagtagaaagtgatttgatgtagcagaatgactgt
gacctctccaggctactaacaatatagtatataattggcaatgtgatggctcaagacaat
ccaagaaaggatgacagccagaattacaaatgatctg------tta-aaagta--tggta
gaggtaaagtgattatctggcaatatctctgaatggcttggctatgttcatattagacac
aacaggccgatatgtaaactccaatgccatgacaaaatgcaga--ttttgt-tt-ctttt
c--ttattgttgcctttattgtatttactttacattcatgtggttta-caacacaaaacc
atcctgcacaaagtg-agcatgatgaaca--gttttcttag---------------tata
atgtttgtgcaccgatttc----ctgtttgtggacaaaactgcttgcgagctctt--aca
tacgctgct-cgcgcacaaa--ttctcatgatatctcaaatacgcactgctcacgcacaa
-gttttcttgcgtgctctcagtacactgctct-ctcagtg---agattattata-tgcag
actcacaattcatgtcttgtgttc-cctcttcctttcaagctttttaatatgaattatat
tagtac--acta--tttat--taacaataaccaaaatact-----aaaatagactt----
-----------ataatt--ttta--atctaataaaccataaca-ttgttggctgtatatt
atatgatgagatatttcaaat---------------------------------------
------------------------------------------------------------
-------------------aaaaaaagcatttagacaaaaa-tataaactaaagcaagca
gaaatgtaacta-----------atagaaacacttgataaggtatta-tagcctactgta
ctattcagtcttca-aataaataccattatcaatcaca---ttttttatggcaactaaaa
taaagtgaactagtgtctgttgtcttccacattgttgtttagattgtggaggacattttc
cctgccatgatcttcattttgagaagaagctgttccacagggcccctgaacacaca----
-----------------------------tattgtcattaagtactgtaa-ttactttgt
tgtg---------------------------gta----atactatagt-----tgctatg
gtaacaca-agaagtgtaatataaacaaatgatccagtgctgtagt-----------ttt
tttttttttacaatatggggtagattgtactacaattcaccacactttactgtagtaaaa
ctacactttatatttaattttatgagttc-ac-------------ta--ttcttaatacg
acagtatgcttaagcattcattgta----------------aatactagagcctaaaaca
-taggcagtataccttacac-tcaaaaacactagtatttattatagaattta-tcttaa-
-------------------cct----gtaagtaaatagtgtagcaat--atataaaccat
ataaacattcttgggat-----aacaattaaataggaggatctctggagagcaacagcac
gaaaggaggaggaaacacaaggcac-ag-attgtgag--tgcatcatctgccggagcgag
agcaggtcgaga----gagac--cagcccagccagtgttgag------------------
------tgaacgcgaggag--ttttgtccac----agaggaaaccggcacg---------
---ttca--ctcgctc----gtattacatgaatgagctt---------------------
acg--acatttgtcagtgaaataacgccatatgcact--tacgtccatctcgcgaatgca
ctgtcttataacattttcatctatttgccgcttttccgctgcgcg--------------t
actgcgaaccgggctggcc--aatatcgccggaccttgagctcagaagctgaaatcattc
cgcgttcaaagtaa----aaagatccc-atagccag--agggagattaatgacagcatgc
acatatattctctagccacgaacaggaaatataac-------tgcggca-ttt---ttta
tttgttaatgtcttgcagccgaaaagtgtg-ttgtaacgcacgcgttactgaacatgtac
--cga--gtaa-aatattact--gaaaatgtattaataatgccttacactactgcgttac
---agg-aaaat---gtaatacattactgta--------a-tacattac-ttttgtaacg
cattactc---ccaacactg---------------------------------------
>hAT-N160_DR|452441
------------------------------------------------------------
------------------------------------------------------------
------------------------------------------------------------
------------------------------------------------------------
------------------------------------------------------------
------------------------------------------------------------
------------------------------------------------------------
------------------------------------------------------------
------------------------------------------------------------
------------------------------------------------------------
------------------------------------------------------------
------------------------------------------------------------
------------------------------------------------------------
------------------------------------------------------------
------------------------------------------------------------
------------------------------------------------------------
------------------------------------------------------------
------------------------------------------------------------
------------------------------------------------------------
------------------------------------------------------------
------------------------------------------------------------
------------------------------------------------------------
------------------------------------------------------------
------------------------------------------------------------
------------------------------------------------------------
------------------------------------------------------------
------------------------------------------------------------
------------------------------------------------------------
------------------------------------------------------------
------------------------------------------------------------
------------------------------------------------------------
------------------------------------------------------------
------------------------------------------------------------
------------------------------------------------------------
------------------------------------------------------------
------------------------------------------------------------
------------------------------------------------------------
------------------------------------------------------------
------------------------------------------------------------
------------------------------------------------------------
------------------------------------------------------------
------------------------------------------------------------
------------------------------------------------------------
------------------------------------------------------------
------------------------------------------------------------
------------------------------------------------------------
------------------------------------------------------------
------------------------------------------------------------
------------------------------------------------------------
------------------------------------------------------------
------------------------------------------------------------
------------------------------------------------------------
------------------------------------------------------------
------------------------------------------------------------
------------------------------------------------------------
------------------------------------------------------------
--------------------------aaatagaac-------tgctgta-ttt---ttta
tttcttaatgtcttgcttgcaaaaagtttg-ttgtaacgcatgcgttactgaacatgttc
--tga--ctaa-aatattact--gaaaatgtattagtaatgccttacactact--gttac
---agg-aaaaa---gtaatacattactgta--------a-tacattac-ttttgtaacg
cattactc---ccaacactg---------------------------------------
>hAT-N160_DR|452442
------------------------------------------------------------
------------------------------------------------------------
------------------------------------------------------------
------------------------------------------------------------
------------------------------------------------------------
------------------------------------------------------------
------------------------------------------------------------
------------------------------------------------------------
------------------------------------------------------------
------------------------------------------------------------
------------------------------------------------------------
------------------------------------------------------------
------------------------------------------------------------
------------------------------------------------------------
------------------------------------------------------------
-------------------------------------------------taa--------
-------------tg-tcattt--t--actgtaattaat--------taaattacaatat
cact----gtgtttg---aaatgtaatgtgttacac-ta-cgtttgtat-----------
------------------------------------------------------------
------------------------------------------------------------
------------------------------------------------------------
------------------------------------------------------------
------------------------------------------------------------
------------------------------------------------------------
------------------------------------------------------------
------------------------------------------------------------
------------------------------------------------------------
--------t---------------------------------------------------
-a----------------------------------------------------------
-----------------------c------------------------------------
-------------------------------------------------g----------
-------------------ttta--------------ag---------------------
------------------------------------------------------------
------------------------------------------------------------
------------------------------------------------------------
--------------------------------------------tta-------------
------------------------------------------------------------
-------------------------------------------------------ctttc
------------------------------------------------------------
------------------------------------------------------------
------------------------------------------------------------
------------------------------------------------------------
------------------------------------------------------------
------------------------------ac-------------ca-------------
------------------------------------------------------------
------------------------------------------------------------
------------------------------------------------------------
------------------------------------------------------------
------------------a-------ag--------------------------------
------------------------------------------------------------
------------------------------------------------------------
------------------------------------------------------------
------------------------------------------------------------
------------------------------------------------------------
------------------------------------------------------------
-----------------------------taaccac------------------------
------------------------------------------------------------
------------------------------------------------------------
------------------------------------------------------------
------------------------------------------------------------
-----------------------------------------------------------
>hAT-N160_DR|452443
------------------------------------------------------------
------------------------------------------------------------
------------------------------------------------------------
------------------------------------------------------------
------------------------------------------------------------
------------------------------------------------------------
------------------------------------------------------------
------------------------------------------------------------
------------------------------------------------------------
------------------------------------------------------------
------------------------------------------------------------
------------------------------------------------------------
------------------------------------------------------------
------------------------------------------------------------
----------------------------cagtgttgtgc-----aagttacttccaaact
gt------------------aatacatta-cagattactt----at---tac--------
-------------tg-ttattta----aatgtaatccct--------taccttacaatat
tact----gtgtcag---aactgtaatatgttacat-ta-ctcttataatactttttagt
tactttcaccaaaataactacagaattagaacttaacattataaaattc-----tataat
gttctataat-gagcattttacatccagtagaaagtgatttgatgtagcagaatgactgt
gacctctccaggctactaacaatatagtatataattggcagtgtgatggctcaagacaat
gcaagaaaggatgacagccagaattacaaatgatctg------tta-aaagta--tggta
gaggtaaagtgattatctggcaatatctgtgaatggcttggctatattcatataagacac
aacaggccgatatgtaaactccaatgccatgacaaaatgcaga--ttttgt-tt-ctttt
c--ttattgttgctattattgtatttactttacattcaagtggttta-caacagaaaacc
gtcctgcacaaagtg-agcatgatgaaca--gctttctcag---------------ttta
atgtttgtgcaccgatttc----ctgtttgtggacaaaactgcttgcgagctctc--aca
tacgctgct-cacgcacaaa--ttctcaggatctctcaaatatgcactgctcacgcacaa
-gttttcttgcgtgctctcagtacactgctct-ctcagtg---ag---attata-ggcag
actcacaatttgtgtcttgtgttc-cctcttcctttcaagctttttgatatgaattatat
tggtac--acta--tttat--taataataaccaaaatact-----aaaatagactt----
-----------ataatt--ttta--atctaataaaccataaca-ttgttgactgtatgtt
atatgacgagatatttcaaat---------------------------------------
------------------------------------------------------------
--------------------aaaaaagcatttagacaaaaa-taaaaactaacgcaagca
gaaatgtaacta-----------atagaaaaacttgataaggtatta-tagcctactgta
ctattcactcttca-aataaatctcattgtcaatcaca---ttttttatgtcaactaaaa
taaagcgaactagtgtctgttgtcttccacattgttgatgagattgtggaggacattttc
cctgccatcatcttcattttgaaaagaagctgttccacagggcccctgaacacaca----
-----------------------------tattgtcattaagtactttaa-ttactctgt
tgtg---------------------------gta----atactatagt-----tgctatg
gtaacaca-agaagtgtaatataaacaaatgatccagtgctgt-----------------
------------------------------------------------------------
------------------------------------------------------------
------------------------------------------------------------
------------------------------------------------------------
------------------------------------------------------------
------------------------------------------------------------
------------------------------------------------------------
------------------------------------------------------------
------------------------------------------------------------
------------------------------------------------------------
------------------------------------------------------------
------------------------------------------------------------
------------------------------------------------------------
------------------------------------------------------------
------------------------------------------------------------
------------------------------------------------------------
------------------------------------------------------------
------------------------------------------------------------
-----------------------------------------------------------
>hAT-N160_DR|452444
------------------------------------------------------------
------------------------------------------------------------
------------------------------------------------------------
------------------------------------------------------------
------------------------------------------------------------
------------------------------------------------------------
------------------------------------------------------------
------------------------------------------------------------
------------------------------------------------------------
------------------------------------------------------------
------------------------------------------------------------
------------------------------------------------------------
------------------------------------------------------------
------------------------------------------------------------
------------------------------------------------------------
------------------------------------------------------------
------------------------------------------------------------
------------------------------------------------------------
------------------------------------------------------------
------------------------------------------------------------
------------------------------------------------------------
------------------------------------------------------------
------------------------------------------------------------
------------------------------------------------------------
------------------------------------------------------------
------------------------------------------------------------
------------------------------------------------------------
------------------------------------------------------------
------------------------------------------------------------
------------------------------------------------------------
------------------------------------------------------------
------------------------------------------------------------
------------------------------------------------------------
------------------------------------------------------------
------------------------------------------------------------
------------------------------------------------------------
------------------------------------------------------------
------------------------------------------------------------
------------------------------------------------------------
------------------------------------------------------------
------------------------------------------------------------
--------------------------------------gctgtag---------------
--tttttttacaatatggggtagaatgtactacaattcaccacactttactgtagtaaaa
ctacactttatatttaattttatgagttc-at-------------ta--ttcttaatacg
acagtatgcttaagcattcattgta----------------aatactatagcctaaaaca
-taggcagtataccttacac-tcaaaaacaatagtatttattatagaattta-tcttaa-
-------------------cct----gtaagtaaatagtgtagcaat--atataaaccat
ataaacattcttgggat-----gacaattaaataggaggatctctggagagcaacagaac
gaaaggaagaggaaacacaaggcat-ag-attgtgagtctgcatcatctgacagagcgag
agcaggtcttttgcacgtgag--cagcccagccc--------------------------
-----------------------------------------agccaacacg---------
---ttca--ctcgctc----gtattacatgaatgagctt---------------------
acg--acatttgttagggaaataacgccatatgcact--tacatccgtctcgcgaatgca
ctgtcttttgccattttcatctatttgccgcttttccgctgcgcg--------------t
actgtgaaccgggctgagcc-aatatcgccggaccttgagctcagaagctgaaatcattc
cgcgttcaaagtaa----aaaggtccc-atagccag-aagggagattaataacagcacgc
gcatatattctctagccatgaacaggaaatagaac-------tgtggta-ttt---ttta
cttgttaatttcttgcggctgaaaagtgtg-ttgtaacgcacgcgttactgaacatgtac
--cga--gtaa-aatattact--gaaaatgtattagtaatgccttacactactgcgttac
---agg-aaaat---gtaatacattactgta--------a-tacattac-ttttgtaacg
cattactc---ccaacactg---------------------------------------
>hAT-N160_DR|452445
------------------------------------------------------------
------------------------------------------------------------
------------------------------------------------------------
------------------------------------------------------------
------------------------------------------------------------
------------------------------------------------------------
------------------------------------------------------------
------------------------------------------------------------
------------------------------------------------------------
------------------------------------------------------------
------------------------------------------------------------
------------------------------------------------------------
------------------------------------------------------------
------------------------------------------------------------
---------------------------------------------------------act
gt------------------aaaccccaa-taaattacttttaaat---tac--------
-------------tg-ttattta----aaagtaatccct--------tacattacagtat
tact----gtctcag---aattgtaataggttacat-ta-ctcttat--tactttttagt
ttctttcaccaaaataactacagaattagaattagacattataaaattc-----tataat
gttctaaaaa-gagcattttacatccagtagaaagtgatttgatgtagcagaatgactgt
gacttctccaggctactaaaaatatagtatataattggcaatctgaaggctcaagacaat
gcaagaaaggatgacagccagaatcacaaatgatctg------tta-aaagta--tggta
gaggtaaagtgattatctggcaatatctgtgaatggcttggctatattcatattagacac
aacaggccgatatgtaaattccaatgccatgacaaaatgcaga--atttgt-tt-ctttt
c--ttattgttgccattattgtatttactttacattcaagtggttta-caacacaaaacc
gtcctgcacaaagtg-agcatgatgaaca--gctttctcag---------------tata
atgtttgtgcaccgatttcct--ctgtttgtggacaaagctgcttgcgagctctc--aca
tacgctgct-tgcgcacaaa--ttctcacgatctctcaaatatgcactgctcacgcacaa
-gttttcttgcgtgcactcagtacactgctct-cttagtg---ag---attata-tgcag
actcacaatttgtgtcttgttttc-cctcttccttttaagctttttgatatgatttataa
tagtac--acta--tttat--taacaataaccaaaatact-----aaaatagactt----
-----------ataatt--ttta--atctaatgaaccataaaa-tatttggctgtatgtt
atatgatgagacatttccagctataaacacttaaagataaagagaatagacgttggatgt
aaagaatat---------------------------------------------------
------------------------------------------------------------
------------------------------------------------------------
------------------------------------------------------------
------------------------------------------------------------
------------------------------------------------------------
------------------------------------------------------------
-------------------------------gtg--------------------------
------------------------------------------------------------
------------------------------------------------------------
------------------------------at----------------------------
------------------------------------------------------------
------------------------------------------------------------
------------------------------------------------------------
------------------------------------------------------------
------------------------------------------------------------
-----gtcgttggcacgtgag--cagcccagccaatgtttag------------------
------tgcaagcgaggag--ttttgtccac----agtggaaaccaacacg---------
---ttca--cttgctc----gtattacatgaacgagctt---------------------
acg--acatttgtcagtgaaataaccccatgtgcact--tacgtccatctcgcgaatac-
-tgtcttctgccattttcat--atgtgccgcttttcccctgcgcgtcaggacttaacctt
actgcgaaccgggctgagct-aatagccccagacctcgagctcagaggctgaaatcattt
cgcgttcaaagtaa----aatggtcct-atagccag--agggagattaataacaacacac
gcatatattcactagccacgaacaggaaatagaac-------tgcagta-ttt---ttta
tttgtttatgtcttgcgggcgaaaagtgtg-ttgtaacgcacgcgttactgaacatgttc
--cga--gtaa-aatattact--gaaaatttattagtaatgccttacactactgcgttac
---agg-aaaat---gtaatacattactgta--------a-tacattac-ttttgtaacg
cattactc---ccaacactg---------------------------------------
>hAT-N160_DR|452446
------------------------------------------------------------
------------------------------------------------------------
------------------------------------------------------------
------------------------------------------------------------
------------------------------------------------------------
------------------------------------------------------------
------------------------------------------------------------
------------------------------------------------------------
------------------------------------------------------------
------------------------------------------------------------
------------------------------------------------------------
------------------------------------------------------------
------------------------------------------------------------
------------------------------------------------------------
------------------------------------------------------------
------------------------------------------------------------
------------------------------------------------------------
------------------------------------------------------------
------------------------------------------------------------
------------------------------------------------------------
------------------------------------------------------------
------------------------------------------------------------
------------------------------------------------------------
------------------------------------------------------------
------------------------------------------------------------
------------------------------------------------------------
------------------------------------------------------------
------------------------------------------------------------
------------------------------------------------------------
------------------------------------------------------------
------------------------------------------------------------
------------------------------------------------------------
------------------------------------------------------------
------------------------------------------------------------
------------------------------------------------------------
------------------------------------------------------------
------------------------------------------------------------
------------------------------------------------------------
------------------------------------------------------------
------------------------------------------------------------
------------------------------------------------------------
------------------------------------------------------------
------------------------------------------------------------
------------------------------------------------------------
------------------------------------------------------------
------------------------------------------------------------
-----------------------------ggtgaaaagtgtatca---------------
------------------------------------------------------------
------------------------------------------------------------
------------------------------------------------------------
------------------------------------------------------------
------------------------------------------------------------
--------------agtaaaacaac-----------------------------------
------------------------------------------------------------
------------------------------------------------------------
------------------------------------------------------------
------------------------------------------------------------
---------------------------------------caagtaaaagtaaaaatgtac
--caa--gtaa-aatattact--gaaaatatattagtaatgc----caccaatgtgttac
---agc-aaaaa---ttaaacaattactgca--------a-t------------------
-----------------------------------------------------------
>hAT-N160_DR|452447
------------------------------------------------------------
------------------------------------------------------------
------------------------------------------------------------
------------------------------------------------------------
------------------------------------------------------------
------------------------------------------------------------
------------------------------------------------------------
------------------------------------------------------------
------------------------------------------------------------
------------------------------------------------------------
------------------------------------------------------------
------------------------------------------------------------
------------------------------------------------------------
------------------------------------------------------------
----------------------------cagtgttgtgc-----aagttacttccaaact
gt------------------aatacatta-c-------tt----at---tac--------
-------------tg-ttattta----aatgtaatccct--------taccttacaatat
tact----gtctcag---aattgtaatatgttaaat-ta-ctcttatattactttttagt
tactttcaccaaaataactaaagaattagaacttaacattataaaattc-----tataat
gttctataat-gagcattttacatccagtaaaaagtgatttgatgtagcagaatgagtgt
aacctctccaggctactaacaatatagtatataattggcactgtgaaggctcaagacaat
gcaagaaaggatgacagccagaattacaaaagatctg------tta-aaagta--tggta
gaggtaaagtgattatctggcaatatctgtgaatggcttgactatattcatagtagacac
aacaggccgatatgtaaactccaatgccatgacaaaatgcaga--ttttgt-tt-ctttt
c--ttattgttgccattattgtatttactttacattcaagtggttta-caacacaaaacc
gtcctgcacaaagtg-agcatgatgaaca--gctttctcagt------------------
atgtttgtgcatcgatttc----ctgtttgtggacaaaactgcttgcgagctct------
--------t----------------------------aaatatgcactgctcacgcacaa
-gttttct----tgctctcagtacactgctct-ctcagtg---ag---attata-tgcaa
actcccaatttgtatcttgtgttc-cctcttcctttcaagcttgttgatatgaattatat
tagtac--acta--tttat--taacaataaccaaaatact-----aaaatagactttttt
-----ttagatagaatt--ttga--atataataaaccatatta-ttgttggctgtatgtt
atatgatgagatatttcaaat---------------------------------------
------------------------------------------------------------
---------------------aaaaagcatttagacaaaaa-taaaaactaacgcaagca
gaaatgcaacta-----------atagaaacacttgatatggtat---tatcctactgta
ctattcactcttca-aataaatgtcattatcaatcaca--attttttatggcaactaaaa
taaagtgaactagcgtctgttgtgttccacattgttgatgagattgtggaggacatattc
cctgccatcatcttcattttgagaagaagctgttccacagggccccttaacacaca----
-----------------------------tattgtcattaagtgctttaa-ttactctgt
tgtg---------------------------gta----atactatagt-----tgctatg
gtaacaca-acaagtgtaatataaacaaatgatccagtgctgtagt--------------
---ttttttacaatatggggtagattgtactacaattcaccacactttactgtagtaaaa
ctacactttatatttaattttatgagttc-aa-------------ta--ttcataatacg
acagtatgcttaagcattcattgta----------------aatactatagcctaaaaca
-taggcagtataccttatac-tcaaaaacactagtatttattatagaattta-tcttaa-
-------------------cct----gtaagtaaatagtgtagcaat--atatgaaccgt
ataaaaattcttgggat-----aacaattaaataggaggatctctggagagcaacagaac
aaaattaagaggaaacacaaggcac-ag-attgtgagtctgcatcatctgtcggagcgag
agcaggtcgttagcacgtgag--cagcccagccagtgttgag------------------
------ttaacgcgaggag--ttttgtccac----agaggaaaccggcacg---------
---ttca--ctcgctc----gtattacatgaatgagctt---------------------
acg--acatttgttagagaaataacgccatatgcact--tacgtccgtctcgcgaatgca
ctgtcttatgccattttcatctattt--------tccgctgtgcg--------------t
actgcgaaccgggctgagcc-aatagccccggaccttgagctcagaagctgaaatcattc
cgcgttcaaagtaa----aaaggtccc-atagccag--agggagattaattacagcacgc
gcatatattctctagccacgaacaggaaatagaac-------tgcggta-ttt---ttta
tttgttaacgtcttgcgggcgaaaagtgtg-ttgt-------------------------
------------------------------------------------------------
--------------------------------------------------------aacg
cattactg---------------------------------------------------
>hAT-N160_DR|452448
------------------------------------------------------------
------------------------------------------------------------
------------------------------------------------------------
------------------------------------------------------------
------------------------------------------------------------
------------------------------------------------------------
------------------------------------------------------------
------------------------------------------------------------
------------------------------------------------------------
------------------------------------------------------------
------------------------------------------------------------
------------------------------------------------------------
------------------------------------------------------------
------------------------------------------------------------
------------------------------------------------------------
------------------------------------------------------------
------------------------------------------------------------
------------------------------------------------------------
------------------------------------------------------------
------------------------------------------------------------
------------------------------------------------------------
------------------------------------------------------------
------------------------------------------------------------
------------------------------------------------------------
------------------------------------------------------------
------------------------------------------------------------
------------------------------------------------------------
------------------------------------------------------------
------------------------------------------------------------
------------------------------------------------------------
------------------------------------------------------------
------------------------------------------------------------
------------------------------------------------------------
------------------------------------------------------------
------------------------------------------------------------
------------------------------------------------------------
------------------------------------------------------------
------------------------------------------------------------
------------------------------------------------------------
------------------------------------------------------------
------------------------------------------------------------
------------------------------------------------------------
------------------------------------------------------------
------------------------------------------------------------
------------------------------------------------------------
------------------------------------------------------------
------------------------------------------------------------
------------------------------------------------------------
------------------------------------------------------------
------------------------------------------------------------
------------------------------------------------------------
------------------------------------------------------------
------------------------------------------------------------
------------------------------------------------------------
------------------------------------------------------------
--------------------------------------------------------acac
gcgtatgttcccgaaccacaaaaaggaaaaagaact--tacttgctgta-ttt---ttta
ttatttaatgccttgcgggcaaaaagtgtg-ttgtaacacaatggttactgaacatgtac
--tga--gtaa-aatatcact--aaaaatgtgttagtaatgccttacattactgcgttac
---agt-aaaat---g-aatacattactgta--------a-tacattac-tttagtaacg
cattactc---taaacactg---------------------------------------
>hAT-N160_DR|452449
------------------------------------------------------------
------------------------------------------------------------
------------------------------------------------------------
------------------------------------------------------------
------------------------------------------------------------
------------------------------------------------------------
------------------------------------------------------------
------------------------------------------------------------
------------------------------------------------------------
------------------------------------------------------------
------------------------------------------------------------
------------------------------------------------------------
------------------------------------------------------------
------------------------------------------------------------
------------------------------------------------------------
------------------------------------------------------------
------------------------------------------------------------
-------------------------------------ca-ctttcattc-----------
------------------------------------------------------------
------------------------------------------------------------
---------a--------------------------------------------------
-------------------------------------------tta--------------
------------------------------------------------------------
-------------------------------------------g--------ctgcattt
c------------cg---------------------------------------------
------------------------------------------------------------
---------------------------------------ctg------------------
--------tc--------------------------------------------------
-g------------------------------ggccagtg--------------------
-----------------------c------------------------------------
------gagccaga-------------------------------gc-------------
-------------------tgtt--------------at------------cgggc----
------------------------------------------------------------
------------------------------------------------------------
------------------------------------------------------------
---------------------------------------------cg-------------
------------------------------------------------------------
------------------------------------------------------------
------------------------------------------------------------
------------------------------------------------------------
------------------------------------------------------------
----------------------t-------------------------------------
------------------------------------------------------------
------------------------------ac-------------ca-------------
------------------------------------------------------------
------------------------------------------------------------
------------------------------------------------------------
------------------------------------------------------------
------------------a------tag--------------------------------
------------------------------------------------------------
------------------------------------------------------------
--------cccgt-----------------------------------------------
-------------ga----------------------g----------------------
------------------------------------------------------------
----------------------------------catgagcagtgaggctgaaatcatgt
tgcatt------------------------------------------------------
------------------------------------------------------------
------------------------------------------------------------
------------------------------------------------------------
------------------------------------------------------------
-----------------------------------------------------------
>hAT-N160_DR|529874
------------------------------------------------------------
------------------------------------------------------------
------------------------------------------------------------
------------------------------------------------------------
------------------------------------------------------------
------------------------------------------------------------
------------------------------------------------------------
------------------------------------------------------------
------------------------------------------------------------
------------------------------------------------------------
------------------------------------------------------------
------------------------------------------------------------
------------------------------------------------------------
------------------------------------------------------------
------------------------------------------------------------
---------------------------------tttcctac--agc---tatagg-----
-----------gcatgttatac-------------------------t------------
----------------------acaa--aacaccagttt---------------------
------------------------------------------------------------
------------------------------------------------------------
------------------------------------------------------------
------------------------------------------------------------
------------------------------------------------------------
------------------------------------------------------------
------------------------------------------------------------
------------------------------------------------------------
------------------------------------------------------------
------------------------------------------------------------
-a----------------------------------------------------------
-----------------------c------------------------------------
----------------------tgttgcaa------------------------------
-----a-------------attaa-------------aa---------------------
------------------------------------------------------------
------------------------------------------------------------
------------------------------------------------------------
---------------------------------------------aa-------a-----
-------------------------------------------------------tacta
cag----------------------------------------------------cct--
------------------------------------------------------------
--------------------------atgcattacag---------ttta-tcagtcaac
tata------------------------t--gtt----atactacagta-----------
------------------------------------------------------------
---------------------------t--------------------------------
------------------------------gcaggctgtaata-ata-------------
----cagt----------------------------------------------------
------------------------------------------------------------
---------------------------------------gtaat----------------
------------------------------------------------------------
------------------a------ca---------------------------------
------------------------------------------------------------
------------------------------------------------------------
------------------------------------------------------------
--c--ttt----------------------------------------------------
------------------------------------------------------------
------------------------------------------------------------
--------------------------------------a---------------------
------------------------------------------------------------
-------------------------------ctgt-------------------------
------------agtatggttc-aaaa------------------acactac---agtat
---tccttgtac---agaatctattctatcc------------------ctcaaaa----
-----------caaatattaca-------------------------------------
>hAT-N160_DR|529875
------------------------------------------------------------
------------------------------------------------------------
------------------------------------------------------------
------------------------------------------------------------
------------------------------------------------------------
------------------------------------------------------------
------------------------------------------------------------
------------------------------------------------------------
------------------------------------------------------------
------------------------------------------------------------
------------------------------------------------------------
------------------------------------------------------------
------------------------------------------------------------
------------------------------------------------------------
------------------------------------------------------------
-------------------------------acatgattt----at--------------
-------------agaatattt--------------------------------------
------------------attaagaatacatcaaa------tactataa-----------
------------------------------------------------------------
------------------------------------------------------------
------------------------------------------------------------
-------------------------------------------ata--------------
------------------------------------------------------------
------------------------------------------------------------
-------------catttt-----------------------------------------
------------------------------------------------------------
------------------------------------------------------------
--------t---------------------------------------------------
-a--------------------------------------------ttgatatt------
-----------------------c-a----------------ttttga------------
--------------tccag-----------------------------------------
-------------------tatat-------------a----------------------
------------------------------------------------------------
------------------------------------------------------------
------------------------------------------------------------
--------------------------------------------atg-------------
------------------------------------------------------------
------------------------------------------------------------
------------------------------------------------------------
------------------------------------------------------------
------------------------------------------------------------
----------------------a-------------------------------------
------------------------------------------------------------
------------------------------ac-------------ca-------------
------------------------------------------------------------
------------------------------------------------------------
------------------------------------------------------------
------------------------------------------------------------
-------------------------taa--------------------------------
------------------------------------------------------------
------------------------------------------------------------
------------------------------------------------------------
------------------------------------------------------------
------------------------------------------------------------
------------------------------------------------------------
-------------------------------------ca---------------------
------------------------------------------------------------
-------------------------------tttt-------------------------
--tgactgtag-------------------------------------------------
---------------------------------------gttatgatgaat---------
-----------------------------------------------------------
>hAT-N160_DR|529876
------------------------------------------------------------
------------------------------------------------------------
------------------------------------------------------------
------------------------------------------------------------
------------------------------------------------------------
------------------------------------------------------------
------------------------------------------------------------
------------------------------------------------------------
------------------------------------------------------------
------------------------------------------------------------
------------------------------------------------------------
------------------------------------------------------------
------------------------------------------------------------
------------------------------------------------------------
----------------------------cagagttgggc-----aatttttttaaaaaat
gt------------------aatacaata-taggttactg--------------------
----------------tcatttg----aatgtatttacat-------tacaatataccat
cattt-------------aaatgtaatgtgttacga-tactttgtataa-----------
------------------------------------------------------------
------------------------------------------------------------
------------------------------------------------------------
------------------------------------------------------------
------------------------------------------------------------
--------------------------------------------attt------------
------------------------------------------------------------
------------------------------------------------------------
------------------------------------------------------------
--------t---------------------------------------------------
-a-----------------------------------------agt--------------
-----------------------ct-----------------------------------
------------------------------------------------------------
-------------------tttacc------------aa---------------------
------------------------------------------------------------
------------------------------------------------------------
------------------------------------------------------------
--------------------------------------------ata-------------
------------------------------------------------------------
------------------------------------------------------------
------------------------------------------------------------
------------------------------------------------------------
------------------------------------------------------------
------------------------------------------------------------
------------------------------------tc----------------------
------------------------------ac-------------tg-------------
------------------------------------------------------------
------------------------------------------------------------
------------------------------------------------------------
------------------------------------------------------------
------------------a-------aa--------------------------------
------------------------------------------------------------
------------------------------------------------------------
-----------------------------------------------------------t
atg--gca----------------------------------------------------
------------------------------------------------------------
------------------------------------------------------------
--------------------------------------a---------------------
------------------------------------------------------------
-------------------------------tctt-------------------------
------------aatatta-----------------------------------------
------------------------------------------------------------
-----------------------------------------------------------
>hAT-N160_DR|529877
------------------------------------------------------------
------------------------------------------------------------
------------------------------------------------------------
------------------------------------------------------------
------------------------------------------------------------
------------------------------------------------------------
------------------------------------------------------------
------------------------------------------------------------
------------------------------------------------------------
------------------------------------------------------------
------------------------------------------------------------
------------------------------------------------------------
------------------------------------------------------------
------------------------------------------------------------
------------------------------------------------------------
----------------------tatt----gtaattgatc---tgt---tg---------
-------------tggtgtctc-------------------------t------------
----------------------atag-ttgccatag-ta---------------------
------------------------------------------------------------
------------------------------------------------------------
------------------------------------------------------------
------------------------------------------------------------
------------------------------------------------------------
------------------------------------------------------------
------------------------------------------------------------
------------------------------------------------------------
------------------------------------------------------------
------------------------------------------------------------
-a----------------------------------------------------------
-----------------------c------------------------------------
------------------------------------------------------------
------------------------------------------------------------
------------------------------------------------------------
------------------------------------------------------------
------------------------------------------------------------
------------------------------------------------------------
------------------------------------------------------------
------------------------------------------------------------
------------------------------------------------------------
----------------------------------------------ataa-ttaatttgt
tgtg---------------------------gtt----attctgtagt------------
------------------------------------------------------------
---------------------------t--------------------------------
------------------------------gc-------------ta-------------
----tg------------------------------------------------------
------------------------------------------------------------
---------------------------------------acatc----------------
------------------------------------------------------------
------------------a------ca---------------------------------
------------------------------------------------------------
------------------------------------------------------------
------------------------------------------------------------
-----aca----------------------------------------------------
------------------------------------------------------------
------------------------------------------------------------
--------------------------------------a---------------------
------------------------------------------------------------
-------------------------------ctat-------------------------
------------agc---------------------------------------------
---------------------tattgtaat------------------------------
-----------------------------------------------------------
>hAT-N160_DR|529878
------------------------------------------------------------
------------------------------------------------------------
------------------------------------------------------------
------------------------------------------------------------
------------------------------------------------------------
------------------------------------------------------------
------------------------------------------------------------
------------------------------------------------------------
------------------------------------------------------------
------------------------------------------------------------
------------------------------------------------------------
------------------------------------------------------------
------------------------------------------------------------
------------------------------------------------------------
------------------------------------------------------------
----------gctattgcaaagaacc----tgaattaatc---tat---tg---------
-------------tggtgattc-------------------------t------------
----------------------acag-ttgctgtag-ta---------------------
------------------------------------------------------------
------------------------------------------------------------
------------------------------------------------------------
------------------------------------------------------------
------------------------------------------------------------
------------------------------------------------------------
------------------------------------------------------------
------------------------------------------------------------
------------------------------------------------------------
------------------------------------------------------------
-a----------------------------------------------------------
-----------------------c------------------------------------
-----------------------acaacac------------------------------
--------------------ctat-------------a----------------------
------------------------------------------------------------
------------------------------------------------------------
------------------------------------------------------------
------------------------------------------------------------
------------------------------------------------------------
------------------------------------------------------------
------------------------------------------------------------
----------------------------------------------gtga-ttgatatgt
tgtg---------------------------gtg----attctacagt------------
------------------------------------------------------------
---------------------------t--------------------------------
------------------------------ac-------------ta-------------
----tg------------------------------------------------------
------------------------------------------------------------
---------------------------------------gtaac----------------
------------------------------------------------------------
------------------a------ca---------------------------------
------------------------------------------------------------
------------------------------------------------------------
------------------------------------------------------------
-----aca----------------------------------------------------
------------------------------------------------------------
------------------------------------------------------------
------------------------------------------------------------
------------------------------------------------------------
------------------------------------------------------------
------------------------------------------------------------
------------------------------------------------------------
-----------------------------------------------------------
>hAT-N160_DR|613821
------------------------------------------------------------
------------------------------------------------------------
------------------------------------------------------------
------------------------------------------------------------
------------------------------------------------------------
------------------------------------------------------------
------------------------------------------------------------
------------------------------------------------------------
------------------------------------------------------------
------------------------------------------------------------
------------------------------------------------------------
------------------------------------------------------------
------------------------------------------------------------
------------------------------------------------------------
------------------------------------------------------------
--------------tcattaacttta----gtgataaatc---tgt---tg---------
-------------tggttattc-------------------------t------------
----------------------atag-ttgctatgg-ta---------------------
------------------------------------------------------------
------------------------------------------------------------
------------------------------------------------------------
------------------------------------------------------------
------------------------------------------------------------
------------------------------------------------------------
------------------------------------------------------------
------------------------------------------------------------
------------------------------------------------------------
------------------------------------------------------------
-a----------------------------------------------------------
-----------------------c------------------------------------
-----------------------acattaa------------------------------
--------------------gtat-------------ag---------------------
------------------------------------------------------------
------------------------------------------------------------
------------------------------------------------------------
---------------------------------------------tg-------a-----
------------------------------------------------------------
------------------------------------------------------------
------------------------------------------------------------
---------------------------------------------------ttgatctgc
tgtg---------------------------gtg----attctatagt------------
------------------------------------------------------------
---------------------------t--------------------------------
------------------------------gc-------------ta-------------
----cg------------------------------------------------------
------------------------------------------------------------
---------------------------------------gtaac----------------
------------------------------------------------------------
------------------a------ta---------------------------------
------------------------------------------------------------
------------------------------------------------------------
------------------------------------------------------------
------------------------------------------------------------
------------------------------------------------------------
------------------------------------------------------------
------------------------------------------------------------
------------------------------------------------------------
------------------------------------------------------------
------------------------------------------------------------
------------------------------------------------------------
-----------------------------------------------------------
>hAT-N160_DR|613822
------------------------------------------------------------
------------------------------------------------------------
------------------------------------------------------------
------------------------------------------------------------
------------------------------------------------------------
------------------------------------------------------------
------------------------------------------------------------
------------------------------------------------------------
-----------------------------------------------aacac--------
-a----------------------------------------------------------
------------------------------------------------------------
------------------------------------------------------------
------------------------------------------------------------
------------------------------------------------------------
--------------------------ctgattatagt-----------------------
------------------aaagtact----tgaattaatc---tgt---ggtgg-ggttg
ctatggtaacaacaagcgattc-------------------------t------------
----------------------acag-ttgctatgg-aa---------------------
------------------------------------------------------------
------------------------------------------------------------
------------------------------------------------------------
------------------------------------------------------------
------------------------------------------------------------
------------------------------------------------------------
------------------------------------------------------------
------------------------------------------------------------
------------------------------------------------------------
------------------------------------------------------------
-a----------------------------------------------------------
-----------------------c------------------------------------
-----------------------acaacta------------------------------
--------------------tagt-------------aa---------------------
------------------------------------------------------------
------------------------------------------------------------
------------------------------------------------------------
---------------------------------------------cg-------a-----
---------------------------------------------------------acg
tg----------------------------------------------------------
------------------------------------------------------------
------------------------------------------------aa-ttaatcagt
tgtg---------------------------gcg----attctacagt------------
------------------------------------------------------------
---------------------------t--------------------------------
------------------------------gc-------------ta-------------
----tg------------------------------------------------------
------------------------------------------------------------
---------------------------------------gaaac----------------
------------------------------------------------------------
------------------------------------------------------------
------------------------------------------------------------
------------------------------------------------------------
------------------------------------------------------------
-----aca----------------------------------------------------
------------------------------------------------------------
------------------------------------------------------------
--------------------------------------a---------------------
------------------------------------------------------------
-------------------------------c----------------------------
------------------------------------------------------------
------------------------------------------------------------
-----------------------------------------------------------
>hAT-N160_DR|613823
------------------------------------------------------------
------------------------------------------------------------
------------------------------------------------------------
------------------------------------------------------------
------------------------------------------------------------
------------------------------------------------------------
------------------------------------------------------------
------------------------------------------------------------
------------------------------------------------------------
------------------------------------------------------------
------------------------------------------------------------
------------------------------------------------------------
------------------------------------------------------------
------------------------------------------------------------
------------------------------------------------------------
------------------------------------------------------------
---------------gcgattc-------------------------t------------
----------------------acag-ttgctatgg-aa---------------------
------------------------------------------------------------
------------------------------------------------------------
------------------------------------------------------------
------------------------------------------------------------
------------------------------------------------------------
------------------------------------------------------------
------------------------------------------------------------
------------------------------------------------------------
------------------------------------------------------------
------------------------------------------------------------
-a----------------------------------------------------------
-----------------------c------------------------------------
-----------------------acaacta------------------------------
--------------------tagt-------------aa---------------------
------------------------------------------------------------
------------------------------------------------------------
------------------------------------------------------------
---------------------------------------------cg-------a-----
---------------------------------------------------------acg
tg----------------------------------------------------------
------------------------------------------------------------
------------------------------------------------aa-ttaatcagt
tgtg---------------------------gcg----attctacagt------------
------------------------------------------------------------
---------------------------t--------------------------------
------------------------------gc-------------ta-------------
----tg------------------------------------------------------
------------------------------------------------------------
---------------------------------------gtgac----------------
--------------------a---------------------------------------
------------------a------caatattgacaa-------------------caat
atagtaatataagcaaataa----------------------------------------
------------------------------------------------------------
---------ccca-----------------------------------------atactc
tgactaca----------------------------------------------------
------------------------------------------------------------
------------------------------------------------------------
--------------------------------------a---------------------
------------------------------------------------------------
-------------------------------ctat-------------------------
------------aca-atatat-tata------------------ctacaat--------
-------acacc---acagtttactgtagta------------------aaagtaaagta
caccactatagttaatacagca-------------------------------------
>hAT-N160_DR|613824
------------------------------------------------------------
------------------------------------------------------------
------------------------------------------------------------
------------------------------------------------------------
------------------------------------------------------------
------------------------------------------------------------
------------------------------------------------------------
------------------------------------------------------------
------------------------------------------------------------
------------------------------------------------------------
------------------------------------------------------------
------------------------------------------------------------
------------------------------------------------------------
------------------------------------------------------------
------------------------------------------------------------
------------------------------------------------------------
------------------------------------------------------------
------------------------------------------------------------
------------------------------------------------------------
------------------------------------------------------------
------------------------------------------------------------
------------------------------------------------------------
------------------------------------------------------------
------------------------------------------------------------
------------------------------------------------------------
------------------------------------------------------------
------------------------------------------------------------
--------t---------------------------------------------------
------------------------------------------------------------
------------------------------------------------------------
------------------------------------------------------------
------------------------------------------------------------
------------------------------------------------------------
------------------------------------------------------------
------------------------------------------------------------
------------------------------------------------------------
------------------------------------------------------------
------------------------------------------------------------
------------------------------------------------------------
------------------------------------------------------------
------------------------------------------------------------
------------------------------------------------------------
------------------------------------------------------------
---------------------------------------------ta-------------
------------------------------------------------------------
------------------------------------------------------------
------------------------------------------------------------
------------------------------------------------------------
------------------------------------------------------------
------------------------------------------------------------
------------------------------------------------------------
------------------------------------------------------------
------------------------------------------------------------
-----------ca-----------------------------------------------
------------------------------------------------------------
------------------------------------------------------------
------------------------------------------------------------
-----------------ggcgaaaagtttg-ttgtaacgcaagcgtttctgaacatgtat
--cga--gtaa-aatattact--gaaaatgtattagtattatcttacactactgcgttac
---agg-ataaa---gtaatacattactgta--------t-tacattac-tttcgtaacg
tattactg---aaaacactg---------------------------------------
>hAT-N160_DR|613825
------------------------------------------------------------
------------------------------------------------------------
------------------------------------------------------------
------------------------------------------------------------
------------------------------------------------------------
------------------------------------------------------------
------------------------------------------------------------
------------------------------------------------------------
------------------------------------------------------------
------------------------------------------------------------
------------------------------------------------------------
------------------------------------------------------------
------------------------------------------------------------
------------------------------------------------------------
----------------------------cagtgttgtgc-----aagttacttccaaact
gt------------------aatacatta-cagattactt----at---tac--------
-------------tg-ttattta----aatgtagtccct--------taccttacaatat
tact----gtctcag---aattgtaatatgttacat-ta-ctcttatattactttttagt
tactttcattaaaatatctacagaattagaacttaacattataaaattc-----tatgat
gttctataat-gagcattttacatccagtagaaagtgatttgatgcagcagaatgactgt
gacctctccaggctactaacaatatagtatataattggcaatgtgatggctcaagacaat
gcaagaaaggatgacagccagaattacaaatgatctg------tta-aaagta--tggta
gaggtaaaatgattatctggcaatatctgtgaatggcttggctatattcatattagacac
aacaggccgatatgtaaactccaatgccatgacaaaatgcaga--tttttt-tt-ctttt
c--ttattgttgccattattgtatttactttacattcaagtggttta-caacacaaaact
gttatgcacaaagtg-agcatgatgaaca--gttttctcag---------------tata
atgtttgtgcaccgatttc----ctgtttgtggacaaaactgtttgcgaactctc--aca
tacgctgct-cgcgcacaaa--ttctcacgatcactcaaatatgcactgctcacgcacaa
-gttttct----tgctctcagtacactgctct-ctcagtg---ag---attata-tgcaa
actcacaattcgtgtcttgtgttt-cctcttccttt-aagctttttgatatgaattatat
tagtac--acta--tttat--taacaataaccaaaatact-----aaaatagactt----
-----------ttaatt--ttta--atctaataaaccataaca-ttgttggctgtatgtt
atatgatgagatatttcaaat---------------------------------------
------------------------------------------------------------
---------------------aaaaagcatttagacaaaaa-caaaaactaacgcaagca
gaaatgtaacta-----------atagaaacacttggtaaggtatta-tagcctactgta
ctattcactcttca-aataaatctcattatcaatcaca---ttttttatggcaactaaaa
taaagggaactagtgtctgttgtcttccacattattgatgagattgtggaggacattttc
cttgccatcatcttcattttgataagaagctgttccacagggcccctgaacacaca----
-----------------------------tattgtcattaagtactttac-ttactctgt
tgtg---------------------------gta----atactata----------tatg
gtaacaca-acaagtgtaatataaataaatgatccagtgctgtagt--------------
--tttttttacaatatggggtagattgtactacaattcaccacactttactgtagtaaaa
ctacactttatatttaattttatgagttc-ac-------------ta--ttcttaatacg
acagtatgcttaagcattcattgta----------------aatgc--tagcctaaaaca
-taggcagtaaaccttacac-tcaaaaacactagtatttattatataattta-tcttaa-
-------------------cct----gtaagtaaatagtgtagcaat--atataaaccat
ataaaaatttttgggat-----aacaattatataggaggatctctggagagcaacagaac
gaaaggaagaggaaacacaaggcac-ag-attgtgagtctgcattatctgacggatcgag
agcaggtcgttagcaagtgag--cagcccagccagtgttgag------------------
------tgaacgcgaggag--ttttgtcc-------------------------------
------------------------------------------------------------
------------------------------------------------------------
------------------------------------------------------------
------------------------------------------------------------
------------------------------------------------------------
---------------------acaggaaatagaac-------tgaggta-ttt---tttt
tttgttaatgtcttgcgggcgaaaagtgtg-ttgtaacgcacgcgttactgaacatgtac
--cga--gtaa-aatatcaat--gaaaatgtattagtaatgccttaaactactgcgttac
---agg-aaaat---gtaatacattactgta--------a-tacattac-ttttgtaacg
cattactc---ccaacactg---------------------------------------
>hAT-N160_DR|613826
------------------------------------------------------------
------------------------------------------------------------
------------------------------------------------------------
------------------------------------------------------------
------------------------------------------------------------
------------------------------------------------------------
------------------------------------------------------------
------------------------------------------------------------
------------------------------------------------------------
------------------------------------------------------------
------------------------------------------------------------
------------------------------------------------------------
------------------------------------------------------------
------------------------------------------------------------
----------------------------cagagttggga-----aagttacttttaaaat
gt------------------gatacataa-tatat--------agt---tac--------
-------------tg-taattca----aatgtaattaac--------taca-------at
tatt----gtctctg---aattgtaatgtgttatgtttg---------------------
------------------------------------------------------------
------------------------------------------------------------
------------------------------------------------------------
------------------------------------------------------------
------------------------------------------------------------
------------------------------------------------------------
------------------------------------------------------------
------------------------------------------------------------
------------------------------------------------------------
--------t---------------------------------------------------
-a----------------------------------------------------------
-----------------------t------------------------------------
------------------------------------------------------------
------------------------------------------------------------
------------------------------------------------------------
------------------------------------------------------------
------------------------------------------------------------
--------------------------------------------t---------------
------------------------------------------------------------
------------------------------------------------------------
------------------------------------------------------------
------------------------------------------------------------
------------------------------------------------------------
------------------------------------------------------------
------------------------------------------------------------
------------------------------ac-------------taag-----------
------------------------------------------------------------
------------------------------------------------------------
------------------------------------------------------------
------------------------------------------------------------
------------------a------tag--------------------------------
------------------------------------------------------------
------------------------------------------------------------
------------------------------------------------------------
------------------------------------------------------------
------------------------------------------------------------
------------------------------------------------------------
--------------------------------------a---------------------
------------------------------------------------------------
------------------------------tccgc-------------------------
------------aaaataaccacagaa---------------------------------
------------------------------------------------------------
-----------------------------------------------------------
>hAT-N160_DR|613827
------------------------------------------------------------
------------------------------------------------------------
------------------------------------------------------------
------------------------------------------------------------
------------------------------------------------------------
------------------------------------------------------------
------------------------------------------------------------
------------------------------------------------------------
------------------------------------------------------------
------------------------------------------------------------
------------------------------------------------------------
------------------------------------------------------------
------------------------------------------------------------
------------------------------------------------------------
----------------------------cagtgttgtgc-----aagttacttccaaact
gt------------------aatacatta-cagattactt----at---tac--------
-------------tg-ttattta----aatgtaatccct--------taccttacaatat
tact----gtctcag---aattgtaatatgttacat-ta-ctcttatattactttttagt
tactttcaccaaaataactacataattacaacataacattatacaattc-----tataat
gttctataat-gagcattttacatccagtagaaagtgatttgaggtagcagaatgactgt
aacctctccaggctactaacaatatagtatataattggcaatgtgatggctcaagacaat
gcaagaaaggatgacagccagaattacaaatgatctg------tta-aaagta--tggta
gaggtaaattgattatctggcaatatctgtgaatggcttggctatattcatattagacac
aacaggccgatatgtaaactccaatgccatgacaaaatgcaga--ttttgt-tt-atttt
c--ttattgttgccattattgtatttactttacattcaagtggttta-caacacaaaacc
gtcctgcacaaagtg-agcatgatgaata--gctttctcag---------------tata
atgtttgtgcatcgatttc-----------------------------------------
----cttct-tgcgcaaaaa--ttctcacaatctttcaaatatgcactgctcacgcacaa
-gttttcttgcgtgctctcagtacactgctct-ctcagtg---ag---attata-tgcaa
actcacaa--------ttgtgttc-cctcttcctttcaagctttttgatatgaattatat
tagtac--acta--tttat--taacaataaccaaaatact-----aaaatagactt----
-----------ataatt--ttta--atctaataaaccataaca-ttgttggctgtatgtt
atatgatgagatatttcaaat---------------------------------------
------------------------------------------------------------
--------------------aaaaaagcatttaaacaaaaa-taaaaactaacgcaagca
gaaatgtaacta-----------atagaaacacttgataaggtatta-tagcctactgta
ctattcactcttca-aataaatctcattatcaatcaca-ttttttttatggcaactaaaa
taaagtgaactagtgtctgttgtcttccacattgttgatgagattgtggaggacattttc
cctgccatcatcttcattttgaaaagaagctgttccacaaggcacctgaacacaca----
-----------------------------tattgtcattaagtacattaa-ttactctgt
tgtg---------------------------gta----atactatagt-----tgctatg
gtaacaca-agtagtgtaatataaacaaatgatccagtgctgtagt-----------ttt
tttttttttacaatatggggtagattgtactacaattcaccacactttactgtagtaaaa
ctatactttatatttaattttatgagttc-ac-------------ta--ttcttaatacg
acagtatgcttaagcattcattgta----------------aatac--tagcctaaaaca
-aaggcagtataccttacac-tcaaaaacactagtatttattatagaattta-tcttaa-
-------------------cct----gtaagtaaatagtgtagcaat--atataaaccat
ataaaaattcttgagat-----aacaattaaataggaggatctctggagagcaacagcac
gaaagaaagaggaaacacacggcat-ag-attgtgagtctgcatcatctgacggagcgag
agcaggtcgttagcacgtgag--cagcccagccagtgttgag------------------
------ttaacgcgaggag--ttttgtccac----agaggaaactggcacg---------
---ttta--ctcgctt----atattacatgaatgagctt---------------------
aca--acatttgtcagtgaaataacgccatacgcact--tacgtccgtct----------
------tatgccattttcatctatttgccgcttttccgctgcgcg--------------t
actgcgaaccgggctgagcc-aatatcgccggaccttgatctcagaagctg-aatcattc
cgcgttcaaagtaa----aaaggtccc-atagccag--agggagattaatgacagcacgc
gcatatattctctagccacgaacaggaaatagaac-------tgctgta-ttt---ttta
tttgttaatgtcttgcgggcgaaaagtttg-ttgtaacgcatgcgttactgaacatgtac
caata--gtaa-aatattact--gaaaatgtattagtaatgccttacactactgcgttac
---agg-aaaat---gtaatacattactgta--------a-tacattac-ttttgtaacg
cattactc---ccaacactg---------------------------------------
>hAT-N160_DR|613828
------------------------------------------------------------
------------------------------------------------------------
------------------------------------------------------------
------------------------------------------------------------
------------------------------------------------------------
------------------------------------------------------------
------------------------------------------------------------
------------------------------------------------------------
------------------------------------------------------------
------------------------------------------------------------
------------------------------------------------------------
------------------------------------------------------------
------------------------------------------------------------
------------------------------------------------------------
------------------------------------------------------------
------------------------------------------------------------
------------------------------------------------------------
------------------------------------------------------------
------------------------------------------------------------
------------------------------------------------------------
------------------------------------------------------------
------------------------------------------------------------
------------------------------------------------------------
------------------------------------------------------------
------------------------------------------------------------
------------------------------------------------------------
------------------------------------------------------------
------------------------------------------------------------
------------------------------------------------------------
------------------------------------------------------------
------------------------------------------------------------
------------------------------------------------------------
------------------------------------------------------------
------------------------------------------------------------
------------------------------------------------------------
------------------------------------------------------------
------------------------------------------------------------
------------------------------------------------------------
------------------------------------------------------------
------------------------------------------------------------
------------------------------------------------------------
------------------------------------------------------------
------------------------------------------------------------
------------------------------------------------------------
------------------------------------------------------------
------------------------------------------------------------
-------------------------------taaatagagtagcaat--atataaaccat
atcaacattcttgggat----aaccaattgagcagaatgatctctggagagcaaaagcat
gaaaggaagaggaaac----------------------------------------cgaa
agcagattat--------------------------------------------------
------------------------------------------------------------
------------------------------------------------------------
------------------------------------------------------------
------------------------------------------------------------
------------------------------------------------------------
------------------------------------------------------------
------------------------------------------------------------
------------------------------------------------------------
------------------------------------------------------------
------------------------------------------------------------
-----------------------------------------------------------
>hAT-N160_DR|613829
------------------------------------------------------------
------------------------------------------------------------
------------------------------------------------------------
------------------------------------------------------------
------------------------------------------------------------
------------------------------------------------------------
------------------------------------------------------------
------------------------------------------------------------
------------------------------------------------------------
------------------------------------------------------------
------------------------------------------------------------
------------------------------------------------------------
------------------------------------------------------------
------------------------------------------------------------
----------------------------cagtgttgtgc-----aagttacttccaaact
gt------------------aatacatta-cagattactt----at---tac--------
-------------tg-ttattta----aatgtaatccct--------tg-----------
---t----gtctcag---aattgtaatatgttacat-ta-ctcttatattactttttagt
tactttcatcaaaataactacagaattagaacttaacattataaaattc-----tataat
gttctataat-gagcattttacatctagtagaaagtaatttgatgtatcagaatgactgt
aacctctccaggctactaacaatatagtatataattggaaatgtgaaggctcaagacaat
gcaagaaagggtgacagccagaatcacaaatgatctg------tta-aaagta--tggta
gagttaaagtgattatctggcaatatctgtgaatggcttggctatattcatattagacac
aacaggccaatatgtaaactccaatgccatgacaaaatgcaga--ttttgt-tt-ctttt
c--ttattgttgccattattgtatttactttacattca-gtggttta-caacacaaaacc
gtcctgcacaaagtg-agcatgatgaaca--actttttcag---------------tata
ttgtttgtgcatcgatttc----ctgtttgtggacaaaactgcttgcgagctctc--aca
tacgctgct-cgcgcacaaa--ttctcacaatctctcaa---------------------
---------------------------------------------------ata-tgcag
actcacaatttgtgtcttgtgttc-cctcttcctttcgagctttttgatatgatttatat
tagtac--acta--tttat--taacaataaccaaaatact-----aaaatagactt----
-----------ataatt--ttta--atctaataaaccctaaca-tttttggctgtatgtt
atatgatgagatatttccagttttaaacacc-----------------------------
----------ctttaaaca-caaaacatttattaaacatccaaaaggtgcaccatactaa
t---------------caaataaaaaacatttagacaaaaa-taaaaactaacgctagca
gaagtgtaacta-----------atagaaacatttgataaggtatta-tagcctactata
caattcactcttca-aataaatctcattatcaatcacg--tttttttatggcaactaaaa
taaagtgaactagtgtctgttgtcttccacattgttgatgagattgtggaggacattttc
cctgccatcatcttcattttgagaagaagctgttccacagggcccctgaacacaca----
-----------------------------tattgtcattaagtacttaat-ttactctgt
tgtg---------------------------gta----atactatagt-----tgctatg
gtaacaca-gcaagtgtaatataaacaactgatccagtgctgtagt-------------t
tt-tatttttaaatatggggtatattgtactacaattcaccatactttactgtagtaaaa
ctacactttatatttcattttgtgagttc-ac-------------ta--ttcttaataca
acagtatgcttaagtattcattgta----------------aatac--tagcctaaaaca
-taggcagtataccttactc-tcaaaaacactagtatttattatagaattta-tcctaa-
-------------------cct----gtaagtaaatagtgtagcaat--atataaaccat
ataaacattattgggat-----aacaattaaataggaggatctctgaagagcaacagcac
gaaaggaagaggaaacacaaggcac-ag-attgtgag--tgcatcatctgatggagcgag
agcaggtcgttagcatgtgag--cagcccagccagtgttgag------------------
------ttaatgcgaggag--ttttgtccac----agaggaaaccggcacg---------
---ttta--ctcgctc----gtattacataaatgagctt---------------------
acg--acatttgtcagtgaaataacgtcatatgcact--tacgtccatctcgcgaatgca
ctgtcttctgccattttaatctatttgccactt-tccgctgtgcg--------------t
actgcgaaccgggctgagccaaatagccccggaccttgagctcagaagctgaaatgattc
cgcgttcaaagtaa----aaaggtccc-atagccag--agggagattaatgacagcacgc
gcatatattctctagccacgaacagaaaatagaac-------tgcggt--ttt---ttaa
tttgttaatgtcttgcgggcgaaaagtttg-ttgtaacgcatgcgttactgaacatgtaa
--tga--gtaa-aatattact--gaaaatgtattagtaatgccttacattactgcgttac
---agg-aaaat---gtaatacattactgta--------a-tacattac-ttttgtaacg
cattactc---ccaacactg---------------------------------------
>hAT-N160_DR|613830
------------------------------------------------------------
------------------------------------------------------------
------------------------------------------------------------
------------------------------------------------------------
------------------------------------------------------------
------------------------------------------------------------
------------------------------------------------------------
------------------------------------------------------------
------------------------------------------------------------
------------------------------------------------------------
------------------------------------------------------------
------------------------------------------------------------
------------------------------------------------------------
------------------------------------------------------------
------------------------------------------------------------
------------------------------------------------------------
------------------------------------------------------------
------------------------------------------------------------
------------------------------------------------------------
------------------------------------------------------------
------------------------------------------------------------
------------------------------------------------------------
------------------------------------------------------------
------------------------------------------------------------
------------------------------------------------------------
------------------------------------------------------------
------------------------------------------------------------
------------------------------------------------------------
------------------------------------------------------------
------------------------------------------------------------
------------------------------------------------------------
------------------------------------------------------------
------------------------------------------------------------
------------------------------------------------------------
------------------------------------------------------------
------------------------------------------------------------
------------------------------------------------------------
------------------------------------------------------------
------------------------------------------------------------
------------------------------------------------------------
------------------------------------------------------------
------------------------------------------------------------
------------------------------------------------------------
------------------------------------------------------------
------------------------------------------------------------
------------------------------------------------------------
------------------------------------------------------------
------------------------------------------------------------
------------------------------------------------------------
------------------------------------------------------------
------------------------------------------------------------
------------------------------------------------------------
------------------------------------------------------------
------------------------------------------------------------
------------------------------------------------------------
------------------------------------------------------------
-----------ctaatcacgaacagaaaatagaact------tgtgttttttt---ttta
tttgttattgtcttgcgggcgaaaagtttg-ttgtaacacaagcgttactgaacatgtac
--cgagggtaa-aatattact--gaaaatgtgttagtaatgccttacat----gagttac
---aggaaaaaa---gtaatacattactata--------a-tacatttg-ttttgtaacg
ctt--cac---tcaacactg---------------------------------------
>hAT-N160_DR|613831
------------------------------------------------------------
------------------------------------------------------------
------------------------------------------------------------
------------------------------------------------------------
------------------------------------------------------------
------------------------------------------------------------
------------------------------------------------------------
------------------------------------------------------------
------------------------------------------------------------
------------------------------------------------------------
------------------------------------------------------------
------------------------------------------------------------
------------------------------------------------------------
------------------------------------------------------------
----------------------------cagtgctgtgc----aagtt--ccttcaaact
gt------------------aatacatta-taaacgacttgt--gt--------------
-------------cagttcttt-----aaagtaattcct--------tacattactgtct
ca------------g---aattgcaatctgttacaa-ta-ctcctgtat-----------
------------------------------------------------------------
------------------------------------------------------------
------------------------------------------------------------
------------------------------------------------------------
------------------------------------------------------------
------------------------------------------------------------
------------------------------------------------------------
------------------------------------------------------------
------------------------------------------------------------
--------t---------------------------------------------------
-a----------------------------------------------------------
-----------------------t------------------------------------
------------------------------------------------------------
-------------------gcttg-------------a----------------------
-----gtga----------------------------------g----------------
------------------------------------------------------------
------------------------------------------------------------
--------------------------------------------tta-------------
------------------------------------------------------------
-------------------------------------------------------ctttc
------------------------------------------------------------
------------------------------------------------------------
------------------------------------------------------------
------------------------------------------------------------
------------------------------------------------------------
------------------------------ac-------------ta-------------
------------------------------------------------------------
------------------------------------------------------------
------------------------------------------------------------
------------------------------------------------------------
------------------a-------aa--------------------------------
------------------------------------------------------------
------------------------------------------------------------
------------------------------------------------------------
-------------ta---------------------------------------------
------------------------------------------------------------
------------------------------------------------------------
--------------------------------------a---------------------
------------------------------------------------------------
-------------------------------ctgc-------------------------
--aga-agtag-aacataa-----------------------------------------
------------------------------------------------------------
-----------------------------------------------------------
>hAT-N160_DR|613832
------------------------------------------------------------
------------------------------------------------------------
------------------------------------------------------------
------------------------------------------------------------
------------------------------------------------------------
------------------------------------------------------------
------------------------------------------------------------
------------------------------------------------------------
------------------------------------------------------------
------------------------------------------------------------
------------------------------------------------------------
------------------------------------------------------------
------------------------------------------------------------
------------------------------------------------------------
------------------------------------tgct--------------------
--------------------agcaca----caaattacctctttgtg--tgcataactt-
-----------catgcacactct-at--------------------atata------cac
tgctt-------------gcacgcaaaactttgtac---gctcttaaat-----------
------------------------------------------------------------
------------------------------------------------------------
------------------------------------------------------------
------------------------------------------------------------
------------------------------------------------------------
------------------------------------------------------------
------------------------------------------------------------
------------gc----------------------------------------------
------------------------------------------------------------
--------tc--------------------------------------------------
-a--------------------------------------t-------------------
-----------------------c------------------------------------
-----------------------ggaacac------------------------------
-------------------ttcac-------------at---------------------
------------------------------------------------------------
------------------------------------------------------------
------------------------------------------------------------
--------------------------------------------gca-------------
------------------------------------------------------ctgaaa
tga---------------------------------------------------------
------------------------------------------------------------
-----------------------------tg----------gaatcacaa-ttaatgcct
tttgctct-----------------------atag-agatcctccttt------------
------------------------------------------------------------
---------------------------taa------------------------------
------------------------------at-------------tagt-----------
----tat-----------------------------------------------------
-----------------------------------------------------ccctaga
---------------------------------------atattaat-------------
------------------------------------------------------------
------------------a------taa-tttatatattgg-------------------
------------------------------------------------------------
------------------------------------------------------------
------------------------------------------------------------
-----aca-------c--------------------------------------------
------------------------------------------------------------
------------------------------------------------------------
-------------------------------------ta---------------------
------------------------------------------------------------
------------------------------tttat-------------------------
t-----------aacaatacgc--------------------------------------
-------aaaacc--ctaa-----------------------------------------
-----------------------------------------------------------
>hAT-N160_DR|613833
------------------------------------------------------------
------------------------------------------------------------
------------------------------------------------------------
------------------------------------------------------------
------------------------------------------------------------
------------------------------------------------------------
------------------------------------------------------------
------------------------------------------------------------
------------------------------------------------------------
------------------------------------------------------------
------------------------------------------------------------
------------------------------------------------------------
------------------------------------------------------------
------------------------------------------------------------
------------------------------gtgttgtgc-----aagttaccttcaaact
gt------------------aatacaata-cagattactt----gt---tac--------
-------------tg-ctattga----aaagtaatccct--------taccttgaaata-
--------ttctcag---aattgtaatatgttacat-ga-cacttatat---tacctagt
tactttcaccaaaataactaaagaattagaacttaatggc---------------caaat
gtactgca---gagcattttacatccagtagaaacccatatgaagtagcagaatgactgt
gacctctccaggctattaacaatattatgt--aatcggcaacgtgaaggtttaagacaat
acaagataggataagagccagagtcacaaatgatctaagtctgtta-aaagta--tggta
gaggtaaagtgattatctggcaatatctgtgaatagcttggctatattc----tagacac
aacaggcctacttgtaaactccaatgccatgacaagatgcaga-----ttt----ctttt
c--ctgttg---------ttctattcactttaaattca---ggttca-caacacaaaact
gtcatgcacaaagtg-agcatgatgaac--agctttctcaa---------------tata
atgctcgtg-actgatttcct--ctgtttgtggacagaactgcttgcgagctctcacgta
tacgctgct-ctcgtgaaaattttctcctgctctctcaaatatgcactgctcatgcacaa
-attttcttgtgcaccctcagtacactgctcg-ctcagtg---ac---attata-tgcag
actcacaatgtgtgtcttgtgttc-cttctttctttcgtgcttttttatatgatttatat
tggtgc--attgg-tatatattaacaataacaaaaatact-----aaaatagacttaca-
------ttt--tacatt--ttta-tgtctaagaaacaataaca--ttttggctgtatgtt
atatgatgagatatttccagtttcaaacacctaaagacacagagaaaagacattgaatgt
aaataatatgttttattt-taaaaatatttattaatcatccaaaaggtgcaccacactaa
tc---------------aaataaaaaacatttaaacaaaaa--tataactaacgcaagca
gaaatgtaacta--atagaaaatagggaaaaacttgatcaagtataa-cagcctactgta
ctactcactcttca-aataaatctcactatcaatctca--ttttattatgtcaactaaaa
taaagtgaactagtctctgttttcctcgacattgttgatgagattgtggatgacattttc
cctgtcat----------------------------------------------------
------gtacagcgttttgaacag-----tactacagtacagtacttcag-ttaatctgt
tgtg---------------------------gta----atactatagt-----tgctata
gtaac----acaagtgtaatataaacaaattacccagtgctgtagt--------------
tctttttttactatatagggtttattatactacaattcaatacactttactgtagtaaaa
ctacactctgtatttcattttatcagttc-ac-------------ta--ttcttaatact
acagtatactgaagcattcattattagcaacttgt--aaataatac--tagcctaaaaca
-taggcagtatacctaacac-tcaaaaacatt-gcatttattatagaattta-ccataa-
tattttagtgttttgtg-tatt----gttaataaatagtgtggcaat--atataaaccaa
atcaacattcttgggatattaaaccaatttaacaggaggatctctggagagcaaaagcac
gaaaggaagaggaaacatgaggcac-aa-attgtgagtctgcatcatctgacggagcgag
agcagatcattcgcatgtgag-----------cagtgttttgagtgcgtgcgactgcaag
aaattttgcggtcgagcag-tttttttccacgaacagaggaaagcggcgagtgagcaaaa
agatttg--atcgctc----gtattacatgaatgcactcttgacttgtaaaactgcgctt
atg--acattggtcagtgaagtaacgctatatgcacg--tacgaccatctcacgaacgta
ctgtcttctgccattttcatctatttgccactattccgctgcgcatcagagcttaatgtt
actgtgaaccgggctgaacc-aatagccccagacctcgagctcagaggctgaaatcactc
cgcgtttaaagtaa----aaaagtttaaatatccag--agggagattaatgacaacacac
gcgtatgttcactaaccacgaacaggaaatagaac-------tggggta-ttt---ttta
tttggtaatgtcttgaaggcaaaaagtttg-ttgtaacgcacgcgttactgaacatgcac
--aaa--gtaa-aatattact--gaaaatgtattagtaatgccttacactactgcgctac
---atg-aaaaa---gtaatacattactgtaattactgtaatacattac-ttttgtaatt
cattactt---acaacactg---------------------------------------
>hAT-N160_DR|613834
------------------------------------------------------------
------------------------------------------------------------
------------------------------------------------------------
------------------------------------------------------------
------------------------------------------------------------
------------------------------------------------------------
------------------------------------------------------------
------------------------------------------------------------
------------------------------------------------------------
------------------------------------------------------------
------------------------------------------------------------
------------------------------------------------------------
------------------------------------------------------------
------------------------------------------------------------
------------------------------------------------------------
---------------------------------attgatc---tgt---tg---------
-------------tggtgattc-------------------------t------------
----------------------atag-ttgctatgg-ta---------------------
------------------------------------------------------------
------------------------------------------------------------
------------------------------------------------------------
------------------------------------------------------------
------------------------------------------------------------
------------------------------------------------------------
------------------------------------------------------------
------------------------------------------------------------
------------------------------------------------------------
------------------------------------------------------------
------------------------------------------------------------
------------------------------------------------------------
-----------------------acaacaa------------------------------
--------------------ctgt-------------ag---------------------
------------------------------------------------------------
------------------------------------------------------------
------------------------------------------------------------
---------------------------------------------ta------aat----
--------------------------------------------------------gatc
tgc---------------------------------------------------------
------------------------------------------------------------
-----------------------------------------tgtggttaa-ttaatctgt
tgtg---------------------------ttg----attctgtagt------------
------------------------------------------------------------
---------------------------t--------------------------------
------------------------------gc-------------ta-------------
----tg------------------------------------------------------
------------------------------------------------------------
---------------------------------------gtaac----------------
------------------------------------------------------------
------------------a-----------------------------------------
------------------------------------------------------------
------------------------------------------------------------
------------------------------------------------------------
-----aca----------------------------------------------------
------------------------------------------------------------
------------------------------------------------------------
--------------------------------------a---------------------
------------------------------------------------------------
-------------------------------ctat-------------------------
------------agt---------------------------------------------
------------------------------------------------------------
----------------------a------------------------------------
>hAT-N160_DR|613835
------------------------------------------------------------
------------------------------------------------------------
------------------------------------------------------------
------------------------------------------------------------
------------------------------------------------------------
------------------------------------------------------------
------------------------------------------------------------
------------------------------------------------------------
------------------------------------------------------------
------------------------------------------------------------
------------------------------------------------------------
------------------------------------------------------------
------------------------------------------------------------
------------------------------------------------------------
-------------------------------------------acagtaactatggtaa-
----------------cacaactacttca-gtaattaatc---tgt---tg---------
-------------tggtgattc-------------------------t------------
----------------------acag-ttgctttgg-ta---------------------
------------------------------------------------------------
------------------------------------------------------------
------------------------------------------------------------
------------------------------------------------------------
------------------------------------------------------------
------------------------------------------------------------
------------------------------------------------------------
------------------------------------------------------------
------------------------------------------------------------
------------------------------------------------------------
-a----------------------------------------------------------
-----------------------c------------------------------------
-----------------------acaacaa------------------------------
--------------------ctaa-------------ag---------------------
------------------------------------------------------------
------------------------------------------------------------
------------------------------------------------------------
---------------------------------------------ta-------a-----
------------------------------------------------------------
------------------------------------------------------------
------------------------------------------------------------
---------------------------------------------------ttgatctgg
tgca---------------------------gtg----attctacagt------------
------------------------------------------------------------
------------------------------------------------------------
------------------------------------------------------------
------------------------------------------------------------
------------------------------------------------------------
------------------------------------------------------------
------------------------------------------------------------
------------------------------------------------------------
------------------------------------------------------------
------------------------------------------------------------
------------------------------------------------------------
------------------------------------------------------------
------------------------------------------------------------
------------------------------------------------------------
------------------------------------------------------------
------------------------------------------------------------
------------------------------------------------------------
------------------------------------------------------------
------------------------------------------------------------
-----------------------------------------------------------
>hAT-N160_DR|699558
------------------------------------------------------------
------------------------------------------------------------
------------------------------------------------------------
------------------------------------------------------------
------------------------------------------------------------
------------------------------------------------------------
------------------------------------------------------------
------------------------------------------------------------
------------------------------------------------------------
------------------------------------------------------------
------------------------------------------------------------
------------------------------------------------------------
------------------------------------------------------------
------------------------------------------------------------
------------------------------------------------------------
-------------------------------taactgatc---tgt---tg---------
-------------tggtgattc-------------------------t------------
----------------------acag-ttgctatgg-ta---------------------
------------------------------------------------------------
------------------------------------------------------------
------------------------------------------------------------
------------------------------------------------------------
------------------------------------------------------------
------------------------------------------------------------
------------------------------------------------------------
------------------------------------------------------------
------------------------------------------------------------
------------------------------------------------------------
------------------------------------------------------------
------------------------------------------------------------
-----------------------acattaa------------------------------
--------------------ctat-------------a----------------------
------------------------------------------------------------
------------------------------------------------------------
------------------------------------------------------------
------------------------------------------------------------
------------------------------------------------------------
------------------------------------------------------------
------------------------------------------------------------
----------------------------------------------gtaa-ctgatctgt
tgtg---------------------------atg----attctacagt------------
------------------------------------------------------------
---------------------------t--------------------------------
------------------------------tc-------------ta-------------
----tg------------------------------------------------------
------------------------------------------------------------
---------------------------------------gtaac----------------
------------------------------------------------------------
------------------a------cg---------------------------------
------------------------------------------------------------
------------------------------------------------------------
------------------------------------------------------------
-----aca----------------------------------------------------
------------------------------------------------------------
------------------------------------------------------------
--------------------------------------a---------------------
------------------------------------------------------------
-------------------------------ctat-------------------------
------------agt---------------------------------------------
---------a--------------------------------------------------
-----------------------------------------------------------
>hAT-N160_DR|699559
------------------------------------------------------------
------------------------------------------------------------
------------------------------------------------------------
------------------------------------------------------------
------------------------------------------------------------
------------------------------------------------------------
------------------------------------------------------------
------------------------------------------------------------
------------------------------------------------------------
------------------------------------------------------------
------------------------------------------------------------
------------------------------------------------------------
------------------------------------------------------------
------------------------------------------------------------
------------------------------------------------------------
------------------------------------------------------------
------------------------------------------------------------
----------------------------tactatag-ta---------------------
------------------------------------------------------------
------------------------------------------------------------
------------------------------------------------------------
------------------------------------------------------------
------------------------------------------------------------
------------------------------------------------------------
------------------------------------------------------------
------------------------------------------------------------
------------------------------------------------------------
------------------------------------------------------------
-a----------------------------------------------------------
-----------------------c------------------------------------
----------------------aactacag------------------------------
--------------------ctgt-------------ag---------------------
------------------------------------------------------------
------------------------------------------------------------
------------------------------------------------------------
---------------------------------------------t--------------
------------------------------------------------------------
------------------------------------------------------------
------------------------------------------------------------
------------------------------------------------aa-ttcatctgt
tgtg---------------------------gtg----attctacagt------------
------------------------------------------------------------
---------------------------t--------------------------------
------------------------------gc-------------ta-------------
----tg------------------------------------------------------
------------------------------------------------------------
---------------------------------------gtaac----------------
------------------------------------------------------------
------------------a------ca---------------------------------
------------------------------------------------------------
------------------------------------------------------------
------------------------------------------------------------
-----aca----------------------------------------------------
------------------------------------------------------------
------------------------------------------------------------
--------------------------------------a---------------------
------------------------------------------------------------
-------------------------------ctat-------------------------
------------agt---------------------------------------------
---------aat---t-gatctgctgtggtg------------------attctacagt-
-----------------------------------------------------------
>hAT-N160_DR|699560
------------------------------------------------------------
------------------------------------------------------------
------------------------------------------------------------
------------------------------------------------------------
------------------------------------------------------------
------------------------------------------------------------
------------------------------------------------------------
------------------------------------------------------------
------------------------------------------------------------
------------------------------------------------------------
------------------------------------------------------------
------------------------------------------------------------
------------------------------------------------------------
------------------------------------------------------------
------------------------------------------------------------
----------------------------------ctgatc---tgt---tg---------
-------------tggtgattc-------------------------t------------
----------------------acag-ttgctatgg-ag---------------------
------------------------------------------------------------
------------------------------------------------------------
------------------------------------------------------------
------------------------------------------------------------
------------------------------------------------------------
------------------------------------------------------------
------------------------------------------------------------
------------------------------------------------------------
------------------------------------------------------------
------------------------------------------------------------
-a----------------------------------------------------------
-----------------------c------------------------------------
-----------------------actacaa------------------------------
--------------------ctat-------------ag---------------------
------------------------------------------------------------
------------------------------------------------------------
------------------------------------------------------------
---------------------------------------------ta-------ac----
-------tgatctgttgtgat-----------------gattctaca-------------
------------------------------------------------------------
------------------------------------------------------------
--------------------------------------------gtataa-gtgttctat
agtg---------------------------atg----attctacagt------------
------------------------------------------------------------
---------------------------t--------------------------------
------------------------------gc-------------ta-------------
----tg------------------------------------------------------
------------------------------------------------------------
---------------------------------------gtaac----------------
------------------------------------------------------------
------------------a------ca---------------------------------
------------------------------------------------------------
------------------------------------------------------------
------------------------------------------------------------
-----acc----------------------------------------------------
------------------------------------------------------------
------------------------------------------------------------
--------------------------------------a---------------------
------------------------------------------------------------
-------------------------------ctat-------------------------
------------agt---------------------------------------------
---------aac---t-gatctagt-----------------------------------
-----------------------------------------------------------
>hAT-N160_DR|699561
------------------------------------------------------------
------------------------------------------------------------
------------------------------------------------------------
------------------------------------------------------------
------------------------------------------------------------
------------------------------------------------------------
------------------------------------------------------------
------------------------------------------------------------
------------------------------------------------------------
------------------------------------------------------------
------------------------------------------------------------
------------------------------------------------------------
------------------------------------------------------------
------------------------------------------------------------
------------------------------------------------------------
-------------------------------taatttttc---tgt---tg---------
-------------tggtgattc-------------------------t------------
----------------------acag-ttgctatgg-ta---------------------
------------------------------------------------------------
------------------------------------------------------------
------------------------------------------------------------
------------------------------------------------------------
------------------------------------------------------------
------------------------------------------------------------
------------------------------------------------------------
------------------------------------------------------------
------------------------------------------------------------
------------------------------------------------------------
-a----------------------------------------------------------
-----------------------c------------------------------------
-----------------------gcaacaa------------------------------
------------------------------------------------------------
------------------------------------------------------------
------------------------------------------------------------
------------------------------------------------------------
------------------------------------------------------------
------------------------------------------------------------
------------------------------------------------------------
------------------------------------------------------------
----------------------------------------------------tgatctgt
tgtg---------------------------gtg----attctacagt------------
------------------------------------------------------------
---------------------------a--------------------------------
------------------------------tt-------------tt-------------
----ag------------------------------------------------------
------------------------------------------------------------
---------------------------------------ctaaa----------------
--------------------a---------------------------------------
------------------a------tt---------------------------------
------------------------------------------------------------
------------------------------------------------------------
------------------------------------------------------------
-----act----------------------------------------------------
------------------------------------------------------------
------------------------------------------------------------
--------------------------------------a---------------------
------------------------------------------------------------
-------------------------------atat-------------------------
------------ata-----------------------------------gt--------
---------at-------------------------------------------------
-----------------------------------------------------------
>hAT-N160_DR|699562
------------------------------------------------------------
------------------------------------------------------------
------------------------------------------------------------
------------------------------------------------------------
------------------------------------------------------------
------------------------------------------------------------
------------------------------------------------------------
------------------------------------------------------------
------------------------------------------------------------
------------------------------------------------------------
------------------------------------------------------------
------------------------------------------------------------
------------------------------------------------------------
------------------------------------------------------------
--------------------------------gttgggc-----aagttgcttccaagat
gt------------------attatgcta-tatatatcta----gt---taa--------
-------------tg-ttattt--g--aatgtaattagt--------tacattacaatat
cact----gtctct----aaatgtaa--tgttacaa-ta-cttttgtat-----------
------------------------------------------------------------
------------------------------------------------------------
------------------------------------------------------------
------------------------------------------------------------
------------------------------------------------------------
------------------------------------------------------------
------------------------------------------------------------
------------------------------------------------------------
------------------------------------------------------------
--------t---------------------------------------------------
-a----------------------------------------------------------
-----------------------c------------------------------------
-------------------------------------------------t----------
-------------------ttta--------------ag---------------------
------------------------------------------------------------
------------------------------------------------------------
------------------------------------------------------------
--------------------------------------------ttg-------------
------------------------------------------------------------
-------------------------------------------------------ctttc
------------------------------------------------------------
------------------------------------------------------------
------------------------------------------------------------
------------------------------------------------------------
------------------------------------------------------------
------------------------------tc-------------ca-------------
------------------------------------------------------------
------------------------------------------------------------
------------------------------------------------------------
------------------------------------------------------------
------------------a-------aa--------------------------------
------------------------------------------------------------
------------------------------------------------------------
------------------------------------------------------------
------------------------------------------------------------
------------------------------------------------------------
------------------------------------------------------------
-----------------------------taaccac--agaa------------------
------------------------------------------------------------
------------------------------------------------------------
------------------------------------------------------------
------------------------------------------------------------
-----------------------------------------------------------
>hAT-N160_DR|699563
------------------------------------------------------------
------------------------------------------------------------
------------------------------------------------------------
------------------------------------------------------------
------------------------------------------------------------
------------------------------------------------------------
------------------------------------------------------------
------------------------------------------------------------
------------------------------------------------------------
------------------------------------------------------------
------------------------------------------------------------
------------------------------------------------------------
------------------------------------------------------------
------------------------------------------------------------
------------------------------------------------------------
--------------------agttct----tgaattagtc--------------------
-----------tgtggcaattc-------------------------tatt---------
----------------------ctattctgttctat-tg---------------------
------------------------------------------------------------
------------------------------------------------------------
------------------------------------------------------------
------------------------------------------------------------
------------------------------------------------------------
------------------------------------------------------------
------------------------------------------------------------
------------------------------------------------------------
------------------------------------------------------------
------------------------------------------------------------
-c----------------------------------------------------------
-----------------------t------------------------------------
-----------------------acaacaa------------------------------
--------------------ctat-------------ac---------------------
------------------------------------------------------------
------------------------------------------------------------
------------------------------------------------------------
---------------------------------------------ta-------a-----
------------------------------------------------------tataaa
caa---------------------------------------------------------
------------------------------------------------------------
------------------------------------------------------------
-------------------------------att----acccagcact------------
------------------------------------------------------------
------------------------------------------------------------
------------------------------------------------------------
------------------------------------------------------------
------------------------------------------------------------
---------------------------------------gtagt----------------
------------------------------------------------------------
------------------------------------------------------------
------------------------------------------------------------
------------------------------------------------------------
------------------------------------------------------------
---ctact----------------------------------------------------
------------------------------------------------------------
------------------------------------------------------------
--------------------------------------a---------------------
------------------------------------------------------------
-------------------------------ctac-------------------------
------------gct---------------------------------------------
------------------------------------------------------------
-----------------------------------------------------------
>hAT-N160_DR|699564
------------------------------------------------------------
------------------------------------------------------------
------------------------------------------------------------
------------------------------------------------------------
------------------------------------------------------------
------------------------------------------------------------
------------------------------------------------------------
------------------------------------------------------------
------------------------------------------------------------
------------------------------------------------------------
------------------------------------------------------------
------------------------------------------------------------
------------------------------------------------------------
------------------------------------------------------------
------------------------------------------------------------
------------------------------------------------------------
------------------------------------------------------------
------------------------------------------------------------
------------------------------------------------------------
------------------------------------------------------------
------------------------------------------------------------
------------------------------------------------------------
------------------------------------------------------------
------------------------------------------------------------
------------------------------------------------------------
------------------------------------------------------------
------------------------------------------------------------
------------------------------------------------------------
------------------------------------------------------------
-----------------------c------------------------------------
------------------------------------------------------------
------------------------------------------------------------
------------------------------------------------------------
------------------------------------------------------------
------------------------------------------------------------
------------------------------------------------------------
------------------------------------------------------------
------------------------------------------------------------
------------------------------------------------------------
------------------------------------------------------------
------------------------------------------------------------
------------------------------------------------------------
------------------------------------------------------------
-cacactttgtatttcatttgatcagttc-ac-------------ta--ttcttaatact
acaatatgctgaagcattcattaac---aagttgt--aaataattc--tagcctaaaaca
-tgagcag------taacac-tcaaaaacaacagtaattatcatagtattta-ccataa-
-------------------cct----gtaggtaaatagtgtagcaat--atata------
atcaacattcttgggat----aaccaatttaacaggaggatctcgggagagaaaaagcac
gaaaggaagaggaaacacaagacac-aa-attgtg--tctgcatcatctgactgagcgag
agcagatcattcacacgtgag-----------cagtgttttgagtgcgtgggactgtgag
aaattttgcacgcgagcag--ttttgtccacaaacagttaaatt----------------
---tacag--------------------------------taacttgtaaaactgcgctt
aca--acatttgtcagtgaaataccgacatatgcacg--tacgtccatctcgcgaatgta
ctgtcttctgccattttcatctaactgctac-------------------------ggtt
actgctaaccgggctgagcc-aatagcctcggacctcaagctctggggctgaaatcattc
cgtgtttaaagtaa----aaagttcca-atagccag--agggagataaatgaca--acac
gcctatattcactaaccacaaacaggatataaaact--tacttgcagta-ttt---ttta
tttgtaaatgtcttgcaggcaaaaagtttg-ttgt-----------tgctgaaaatgtac
--cga--gtaa-aatattact--gaaaatgtattactaatgctttacactactgcgttac
---------------------------tgta--------a-ttctttttttttttttaag
cattactc---ccaacactg---------------------------------------
>hAT-N160_DR|699565
------------------------------------------------------------
------------------------------------------------------------
------------------------------------------------------------
------------------------------------------------------------
------------------------------------------------------------
------------------------------------------------------------
------------------------------------------------------------
------------------------------------------------------------
------------------------------------------------------------
------------------------------------------------------------
------------------------------------------------------------
------------------------------------------------------------
------------------------------------------------------------
------------------------------------------------------------
------------------------------------------------------------
----------------------------------atgatc---tgt---tg---------
-------------cagtaacta-------------------------t------------
----------------------acag-ttgctatgg-ca---------------------
------------------------------------------------------------
------------------------------------------------------------
------------------------------------------------------------
------------------------------------------------------------
------------------------------------------------------------
------------------------------------------------------------
------------------------------------------------------------
------------------------------------------------------------
------------------------------------------------------------
------------------------------------------------------------
------------------------------------------------------------
------------------------------------------------------------
-----------------------acaacaa------------------------------
--------------------ctat-------------aa---------------------
------------------------------------------------------------
------------------------------------------------------------
------------------------------------------------------------
---------------------------------------------t--------------
------------------------------------------------------------
------------------------------------------------------------
------------------------------------------------------------
----------------------------------------------ataa-tcgatttgt
tgtg---------------------------ggg----attctacggt------------
------------------------------------------------------------
---------------------------t--------------------------------
------------------------------gc-------------ta-------------
----cg------------------------------------------------------
------------------------------------------------------------
---------------------------------------gtaac----------------
------------------------------------------------------------
--------------------------a---------------------------------
------------------------------------------------------------
------------------------------------------------------------
------------------------------------------------------------
-----gca----------------------------------------------------
------------------------------------------------------------
------------------------------------------------------------
--------------------------------------a---------------------
------------------------------------------------------------
-------------------------------ctat-------------------------
------------agt---------------------------------------------
---------aaa---t-gatctgttgcagt------------------------------
-----------------------------------------------------------
>hAT-N160_DR|699566
------------------------------------------------------------
------------------------------------------------------------
------------------------------------------------------------
------------------------------------------------------------
------------------------------------------------------------
------------------------------------------------------------
------------------------------------------------------------
------------------------------------------------------------
------------------------------------------------------------
------------------------------------------------------------
------------------------------------------------------------
------------------------------------------------------------
------------------------------------------------------------
------------------------------------------------------------
------------------------------------------------------------
--------------------------------aatgattc---tat---tg---------
-------------tggcgattc-------------------------t------------
----------------------acag-ttgctatgg-ca---------------------
------------------------------------------------------------
------------------------------------------------------------
------------------------------------------------------------
------------------------------------------------------------
------------------------------------------------------------
------------------------------------------------------------
------------------------------------------------------------
------------------------------------------------------------
------------------------------------------------------------
------------------------------------------------------------
-a----------------------------------------------------------
-----------------------c------------------------------------
-----------------------gcaacaa------------------------------
--------------------ctac-------------aa---------------------
------------------------------------------------------------
------------------------------------------------------------
------------------------------------------------------------
---------------------------------------------t--------------
------------------------------------------------------------
------------------------------------------------------------
------------------------------------------------------------
----------------------------------------------ataa-cgattctgt
tgtg---------------------------gcg----attctacagt------------
------------------------------------------------------------
---------------------------g--------------------------------
------------------------------gc-------------ta-------------
----tg------------------------------------------------------
------------------------------------------------------------
---------------------------------------gaaac----------------
------------------------------------------------------------
------------------g------ca---------------------------------
------------------------------------------------------------
------------------------------------------------------------
------------------------------------------------------------
-----aca----------------------------------------------------
------------------------------------------------------------
------------------------------------------------------------
--------------------------------------a---------------------
------------------------------------------------------------
------------------------------------------------------------
------------------------------------------------------------
------------------------------------------------------------
-----------------------------------------------------------
>hAT-N160_DR|699567
------------------------------------------------------------
------------------------------------------------------------
------------------------------------------------------------
------------------------------------------------------------
------------------------------------------------------------
------------------------------------------------------------
------------------------------------------------------------
------------------------------------------------------------
--------------------------------------------------ga--------
-t----------------------------------------------------------
------------------------------------------------------------
------------------------------------------------------------
------------------------------------------------------------
------------------------------------------------------------
--------------------------tctgttgtggtgattctacag-------------
-------------------------------taatgattc---tat---tg---------
-------------tggcgattc-------------------------t------------
----------------------acag-ttgctatgg-ca---------------------
------------------------------------------------------------
------------------------------------------------------------
------------------------------------------------------------
------------------------------------------------------------
------------------------------------------------------------
------------------------------------------------------------
------------------------------------------------------------
------------------------------------------------------------
------------------------------------------------------------
------------------------------------------------------------
-a----------------------------------------------------------
-----------------------t------------------------------------
-----------------------gcaacaa------------------------------
--------------------ctaa-------------aa---------------------
------------------------------------------------------------
------------------------------------------------------------
------------------------------------------------------------
---------------------------------------------t--------------
------------------------------------------------------------
------------------------------------------------------------
------------------------------------------------------------
----------------------------------------------ataa-tgattctgt
tgtg---------------------------gcg----attctacagt------------
------------------------------------------------------------
---------------------------t--------------------------------
------------------------------gc-------------ta-------------
----tg------------------------------------------------------
------------------------------------------------------------
---------------------------------------gcaac----------------
------------------------------------------------------------
------------------g------ca---------------------------------
------------------------------------------------------------
------------------------------------------------------------
------------------------------------------------------------
-----aca----------------------------------------------------
------------------------------------------------------------
------------------------------------------------------------
--------------------------------------a---------------------
------------------------------------------------------------
-------------------------------ttac-------------------------
------------aat---------------------------------------------
---------a--------------------------------------------------
-----------------------------------------------------------
>hAT-N160_DR|699568
------------------------------------------------------------
------------------------------------------------------------
------------------------------------------------------------
------------------------------------------------------------
------------------------------------------------------------
------------------------------------------------------------
------------------------------------------------------------
------------------------------------------------------------
------------------------------------------------------------
------------------------------------------------------------
------------------------------------------------------------
------------------------------------------------------------
------------------------------------------------------------
------------------------------------------------------------
------------------------------------------------------------
-------------------aactaca----ttaattgagc---tgt---tg---------
-------------tggtgattc-------------------------t------------
----------------------atag-ttgctatgg-ta---------------------
------------------------------------------------------------
------------------------------------------------------------
------------------------------------------------------------
------------------------------------------------------------
------------------------------------------------------------
------------------------------------------------------------
------------------------------------------------------------
------------------------------------------------------------
------------------------------------------------------------
------------------------------------------------------------
-a----------------------------------------------------------
-----------------------c------------------------------------
-----------------------acaacaa------------------------------
--------------------ctac-------------ag---------------------
------------------------------------------------------------
------------------------------------------------------------
------------------------------------------------------------
---------------------------------------------t--------------
--------------acacatc-----------------aactac----------------
------------------------------------------------------------
------------------------------------------------------------
---------------------------------------------agtaa-gtcatctgt
tgtg---------------------------gag----attctacagt------------
------------------------------------------------------------
---------------------------t--------------------------------
------------------------------ac-------------ta-------------
----tg------------------------------------------------------
------------------------------------------------------------
---------------------------------------gtaac----------------
------------------------------------------------------------
------------------a------ca---------------------------------
------------------------------------------------------------
------------------------------------------------------------
------------------------------------------------------------
-----aca----------------------------------------------------
------------------------------------------------------------
------------------------------------------------------------
------------------------------------------------------------
------------------------------------------------------------
------------------------------------------------------------
------------------------------------------------------------
------------------------------------------------------------
-----------------------------------------------------------
>hAT-N160_DR|699569
------------------------------------------------------------
------------------------------------------------------------
------------------------------------------------------------
------------------------------------------------------------
------------------------------------------------------------
------------------------------------------------------------
------------------------------------------------------------
------------------------------------------------------------
------------------------------------------------------------
------------------------------------------------------------
------------------------------------------------------------
------------------------------------------------------------
------------------------------------------------------------
------------------------------------------------------------
------------------------------------------------------------
-------------------------------------------tgt---tg---------
-------------tgttgattc-------------------------t------------
----------------------tcag-ttgctctgg-ta---------------------
------------------------------------------------------------
------------------------------------------------------------
------------------------------------------------------------
------------------------------------------------------------
------------------------------------------------------------
------------------------------------------------------------
------------------------------------------------------------
------------------------------------------------------------
------------------------------------------------------------
------------------------------------------------------------
-a----------------------------------------------------------
-----------------------c------------------------------------
-----------------------acaacaa------------------------------
--------------------gtgt-------------aa---------------------
------------------------------------------------------------
------------------------------------------------------------
------------------------------------------------------------
---------------------------------------------t--------------
--------------------------------------atgtcc----------------
------------------------------------------------------------
------------------------------------------------------------
---------------------------------------------tataa-ttattctgt
tgtg---------------------------gca----gttctacagt------------
------------------------------------------------------------
---------------------------t--------------------------------
------------------------------gc-------------ta-------------
----tg------------------------------------------------------
------------------------------------------------------------
---------------------------------------gtaac----------------
------------------------------------------------------------
------------------a------ca---------------------------------
------------------------------------------------------------
------------------------------------------------------------
------------------------------------------------------------
-----gca----------------------------------------------------
------------------------------------------------------------
------------------------------------------------------------
--------------------------------------a---------------------
------------------------------------------------------------
-------------------------------ctat-------------------------
------------act---------------------------------------------
---------a--------------------------------------------------
-----------------------------------------------------------
>hAT-N160_DR|782648
------------------------------------------------------------
------------------------------------------------------------
------------------------------------------------------------
------------------------------------------------------------
------------------------------------------------------------
------------------------------------------------------------
------------------------------------------------------------
------------------------------------------------------------
------------------------------------------------------------
------------------------------------------------------------
------------------------------------------------------------
------------------------------------------------------------
------------------------------------------------------------
------------------------------------------------------------
------------------------------------------------------------
-----------------------------------ttgac---tac---tgt--------
-------------taactattg-------------------------t------------
----------------------acaa-ctactgtaa------------------------
------------------------------------------------------------
------------------------------------------------------------
------------------------------------------------------------
------------------------------------------------------------
------------------------------------------------------------
------------------------------------------------------------
------------------------------------------------------------
------------------------------------------------------------
------------------------------------------------------------
------------------------------------------------------------
------------------------------------------------------------
------------------------------------------------------------
------------------------------------------------------------
------------------------------------------------------------
------------------------------------------------------------
------------------------------------------------------------
------------------------------------------------------------
------------------------------------------------------------
------------------------------------------------------------
------------------------------------------------------------
------------------------------------------------------------
---------------------------------------------------ttgaactgt
agtg---------------------------gtg----atgctgtagt------------
------------------------------------------------------------
---------------------------t--------------------------------
------------------------------gt-------------ta-------------
----cg------------------------------------------------------
------------------------------------------------------------
---------------------------------------gtaac----------------
------------------------------------------------------------
------------------a------ca---------------------------------
------------------------------------------------------------
------------------------------------------------------------
------------------------------------------------------------
-----aca----------------------------------------------------
------------------------------------------------------------
------------------------------------------------------------
--------------------------------------a---------------------
------------------------------------------------------------
-------------------------------gtaa-------------------------
[truncated: 868,038 more chars]
