# Supplementary material for: Zebrafish transposable elements show extensive diversification in age, genomic distribution, and developmental expression
Source: Genome Res. 2022 Jul;32(7):1408–23. doi: 10.1101/gr.275655.121 (PMC9341512; doi:10.1101/gr.275655.121)
Supplement: Supplemental Material [file supp_gr.275655.121_Supplementary_data_2.tar.gz › supp-data-2/Mariner-9_DR.mafft.fa]

>Mariner-9_DR|48488
------------------------------------------------------------
------------------------------------------------------------
------------------------------------------------------------
------------------------------------------------------------
------------------------------------------------------------
------------------------------------------------------------
------------------------------------------------------------
------------------------------------------------------------
------------------------------------------------------------
------------------------------------------------------------
------------------------------------------------------------
------------------------------------------------------------
------------------------------------------------------------
------------------------------------------------------------
------------------------------------------------------------
------------------------------------------------------------
------------------------------------------------------------
---------------------------------------------------atggtcttg
ggctgcatgagtgctgctggctctgaggagctacagtttattga-gggaaccatgaa---
------------------------------------------------------------
---------tgcagagcattattccaacatcacatcgaacccaaagatagctacaagaaa
gctactgccctgctaaaaaagctgagggt----aaaggt-gat-----------------
-----------------------aagcatcttcagagcatcctgaaatggaaggtggagg
agcacaaggt---------tgactaagctc---ggcgatgttgtcctggaggagtggaag
aggattccactgggaacatgtgaagctccggtgacctc-aatgcccaagagggt-taagg
cactgctggaaaataatggtggccacacaaaatattgacactttggac------------
aatttacttagaggtgt---actcacttttgttgc----ggat--tcgacattaatggct
gtgtgttgagtta-tttcgagg-ac---ac-ccaaatttacactgttataca--agctgc
atactctctattttatgttgtaaataatgttgtaatttcttcagt--gttgtgacatg-a
aaatatat-tattaaatatttacaaaat----------gtgtactt------acttatgt
gacatact----------------------------------------------------
------------------------------------------------------------
-----tgtataacagtttatatttgccgtctccttaaaataactcaacacacagccatta
a-ggttgaatctgctacaa---------------------gtgaaaatgtccacaatggg
cccaattagccatactcccttcttggtgtcatgtgactcgttagtgttacaaggtctcag
gtgtgactggggagcagatgtgtaaaattcggttt--tatcacccttactctcgcatact
ggtcactggaagttcaacatggcacttcatggcaaagaactctttgaggatctgaaaaaa
gaattgttgctct---------------aggctacaagaagactgtcaagaccctaagtt
gcag--------------------aataggacaggatccactcagaacaggcctcgccat
ggttgaccaaagtagttgagcgcatgtgctcagcatcatattcagaggttggctttggga
aatagacgtaatagtgctgccagcatcactacagaggatgaaaatgtggagggtcagcct
gtcagtgctcagaccatacaccgcacactggtttgcagggctgttgtgccagaaggaagc
cctttctgaagatgatgaacaagaaagcaaacagtttgctgaagagaagctaaggacatg
gattactagaacaagatcagataaatt
>Mariner-9_DR|48489
------------------------------------------------------------
--------------tgtcaca-gaagtgagtaca-cccatcacattt-tgcaaatattta
a-tcatataa--t-ttcatgtgacaacactg-------aagaaatg--acact-ttgcta
cagcataaagt--actgagtata-------------------------------------
------------------------------------------------------------
------------------------------------------------------------
------------------------------------------------------------
------------------------------------------------------------
------------------------------------------------------------
------------------------------------------------------------
------------------------------------------------------------
------------------------------------------------------------
------------------------------------------------------------
------------------------------------------------------------
------------------------------------------------------------
------------------------------------------------------------
------------------------------------------------------------
------------------------------------------------------------
------------------------------------------------------------
------------------------------------------------------------
------------------------------------------------------------
------------------------------------------------------------
------------------------------------------------------------
------------------------------------------------------------
------------------------------------------------------------
------------------------------------------------------------
------------------------------------------------------------
------------------------------------------------------------
------------------------------------------------------------
------------------------------------------------------------
------------------------------------------------------------
------------------------------------------------------------
------------------------------------------------------------
------------------------------------------------------------
------------------------------------------------------------
------------------------------------------------------------
------------------------------------------------------------
------------------------------------------------------------
------------------------------------------------------------
------------------------------------------------------------
------------------------------------------------------------
------------------------------------------------------------
------------------------------------------------------------
---------------------------
>Mariner-9_DR|48490
------------------------------------------------------------
---------cagtatgtcaca-aaagtgagtacacccc-ttccatttctgcaaatattta
t-ttataact--t-ttcataggacaacactg-------cagaaatg--actc---tgaca
caatgaaaagt--agtcagtgtaaagtgtttatagcagtgtaaatgtattgtcctctcaa
aataactacaa----atacagccaataatag--c-tgaacccctggcaacaaaa-gtgag
tacacccctaagtgaaaatgtca---aaattgag--cacaat-tagtca-----------
------------------------------------------------------------
------------------------------------------------------------
------------------------------------------------------------
------------------------------------------------------------
------------------------------------------------------------
------------------------------------------------------------
------------------------------------------------------------
------------------------------------------------------------
------------------------------------------------------------
------------------------------------------------------------
------------------------------------------------------------
------------------------------------------------------------
------------------------------------------------------------
------------------------------------------------------------
------------------------------------------------------------
------------------------------------------------------------
------------------------------------------------------------
------------------------------------------------------------
------------------------------------------------------------
------------------------------------------------------------
------------------------------------------------------------
------------------------------------------------------------
------------------------------------------------------------
------------------------------------------------------------
------------------------------------------------------------
------------------------------------------------------------
------------------------------------------------------------
------------------------------------------------------------
------------------------------------------------------------
------------------------------------------------------------
------------------------------------------------------------
------------------------------------------------------------
------------------------------------------------------------
------------------------------------------------------------
------------------------------------------------------------
------------------------------------------------------------
------------------------------------------------------------
---------------------------
>Mariner-9_DR|48491
------------------------------------------------------------
------------------------------------------------------------
------------------------------------------------------------
----------------------------------------------------cccttcaa
aataactacaa----atacagccaataatag--c-tgaacccctggcaacaaaa-gtgag
tacacccctaagtaatttttttt---tctttttt--ctcttt-taat--ttttt-ctttc
cctgtgtcatgtaactcataagtgttacactgtctcgggtatccacagatagcaggtgag
tgaaatttggtataaaagctcttccactctctcaaccgggccactgaaagttcaacactg
cacctcatggcaaacaactctcagaagacc-tgg--aaaacaaattgttgccttacataa
acatggcctaggctataag-aagatagccaacactctgaaactgtgctgcagcacagtgt
ctcagaccattcagtgctttaagaggacaggttcttcccagaacaggcctcgtcatggtc
agccaaagaagctgagtgcacgttctcagcatcacatgcaaagattgtcttt----gaaa
aacagacaaatgagtgcttccagcattgctgcagagattgaaaatatgggaggtcagcca
gtcagtggtcagatcgtacgccgcacactgcatcaagttagtctgcatgattgtggtcct
aaaaggaaacctcttctaaagatgatgca--agaaagcttgcaaactatatgct---gca
gacatgcaaactaagtaccaggattactggaaccatgtcctgtggtc---tcagaccaag
ataaacccatttggttc-agatggtgtcaagt--ctgtttggcagcaaccaggtggggag
tacaaagacaag------------------------------------------------
------------------------------------ttcattga-gggaaacatgaattt
ta------aca-tgtactgtgacatactgaagcag-----------ttctct----cagg
aaactggactgcagagcattgttccagtatgataatgaccccaaacacacctccaggatg
accactgccttgctaaagaggctaagggt----aaaggt-gatggactgaccaagcatgt
ct---ccagacataaacccgatagaacacctctggggcattctgaaaaggaaggtggtgg
agcacaaggtgta-aaatgtccaccacctc---catgatgttgtgatggaggagtggaag
ataatttcagtggcaacctgtgaagctctggtcaactc-catgccccaaagaat-taaaa
acatgctggaaaatgatgatggccacacaaaatattgacatttcacat------------
-tttcacttaggggtgt---actcacttttgttgccaggggtt--cagctattattggct
gtatttgtagtta-ttttgaga-gg---accgtaaaattactctgctataca--cacttt
acactgactactattcattgtgtcaaaga--gtcatttctgcagt--gttgtcctatg-a
aaagttat-aaataaatatttgcagaagtagga-gg-ggtgtactc------acttttgt
gacatactg---------------------------------------------------
------------------------------------------------------------
------------------------------------------------------------
------------------------------------------------------------
------------------------------------------------------------
------------------------------------------------------------
------------------------------------------------------------
------------------------------------------------------------
------------------------------------------------------------
------------------------------------------------------------
------------------------------------------------------------
------------------------------------------------------------
------------------------------------------------------------
---------------------------
>Mariner-9_DR|48492
------------------------------------------------------------
-----------gtatgtcacag-----aagtacaccac-tcacatttctgaaaatattta
t-ttatgtctt-t-tttataagacatcataaggaa-------------------------
-------------aatcagtgtaaagtttgaatagcactgtaaatttattgttccctcaa
aatatttaaaa----atatgcccaattatag--g-tgaacccatggcaacaaaa-gtgag
tacacccctaagtgaaaatgtgc---aaattgag--cacaat-tacctattttt-cttta
cctttgtt----------------taccactgtctcaggtgtcaccagatagcaggtaag
ttaaatttggtataaaaacccttctagtctatcaacctggccactaaaagttcaacatgg
cacctcatggcaaacaactctcagaagacc-tg--aaaaaaaaaaagttactttacataa
atatggcctaggctataag-aagttagctta-----------------gcagcacagtgg
ccaagaccatccagcgctttaggtggacaggttcttctcagaacaggtctcaccatggtt
ggccaaagaagctgagtgcacgttctcagcgtcacatccaaagattgtattt----gtaa
aacagatggatgagtgcatccagcattgctgcagagattgaagagataggaggtcagcct
gtgagtgctcagacccta---------------------------catcgcacacagcat
caa--------------attgatgatgcaaaagaaagctcacgagcaatttgtt---gca
gacatgcaaactaagggccaggattactggaaccatgtcctgtggtctaatgagaccaag
ataaacctattt-gttc-aaatggtgtcaacc--gtgtgtgatggcaaccaggtgaggag
tacaaaaacaagtgtttcttgcctaccgtcaaacatggtggtgggagtgtcatgatgtgg
ggctgcatggg-------------------------------------------------
------------------------------------------------------------
------------------------------------------------------------
------------------------------------------------------------
------------------------------------------------------------
------------------------------------------------------------
------------------------------------------------------------
------------------------------------------------------------
------------------------------------------------------------
------------------------------------------------------------
------------------------------------------------------------
------------------------------------------------------------
------------------------------------------------------------
------------------------------------------------------------
------------------------------------------------------------
------------------------------------------------------------
------------------------------------------------------------
------------------------------------------------------------
------------------------------------------------------------
------------------------------------------------------------
------------------------------------------------------------
------------------------------------------------------------
------------------------------------------------------------
------------------------------------------------------------
------------------------------------------------------------
---------------------------
>Mariner-9_DR|48493
------------------------------------------------------------
--------------tgccaca-aaaatgagtacacgct-tcacatttctgcaaatattta
t-ttatatct--t-ttcataggacaatactg-------cacaaatg--actct-ttgaca
caatgaaaagt--aatcagtgtaaagtttgtatagcagtgtaaatgtattgtcccctcaa
attaactaaaagtccatgcagcc-------------------------------------
------------------------------------------------------------
------------------------------------------------------------
------------------------------------------------------------
------------------------------------------------------------
------------------------------------------------------------
------------------------------------------------------------
------------------------------------------------------------
------------------------------------------------------------
------------------------------------------------------------
------------------------------------------------------------
------------------------------------------------------------
------------------------------------------------------------
------------------------------------------------------------
------------------------------------------------------------
------------------------------------------------------------
------------------------------------------------------------
------------------------------------------------------------
------------------------------------------------------------
------------------------------------------------------------
------------------------------------------------------------
------------------------------------------------------------
------------------------------------------------------------
------------------------------------------------------------
------------------------------------------------------------
------------------------------------------------------------
------------------------------------------------------------
------------------------------------------------------------
------------------------------------------------------------
------------------------------------------------------------
------------------------------------------------------------
------------------------------------------------------------
------------------------------------------------------------
------------------------------------------------------------
------------------------------------------------------------
------------------------------------------------------------
------------------------------------------------------------
------------------------------------------------------------
------------------------------------------------------------
---------------------------
>Mariner-9_DR|48494
------------------------------------------------------------
---------cagtatgtcaca-aaagtgagtacacccc-ttccatttctgcaaatattta
t-ttatatct--t-ttcataggacaacactg-------cagaaatg--actca-ttgaca
caatgaatact--agtcagtgtaaagtgtgtatagcagtgta-atgtattgtcctctcaa
aataactacaa----atacagctaataacag--c-tgaacacctggcaacaaaa-g----
------------------------------------------------------------
------------------------------------------------------------
------------------ctcttcccctttctcaaccaggccactgaaagttcaacatgg
cacctcatggcatacaactctctgaagacc-tga--aaaacgaatcgttgccttacataa
agatggcccaggctataag-aagatagccaacactctgaaactgtgctgcagcacagtgg
ccaagaccatccagctctttaagaggacaggttcttctcagaacaggcctcgccatggtc
ggccaaagaagctgagagcacgttctcagcgtcacatccaaaaattgtcttt----gaaa
aacagacagatgagagcttccagcattgctgcagagattgaagatatgggaggtcagcct
ggcagtgctcataccgtatgccgcacactgcatcaaataagtctgcatggtcgtggtcct
agaaggaagcctcttctaaagacgatgca--agaaagcttgcaaaacatttgct---gca
ggcatggaaactaaggaccaagattattggaaccatgccctgtggtc---taagaccaag
ataaactcatttggttc-agatggtgtcaaat--gtgtgtggcggcaaccaggtgaggag
tacaaagacaagtgtgtcttgtttaccattaaacctgatggtgggagtgttatgatctgg
ggctgcatgagtgctgctggcattagggagccacatttcattga-gggaaacatgaattc
ta------aca-tgtactgtgacatactgaagcag-----------ttttct----ctga
aaactggactgcagagcagtgttccagcatgataataaccccaaacagacctccaggatg
accactggcttgctaaagaggctgagtgt----aaaggt-gatggactggccaaacatgt
ct---ccagacataaaccccatagaacacctctggggcatcctgaaaaggaaggtgggag
agcacaaggtgtc-aaatgtccaccacctc---catgatgttgtgatgaagaagtggaag
aggattctagtggcaacatgtgaagccctggtcaactc-cacgaccaaaataat-tcaaa
ccatgctggaaaattatagtggccacacaaaagattgacatttcatgt------------
-tttctcttaggggtgt---actcactt---ttgccaggggtt--cagctcatattggct
gtatttgtagtta-ttttgaga-gg---acaatatatttatactgctataca--cacttt
aaactgcctacttttcattgtgtcaaaga--gtcatttctgcagt--gttgtcctatg-a
aaaggtat-aaagaaatattagcagaaat------g-ggtgtactc------acttttgt
gacatactg---------------------------------------------------
------------------------------------------------------------
------------------------------------------------------------
------------------------------------------------------------
------------------------------------------------------------
------------------------------------------------------------
------------------------------------------------------------
------------------------------------------------------------
------------------------------------------------------------
------------------------------------------------------------
------------------------------------------------------------
------------------------------------------------------------
------------------------------------------------------------
---------------------------
>Mariner-9_DR|48495
------------------------------------------------------------
---------cactatgtcaca-aaagtgagtacacccc-tcccatttctgcaaatatttg
t-ttataact--t-ttcataggacaacactg-------cagaaatg--actct-ttgaca
caatgaatagc--agtcagtgtaaagtgtgtatagcagtgtaaatgtattgtcctctcaa
aataactacaa----atacagccaataatag--c-tcaacccctggcaacaaaa-gtgag
tacacccctaagtgaaaatgtaa---aaaattag--cacaat-taatcattttt-cttcc
cctgtgtcatgtgactcattagtgttacactgtctcaggtatccacagatagcaggtgag
ttaaacttggtttaaaagctttttcactctctcaaccaggccactgaaagttcaacatgg
cacctcatggcaaacaactctcagaagacc-tga--aaaacaaattgttgccttacataa
acatggcctaggccaggggtaagatagccaacactctgaaactgtgctgcagcacagtgg
cccagaccattcagtgctttaagaggacaggttcttctcacaacaggcctcactatggcc
ggtcaaagaagctgagtgcacattctcagcgtcacatccaaagattgtctttg---aaaa
aacagacggatgagtgcttccagcattgctgcagagattgacgatatgggaggtcagcct
gtcagtgctcagaccgtacgccgcacactgcatcatattagtctgcatggttgtggtctt
agaaggaaacctcttctgaagacgatcca--agaaagctcacaaacaatttgcg---gca
gacatgcaaactaaggaccagga-------------------------------------
------------------------------------------------------------
--------------------------------------tggtgggagtgtcatgttctgg
ggctgcatgagtgctgccgacattggggagcttcatttcattga-gggaaacatgaattc
ta------aca-tgtactgtgacatactgaagcag-----------ttccct----cagg
aaactggactgcagagcagtgttccagcatgataatgaccccaaacacacctccaggatg
accactggcttgctaaagaggctgagggc----aaaggt-gatggaccggccaagcatgt
ct---ccagacataaatcccataaaacacctctggggcattctgaaaaaaaaggtggagg
agcacaaggtctc-caatgtccaccacctc---catgatgttgtgatggaggagtggaag
agaatttcagtgatgacctgtgaagctctggacaactc-catgcccaagagaat-taaaa
tcatgctggaaaataaggatgggcacacaaaatattgacgtttcacat------------
-tttcactta-gggtgg---actcacttttgttgccaggggtt--gagctattattggct
gtatttgtagtta-ttttgaga-gg---acaatacatttacactgctataca--cacttt
acac--------------------------------------------------------
------------------------------------------------------------
------------------------------------------------------------
------------------------------------------------------------
------------------------------------------------------------
------------------------------------------------------------
------------------------------------------------------------
------------------------------------------------------------
------------------------------------------------------------
------------------------------------------------------------
------------------------------------------------------------
------------------------------------------------------------
------------------------------------------------------------
------------------------------------------------------------
------------------------------------------------------------
---------------------------
>Mariner-9_DR|128210
------------------------------------------------------------
--------------------aaagagt---------------catttctgcag-------
--tgttgtcctaa-gttataaataaatacta------gcagaagtagtactattgtgaca
tactg-----------------aaattgtgtatagcagtgtaaatgtattatcttctcaa
aataactacaa----atacagccaataatag--c-tgaacccctagcaacaaaa-attag
tacacccctaagtgaaaatgtaa---aaattgag--cacaat-ttgtcattttt-cttcc
cctgtgtcttgtaattcataagtgttacactttctcgggtatccacatatagcaggtaag
ttaaatttggtataaaagctcttccactctctcaaccaggccacttaaagttcaacatgg
cacctcatggcaaacaactctcagaagtcc-tga--aaaacaaattgttgccttacataa
agatggcctaggctatgag-aagatagacaacactctgaaactgtgctgcagcacagtgg
ccaagaccttccaccgctttaagaggacaggttcttcccagaacaggcctcgccatggtc
agccaaagaagctgagtggacgttctcagcatcacatccaaagattgtcttc----gaaa
aaca----aatgagtgcttccagcattgccacagagattaaaaatatgggaggtcagcct
gacagtcctcagaccgtatcccgcacactgcattaaattagtatgcatggttgtggtcct
agaaggaaacctcttttaaagacgatgca--agaaagcttgcaaacaa-ttact---aca
attactacaactaaggaccaggattacttgaaccatgccctgtggtc---taagaccaag
ataaacccatttggttt-agatagtgtcaaat--gtgtgtggcggcaaccaggtggggag
tacaaagacaagcatgtcttgcctaccattaaacatggtgttgggagtgtcatgttctgg
agctgcatgagtgctgctggcattggggagctacatttcattga-gggaagcatgaattc
ta------aca-tgtactttgacatactgaagcag-----------ttccct----cagg
aaactggactgcagagcagtgttccagtatgattatgacctccaacacacctccaggatg
accactggcttgctaaagaggctgagggt----aaaggt-gatggactggccaagcatgt
ct---ccatacataaaccccatataacacctctgggccatcctgaaaaggaaggtggaga
agcacaaggtgtg-aaatgtccaccacctc---catgatgttgtgatggtggagtggaag
agaatttcagtggcaacctgtgatgctctggtcaactc-catgcccaaaagaat-taaaa
ccatgctggaaaatgatgatagccacacaaaatattgacatttcacat------------
-ttttacttaggggtga---actcacttttgttgccaggggtt--cagctattattggct
gtatttgtagtta-ttttgaga-gg---acaatacatttaaactgctataca--cacttt
acactgactacatttcattgtgtcaaa---------------------------------
------------------------------------------------------------
------------------------------------------------------------
------------------------------------------------------------
------------------------------------------------------------
------------------------------------------------------------
------------------------------------------------------------
------------------------------------------------------------
------------------------------------------------------------
------------------------------------------------------------
------------------------------------------------------------
------------------------------------------------------------
------------------------------------------------------------
------------------------------------------------------------
------------------------------------------------------------
---------------------------
>Mariner-9_DR|201334
------------------------------------------------------------
-----------tttcatcaaaa--------------------------------------
--taatgacc----------------------------caaaacctaaacctg-------
------------acgtcac-----------------------------------------
-------------------------------------------tggaggaacaggggaaa
------------------------tgtgattgag--------------------------
------------------------------------------------------------
------------------------------------------------------------
------------------------------------------------------------
------------------------------------------------------------
------------------------------------------------------------
------------------------------------------------------------
------------------------------------------------------------
------------------------------------------------------------
------------------------------------------------------------
------------------------------------------------------------
------------------------------------------------------------
------------------------------------------------------------
------------------------------------------------------------
------------tgtc--------------------------------------------
------------------------------------------------------------
-----------------------------------------------------cgcatgt
cccgaccagaccttaagccaacagagcacttttagggagttttg----------------
------------------------------------------------------------
------------------------------------------------------------
------------------------------------------------------------
------------------------------------------------------------
------------------------------------------------------------
-----------------------------------------------------------a
aaagacaa-----------------------------gatgaa-----------------
------------------------------------------------------------
------------------------------------------------------------
------------------------------------------------------------
------------------------------------------------------------
------------------------------------------------------------
------------------------------------------------------------
------------------------------------------------------------
------------------------------------------------------------
------------------------------------------------------------
------------------------------------------------------------
------------------------------------------------------------
------------------------------------------------------------
------------------------------------------------------------
---------------------------
>Mariner-9_DR|201335
------------------------------------------------------------
---------cagtatgttaca-aaagtgagtacactcc----------------------
------------tgcagtgaggacaacactg-------cagaaatg--actctttaaaca
caatgaatagtaaagtcagtgtaaagtgtgta-----gtgtaaatttattgtcctctcaa
aataactacaa----atacagccaataatag--c-tgaacccctggcaacaaaa-gtgag
tacacccctaagtgaaaatgt---------------------------------------
------------------------------------------------------------
------------------------------------------------------------
------------------------------------------------------------
------------------------------------------------------------
------------------------------------------------------------
------------------------------------------------------------
------------------------------------------------------------
------------------------------------------------------------
------------------------------------------------------------
------------------------------------------------------------
------------------------------------------------------------
------------------------------------------------------------
------------------------------------------------------------
------------------------------------------------------------
------------------------------------------------------------
------------------------------------------------------------
------------------------------------------------------------
------------------------------------------------------------
------------------------------------------------------------
------------------------------------------------------------
------------------------------------------------------------
------------------------------------------------------------
------------------------------------------------------------
------------------------------------------------------------
------------------------------------------------------------
------------------------------------------------------------
------------------------------------------------------------
------------------------------------------------------------
------------------------------------------------------------
------------------------------------------------------------
------------------------------------------------------------
------------------------------------------------------------
------------------------------------------------------------
------------------------------------------------------------
------------------------------------------------------------
------------------------------------------------------------
------------------------------------------------------------
---------------------------
>Mariner-9_DR|276304
------------------------------------------------------------
-------------------ca---------------------------------------
------------------------------------------------------------
------------------------------------------------------------
------------------------------------------------------------
------------------------------------------------------------
------------------------------------------------------------
------------------------------------------------------------
-------------------------------tgg--------------------------
------------------------------------------------------------
------------------------------------------------------------
------------------------------------------------------------
------------------------------------------------------------
--------------------------------------------------ttgtggtcct
agaaggaagcctcttctaaaggcgatgca--agaaagctcgcaaacaatttgcg---gca
gacatgcaagctaaggaccaggattactggaaccatgtcctatggtc---taagaccaaa
ataaacccatttggtttaaaatggtgtcaagt--gtgtgtggcggcaaccaggtgaggag
tacaaag---------tcttgcctaccattaaacatgatggtgggagtgtcatattctgg
ggctgcatgagtgctgctggcattggggagctacatttcattga-ggaaaacatgaattc
ta------aca-tgtactgtgacataatgaagcag-----------ttccct----cagg
aaactggactgcagagtagtgttccagcataataataaccccaaacatttattcaggatg
accaatggcttgctaaagaggctgagggt----aaatat-gatggactggccaagcatgt
ct---ccagacataaaccccatagaacacctctggggcatcctgaaaaggaaggtggagg
agcacaaggtctc-aaatgtccaccaactc---catgatgttgtgatggaggagtggaag
agaatttcagtggcaaccggtgaagctctggtcaactc-catgcccaaaagagc-taaaa
ccatgctggaaaatgatggtaggcacaaaaaatattgacattttacat------------
-tttcactt---------------------------------t--tcactattattggct
gtatttgtagtta-ttttgaga-gg---acaataaatttacactgctataca--cgcttt
acactgactactagtcattgtatcaaag--agtcatttctgcagt--gttgtcctatg-a
aaatataa-aaataaatatttgcagaaatggga-gg-ggtgtactc------acttttgt
gacatactgc--------------------------------------------------
------------------------------------------------------------
------------------------------------------------------------
-----tgaacccctggcaacaaaagtgagtacacctctaagtgaaaatgtcaaaatttag
cacaattagtcatttttcttccc--gtgtcatgtaattcataagtgttacactgtctcgg
gtatccacagatagcaggtgagttaaatttggtatacaagctcttccactctc--aacca
ggccactgaaagtttaacatggcacctcatggcaaacaactattaga-------------
------------------------------------------------------------
------------------------------------------------------------
------------------------------------------------------------
------------------------------------------------------------
------------------------------------------------------------
------------------------------------------------------------
---------------------------
>Mariner-9_DR|276305
------------------------------------------------------------
---------------gtcacaa-----aagtacacccc-tcccatttctgcaaatatttt
tttaaaatct--t-ttcataggacaacactg-------cagaaatg--actct---gaca
caaggactagt--agtcagtgtaaagtgtgtatagcagtgtaaatgtattgtcctctaaa
aataactacaa----atacagccgataatag--c-tgaacc-------------------
------------------------------------------------------------
------------------------------------------------------------
------------------------------------------------------------
------------------------------------------------------------
------------------------------------------------------------
------------------------------------------------------------
------------------------------------------------------------
------------------------------------------------------------
------------------------------------------------------------
------------------------------------------------------------
------------------------------------------------------------
------------------------------------------------------------
------------------------------------------------------------
------------------------------------------------------------
------------------------------------------------------------
------------------------------------------------------------
------------------------------------------------------------
------------------------------------------------------------
------------------------------------------------------------
------------------------------------------------------------
------------------------------------------------------------
------------------------------------------------------------
------------------------------------------------------------
------------------------------------------------------------
------------------------------------------------------------
------------------------------------------------------------
------------------------------------------------------------
------------------------------------------------------------
------------------------------------------------------------
------------------------------------------------------------
------------------------------------------------------------
------------------------------------------------------------
------------------------------------------------------------
------------------------------------------------------------
------------------------------------------------------------
------------------------------------------------------------
------------------------------------------------------------
------------------------------------------------------------
---------------------------
>Mariner-9_DR|276306
------------------------------------------------------------
----------agtatgtcaca-aaagtgagtacactca-tcccatttctgcaaatattca
t-ttataact--t-ttcataggacaacactgcagaatgcaaaaatg--actct-ttgaca
-----attaat--agtcagtgtaaagtg-ttatagcagtgcaaatgtattgtcctctcaa
aataactacaa----atacagccaataatag--c-tgaacccctggcaacaaaa-gtgat
tacacccctaagtgaaaatgtca---aaattgag--cacaat-tagtcattttt-ctttc
cctgtgtcatgtaactcataagtgttacacagtctcgggtatccacagatagcaggtgag
ttaaatttggtataaaagctctaccactctctcaaccaggccactgaaagttcaacattg
cacctcatggcaaacaactcgcaaaagacc-tga--aaaacaaattgttgccttacataa
acatggcctaggctataaa-acaacagccaacactctgaaactgtgctgcagcacagtgg
cccagaccattcagtgctttaagaggacaggttcttcccagaacaggcctcaccatggtc
agcgaaaggagctgagtgcacgttctcagcatcacatccaaagattgtcttt----ggaa
aacagacggatgagtgcttccagcattactgcagagattgaaaatatgggaggtca-cct
gtcagggctccgatcgtacgccgaacactgcatcaaattagtctgcatgattgtggtcct
ataaggaaacctcttctaaagacgatgca--agaaagcttgcaaacaatttgct---gca
gacatgcaaactaaggaccaggattcctggaaccatgtcctgtggtc---tcagaccaag
ataaacccatttggttc-agatggtgtcaagt--ctgtgtggcagcaaccaggtggggag
tatgacaa-----gtgtcttgactaccattaaacatggtggtgggagtgtcatgttctgg
ggctgcatgagtgctgctggcattggggagctacatttcattga-ggaaaacatgaattc
ta------aaa-tgtactgtgacatactgaagcaa-----------ttctctt--atagg
aaactagactgcagagcagtgttccagcatgataatgaccccaaacacacctccaggatg
accactgg-------------ctggggtt----aaaggt-gatggactggccaagcatgt
ct---ccagacataaaccccatagaacacctctggggcattctgaaaaagaaggtggagg
agcacaaggtgtc-agatgtccaccacctc---catgatgttgtgatggaggagtaaaag
agaatttcagtggcaacatgtgaagctctggtcaactc-catgcccaaaagaat-taaaa
ccatgctagaaaatgatgatggccacacagaatattgacatttcacgt------------
-ttttacttaggggtgt---actcacttttgttgccaggggtt--cagctattattggct
gtattt---gtta-ttttgaga-gg---acaataaatttacactgctataca--cacttt
acactttctacttatcat--tgtcaaaga--gtcatttctgcagt--gttgtcctata-a
aaagttat-aaataaacatttgcagaagtagga-gg-ggtgtactt------acttttgt
gacatactg---------------------------------------------------
------------------------------------------------------------
------------------------------------------------------------
------------------------------------------------------------
------------------------------------------------------------
------------------------------------------------------------
------------------------------------------------------------
------------------------------------------------------------
------------------------------------------------------------
------------------------------------------------------------
------------------------------------------------------------
------------------------------------------------------------
------------------------------------------------------------
---------------------------
>Mariner-9_DR|356070
------------------------------------------------------------
------------------------------------------------------------
------------------------------------------------------------
------------------------------------------------------------
------------------------------------------------------------
------------------------------------------------------------
------------------------------------------------------------
------------------------------------------------------------
------------------------------------------------------------
------------------------------------------------------------
------------------------------------------------------------
------------------------------------------------------------
------------------------------------------------------------
------------------------------------------------------------
------------------------------------------------------------
------------------------------------------------------------
------------------------------------------------------------
------------------------------------------------------------
------------------------------------------------------------
------------------------------------------------------------
------------------------------------------------------------
------------------------------------------------------------
------------------------------------------------------------
------------------------------------------------------------
------------------------------------------------------------
-----------------------cacacaaaatattgacatttcacat------------
-tttcactaaggggtgt---actcac---taacgccaggggtt--cagctattattagct
gtatttgaagtta-ttttaaga-gg---acaatacatttacactgctataca--cactat
acactgactactattcatt------------gtcatttctgcagt--gttgtcctatg-a
aaagatat-aaataaatatttgcagaaatgaga-gg-ggtgtactc------acttttgt
gacatactg---------------------------------------------------
------------------------------------------------------------
------------------------------------------------------------
------------------------------------------------------------
------------------------------------------------------------
------------------------------------------------------------
------------------------------------------------------------
------------------------------------------------------------
------------------------------------------------------------
------------------------------------------------------------
------------------------------------------------------------
------------------------------------------------------------
------------------------------------------------------------
---------------------------
>Mariner-9_DR|356071
------------------------------------------------------------
------------------------------------------------------------
------------------------------------------------------------
------------------------------------------------------------
------------------------------------------------------------
------------------------------------------------------------
-------------actcattagtgttacactgtcttacgtgtcaccagatagcatttgag
ttaaa-------------------------------------------------------
------------------------------------------------------------
------------------------------------------------------------
------------------------------------------------------------
------------------------------------------------------------
------------------------------------------------------------
------------------------------------------------------------
------------------------------------------------------------
gacatgcaaactaaggagcaggattactggaaccatgtcctgaggtctgatgagaccaag
ataaacctgtttggttc-agatggtgtcaagt--gtgtgtggcagcaaccaggtgaggag
tgcaaatacaagtg--ttttccctaccattaaacatggtggtgggacagtcatgatgtgg
ggttgcatgagtgctgctggcattggggagctacagttcattaa-gggaaacatgaattg
ta------acagtgtgctg-----------------------------------------
------------------------------------------------------------
------------------------------------------------------------
------------------------------------------------------------
------------------------------------------------------------
------------------------------------------------------------
------------------------------------------------------------
------------------------------------------------------------
------------------------------------------------------------
------------------------------------------------------------
------------------------------------------------------------
------------------------------------------------------------
------------------------------------------------------------
------------------------------------------------------------
------------------------------------------------------------
------------------------------------------------------------
------------------------------------------------------------
------------------------------------------------------------
------------------------------------------------------------
------------------------------------------------------------
------------------------------------------------------------
------------------------------------------------------------
------------------------------------------------------------
------------------------------------------------------------
---------------------------
>Mariner-9_DR|356072
------------------------------------------------------------
------------------------------------------------------------
------------------------------------------------------------
------------------------------------------------------------
------------------------------------------------------------
------------------------------------------------------------
------------------------------------------------------------
------------------------------------------------------------
------------------------------------------------------------
------------------------------------------------------------
------------------------------------------------------------
------------------------------------------------------------
------------------------------------------------------------
------------------------------------------------------------
------------------------------------------------------------
------------------------------------------------------------
------------------------------------------------------------
------------------------------------------------------------
------------------------------------------------------------
------------------------------------------------------------
-------------gagcagttttccagtatgacaatgactccaaacacacctccaagaag
accactggcttgctaaagaggcagagggt----aaaggt-gatggactggccaaacatgt
ct---t--gacttaaacctcatagaacacctttgaggcattctgaaaaggaaggtggagg
agcacaaggtgtc-aaatgtccaccacctc---tgtgatgttgtgatggaggagtggaag
aggattccagtggcaacctgtgaagctctggtcaactc-catgccctagaaaat-taaag
ccatgctagtaaatgatggtggccactcaaaatattaacattttacat------------
-ttttacttaggggtgt---actcacttttgttgccaggggtt--tagctattattggct
atattttcagata-ttttg------------ttaaatttacactgctataca--aacttt
acactgactccttttcattgtgtcaaag--agtcaattcagcagt--gttgtactatg-a
aaagatat-aaataaatatttgcagaaatgtca-gg-agtgtactc------acttttgt
gacatactg---------------------------------------------------
------------------------------------------------------------
------------------------------------------------------------
------------------------------------------------------------
------------------------------------------------------------
------------------------------------------------------------
------------------------------------------------------------
------------------------------------------------------------
------------------------------------------------------------
------------------------------------------------------------
------------------------------------------------------------
------------------------------------------------------------
------------------------------------------------------------
---------------------------
>Mariner-9_DR|356073
------------------------------------------------------------
------------------------------------------------------------
--------------------------------------------------tct-ttgaca
caatgaatagt--agtcagtgtaaagtgtttatagcagtgtaaacttattgtcctctcaa
aataactacaa----atacagccaataatag--c-tgaacccctggcaacaaaa-gtgag
tacacccctaagtgaaaatgtca---aaattgag--cacaat-tagttttttttgctttc
cctgtgtcatgtaactcataagtg------------------------------------
------------------------------------------------------------
------------------------------------------------------------
------------------------------------------------------------
------------------------------------------------------------
------------------------------------------------------------
------------------------------------------------------------
------------------------------------------------------------
------------------------------------------------------------
------------------------------------------------------------
------------------------------------------------------------
------------------------------------------------------------
------------------------------------------------------------
------------------------------------------------------------
------------------------------------------------------------
------------------------------------------------------------
------------------------------------------------------------
------------------------------------------------------------
------------------------------------------------------------
------------------------------------------------------------
------------------------------------------------------------
------------------------------------------------------------
------------------------------------------------------------
------------------------------------------------------------
------------------------------------------------------------
------------------------------------------------------------
------------------------------------------------------------
------------------------------------------------------------
------------------------------------------------------------
------------------------------------------------------------
------------------------------------------------------------
------------------------------------------------------------
------------------------------------------------------------
------------------------------------------------------------
------------------------------------------------------------
------------------------------------------------------------
------------------------------------------------------------
---------------------------
>Mariner-9_DR|356074
------------------------------------------------------------
------------------------------------------------------------
------------------------------------------------------------
------------------------------------------------------------
------------------------------------------------------------
------------------------------------------------------------
--------------------agtgttacactgtctcgggtatccaatgatagtaggggag
ttaaatttggtagaaaagctcttccactctctcaaccaagccactgaaagttcaacactg
cacctcatggcaaacaactctcagaagacc-tga--aaaactaattgttgccttacataa
agatggcctaggctataaa-acgatagccaacactctgaaactgtgctgcaacacagtgg
cccagaccattcagtgctttaagaggagaggttcttcccagaacaggcctcgccatggtc
agccaaagaagctgagtgcacgctctcagcgttacatccaaagattgtctt-----gaaa
aacagacggatgagtgcttccagcattgctgcagagattgaaaatatatgaggtcagcct
gtcagtgctcagatcgtacgctgcacactgcatcaaattagtctgcatgattgtggtcct
agaaggaaacctcttctaaagacaatgca--agaaagcttgcaaacaatttgct---gca
gacatgcaaactaaggacaaggattactggaaccatgtcctgtggtc---tcagaccaag
ataaacccatttggttc-agatggtgtcaagt--ctgtgtggcagcaaccaggtggggag
tacaaagacaagtgtgtcttgtctaccattaaacatgatggtgggagtgtcatgttctgg
ggctgtatgagtgctgttgacattggggagctacattacattga-ggaaaacatgaattc
ta------aca-tgtactgtgacataccgaaacag-----------ttctct----cagg
aaactggactgcagagcagtgtttcagtatgataatgaccccaaaaaaacatccagaatg
accactggcttgctaaagaggctgagggt----aaaggt-aatggactggccaagcatgt
ct---ccagatataaaccccatagaacacctctggggcattcttaaaaagaa--------
------aggtgtc-aaatgtccaccacctc---catgatgttgtgatggaggagtggaag
agaatttcagtggcaacctgtgaagctctggtcaactc-catgcccaaaagaat-taaaa
ccattctggaaaatgatggtagccacacaaaatattgacatttcacat------------
-tttcacttaggggtgt---actcacttttgttgccaggggtt--cagctattattggct
gtatttgtagtta-ttttgaga-gg---acaataaatttaaactgctataca--cacttt
acactgactacttttcattgtgtcaaaga--gtcatttctgcagt--gttgtcctatg-a
aaagttat-aaataaatatttgcagaagtagga-gg-ggtgtactc------acttttgt
gacatactg---------------------------------------------------
------------------------------------------------------------
------------------------------------------------------------
------------------------------------------------------------
------------------------------------------------------------
------------------------------------------------------------
------------------------------------------------------------
------------------------------------------------------------
------------------------------------------------------------
------------------------------------------------------------
------------------------------------------------------------
------------------------------------------------------------
------------------------------------------------------------
---------------------------
>Mariner-9_DR|356075
------------------------------------------------------------
------------------------------------------------------------
------------------------------------------------------------
------------------------------------------------------------
------------------------------------------------------------
------------------------------------------------------------
------------------------------------------------------------
------------------------------------------------------------
------------------------------------------------------------
------------------------------------------------------------
------------------------------------------------------------
------------------------------------------------------------
------------------------------------------------------------
------------------------------------------------------------
------------------------------------------------------------
------------------------------------------------------------
------------------------------------------------------------
------------------------------------------------------------
------------------------------------------------------------
------------------------------------------------------------
------------------------------------------------------------
------------------------------------------------------------
------------------------------------------------------------
------------------------------------------------------------
-------------------------------------------------------taaaa
ccatgctggaaaatgatgatggccacacaaaatattgccatttcacat------------
-tttcactttggggtgt---actcacttttgttgccaggagtt--cagctattattggct
gtatttgttgttg-tttttaga-gg---acaataaatttacactgctataca--cacttt
acactgactactttttattgtgtcaaaga--gttatttctgcagt--gttgtcctatg-a
aaagttat-aaataaatatttgcagaagtagga-gg-ggtgtactc------acttttgt
gacaaactg---------------------------------------------------
------------------------------------------------------------
------------------------------------------------------------
------------------------------------------------------------
------------------------------------------------------------
------------------------------------------------------------
------------------------------------------------------------
------------------------------------------------------------
------------------------------------------------------------
------------------------------------------------------------
------------------------------------------------------------
------------------------------------------------------------
------------------------------------------------------------
---------------------------
>Mariner-9_DR|439484
------------------------------------------------------------
---------cggtatgtcaca-aaagtgagtacaccag-tcccatttctgcaaatattta
t-ttagaact--t-ttcataggacaacactg-------cagaaatg--actct-ttgaca
caatgaaaagt--agtcagtgtaaagtgtttatagcagtgtaaatttatt---ctctcaa
aataactacaa----atacagccaataatag--c-tgtacccctggcagtaaaa-gtcag
tacacccctaagtgaaaatatca---aaattgag--cacaat-tagtcattttt-ctttc
cctgtgtcatgtaactcataggtgttacactgtctcgggtatccacagatagcaggtgag
ttaaatttggtataaaagctcctccactctctcaaccaggccactgaaagttcaacattg
cacctcatggcaaacaactgtcagaagacc-tga--aaaacaaattgttgcctcacataa
agatggccaaggctataaa-acgatagccaa--------aactgtgctgcagcaccgtgg
cctagaccattcagtgctttaagaggacaggttcttcccagaacaggcctcgctatggtc
agccaaagaagctgagtgcaggttctcagcatcacatccaaagattgtcttc----gaaa
aacagacggatgagtgcttccagtattgctgcagagattgaaaatatgggaggtcagcat
gtcagtgttccgatcgtacgccgaacactgcatcaaattagtctgcatgattgtggtcct
agaaggaaacctcttctaaagactac----------------------------------
------------------------------------------------------------
-------cactaagttc-------------------------------------------
------------------ttgtctaccattaaacatgatggtcgaagtgtcatgttctgg
ggctgcatgagtgctgctggcattggggagctacatttcattga-gggacacataaattc
ta------aca-tgtactgtgacatactgaagcag-----------ttctct----cagg
aaactggactgcagagcagtgtttcagtatgataatgaccccaaacacacctccaggatg
accactggcttgctaaagagcctgagggt----aaaggt-gatggattggccaagcatgt
ca---ccagacataaaccccatagaacacctctggggcattctgaaaaggagggtggagg
agcacaaggtgtc-aaatgtccaccacctc---catgatgttgtgatggaggagtggaag
agaatttcagtggcaacctgtgaagctatggtcaactc-catgcccaaaaaaat-taaaa
ccatgctggaaaatgatgatggccacacaaaatattgacatatcacat------------
-tttcacttaggggtgt---actcacttttgttgccaggggtt--cagctattattggct
gtatttgtagtta-ttttgaga-ag---acaataaatttacact----------------
------------------------------------------------------------
------------------------------------------------------------
------------------------------------------------------------
------------------------------------------------------------
------------------------------------------------------------
------------------------------------------------------------
------------------------------------------------------------
------------------------------------------------------------
------------------------------------------------------------
------------------------------------------------------------
------------------------------------------------------------
------------------------------------------------------------
------------------------------------------------------------
------------------------------------------------------------
------------------------------------------------------------
---------------------------
>Mariner-9_DR|439485
------------------------------------------------------------
---------cagtatgtcact-gaagtgagtacacctcctccctttg-tgtaaatattta
t-ttatgact--c-atcacgtgacaacaagg-------aagacatt--acac---tgcta
taatacaaagt--attgagtatacagcttgaaaagcagtgtaaatttgcggtctcctcat
aatcacaaaac----acacagcca------------------------------------
------------------------------------------------------------
------------------------------------------------------------
------------------------------------------------------------
------------------------------------------------------------
------------------------------------------------------------
------------------------------------------------------------
------------------------------------------------------------
------------------------------------------------------------
------------------------------------------------------------
------------------------------------------------------------
------------------------------------------------------------
------------------------------------------------------------
------------------------------------------------------------
------------------------------------------------------------
------------------------------------------------------------
------------------------------------------------------------
------------------------------------------------------------
------------------------------------------------------------
------------------------------------------------------------
------------------------------------------------------------
------------------------------------------------------------
------------------------------------------------------------
------------------------------------------------------------
------------------------------------------------------------
------------------------------------------------------------
------------------------------------------------------------
------------------------------------------------------------
------------------------------------------------------------
------------------------------------------------------------
------------------------------------------------------------
------------------------------------------------------------
------------------------------------------------------------
------------------------------------------------------------
------------------------------------------------------------
------------------------------------------------------------
------------------------------------------------------------
------------------------------------------------------------
------------------------------------------------------------
---------------------------
>Mariner-9_DR|439486
------------------------------------------------------------
--------accatacggcaca---------------------------------------
--------------------------cactg-----cagagaaatg--gcatg-------
-------------catgagtat--------------------------------------
--catccacga----agaaagcct-------tgcctaaaccccctgcacaaa--------
agcactcctag------------------------------------aatttcc------
------------------------------------------------------------
------------------------------------------------------------
-------------------------------tag--------------------------
----ggcccatgctgaaaa-----------------------------------------
------------------------------------------------------------
------------------------------------------------------------
------------------------------------------------------------
------------------------------------------------------------
-----------------------------acataaag-----------------------
----------------------actactgggactctatactctgga-taataagacaaag
atcagtgtttttggaaaaaaatggttttaaaa--ctgtatggcgtcttaacggtgaggat
----aagaaaaatgtatggtgcctacagtgaaacatggtggtggcagtgtccttatgtgg
ggatacatgagtgccgctgttgttagggagctgcaattcattga-tggtatcatgaacta
aa------caa-tgcactgctctatactgaaggaaaagatgccgccatcact--------
-----------ctgtgcacttttccaacacaacaatga-tccaaaaacacatctaaagct
actgttgcatttctgaagaagaacggggt----gaaggt-gattaaatggccaagtatgt
ctc--ctgatcctgaacccaattgaacacctgtagggatttctg----------------
------------------------------------------------------------
------------------------------------------------------------
------------------------------------------------------------
------------------------------------------------------------
-----------------------aa-----------------------------------
------------------------------------------------------------
------------------------------------------------------------
------------------------------------------------------------
------------------------------------------------------------
------------------------------------------------------------
------------------------------------------------------------
------------------------------------------------------------
------------------------------------------------------------
------------------------------------------------------------
------------------------------------------------------------
------------------------------------------------------------
------------------------------------------------------------
------------------------------------------------------------
------------------------------------------------------------
------------------------------------------------------------
---------------------------
>Mariner-9_DR|439487
------------------------------------------------------------
------------------------------------------------------------
------------------------------------------------------------
------------------------------------------------------------
------------------------------------------------------------
------------------------------------------------------------
------------------------------------------------------------
------------------------------------------------------------
------------------------------------------------------------
------------------------------------------------------------
------------------------------------------------------------
------------------------------------------------------------
------------------------------------------------------------
------------------------------------------------------------
------------------------------------------------------------
------------------------------------------------------------
------------------------------------------------------------
------------------------------------------------------------
------------------------------------------------------------
------------------------------------------------------------
------------------------------------------------------------
------------------------------------------------------------
---------------------------------------------aaaggaaggtggagc
agcacaaggtgtc-aaatgtccactacctc---catgatgttgtgat-------------
-------------caacctctgaagctctggtcaactc-catacccaaaagaat-taaaa
ctatgcgtgaaaatgaagatggccacccaaaatattgtcattttacat------------
-tttcacttaggagtgt---actcacttttgttgccaggggtt--cagctattattggct
gtatttgtagtta-ttttgaga---------gtaaaatgacactgctataaa--cacttt
acactgactactattcattgtgtcaaag--agttatttctgcagt--gttgtcctatg-a
aaagttct-gaataaatatttgcagaaatggga-gg-ggtgtactc------acttttgt
gaca--------------------------------------------------------
------------------------------------------------------------
------------------------------------------------------------
------------------------------------------------------------
------------------------------------------------------------
------------------------------------------------------------
------------------------------------------------------------
------------------------------------------------------------
------------------------------------------------------------
------------------------------------------------------------
------------------------------------------------------------
------------------------------------------------------------
------------------------------------------------------------
---------------------------
>Mariner-9_DR|518278
------------------------------------------------------------
---------cagaatgtcaca-aaagtgagagcacccc-tcacatttctgccaatattta
t-----atct--t-ttaacaggacaacactg-------cagaaatg--actct-ttgaca
caatgaaaagt--agtcagt----------------agtgttaattgaata-cccctcat
aatatctacaa----atacagccaataatag--c-tgaacccctg---------------
------------------------------------------------------------
------------------------------------------------------------
------------------------------------------------------------
------------------------------------------------------------
------------------------------------------------------------
------------------------------------------------------------
------------------------------------------------------------
------------------------------------------------------------
------------------------------------------------------------
------------------------------------------------------------
------------------------------------------------------------
------------------------------------------------------------
------------------------------------------------------------
------------------------------------------------------------
------------------------------------------------------------
------------------------------------------------------------
------------------------------------------------------------
------------------------------------------------------------
------------------------------------------------------------
------------------------------------------------------------
------------------------------------------------------------
------------------------------------------------------------
------------------------------------------------------------
------------------------------------------------------------
------------------------------------------------------------
------------------------------------------------------------
------------------------------------------------------------
------------------------------------------------------------
------------------------------------------------------------
------------------------------------------------------------
------------------------------------------------------------
------------------------------------------------------------
------------------------------------------------------------
------------------------------------------------------------
------------------------------------------------------------
------------------------------------------------------------
------------------------------------------------------------
------------------------------------------------------------
---------------------------
>Mariner-9_DR|518279
------------------------------------------------------------
------------------------------------------------------------
----------------------------------a-------------------------
-------------aaataatgccaa-----------------------------------
-------aaac----atacagccaataatag--c-tgaacccctggcaacaaaa-gtgag
tacacccctaagacaaaatttac---aaattgag--cacaat-tagtcattttc-cttcc
cctgtgccatgtcactcattagtgttacgctgtctcaggtgtcactagatagcaggtgag
ttaaatttgg---------tcttccactctctcaacctgaccactgaaagttcaacatgg
cacctcatggcaagcatcacttagaagacc-t---aaaaacaaattgttgctttacataa
agatggcctaagctatgag-aagatagccaaccatctgaaactgtgctgcagtgcagtgc
ctaagaccatccagctctttaagacgacaggttc--------------------------
----------------------ttctcag-------------------------------
------------------------------------------------------------
------------------------------------------------------------
------------------------------------------------------------
------------------------------------------------------------
------------------------------------------------------------
------------------------------------------------------------
------------------------------------------------------------
------------------------------------------------------------
------------------------------------------------------------
------------------------------------------------------------
------------------------------------------------------------
------------------------------------------------------------
------------------------------------------------------------
------------------------------------------------------------
------------------------------------------------------------
------------------------------------------------------------
------------------------------------------------------------
------------------------------------------------------------
------------------------------------------------------------
------------------------------------------------------------
------------------------------------------------------------
------------------------------------------------------------
------------------------------------------------------------
------------------------------------------------------------
------------------------------------------------------------
------------------------------------------------------------
------------------------------------------------------------
------------------------------------------------------------
------------------------------------------------------------
------------------------------------------------------------
------------------------------------------------------------
---------------------------
>Mariner-9_DR|518280
------------------------------------------------------------
------------tacagtacag--------------------------------------
--------------tagataggatcatacag----------------aggttt-ttactt
caagataggatccactcagaacaggccttgcaag----------------ggtcattcaa
aataagttaagtcct---------------------------------------------
catgc------------------tgggtatcaggtg-------taga-------------
------------------------------------------------------------
------------------------------------------------------------
------------------------------------------------------------
------------------------------------------------------------
------------------------------------------------------------
------------------------------------------------------------
------------------------------------------------------------
------------------------------------------------------------
------------------------------------------------------------
------------------------------------------------------------
------------------agctaactccaaaaa-atgcat--------------------
------------------------------------------------------------
-gacgcatgagtgctgccagtactg-----------------------------------
--ctttagaggttgca--------------------------------------------
------------------------------------------------------------
----------------------------------------gaaaagctaggtcagcttgt
ca-gaccaaaca--------------------------------cacaagcaggtttgtc
ggttt---------gcatggccatcatccc------------------------------
------------------------------------------------------------
--------------------------agaaaa----------------------------
--------------------accctcttctgaagctag------c---------------
--------------tcacaagaaagcctgcaaaaagtttgc-----------tg------
-----------------------------------------------------------a
aga---------------------------------------------ca----------
------------------------------------------------------------
------------------------------------------------------------
------------------------------------------------------------
------------------------------------------------------------
------------------------------------------------------------
------------------------------------------------------------
------------------------------------------------------------
------------------------------------------------------------
------------------------------------------------------------
------------------------------------------------------------
------------------------------------------------------------
------------------------------------------------------------
------------------------------------------------------------
---------------------------
>Mariner-9_DR|518281
------------------------------------------------------------
------------------------------------------------------------
------------------------------------------------------------
----------------cagtgtaaagtgtgtatagcagtgtaaatttattgtcctctcaa
aataactacat----atacagccaataatag--c-tgaacccctggcaacaaaa-gtgag
tacacccctaagtgaaaatgtca---aaattgag--cacaat-tagtcattttt-ctt--
cctgtgtcatgtaattcataagtgttacactttctcgggtatccacagatagcaggtgag
ttaaatttgttataaaagcttttccactctctcaaccaggccactgaaagttccacatgt
cacctcaaggcaaacaactctcagaagacc-tga--aaaacaaattgttgccttacataa
agacggcctaggctatgag-aagataggcaacactctgaaactgtgctgcagctccgtgg
cccagaccattcagcgctttaagaggacaggttcttctcagaagtggcctcgctatggct
ggtcaaagaagcggagtgcacgttctcagcgtcacatccaaagattgtcttt----gaaa
aacagacggatgaatacttccagcattgctgcagagattgaagatatgggaggtcaacct
gtcagtgctcagaccgtatgccacacactgcatcaaattagtttgcatggttgtggtcct
agaaggaaacctcttctaaagacgatgca--agaaagcttgcaaacaatttgct---gca
gacatgcaaactaaggaccaggattactggaaccatgtcctgtggtc---taagaccaag
ataaacccatttggttc-agatggtttcatgt--gtgtgtggaagcaaccaggtggggag
tacaaaga-----gtgtcttgcctaccattaaacatggtggtgggagtgtcatgttctgg
ggctgcatgagtgctgctggcattggggagctacatttcattga-gggaaacatgaattc
ta------aca-tgtactttgacatactgaagcag-----------ttctct----cagg
aaactggactgcagagcagtgttgcagtatgataatgaccacaaacacacctccaggatg
accactgacttgctaaagaggctgagggt----aaaggt-gatggactggccaagcatgt
at---ccagacataaaccccatagaacacctctggggcaacctgaaaaggaaggtggagg
agcacaaggtgtc-aaatgtccaccacctc---cgcaatgttgtgatggaggagtggaag
agaatttcataggcaacttgtgaagctctggtcaactc-catgcccaaaa----------
------------------------------------------------------------
-------------gagt---actcacttttgttgccaggggtt--cagctattattggct
gtatttgtagtta-ttttgaga-gg---acaataaatttacactgctatgca--cacttt
acactgactacttttcattctgtcaaata--atcatttctgcagt--gttgtcctatg-a
aaagttat-aaataaatatttgcagaagtagga-gg-ggtgtactc------acttttgt
gacat-------------------------------------------------------
------------------------------------------------------------
------------------------------------------------------------
------------------------------------------------------------
------------------------------------------------------------
------------------------------------------------------------
------------------------------------------------------------
------------------------------------------------------------
------------------------------------------------------------
------------------------------------------------------------
------------------------------------------------------------
------------------------------------------------------------
------------------------------------------------------------
---------------------------
>Mariner-9_DR|600069
------------------------------------------------------------
------------------------------------------------------------
------------------------------------------------------------
------------------------------------------------------------
------taaaaat-----------------------------------------------
------------------------------------------------------------
------------------------------------------------------------
------------------------------------------------------------
------------------------------------------------------------
------------------------------------------------------------
------------------------------------------------------------
------------------------------------------------------------
------------------------------------------------------------
------------------------------------------------------------
------------------------------------------------------------
------------------------------------------------------------
------------------------------------------------------------
------------------------------------------------------------
------------------------------------------------------------
------------------------------------------------------------
------------------------------------------------------------
----------------------------------------gatggactggccaagcaaat
at---ccagacctaatctctattgagcatatgtggggcatctgggaatggaagatagagg
-------------------------------------------------------ggaag
cagactcgagtggcaacctgtgatgctctggtgagctc-taaccccaagaaagt-tgagg
cactgctggaaaataatgggtgccacaaaaaatatcaacactttttgg---------aca
ttttcacgtagggg---aaacctcactcttgtggccagtggtt--tagaca----tagct
gtgtgttaagtta-tttcgagg-gg---acaacaaatttactcttttaaata--------
-ccctcaccactttacattgtaacaaag--tgtaatgtcttcagt--gttgttacaag-a
aaagatat-aataaa---------------------------------------------
------------------------------------------------------------
------------------------------------------------------------
------------------------------------------------------------
------------------------------------------------------------
------------------------------------------------------------
------------------------------------------------------------
------------------------------------------------------------
------------------------------------------------------------
------------------------------------------------------------
------------------------------------------------------------
------------------------------------------------------------
------------------------------------------------------------
------------------------------------------------------------
---------------------------
>Mariner-9_DR|600070
------------------------------------------------------------
------------------------------------------------------------
----------------cgtaggacaacactg-------cagaaatg--actgt-ttgaca
caatgaattgt--agtcagtataaagtgtttatagcagtgtaaatttattttcctctcaa
aataactacaa----atacagccaataatag--c-tgaacccctggcaataaaa-gtgag
ta----------------------------------------------------------
------------------------------------------------------------
------------------------------------------------------------
------------------------------------------------------------
------------------------------------------------------------
------------------------------------------------------------
------------------------------------------------------------
------------------------------------------------------------
------------------------------------------------------------
------------------------------------------------------------
------------------------------------------------------------
------------------------------------------------------------
------------------------------------------------------------
------------------------------------------------------------
------------------------------------------------------------
------------------------------------------------------------
------------------------------------------------------------
------------------------------------------------------------
------------------------------------------------------------
------------------------------------------------------------
------------------------------------------------------------
------------------------------------------------------------
------------------------------------------------------------
------------------------------------------------------------
------------------------------------------------------------
------------------------------------------------------------
------------------------------------------------------------
------------------------------------------------------------
------------------------------------------------------------
------------------------------------------------------------
------------------------------------------------------------
------------------------------------------------------------
------------------------------------------------------------
------------------------------------------------------------
------------------------------------------------------------
------------------------------------------------------------
------------------------------------------------------------
------------------------------------------------------------
---------------------------
>Mariner-9_DR|686307
------------------------------------------------------------
------------------------------------------------------------
------------------------------------------------------------
------------------------------------------------------------
------------------------------------------------------------
------------------------------------------------------------
------------------------------------------------------------
------------------------------------------------------------
------------------------------------------------------------
------------------------------------------------------------
------------------------------------------------------------
------------------------------------------------------------
------------------------------------------------------------
------------------------------------------------------------
------------------------------------------------------------
------------------------------------------------------------
------------------------------------------------------------
------------------------------------------------------------
------------------------------------------------------------
------------------------------------------------------------
------------------------------------------------------------
------------------------------------------------------------
------------------------------------------------------------
------------------------------------------------------------
------------------------------------------------------------
------------------------------------------------------------
-------------gtat---actcacttttgttgccaggggct--cagctattattggct
gtatttttagtta-ttttgaga-gg---acaatacatttagactgctataca--aacttt
acactgactacttttcattgtgttaaaga--gtgatttctgcagt--gttgtcctatg-a
aaagatat-aaataaatatttgcagaaatatga-gg-ggtgtactc------acttttgt
gacatcctg---------------------------------------------------
------------------------------------------------------------
------------------------------------------------------------
------------------------------------------------------------
------------------------------------------------------------
------------------------------------------------------------
------------------------------------------------------------
------------------------------------------------------------
------------------------------------------------------------
------------------------------------------------------------
------------------------------------------------------------
------------------------------------------------------------
------------------------------------------------------------
---------------------------
>Mariner-9_DR|686308
------------------------------------------------------------
------------------------------------------------------------
------------------------------------------------------------
------------------------------------------------------------
------------------------------------------------------------
------------------------------------------------------------
----------------------tattacactgtctcgggtatccacagatagctggtgag
ttaaatttggtataaaagctcttccactctctcaaccaggccactgaaagttcaacattg
cacctcatggcaaacaactcccagaagacc-tga--aaaacaaattgttgccttacataa
agatggcctaggctataaa-gcgatagccaacactctgaatctgtgctgcagcacagtgg
cccagactatttagtgctttaagaggacaggttcttcccagaacaggcctcgccatggtc
agccaaggaagctgagtgcacgttctcagcatcacatccaaagattgtcttt----gaaa
aacagacggatgagtgcttccagcattgctgcaaagattgaaaatataggaggtcagcat
gtcagtgctcagatcgtatgccgcacactgcatcaaattagtctgcatgattgtggtcct
agaaggaaacctcttctaaagacaatgca--agaaagcttgcaaacaatttgct---gca
gacatgcaaactaaggaccaggattactggaaccatgtcctgtggtc---tcacaccaag
ataaacccatttggttc-agaaggtgtcaagt--ctgtgtggcagcaaccaggtggggag
tacaaagacaattgtgtcttgtctacca-taaacatgatggtgggagtgtcatgttctgg
ggctgcatgagtgctgctggcatcggggagctacaaatcatgga-aaagacatggaattt
ta----------------------------------------------------------
------------------------------------------------------------
------------------------------------------------------------
------------------------------------------------------------
------------------------------------------------------------
------------------------------------------------------------
------------------------------------------------------------
------------------------------------------------------------
------------------------------------------------------------
------------------------------------------------------------
------------------------------------------------------------
------------------------------------------------------------
------------------------------------------------------------
------------------------------------------------------------
------------------------------------------------------------
------------------------------------------------------------
------------------------------------------------------------
------------------------------------------------------------
------------------------------------------------------------
------------------------------------------------------------
------------------------------------------------------------
------------------------------------------------------------
------------------------------------------------------------
------------------------------------------------------------
---------------------------
>Mariner-9_DR|686309
------------------------------------------------------------
------------------------------------------------------------
------------------------------------------------------------
------------------------------------------------------------
------------------------------------------------------------
------------------------------------------------------------
------------------------------------------------------------
------------------------------------------------------------
------------------------------------------------------------
------------------------------------------------------------
------------------------------------------------------------
------------------------------------------------------------
------------------------------------------------------------
------------------------------------------------------------
------------------------------------------------------------
------------------------------------------------------------
------------------------------------------------------------
------------------------------------------------------------
------------------------------------------------------------
------------------------------------------------------------
------------------------------------------------------------
------------------------------------------------------------
------------------------------------------------------------
------------------------------------------------------------
------------------------------------------------------------
------------------------------------------------------------
--------------------acttatttttgttgccagggctt--cagttattattggct
gtatttttagtta-ttttgaaa-gt---acaatacatttacactgctataca--aacttt
acactgactacttttcgttgtgtcaaac--agttatttctgcagt--gttgtcctatg-a
aaatatat-aaataaatatttgcagaaatagga-gg-ggtgtactc------acttttgt
gacata------------------------------------------------------
------------------------------------------------------------
------------------------------------------------------------
------------------------------------------------------------
------------------------------------------------------------
------------------------------------------------------------
------------------------------------------------------------
------------------------------------------------------------
------------------------------------------------------------
------------------------------------------------------------
------------------------------------------------------------
------------------------------------------------------------
------------------------------------------------------------
---------------------------
>Mariner-9_DR|686310
------------------------------------------------------------
---------caatgtgtcaca-aaagtgagtacacccc-tcccatttctgcaaatattta
t-ttttatct--t-tacataggacaacactg-------cagaaatt--actct-ttgaca
caatgaatagt--agtcagtgtaaagtgtgtatagcagtgtaaatgtattgtcttctcaa
aataactacaa----atacag-caaaaatag--a-tgaacccctggcaacaaaa-gtaag
tacaccccttagtgaaaatgtaa---aaattgag--cacaat-tagtcattttt-cttcc
cctgtgtcatgtaactcataagtgttgcactgtcttgggtatccacagatagcaggtgag
ttaaatttggtataaaagctcttccactctctcaaccaggccactgaaagttcaacatgg
cacctcatagcaaacaactctcagaagacc-tga--aaaacaaat---tgccttacacaa
agatggcctaggctataag-acaacagccaacactctgaaactgtgctgcagcacagtgg
ccaagaccattcagt-------------------------------gcctcgctatggcc
ggtcaaagaagcagagtgcacgttctcactgtcacatccaaagattgtccttaaaaaaca
ggatgaaggatgaatacttccagcattgctgcagagattgaagatatgggaggtcagcct
gtcagt-------ctgtatgccgcacactgcatcaaattagtctgcatggttgtggtcct
agaaggaagcttcttctaaagatgatgca--agaaagcttgcaaacaatttgcg---cca
gacatgcaaacgaaggaccaggattactggaaccatgtcctgtggtc---taagac----
---------------------------------------------------ggtgaggag
tacaaagacaagtgtgtcttgtctaccagtaaacatgatggtgggagtgtcatgatctgg
ggctgcatgcatgctgctggcattggggagctacatttcattga-gggaaacatgaattc
aa------aca-tgtactgtgacatactgaagcag-----------ttccct----cagg
aaactggactgcagagcagtgttccagcatgataatgaccccaaacacacctccaggatg
accactggcttgctaaagaggctgagggt----aaaggtggatggactggccaagcatgt
ct---ccagacataaaccccatagaacacctctggggcatcttgaaaaggaaggtggaga
agcacaaggtgtc-aaatgtccaccacctc---catgatgttgtgatggaggagtggaag
agaatttcagtggcaacctgtgtagctctggtcaactc-catgcccaagacaat-taaaa
ccatgctggaaaataatggtggccagacaaaatattgacatttcacat------------
-tttcactaaggggtgt---actcacttttgttgccaggggtt--cagctattattggct
gtatttgtagtta-ttttgaga-gg---acaatacatttacactgctataca--cacttt
acactgactacttttcaaagtgtcaaaga--gtcatttccgcagt--gttggcctatg-a
aaacatat-aaagaaatatttgcagaaatgggc-gg-ggtgtactc------acttttgt
gacacattg---------------------------------------------------
------------------------------------------------------------
------------------------------------------------------------
------------------------------------------------------------
------------------------------------------------------------
------------------------------------------------------------
------------------------------------------------------------
------------------------------------------------------------
------------------------------------------------------------
------------------------------------------------------------
------------------------------------------------------------
------------------------------------------------------------
------------------------------------------------------------
---------------------------
>Mariner-9_DR|686311
------------------------------------------------------------
------------tatatcaca-aaagtgagtacacccc-tccgatttctgcaaatattta
t-ttatatct--t-ttcataggacaacactg-------caaaaatg--acact-ttgaca
caatgaatagt--agtcagtgtaaagtgtgtatagcagtgtaaatttattgtcctctcaa
aataactacaa----atacagccaataatag--c-tgaacccctggcaacaaaa-gtgag
tgcaccccaaagtgaaaatgtta---a---------------------------------
------------------------------------------------------------
------------------------------------------------------------
------------------------------------------------------------
------------------------------------------------------------
------------------------------------------------------------
------------------------------------------------------------
------------------------------------------------------------
------------------------------------------------------------
------------------------------------------------------------
------------------------------------------------------------
------------------------------------------------------------
------------------------------------------------------------
------------------------------------------------------------
------------------------------------------------------------
------------------------------------------------------------
------------------------------------------------------------
------------------------------------------------------------
------------------------------------------------------------
------------------------------------------------------------
------------------------------------------------------------
------------------------------------------------------------
------------------------------------------------------------
------------------------------------------------------------
------------------------------------------------------------
------------------------------------------------------------
------------------------------------------------------------
------------------------------------------------------------
------------------------------------------------------------
------------------------------------------------------------
------------------------------------------------------------
------------------------------------------------------------
------------------------------------------------------------
------------------------------------------------------------
------------------------------------------------------------
------------------------------------------------------------
------------------------------------------------------------
------------------------------------------------------------
---------------------------
>Mariner-9_DR|686312
------------------------------------------------------------
----------agtatgtcaca-aaagtgagcacaccct-tcccatttccgcaaatat---
------------t-ttcataggacaacacta-------cagaaatg--acact-ttgaca
caatgaaaagt--agtcagtgtaaagtgtgtatagcagtgtaaatttattgtcctctcaa
aataactacaa----atgcagccaataatag--c-tgaacccctggcaacaaaa-gtaag
tacaccccaaagtgaaaatgtaa---aaattgag--cacaat-tactgattttt-cttcg
cctgtgtcatgtaacttattagtgttacactgtctcgggtatccacagatagcaggtgag
ttaaatttggtataaaagctcttacattctctctacctggccactaaacgtt---catgg
cacctcatggtaaacaactctcagaagacc-tga--aaaatgaattgttgccttacataa
agatggcctaggctataag-aagatagccaacactctaaaactgctctgcagcacagtag
ccaagaccatccagtgctttaagaggacaatttcttctctgaacaggcctcgccatggtc
ggccaaagaaactgagtgcacgttctcactgtcatatccaaagactgtcttt----gaaa
aacagaagaatgagtgcttcgagcattgctgcagagatttaagagatgggaggtcagcct
gtcagtgctcagactgtacgccgcacattgcatcaaattagtctgcatttttgtggtc--
aaaaggaagcctctgctaaagatgatgca--agaaagctcgcaaacaatttgct---gca
gacatgcaaactaaggaccaggattactggaaccatgtcctgtggtctgatgagaccaag
ataaacccatttggttc-agatgttgtcaagc--gtgagtggcggcaaccagttgaggag
tacaaagataagtgtgtcttgcctaccattaaacatggtgttgggagtgtcaagttctgg
ggctgcatgcatgctgctggcatttaggagctacatttcattta-gggaaacatgagttc
ta------aca-tgtactgtgacatactgaagcag-----------ttccct----cagg
aaactgggctgcagagtggtgttccagcatgacaatgaccc----------tctttgatg
accactagcttgctaaaaaggctgaaggt----aaaggc-gatgtgctgaccaagcatgt
ct---ccagacctaaaccccatagaacacctctagggcatcctgaaaaggaaggtgaagg
agcacaagttgtc-aaatgtccaacacctc---cataatcttgtgatggaggagtggaag
agtattccagtggcaacctgtgaagttctggtcaactc----------------------
-catgccggaaaatgatggtggccacacaaaatattgacatttcacat------------
-ttttactttggggtgt---actcactttttttgcctggggtt--tagctattattggct
gcatttgtagtta-ttttgaga-gg---acaataaatttacactgctataca--cacttt
acactgactactattcattgtgttaaaga--gtcatttctgcagt--gatgtcctata-a
aaagtttt-aaataaacatttgcaaaaatggga-gg-ggtgaactc------acttttgt
gacatact----------------------------------------------------
------------------------------------------------------------
------------------------------------------------------------
------------------------------------------------------------
------------------------------------------------------------
------------------------------------------------------------
------------------------------------------------------------
------------------------------------------------------------
------------------------------------------------------------
------------------------------------------------------------
------------------------------------------------------------
------------------------------------------------------------
------------------------------------------------------------
---------------------------
>Mariner-9_DR|769651
------------------------------------------------------------
------------------------------------------------------------
------------------------------------------------------------
------------------------------------------------------------
------------------------------------------------------------
------------------------------------------------------------
------------------------------------------------------------
------------------------------------------------------------
------------------------------------------------------------
------------------------------------------------------------
------------------------------------------------------------
------------------------------------------------------------
------------------------------------------------------------
------------------------------------------------------------
------------------------------------------------------------
------------------------------------------------------------
------------------------------------------------------------
------------------------------------------------------------
------------------------------------------------------------
------------------------------------------------------------
------------------------------------------------------------
------------------------------------------------------------
-------------------------------------------------gaaggtggagg
agcacaaggtgtc-aagcgccaaccacctc---cgtgatgttgtgatgga----------
-----------ggtaacctgtaaagctctggtcaactc-catgtccaagtcaat-taatg
ctgtgctggaaaatgatgat----------------------------------------
------------------------------------------------------------
------------------------------------------------------------
------------------------------------------------------------
------------------------------------------------------------
------------------------------------------------------------
------------------------------------------------------------
------------------------------------------------------------
------------------------------------------------------------
------------------------------------------------------------
------------------------------------------------------------
------------------------------------------------------------
------------------------------------------------------------
------------------------------------------------------------
------------------------------------------------------------
------------------------------------------------------------
------------------------------------------------------------
------------------------------------------------------------
---------------------------
>Mariner-9_DR|769652
------------------------------------------------------------
------------------gca---------------------------------------
--------------------------cactg-----cagaggaaga--acatg-------
-------------catgggtat--------------------------------------
--catccataa----aggaagcct---------cctgaagcccatgaacaaaaa------
agcactcctaa--------------------------------------tttgc------
------------------------------------------------------------
------------------------------------------------------------
-------------------------------caa--------------------------
----ggcccatactgaaaaa----------------------------------------
------------------------------------------------------------
------------------------------------------------------------
------------------------------------------------------------
------------------------------------------------------------
-----------------------------agatgaag-----------------------
---------------------------tggaactctatactctgaagtgatgacacaaaa
ataaatgtttttggaac-taatgatttaaaaa--ctgcatggtgttgtaaaggtgaggat
tttaaagaaaaatgcatggtgcctacagtgaaacatggtg------gtgttcatatgtag
ggctgcatgagtgttgctggtgttggggagatgcatttcactga-tggtatcatgaactc
aacaacttcaa-tgtacttctctatactgaagcag-------------------------
------------------------------------------------------------
------------------------------------------------------------
------------------------------------------------------------
------------------------------------------------------------
------------------------------------------------------------
------------------------------------------------------------
------------------------------------------------------------
------------------------------------------------------------
------------------------------------------------------------
------------------------------------------------------------
------------------------------------------------------------
------------------------------------------------------------
------------------------------------------------------------
------------------------------------------------------------
------------------------------------------------------------
------------------------------------------------------------
------------------------------------------------------------
------------------------------------------------------------
------------------------------------------------------------
------------------------------------------------------------
------------------------------------------------------------
------------------------------------------------------------
------------------------------------------------------------
---------------------------
>Mariner-9_DR|769653
------------------------------------------------------------
------------------------------------------------------------
------------------------------------------------------------
------------------------------------------------------------
------------------------------------------------------------
------------------------------------------------------------
------------------------------------------------------------
------------------------------------------------------------
------------------------------------------------------------
------------------------------------------------------------
------------------------------------------------------------
------------------------------------------------------------
------------------------------------------------------------
------------------------------------------------------------
------------------------------------------------------------
------------------------------------------------------------
------------------------------------------------------------
------------------------------------------------------------
------------------------------------------------------------
------------------------------------------------------------
------------------------------------------------------------
------------------------------------------------------------
------------------------------------------------------------
------------------------------------------------------------
------------------------------------------------------------
------------------------------------------------------------
------------------------------------------------------------
--------------------------------------------------------cttt
acactaactactttacaatgcaacaaag--tgtcatttcttcaaa--cttgtcatgttaa
aaaaattttaaacagtatcttagagaaatg-------agtacatccct---cacattatt
gtcagtattt--------------------------------------------------
------------------------------------------------------------
------------------------------------------------------------
------------------------------------------------------------
------------------------------------------------------------
------------------------------------------------------------
------------------------------------------------------------
------------------------------------------------------------
------------------------------------------------------------
------------------------------------------------------------
------------------------------------------------------------
------------------------------------------------------------
------------------------------------------------------------
---------------------------
>Mariner-9_DR|769654
------------------------------------------------------------
-----------atatatcata---------------------------------------
---tataaat--t-tttataggacaacactg-------cagaaatg--actct-ttaaca
caat-aattgt--agtcagtgtaaagtgtttatagcagtgtaaatttattgtcctctcaa
aataactgtaa----atacagccaataatag--c-tgaacccctggcaacaaaa-ttgag
tacac----aagtgaaaatgtca---aaattgag--cacaat-tagtcatttta-ctttc
cctgtgtcatgtaactcataagtgttatactgtcacaggtatccacagatagcaggtgag
ttaaatttggtataaaagctcttccactttctcatccaggccactgaaagttcaacattg
c----------aaacaaaactcagacacc--tga--aaaacaaattgttgccttacataa
agatggcctagtctataaa-acgatagccaacactctggaactgtgctgtagcacagtgg
cccagacgattcagtgctttaagaggacaggttcttcccagaacaggcctcgccatggtc
agccaaagaagctgagtgcacgttctcagcatcacatccaaagattgtcttta---aaaa
aacagacagatgagtgcttccagcattgctgcagagattgaaaatatgggaggtcagcct
gtcagcgctcagatcgtacgctgcacactacatcaaattagtctgcatgattgtggtcct
aaaaggaaacctcttctaaagacgatgca--agaaaacttgca-----------------
------------------------------------------------------------
---aact-----------------------------------------------------
------------------------------------------------------------
-----------tgctgctggcattggggagctacatttcattga-gggaaacataaattc
ta------aca-tggactgtgacatactgaagcag-----------ttctct----cagg
aaactggactgcagagcagtgttcctgtatgataatgaccccaaacacacctccaggatg
accactggcttgctaaagaggctgatggtatggaaaggt-gatggactggccaagcatgt
ct---cctgacataagccccatagaacacctctggggcattctgaaaaggaaggtggagg
agcacaaggtgtc-aaatgtccaccacctc---catgatgttgtgatggaggagtggaag
agaatttcagtggcaacctgtgaagctctggtcaactc-catgcccaagagaat-taaaa
ccatactggaaaatgatgatggccacacaaaatattgacatttcacat------------
-tttcacttaggggtgt---acatacttttgttgccaggg-tt--caact----------
------------------------------------------------------------
------------------------------------------------------------
------------------------------------------------------------
------------------------------------------------------------
------------------------------------------------------------
------------------------------------------------------------
------------------------------------------------------------
------------------------------------------------------------
------------------------------------------------------------
------------------------------------------------------------
------------------------------------------------------------
------------------------------------------------------------
------------------------------------------------------------
------------------------------------------------------------
------------------------------------------------------------
------------------------------------------------------------
---------------------------
>Mariner-9_DR|769655
------------------------------------------------------------
----------agtatgtcaca-aaagtgagtacacccc-tcccatttctgcaaatatgta
t-ttataact--t-ctcataggacaacactg-------cataaata--actca-ttggca
caatgaatagt--agtcagtgaaaagtgttaatagcagagtaaatttattgtactctcaa
aataactacaa----atacacccaataatag--c-tgaacccctggcaacaaaa-gtgag
tacacccctaagtgaaaatgtca---aaattgag--cacaat-tagtaattttt-ctttc
cctgtgtcatgtaactcatatgttttacactgtctcgggtatccacagatagcaggtgag
ttaaatttggtataaaagctcttccactctctcaaccaggccactgaaagttcaacattg
cacctcatggcaaacaactctcagaagacc-tga--aaaacaaattgttgccttacataa
agatggcctaggctataaa-acgata-------------------gctgcagcacagtgg
cccagaccattcagtgctttaagaggacaggttcttcccagaacagtcctcgccatggtc
agccaaagaagcagagtgcacgttctcagcatcacatccaaagattgtcttt----gaaa
aacagacggatgagtgcttccagcattgctgcagagattaaaaatatgggaggtcagcct
gtcagtgctcagattgtacgccgcacactgcatcaaattagtctgcatgattgtggtcct
agaaggaaacctgttctaaagacgatgca--agaaatcttgcaaacaatttgct---gta
gatatgcaagctaaggaccaggattaccggaaccatgtcctgtggtc---tcagaccaag
ataaacccgtttggttt-agatggtgtcaatt--ctgtgtggcagcaaccaggtgaggag
tacaaagacaagtgtgtcttgtcaaccattaaacatgatggtgggagtgtcatgttctgg
ggctgcatgagtgctgctggcattggggagctacatttcattga-gggaaacattaattc
ta------aca-tgtactgtgacatactgaagcag-----------ttctct----cagg
aaactggactgcagagcagtatttcag---------------------------------
------------------------------------------------------------
------------------------------------------------------------
------------------------------------------------------------
------------------------------------------------------------
------------------------------------------------------------
------------------------------------------------------------
------------------------------------------------------------
------------------------------------------------------------
------------------------------------------------------------
------------------------------------------------------------
------------------------------------------------------------
------------------------------------------------------------
------------------------------------------------------------
------------------------------------------------------------
------------------------------------------------------------
------------------------------------------------------------
------------------------------------------------------------
------------------------------------------------------------
------------------------------------------------------------
------------------------------------------------------------
------------------------------------------------------------
------------------------------------------------------------
---------------------------
>Mariner-9_DR|769656
------------------------------------------------------------
---------cagtatgtcacaaaaagtgagtacacccc-tcccatttctgtaattattta
t-ttataact--t-ttcataggacaacactg-------caaaaatg--acttt-ttgaca
caatacat------gtcagtgtaaagtgtttatagcagtgtaaatttattgtcctctcaa
aataa---------------------------------acccctggcaacaaat-gtgag
cacacccccaagtgaaaatgtca---aaattgag--cacaat-tagtcattttt-ctttc
cctgtgtcatgtaactcacaagtgttacactgtctcgggtgtccacagatagcaggtgag
ttaaatttggtataaaagctcttccactctctcaaccaggccactgaaagttcaacattg
cacctcatggcaaacaactctcagaagacc-tga--acatcaaattgttgccttacataa
agatggcctaggctataaa-atgatagctaaca-------------ctgcagcacagtgg
ctcagaccattcagtgctttatgaggataggttcttcccagaacaggcctcgccaaagtc
agccaaagaagctgagtgcacgttctcagcatcacatccaaagattgtctttg---gaaa
aacagacggatgagtgcttccagcattgctgctgagattgaaaatatgggaggtcagtct
gtcagtgttcagatcgtacaccgcaaactgcatcaaattagtctgcatgattgtggtcct
tgaaggaaatctcttccaaagacgatgca--agaaagcttgcaaacaatttgct---gca
gacatgcaaactaagaaccaggattactggaaccatgtcctgtggtc---tcagaccaag
ataaacccatttggttc-agatggtgtcaagt--ctgtgtggcagcatccaggtggggag
tacaaagacaag-------tgtctaccattaaacatgatggtgggagtgtcatgttctgg
ggctgcatgagtgctgctggcactggggagctacatttcattga-aggaaacatgaattt
ta------aca-tgcactgtgacataatgaagcat-----------ttctct----cagt
aaactggactgcagagcagtgttcaagtatgataatgaccccaaacacacctccaggatg
accactggcttgctaaagaggctgagggt----aaaggt-gatggactggccaagcatgt
ct---tcagacataaaccccatagaacacctctggggcattctgaaaaggaaggtggagg
agcaaaaggtgtc-aaatgtccaaaacctc---catgatgttgtgatggaggagtggaag
agaatttcagtggcaacctgtgaagctctggtcaactc-catgactaaaagaat-taaaa
ccatgctggaaaatgatgatggccacacaaaatattgacatttctcat------------
-tttcactta-gggtgt---actcccttttggtgccaggggtt--cagctattattggct
gtatttgtagtta-ttttcaga-gg---acaataattt-------------a--cttttt
atatt------------------------------------------tataacctttg-a
aaagttat-aaataaatattagcagaagtagga-gg-ggtgtactt------acttttgt
gacatactg---------------------------------------------------
------------------------------------------------------------
------------------------------------------------------------
------------------------------------------------------------
------------------------------------------------------------
------------------------------------------------------------
------------------------------------------------------------
------------------------------------------------------------
------------------------------------------------------------
------------------------------------------------------------
------------------------------------------------------------
------------------------------------------------------------
------------------------------------------------------------
---------------------------
>Mariner-9_DR|769657
------------------------------------------------------------
------------------------------------------------------------
------------------------------------------------------------
------------------------------------------------------------
------------------------------------------------------------
------------------------------------------------------------
------------------------------------------------------------
------------------------------------------------------------
------------------------------------------------------------
------------------------------------------------------------
------------------------------------------------------------
------------------------------------------------------------
------------------------------------------------------------
------------------------------------------------------------
------------------------------------------------------------
------------------------------------------------------------
------------------------------------------------------------
------------------------------------------------------------
------------------------------------------------------------
------------------------------------------------------------
------------------------------------------------------------
---------------------------------------------------caagcatgt
ct---ccagacataatccccatagaacacctctggggtattctgaaaaggaaggtggagg
agcacaaggtgtc-aaatgtccaccacctc---cacgatgttgtgatggaggagtggaag
agaatttcagtggcaacctgtgaagctctggtcaactc---------ataaaat-taaaa
ccatgctggaaaatgatgatggccacacaaaatattgacatttcacat------------
-tttcactaaggggtgtctcactcacttttgttgccaggggtt--cagctattactggct
gtatttgtagttg-ctttgaga-gg---acaataaatttacactgctataca--cacttt
acact-actacttttcattgtgtcaaaga--gtcatttctgaagt--gttgtcctatg-a
aaagtt-----ataaatatttgcagaagtagga-gg-ggtgtactc------acttttgt
gacatactg---------------------------------------------------
------------------------------------------------------------
------------------------------------------------------------
------------------------------------------------------------
------------------------------------------------------------
------------------------------------------------------------
------------------------------------------------------------
------------------------------------------------------------
------------------------------------------------------------
------------------------------------------------------------
------------------------------------------------------------
------------------------------------------------------------
------------------------------------------------------------
---------------------------
>Mariner-9_DR|848549
------------------------------------------------------------
------------------------------------------------------------
------------------------------------------------------------
------------------------------------------------------------
------------------------------------------------------------
------------------------------------------------------------
------------------------------------------------------------
------------------------------------------------------------
-----------aaaaaagtctcagaagacc-tga--aaaacaaatcgttgccttacataa
agatggcctaggctataag-acgataaccaacactctgaaactgtgctgcagcacaatgg
ccaagacccttcagtgctttaagaggacaggtttttatcagaacaggcctcgctatggcc
ggtcaaaaaagctgagtgcacgctctcagcatcacatccaaagattgtcttt----taaa
aacagacagatgagtgcttccagcattgctgcagagattgaagatatgggaggtcagcct
gtcagtgctcagaccgtacgccgcacactgcatcaaattaatctgcatggttgtggtcct
agaaggaagcctcttctaaagaagatgca--agaaagcttgcaaacaatttgct---gca
gacatgcaaactaaggaccaggattactggaacca-------------------------
gtaa-------tggttc-agatggtgtcaagt--gtgtgtggcggcaaccaggtgatgag
tacaaagacga----gtcttgcctaccattaaacatggtggtgggagtgtcatgttctgg
ggctgcatgagtgctgctggcattggggagctacatttcattga-gggaaacatgaattc
ta------aga-tgtactgtgacatactgaagcag-----------ttcact----cagg
aaactgaactgcagagcagtgttccagcatgataataaccccaaacattcatccaggatg
accactggcttgctaaagaggctgaggat----aaatat-gatggactggcaaagcatgt
ct---ctagacataaaccccatagaacacctctggggcatcctgaa----aaggtggagg
agcaaaaggtctc-aaatgttcaccacctc---catgatgttgtgatggaggagtggaag
agaatttcagtggcaacctgtgaagctctggtcaactc-catgcccaagagagt-taaaa
ccatgctggaaaatgaaggtggccgcacaaaatattcatatttcacat------------
-tttcacttaggggtgt---actcacttttgttgccaggggtt--aatatattattagct
gtatttgtagtta-ttttcaga-gg---acaataaatttacactgctataca--cacttt
acactgactactattcattgtatcaaaga--gtca-------------------------
------------------------------------------------------------
------------------------------------------------------------
------------------------------------------------------------
------------------------------------------------------------
------------------------------------------------------------
------------------------------------------------------------
------------------------------------------------------------
------------------------------------------------------------
------------------------------------------------------------
------------------------------------------------------------
------------------------------------------------------------
------------------------------------------------------------
------------------------------------------------------------
------------------------------------------------------------
---------------------------
>Mariner-9_DR|848550
------------------------------------------------------------
---------cagtatgtcaca-aaagtgagtacacccc-tcccatttctgcaaatatcta
t-ttataact--t-ttcataggacaacactg-------cagaaatg--actct-ttgaca
caatgaatagt--agtcagtgtaaagtgttaatagcagtgtaaatttattgtcctctcaa
aataactacaa----atacagccaataatag--c-tgaacccctggcaacaaaa-gtgag
tacacccctaagtgaaaatgtca---aaattgag--cacaat-tagtaattttt-ctttc
cctgtgtcatgtaactcataagtgttacactgtctctgatatccacagatagcaggtaag
ttaaatttagtataaaagctcttccactctctcaaccaggccactgaaagttcaacattg
cacctcatggcaaacaactctcagaagacc-tg----aaacaaattgttgccttacataa
agattgcctaggctataaa-acgatagccaacactctgaaagtgtgctgcagcacagtag
cccagaccattcagggctttaagaggaaaggttcttcccagaacaggcctcgccatggtc
agccaaagaagctgagtgcacgttctcagtatcacatctaaagattgtctttg---aaaa
aacagacgaatgagtgcttccagcattgctacagagattgaaaatatgggaggtcagcct
gtcagtccacagaccgtatgccgcacactgcatcaaattagtctgcatgattgtggtcct
agaaggaaacctcttctaaagacgataca--agaaagcttgcaaacaatttgct---gca
gacatgcaaactaagggccaggattactggaaccatgtcctgtagtc---tcagaccaag
ataaacccatttggttc-agatggtgtcaagt--ctgtgtggcagcaaccaggtggggag
tacaaagacaagtgtgtcttgtctaccattaaacatgatggagggagtgtcatgttctgg
ggctgcatgagtgctgctggcattggggagccacatttcattaaggggaaacatgaattt
ta------aca-tgtactgtgacatactgatgcag-----------ttctct----cagg
aaactggactgcagagcaatgttccagtatgataatgaccccaaacacacctccaggatg
accactggcttgctaaagaggctgagggt----aaagat-gatggactggccaagcatgt
ct---ccagacataaaccccatagaacacctctggggcattctaaaaaagaa--------
--------gtgtc-aaatgtccaccacttc---catgatgttgtgatggaggagtggaag
agaatttcagtggcaagctgtgaagctctggtcaactc-catgcccaaaagaat-taaaa
ccatgctgggaaattatggtggccacacaaaatattgacatttcacat------------
-ttttacttaggggtgt---actcacttttgttgccaggggtt--cagctattattggct
gtatttgtagtta-ttttgaga-gg---acaaaaaatttacactgctataaa--cacttt
acactgactactattcattgtgtcaaaaa--gtcatttctgcagt--gttgtcctatg-a
aaagttat-aaatagatatttgcagaaatggga-gg-ggtgtactc------acttttgt
gacatactg---------------------------------------------------
------------------------------------------------------------
------------------------------------------------------------
------------------------------------------------------------
------------------------------------------------------------
------------------------------------------------------------
------------------------------------------------------------
------------------------------------------------------------
------------------------------------------------------------
------------------------------------------------------------
------------------------------------------------------------
------------------------------------------------------------
------------------------------------------------------------
---------------------------
>Mariner-9_DR|848551
------------------------------------------------------------
---------cagtatgtcaca-aaagtgagtacacccc-tcctaattctgcaaatattta
t-ttataacc----ttaataggacaacacag-------cagaaatg--actct-ttgaca
caatggaaagt--agtcagtgtaaagtgtgtatagcagtgtaaatttattgtcctctcaa
aataactacaa----atacagccaataatag--c-tgaacccctggcaacaaaa-gtgag
tacacccctaagggaaaatatca---aaattgag--cacaat-tagtcattttt-ctttc
cctgtgtcatgtaactcataagtgttacactgt---------------------------
------------------------------------------------------------
------------------------------------------------------------
------------------------------------------------------------
------------------------------------------------------------
------------------------------------------------------------
------------------------------------------------------------
------------------------------------------------------------
------------------------------------------------------------
------------------------------------------------------------
------------------------------------------------------------
------------------------------------------------------------
------------------------------------------------------------
------------------------------------------------------------
------------------------------------------------------------
------------------------------------------------------------
------------------------------------------------------------
------------------------------------------------------------
------------------------------------------------------------
------------------------------------------------------------
------------------------------------------------------------
------------------------------------------------------------
------------------------------------------------------------
------------------------------------------------------------
------------------------------------------------------------
------------------------------------------------------------
------------------------------------------------------------
------------------------------------------------------------
------------------------------------------------------------
------------------------------------------------------------
------------------------------------------------------------
------------------------------------------------------------
------------------------------------------------------------
------------------------------------------------------------
------------------------------------------------------------
------------------------------------------------------------
------------------------------------------------------------
---------------------------
>Mariner-9_DR|934448
------------------------------------------------------------
------------------------------------------------------------
------------------------------------------------------------
---taaagagt-------------------------------------------------
---------------atgca----------------------------------------
------------------------------------------------------------
------------------------------------------------------------
------------------------------------------------------------
------------------------------------------------------------
------------------------------------------------------------
------------------------------------------------------------
------------------------------------------------------------
------------------------------------------------------------
------------------------------------------------------------
-----------------------------caagaaaacaagcaagcaatttgct---gca
gacatgcaaactaacgaccgggattactggaaccatgtcctgtgttctgatgagaccaat
ataaacttatttggttc-agatagtgtcaagc--gtgtgtggca-cagctaggtaagtaa
tacaaagacaagtgtttctgatccaccgtcaagcgtggtggcgggagtgttatgatctgg
ggctgcatgagggctgctggcattggggagctacagttcattga-ggcaaacataaattc
ta------aca-tgtactgtgacatactgaagcagagcgtgatcccttccct----ccag
aaactgggatgcagaccagtgttccagtgtgataatgaccccaaacacaccttcaagatg
gccactggcttgctaaagaggct-------------------------------------
------------------------------------------------------------
------------------------------------------------------------
------------------------------------------------------------
------------------------------------------------------------
------------------------------------------------------------
------------------------------------------------------------
------------------------------------------------------------
------------------------------------------------------------
------------------------------------------------------------
------------------------------------------------------------
------------------------------------------------------------
------------------------------------------------------------
------------------------------------------------------------
------------------------------------------------------------
------------------------------------------------------------
------------------------------------------------------------
------------------------------------------------------------
------------------------------------------------------------
------------------------------------------------------------
------------------------------------------------------------
------------------------------------------------------------
---------------------------
>Mariner-9_DR|934449
------------------------------------------------------------
------------------------------------------------------------
------------------------------------------------------------
------------------------------------------------------------
------------------------------------------------------------
------------------------------------------------------------
------------------------------------------------------------
------------------------------------------------------------
------------------------------------------------------------
------------------------------------------------------------
------------------------------------------------------------
------------------------------------------------------------
------------------------------------------------------------
------------------------------------------------------------
------------------------------------------------------------
------------------------------------------------------------
------------------------------------------------------------
------------------------------------------------------------
------------------------------------------------------------
----------------ctgtgacatactgaagcagagcatgatccactccct----ctgg
aaactgggccacatagcagtgttccatcatgattctgaccccaaacaaacctccaagatg
accaccggcttcctaaagaggctgagtgagggtaaaggt-gatggactggccaagcatgt
ct---ccagaccttaaccccatagaacacctctggagcatcctgaataggaaggtagagg
agcacaaggtgtc-aaatgtccattacctc---cgtgatgttg-----------------
----------------------------tggtcaactc-attgtgtaagagaat-taaag
ccatgctggataatgatggtggccacataaaatattgacatttgacat------------
-atccacctaggggtat---cctttcttttgttgtcaggggtt--cagctattatttgct
gtattgttagtta-ttttgaagtaa---acaatatatttacactgctataca--aacttt
acactgacgacttttcattgtgtcaaag----tcatttctgcagt--tttgttcaatg-a
aaagatag-aaatacatattagcagaaatatga-ga-ggtgaactc------acttttgt
gacatactgtgtcacaaaagggagtttatccctcacatttctgcaaatatgtgttaatat
ctttttatagaacaacactgcagaaat--------gacaaaatgagaagtcgtcagtgta
aaatttgtatagcagtgtaaatctattgtcccctcaaaagaaccaaacatactgccgata
atagctgaactccgggcaacaaaagtaagtacacccctaaatgaaaatgtacaaacgaag
cacaattattcatttttcttcccc-ctgtcatgtgactcattcgtgttacactgtctcag
gtgtcaccagatagcaagtgagttacatttggtgtaaaagttcctccactctctccacct
ggccacagaaagttcaa----------catgacaaacagctctcagaaga----------
---------ctttacataaagatggcctaggctatgaaaagatag---------------
------------------------------------------------------------
------------------------------------------------------------
------------------------------------------------------------
------------------------------------------------------------
------------------------------------------------------------
---------------------------
>Mariner-9_DR|934450
------------------------------------------------------------
----------agtatgtcaca-aaagtgagtacacccc-tcccatttctgcaaatattta
t-ttatatct--t-ttcataggtaaacactg-------cagaaatg--actc---tgaca
caatgaaaagt--agtcagtgtaaagtgtgtatagcagtgtaaatatattgtcctctcaa
aattactacaa----atacagccaataatag--c-tgaacccctggcaacaaaa-gtgag
tacacccctaagtgacaatgtaa---aaattgag--cacaat-tagtcattttt-cttcc
cctgtgtcatgtaaatcataagtgttacactgtctcgggtatccacagatagcaggcgag
ttaaatttggtataaaagctcttccactctctcaaccaggccactgaaagttcaacatgg
cacttaatggcaaacaactctcagaagccc-tga--aaaacgaattgttgccttacataa
agatggcccagactatgag-aagatagccaacactctgaaactgtgctgcagcacagtgg
cccagaccattcatcactttaagaggacaggttcttcccaaaacaggcctcgccatggtc
agccaaagaagctgagtgcacattctcagcatcacatccaaagattgtgttt----aaaa
aacagacggatgagtgcttccagcattgctgcagagattgatgatatgggaggtcagcct
gtcagtgctcagatcatacgtcgcacactgcatcaaattagtctgcatggttgtgatcct
agaaggaagcatcttctaaagacgatgca--agaaagcttgcaaactatttgct---gca
gacatgcaaactaagaaccaggattagtggaaccatgtcctgtggtc---taagaccaag
ataaacccatttggctc-agatggtgtcaagt--gtgtgtggcggcaaccaggtgaggag
tacaaagacaagtgtgtcttgcctaccattaaacatggtggtgggagtgtcatgttctgg
ggttgcatgattgctgctggcattggggagctacatttcattgaggggaaacatgaattc
ta------aca-tgtactgtgacatactgaagcag-----------ttcact----cagg
aaactggactgcagagcagtgttccagcatgataatgaccccaaacatacctccaggatg
accactggcttgctaaagaggctgagggt----taaggt-gatggactggccaagcatgt
ct---ccagacataaaccccatagagcacctctggggcattctgaaaaggaaggtggagg
agcacaaggtgtc-aaatgtccaccacctc---catgatgttgtgatggaggagtggaag
agaattttagtggcaacctgtgaagctctggtcaactt-tatgcccaagagaat-taaaa
ccatgtgggaaaatgatgatggccacacaa--tattgacatttcacat------------
-tttcacttaggggtgt---actcacttttgttgccaggggtt--cagctattattggct
gtatttgtagtta-ttttgaga-gg---acaatatatttacactgctataca--cacttt
acactgcctacttttcattgtgtca--ga--gtcatttctgcagt--gttgtcctacg-a
aaagatat-aaataaatatttgcaga----------------------------------
------------------------------------------------------------
------------------------------------------------------------
------------------------------------------------------------
------------------------------------------------------------
------------------------------------------------------------
------------------------------------------------------------
------------------------------------------------------------
------------------------------------------------------------
------------------------------------------------------------
------------------------------------------------------------
------------------------------------------------------------
------------------------------------------------------------
------------------------------------------------------------
---------------------------
>Mariner-9_DR|934451
------------------------------------------------------------
---------cagtatgtcaca-aaagtgagtacacccc-tcccatttctgcaaatattta
t-ttataact--t-ttcataggacaacactg-------cagaaatg--actct-ttgaca
caatgaatagt--agtcagtgtaaagtgtttatagcagtgtaaatttattgtcctctcaa
aataactacaa----atatagccaatgatag--c-tgaa----aaatgacaaaa-ctgag
caca--------------------------------------------------------
------------------------------------------------------------
------------------------------------------------------------
------------------------------------------------------------
------------------------------------------------------------
------------------------------------------------------------
------------------------------------------------------------
------------------------------------------------------------
------------------------------------------------------------
------------------------------------------------------------
------------------------------------------------------------
------------------------------------------------------------
------------------------------------------------------------
------------------------------------------------------------
------------------------------------------------------------
------------------------------------------------------------
------------------------------------------------------------
------------------------------------------------------------
------------------------------------------------------------
------------------------------------------------------------
------------------------------------------------------------
------------------------------------------------------------
------------------------------------------------------------
------------------------------------------------------------
------------------------------------------------------------
------------------------------------------------------------
------------------------------------------------------------
------------------------------------------------------------
------------------------------------------------------------
------------------------------------------------------------
------------------------------------------------------------
------------------------------------------------------------
------------------------------------------------------------
------------------------------------------------------------
------------------------------------------------------------
------------------------------------------------------------
------------------------------------------------------------
------------------------------------------------------------
---------------------------
>Mariner-9_DR|934452
------------------------------------------------------------
-----------gtaagtcaca-aaagtgagtacacccc-tcccatttctgcaaatattta
t-ttataact--t-ttcattggacaacactg-------cagaaatg--actct-ttcaca
caatgaatagt--agtcagtgtaaagtgtttatagcagtgtaaatttattgtcctctcaa
aataactacaa----attcagccaata---------------------------------
------------------------------------------------------------
------------------------------------------------------------
------------------------------------------------------------
------------------------------------------------------------
------------------------------------------------------------
------------------------------------------------------------
------------------------------------------------------------
------------------------------------------------------------
------------------------------------------------------------
------------------------------------------------------------
------------------------------------------------------------
------------------------------------------------------------
------------------------------------------------------------
------------------------------------------------------------
------------------------------------------------------------
------------------------------------------------------------
------------------------------------------------------------
------------------------------------------------------------
------------------------------------------------------------
------------------------------------------------------------
------------------------------------------------------------
------------------------------------------------------------
------------------------------------------------------------
------------------------------------------------------------
------------------------------------------------------------
------------------------------------------------------------
------------------------------------------------------------
------------------------------------------------------------
------------------------------------------------------------
------------------------------------------------------------
------------------------------------------------------------
------------------------------------------------------------
------------------------------------------------------------
------------------------------------------------------------
------------------------------------------------------------
------------------------------------------------------------
------------------------------------------------------------
------------------------------------------------------------
---------------------------
>Mariner-9_DR|934453
------------------------------------------------------------
---------cagtatgtcaca-aaaatgagtacacctc-tcccatttctgcaaacattta
t-ttagaact--t-ttcacaggacaacacta-------cagaaatg--actct-ttgaca
caatgaatagt--agtcagtgtaaagtgtgtatagcagtgcaaatttattgtcctctcaa
aataactacaa----atacagccagtaatag--c-tgaacccctggcaacaaaa-gtgag
tacacccctaagtgaaaatgtaa---aaattgag--cacaat-tagtcaatttt-ctttc
cctgtgtcatgtaactcatgagtgttacactgtctcgggtatccacagatagcaggtgag
ttaaatttggtataaaag------------------------------------------
------------------------------------------------------------
------------------------------------------------------------
------------------------------------------------------------
------------------------------------------------------------
------------------------------------------------------------
------------------------------------------------------------
------------------------------------------------------------
------------------------------------------------------------
------------------------------------------------------------
------------------------------------------------------------
------------------------------------------------------------
------------------------------------------------------------
------------------------------------------------------------
------------------------------------------------------------
------------------------------------------------------------
------------------------------------------------------------
------------------------------------------------------------
------------------------------------------------------------
------------------------------------------------------------
------------------------------------------------------------
------------------------------------------------------------
------------------------------------------------------------
------------------------------------------------------------
------------------------------------------------------------
------------------------------------------------------------
------------------------------------------------------------
------------------------------------------------------------
------------------------------------------------------------
------------------------------------------------------------
------------------------------------------------------------
------------------------------------------------------------
------------------------------------------------------------
------------------------------------------------------------
------------------------------------------------------------
------------------------------------------------------------
---------------------------
>Mariner-9_DR|1025091
------------------------------------------------------------
------------------------------tacatctc-taccatttctgcaaatattta
t-tcataact--t-ttcataggacaacactg-------cagaaatg--actct-atgaca
caatgaatagt--agtcagtgtaaggcgtttatagcagtgtaaatgtgttgtcctctcaa
aataactacaa----atacagctaataatag--c-tgaagccctggcaacaaaa-gtgag
taca---caaagtgaaaatgaca---aaattgag--cagaat-tagtcattttt-ccatc
tctgtgtcatgtaactcataag--------------------------------------
------------------------------------------------------------
------------------------------------------------------------
------------------------------------------------------------
------------------------------------------------------------
------------------------------------------------------------
------------------------------------------------------------
------------------------------------------------------------
------------------------------------------------------------
------------------------------------------------------------
------------------------------------------------------------
------------------------------------------------------------
------------------------------------------------------------
------------------------------------------------------------
------------------------------------------------------------
------------------------------------------------------------
------------------------------------------------------------
------------------------------------------------------------
------------------------------------------------------------
------------------------------------------------------------
------------------------------------------------------------
------------------------------------------------------------
------------------------------------------------------------
------------------------------------------------------------
------------------------------------------------------------
------------------------------------------------------------
------------------------------------------------------------
------------------------------------------------------------
------------------------------------------------------------
------------------------------------------------------------
------------------------------------------------------------
------------------------------------------------------------
------------------------------------------------------------
------------------------------------------------------------
------------------------------------------------------------
------------------------------------------------------------
------------------------------------------------------------
---------------------------
>Mariner-9_DR|1025092
------------------------------------------------------------
------------------------------------------------------------
------------------------------------------------------------
------------------------------------------------------------
------------------------------------------------------------
------------------------------------------------------------
------------------tcagtgttacactgtctcgggtatccacagatagaaggggag
ttaaatttggtataaaagctctttcactctctcaaccaggccactgaaagttcgacattg
cccctcatggcaaacaactcttagaaaacc-tg--aaaaacaaattgttgccttacataa
agatggcctaggctataaa-acgatagcctacactctaaaactgggttgcggcgtgttgt
cctatg------------------------------------------------------
----aaaagttatgaataaatatttgcag-------------------------------
------------------------------------------------------------
------------------------------------------------------------
------------------------------------------------------------
--------aagtagga---aggggtacttaatttgtgacatactg---------------
------------------------------------------------------------
------------------------------------------------------------
------------------------------------------------------------
------------------------------------------------------------
------------------------------------------------------------
------------------------------------------------------------
------------------------------------------------------------
------------------------------------------------------------
------------------------------------------------------------
------------------------------------------------------------
------------------------------------------------------------
------------------------------------------------------------
------------------------------------------------------------
------------------------------------------------------------
------------------------------------------------------------
------------------------------------------------------------
------------------------------------------------------------
------------------------------------------------------------
------------------------------------------------------------
------------------------------------------------------------
------------------------------------------------------------
------------------------------------------------------------
------------------------------------------------------------
------------------------------------------------------------
------------------------------------------------------------
------------------------------------------------------------
------------------------------------------------------------
---------------------------
>Mariner-9_DR|1025093
------------------------------------------------------------
----------agtaacttata-gaagtgagtacagccc-tcacatttttgtaaaaatt--
--atatatat--t-ttcatgtgacagcattg----t----aaaatc--ccact-ttacta
caatgtaaagt--actgagtactcagcttgtataactgagtaaatcagctgtcccctcaa
aatagctcaac----acacagcta------------------------------------
------------------------------------------------------------
------------------------------------------------------------
------------------------------------------------------------
------------------------------------------------------------
------------------------------------------------------------
------------------------------------------------------------
------------------------------------------------------------
------------------------------------------------------------
------------------------------------------------------------
------------------------------------------------------------
------------------------------------------------------------
------------------------------------------------------------
------------------------------------------------------------
------------------------------------------------------------
------------------------------------------------------------
------------------------------------------------------------
------------------------------------------------------------
------------------------------------------------------------
------------------------------------------------------------
------------------------------------------------------------
------------------------------------------------------------
------------------------------------------------------------
------------------------------------------------------------
------------------------------------------------------------
------------------------------------------------------------
------------------------------------------------------------
------------------------------------------------------------
------------------------------------------------------------
------------------------------------------------------------
------------------------------------------------------------
------------------------------------------------------------
------------------------------------------------------------
------------------------------------------------------------
------------------------------------------------------------
------------------------------------------------------------
------------------------------------------------------------
------------------------------------------------------------
------------------------------------------------------------
---------------------------
>Mariner-9_DR|1025094
------------------------------------------------------------
------------------------------------------------------------
------------------------------------------------------------
------------------------------------------------------------
------------------------------------------------------------
------------------------------------------------------------
------------------------------------------------------------
------------------------------------------------------------
------------------------------------------------------------
-------------------------agccaacactctgaaactgtgctgcagctcagtgg
cccagaccattcag----------------------------------------------
------------------------------------------------------------
------------------------------------------------------------
------------------------------------------------------------
------------------------------------------------------------
------------------------------------------------------------
----------------------------------------accaacaac-----------
------------------------------------------------------------
------------------------------------------------------------
------------------------------------------------------------
--------------------------------------ccccaaacacacctccaggatg
accactggcttgctaaagaggctgaaggt----aaaggtggatggactagccaagcatgc
ct---ccagacctaaaccccatagaacacctctggggcatcctgaaaaggaaggtggagg
agcacaagttgtc-aaatgtccaccacctc---cataatgttgtgatggtggagtggaag
agaatttcagtggcaacctctgaagctttggtcaactc-catgcccaagagaat-taaaa
ccgtgctggaaaatgatggtggccagacaaaatattgacatttcacat------------
-tttcacttaggggtgt---actgacttttgttggcaggggtt--cagctattattggct
gtatttgtagtta-ttttgaga-gg---acaataaatttacattgctataaa--cacttt
acactgaccactattcattgtgtcaaaga--gtcatttctgcagt--gttgtcctatg-a
aaagatat-aaataaatatttgcagaaatggga-gg-ggtgtactc------acttttgt
gacatactg---------------------------------------------------
------------------------------------------------------------
------------------------------------------------------------
------------------------------------------------------------
------------------------------------------------------------
------------------------------------------------------------
------------------------------------------------------------
------------------------------------------------------------
------------------------------------------------------------
------------------------------------------------------------
------------------------------------------------------------
------------------------------------------------------------
------------------------------------------------------------
---------------------------
>Mariner-9_DR|1104506
------------------------------------------------------------
---------cagtatgtcaca-aaagtgagtacacttc-tcttatttctgcaaatattta
t-ttataact--t-ttcataggacaacactg--------------------ct-ttg---
-----------------tgtttaaagtgtttatagcagtgttcatttattgtcctctcaa
aataactacaa----atacagccaataatag--c-tgaacccctggcaacaaaa-gtgag
tacacccctaagtgaaaatgtca---aaattgag--cacaat-tagtcactttt-cttcc
cctgtgtcatgtaactcataagtgttacactgtctcgggtatccacagatagtaggtgag
ttaaatttggtataaaagctcttccactctctcaaccaggccactgaaagttcaacattg
cacctcatggcaaacaactctcagaagacc-tga--aaaacaaattgttgccttacataa
agatggcctagactataaa-acgatagccaacactctgaaactgtgctgcagcacagtgg
ccctgaccattcagtgctttaagaggacaggttcttcccagaacaggcctcgcaatggtc
agccaaagaagctgcgtgcacgttctctgcatcacatccaaagattgtcttt----gaaa
aacagacggatgagtgctttcagcattgctgcagagattgaaaatatgggaggtcagcct
gtcagtcctcagaccgtatgccgcacactgcattaaatta--------------------
------------------------------------------------------------
------------------------------------------------------------
------------------------------------------------------------
------------------------------------------------------------
------------------------------------------------------------
------------------------------------------------------------
------------------------------------------------------------
------------------------------------------------------------
------------------------------------------------------------
------------------------------------------------------------
------------------------------------------------------------
------------------------------------------------------------
------------------------------------------------------------
------------------------------------------------------------
------------------------------------------------------------
------------------------------------------------------------
------------------------------------------------------------
------------------------------------------------------------
------------------------------------------------------------
------------------------------------------------------------
------------------------------------------------------------
------------------------------------------------------------
------------------------------------------------------------
------------------------------------------------------------
------------------------------------------------------------
------------------------------------------------------------
------------------------------------------------------------
------------------------------------------------------------
------------------------------------------------------------
---------------------------
>Mariner-9_DR|1104507
------------------------------------------------------------
------------------------------------------------------------
------aacc--t-ttcataggacaacactg---------------------------ca
gaatgaaaagt--agtcagtataaagtgtttatagcagtgtaaatttattgtcctctcaa
aataactacaa----atacagccaataatag--c-tgaacccctggcaacaaaa-atgag
taaacccctaagtgaaaatgtca---aaattgag--cacaat-tagtcattttt-cttcc
cctgtgtcatgtaattcataagtgttacactgtctctggtatccacagatagcaggggag
tcaaatttggtataaaagctcttccactctctcaaccaggccactg-aagttcaacatgg
cacctcatggcaaacaactctcagaagaca-tga--aaaacaaattgttgccttacataa
agatggcctaggctataaa-acgatagccaacgctctgaaaatgtgctgcagcacagtgg
cccagaccattcagtgctttaagaggacaggtttttcccagaacaggcctcgccatggtc
agccaaagaagctgagtacacgttctcagcgtcacatccaaagattgtcttt----aaaa
aacagacagatgagtgcttccagcattactgcagagattgaatctatgggaggtcagtc-
attagtgctcagatcgtacgccgcacactgcatcaaattagtctgcatgattgtggtcct
cgaagaaaaactcttctaaagacgatgca--agaaagcttgcaaacaatttgct---gta
gacatgcaaactaaggaccaggattac---------------tggtc---tcagaccaaa
ataaacccatttggttc-agatggtgtcaagt--ctgtgtggcagcaaccaggtggggag
tacaaagacatgtgtgtcttgcctaccatttaacatgatggttggagtgccatgttctgg
ggctgcatgagtgctgctggcattggggagctacattttattgt-gggaaacatgaattc
ta------aca-tgttctgtgacatactgaagcag-----------ttcttt----cagg
aaactggactgcaaagcagtgttccagtatgataattaccccaaacacacctccaggata
accactggcttgctaaagaggctgagggt----aaaggt-gatggactggccaagcatgt
ct---ccagacataaaccccatagaacacctctgcggcattctgaaaaggaaggttgagg
agcacaaggtgtc-aaatgtccaccacctccagcatgatgttgtaatggaggagtggaag
agaatttcagtggcaacatgtgaagctctgggaaactc-catgcccaaaataat-taaaa
tcatgctggaaaatgatgatgg--acacaaaatattgacatttcacat------------
-tttcacttaggggtgt---tctcacttttgttgccaggggtt--cagctattattggct
atatttgtagtta-ttttaaga-gg---acaataaatttacactgctataca--cacttt
acactgactactattcattgtgtcaaaga--gtcatttttgcagt--gttgtcctaag-a
aaagttat-aaataaatatttgcagaagtagga-gg-ggtgtactc------acttttgt
g-----------------------------------------------------------
------------------------------------------------------------
------------------------------------------------------------
------------------------------------------------------------
------------------------------------------------------------
------------------------------------------------------------
------------------------------------------------------------
------------------------------------------------------------
------------------------------------------------------------
------------------------------------------------------------
------------------------------------------------------------
------------------------------------------------------------
------------------------------------------------------------
---------------------------
>Mariner-9_DR|1170228
------------------------------------------------------------
--------------------------------cacccc-tcacatttctgcaaatattta
t-ttctgtct--t-tttataggacaacactg-------cagaaatg--actat-ttgaca
caatgaaatat--agtcagtgtaaagtttgtaaagcagcataaatttattgtccccacta
aataagtaaaa----atacagccaataatag--c-tgaacctctggcaacaaag-ctga-
------------------------------------------------------------
------------------------------------------------------------
------------------------------------------------------------
------------------------------------------------------------
------------------------------------------------------------
------------------------------------------------------------
------------------------------------------------------------
------------------------------------------------------------
------------------------------------------------------------
------------------------------------------------------------
------------------------------------------------------------
------------------------------------------------------------
------------------------------------------------------------
------------------------------------------------------------
------------------------------------------------------------
------------------------------------------------------------
------------------------------------------------------------
------------------------------------------------------------
------------------------------------------------------------
------------------------------------------------------------
------------------------------------------------------------
------------------------------------------------------------
------------------------------------------------------------
------------------------------------------------------------
------------------------------------------------------------
------------------------------------------------------------
------------------------------------------------------------
------------------------------------------------------------
------------------------------------------------------------
------------------------------------------------------------
------------------------------------------------------------
------------------------------------------------------------
------------------------------------------------------------
------------------------------------------------------------
------------------------------------------------------------
------------------------------------------------------------
------------------------------------------------------------
------------------------------------------------------------
---------------------------
>Mariner-9_DR|1170229
------------------------------------------------------------
--------------------------------cactcc-tcacatttctgcaaatattta
t-ttataact--t-ttcataggacaacactg-------cagagatg--actct-ttgtca
cgatgaatagt--agccagtgtaaagtttgta-aacggtgtaaactt-------------
------------------------------------------------------------
------------------------------------------------------------
------------------------------------------------------------
------------------------------------------------------------
------------------------------------------------------------
------------------------------------------------------------
------------------------------------------------------------
------------------------------------------------------------
------------------------------------------------------------
------------------------------------------------------------
------------------------------------------------------------
------------------------------------------------------------
------------------------------------------------------------
------------------------------------------------------------
------------------------------------------------------------
------------------------------------------------------------
------------------------------------------------------------
------------------------------------------------------------
------------------------------------------------------------
------------------------------------------------------------
------------------------------------------------------------
------------------------------------------------------------
------------------------------------------------------------
------------------------------------------------------------
------------------------------------------------------------
------------------------------------------------------------
------------------------------------------------------------
------------------------------------------------------------
------------------------------------------------------------
------------------------------------------------------------
------------------------------------------------------------
------------------------------------------------------------
------------------------------------------------------------
------------------------------------------------------------
------------------------------------------------------------
------------------------------------------------------------
------------------------------------------------------------
------------------------------------------------------------
------------------------------------------------------------
---------------------------
>Mariner-9_DR|1170230
------------------------------------------------------------
---------cagtacgtcaca-aaagtgagtacacccc-tcacatctctacaaatattta
t-tgatatct--t-tttataggacaacactg-------cacaaatg--actta-ttgaca
caatgaaaagt--agtcagtgtaaagtttatatagtagtgtaaatttattgtcccttcaa
aataactaaaa----acatagccaataatag--c-tgaacccctggcaacaaac-gggag
taca--------------------------------------------------------
------------------------------------------------------------
------------------------------------------------------------
------------------------------------------------------------
------------------------------------------------------------
------------------------------------------------------------
------------------------------------------------------------
------------------------------------------------------------
------------------------------------------------------------
------------------------------------------------------------
------------------------------------------------------------
------------------------------------------------------------
------------------------------------------------------------
------------------------------------------------------------
------------------------------------------------------------
------------------------------------------------------------
------------------------------------------------------------
------------------------------------------------------------
------------------------------------------------------------
------------------------------------------------------------
------------------------------------------------------------
------------------------------------------------------------
------------------------------------------------------------
------------------------------------------------------------
------------------------------------------------------------
------------------------------------------------------------
------------------------------------------------------------
------------------------------------------------------------
------------------------------------------------------------
------------------------------------------------------------
------------------------------------------------------------
------------------------------------------------------------
------------------------------------------------------------
------------------------------------------------------------
------------------------------------------------------------
------------------------------------------------------------
------------------------------------------------------------
------------------------------------------------------------
---------------------------
>Mariner-9_DR|1170231
------------------------------------------------------------
---------cagtatgtcaca-aaagtaagtacaccccatcccatttttgcaaatattta
t-atagtatt--t-----------------------------------------------
-----aaaagt--agtcagtgtatag-gtgtatagcagtgtaaatttattgtcctctcaa
aataactacaa----atacagccaataatag--c-tgaaaccctggcaacaaaa-gtgag
tacatccctaagtgaaaatgtca---aaactgaa--cacaat-tagtcactttt-ctttc
cctgtgtcatgtaattcataagtgttacactttcttaggtatccacagatagcaggtgag
ttaaatttggaatgaaagcttttccactctctcaaccaggccactgaaagttcaacattg
cacctcatggcaaacaactctcagaagacc-tga--aaaacaaattgttgccttacataa
agatggcctaggc-----------------------------------------------
------------------------------------------------------------
------------------------------------------------------------
------------------------------------------------------------
------------------------------------------------------------
------------------------------------------------------------
------------------------------------------------------------
------------------------------------------------------------
------------------------------------------------------------
------------------------------------------------------------
------------------------------------------------------------
------------------------------------------------------------
------------------------------------------------------------
------------------------------------------------------------
------------------------------------------------------------
------------------------------------------------------------
------------------------------------------------------------
------------------------------------------------------------
------------------------------------------------------------
------------------------------------------------------------
------------------------------------------------------------
------------------------------------------------------------
------------------------------------------------------------
------------------------------------------------------------
------------------------------------------------------------
------------------------------------------------------------
------------------------------------------------------------
------------------------------------------------------------
------------------------------------------------------------
------------------------------------------------------------
------------------------------------------------------------
------------------------------------------------------------
------------------------------------------------------------
------------------------------------------------------------
---------------------------
>Mariner-9_DR|1170232
------------------------------------------------------------
------------------------------------------------------------
------------------------------------------------------------
------------------------------------------------------------
------------------------------------------------------------
------------------------------------------------------------
------------------------------------------------------------
------------------------------------------------------------
------------------------------------------------------------
-----gcctaggccataag-acgagagccaacactcag------------actactcagg
cccagaccattcagtgctttaagaggacaggttcttcccagaacaggcctcgccatggtt
agccaaagaagctgagagcacgttctcagcaacacatctaaagattgtcttt----aaaa
aacagacggatgagttcttccagcattgctgcggagattgaaaatatgggaggtcagcct
gtcagtgctcagatcgtacgccgcacactgcatcaaattagtctgcatgattgtggtcct
agaaagaaacctcttctaaagacgatgca--agaaagctcgcaaacaatttgct---gca
ggcatgcaaactaaggaccaggattacaagaaccatgtcatgtggtc---taagaccaag
ataaacccatttggttc-agatggtgtcaagt--ctgtgtggcagcaaacaggtgaggag
tacaaagacaagtgtgtcttgcctaccattaaacatgatggtgggagtgtcatgatatgg
ggctgcatgagtgctgctgacattagggagcaacatttcattga-gggaaacataaattc
ta------aca-agtactgtgacatactgaagcag-----------ttctct----cagg
aaactggactgcagagcagtgttccagtatgataatgaccccaaacacacctccaggatg
accactggcttgctaaagaggctgagggt----aaaggt-gatggactgaccaagcatgt
ct---ccagacataaaccccatagaacacctctggggcattctgaaaaggaaggtggagg
agcacaaggtgccaaaatgtccaccacc-------tgatgtc-----------------c
agaatttcaatggcaacctgtgaagctctggtcaactc-catgcccaacagaat-taaaa
ccatgctggaaaatgatgatggccacacaaaatattgacatttcacat------------
-tttcacttaggggtgt---actcacttttgttgccaggggtt--cagctattattggct
gtatttgtagtta-ttttgaga-ga---acaataaatttacagtgctataca--cacttt
acactgactactattcattgtgtcaaaga--gtcatttctacagttcgttgtcctatg-a
aaagttat-aaataaatatttgcagaagtagga-gg-ggtgtactt------acttttgt
gacatactg---------------------------------------------------
------------------------------------------------------------
------------------------------------------------------------
------------------------------------------------------------
------------------------------------------------------------
------------------------------------------------------------
------------------------------------------------------------
------------------------------------------------------------
------------------------------------------------------------
------------------------------------------------------------
------------------------------------------------------------
------------------------------------------------------------
------------------------------------------------------------
---------------------------
>Mariner-9_DR|1170233
------------------------------------------------------------
---------cagtatgtcaca-aaagtaagtacacccc-tcccatttctgcaaatattta
tatagtgttt--------------------------------------------------
-----aatagt--agtcagtgtaaagtgtgtatagcagtgtaaatttattgtcctctcaa
aataactacaa----atacagccaataatag--c-tgaacccttggcaacaaaa-gtgag
tacaccactaagtgaaaatgtca---aaactgaa--cacaat-tagtccctttt-ctttc
cctgtgtcatgtaattcataagtgttacactgtctcaggtatccacagatagcaggtgag
ttaaatttggaatgaaagcttttccactctctcaaccaggttactgaaagttcaacattg
cacctcatggcaaacaactctcagaagacc-tga--aaaacaaattgttgccttacataa
agatggcctagaccataag-acgatagccaacactcag------------actactcagg
cccagaccatttagtgctttaagaggacaggttcttcccagaacaggcctcgccatggtt
agccaaagaagctgagtgcacgttctcaacaacacatctaaagattgttttt----aaaa
aacagatggatgagttcttccagcattgctgcggagattgaaaatatgggagatcagcct
ggcagtgctcagatcgtacgccgcacactgcatcaaattagtctgcacgattgtggtcct
agaaagaaacctcttctaaagacgataca--agaaagctcgcaaacaatttgct---gca
ggcatgtaaactaaggaccaggattactagaaccatgtcctgtagtc---taagactaag
ataaacccatttggttc-agatggtgtcaagt--ctgtgtggcagcaaacaggtgaggag
tacaaagacaagtgtgtcttgcctatcattaaacatgatggtgggagtgtcatgatctgg
ggctgcatgagtgctgctgacataagggagcaacatttcattga-gggaagcataaattc
ta------aca-agtactgtgacatactgaagcag-----------ttctct----cagg
aaactggactgcagagcagtgttccagtatgataatgaccccaaacacacctccaggatg
accactggcttgctaaagaggctgagggt----aaaggt-gatggactgaccaagcatgt
ct---ccagacataaaccccatagaacacctctggggcattctgaaaaggaaggtggagg
agcacaaggtgccaaaatgtccaccacctc---cataatgttgtgatggaggagtggaag
agaatttcagtggcaacctgtgaagctctggtcaactc-catgcccaagagaat-taaaa
ccatgctggaaaatgatgatggccacacaaaatattgacattttacat------------
-tttcacttagtggtgt---actcacttttgttgccagggttt--cagctattattggct
gtatttgtagtta-ttttgaga-gg---acaataaatttacactgctataca--cacatt
acactgactactattcattgtgtcaaaga--gtaatttctacagt--gttgccctatg-a
aaagattt-aaataaatatttgtagaagtagga-gg-ggtgtactc------acctttgt
gacatactg---------------------------------------------------
------------------------------------------------------------
------------------------------------------------------------
------------------------------------------------------------
------------------------------------------------------------
------------------------------------------------------------
------------------------------------------------------------
------------------------------------------------------------
------------------------------------------------------------
------------------------------------------------------------
------------------------------------------------------------
------------------------------------------------------------
------------------------------------------------------------
---------------------------
>Mariner-9_DR|1170234
------------------------------------------------------------
---------cagtatgtcaca-aaagtgagtaaacccc-tcccatttctgcaaatattta
t-ttttaact--t-ttcataggacaatactg-------cagaaaata-------ctgaca
caatgaatagt--agtcagtgtaaagtgtgtattgcagtgttcatttattgtcctctcaa
aaaaactacaa------------------aa--t-gttacccctagcaacaaaa-gtgag
tacacccgtaagtgaaaatgtca---aaactgag--cacaat-tagtcattttt-ctttc
cctgtgtcataaaactcataagtaatacactgtctcgggtatccacagatagcaggtgag
ttaaatttggtataaaagatcttccactctctcaaccaggtcactgaaagttccacatgg
cacctcatggcaaacaactctcagaagacc-tga--aaaacaaattgttgccttacataa
agatggcctaggctataaa-acgatagccaacactc------------------------
------------------------------------------------------------
------------------------------------------------------------
------------------------------------------------------------
------------------------------------------------------------
------------------------------------------------------------
------------------------------------------------------------
------------------------------------------------------------
------------------------------------------------------------
------------------------------------------------------------
------------------------------------------------------------
------------------------------------------------------------
------------------------------------------------------------
------------------------------------------------------------
------------------------------------------------------------
-------------------------------------------------------tgaaa
ccatg-------------------------------------------------------
------------------------------------------------------------
------------------------------------------------------------
------------------------------------------------------------
------------------------------------------------------------
------------------------------------------------------------
------------------------------------------------------------
------------------------------------------------------------
------------------------------------------------------------
------------------------------------------------------------
------------------------------------------------------------
------------------------------------------------------------
------------------------------------------------------------
------------------------------------------------------------
------------------------------------------------------------
------------------------------------------------------------
------------------------------------------------------------
------------------------------------------------------------
---------------------------
>Mariner-9_DR|1236268
------------------------------------------------------------
------------------------------------------------------------
-------------------------------------------atg--actct-tcgaca
caattaatagt--agtcagtgtaaagtgtttatagcagtgtaaaattattgtcctcccaa
aataactacaa----atacagccaataatag--c-tgaacccctggcaacaaaa-gtgag
tacatccctaagtga-aatgtca---aaattgag--cacaat-tattaattttt-ctttc
cctctgtcatgtaactcataggtgttacactgtctcgggtatccacagatagcaggtgag
ttaaatttggtataaaagctcttccactctctcaaccaggccactgaaagttcaacattg
cacctcatggcaaacaactcttagaaaacc-taa--aaaacaaattgttgtcatacataa
agatggcctaggctctaa--acgatagccaacactctgaaactgtgctgcagcacagtgg
cccagaccattcagtgctttaagaggacaggttcttcccagaacaggccttgccatggtc
ggccaaagaagctgagtgcacgttctcagcatcacatccaaagattgtcttt----gaaa
aacagacggatgagtgcttccagcattgctgcagagattgaaaatatgggaggtcagcct
gtcagtgctcagatcgtacgccgcacactgcatcaaattagtctgcatgattgtggtcct
agaaggaaacctcttctaaagacgatgca--agaaagctcgcaaactatttgct---gca
gacatgcaaactaaggaccaggattactggaaccatgtcctgtggtc---tcagaccaag
ataaacccatttggttt-agatggtgtcaagt--atgtgtggcagcaaccaggtgcggag
aacaaagacaagtgtgtcttgtctactattaaacatgatggtcgtagtg---cattgggg
agct------------ttggcattggggagctacatttcattaa-gggaaacatgaattc
ta------aca-tgtactgtgacatactgaagcag-----------ttctct----cagg
aaactggactgcagagcagtgttccagtgtgataatgaccccaaacacacctccaggatg
acctctggcttgctaaagaggctgagggt----aaaggtggatggactggccaagcatgt
ct---ccagacataaaccccacagaacacctctggggcattctgaaaaagaaggtggagg
agcataaggtgtc-aaattttcaccaccac---catgatgttgtgatggaggagtggaag
agaatttca---------------------------------------------------
------------------------------------------------------------
------------------------------------------------------------
------------------------------------------------------------
------------------------------------------------------------
------------------------------------------------------------
------------------------------------------------------------
------------------------------------------------------------
------------------------------------------------------------
------------------------------------------------------------
------------------------------------------------------------
------------------------------------------------------------
------------------------------------------------------------
------------------------------------------------------------
------------------------------------------------------------
------------------------------------------------------------
------------------------------------------------------------
------------------------------------------------------------
------------------------------------------------------------
---------------------------
>Mariner-9_DR|1236269
------------------------------------------------------------
---------cagtatgtcaca-aaagtgagtacatccc-tcccatttctgcaaatattta
t-ttatatct--t-ttcataggacaacactg-------cagaaatt--actct-ttgaca
caatgaaaagt--agtcattgtaaagtgtgtatagcagtgtaaatttattgtcctctcaa
aataactacaa----acacagccaatatgag--c-tgaacccctggcaacaaaa-gcaag
tacacccctaagtgaaaatgtga---aaattgag--cacaat-tagtcattttt-ctttc
cctttgtcatttaattcataagtgttacactgtttcgggtatccacagatagcaagtgag
ttaaa-------------------------------------------------------
------------------------------------------------------------
------------------------------------------------------------
------------------------------------------------------------
------------------------------------------------------------
------------------------------------------------------------
------------------------------------------------------------
------------------------------------------------------------
------------------------------------------------------------
------------------------------------------------------------
------------------------------------------------------------
------------------------------------------------------------
------------------------------------------------------------
------------------------------------------------------------
------------------------------------------------------------
------------------------------------------------------------
------------------------------------------------------------
------------------------------------------------------------
------------------------------------------------------------
------------------------------------------------------------
------------------------------------------------------------
------------------------------------------------------------
------------------------------------------------------------
------------------------------------------------------------
------------------------------------------------------------
------------------------------------------------------------
------------------------------------------------------------
------------------------------------------------------------
------------------------------------------------------------
------------------------------------------------------------
------------------------------------------------------------
------------------------------------------------------------
------------------------------------------------------------
------------------------------------------------------------
------------------------------------------------------------
------------------------------------------------------------
---------------------------
>Mariner-9_DR|1306950
------------------------------------------------------------
------------------------------------------------------------
------------------------------------------------------------
------------------------------------------------------------
------------------------------------------------------------
------------------------------------------------------------
------------------------------------------------------------
------------------------------------------------------------
------------------------------------------------------------
------------------------------------------------------------
------------------------------------------------------------
------------------------------------------------------------
------------------------------------------------------------
------------------------------------------------------------
------------------------------------------------------------
------------------------------------------------------------
------------------------------------------------------------
------------------------------------------------------------
------------------------------------------------------------
------------------------------------------------------------
------------------------------------------------------------
------------------------------------------------------------
------------------------------------------------------------
------------------------------------------------------------
------------------------------------------------------------
-----ctggaaaatgatggtggccacacaaaatattgacatttcacat------------
-tttcacttaggggggt---actcacttttgttggcagcggtt--tagctattattggct
gtatttgtagtta-tttcgaga-gg---acaataaatttacattgctataca--cacttt
acactgactactattcattgtgtcaacga--gtcatttctgcact--gttgtccaatg-a
aaagatat-aaacaaatatttgcagaaatggga-gg-ggtgtagtc------acttttgt
gacatactg---------------------------------------------------
------------------------------------------------------------
------------------------------------------------------------
------------------------------------------------------------
------------------------------------------------------------
------------------------------------------------------------
------------------------------------------------------------
------------------------------------------------------------
------------------------------------------------------------
------------------------------------------------------------
------------------------------------------------------------
------------------------------------------------------------
------------------------------------------------------------
---------------------------
>Mariner-9_DR|1306951
------------------------------------------------------------
------------------------------------------------------------
------------------------------------------------------------
------------------------------------------------------------
------------------------ataatag--c-tgaacccttggcaacaaaa-gtgag
tacacccctaagtgaaaatgtca---aaattgag--cacaat-tagtcattttt-ctttc
cctgtgtcatgtaactcataagtgtt-----------ggtatccaaagatagcaagcgag
tttaatttggcctaaaagctcttccatt----caaccagaccactgaaagttcaatattg
cacctcatggcaaacaactctcagaagacc-taa--aaaacaaattgttgccttacataa
agatggcctaggctataaa-acgat-----------------cacagtgcagcacagtgg
cccagaccattcagcgctttaagaggacaggttcttcccagaacaggcctcgccatggtc
agccaaagaagctgagtgcacattctcagaatcacatccaaagattgtcttt----gaaa
aacagacagatgagagcttccagcattgctgcagagattgaaaatatgggaggtcagcct
gtcagtgctcagatcgtacgccgcacactgcatcaaattagtctgcatgattgtggtcct
ataaggaaacctcttctaaagatgatgca--agaaagcttgcaaacaatttgct---gca
gacatgcaaactaaggaccaggattactggaaccatgtcctgtggtc---tcagacaaag
ataaacccatttggttc-agatggtgtcaagt--ctgtgtggcagcaaccaggtggggag
tacaaagacaagtgtgtcttgtctaccattaaacatgatggtgggagtgtcaagttctgg
ggctgcatgagtgctgctggcattggggagcgacatttcattga-gggaaacatgaattc
ta------aca-tgtactgtgacatactgaagcag-----------ttctct----aagg
aaactggactgcagagcagtgttccagtatgataatgaccccaaacacacctccaggatg
accactggcttgctaaagaggctgagggt----aaaggt-gatggactggccaagcatgt
ct---ccagacataaaccccatagaacacctctggggcattctgaaaaggaaggtggagg
agcacaaggtgtc-aaatgtccaacacctc---cataatgttgtgatggaggagtggaag
agaaataaggtggcaacctgtgaagctctggtcaactc-catgccc--------c-----
----------------------------------ttgatatttcacag------------
-tttcacttaggggtgt---actcacttttgttgccaggggtt--cagctattattggct
gtatttggagtta-ttttgaga-gg---acaataaatgtacactgctataca--cacttt
acactgactactattcattttgtcaaag--agtcatttctgcagt--gttgtcctatg-a
aaagttat-aaataaatatttgcagaagtaggaggg-ggtgtactc------acttttgt
gacataagtatgcacaaaagtgagtacacccctcccatttctgcaaatatttatttacaa
cttttcataggacaacactgtaaacactgtt-----------------------------
---------taagaatgtaaatttattgtcctctcaaaataactacaaatacagccaata
atagc-------------------------------------------------------
------------------------------------------------------------
------------------------------------------------------------
------------------------------------------------------------
------------------------------------------------------------
------------------------------------------------------------
------------------------------------------------------------
------------------------------------------------------------
------------------------------------------------------------
------------------------------------------------------------
---------------------------
>Mariner-9_DR|1369456
------------------------------------------------------------
---------cagtatgtcaca-aaagtgagtacacccc-tcctgcttctgcaattattta
t-tcataact--t-ttcataggacaacactg-------cagaaatg--actct-ttgata
caatgaaaagt--agtcagtgtaaagtgtgtatagcagtgtaaatgtattgtcctctcaa
aacaacaacaa----atacagccaataataa--c-taaaaccccggcaacaaaa-gtgag
aacgcccctaagtgaaactttca---aaattgag--cacaat-taatcattttt-ctccc
cctgtgtcatttaattcataagtgttacact-----------------------------
------------------------------------------------------------
------------------------------------------------------------
------------------------------------------------------------
------------------------------------------------------------
------------------------------------------------------------
------------------------------------------------------------
------------------------------------------------------------
------------------------------------------------------------
------------------------------------------------------------
------------------------------------------------------------
------------------------------------------------------------
------------------------------------------------------------
------------------------------------------------------------
------------------------------------------------------------
------------------------------------------------------------
------------------------------------------------------------
------------------------------------------------------------
------------------------------------------------------------
------------------------------------------------------------
------------------------------------------------------------
------------------------------------------------------------
------------------------------------------------------------
------------------------------------------------------------
------------------------------------------------------------
------------------------------------------------------------
------------------------------------------------------------
------------------------------------------------------------
------------------------------------------------------------
------------------------------------------------------------
------------------------------------------------------------
------------------------------------------------------------
------------------------------------------------------------
------------------------------------------------------------
------------------------------------------------------------
------------------------------------------------------------
------------------------------------------------------------
---------------------------
>Mariner-9_DR|1369457
gacaagtgtgttaaatatgatggacttgtactcactttctcactttggccactgaaagtt
taacatgggcagtatgtcaca-aaagtgagtacacccc-tctgatttctgctaatattta
t-ttatatct--t-ttcataggacaacactg-------cagaaatg--actct-ttgact
ctttgaatagt--agtcagtgtaaagtgtgtatagcagtgtacatttattgtcctctcaa
aataactacaa----atacagccaataatag--c-tgaacccctggcaacaaaa-gtgag
tacacccctaagtgaaaatgtca---aaattgag--cacaat-tagtcattttt-cttcc
cctgtgtcatgtaactcatacgtgtt----------------------------------
-taaatttggtataaaagctcttccactctctcaacc-----------------------
------------------------------------------------------------
------------------------------------------------------------
------------------------------------------------------------
------------------------------------------------------------
------------------------------------------------------------
------------------------------------------------------------
------------------------------------------------------------
------------------------------------------------------------
------------------------------------------------------------
------------------------------------------------------------
------------------------------------------------------------
------------------------------------------------------------
------------------------------------------------------------
------------------------------------------------------------
------------------------------------------------------------
------------------------------------------------------------
------------------------------------------------------------
------------------------------------------------------------
------------------------------------------------------------
------------------------------------------------------------
------------------------------------------------------------
------------------------------------------------------------
------------------------------------------------------------
------------------------------------------------------------
------------------------------------------------------------
------------------------------------------------------------
------------------------------------------------------------
------------------------------------------------------------
------------------------------------------------------------
------------------------------------------------------------
------------------------------------------------------------
------------------------------------------------------------
------------------------------------------------------------
------------------------------------------------------------
------------------------------------------------------------
---------------------------
>Mariner-9_DR|1369458
------------------------------------------------------------
----------------------------agtacacccc-tcctacttctgcaaatattta
t-ttataact--t-ttcataggacaacactg-------caggaatg--actcc-ttgacg
caatgaaaagt--agtcagtttaaagtgtgtatagctgtgtaaatttattgtcctctcaa
aataactacaa----atacagccaataatag--c-tgaacccctggcaacaaaa-gtgag
tacacccctaagtgaaaatgtca---aaattgag--cacaat-tagtcattttt-ctttc
cctgtatcatgtaactcataagtgttacactgtcttgggtatctacagatagcaggt---
------------------------------------------------------------
------------------------------------------------------------
------------------------------------------------------------
------------------------------------------------------------
------------------------------------------------------------
------------------------------------------------------------
------------------------------------------------------------
------------------------------------------------------------
------------------------------------------------------------
------------------------------------------------------------
------------------------------------------------------------
------------------------------------------------------------
------------------------------------------------------------
------------------------------------------------------------
------------------------------------------------------------
------------------------------------------------------------
------------------------------------------------------------
------------------------------------------------------------
------------------------------------------------------------
------------------------------------------------------------
------------------------------------------------------------
------------------------------------------------------------
------------------------------------------------------------
------------------------------------------------------------
------------------------------------------------------------
------------------------------------------------------------
------------------------------------------------------------
------------------------------------------------------------
------------------------------------------------------------
------------------------------------------------------------
------------------------------------------------------------
------------------------------------------------------------
------------------------------------------------------------
------------------------------------------------------------
------------------------------------------------------------
------------------------------------------------------------
---------------------------
>Mariner-9_DR|1369459
------------------------------------------------------------
---------cagtatgtcaca-aaagtgagtacacccc-tctgatttcagctaatattta
t-ttatatct--t-ttcataggacaacactg-------cagaaa-----------tgact
ctttgaatagt--agtcagtgtaaagtgtgtatagcagtgtacatttattgtactctcaa
aataattacaa----atacagccaataatag--c-tgaacccctggcaacaaaa-gtgag
tacacccctaagtgaaaatgtca---aaattgag--cacaat-tattcattttt-cttcc
cctgtgtcatgtaactcataagtgttttactgtctcgggtccccacagatagcaggtga-
tttaatttagtataaaagctcttccactctctcaacc-----------------------
------------------------------------------------------------
------------------------------------------------------------
------------------------------------------------------------
------------------------------------------------------------
------------------------------------------------------------
------------------------------------------------------------
------------------------------------------------------------
------------------------------------------------------------
------------------------------------------------------------
------------------------------------------------------------
------------------------------------------------------------
------------------------------------------------------------
------------------------------------------------------------
------------------------------------------------------------
------------------------------------------------------------
------------------------------------------------------------
------------------------------------------------------------
------------------------------------------------------------
------------------------------------------------------------
------------------------------------------------------------
------------------------------------------------------------
------------------------------------------------------------
------------------------------------------------------------
------------------------------------------------------------
------------------------------------------------------------
------------------------------------------------------------
------------------------------------------------------------
------------------------------------------------------------
------------------------------------------------------------
------------------------------------------------------------
------------------------------------------------------------
------------------------------------------------------------
------------------------------------------------------------
------------------------------------------------------------
------------------------------------------------------------
---------------------------
>Mariner-9_DR|1447298
------------------------------------------------------------
---------cagtatgttaca-aaagtgagtacacccc-tcccaattctgcaaatattga
t-ttatatct--t-ttcataggacaacactg-------cagaaatg--actct-ttgaca
caatgaaaagt--agtcagtgtaaagtgtttatagcagtgtaaatttattgtcctctcaa
aataactaaaa----atacagccaataatag--c-tcaacccctggcaacaaaa-gtgag
tacacccctaagtgaaaatgtac---aatttgag--cacaat-tagtcgttttc-cttcc
cctatgtcatgtgactcattagtgttatactgtctcgggtatccacagatagcaggtgag
ttaaatttggtttaaaagctcttcccctctctccacttggccactgaaagttcaacatgg
tacctcatggcaaacaacttt---------------------------------------
------------------------------------------------------------
------------------------------------------------------------
------------------------------------------------------------
------------------------------------------------------------
------------------------------------------------------------
------------------------------------------------------------
------------------------------------------------------------
------------------------------------------------------------
------------------------------------------------------------
------------------------------------------------------------
------------------------------------------------------------
------------------------------------------------------------
------------------------------------------------------------
------------------------------------------------------------
------------------------------------------------------------
------------------------------------------------------------
------------------------------------------------------------
------------------------------------------------------------
------------------------------------------------------------
------------------------------------------------------------
------------------------------------------------------------
------------------------------------------------------------
------------------------------------------------------------
------------------------------------------------------------
------------------------------------------------------------
------------------------------------------------------------
------------------------------------------------------------
------------------------------------------------------------
------------------------------------------------------------
------------------------------------------------------------
------------------------------------------------------------
------------------------------------------------------------
------------------------------------------------------------
------------------------------------------------------------
---------------------------
>Mariner-9_DR|1447299
------------------------------------------------------------
---------------gtaaca-aaagtgagtacacccc-tcctacttctgcaaatattta
t-ttataact--t-ttcataggacaacactg-------cagaaatg--actct-ttgaca
caatgaaaagt--agtcagtgtaaagtgtgtatagcagtgtaaatgtattgtcctctcaa
aataactacaa----atacagccaataataa--c-tgaaccattggcaacaaaa-gtgag
aacacccctaagtgaaaatgtca---aaattgag--tacaat-tagtcattttt-cttcc
cctgtttcatgtaattcataagtgttacactgtctcgggtattcacagatagcaggtgag
ttaaatttagtataaaagctcttccactctctcaaccaggccactgaaagttcaacatgg
cacctcatggcaaacaaatcaca-------------------------------------
------------------------------------------------------------
------------------------------------------------------------
------------------------------------------------------------
------------------------------------------------------------
------------------------------------------------------------
------------------------------------------------------------
------------------------------------------------------------
------------------------------------------------------------
------------------------------------------------------------
------------------------------------------------------------
------------------------------------------------------------
------------------------------------------------------------
------------------------------------------------------------
------------------------------------------------------------
------------------------------------------------------------
------------------------------------------------------------
------------------------------------------------------------
------------------------------------------------------------
------------------------------------------------------------
------------------------------------------------------------
------------------------------------------------------------
------------------------------------------------------------
------------------------------------------------------------
------------------------------------------------------------
------------------------------------------------------------
------------------------------------------------------------
------------------------------------------------------------
------------------------------------------------------------
------------------------------------------------------------
------------------------------------------------------------
------------------------------------------------------------
------------------------------------------------------------
------------------------------------------------------------
------------------------------------------------------------
---------------------------
>Mariner-9_DR|1447300
------------------------------------------------------------
---------cagtttgtcaca-aaagtgagtacacccc-tccgatttctgcaaatattcc
t--------------------------------------------------ct-ttgact
caatgaa---t--agtcagtgtaaagtgtctatagcagtgtaaatgtattgtcctctcaa
aataactacaa----atgcagccaataatag--c-tgaacccctggcaacaaaa-gtgag
tacatctctaagtgaaaatgtca---aaattgag--cacaat-tactcattttt-ctttt
cctgtgtcatgtatttcataagtgttacactgtctcgggtatccacagatggcaggtgag
ttaaatttgctgtacaagctctttcactctctcaaccaggccactgaaagttcaacattg
cacctcatggcaaacaactctcagaagacc-tga--aaaacaaattgttgccttacataa
agatgacctagactataag-aagatagccaacactctgaaactgtgctgcagcacagtgg
ccaagaccatccagcgctttaagaggacaggttcttcccagaacaggcctcgctatggtc
ggctaaagaagctgagtgcacgttctcagtgtcacatccaaagattgtcttga--atgga
gacagatggatgagtgcttacagcattgctgcagagatagaagatataagtggtcagcct
gtcagtgctcagaccgttcgccgcacaatgcatcaaattagtctgcatggttgtggtcct
agaaggaagcctcttctaaagatgattca--agaaagctcgcaatcaatttgct---gca
gacatg------------caggattactagaaccatgtcctgtggtc---taagaccaag
ataaacccattgggttc-agatggtgtcaaat--gtgtgtggcggcaaccaggtaaggag
tacaaagacaagtgtgtcttgcctaccattaaatatgatggtgggagtgtcatgttctgt
ggctgcttgagtgtttctggcattggggagctacatttcattga-gggaaacatgaattc
ta------aca-tgtactgtaacatactgaagcag-----------ttccct----cagg
aaactggactgcagagcagtgttccagcatgacaataaccccaagcacacctccaggacg
accactgacttgctaaagaggctcagggt----aaaggt-gatggactggccaagcatgt
ct---ccagacagaaaccccacagaacacctctggggcatcctgaaaaggaaggtggagg
agcacaagcagtc-aaatgtccaccaccta---catgatgttgtgaaggaggagtggaag
agaatttcagtgtcaacctgtgaagctctggtcaactc-catgtccaagagaat-taaaa
ccatgctggaaaatgatggtggccacacataatattaacattttacat------------
-tttcacttaggggtgt---actcacttttgttgcc-----------gctgttattggct
atatttgtagtta-ttttgaga-gg---acaataaatttacactgctataca--cacttc
acactgactacttttcattgtgtcaaaga--gtcatttctgcagt--gttgtcctaaa-a
aaagataa-aattaaatatttgcagaaatggga-gg-ggtgtactc------acttttgt
gacatactg---------------------------------------------------
------------------------------------------------------------
------------------------------------------------------------
------------------------------------------------------------
------------------------------------------------------------
------------------------------------------------------------
------------------------------------------------------------
------------------------------------------------------------
------------------------------------------------------------
------------------------------------------------------------
------------------------------------------------------------
------------------------------------------------------------
------------------------------------------------------------
---------------------------
>Mariner-9_DR|1447301
------------------------------------------------------------
------------------------------------------------------------
------------------------------------------------------------
------------------------------------------------------------
------------------------------------------------------------
------------------------------------------------------------
------------------------------------------------------------
------------------------------------------------------------
------------------------------------------------------------
------------------------------------------------------------
------------------------------------------------------------
------------------------------------------------------------
------------------------------------------------------------
------------------------------------------------------------
------------------------------------------------------------
------------------------------------------------------------
------------------------------------------------------------
------------------------------------------------------------
------------------------------------------------------------
------------------------------------------------------------
-------------------------------------------aacacacctccaggatg
aaccatggcttgctaaagaggctcaaggt----aaaggt-catagactgaccaagcattt
ct---ctagacataaaccccatagaacacctctggggcattctgaaaaggaaggtggagg
agcacaaggagtc-aaatgtccaccacctc---catgatgttgtgatggaggagtggaag
agaatttcagtggcaacctgtgatgctctggtcaactc-catgcccaaaataac-taaaa
ccatgctggaaaatgatgatggccacacaaaatattgacatttcacat------------
-tttcacttaggggtgt---actca-----------------------------------
--------------ctcagagg------acaataaatttacactgctataca--cacttt
acactgactact--------tgtcaaaa--agtcatttctacaaattgaagcactttctg
aaagatgg--------cctaggcaataaaacgatag-ccaacactctg--aaactgtgct
gcagcaccgtgg------------------------------------------------
------------------------------------------------------------
------------------------------------------------------------
------------------------------------------------------------
------------------------------------------------------------
------------------------------------------------------------
------------------------------------------------------------
------------------------------------------------------------
----cccagaccattcagtgctttaagaggacaggttcttcccagaacaggcctcgccat
ggtcagccaaagaagcggagtgcacgttctcaacgtcacatccaaagattgtctttgaaa
aacagacggatgagtgcttccagcattgctgcagagattgaaaatatgggaggtcagcct
gtcagtgctcagattatacgccgcaaactg------------------------------
------------------------------------------------------------
---------------------------
>Mariner-9_DR|1447302
------------------------------------------------------------
---------------gtcaca-aaagtgagtacacccc-tcacatttttgcaaattttta
t-ttatatat--t-ttcatagtacactacag-----------------------------
------------------------------------------------------------
------------------------------------------------------------
------------------------------------------------------------
------------------------------------------------------------
------------------------------------------------------------
------------------------------------------------------------
------------------------------------------------------------
------------------------------------------------------------
------------------------------------------------------------
------------------------------------------------------------
------------------------------------------------------------
------------------------------------------------------------
------------------------------------------------------------
------------------------------------------------------------
------------------------------------------------------------
------------------------------------------------------------
--------aaa-tgta--------------------------------------------
------------------------------------------------------------
------------------------------------------------------------
------------------------------------------------------------
------------------------------------------------------------
------------------------------------------------------------
------------------------------------------------------------
------------------------------------------------------------
---tttttagtcgtttttgagg-ag---acaatatatctacactgctataca--aacttt
acactgagtacttttcattgtcaaaaag----taatttctgcatt--gttgtcctatgga
aaaaataataattatatat-----------------------------------------
------------------------------------------------------------
------------------------------------------------------------
------------------------------------------------------------
------------------------------------------------------------
------------------------------------------------------------
------------------------------------------------------------
------------------------------------------------------------
------------------------------------------------------------
------------------------------------------------------------
------------------------------------------------------------
------------------------------------------------------------
------------------------------------------------------------
------------------------------------------------------------
---------------------------
>Mariner-9_DR|1447303
------------------------------------------------------------
------------------------------------------------------------
------------------------------------------------------------
------------------------------------------------------------
------------------------------------------------------------
------------------------------------------------------------
------------------------------------------------------------
------------------------------------------------------------
------------------------------------------------------------
------------------------------------------------------------
------------------------------------------------------------
------------------------------------------------------------
------------------------------------------------------------
------------------------------------------------------------
------------------------------------------------------------
------------------------------------------------------------
------------------------------------------------------------
------------------------------------------------------------
------------------------------------------------------------
------------------------------------------------------------
------------------------------------------------------------
------------------------------------------------------------
------------------------------------------------------------
------------------------------------------------------------
------------------------------------------------------------
------------------------------------------------------------
------------------------------------------------------------
----------------------------------------------tgtaca--cacttt
acactgactactattcattgtgtcaga----gtcatttctgaata--gttgtcctatg-a
aaagatat-aaataaatatttgtagaagtagaa-gg-gatgtactc------acttttgt
gacatact----------------------------------------------------
------------------------------------------------------------
------------------------------------------------------------
------------------------------------------------------------
------------------------------------------------------------
------------------------------------------------------------
------------------------------------------------------------
------------------------------------------------------------
------------------------------------------------------------
------------------------------------------------------------
------------------------------------------------------------
------------------------------------------------------------
------------------------------------------------------------
---------------------------
>Mariner-9_DR|1447304
------------------------------------------------------------
---------cagtatgtcaca-aaagtgagtacacccc-tacaatttctgcaaatattta
t-tcatatct--t-ttcataggacaacactg-------cagaaatg--actct-ttgaca
caatgaatagt--agtcagtgtaaagtgtttatagcagtgtcaatttattgtcctctcaa
aataactataa----atacagccaataagag--c-tgaacccctggcaacaaaa-gtgaa
----------------aatgtga---aaatcaag---------tagtaattttt-ctttc
cctgtgtcatgtaactcattagtgttacactgtctcaggtatccacagatagcaggtggg
ttaaattgggt-------------------------------------------------
------------------------------------------------------------
------------------------------------------------------------
------------------------------------------------------------
------------------------------------------------------------
------------------------attgctgcagagattgaagatatgggaggtcagcct
gtcagtgctcagaccgtacgccgcacactgcatcaaattagtctgcatggttgtggtcct
agaaggaagcctcttctaagaaagctgtcgtgtggagtttgcaaaaaacttgctgaagcc
gacaagaaaatgaatgaat-gaatgaatgaatgaatgtcctgttgtc---tcagaccaag
ataaacccgttgggttc-agatggtgtcaagt--gtgtgtggcggcaaccaggtgaagag
tacaaagacaagtgtgtcttgtctaccattaaacatggtggtgagagtgtcatgttctgg
ggctgcatgaggtctgctggcattgagaagctacatttcattga-gagaatcatgaattc
ta------aca-tgtactgtgacatactgaagcag-----------ttctct----cagg
aaactgga----------ctgttccagcatgataataaccccaaacacacctccaggatg
accattggcttgccaatgagcctcagggt----agt----gatggactggccaagcatgt
ct---ccagacagaaaccccatagaacacctctggggcatcctgaaaaggaaggtggagt
agcacaaggtgtc-aaatgtccaccacctc---catgatgttgtgtttgaggagtggaag
agaatttcagtggcaacatgtgaagctctggtcaacgc-catgcccaaaagaat-taaaa
ccatgctggaaaatgatggtggccacacaaaatattgacatttcacat------------
-tttcacttaggggtgt---actcacttttgttgccaggggtt--cagctattattggtt
gtatttatagtta-ttttgaga-gg---acaataaattgacactgctataca--cacttt
acactgactactattcattgaggtaaag--agtcatttctgaagt--gttgtcctatg-a
aaagatat-aataaattttttgcagtaatggga-gg-ggtggactc------atttttgt
gacatactg---------------------------------------------------
------------------------------------------------------------
------------------------------------------------------------
------------------------------------------------------------
------------------------------------------------------------
------------------------------------------------------------
------------------------------------------------------------
------------------------------------------------------------
------------------------------------------------------------
------------------------------------------------------------
------------------------------------------------------------
------------------------------------------------------------
------------------------------------------------------------
---------------------------
>Mariner-9_DR|1447305
------------------------------------------------------------
------------------------------------------------------------
------------------------------------------------------------
------------------------------------------------------------
------------------------ataatag--c-tgaacccttggtaacaaaa-gtaaa
tgcacccctaagcaaaaatgtac---aaattgag--aacaat-tagtcattttc-cttcc
catgtgtcatgtgactcattagtgttacactgtctcaggtatccacagatagcaggtgag
ttaaatttggtataaaagcttctccactctctcaatctggccactgaaggttcaacatgg
cacctcatggcaaacaactctctgaagacc-tga-aaaaaacaattgttgctttacataa
agatggcctatgctataag-a----agccaacactctgaaactgtgctacagcatagtgg
ccaaggcttttcagtgctttaagaggacgggttcttcttagatcagacctcaccatggtc
ggccaaagaagctgagtgcatgttctcagcgtcacatccaaagattgtcttt----gaaa
aacagacggatgagtgcttccagcattgctgcagaaattgaagcaat-gggggtcagcgt
gtcagtgctcagaccatat-------------------------gcattgttgttgtcct
aaaagaaagcctcttctaaagatgatgcacaagaaagctcgc------------------
--------aactaaggaccaggattactggaaccatgtcctgtggtctgatgagaccaag
atacacctatttggttc-agatggtctcaagc--gagtgtggtggcaaccaagtaaggag
tacaaagacaagtgcatcttgcctaccatcaaacatggcggtgtgagtgtaatgatctgg
ggctgcatgagtgctgctggcattggggagctacatgtcattga-aggaaacatgaattc
ta------aca-tgtactgtgacatactgaagaagaacatg----atcccctacctcagg
aaactgggaagcagagca------------------------------------------
---------gtgctgaagaggctgaggggt---aaaggt-gatggactggccaagcttgc
ct---cttgaactaaaccccataaaacacctctggggca----gaaaaagaaggttaagg
agcacaaggtgtc-aaatgtcaaccacctc---cttgatgttgtgatggaggagtggaaa
aatattctagtggcaac--------ctctggtcaactc-catgcccaagagaat-tagag
ctatgctgaaaaatgatggtcgccacacaaaatacagacatttcacat------------
-gttcacttaggggtgt---actcgtttttgttgccaagggtt--cagctattattggct
gtattc-tagtta-ttttgagg-gg---acaacaaatttacactgctttaca--aacttt
acactgactacttttcattgtgacaga----gtcatttctgcagt--gttgtcctatg-a
aaagatat-aaataaatatttgcagaaatgtga-gg-ggtgtactc------acttttgt
gacatactg---------------------------------------------------
------------------------------------------------------------
------------------------------------------------------------
------------------------------------------------------------
------------------------------------------------------------
------------------------------------------------------------
------------------------------------------------------------
------------------------------------------------------------
------------------------------------------------------------
------------------------------------------------------------
------------------------------------------------------------
------------------------------------------------------------
------------------------------------------------------------
---------------------------
>Mariner-9_DR|1447306
------------------------------------------------------------
----------aggatgtccca-gaagtgactacaaccccggaaatttttttaaagatttg
a-ttataact--t-ttcacgtcacatcactg-------aagaaatg--acact-ttgcta
caacttaaaga--agtagataaacagcttatataacagtataactttgctttttccttaa
aataactcaa------cacagccatacatgt--c-aaatctattggcaacaaaa-gtgag
tacacccctaagtgaaaatatcagaaggagtggggggtctgt-cagtcatatgc-cgcac
tgtgcattattttg----------------------------------------------
------------------------------------------------------------
------------------------------------------------------------
------------------------------------------------------------
------------------------------------------------------------
------------------------------------------------------------
------------------------------------------------------------
----------------------------------------gtatgcacggctgtcatccc
ggaaggaagcctcttctaaagatgatgcacaataaagcccgca-----------------
------------------------------------------------------------
------------------------------------------------------------
------------------------------------------------------------
------------------------------------------------------------
------------------------------------------------------------
------------------------------------------------------------
---------------------------------agcagt---------------------
------------------------------------------------------------
------------------------------------------------------------
--------------------------------------t---------------------
------------------------------------------------------------
--------------tgc-------------------------------------------
------------------------------------------------------------
-----------------------------------------------------------a
aaagaca-----------------------------------------------------
------------------------------------------------------------
------------------------------------------------------------
------------------------------------------------------------
------------------------------------------------------------
------------------------------------------------------------
------------------------------------------------------------
------------------------------------------------------------
------------------------------------------------------------
------------------------------------------------------------
------------------------------------------------------------
------------------------------------------------------------
------------------------------------------------------------
------------------------------------------------------------
---------------------------
>Mariner-9_DR|1447307
------------------------------------------------------------
------------------------------------------------------------
------------------------------------------------------------
------------------------------------------------------------
------------------------------------------------------------
------------------------------------------------------------
------------------------------------------------------------
------------------------------------------------------------
------------------------------------------------------------
------------------------------------------------------------
------------------------------------------------------------
------------------------------------------------------------
------------------------------------------------------------
------------------------------------------------------------
------------------------------------------------------------
------------------------------------------------------------
------------------------------------------------------------
------------------------------------------------------------
------------------------------------------------------------
------------------------------------------------------------
------------------------------------------------------------
------------------------------------------------------------
------------------------------------------------------------
------------------------------------------------------------
------------------------------------------------------------
------------------------------------------------------------
------------------------------------------------------------
----------------------------------------------tatgca--agctct
atactcaa-agtttatgttgtagcaaag--tgtctcttattcagt--gttgtcacttg-a
aaatatat-ggttaaatatttgcaaaat-gtga-ga-ggtgtactc------acttctgt
gtcttactg---------------------------------------------------
------------------------------------------------------------
------------------------------------------------------------
------------------------------------------------------------
------------------------------------------------------------
------------------------------------------------------------
------------------------------------------------------------
------------------------------------------------------------
------------------------------------------------------------
------------------------------------------------------------
------------------------------------------------------------
------------------------------------------------------------
------------------------------------------------------------
---------------------------
>Mariner-9_DR|1447308
------------------------------------------------------------
------------------------------------------------------------
-----------------------taacccta-----------------------------
------------------------------------------------------------
------------------------------------------------------------
aacac-------------------------------------------------------
------------------------------------------------------------
------------------------------------------------------------
------------------------------------------------------------
------------------------------------------------------------
------------------------------------------------------------
------------------------------------------------------------
------------------------------------------------------------
------------------------------------------------------------
------------------------------------------------------------
------------------------------------------------------------
------------------------------------------------------------
------------------------------------------------------------
------------------------------------------------------------
------------------------------------------------------------
------------------------------------------------acctctaagaca
accactgccttgctaaagaagctgagggt----gaaggt-gatggactggccaagcatgc
ct---ccagaactaaaccctattaatcaccctt--------------taacagaagttag
agcccaaagtctc-taacatccactagttt---cgggatgttg--------ggacggagg
aggattccagtggcaac--------ctctgatgacctc-aatgccc--------------
----------aaatattggtggctacacaaaatattgacactttggttccatttttaaca
ttttcat-------------gctcacttttgttgccagatttca-----cgttaatggcc
gtgttt------------------------------------------------------
------------------------------------------------------------
------------------------------------------------------------
------------------------------------------------------------
------------------------------------------------------------
------------------------------------------------------------
------------------------------------------------------------
------------------------------------------------------------
------------------------------------------------------------
------------------------------------------------------------
------------------------------------------------------------
------------------------------------------------------------
------------------------------------------------------------
------------------------------------------------------------
------------------------------------------------------------
------------------------------------------------------------
---------------------------
>Mariner-9_DR|1447309
------------------------------------------------------------
--------------tgttaca-gaagtgagtacagcccctcacattt-tgtaaatatgta
a-tcacatct--t-ttaatgtgacaacaccg-------aagaaatg--acac---taata
caatgtaaagt--a----------------------------------------------
------------------------------------------------------------
------------------------------------------------------------
------------------------------------------------------------
------------------------------------------------------------
------------------------------------------------------------
------------------------------------------------------------
------------------------------------------------------------
------------------------------------------------------------
------------------------------------------------------------
------------------------------------------------------------
------------------------------------------------------------
------------------------------------------------------------
------------------------------------------------------------
------------------------------------------------------------
------------------------------------------------------------
------------------------------------------------------------
------------------------------------------------------------
------------------------------------------------------------
------------------------------------------------------------
------------------------------------------------------------
------------------------------------------------------------
------------------------------------------------------------
------------------------------------------------------------
------------------------------------------------------------
------------------------------------------------------------
------------------------------------------------------------
------------------------------------------------------------
------------------------------------------------------------
------------------------------------------------------------
------------------------------------------------------------
------------------------------------------------------------
------------------------------------------------------------
------------------------------------------------------------
------------------------------------------------------------
------------------------------------------------------------
------------------------------------------------------------
------------------------------------------------------------
------------------------------------------------------------
------------------------------------------------------------
---------------------------
>Mariner-9_DR|1535954
------------------------------------------------------------
---------cagtgtgtcaca-aaagtgagtacacccc-tcccatttctgctaatattta
t-taacgtct--t-ttcataggacaacactg-------cagaaatg--actcttttgaca
caatgaatagt--agtcagtgtaaagtgtgtatagctgtgcaaatttattgtcctctcaa
aacaactacaa----acgcagccaataatag--g-ggtgtactcagttttgttg-catgg
ggttcagctaagtgaaaatgtca---aaattgag--aacaat-aaatcattttttttttc
cac------tgtgactcataagtgttacactgtctcgggtatccacagatagcaggtgag
ttaaatttagtataaaagctctttcactctctcaaccaggccactgaacgttcaacatcg
cacctcatggcaatcaactctctgaacacc-cga--aaaacaaattgttgccttacataa
agacggcctaggctataaa-acgatagccaacgctctgaaactgtgctgctgcaccgtgg
cccagaccattcagtgctttaagaggacaggttcttcccagaacaggcctcgccatggtc
agccaaagaagctgagtgcacgttctcagcgtcgcatccaaagattgtcttt----gata
aacagacggctgagtgcttccagcattgctgcagagattgaagatatgggaagtcagcct
gtcagtgctcagaccgtacaacg----------------------------tgtggtcct
agaaggaagcctcttctaaagacgatgca--agaaagcttgcaaacaatttgct---gca
gacttgcaaactaaggaccaggaatgctggaaccatgtcctgtggtc---tgagaccgag
ataaacccatttggttc-agatggtgtcaagt--gtgtgtggcggcaaccaggtgaggag
tacaaagacaactgtgtcttgcctaccgttaaacattatggcgggagcgtcatgttctgg
ggctgcatgagtgctgctgccattggggagctacatttcattga-gggaaacatgaattc
ta------tca-tgtactggaacttactgaaacac-----------ttccct----cagg
aaactggactgcagagtactgttacagcatgataataacccaaaacatttatccaggatg
accattggcttgctaaagaggctgagggt----aaaggtggatggaccggccaagcatgt
ct---ccagacataaaccccatagaacacctctggggcatcctgaaaaggaaggtggagg
agcacaaggtgtc-aaatgtccaccacctc---catgatgttgtgacggaggagtggaag
acaatttcagtggcaacctgtgaagctctggtcaactc-catgcccaagagagt-taaaa
ccatgctggaaaatgaaggtggccacacaaaatattgacatttcgcat------------
-tttcacttaggggtgt---actcacttttgttgcctggggtt--tacctattattggct
gtatttgtaatag-ttttgaga-gg---acaatacatttacacagctataca--cacttt
acactgactactattcattgtgtcaaagagagtcatttctgcagt--gttgtcctatg-a
aaagatat-aaataaatatttgcagaaatggga-gg-ggtgtactc------actcttgt
gacatactg---------------------------------------------------
------------------------------------------------------------
------------------------------------------------------------
------------------------------------------------------------
------------------------------------------------------------
------------------------------------------------------------
------------------------------------------------------------
------------------------------------------------------------
------------------------------------------------------------
------------------------------------------------------------
------------------------------------------------------------
------------------------------------------------------------
------------------------------------------------------------
---------------------------
>Mariner-9_DR|1535955
------------------------------------------------------------
---------cggtatgtcaca-aaagtgagtacacccc-tcccagttctgcaaatattta
t-ttatatat--t-ttcatagcacaacacta-------cagaaatg--actc---tgaca
caatgaaaagt--ggtcagtgtaacgtttgtatagt----taaatttattgtcctctcaa
aagaactaaaa----ctacagccaataatag--c-tgaacccctgacaacaaaa-gtgag
tacagccctaagtgaaaatgtcc---aaattgag--cacagt-tagtcattttt------
----tgtcatgtgactcatttgtattacactgtttcaggtatccacagatagcaggtgag
ttaaatgtggtttaaaagctcttccactctctccacctggccactgtaaggtaaacatgg
tacctcttggcaaacaactctcaaaagacc-tgataaaaacttattgttgctttgcataa
agatagcctaggctataag-aagatagccaacactctgaaactgtgctgcaaaacagtga
ccaagaccaatcagcactttaagaggacaggttcttctcagaaaaggcctcgccttggtc
tgctcaaaaagatgagtgcactttctcagcatcccatccaagaattgtcttt----gaaa
aacagatagatgagtgcatccagcattgctccagagttcgaagggatgcaatgtcagcct
gccagtgctcagaacgtac-----------------------------------------
-----ggaacctgttcaaaagatgatgcacaaaaaagcttgcaaacaaccaggtaaa---
--------------------------------------------------tcatacatag
ac--------------------------------aggtgtaacggcaaccaggtgagtca
tacatggacaagtgtgtcttgcctaccattaaacatgttggtgggagtgtcatgatctaa
ggctgcatgactgctgctggcattggggagatacagttcattga-gggaaacaggtgttc
ta------aca-tgtactgtgacatactgaagcag-----------ttctct----cagg
aaactgggctgcagagcagtgttcttgcatggtaataacttcaaacacacctccaggatg
accactggcttgctaatgaggctgagggt----aaaggc-gatggactgaccaagcatgt
ct---ccagacctaaaccctatagaacacctcttgggcatcctgaaaaggaaggtggagg
agtaaaaggtttc-aaatgtccaccacctc---catgatgttgtgatggagaagtggaag
aggattctagtggcaacatgtgaagctctggtcaactc-catgcccaagagact-tgaaa
------------------------------------------------------------
------------------------------------------------------------
------------------------------------------------------------
------------------------------------------------------------
------------------------------------------------------------
------------------------------------------------------------
------------------------------------------------------------
------------------------------------------------------------
------------------------------------------------------------
------------------------------------------------------------
------------------------------------------------------------
------------------------------------------------------------
------------------------------------------------------------
------------------------------------------------------------
------------------------------------------------------------
------------------------------------------------------------
------------------------------------------------------------
------------------------------------------------------------
---------------------------
>Mariner-9_DR|1535956
------------------------------------------------------------
----------agtatgtcaca-aaagatagtacacccc-ttccatttctgcaaatattta
t-ttatgtct--t-ttcataggacaatactg-------cagaaatt--actct-ttaaca
caatgaaaaga--agtc-------------------------------------------
------------------------------------------------------------
------------------------------------------------------------
------------------------------------------------------------
------------------------------------------------------------
------------------------------------------------------------
------------------------------------------------------------
------------------------------------------------------------
------------------------------------------------------------
------------------------------------------------------------
------------------------------------------------------------
------------------------------------------------------------
------------------------------------------------------------
------------------------------------------------------------
------------------------------------------------------------
------------------------------------------------------------
------------------------------------------------------------
------------------------------------------------------------
------------------------------------------------------------
------------------------------------------------------------
------------------------------------------------------------
------------------------------------------------------------
------------------------------------------------------------
------------------------------------------------------------
------------------------------------------------------------
------------------------------------------------------------
------------------------------------------------------------
------------------------------------------------------------
------------------------------------------------------------
------------------------------------------------------------
------------------------------------------------------------
------------------------------------------------------------
------------------------------------------------------------
------------------------------------------------------------
------------------------------------------------------------
------------------------------------------------------------
------------------------------------------------------------
------------------------------------------------------------
------------------------------------------------------------
------------------------------------------------------------
---------------------------
>Mariner-9_DR|1535957
agcaagtgtgttaaatatggtgttctcgtactcattctctcattctggtcactgcaagtt
caacatggcaagtatgtcaca-gaagtgaggacactccctcgcattt-tgtaaatattta
a-tcataact--tgttcacgtgacaacactg-------aagaaatt--acgct-ttgcta
taacctaaatt--agtgagtatacagcttatatgacagtgtaaatttgatgtctcctcaa
aataactcaac----tcacagccattaatgt--c-aaatcccctggaaacaaaa-gtaag
tacacccctaagtgaaaatgtcc---aaaatggg--ctctat-tagtcattttc-cttcc
ctggtgttatgt------------------------------------------------
------------------------------------------------------------
------------------------------------------------------------
------------------------------------------------------------
------------------------------------------------------------
------------------------------------------------------------
------------------------------------------------------------
------------------------------------------------------------
------------------------------------------------------------
------------------------------------------------------------
------------------------------------------------------------
------------------------------------------------------------
------------------------------------------------------------
------------------------------------------------------------
------------------------------------------------------------
------------------------------------------------------------
------------------------------------------------------------
------------------------------------------------------------
------------------------------------------------------------
------------------------------------------------------------
------------------------------------------------------------
------------------------------------------------------------
------------------------------------------------------------
------------------------------------------------------------
------------------------------------------------------------
------------------------------------------------------------
------------------------------------------------------------
------------------------------------------------------------
------------------------------------------------------------
------------------------------------------------------------
------------------------------------------------------------
------------------------------------------------------------
------------------------------------------------------------
------------------------------------------------------------
------------------------------------------------------------
------------------------------------------------------------
------------------------------------------------------------
---------------------------
>Mariner-9_DR|1535958
------------------------------------------------------------
------------------------------------------------------------
------------------------------------------------------------
------------------------------------------------------------
------------------------------------------------------------
------------------------------------------------------------
------------------------------------------------------------
------------------------------------------------------------
------------------------------------------------taccttacataa
agatggccaatgctatgag-aagatagccaacgctttgaaactgtgctgcagcacagtgg
ccaagaacttcaaccgctttaagaggagaggttcttctcagaacaggcctcaccatggtc
agccaaagaagctgagtgcacgttctgagcttcacatccaaagattgtcttt---ggaaa
aacagacggatgagtgcttccagcattgatgcagagattgaaaatatgagaggtgaacct
gtcagtgctcacatcgtatgccgcacactgcatcaaattagtttgcatggttgtagtcca
agaaggaagcctcttctaaagacgatgca--ag-aagcttgcaaacaatttgct---gca
gatatgcaaactaaggaccagtattactggaaccatgtcctgtggtc---taagaccaag
ataaacccatttggttc-atatggtgtcaag----tgtgtggcagcaaccaggtggggag
aacaaagacaagtgtgtcttgcctaccaataaacatggtggtgggagtgtcatgttctgg
ggctgcatgagtgctgctggcattggggagcaacatttcattga-gggaaacgtgaattc
ta------aca-tgtactttgacatactgaagcag-----------ttctc-------ag
gaactggactgcagagcagtgttccaatatgataatgaccccaaacacacctccaggatg
accactggcttgctaaagaggctgagggt----aaagat-gatggactggccaagcatgt
ct---ccaaacataaaccccatagaacacctctggggcatcctgaaaaggaaggtggagg
agcacaaggtgtc-aaacgtccaccacttc---catgatgttgtgatggaggagtggaag
aggatttcagtggcaacctgtgaagctctggtcaactc-catgcccaagagaat-taaaa
ccatgctggaaaatgatgatggccacacaaaatattgacatttcacat------------
-tttcccttaggggtgt---actctcttttgttgccaggggtt--cagctattattggct
gtatttgtagtta-ttttgagc-gg---acaataaatttactctgctataca--cacttt
acactgactacttttcattgtgtcaaagt--gtcatttctgcagt--gttgtcctatg-a
aaagttat-aaataaatatttgcagaagtagga-gg-ggtgtactc------acttttgt
gacatactg---------------------------------------------------
------------------------------------------------------------
------------------------------------------------------------
------------------------------------------------------------
------------------------------------------------------------
------------------------------------------------------------
------------------------------------------------------------
------------------------------------------------------------
------------------------------------------------------------
------------------------------------------------------------
------------------------------------------------------------
------------------------------------------------------------
------------------------------------------------------------
---------------------------
>Mariner-9_DR|1535959
------------------------------------------------------------
------------------------------------------------------------
------------------------------------------------------------
------------------------------------------------------------
------------------------------------------------------------
------------------------------------------------------------
------------------------------------------------------------
------------------------------------------------------------
------------------------------------------------------------
------------------------------------------------------------
------------------------------------------------------------
------------------------------------------------------------
------------------------------------------------------------
------------------------------------------------------------
------------------------------------------------------------
------------------------------------------------------------
------------------------------------------------------------
------------------------------------------------------------
------------------------------------------------------------
------------------------------------------------------------
------------------------------------------------------------
------------------------------------------------------------
-------------------------------ctggggcatcctaaaaaggaaggtggagg
agcacaaggtgtc-aactgtccaccaactc---catgatgttgtgatgaaagagtagaag
aggattccagtggcaacctgtgaagctctggtcaactc-catgcccaagagaat-taaag
ctgtgctgaaaaatgatggcagccacacaaaatactcacatttcactt------------
-gttcgcttaagggtgt---actcacttttgttgccaggggat--cagctattattggct
gcatttttagtta-ttttgaga-gg---acaatacatttacactactataca--aacttt
aaact----acttttcattgtgtcaaag--agtcatttctgcagt--gttgtcctatg-a
aaaaatat-aaataaatatttgcataaatgtga-gg-ggtgtgctc------acttttgt
gaaatattg----------------------ctcacatttctgcaaatatttatttattt
cttttcataggacaatactgcagaaatgactgtctgacacaatgaaaagtagtcagtgta
aagtgtgtatagcagtgtacatttattgtcccctcagaataactaaacatacagccaata
atagctgaacccctggcaacaaaagcgagtacaccctaatgcgaaaatgtacaaattgag
cacaattagtcactttccttcccctgtgtcacgggagtcattagtgttacactgtc----
-------------gcagatgagttaaatttggt----aagctcttccactctctgaacca
ggccactgaaagttcaacatggcacctcatggcaaacaactctgaaaaaa--------ac
aaaatgctgctttgcttaaagatggccgaggctttatgaagatagcctactctctgtgct
tcagccaagattatccagcactttaagaggacaggttcttct-------gtctttgccat
ggtctgcaaaagaaggtgagtgcacgttctcagtgtcacatccaaagactgtctttgaaa
aatagacggatgagtgcttccagcattgcggcagacattgaagggatgggagatcagcct
gtcagtgcttagaccatacgctgaacattggtctgcgtggttgtcgtcttagaaggaagc
ctcttctaaagataatgcacaagaaagcaaacaatttgctgcagacatgcaaaggaccag
gattactagaaccatgtcccgtggtct
>Mariner-9_DR|1535960
------------------------------------------------------------
------------------------------------------------------------
------------------------------------------------------------
------------------------------------------------------------
------------------------------------------------------------
------------------------------------------------------------
------------------------------------------------------------
------------------------------------------------------------
------------------------------------------------------------
------------------------------------------------------------
------------------------------------------------------------
------------------------------------------------------------
------------------------------------------------------------
------------------------------------------------------------
------------------------------------------------------------
------------------------------------------------------------
------------------------------------------------------------
------------------------------------------------------------
------------------------------------------------------------
------------------------------------------------------------
------------------------------------------------------------
------------------------------------------------------------
------------------------------------------------------------
------------------------------------------------------------
----------------ccggtgaagctctgatgatctc-aatgcccaagagggg-taagg
cagggctggaaaataatggtggccacacaaaatattggcacattgggtccattttgggca
ttttcacttaagggtat---actcacttctgttgttagcggtt--ttgacattaatggcc
gtgtgtt--gcta-ttttgagg-gg---acagcaaatttacactgttaaaca--ggatgt
atactcacta-----cgttgtagcaaag--tgt-atttcttcagt--gttttcacgtg-a
aaagatat-gatttaata----caaaaatgtaa-ggcggtgtactc------acttatgt
g-----------------------------------------------------------
------------------------------------------------------------
------------------------------------------------------------
------------------------------------------------------------
------------------------------------------------------------
------------------------------------------------------------
------------------------------------------------------------
------------------------------------------------------------
------------------------------------------------------------
------------------------------------------------------------
------------------------------------------------------------
------------------------------------------------------------
------------------------------------------------------------
---------------------------
>Mariner-9_DR|1640765
------------------------------------------------------------
------------------------------------------------------------
------------------------------------------------------------
------------------------------------------------------------
------------------------------------------------------------
------------------------------------------------------------
------------------------------------------------------------
------------------------------------------------------------
------------------------------------------------------------
------------------------------------------------------------
------------------------------------------------------------
------------------------------------------------------------
------------------------------------------------------------
------------------------------------------------------------
------------------------------------------------------------
------------------------------------------------------------
------------------------------------------------------------
------------------------------------------------------------
------------------------------------------------------------
--------------------gacaaactgaagcag-----------ttctct----cagg
aatttggacagcaaagcagtgttccagtatgataatgaccccaaacacacctccaggttg
accactggcttgctaaagaggctgagggt----aaatgt-gatggactggccaagcatgt
ct---ccagacataaaccccatagaacacctctggggcatcctgaaaaggaaggtgaagg
agcacaaggtgtc-aaatttccaccaccta---aatgatgttgtgatggaggagtggagg
agaatttcagtggcaacctgtgaagctctggtcaacacccatgcccaaaagact-taaaa
ccatgctggaaaatgatgatggccacacaaaatattgacatttcacat------------
-tttcacttaggggtgt---actcacttttgttgccaggggct--cagctattattggct
gtatttgtagtta-ttttgaga-gg---acaataaatttacactgctataca--cacttt
acactgactacttttcattgtgtcaaag--agtcatttctacagt--gttgtcctatg-a
aaaattat-aaataaatatttgcagaagtagga-gg-ggtgtactc------acttttgt
gacatactg---------------tacacccctcccatttctgcaaatatttatttatag
cttttcataggacaacactgcagaaatgactctttgacacaatgaaaagtagtcagtgta
aagtgtttatagcagtgtaaatttattgtcctctctaaataactacaaatacagctaata
atagctgaactcttggcaacaaaagtgagtacacctctaagtgaaaatgtcaaaattaag
cacaatttgtcatttttcttttcctgtgtcatgtaacttataagtgttacactgtcttgg
gtctc-------------------------------------------------------
------------------------------------------------------------
------------------------------------------------------------
------------------------------------------------------------
------------------------------------------------------------
------------------------------------------------------------
------------------------------------------------------------
------------------------------------------------------------
---------------------------
>Mariner-9_DR|1640766
------------------------------------------------------------
------------------------------------------------------------
------------------------------------------------------------
------------------------------------------------------------
------------------------------------------------------------
------------------------------------------------------------
------------------------------tatctgaggtatcaccagatagcaggtgag
ttaaatttagtataaaagcttttccattgtctcggcctggccacagaaagttcaacatgg
cacctcttggcaaacaaatctcagaagacc-tga-aaaaacatattgttgctttacataa
agatggcttaggctgtaag-aaaatagccaacactctgaaactgtgctgcagcacagtgg
ccaagaccatccagtgttttaagaggac-----------------aacagaaccatggtt
ggccaaagaagctgactgaacgttctcagcgtcacatcctaaaattgtcttt----gaaa
aacagatggacgagtactactagtattgctgcag--------------------------
------------------------------------------------------------
------------------------------------------------------------
------------------------------------------------------------
------------------------------------------------------------
------------------------------------------------------------
------------------------------------------------------------
------------------------------------------------------------
------------------------------------------------------------
------------------------------------------------------------
------------------------------------------------------------
------------------------------------------------------------
------------------------------------------------------------
------------------------------------------------------------
------------------------------------------------------------
------------------------------------------------------------
------------------------------------------------------------
------------------------------------------------------------
------------------------------------------------------------
------------------------------------------------------------
------------------------------------------------------------
------------------------------------------------------------
------------------------------------------------------------
------------------------------------------------------------
------------------------------------------------------------
------------------------------------------------------------
------------------------------------------------------------
------------------------------------------------------------
------------------------------------------------------------
------------------------------------------------------------
------------------------------------------------------------
---------------------------
>Mariner-9_DR|1640767
------------------------------------------------------------
------------------------------------------------------------
-----tagcc--t-------------------gaa------------aactct-------
------------------------------------------------------------
------------------------------------------------------------
------------------------------------------------------------
------------------------------------------------------------
------------------------------------------------------------
------------------------------------------------------------
------------------------------------------------------------
------------------------------------------------------------
------------------------------------------------------------
------------------------------------------------------------
------------------------------------------------------------
------------------------------------------------------------
------------------------------------------------------------
------------------------------------------------------------
------------------------------------------------------------
------------------------------------------------------------
------------------------------------------------------------
------------------------------------------------------------
------------------------------------------------------------
-----ccagatattaatcccattaaaaacttgtggtcaatcctcaagaggcgggtagaca
aac-----------aaaaacccactaattctg----------------------------
------------------------------------------------------------
--------------------------acaaa-----------------------------
------------------------------------------------------------
--------------ctccaaga-ag-tgatgatgaa------------------------
-----------------------------------------------------------g
gaa---------------------------------tgg---------------------
------------------------------------------------------------
------------------------------------------------------------
------------------------------------------------------------
------------------------------------------------------------
------------------------------------------------------------
------------------------------------------------------------
------------------------------------------------------------
------------------------------------------------------------
------------------------------------------------------------
------------------------------------------------------------
------------------------------------------------------------
------------------------------------------------------------
------------------------------------------------------------
---------------------------
>Mariner-9_DR|1640768
------------------------------------------------------------
---------cagtatgtcaca-aaagtgagtacacccc-tcccatttgtgcaaatatttt
ttttataact--t-ttcataggacaacactg-------cagaaatg--actct---gaca
caatgaatagt--agtcagtgtaaagtttttatagcagtgtatatttattgtcctctcaa
aataactacaa----atacagccaataatat--c-tgaacccctggcaacaaaa-gtgag
tacacccctaagtgaaaatgtca---aaattgag--cacaag-tagtcattttt--tttc
tctgtgttatgtaactcataagtgttacactgtcttgggtatccacagatagcaggtgag
ttaaatttggtattaaagctcctccactctctcaaccaggccactgaaagttcaacattg
cacctcatggcaaacaactctcagaagacc-tga--aaaacaaattgttgccttacataa
agatggtct-----------acgatagccaacactctgaaactgtgctgcagcacagtgg
cccagaccattcagtgctttaagaggacaggttcttccccgaacaggcctcgccatggtc
agccaaagaagctaagtgtacattctcagcattacatccaaagattgtctttggaaaaaa
aaaggattgatgagtgcttctagcattgctgcagagattgaaaatatgggaagtcagcct
gtcagtgctcagatcgtacgccgcacactgcatcaaattagtctgcatgattgtggtctt
agaaggaaacctcttctaaagacgatgca--agaaagcttgcaaacaatttgct---gca
gatgtgcaaactaaggaccaggattaatggaaccatgtcctgtggtc---tcagaccaag
ataaacctatttggttt-agatggagtcaagt--ctgtgtggcagcaaccaggtggggag
tacaaagacaagtgtgtcttgtctaccattaaacatgatggtgggagtgtcatgttctgg
ggctgcatgagtgctgctggcattggggagctacatttcattga-ggcaaacatgaattc
ta------aca-tgtactgtgacatactgaagcag-----------ttctct----cagg
aaactggactacagagcagtgttccagtatgataatgaccccaaacacacctccaggatg
accactggcttgctaaagaggctgagggt----aaaggt-gatggactggccaagcatgt
ct---ccagacataaaccccatagaacacctctggggcattctgaaaaagaaagtggagg
agcacaaggtgtc-aaatgtccaccacctc---catgatgttgtgatggaggagtggaag
agaatttcagtggcaacctgttaagctctggtcaactc-catgcccaaaagact-taaaa
ccatgctggaaaatgatgatggccacacaaatttttgacatttcacat------------
-tttcagttaggggtgt---tctcacttttgttgccaggggtt--cagctattattggct
gtatatatagtta-ttttgaga-gg---acaataaatttacactgctataca--cacttt
acaccgactactttttattgtgtcaaaga--gtcatttctgctgt--gttgtcctatg-a
aaagttataaaaaaaatatttgcacaaatggga-gg-ggtgtactc------acttttgt
gacatactg---------------------------------------------------
------------------------------------------------------------
------------------------------------------------------------
------------------------------------------------------------
------------------------------------------------------------
------------------------------------------------------------
------------------------------------------------------------
------------------------------------------------------------
------------------------------------------------------------
------------------------------------------------------------
------------------------------------------------------------
------------------------------------------------------------
------------------------------------------------------------
---------------------------
>Mariner-9_DR|1640769
------------------------------------------------------------
---------cagtatgtcaca-aaagtgagtacacccc-tcccatttctgcaaatattta
t-ttataact--t-ttcataggacaacactg-------cagaaatg--actct-ttgaca
caatgaatagt--agtcagtgtaaagtgtgtatagcagtgtaaatttattgtcctgtcaa
aatagctacaa----atacagacaataatag--c-tgaacccctggcaacaaaa-gtgag
tacacccctaagtgaaaatgtca---aaattgag--cacaat-tagtcattttt-ctttc
cctgtttcatttaactcataagtgttacactgtctcgggtatccacagatagcaggtgag
ttaaatttggtatataagctctttcactctcacaaccaggccactgaaagttcaacattg
cacctcatgtcaaacaactctcagaaaacc-tga--aaaactaattgttgccttacataa
agatggcctgggctataaa-acgatagccaacactctgaaactatgctgcagcacagtgg
cccagatcattcagtgctttaagaggacaggttcttcccagaacaggcctcgccatggtc
atccaaagaagctgagtgcacgttctcagcatcacatccaaagattgtcctt----gaac
aacagacagatgagtgcctcctgcattgctgcagagattgaaaatatgggaggtcagcct
gttagtgctcagatcgt---------actgcatcaaattagtctgcatggttgtggtcct
aaaaggaaacctcttctaaagacgatgca--agaaagcttgcaaacaatttgct---gca
gacatgcaaattaaggaccaggattactggaaccatgtcctgtggtc---tcagaccaag
---------------------------------tctgtgtggcagcaaccaggtggggag
tacaaagacaagtgtgtcttgtctaccattaaatatggtggggggagtgtcatattctgg
ggctacataagtgctgctggcattggggtgctacatttcatcaa-gggaaacataaattc
ta------aca-tgtactgtggcatactgaagcag-----------ttctct----caga
aaactggactgcagagcagtgttccagtatgataatgaccacaaacacacctccaggatg
accactggcttgctaaagaggctgagggt----aaaggt-gatggactggccaagcatgt
ct---ccagacataaaccccatagaacacctctgggccattctcaaaaggaaggtggagg
agcacaaggtgtc-aaatgtcccccacctc---catgatgttgtgatggaggagtggaag
aaaatttcagtggcaacctgtgaagctctgatcaactc-catgcccaaaagatt-taaaa
ccatgctggaaaatgatgatggccacacaaaatattgacatttcacat------------
-tttcacttaggggtgt---actcacttttgttgcctggggtt--tagctattattggat
gtatttgtagtta-ttttgact-gg---acaataaatttacactgctttaca--cacttt
acact--------------------------gtcatttctgccgt--gttgtcctgtaaa
aaagtaat-aaataaatatttgcagaagtagga-gg-gctgtactc------acttttgt
gacatattg---------------------------------------------------
------------------------------------------------------------
------------------------------------------------------------
------------------------------------------------------------
------------------------------------------------------------
------------------------------------------------------------
------------------------------------------------------------
------------------------------------------------------------
------------------------------------------------------------
------------------------------------------------------------
------------------------------------------------------------
------------------------------------------------------------
------------------------------------------------------------
---------------------------
>Mariner-9_DR|1640770
------------------------------------------------------------
------------------------------------------------------------
------------------------------------------------------------
------------------------------------------------------------
---------aa----gtacaaccaataatag--c-tgaacccctggcaacaaaa-g----
tacacccttaagtgaaaatttac---atattcag--caacaactagtaattttc-cttcc
cctgtgtcatgtgattcattggtgttacactgtctcaggtgtctccagatagcaggtgag
ttaaatttggcgtgaaagctcttccactctcttcacctggtctctaaaagttcaacatgg
cacctcatggcaaacaactctcagaagacc-taa--aaaaaaaattgttgctttgaataa
agatggcctaggc---------------caacactctcaatctgtgctgcagcacagtgg
ccaagactatccaaag----------acatgttcttctcagaaaagacctatttatgctc
agcccaaatagctgagtgcatgttctcagtgtcacatccaaaaattgtcttt----gaaa
agcagacggatgagtgctttcagcattgctgcagagtttgaagggatgcaagttcagcct
gtcagtactcagaccgcatgccgcacactgcatcaaattggtatgcatggttgtcgtcct
agaaggaaacttgttttaaagatgatgcgcaagaaagctcgcaaacaatttgct---gca
gacatgcaaaccaaggaccaggattactggatttatgtcctgtggtctgacatgaccaag
ataaacctatttggttc-agatggtgtccagc--atgtgtggtggcaaccaggt---aag
ttcaaagacaagtgtgtctagcctaccgtcaaacatagtggtgggagtgtcatgttctgg
ggctgcatgagtgctgctggcattggggagctacagttcattga-aggaaacatgaattc
tg------aca-tgtactgtgacatactgaagcag-----------ttctct----catg
aaactgggttacagaacagtgttccagcaaaataatgaccccaa-cacacctccaggatg
accactggcttgctaaagaaactgagggt----aaaggt-gatgtactggccaagcatgt
ct---ccagacctaaaccccatagagcacctcaggggtatcctgaaagagaagataacgg
agcacaaggtgtg-aaatgtccaccacctc---agtgatgttgtgatggaggagtggaaa
agaattccagtggcgacctgtgaagctctggtcaactc-catacccaagagaattttaga
aaatgatagaaaatgttggtgaccaaacaaaatattgacttttcacat------------
-ttttacttaagggtgt---actcacttttgttgccaggggtt--gagctattagtggct
gtatttttagtta-ttttgaga-gg---acaattaatttacactgctataca--aacttt
acactgactacttttcattgtgtcaaag--agtcgtttctgcagt--gttgtcctatg-a
aaagctat-gaataaatatttgcagaaatctga-gc-agtgtactc------acttttgt
gacatactg---------------taaacccctctcatttctgcaaatatttatat----
cttttcataggacaacactgcagaaatgactcgttgacacaaagaaacgtagttggcgta
aattttctatagcagtgtaaatttagtgtcctctaaaaataacta---------------
------------------------------------------------------------
------------------------------------------------------------
------------------------------------------------------------
------------------------------------------------------------
------------------------------------------------------------
------------------------------------------------------------
------------------------------------------------------------
------------------------------------------------------------
------------------------------------------------------------
------------------------------------------------------------
---------------------------
>Mariner-9_DR|1640771
------------------------------------------------------------
------------------------------------------------------------
------------------------------------------------------------
------------------------------------------------------------
------------------------------------------------------------
------------------------------------------------------------
------------------------------------------------------------
------------------------------------------------------------
------------------------------------------------------------
-----gcctaggctataaa-acgacagccaacactttgaaactgtgctgcagcacagtgg
cccagaccattcagtgctttaagaggacaggttcctctcagaaaaggcctcgccatggtc
agccaaagaagctgagtgcacattctcggcatcacatccaaagattgtcttt----gaaa
aacagacggatgagtgcttccagcattgctgcagagattgaaaatatgggaggtcagcct
gtcagtgctcagatcgtacgccgcacactgcatcaaattactctgcatgattgtggtcct
agaaggaaacctcttctaaagacgatgca--agaaagcttgcgaacaatttgct---gca
gacatgc-----aaggaccaggattactggaaccatgtcctgtggtt---tccgaccaag
ataaacccatttggttc-agatggtgtcaagt--gtgtgtggcagcaaccaggtgtggag
tacaaagacaagtgtgtcttgtctaccattaaacatgatggtgggagtgtcatgttctgg
ggct-----------gctggcattggggagctacatttcattga-gggagacatgaattc
ta------aca-tgtactgtgacatactgaagcag-----------ttctct----cagg
aaactggactacagagcagtgttccagtatgataatgaccccaaacacacctccaggatg
accactggcttgctaaagaggctgagggt----aaaggt-gatggactggccaagcatgt
ct---ccagacataaaccctatagaacacctctggggcattctgaaaaggaaggtggagg
agcacaaggtgtc-aaatgtccaccacctc---catgatgttgtgatggaggagtggaag
acaatttcagtagcaacctgtgaagctctggtcaactt-catgcccaggagaat-taaaa
ccaagctggaaaacgatgatggccacacaaaatattgacatttcacat------------
-tttcacttaggggtgt---actcactt---ttaccaggggtt--catatattattggct
gtatttgtagtta-ttttgaga-gg---acaatacatttacactgctataaa--cactgt
acactgactactattcattgtgtcaaaga--attatttctgcagt--gttgtcctatg-a
aaagttat-aaataaatatttgcagaagtagga-gg-ggtgtactcaccaatgactcttt
gacacaatgaa-------------------------------------------------
----------------------------------------------tagtagtcagtgta
aagcgtttatagcagtgtaaatttattgtcctctcaaaataactacaaatacagccaata
atagctgaacccctggcaacaaaagtgagtacacccctaagtgaaaa--------ctgtg
cacaattagtcatttttctttccctttgtcatgtaactcataagtgttacactgtctcgg
ctatccacagataacaggtgagttaaatttggtataaaagctcttccactctctcagcca
ggcccctgaaagttcaacatggcacctcatggcaaacaactctcaggagacctgaaaaac
aatttgttgcctaacataaagatggcctaggcca--------------------------
------------------------------------------------------------
------------------------------------------------------------
------------------------------------------------------------
------------------------------------------------------------
------------------------------------------------------------
---------------------------
>Mariner-9_DR|1744715
------------------------------------------------------------
------------------------------------------------------------
------------------------------------------------------------
------------------------------------------------------------
------------------------------------------------------------
------------------------------------------------------------
------------------------------------------------------------
------------------------------------------------------------
------------------------------------------------------------
------------------------------------------------------------
------------------------------------------------------------
------------------------------------------------------------
------------------------------------------------------------
------------------------------------------------------------
------------------------------------------------------------
------------------------------------------------------------
------------------------------------------------------------
------------------------------------------------------------
------------------------------------------------------------
------------------------------------------------------------
------------------------------------------------------------
------------------------------------------------------------
------------------------------------------------------------
------------------------------------------------------------
------------------------------------------------------------
------------------------------------------------------------
------------------------------------------------------------
----tttgagtta-tttggggg-ggggtgcagtaaatttacactgttataca--agctgc
aaatttacaactttactttgtagcaaag--tgtatttttt---gt--gttgtcacatg-a
gaatatat-a--taaata------------------------------------------
------------------------------------------------------------
------------------------------------------------------------
------------------------------------------------------------
------------------------------------------------------------
------------------------------------------------------------
------------------------------------------------------------
------------------------------------------------------------
------------------------------------------------------------
------------------------------------------------------------
------------------------------------------------------------
------------------------------------------------------------
------------------------------------------------------------
------------------------------------------------------------
---------------------------
>Mariner-9_DR|1744716
------------------------------------------------------------
--------------------ga--------------------------------------
--ttatgatc----------------------------caaaactaacaccca-------
------------aggtcactgg--------------------------------------
---------------------------------ttcatttccgtggaagaacagggtaaa
------------------------agagattcag--------------------------
------------------------------------------------------------
------------------------------------------------------------
------------------------------------------------------------
------------------------------------------------------------
------------------------------------------------------------
------------------------------------------------------------
------------------------------------------------------------
------------------------------------------------------------
------------------------------------------------------------
------------------------------------------------------------
------------------------------------------------------------
------------------------------------------------------------
------------------------------------------------------------
------------taaa--------------------------------------------
------------------------------------------------------------
-----------------------------------------------------agcatgt
cc---tcagacctcaatctaacagaacacttttaaggag-tttg----------------
------------------------------------------------------------
------------------------------------------------------------
------------------------------------------------------------
------------------------------------------------------------
------------------------------------------------------------
-----------------------------------------------------------a
aaagacaa-----------------------------gatgaa-----------------
------------------------------------------------------------
------------------------------------------------------------
------------------------------------------------------------
------------------------------------------------------------
------------------------------------------------------------
------------------------------------------------------------
------------------------------------------------------------
------------------------------------------------------------
------------------------------------------------------------
------------------------------------------------------------
------------------------------------------------------------
------------------------------------------------------------
------------------------------------------------------------
---------------------------
>Mariner-9_DR|1848199
------------------------------------------------------------
------------------------------------------------------------
------------------------------------------------------------
------------------------------------------------------------
------------------------------------------------------------
------------------------------------------------------------
------------------------------------------------------------
------------------------------------------------------------
------------------------------------------------------------
------------------------------------------------------------
------------------------------------------------------------
------------------------------------------------------------
------------------------------------------------------------
------------------------------------------------------------
------------------------------------------------------------
------------------------------------------------------------
---------tttggctc-ttatggtttgcaaa--ctgtgtggcgtcccaagggtgaggag
aacaatgaaaaatgcatgataaagacagtaaagcatggttatgctggtg-ttttgtgcag
tgttgcatgagttctacaggtgtcagagtgctttatttaa--------tagatggaattc
ac------aga-tgtattgtaaaatattgaa-----------------------------
------------------------------------------------------------
------------------------------------------------------------
------------------------------------------------------------
------------------------------------------------------------
------------------------------------------------------------
------------------------------------------------------------
------------------------------------------------------------
------------------------------------------------------------
------------------------------------------------------------
------------------------------------------------------------
------------------------------------------------------------
------------------------------------------------------------
------------------------------------------------------------
------------------------------------------------------------
------------------------------------------------------------
------------------------------------------------------------
------------------------------------------------------------
------------------------------------------------------------
------------------------------------------------------------
------------------------------------------------------------
------------------------------------------------------------
------------------------------------------------------------
------------------------------------------------------------
---------------------------
>Mariner-9_DR|1848200
------------------------------------------------------------
------------------------------------------------------------
---tatatct--t-ttcataggacaacactg-------tagaaatg--actct-ttgaca
caatgattagt--agtcattgtaaagtgtgtatagcagtgtaaatttattgtcctctcaa
aataactacaa----atacagccaataatag--c-tgaacccctggcaacaaaa-gtgag
tacacgcctaagtgaaaatgtca---aaattgag--cacaat-tagtcattttt-cttcc
cctgtgtcatgtaactcataagtgttacactgtctcgggtatccacagatagcaggtgag
attaatttggtataaaagctcttccactctctcaaccaggccactgaatgttcaacatgc
cactttatggcaaacaactctcagaagacc-tga--aaaactaattgttgccttacataa
agatggcctaggctataag-atgatagccaacactctgaaactgtgctgcagcacagtga
tcaagaacattcagtgctttaagagg----------------------------------
------------------------------------------------------------
-----------------------------------------------------tcagcct
gtcagtgctcagaccatacaccgcacactgcatcaaattagtctgcatgattgtggtcct
agaaggaaacctcttctaaagacgatgca--agaaagcttgcaaacaatttgcg---aca
gacatgcaaactaaggaccaggattactggaaccatgtccagtggtc---tcagaccaag
atgaacccatttggttc-agatgacgtcaagtgtgtgtgtggcggcaaccaggtgaggag
tacaaagacaagtgtgtcttgcctaccattaaacatggtggtggcagtgtcatgttctgg
ggctgcatgagtgctgctggcattggggagctacatttcattga-gggaaacatgaactc
ta------aca-tgtactttgacatactgaagcag-----------atccct----catg
aaactggactgtatagcaatgttccagtatgataatgaccccaaacacacctccaggatg
accactggcttgctaaagaggctgagggt----gtagct-gatggaatggccaagcatgt
ct---ccagacataaaccccatagaacacctctggggcatcctgaaaaggaaggtagagg
agcacaagttctc-aaatgtccaccacctc---catgatgttgtgatggaggagtggaag
ataatttcagtggcagcctgtgaagctctggtcaactc-catgcccaagaaagt-taaaa
ccatgctggaaaatgaaggtgtccacacaaaatattgacatttcacat------------
-tttcacttaggggtgt---actcacttatgttgccaggggtt--cagctattattggct
gtatttgtagtta-ttttgaga-gg---acaata-atttacactgctataca--cacttt
acactgactactattcattgtgtcaaaga--gtaatatctgcagt--gttgccctatg-a
aaagatat-aaataaatatttgcagaaatggga-gg-ggtgtactc------acttttgt
gacatact----------------------------------------------------
------------------------------------------------------------
------------------------------------------------------------
------------------------------------------------------------
------------------------------------------------------------
------------------------------------------------------------
------------------------------------------------------------
------------------------------------------------------------
------------------------------------------------------------
------------------------------------------------------------
------------------------------------------------------------
------------------------------------------------------------
------------------------------------------------------------
---------------------------
>Mariner-9_DR|1848201
------------------------------------------------------------
---------cagtatgtcaca-aaagtgagtacacccc-tcccatttctgcaaatattta
t-ttataact--t-ttcattggacaacactg-------cagaaatg--ac-----tgaca
caatgaatagt--agtcagtgtaaagtgtgtatagcattgtaaatgtattgtcctctcaa
aataac------------------------------------------------------
------------------------------------------------------------
------------------------------------------------------------
------------------------------------------------------------
------------------------------------------------------------
------------------------------------------------------------
------------------------------------------------------------
------------------------------------------------------------
------------------------------------------------------------
------------------------------------------------------------
------------------------------------------------------------
------------------------------------------------------------
------------------------------------------------------------
------------------------------------------------------------
------------------------------------------------------------
------------------------------------------------------------
------------------------------------------------------------
------------------------------------------------------------
------------------------------------------------------------
------------------------------------------------------------
------------------------------------------------------------
------------------------------------------------------------
------------------------------------------------------------
------------------------------------------------------------
------------------------------------------------------------
------------------------------------------------------------
------------------------------------------------------------
------------------------------------------------------------
------------------------------------------------------------
------------------------------------------------------------
------------------------------------------------------------
------------------------------------------------------------
------------------------------------------------------------
------------------------------------------------------------
------------------------------------------------------------
------------------------------------------------------------
------------------------------------------------------------
------------------------------------------------------------
------------------------------------------------------------
---------------------------
>Mariner-9_DR|1848202
------------------------------------------------------------
------------------------------------------------------------
------------------------------------------------------------
------------------------------------------------------------
------------------------------------------------------------
------------------------------------------------------------
------------------------------------------------------------
------------------------------------------------------------
------------------------------------------------------------
------------------------------------------------------------
------------------------------------------------------------
------------------------------------------------------------
------------------------------------------------------------
------------------------------------------------------------
------------------------------------------------------------
------------------------------------------------------------
---------tttggctc-tgatgggttccaaa--ctgcgtggtgtcccgagggtgaggaa
aatgatgaaaaatgcatgatagcaacagtaaagcatgatggttccagtgctcttgtgtgg
ggttgcatgggttctacaggtgtcggggagctgtatttca--------tatcatgacttc
ac------aga-tgtactgtgaaatactgaa-----------------------------
------------------------------------------------------------
------------------------------------------------------------
------------------------------------------------------------
------------------------------------------------------------
------------------------------------------------------------
------------------------------------------------------------
------------------------------------------------------------
------------------------------------------------------------
------------------------------------------------------------
------------------------------------------------------------
------------------------------------------------------------
------------------------------------------------------------
------------------------------------------------------------
------------------------------------------------------------
------------------------------------------------------------
------------------------------------------------------------
------------------------------------------------------------
------------------------------------------------------------
------------------------------------------------------------
------------------------------------------------------------
------------------------------------------------------------
------------------------------------------------------------
------------------------------------------------------------
---------------------------
>Mariner-9_DR|1848203
------------------------------------------------------------
------------tatgtatca-aaagtgagtacacccc-tcacatttctgcaaatattta
a-ttatatgt--t-tttataggacaacactg-------caggaatg--actct-ttgaca
caatgcaaagt--ag-------------------gcagcgtaaatttactgtcccctcaa
aataactaaaa----aatcagccaataatag--c-tgaacccctgccaa-----------
------------------------------------------------------------
------------------------------------------------------------
------------------------------------------------------------
------------------------------------------------------------
------------------------------------------------------------
------------------------------------------------------------
------------------------------------------------------------
------------------------------------------------------------
------------------------------------------------------------
------------------------------------------------------------
------------------------------------------------------------
------------------------------------------------------------
------------------------------------------------------------
------------------------------------------------------------
------------------------------------------------------------
------------------------------------------------------------
------------------------------------------------------------
------------------------------------------------------------
------------------------------------------------------------
------------------------------------------------------------
------------------------------------------------------------
------------------------------------------------------------
------------------------------------------------------------
------------------------------------------------------------
------------------------------------------------------------
------------------------------------------------------------
------------------------------------------------------------
------------------------------------------------------------
------------------------------------------------------------
------------------------------------------------------------
------------------------------------------------------------
------------------------------------------------------------
------------------------------------------------------------
------------------------------------------------------------
------------------------------------------------------------
------------------------------------------------------------
------------------------------------------------------------
------------------------------------------------------------
---------------------------
>Mariner-9_DR|1848204
------------------------------------------------------------
------------------------------------------------------------
------------------------------------------------------------
------------------------------------------------------------
------------------------------------------------------------
------------------------------------------------------------
------------------------------------------------------------
------------------------------------------------------------
------------------------------------------------------------
------------------------------------------------------------
------------------------------------------------------------
------------------------------------------------------------
------------------------------------------------------------
------------------------------------------------------------
------------------------------------------------------------
------------------------------------------------------------
------------------------------------------------------------
------------------------------------------------------------
------------------------------------------------------------
------------------------------------------------------------
------------------------------------------------------------
------------------------------------------------------------
------------------------------------------------------------
------------------------------------------------------------
------------------------------------------------------------
------------------------------------------------------------
------------------------------------------------------------
-------tagtta-ttttgaga-gg---acaataaatttacactgctataaa--cacttt
acactgactactattcattgtgtcaaaga--gtcatttctgcact--gttgtcctata-a
aaagttat-aaataaatatttacagaagtagga-gg-ggtgtgctc------acttttgt
gacatactg---------------------------------------------------
------------------------------------------------------------
------------------------------------------------------------
------------------------------------------------------------
------------------------------------------------------------
------------------------------------------------------------
------------------------------------------------------------
------------------------------------------------------------
------------------------------------------------------------
------------------------------------------------------------
------------------------------------------------------------
------------------------------------------------------------
------------------------------------------------------------
---------------------------
>Mariner-9_DR|1848205
------------------------------------------------------------
------------------------------------------------------------
------------------------------------------------------------
-------------------------------atagcagtgtaaacttattgtcctctc-a
aataactacaa----atacagccaataatag--c-tgtacccctggcaacaaaa-gtgag
tacacccctaagtgaaaagttca---aaattgag--caaaat-tagtcattttt-ctttc
cctgtgtcatgtaactcataagtgttacactgtctcgggtatccacagatagctggtgag
ttaaatttggtataaaatctattctactttctcaagcaggcccctgaaaattcaacattg
cacctcatggcaaacaactctcagaagacc-tga--aaaacgaattgttgccttacataa
agatggcctaagctatgag-aagatagccaacactctgaaactgtgctgcagcacagtgg
ccatgaccatccagcgctttaagaggacaggttctactcagaacaggcctcgccatggtc
ggccaaagaagctgagtgcacgttctcataatcacatccaaagattgtcttc--------
------------------------------------------------------------
------------------------------------------------------------
-------------------------------------------------tttct---gca
gacatgcaaactaaggaccaggattactggaaccatgtcctatggtc---taacaccaaa
gtaaacccatttggttc-agatgatgtcaagt--gtgtttggcagcaac-------aggt
caaaggtacacttgtgtcttgcctaccattaaacatggtggtgggagtgtcatgttctgg
ggctgcgtgagtgctgctggcattgaggagctacatttcattga-gggtaacacgaattt
ta------aca-tgtactgtgacatactgaagcag-----------ttctct----cagg
aaactggactgcagagcagtgttccagcatcataataatcccaaacacacctccaggatg
accactggcttgctaaagagggtgagggt----aaaggt-gatggactggccaagcatgt
ct---ccagccataaaacccatagaacaactctggggcatcctgaaaagaaaggtggagg
aggacaaggtgtc-aaatgtccaccacctc---catgatgttgggatggaggagtggaag
agaatttcagtggcaaccttttaagctctggtcaactc-catgcccaagagaat-taaaa
ccatgctggaaaataatggtggacacacaaaatattgacattttacat------------
-tttcacttaggggtgt---actcacttttgttgtcaggagtt--caactattattggct
gtatttgtagtta-ttttgaga-------caataaatttacactgctatacatgaaattt
acactgactacttttcattgagtcaaaga--gtcatttctgcagt--gttgtcctatg-a
aaag--------------------------------------------------------
------------------------------------------------------------
------------------------------------------------------------
------------------------------------------------------------
------------------------------------------------------------
------------------------------------------------------------
------------------------------------------------------------
------------------------------------------------------------
------------------------------------------------------------
------------------------------------------------------------
------------------------------------------------------------
------------------------------------------------------------
------------------------------------------------------------
------------------------------------------------------------
---------------------------
>Mariner-9_DR|1848206
------------------------------------------------------------
------------------------------------------------------------
-------------------------------------------atg--actct-ttgaca
caatgaatagt--agtcagtgtaaagtgtttatagcagtgtaaatttattgtccactcaa
aataactacaa----atacagccaataatag--c-tgaacccctggcaacaaaa-gttag
tacaaccttaagtgaaaatgtca---aaattgag--cacaatatagtaatttttctttcc
ctgttttcatgtaactcataagtgttacactgtctcgggtatccacagatagcagg----
------------------------------------------------------------
------------------------------------------------------------
------------------------------------------------------------
------------------------------------------------------------
------------------------------------------------------------
------------------------------------------------------------
------------------------------------------------------------
------------------------------------------------------------
------------------------------------------------------------
------------------------------------------------------------
------------------------------------------------------------
------------------------------------------------------------
------------------------------------------------------------
------------------------------------------------------------
------------------------------------------------------------
------------------------------------------------------------
------------------------------------------------------------
------------------------------------------------------------
------------------------------------------------------------
------------------------------------------------------------
------------------------------------------------------------
------------------------------------------------------------
------------------------------------------------------------
------------------------------------------------------------
------------------------------------------------------------
------------------------------------------------------------
------------------------------------------------------------
------------------------------------------------------------
------------------------------------------------------------
------------------------------------------------------------
------------------------------------------------------------
------------------------------------------------------------
------------------------------------------------------------
------------------------------------------------------------
------------------------------------------------------------
------------------------------------------------------------
---------------------------
>Mariner-9_DR|1848207
------------------------------------------------------------
------------------------------------------------------------
------------------------------------------------------------
------------------------------------------------------------
------------------------------------------------------------
------------------------------------------------------------
------------------------------------------------------------
------------------------------------------------------------
------------------------------------------------------------
------------------------------------------------------------
------------------------------------------------------------
------------------------------------------------------------
------------------------------------------------------------
------------------------------------------------------------
------------------------------------------------------------
------------------------------------------------------------
------------------------------------------------------------
----------------------ctaccattaaacatgatggtgggagtgtcatgttctgg
ggctgcatgagtgccgctggcattgtggagttacatttcattga-ggaaaacatgaattc
ta------aca-tgtactgtgacatactgaagcag-----------ttctc------agg
aaactggactgcagaacagtgttccagtatgaaaatgaccccaa--acacctccaggatg
accactggcttgctaaagaggctgagggt----aaaggt-gatggactggccaagcatgt
ct---tcagacataaaccccataaaacacctctggggcattttgaaaaggaaggtggagg
agcacaaggagtt-aaatgtccaccacctc---catgatgctgtgatggaggagtggaag
agaatttcagtggcaacctgtgaagctctggtcaactc-cattcccataagaat-taaaa
ccatgctggtaaatgatgatggccacacaaaatattgacatttcacat------------
-tttcacttaggggtgt---actcacttttgttgccagtggtt--cagctattattggct
gtatttgaagtta-ttttgaga-gg---acaataaatttacactgctataca--cacttt
acactgattacttttcattgtgtcaaaga--gtcatttctgcagt--gttgtcctata-a
aaagttct-aaataaatatttgcagaagtagga-gg-ggtgtactc------acttttgt
gacata------------------------------------------------------
------------------------------------------------------------
------------------------------------------------------------
------------------------------------------------------------
------------------------------------------------------------
------------------------------------------------------------
------------------------------------------------------------
------------------------------------------------------------
------------------------------------------------------------
------------------------------------------------------------
------------------------------------------------------------
------------------------------------------------------------
------------------------------------------------------------
---------------------------
>Mariner-9_DR|1948198
------------------------------------------------------------
------------------------------------------------------------
------------------------------------------------------------
------------------------------------------------------------
------------------------------------------------------------
------------------------------------------------------------
------------------------------------------------------------
------------------------------------------------------------
------------------------------------------------------------
------------------------------------------------------------
------------------------------------------------------------
------------------------------------------------------------
------------------------------------------------------------
------------------------------------------------------------
------------------------------------------------------------
------------------------------------------------------------
------------------------------------------------------------
------------------------------------------------------------
------------------------------------------------------------
------------------------------------------------------------
------------------------------------------------------------
------------------------------------------------------------
------------------------------------------------------------
------------------------------------------------------------
------------------------------------------------------------
-------------------------------atattgacatttcacat------------
-tttcacttaggggtgt---actcacttttgttgccaggggttcctggctattagtggct
atatttgtagtta-ttttgaga-gg---acaataaatttacactgctataaa--tacttt
acactgactactattcattgtgtcaaag--agtcatttctgcagt--gttgtccaatg-a
a-----------------------------------------------------------
------------------------------------------------------------
------------------------------------------------------------
------------------------------------------------------------
------------------------------------------------------------
------------------------------------------------------------
------------------------------------------------------------
------------------------------------------------------------
------------------------------------------------------------
------------------------------------------------------------
------------------------------------------------------------
------------------------------------------------------------
------------------------------------------------------------
------------------------------------------------------------
---------------------------
>Mariner-9_DR|1948199
------------------------------------------------------------
---------cagtatgtcaca-aaagtgactacacccc-tcctacttctgcaaatattta
t-tcataact--t-tttatagaacaacactg-------cagaaatg--actct-ttaaca
caatgaaaagt--agtcagtgtaaagtgtgtatagcagtgtaaatttattgtcctctcaa
aataactacaa----atacagccaataataa--c-tgaacccctggcaacaaaa-gtgag
tacacccctaagtgaaaatgtca---aaattgag--cacaat-tagtcattttt-ctctc
cctgtgtcatgtaactcataagtgttacactgtctcgggtatcc----------------
------------------------------------------------------------
------------------------------------------------------------
------------------------------------------------------------
------------------------------------------------------------
------------------------------------------------------------
------------------------------------------------------------
------------------------------------------------------------
------------------------------------------------------------
------------------------------------------------------------
------------------------------------------------------------
------------------------------------------------------------
------------------------------------------------------------
------------------------------------------------------------
------------------------------------------------------------
------------------------------------------------------------
------------------------------------------------------------
------------------------------------------------------------
------------------------------------------------------------
------------------------------------------------------------
------------------------------------------------------------
------------------------------------------------------------
------------------------------------------------------------
------------------------------------------------------------
------------------------------------------------------------
------------------------------------------------------------
------------------------------------------------------------
------------------------------------------------------------
------------------------------------------------------------
------------------------------------------------------------
------------------------------------------------------------
------------------------------------------------------------
------------------------------------------------------------
------------------------------------------------------------
------------------------------------------------------------
------------------------------------------------------------
------------------------------------------------------------
---------------------------
>Mariner-9_DR|1948200
------------------------------------------------------------
---------cagtatgtc----aaagtgagcacacccc-tcctatttctgcaaatattta
t-ttataact--t-ttcataggacaacactg-------cagaaatg--actcc---gaca
caatgaatagt--agtcagtgtaaagtgtttatagcagtgtaaatgtattgtcctctccg
aataactcgga-------------------------------------------------
tac---------------------------------------------------------
------------------------------------------------------------
------------------------------------------------------------
------------------------------------------------------------
------------------------------------------------------------
------------------------------------------------------------
------------------------------------------------------------
------------------------------------------------------------
------------------------------------------------------------
------------------------------------------------------------
------------------------------------------------------------
------------------------------------------------------------
------------------------------------------------------------
------------------------------------------------------------
------------------------------------------------------------
------------------------------------------------------------
------------------------------------------------------------
------------------------------------------------------------
------------------------------------------------------------
------------------------------------------------------------
------------------------------------------------------------
------------------------------------------------------------
------------------------------------------------------------
------------------------------------------------------------
------------------------------------------------------------
------------------------------------------------------------
------------------------------------------------------------
------------------------------------------------------------
------------------------------------------------------------
------------------------------------------------------------
------------------------------------------------------------
------------------------------------------------------------
------------------------------------------------------------
------------------------------------------------------------
------------------------------------------------------------
------------------------------------------------------------
------------------------------------------------------------
------------------------------------------------------------
---------------------------
>Mariner-9_DR|1948201
------------------------------------------------------------
-------------atgtcaca-aaagtgagtacacccc-tcccatttctgcaaatattta
t-ttatatct--t-ttcataggacaacactg-----------------actct-ttgaca
caatgaaaagt--agtcagtgtaaagtgtgtatagcagtgtaaatttattgtcctctaaa
aataac-aaaa----atacagccaataatag--c-tgaacccctggcaacataa-gtaag
tacacctctaagtgaaaattaaa---caattgag--cacaat-tagtcattttt-cttcc
cctgtatcatgtcattcataagtgttacactgtctcaggtatccacagatagcaggtgag
tttaacttggtataaaagctttttcactctctcaaccaggccactgaaagttcaacatgg
caccacatggcaaacaactctcagaatacc-tga--aaaaagaattgttgccttaaataa
agattgcctaggctatagg-aagatagccaacaccctgaaactgtgctgcagctcagtgg
ccaagaccattcagtgctttaagaggacaggttcttctcagaacaggcatcgccatggcc
gttcaaagaagctgggtgcacgttctcagcgtcacatccaaagattgtcttta---aaaa
aatagacggatgagtggttccagcattgctgcagagattgaagatatgggaggtcagtct
gtcagtgctcagatcgtacgccgcacactgcataaaattagtctgcatggttgtggtcca
agacggaaacctcttctaaagacgatgca--agaaagcttgcaaacaatttgct---gct
ggcatgtaaactaaggaccaggattactggaaccatgtcctatggtc---taagaccaag
ataaacccatttggttc-agatggtgtcaagt--gtgtgtgatggcaacgagttgaggag
tacagagacaagtgtgtcttgtcttccattaaacatgatggtgggagtgtcatgttct-g
ggctgcatgagtgctgctggcattaggaagctacatttcattga-gggaaacatgaattc
ta------aca-tgtactgtgacatactgaagcag-----------ttccct----cagg
aaactggactgcagagcactgttccagcatgataataaccccaaacacacctccaggatg
accactggcttgctaaagaggctgagggt----aaaagtggatggactggccaagcatgt
ct---ccagatataaactccatagaacacctctggggcatcctgaaaaggaaggtagaga
agcacaaggtgac-aaatgtccaccacctc---catgatgttgtgttggaggagtggaag
agaatttcagtggcaacctgtgaagctctggtcgactc-catgcccaagaaaat-taaaa
ccatgctggaaaatgatgatggccacacaaaatattgatat-tcacat------------
-tttcacttaggagtat---gcttacttttgttgccaggggtt--tagctactattggct
gtatttgtattta-ttttgaga-gg---aaaagaaatttacactgctataca--cacttt
acactgactacttttcattgtgtcaaaga--gtcatttctgcagt--gttgtcctatg-a
aaaaatat-aaataaatatttgcagaagtagaa-gg-agtgtactc------acttttgt
gacatactg---------------------------------------------------
------------------------------------------------------------
------------------------------------------------------------
------------------------------------------------------------
------------------------------------------------------------
------------------------------------------------------------
------------------------------------------------------------
------------------------------------------------------------
------------------------------------------------------------
------------------------------------------------------------
------------------------------------------------------------
------------------------------------------------------------
------------------------------------------------------------
---------------------------
>Mariner-9_DR|1948202
------------------------------------------------------------
----------agtatgtaaca-aatgtgagtgcaacccctcacattt-tgtaaatattta
t-tcataact--t-ttc---tgacaacaatg-------aagaaatg--acact-ttgtta
tatcataaagt--aatgagtataaagcttctatagcagtttaaatttgctgtcttctcaa
aataacttaaa----acacagccattaatgttat-aaatctgtttgcaataaaaggtaag
taaacccttaagtaaaaatgtc--------------------------------------
------------------------------------------------------------
------------------------------------------------------------
------------------------------------------------------------
------------------------------------------------------------
------------------------------------------------------------
------------------------------------------------------------
------------------------------------------------------------
------------------------------------------------------------
------------------------------------------------------------
------------------------------------------------------------
------------------------------------------------------------
------------------------------------------------------------
------------------------------------------------------------
------------------------------------------------------------
------------------------------------------------------------
------------------------------------------------------------
------------------------------------------------------------
------------------------------------------------------------
------------------------------------------------------------
------------------------------------------------------------
------------------------------------------------------------
------------------------------------------------------------
------------------------------------------------------------
------------------------------------------------------------
------------------------------------------------------------
------------------------------------------------------------
------------------------------------------------------------
------------------------------------------------------------
------------------------------------------------------------
------------------------------------------------------------
------------------------------------------------------------
------------------------------------------------------------
------------------------------------------------------------
------------------------------------------------------------
------------------------------------------------------------
------------------------------------------------------------
------------------------------------------------------------
---------------------------
>Mariner-9_DR|1948203
------------------------------------------------------------
---------cagtatgtcaca-aaagtgagtacacccc-tcccatttctgcaaattttga
t-ttatatct--t-ttcataggacaacactg-------cagaaatg--acttt-ttgaca
caatgaaatgt--agtcagtgtaaagtgtgtatagcagtgtaaatttattgtcctctcaa
aataactacaa----atgcagccaataat-------------------------------
------------------------------------------------------------
------------------------------------------------------------
------------------------------------------------------------
------------------------------------------------------------
------------------------------------------------------------
------------------------------------------------------------
------------------------------------------------------------
------------------------------------------------------------
------------------------------------------------------------
------------------------------------------------------------
------------------------------------------------------------
------------------------------------------------------------
------------------------------------------------------------
------------------------------------------------------------
------------------------------------------------------------
------------------------------------------------------------
------------------------------------------------------------
------------------------------------------------------------
------------------------------------------------------------
------------------------------------------------------------
------------------------------------------------------------
------------------------------------------------------------
------------------------------------------------------------
------------------------------------------------------------
------------------------------------------------------------
------------------------------------------------------------
------------------------------------------------------------
------------------------------------------------------------
------------------------------------------------------------
------------------------------------------------------------
------------------------------------------------------------
------------------------------------------------------------
------------------------------------------------------------
------------------------------------------------------------
------------------------------------------------------------
------------------------------------------------------------
------------------------------------------------------------
------------------------------------------------------------
---------------------------
>Mariner-9_DR|1948204
------------------------------------------------------------
------------------------------------------------------------
------------------------------------------------------------
------------------------------------------------------------
------------------------------------------------------------
------------------------------------------------------------
------------------------------------------------------------
------------------------------------------------------------
------------------------------------------------------------
------------------------------------------------------------
------------------------------------------------------------
------------------------------------------------------------
------------------------------------------------------------
------------------------------------------------------------
------------------------------------------------------------
------------------------------------------------------------
------------------------------------------------------------
------------------------------------------------------------
------------------------------------------------------------
------------------------------------------------------------
------------------------------------------------------------
------------------------------------------------------------
------------------------------------------------------------
------------------------------------------------------------
------------------------------------------------------------
------------------------------------------------------------
------------------------------------------------------------
-----------------------------------------------ataaa--aactct
acactgactacttgttagtgtgtcaacg--tgtcatttctgcagt--gttgtcctatgaa
aaaaattt-caataaatatttgcagaactgtga-gg-cgtgtactt------acttttgt
gacatactg---------------------------------------------------
------------------------------------------------------------
------------------------------------------------------------
------------------------------------------------------------
------------------------------------------------------------
------------------------------------------------------------
------------------------------------------------------------
------------------------------------------------------------
------------------------------------------------------------
------------------------------------------------------------
------------------------------------------------------------
------------------------------------------------------------
------------------------------------------------------------
---------------------------
>Mariner-9_DR|2035810
------------------------------------------------------------
---------cagtttctaaaa-aaaaagagtacgtccc-ttacatttttgtaaatatt--
--------------ttcatgtgacaacactg-------aagaaatg--aaact-tttcta
caaggtaaagt--agtcagtgtacagcttgtataataag----------------ctcaa
aataatgtcaa--------------------------aactgctggcaagaaaa------
aacgt-------------------tcaaactggg--cccaat-tagacattttc-tttcc
ccagtgtcatgtggcttgttagtgttac--------------------------------
------------------------------------------------------------
------------------------------------------------------------
------------------------------------------------------------
------------------------------------------------------------
------------------------------------------------------------
------------------------------------------------------------
------------------------------------------------------------
------------------------------------------------------------
------------------------------------------------------------
------------------------------------------------------------
------------------------------------------------------------
------------------------------------------------------------
------------------------------------------------------------
------------------------------------------------------------
------------------------------------------------------------
------------------------------------------------------------
------------------------------------------------------------
------------------------------------------------------------
------------------------------------------------------------
------------------------------------------------------------
------------------------------------------------------------
------------------------------------------------------------
------------------------------------------------------------
------------------------------------------------------------
------------------------------------------------------------
------------------------------------------------------------
------------------------------------------------------------
------------------------------------------------------------
------------------------------------------------------------
------------------------------------------------------------
------------------------------------------------------------
------------------------------------------------------------
------------------------------------------------------------
------------------------------------------------------------
------------------------------------------------------------
------------------------------------------------------------
---------------------------
>Mariner-9_DR|2035811
------------------------------------------------------------
------------tatgtcaca-aaagtgagtacacccc-tgccatttctgcaaatgttta
t-ttataact--t-ttcataggacaacactg-------cagaaatg--aatca-tttaca
caatgaatagt--agtcagtgtaaagtgtttatagcagtgtaagtttattgtcctctcaa
aataactacaa----atacagccaataatag--cttgaacccctggcaacaaaa-gtgag
tacacctctaagtgaaaaaatca---aaattgag--caaaat-ttgtcattttt-gtttc
actgtgtcttgtaacttataagtgttaaactgtctcgggtatccacagacagcaggtgag
ttaaatttggtgtaaaagctcttccactctctcaaccaggccactgaaagtttaacattg
cacctcatggcaaacaactctcagaagacc-tg---aaaacaaattgttgccttacaaaa
agatggcctaggc-----------------------------------------------
------------------------------------------------------------
------------------------------------------------------------
------------------------------------------------------------
------------------------------------------------------------
------------------------------------------------------------
------------------------------------------------------------
----------------------------------atgagt--------------------
------------------------------------------------------------
---------------acaggcattgggaagctacatttcattga-gggaaacatgaattc
ta------aca-tgtactgtgacatactgaagcag-------------ctct----cagg
aaactggactgcagagcagtgttccagtatgataatgaccccaaacacacctccagaatg
accactggcttgctaaagaggctgagggt----aaaggt-gatggactggccaagcatgt
ct---ccagacataaaccccatagaacacctctggggcatcctgaaaaggaaggtggagg
agcacaaggtgtc-aaatgtccaccacctc--atatgatgttatgagggaggagtggaag
agaatttcagtggcaacctgtgaagctctggtcaactc-catgcccaaaagaat-taaaa
ccatgctggtaaatgatgatggccacacaaaatattgacacttcacat------------
-tttcactttggggggt---actcacttttgttgccaagggtt--cagctattattggct
gtatttgtagtta-tttttaga-gg---acaatacatttacactgctataca--cacttt
acactgactacttttcattgtgtcaaaga--gtcatttctgctgt--gttgtcctatg-a
acagttat-aaataaatatttgcagaagtagga-gg-ggtgtactc----------ttgt
gagata------------------------------------------------------
------------------------------------------------------------
------------------------------------------------------------
------------------------------------------------------------
------------------------------------------------------------
------------------------------------------------------------
------------------------------------------------------------
------------------------------------------------------------
------------------------------------------------------------
------------------------------------------------------------
------------------------------------------------------------
------------------------------------------------------------
------------------------------------------------------------
---------------------------
>Mariner-9_DR|2035812
------------------------------------------------------------
----------agtatgccaca-aaagtgagtacactcc-aaacgtttctgcaaatattta
t-ttatatctttt-tttaaaggacaacactg-------cagaaatg--actct-ttgaca
caatgaatagt--agtcagtgtacagtttgtatagcagtgtcaatttattgtccctttaa
aataactaaaa----atacagccaataatag--t-tgaagccctgacaacaaaa-gtgag
tacacctctaagtaaaaatgtat---gaattgag--cacaat-tagtcattttc-cttcc
ccagtgtcaagtgactcattaatgttacactatctcagctgtcaccagatagcaggtgag
cttattttggtattaaagctcttccactcttttaacctggccactgaaagttcaacattg
cacctcataccaaacaactctaataagaccttaa--aaaacgaattgttgctttacataa
atatggcctaggctttaag-aagatagcctacactctgaaactgtgctacagcacagcgg
tcaagaccatccagtgcttttagaggacaggaccttctcagaacaggcctcgccatggtc
agccaaagaagctgagtgcacaatc-------cacatcca---attttcttt----gaaa
aacaaacggatgagtgcttccagcattgctgcagaaattaaaaagatgggaggtcagctg
gtcagtgctcagaccgtacgctg--cgctgcatcaaattggtctgcatggttgtcgtcct
agaaggaagcctcttctaaagatgatgta-taaaaagctcacaaacattttgct---gca
gacatgcaaactaagcaccatgattactaaaaccaagtcctgtggtctgataagaccaag
ataaatttatttggttc-agatggtgtcaagc--acgtgtggagg--accaggtgagaag
tacaaagacaattgtatcttgtctaccgtcaaaca---tggtgggagtgtcatgatctgg
ggctgcatgaatggtgctggaattggggagttacagttcattga-gggaaacatgaattc
ta------aca-tgtactgtgacatattaaaacagagcatg----aatccctgcctctgg
aaactgggctgcagagcagtgtttaagcatgataatgagtccaaacacacctcgagaaag
ac-------ttgctaaagaggcagagagt----aatggt-gatggactggccaagcatgt
ct---ccagacataaaccccatagaacacctctggggcatcctaaaaaggaaggtgaagg
aggacaaggtgtc-aaa----------------tgtgatgttgtgatggaggaatggaag
aggattccagtggcaacctgtcaacctgtggtcaactc-cattcccaagagaat-taaag
ccatgctgaaaaatgatgttacccacacaaaatatt------tcctat------------
-tttcacttaggggtgt---actcacttttgttgccagggctt--cggctattattggct
gcatttttagtta-ttttaaga-gg---acaataaattgacactgctataca--aacttt
acactgactatttcccattgtgtcgaaga--gtcatttctgcagt--gttgtcctata-a
aaatatat-aaataaacatttgcagaaatgtgt-gg-ggtgtactc------ccttttgt
gacatactg---------------------------------------------------
------------------------------------------------------------
------------------------------------------------------------
------------------------------------------------------------
------------------------------------------------------------
------------------------------------------------------------
------------------------------------------------------------
------------------------------------------------------------
------------------------------------------------------------
------------------------------------------------------------
------------------------------------------------------------
------------------------------------------------------------
------------------------------------------------------------
---------------------------
>Mariner-9_DR|2077485
------------------------------------------------------------
----------agtatgtcaca-aaagtgagtctacccc-tgacatttctgcaaatatgta
t-----atct--t-ttcataggacaacacct-------caaaaatc--actct-ttgaca
caaggaatagt------------------ttatagcagtgtaaatgtattgatccttcaa
aataaataaaa----atataactgataatag--c-taaaccccaggcaacaaaa-atatg
tacactcctaagtaaaaatgtac---aaattgag--aacaat-taattattttc-cttcc
cctgtctcatgtgactcattagtgtcacactgtctcgggtgtcaccaaatagc-------
-tgaatttggtgt-----------------------ttggccactataagttcaacatgg
cacctcataacaaacaa--ctcagaagaacaaaataaaaaagaattgttgctttgcctta
aactggcctatgctataaa-aagataacaaacactctgaaactg--------------tg
ctaagaccattcagtgcttttagaag----------------------------------
------------------------------------------------------------
------------------------------------------------------------
------------------------------------------------------------
------------------------------------------------------------
------------------------------------------------------------
------------------------------------------------------------
------------------------------------------------------------
------------------------------------------------------------
------------------------------------------------------------
------------------------------------------------------------
------------------------------------------------------------
------------------------------------------------------------
--------------a---------------------------------------------
------------------------------------------------------------
------------------------------------------------------------
------------------------------------------------------------
------------------------------------------------------------
------------------------------------------------------------
------------------------------------------------------------
------------------------------------------------------------
------------------------------------------------------------
------------------------------------------------------------
------------------------------------------------------------
------------------------------------------------------------
------------------------------------------------------------
------------------------------------------------------------
------------------------------------------------------------
------------------------------------------------------------
------------------------------------------------------------
------------------------------------------------------------
------------------------------------------------------------
------------------------------------------------------------
---------------------------
>Mariner-9_DR|2083849
------------------------------------------------------------
------------------------------------------------------------
------------------------------------------------------------
------------------------------------------------------------
------------------------------------------------------------
------------------------------------------------------------
------------------------------------------------------------
------------------------------------------------------------
------------------------------------------------------------
------------------------------------------------------------
------------------------------------------------------------
------------------------------------------------------------
------------------------------------------------------------
------------------------------------------------------------
------------------------------------------------------------
------------------------------------------------------------
------------------------------------------------------------
------------------------------------------------------------
------------------------------------------------------------
------------------------------------------------------------
------------------------------------------------------------
------------------------------------------------------------
------------------------------------------------------------
------------------------------------------------------------
------------------------------------------------------------
------------------------------------------------------------
------------------------------------------------------------
-----------------------------------------------------------t
acactgactactgttcattgt----------gtcatttctgcagt--gttgtcctgtg-a
aaagttag-aaataaatatttgcagaagtagga-tg-ggtgtactc------acttttgt
gacatactg---------------------------------------------------
------------------------------------------------------------
------------------------------------------------------------
------------------------------------------------------------
------------------------------------------------------------
------------------------------------------------------------
------------------------------------------------------------
------------------------------------------------------------
------------------------------------------------------------
------------------------------------------------------------
------------------------------------------------------------
------------------------------------------------------------
------------------------------------------------------------
---------------------------
>Mariner-9_DR|2083850
------------------------------------------------------------
------------------------------------------------------------
------------------------------------------------------------
------------------------------------------------------------
------------------------------------------------------------
------------------------------------------------------------
------------------------------------------------------------
------------------------------------------------------------
------------------------------------------------------------
------------------------------------------------------------
------------------------------------------------------------
------------------------------------------------------------
------------------------------------------------------------
------------------------------------------------------------
------------------------------------------------------------
------------------------------------------------------------
------------------------------------------------------------
------------------------------------------------------------
----------------------------------------------------------tt
ta------aca-tgtactgtgacatactgaagcag-----------ttctct----cagg
aaactggactgcagagcagcgttccagtatgataaagaccccaaacacacctccaggatg
accactggcttgctaaagaggctgagggt----aaaggt-gatggactggccaagcatgt
ct---ccagacataaaccccatagaacacctctggggcatcct-taaactaaggtggagg
agcaaatg----t-caatgtccaccacctc---catgatgttgtgatggaggagtggaag
agaatttcagtggcaccctgtgaagctctaatcaactc-cat------------------
----gctggaaaatgatgatggccacacaaaatattgacatttcacat------------
-tttcacttaggggtgt---actcacttttgttgctcggggtt--cagctattattggct
gtatttgtagtta-ttttgaga-gg-----------------------------------
------------------------------------------------------tatg-a
taaat-------------------------------------------------------
------------------------------------------------------------
------------------------------------------------------------
------------------------------------------------------------
------------------------------------------------------------
------------------------------------------------------------
------------------------------------------------------------
------------------------------------------------------------
------------------------------------------------------------
------------------------------------------------------------
------------------------------------------------------------
------------------------------------------------------------
------------------------------------------------------------
------------------------------------------------------------
---------------------------
>Mariner-9_DR|2087068
------------------------------------------------------------
------------------------------------------------------------
------------------------------------------------------------
------------------------------------------------------------
------------------------------------------------------------
------------------------------------------------------------
------------------------------------------------------------
------------------------------------------------------------
------------------------------------------------------------
------------------------------------------------------------
------------------------------------------------------------
------------------------------------------------------------
------------------------------------------------------------
------------------------------------------------------------
------------------------------------------------------------
------------------------------------------------------------
------------------------------------------------------------
------------------------------------------------------------
------------------------------------------------------------
------------------------------------------------------------
------------------------------------------------------------
------------------------------------------------------------
------------------------------------------------------------
----------------------------------atgatgtcatcctaaaggagtggaag
aggattcc------aacctgcaaaactctggtgatctc-aatgctcaagaggct-taagg
cagtgcaggaaaataatagtggccacacaaaatattgacgtgtttggaccattttggaca
tttttacttaggggtgt---actcacttttgttaccagtggaa--tttacatgaatggct
gtcttgtgagttatttttgagg-ag---acagtaaatttacacttttataca--agatgt
gtactcactactttatgctatagcaaag--tgtagtttcttcagt--gttgtcccgag-g
gtaaagat-gatggactg-----------ggca-ag-catgtatcc------agacctaa
actctattgag----------------------catc-----------------------
------------------------------------------------------------
------------------------------------------------------------
--tgtggggcatcctgaaacggaag---------------gtggaagagcgtaa------
------------------------------------------------------------
------------------------------------------------------------
------------------------------------------------------------
------------------------------------------------------------
------------------------------------------------------------
------------------------------------------------------------
------------------------------------------------------------
------------------------------------------------------------
------------------------------------------------------------
---------------------------
>Mariner-9_DR|2087069
------------------------------------------------------------
------------------------------------------------------------
------------------------------------------------------------
------------------------------------------------------------
------------------------------------------------------------
------------------------------------------------------------
------------------------------------------------------------
------------------------------------------------------------
------------------------------------------------------------
------------------------------------------------------------
------------------------------------------------------------
------------------------------------------------------------
------------------------------------------------------------
------------------------------------------------------------
------------------------------------------------------------
------------------------------------------------------------
------------------------------------------------------------
------------------------------------------------------------
------------------------------------------------------------
------------------------------------------------------------
------------------------------------------------------------
------------------------------------------------------------
------------------------------------------------------------
------------------------------------------------------------
------------------------------------------------------------
------------------------------------------------------------
------------------------------------------------------------
---------------------------------aaatttacactgttaaata--agctgt
gtactcgctactttacattatagcaaag--tgtcatttcttcagt--gttgtcacata-a
aaagttat-gattaaatatttacaaaatgtgag-gg-ggtgtactc------acctccgt
ggcatact----------------------------------------------------
------------------------------------------------------------
------------------------------------------------------------
------------------------------------------------------------
------------------------------------------------------------
------------------------------------------------------------
------------------------------------------------------------
------------------------------------------------------------
------------------------------------------------------------
------------------------------------------------------------
------------------------------------------------------------
------------------------------------------------------------
------------------------------------------------------------
---------------------------
>Mariner-9_DR|2108899
------------------------------------------------------------
------------------------------------------------------------
--------------ccaacatgacaacacca-----------------------------
------------------------------------------------------------
------------------------------------------------------------
aacac-------------------------------------------------------
------------------------------------------------------------
------------------------------------------------------------
------------------------------------------------------------
------------------------------------------------------------
------------------------------------------------------------
------------------------------------------------------------
------------------------------------------------------------
------------------------------------------------------------
------------------------------------------------------------
------------------------------------------------------------
------------------------------------------------------------
------------------------------------------------------------
------------------------------------------------------------
------------------------------------------------------------
------------------------------------------------------------
accactgcactgatgaagaagatgagggt----gaagcc-gatggactggcccagcacgt
gt---cctaacctaaaccctattgagcacct------------------------gtgag
gatcc------------------------------------------------atggtgg
aggagtgtgagg------------------------------------------------
------------------------------------------------------------
------------------------------------------------------------
------------------------------------------------------------
------------------------------------------------------------
------------------------------------------------------------
------------------------------------------------------------
------------------------------------------------------------
------------------------------------------------------------
------------------------------------------------------------
------------------------------------------------------------
------------------------------------------------------------
------------------------------------------------------------
------------------------------------------------------------
------------------------------------------------------------
------------------------------------------------------------
------------------------------------------------------------
------------------------------------------------------------
------------------------------------------------------------
---------------------------
