# Supplementary material for: Zebrafish transposable elements show extensive diversification in age, genomic distribution, and developmental expression
Source: Genome Res. 2022 Jul;32(7):1408–23. doi: 10.1101/gr.275655.121 (PMC9341512; doi:10.1101/gr.275655.121)
Supplement: Supplemental Material [file supp_gr.275655.121_Supplementary_data_2.tar.gz › supp-data-2/Gypsy84.mafft.fa]

>Gypsy84|89433
------------------------------------------------------------
------------------------------------------------------------
------------------------------------------------------------
------------------------------------------------------------
------------------------------------------------------------
------------------------------------------------------------
------------------------------------------------------------
------------------------------------------------------------
------------------------------------------------------------
------------------------------------------------------------
------------------------------------------------------------
---------------------agtgctattacaggatcattgtctgctgattgttgcctg
agtatcagaatggaaaattatggatattagagg---------------------------
------------------------------------------------ggttgccgttga
cttt-agacctacaataatgtttttgttattgaatc------------------------
-----ttttcttgttgaaaagttttgttttttttttttttactttttttttgttgtatgt
gaattcgggttgtttattatgatgttaggttgacaacagtttg---tatttgta-ttttt
c----tttgttaatc-ttttctttcttttgtaggctctgttttggatttg----------
----------------------ctt--taccatcagt--ggccactg----ggttctctg
cactgtgtggatggcggtg-----------------------------------gagaaa
aggtggttcgaattg--------tgtggtgatttggtcattgtattgatgtattgatatt
ggtattgatttt--gtg---ttttttaggttgcagtgtgattgctgtg------------
------------------------------------------------------------
------------------------------------------------------------
------------------------------------------------------------
------------------------------------------------------------
------------------------------------------------------------
------------------------------------------------------------
------------------------------------------------------------
------------------------------------------------------------
------------------------------------------------------------
------------------------------------------------------------
------------------------------------------------------------
------------------------------------------------------------
------------------------------------------------------------
------------------------------------------------------------
------------------------------------------------------------
------------------------------------------------------------
------------------------------------------------------------
------------------------------------------------------------
------------------------------------------------------------
------------------------------------------------------------
------------------------------------------------------------
------------------------------------------------------------
------------------------------------------------------------
------------------------------------------------------------
------------------------------------------------------------
------------------------------------------------------------
------------------------------------------------------------
------------------------------------------------------------
------------------------------------------------------------
------------------------------------------------------------
------------------------------------------------------------
------------------------------------------------------------
------------------------------------------------------------
------------------------------------------------------------
------------------------------------------------------------
------------------------------------------------------------
------------------------------------------------------------
------------------------------------------------------------
------------------------------------------------------------
------------------------------------------------------------
------------------------------------------------------------
------------------------------------------------------------
------------------------------------------------------------
------------------------------------------------------------
------------------------------------------------------------
------------------------------------------------------------
------------------------------------------------------------
------------------------------------------------------------
------------------------------------------------------------
------------------------------------------------------------
------------------------------------------------------------
------------------------------------------------------------
------------------------------------------------------------
------------------------------------------------------------
------------------------------------------------------------
------------------------------------------------------------
------------------------------------------------------------
------------------------------------------------------------
------------------------------------------------------------
------------------------------------------------------------
------------------------------------------------------------
------------------------------------------------------------
------------------------------------------------------------
------------------------------------------------------------
------------------------------------------------------------
------------------------------------------------------------
------------------------------------------------------------
------------------------------------------------------------
------------------------------------------------------------
------------------------------------------------------------
------------------------------------------------------------
------------------------------------------------------------
------------------------------------------------------------
------------------------------------------------------------
------------------------------------------------------------
------------------------------------------------------------
------------------------------------------------------------
------------------------------------------------------------
------------------------------------------------------------
------------------------------------------------------------
------------------------------------------------------------
------------------------------------------------------------
------------------------------------------------------------
------------------------------------------------------------
------------------------------------------------------------
------------------------------------------------------------
------------------------------------------------------------
------------------------------------------------------------
------------------------------------------------------------
------------------------------------------------------------
------------------------------------------------------------
------------------------------------------------------------
------------------------------------------------------------
------------------------------------------------------------
------------------------------------------------------------
------------------------------------------------------------
------------------------------------------------------------
------------------------------------------------------------
------------------------------------------------------------
------------------------------------------------------------
------------------------------------------------------------
------------------------------------------------------------
------------------------------------------------------------
------------------------------------------------------------
------------------------------------------------------------
------------------------------------------------------------
------------------------------------------------------------
------------------------------------------------------------
------------------------------------------------------------
------------------------------------------------------------
------------------------------------------------------------
------------------------------------------------------------
------------------------------------------------------------
-----------------------------------------------------------
>Gypsy84|89434
---tgtaatgagacgatgtctggacactacaagtcccagcaggcttagcgccatg-----
--caaggaagtgttgttgttta-------tgtgcggacactttatttcctgattgca-gc
gtaaattaacaacatgttgta---------------------------------------
-------------------------------gattgctcagcgctatataagtgagtc--
-ataaagtttgtttgccattttg-ctttcgtt----------------------------
--gttggattttggtcgcgtcacgtaaaggccg---------------------------
------------------------------------------------------------
--gagtcaacact------------------------tcacttgaggggtagctgatga-
------------------------------------------------------------
----------------gcaaacgaca----------------------------------
-------------------------------------------ttaatgctgccagatct
t-----------------cataatgctattacgggatcattgtctgctgattgttgtctg
agtgtcagaatgggaaattatggatcttagag----------------------------
-------------------------------------gagggatgcaccattgccgttta
cctt-agacctacaataatgtttttgttatttattt------------------------
-----attttttgttga-----------------------------cttttgttgtatgc
tcatttgggttgtttattatgttgctaggttgacaaaaatttg---tatttgta-ttttt
c----tctgttaaacgttttctttcttttgtaggttctgttttggatttg----------
----------------------ctt--taccatcagt--ggccattg----ggttccctg
cactgtgtggatggcggtg-----------------------------------gagaaa
aggtggttgggattg--------tgtggtgatttggtcac--------------------
--tgttgattttt-gtg---ttttttaggttgcagtgtgattgctgtgtgctgagtgtgg
tgagaacactgctg----------cttgggtacctcttctgtcctcactttctgggtaac
cggtggccattagtggtttat-----------------------------tatttttctt
ttccttta-------tttagttcatttac---------------ttttccctccttgttt
gcattaaagatggagactatgtg------------tatactacaacttgtgaaataaaat
ataattgttctcctgtttgtaagtcacttcatttaccctctgctaaat-cgttaacactg
ac-aaaagtcatatggtca-----------------------------------------
------------------------------------------------------------
------------------------------------------------------------
------------------------------------------------------------
------------------------------------------------------------
------------------------------------------------------------
------------------------------------------------------------
------------------------------------------------------------
------------------------------------------------------------
------------------------------------------------------------
------------------------------------------------------------
------------------------------------------------------------
------------------------------------------------------------
------------------------------------------------------------
------------------------------------------------------------
------------------------------------------------------------
------------------------------------------------------------
------------------------------------------------------------
------------------------------------------------------------
------------------------------------------------------------
------------------------------------------------------------
------------------------------------------------------------
------------------------------------------------------------
------------------------------------------------------------
------------------------------------------------------------
------------------------------------------------------------
------------------------------------------------------------
------------------------------------------------------------
------------------------------------------------------------
------------------------------------------------------------
------------------------------------------------------------
------------------------------------------------------------
------------------------------------------------------------
------------------------------------------------------------
------------------------------------------------------------
------------------------------------------------------------
------------------------------------------------------------
------------------------------------------------------------
------------------------------------------------------------
------------------------------------------------------------
------------------------------------------------------------
------------------------------------------------------------
------------------------------------------------------------
------------------------------------------------------------
------------------------------------------------------------
------------------------------------------------------------
------------------------------------------------------------
------------------------------------------------------------
------------------------------------------------------------
------------------------------------------------------------
------------------------------------------------------------
------------------------------------------------------------
------------------------------------------------------------
------------------------------------------------------------
------------------------------------------------------------
------------------------------------------------------------
------------------------------------------------------------
------------------------------------------------------------
------------------------------------------------------------
------------------------------------------------------------
------------------------------------------------------------
------------------------------------------------------------
------------------------------------------------------------
------------------------------------------------------------
------------------------------------------------------------
------------------------------------------------------------
------------------------------------------------------------
------------------------------------------------------------
------------------------------------------------------------
------------------------------------------------------------
------------------------------------------------------------
------------------------------------------------------------
------------------------------------------------------------
------------------------------------------------------------
------------------------------------------------------------
------------------------------------------------------------
------------------------------------------------------------
------------------------------------------------------------
------------------------------------------------------------
------------------------------------------------------------
------------------------------------------------------------
------------------------------------------------------------
------------------------------------------------------------
------------------------------------------------------------
------------------------------------------------------------
------------------------------------------------------------
------------------------------------------------------------
------------------------------------------------------------
------------------------------------------------------------
------------------------------------------------------------
------------------------------------------------------------
------------------------------------------------------------
------------------------------------------------------------
------------------------------------------------------------
------------------------------------------------------------
------------------------------------------------------------
------------------------------------------------------------
------------------------------------------------------------
------------------------------------------------------------
------------------------------------------------------------
------------------------------------------------------------
------------------------------------------------------------
------------------------------------------------------------
------------------------------------------------------------
------------------------------------------------------------
------------------------------------------------------------
------------------------------------------------------------
------------------------------------------------------------
-----------------------------------------------------------
>Gypsy84|89435
------------------------------------------------------------
------------------------------------------------------------
------------------------------------------------------------
------------------------------------------------------------
------------------------------------------------------------
------------------------------------------------------------
------------------------------------------------------------
------------------------------------------------------------
------------------------------------------------------------
------------------------------------------------------------
------------------------------------------------------------
------------------------------------------------------------
------------------------------------------------------------
----------------------------------------------------------ta
cttt-agacttacaataatatttttgttattgaatc------------------------
------tttgttgttga-----------------------------cttttgttgtatgc
gaatttgggttgtttattatgttgctaggttgacaaca---------atttgta-ttttc
c----tttgttaaac-ttttctttcttttgtaggttctgttttggatttg----------
----------------------ctt--taccatcagt--ggccactg----ggttccctg
cactgtgtggatggcggtg-----------------------------------gagaaa
aggtggttgggattg--------tgtggtgatttggtcac--------------------
--tgttgattttt-gtg---ttttttaggttgcagtgtgattgctgtgagctgagtgtgg
tgaaaacactgctg----------cttgggtacctcatctgtcctcactttctgggtaac
cggtggccattagtggtttg------------------------------atttttcctt
ttctttta-------tttagtttatttac-t-----------tttttttcctccttattt
gcaataaagatggagacaatttg------------tatattacaacttgtgggataaaag
ataattgtcctcctaattgtaagtcacttcatttaccctctgctaaatccattaacactg
ac-aaaagtaatctggtcacaattggcgtagtcagcagggt--atttaaaattgatttaa
tttagcagaggctgttgtgaagtgtcttactctatcgtttgtgcaactttaaatgttt--
-----ttgcataagtacagtgtaagtaaacggtgaccgtgcataaaggatttcgcagact
ctgctttgtggaccctggatgtcattgtgctgattgaactgtcttccagaattcaccaac
agatat------------------------------------------------------
------------------------------------------------------------
------------------------------------------------------------
------------------------------------------------------------
------------------------------------------------------------
------------------------------------------------------------
------------------------------------------------------------
------------------------------------------------------------
------------------------------------------------------------
------------------------------------------------------------
------------------------------------------------------------
------------------------------------------------------------
------------------------------------------------------------
------------------------------------------------------------
------------------------------------------------------------
------------------------------------------------------------
------------------------------------------------------------
------------------------------------------------------------
------------------------------------------------------------
------------------------------------------------------------
------------------------------------------------------------
------------------------------------------------------------
------------------------------------------------------------
------------------------------------------------------------
------------------------------------------------------------
------------------------------------------------------------
------------------------------------------------------------
------------------------------------------------------------
------------------------------------------------------------
------------------------------------------------------------
------------------------------------------------------------
------------------------------------------------------------
------------------------------------------------------------
------------------------------------------------------------
------------------------------------------------------------
------------------------------------------------------------
------------------------------------------------------------
------------------------------------------------------------
------------------------------------------------------------
------------------------------------------------------------
------------------------------------------------------------
------------------------------------------------------------
------------------------------------------------------------
------------------------------------------------------------
------------------------------------------------------------
------------------------------------------------------------
------------------------------------------------------------
------------------------------------------------------------
------------------------------------------------------------
------------------------------------------------------------
------------------------------------------------------------
------------------------------------------------------------
------------------------------------------------------------
------------------------------------------------------------
------------------------------------------------------------
------------------------------------------------------------
------------------------------------------------------------
------------------------------------------------------------
------------------------------------------------------------
------------------------------------------------------------
------------------------------------------------------------
------------------------------------------------------------
------------------------------------------------------------
------------------------------------------------------------
------------------------------------------------------------
------------------------------------------------------------
------------------------------------------------------------
------------------------------------------------------------
------------------------------------------------------------
------------------------------------------------------------
------------------------------------------------------------
------------------------------------------------------------
------------------------------------------------------------
------------------------------------------------------------
------------------------------------------------------------
------------------------------------------------------------
------------------------------------------------------------
------------------------------------------------------------
------------------------------------------------------------
------------------------------------------------------------
------------------------------------------------------------
------------------------------------------------------------
------------------------------------------------------------
------------------------------------------------------------
------------------------------------------------------------
------------------------------------------------------------
------------------------------------------------------------
------------------------------------------------------------
------------------------------------------------------------
------------------------------------------------------------
------------------------------------------------------------
------------------------------------------------------------
------------------------------------------------------------
------------------------------------------------------------
------------------------------------------------------------
------------------------------------------------------------
------------------------------------------------------------
------------------------------------------------------------
------------------------------------------------------------
------------------------------------------------------------
------------------------------------------------------------
------------------------------------------------------------
------------------------------------------------------------
------------------------------------------------------------
-----------------------------------------------------------
>Gypsy84|89436
------------------------------------------------------------
------------------------------------------------------------
------------------------------------------------------------
------------------------------------------------------------
------------------------------------------------------------
------------------------------------------------------------
------------------------------------------------------------
------------------------------------------------------------
------------------------------------------------------------
------------------------------------------------------------
------------------------------------------------------------
------------------------------------------------------------
------------------------------------------------------------
--------------------------------------agggatgcacggttgccgttta
cttt-agac---------------------------------------------------
------------------------------------------------------------
------------------------------------------------------------
------------------------------------------------------------
-------------------------agtgctattac------------------------
------------------------------------------------------------
--------gggatca-------ttgt----------------------------------
-ttgctgattgtt-----------------------------------------------
--------------g---------cctgagtgt---------------------------
------------------------------------------------------------
------------------------------------------------------------
------------------------------------------cagcatgggaaattaagg
atctt-------------------------------------------------------
---agaggt---------------------------------------------------
------------------------------------------------------------
------------------------------------------------------------
------------------------------------------------------------
------------------------------------------------------------
------------------------------------------------------------
------------------------------------------------------------
------------------------------------------------------------
------------------------------------------------------------
------------------------------------------------------------
------------------------------------------------------------
------------------------------------------------------------
------------------------------------------------------------
------------------------------------------------------------
------------------------------------------------------------
------------------------------------------------------------
------------------------------------------------------------
------------------------------------------------------------
------------------------------------------------------------
------------------------------------------------------------
------------------------------------------------------------
------------------------------------------------------------
------------------------------------------------------------
------------------------------------------------------------
------------------------------------------------------------
------------------------------------------------------------
------------------------------------------------------------
------------------------------------------------------------
------------------------------------------------------------
------------------------------------------------------------
------------------------------------------------------------
------------------------------------------------------------
------------------------------------------------------------
------------------------------------------------------------
------------------------------------------------------------
------------------------------------------------------------
------------------------------------------------------------
------------------------------------------------------------
------------------------------------------------------------
------------------------------------------------------------
------------------------------------------------------------
------------------------------------------------------------
------------------------------------------------------------
------------------------------------------------------------
------------------------------------------------------------
------------------------------------------------------------
------------------------------------------------------------
------------------------------------------------------------
------------------------------------------------------------
------------------------------------------------------------
------------------------------------------------------------
------------------------------------------------------------
------------------------------------------------------------
------------------------------------------------------------
------------------------------------------------------------
------------------------------------------------------------
------------------------------------------------------------
------------------------------------------------------------
------------------------------------------------------------
------------------------------------------------------------
------------------------------------------------------------
------------------------------------------------------------
------------------------------------------------------------
------------------------------------------------------------
------------------------------------------------------------
------------------------------------------------------------
------------------------------------------------------------
------------------------------------------------------------
------------------------------------------------------------
------------------------------------------------------------
------------------------------------------------------------
------------------------------------------------------------
------------------------------------------------------------
------------------------------------------------------------
------------------------------------------------------------
------------------------------------------------------------
------------------------------------------------------------
------------------------------------------------------------
------------------------------------------------------------
------------------------------------------------------------
------------------------------------------------------------
------------------------------------------------------------
------------------------------------------------------------
------------------------------------------------------------
------------------------------------------------------------
------------------------------------------------------------
------------------------------------------------------------
------------------------------------------------------------
------------------------------------------------------------
------------------------------------------------------------
------------------------------------------------------------
-------------------------------------------------------atgag
tgtaatgagaccatgtctgggcattacaagtcccagcaggcttagcgccatgcaaggaag
tgttgttgtttatgtgcggacactttatttcctgattgcggcataaattaacaacaggtt
gtagattgctcagcgctatataagtgagtc--aaagtttgtttgccattttg--ctgtcg
ttgttgcattctggtcgcggcacgtaaaggccggtaggtagtaagtttatttgtgtgatg
tgcagtctctctctcggagtttcctttttttttaacgcatgcataaactgacatttatag
agtcaacacttcacgtgaggggtagctgatgagcaaacaacatttaatgctgccagatct
tcat--------------------------------------------------------
------------------------------------------------------------
------------------------------------------------------------
------------------------------------------------------------
------------------------------------------------------------
------------------------------------------------------------
------------------------------------------------------------
------------------------------------------------------------
------------------------------------------------------------
------------------------------------------------------------
-----------------------------------------------------------
>Gypsy84|161416
------------------------------------------------------------
------------------------------------------------------------
------------------------------------------------------------
------------------------------------------------------------
------------------------------------------------------------
------------------------------------------------------------
------------------------------------------------------------
------------------------------------------------------------
------------------------------------------------------------
------------------------------------------------------------
------------------------------------------------------------
------------------------------------------------------------
------------------------------------------------------------
------------------------------------------------------------
------------------------------------------------------------
------------------------------------------------------------
------------------------------------------------------------
------------------------------------------------------------
------------------------------------------------------------
------------------------------------------------------------
------------------------------------------------------------
------------------------------------------------------------
------------------------------------------------------------
------------------------------------------------------------
------------------------------------------------------------
--------gatggagactatttgtatctgtttttttatactacaacttgtgaaataaaat
ataattgttctcctgattgtaagtcacttcatttaccctctgctaaat-cgttaacactg
ac-aaaagtcatctggtta-----------------------------------------
------------------------------------------------------------
------------------------------------------------------------
------------------------------------------------------------
------------------------------------------------------------
------------------------------------------------------------
------------------------------------------------------------
------------------------------------------------------------
------------------------------------------------------------
------------------------------------------------------------
------------------------------------------------------------
------------------------------------------------------------
------------------------------------------------------------
------------------------------------------------------------
------------------------------------------------------------
------------------------------------------------------------
------------------------------------------------------------
------------------------------------------------------------
------------------------------------------------------------
------------------------------------------------------------
------------------------------------------------------------
------------------------------------------------------------
------------------------------------------------------------
------------------------------------------------------------
------------------------------------------------------------
------------------------------------------------------------
------------------------------------------------------------
------------------------------------------------------------
------------------------------------------------------------
------------------------------------------------------------
------------------------------------------------------------
------------------------------------------------------------
------------------------------------------------------------
------------------------------------------------------------
------------------------------------------------------------
------------------------------------------------------------
------------------------------------------------------------
------------------------------------------------------------
------------------------------------------------------------
------------------------------------------------------------
------------------------------------------------------------
------------------------------------------------------------
------------------------------------------------------------
------------------------------------------------------------
------------------------------------------------------------
------------------------------------------------------------
------------------------------------------------------------
------------------------------------------------------------
------------------------------------------------------------
------------------------------------------------------------
------------------------------------------------------------
------------------------------------------------------------
------------------------------------------------------------
------------------------------------------------------------
------------------------------------------------------------
------------------------------------------------------------
------------------------------------------------------------
------------------------------------------------------------
------------------------------------------------------------
------------------------------------------------------------
------------------------------------------------------------
------------------------------------------------------------
------------------------------------------------------------
------------------------------------------------------------
------------------------------------------------------------
------------------------------------------------------------
------------------------------------------------------------
------------------------------------------------------------
------------------------------------------------------------
------------------------------------------------------------
------------------------------------------------------------
------------------------------------------------------------
------------------------------------------------------------
------------------------------------------------------------
------------------------------------------------------------
------------------------------------------------------------
------------------------------------------------------------
------------------------------------------------------------
------------------------------------------------------------
------------------------------------------------------------
------------------------------------------------------------
------------------------------------------------------------
------------------------------------------------------------
------------------------------------------------------------
------------------------------------------------------------
------------------------------------------------------------
------------------------------------------------------------
------------------------------------------------------------
------------------------------------------------------------
------------------------------------------------------------
------------------------------------------------------------
------------------------------------------------------------
------------------------------------------------------------
------------------------------------------------------------
------------------------------------------------------------
------------------------------------------------------------
------------------------------------------------------------
------------------------------------------------------------
------------------------------------------------------------
------------------------------------------------------------
------------------------------------------------------------
------------------------------------------------------------
------------------------------------------------------------
------------------------------------------------------------
------------------------------------------------------------
------------------------------------------------------------
------------------------------------------------------------
------------------------------------------------------------
-----------------------------------------------------------
>Gypsy84|234269
------------------------------------------------------------
------------------------------------------------------------
------------------------------------------------------------
------------------------------------------------------------
------------------------------------------------------------
------------------------------------------------------------
------------------------------------------------------------
------------------------------------------------------------
-----------------------------------acttatttaa---------------
------------------------------------------------------------
------------------------------------------------------------
-------------------agagtgctattacgggatcattgtttgctgattgttgcctg
agtgtcagcatgggaaattaaggatcttag------------------------------
--------------------------------------agggatgcacggttgccgttta
cttt-agacttacaataatatttttgttattgaacc------------------------
------tttgttgttga-----------------------------cttttgttgtatgc
gaatttgggttgtttatgattttgctaggttgacaaca---------atttgtatttttc
c----tttgttaaac-ttttctttcttttgtaggttctgttttggatttg----------
----------------------ctt--taccatcagt--ggccactg----ggttccctg
cactgtgtggatggcggtg-----------------------------------gagaaa
aggtggttgggattg--------tgtggtgatttagtcac--------------------
--tgttgattttt-gtg---ttttttaggttgcagtgtgattgctgtgagctgagtgtgg
tgaaaacactgctg----------cttgggtacctcatctgtcctcactttctgggtaac
cggtggccattagtggtttg------------------------------tttttttctt
ttctttta-------tttagtttatttac-------------tttttttcctccttattt
gcaataaagatggagacaatttg------------tatattacaacttgtggaataaaat
ataattgtcctcctaattgtaagtcacttcatttaccctctgctaaat-cattaacactg
ac-aaaagtcatctggtcacaattggcgtagtcggcaggac--atttaaaattgatttaa
tttagcagaggctgttgtgaagtgtcttactctattgattgtgcaactttaaatgttt--
-----ttgcataagttcagtgtaagtaaacggtgactgtgcataaaggatttcgcagact
ctgctttgtggaccctggatgtcattgtgctgattgaactgtcttccagaattcaccaac
agatatggagcaagaactaatggacttgagggagcgggttcaaagcttacaagcacagaa
tgaggagttgatgagactgcgttccccatctagcagtgatgcccctagccaacctcaccc
ttctgtttctaatgacccatcttcagtgtcttttaacagaatgctttatgtgccccgaga
gaggaagtgcccacgtttttatgggaagttggactctaacttgagtattgaggactggac
tgacgagtctaaggtgtgtattgagggtagaggttgggctgataaagaaaaggtggtctt
tctgttggatcatcttggggaagaaactagaatggaggtaaaacttcatccacctgttac
tagacaaactccagagtctgtttttgaagttttaaaagatttgtatgggggaaaacagac
atttgtacaattacagcagaggttttatgagcgaaaacagaaagaaggtgaatcaatgac
tgaattttctcatgctttaatgtcattgatggacttgattcttaatagtaatccaggtag
tgttcccaattccaatagagtgcttcgcgatcagtttgttgaatatgtccaagatgtaac
gctaaaacgtgagttgaaatgacttgtgagggagaagccttctcttacgttgctcgaggt
tcgacgtgaggctcttagatgggtagaataggggagcagggaagcaactctttcatattc
ccagccatggtgtaatgccactcaaaccagggtagttgaccaggaacctaaggttagatt
ccaggaatcaacagagttaaaagaaatgaaagaaatgttgagacagcaacaagcacaatt
aaatgatcttacccagcgtcttgatagacttatgcctacaaagaatgatccccctgctgt
tgctttaccaaggcaaaatacatcgcggtgatgcctacgttgtaacaaaatgggg-----
---cagattttgtcgttcaccttggcctacagagtcaaactccggatcacctcaggcaaa
tgtaaatgagatttcagttggggaatccgatactgtagcccctactgcaattttaagcca
gattgttgaagggactagggaagcttcaaagtcacctgtttgccctactattttacagcg
actcgtgggcaaatgccctgttgtaaatgcacagattgggatgggagtagatatttcttg
tttgttggatacaggatccatggtaaacacgataacagagtcattttttgagaaacattt
ccatcaattaggggtgaatggtcttaagaaatgtaactggcttcaattaaaagcagctaa
tggccttgagatcccctatgtgggttattttgaaaccgacatgaaagtgttgggacaaac
ccttcgaggacagggcattttggttgtgaaagatccagttgatgttttttttcatcaaaa
gaaagaatttactcctggcctcttgggcatgaacattataggacaatgttataatgattt
gtttgaaaaacatggcccagcactattttcagttccacaggttaggcaggcagaacaagg
ttggaaagacgccctatcccagtgtcacggggtggaggatgcccctgttcctggctttgt
tgggtatgccagagtgcagtcctgccaacctgttcagattccagctggaactatgaggtt
agtgcctgctttgtgcccaaagaatatacacagtgggacagtagtggttttagaacccca
aaacccagagaacggggggttacctgctggagtgctaatctcatctgctatgctgcagtg
tgtacaaggtatagttcatgtacctatagttaatgtcggcacagaacctttatatttgcc
ccccagaattagattgggtagtttgcttaatgttgaaatcataagttcatctcagggcat
ttactttcagggtgataggtcacaggaccctaatgtagtggttgttcagtgccatgctgt
taaatcggagtcaagcattgatatgcaaggcgtagaactgtctgggctttcagagattga
ggaggaggaagttaagagattgttaatgaaatattcagacgtcttttcaaaacatgatgg
cgatttgggatgtacaaatttaatagaccatcaaatccccttagtagatgatacaccagt
acgccaacgctatcgtagaattccccccagtcagtttgaagatgtgaaggctcacattag
acagttgttggacagccacattattagggggagcagtagcccatatgcctccccaattgt
attggtgaaaaagaaagatggttctttgaggatgtgtattgactaccgccagctgaatgg
cagaacccgtaaggatgcctaccctttgccaaggatagaagagtcgctggatgcattgac
tggagcaaagtggttttcaactttggatctggcaagtggatataatcaggtaccggtagc
ggaatctgatcgattcaagactgctttttgtaccccatttgggctgtttgaatttaacag
gatgccatttggactgtgcaatgccccaagcacttttcaaagattaatggagagaatttt
tggggaccagagttttcagtcgctgctgctctacttggatgatgtgattgttttctcaac
aactattaagcaacatattcaacaactggggctggtgctggataggctgagacaacaaaa
ccttaagataaaactcagtaaatgttactttttccggtcagaagtacgttatttggggca
tgtggtctcttccactggggttagcacagatccagagaagatatcggccgtagctaagta
gaatcagccacaaagtcttcaagaactcagatctttccttggctttgctagctactatcg
acggtttgtaaaggacttttcaaaaatggctggacccttgaatgcattggtagcggagct
gattagggggcaaaagagtaaacgacctaagattaacctggggtccaattggactggttc
ttgtgaacgtgctttccaagcccttaaaatggctctgactaacgctcctgttctggctta
tgctgattttagtaagccctttattctggacattgatgcaagtcaccaaggtctgggcgc
tgtgttgtctcaagaacatggaggtaaacatcgaccagtggcttttgcaagccgtggatt
gcgaccacctgaacgtaacatgcaaaattacagctatatgaaattggagtttttggccct
gaaatgtgctgttacagaaaagttcagggagtacttgttgggccagaagtgctttgtgta
tactgataataatccacttagccacttgcagactgcaaagttgggagcattggaacagcg
ttgggctaatcaactggcagatttcgatctggaaataaaatacaagcctggacgttcaaa
tgttaatgctgatgctctttctagaaaaactccatctgtggttgaacttgctttaacgac
tccagtgccaaaggagttacatcagtatggtcccaacagttgtcacacagttgccagtga
aaccatgtctgtctttccagaacagcctagggaagatcttggtgcgttacaggaagcgga
tcctgcgattgggcgttttcttgtttattggaatcgccaaaagacccctgatgcacaaga
gagagcaatggagtcatcagaggtgctggaactcgtgcggcagtgggggaagctggtgaa
gatggagggagtgttgtaccgaaagtttcatcctcaagaggaacattgagaaatccgcca
ggttgtattaccatctgtactcagggaaagagtcttggccagtctacatgatgatcatgg
gcatcaaggcattgagcggaccgcaagtttagtgagaactcgttgttattggccaggtat
gtttaagtttattgaggaatggtgcaagagatgtcagcgttgcactctggctaaagtggt
acgaccaagagtgcgaagtttcatggggcacctgatggcagagagaccattggacatcct
ggctattgacttcacattactggaacctgcatcaaatgggcttgaaaatgtactagttat
gactgatgtgttttcaaagttctcacaagctatcccaactaaagatcaaactgcagtaac
agtggcacgtgttttagtggagcgttggttctacttgtttggagtaccacgacaaatcca
ttccgatcaaggaaggtgctttgaaagcaagttgatctacgagttatgcaaactatatgg
catttcaaagactcgcaccacaccttaacgaccacaaggaaatgggcaatgcgaaaggtt
taatagaaccatgcatgatttgcttcgtacattgccaccaaaggaaaagtgttgctggcc
agaccatcttgctcaggtagtctttgcgtacaatactacagagcatcaatctactgggta
ctctcctcatgtccttatgtttgggcaggagccacacttgccagtcgattttctgttggg
attggatgatggtttccagagtgacgtagactggatagtgtaccataaggacaacttgga
aaga--atattcaacaatgcccgagctcgtcttcagtgtgccacagaacatcgtgctcga
acaaatgaccagcttgtgcgacatgagaagctaaaagaaggccagcttgtgtatcgaaga
gctcacaacataaaaggcaggaacaagattcaagatgcttgggattcaaccccttacaaa
gtagtgcggtaccttgatgaacttggagctgtgtatgctattgttcctgtagaaggtggc
aatattagaaacctccatcgttctgaactgcgttcagcctata--cccccccaaatgatt
ttggccttttagatcaggcagactatcaa-aaaacttcactgatgaagagggagatattg
taatgatgtccctgaggcctgggggtgtgttatctcaagaaaaagttaatccgcaaccta
gaacacaaataatagaagatattagtccatctttacctgtagtggttgatgtggaggacc
agtctgctccacggccggaaggagcggttgtaaggcgtacgagaagagcaagagctggac
agcattcaaacccataccatcttcctcggcctgtacatgtcagtgaagctgagttgcata
gccatgttgctcttccagtaacggggctgtccagcaatgtcctaaatggtttgtttcgcc
catggttgtagtggtttaagttaatcgacgagacgtcgatttaaattttggggggtagat
tgtaatgagaccatgtctgggcactacaagtcccagcaggcttagcgccatgcaaggaag
tgttgttgtttatgtgcggacactttatttcctgattgcggcgtaaattaacaacaggtt
gtaggttgctcagcgctatataagtgagtc--aaagtttgtttgccattttg--ctgtcg
ttgttgcattctggtcgcggcacgtaaaggcc-g--------------------------
------------------------------------------------------------
agtcaacacttcacgtgaggggtagctgatgagcaaacaacatttaaagctgccagatct
tcattgcgaacttatttaaagagtgctattacgggatcattgcttgctgattgttgcctg
agtgtcagcatgggaaattaaggatcttagagg---gatgcacggttgccgtttacttta
gacttacaataatatttttgttattgaatctttgttgttgacttttgttgtatgcgaatt
tgggttgtttatgatgttgctaggttgacaacaatttgtatttttcctttgttaaacttt
tctttcttttgtaggttctgttttggatttgttttaccatcagtggccactgggttccct
gcactgt----------gtggagaaaaggtggttgggattgtgtggtgatttggtcactg
ttgattttt-gtgttttttaggttgcagtgtgattgctgtgagctgagtgtggtgaaaac
actgctgcttgggtacctcatctgtcctcactttctgggtaaccggtggccattagtggt
ttgtttttttcttttcttttatttagtttatttac-tttttttcctccttatttgcaata
aagatggagacaatttgtatattacaacttgtggaataaaatataattgtcctcctaatt
gtaagtcacttcatttaccctctgctaaatcattaacactgacaaaagtcatctggtca
>Gypsy84|477140
a-ataaaatgaatgaatg---------------------------------aatgt----
--------------------------------------------tttcctgatt------
------------------------------------------------------------
---------------------------------------------------gtaagtc--
------------------------acttcattt---------------------------
------------------------------------------------------------
------------------------------------------------------------
--------accct------------------------ttgcttaatag--aattgattg-
------------------------------------------------------------
----------------gtaaaagtcat---------------------------------
-------------------------------------------ctggtcatgcaaactca
ttt--------------aaagagtgctattactggatcattgcctactgattgttgcctg
agtgtcagaatggaaacttatggatctta-------------------------------
-------------------------------------gagggatgcacgattgccgttta
cctt-agatctacattaatatttttgttactga---------------------------
--------------------------------------------cgttttttttgcatgc
gaatttgggttgtttattatgctatgagtttgaatggagcttgcattatttgta-tttac
c----tttgttaatc-ctttctttcttttgtaggctctactttagatttg----------
----------------------ctttataccatcagt--tgcaaatg----ggttccctg
cactgtatggatggcgggg-----------------------------------gaaaaa
aggtggttggggttg--------tgtggtgatttggtcact-------------------
-ttattgatttt--gag---ttttttaggtggctgtg----------------agtgttg
tgagaacaatgctg----------cttctgtgcctcatctg-------------ggtaac
cggtagtcattagtg-------------------------------------ttttaatt
ttttatta-------tttactttacctgt--------------------------tattt
acattaaacgttaaaaatatttgtatc---tttttcataatacaacttgtgaaataaaat
g-aatagttttcctgattg----------------------------------------g
at-tgcaatcagatgggca-----------------------------------------
------------------------------------------------------------
------------------------------------------------------------
------------------------------------------------------------
------------------------------------------------------------
------------------------------------------------------------
------------------------------------------------------------
------------------------------------------------------------
------------------------------------------------------------
------------------------------------------------------------
------------------------------------------------------------
------------------------------------------------------------
------------------------------------------------------------
------------------------------------------------------------
------------------------------------------------------------
------------------------------------------------------------
------------------------------------------------------------
------------------------------------------------------------
------------------------------------------------------------
------------------------------------------------------------
------------------------------------------------------------
------------------------------------------------------------
------------------------------------------------------------
------------------------------------------------------------
------------------------------------------------------------
------------------------------------------------------------
------------------------------------------------------------
------------------------------------------------------------
------------------------------------------------------------
------------------------------------------------------------
------------------------------------------------------------
------------------------------------------------------------
------------------------------------------------------------
------------------------------------------------------------
------------------------------------------------------------
------------------------------------------------------------
------------------------------------------------------------
------------------------------------------------------------
------------------------------------------------------------
------------------------------------------------------------
------------------------------------------------------------
------------------------------------------------------------
------------------------------------------------------------
------------------------------------------------------------
------------------------------------------------------------
------------------------------------------------------------
------------------------------------------------------------
------------------------------------------------------------
------------------------------------------------------------
------------------------------------------------------------
------------------------------------------------------------
------------------------------------------------------------
------------------------------------------------------------
------------------------------------------------------------
------------------------------------------------------------
------------------------------------------------------------
------------------------------------------------------------
------------------------------------------------------------
------------------------------------------------------------
------------------------------------------------------------
------------------------------------------------------------
------------------------------------------------------------
------------------------------------------------------------
------------------------------------------------------------
------------------------------------------------------------
------------------------------------------------------------
------------------------------------------------------------
------------------------------------------------------------
------------------------------------------------------------
------------------------------------------------------------
------------------------------------------------------------
------------------------------------------------------------
------------------------------------------------------------
------------------------------------------------------------
------------------------------------------------------------
------------------------------------------------------------
------------------------------------------------------------
------------------------------------------------------------
------------------------------------------------------------
------------------------------------------------------------
------------------------------------------------------------
------------------------------------------------------------
------------------------------------------------------------
------------------------------------------------------------
------------------------------------------------------------
------------------------------------------------------------
------------------------------------------------------------
------------------------------------------------------------
------------------------------------------------------------
------------------------------------------------------------
------------------------------------------------------------
------------------------------------------------------------
-----------------------ctacaagtcccagcaggcttagcgccaggtgagtaag
tattgttgtttacgtgcagacactttatttcttggttacagcgtaaattaacaacaagta
ccagactgctcagcgctatataagtgtcac--aaagttcgtttggctttttggcttctgg
gttttgcattccggtcgcggcacatcaaggccg---------------------------
------------------------------------------------------------
agctgacacttcacgtgatgcgtagctgataagtaaacagga-ttaatattgccagatct
tc----------------------------------------------------------
------------------------------------------------------------
------------------------------------------------------------
------------------------------------------------------------
------------------------------------------------------------
------------------------------------------------------------
------------------------------------------------------------
------------------------------------------------------------
------------------------------------------------------------
------------------------------------------------------------
-----------------------------------------------------------
>Gypsy84|552429
a-----------------------------------------------------------
------------------------------------------------------------
------------------------------------------------------------
------------------------------------------------------------
---------------------------------------------------tg-------
------------------------------------------------------------
------------------------------------------------------------
--------------------------------------------------agatgatgtc
------------------------------------------------------------
---------------tgggcactacaa---------------------------------
------------------------------------------------------------
------------------------------------------------------------
------------------------------------------------------------
------------------------------------------------------------
------------------------------------------------------------
------------------------------------------------------------
------------------------------------------------------------
------------------------------------------------------------
--------------------------gtcctagcag------------------gctttg
cgccatgt----------------------------------------------aaggaa
gtgttgttgtttacg--------tgcggacattt--------------------------
-------------------tatttcctggttgcagcgtaaat--taacaacaggttgtag
agtgctcagcgcta----------------------------------------------
-------tataagtgagtca---------------------------caaagtttgtttg
cccatttg-----cttctgggttttgcatc------------------------------
------------------------------------------------------------
-------------------tgagtcacggcac----------------------------
------------------------------------------------------------
------------------------------------------------------------
------------------------------------------------------------
------------------------------------------------------------
------------------------------------------------------------
------------------------------------------------------------
------------------------------------------------------------
------------------------------------------------------------
------------------------------------------------------------
------------------------------------------------------------
------------------------------------------------------------
------------------------------------------------------------
------------------------------------------------------------
------------------------------------------------------------
------------------------------------------------------------
------------------------------------------------------------
------------------------------------------------------------
------------------------------------------------------------
------------------------------------------------------------
------------------------------------------------------------
------------------------------------------------------------
------------------------------------------------------------
------------------------------------------------------------
------------------------------------------------------------
------------------------------------------------------------
------------------------------------------------------------
------------------------------------------------------------
------------------------------------------------------------
------------------------------------------------------------
------------------------------------------------------------
------------------------------------------------------------
------------------------------------------------------------
------------------------------------------------------------
------------------------------------------------------------
------------------------------------------------------------
------------------------------------------------------------
------------------------------------------------------------
------------------------------------------------------------
------------------------------------------------------------
------------------------------------------------------------
------------------------------------------------------------
------------------------------------------------------------
------------------------------------------------------------
------------------------------------------------------------
------------------------------------------------------------
------------------------------------------------------------
------------------------------------------------------------
------------------------------------------------------------
------------------------------------------------------------
------------------------------------------------------------
------------------------------------------------------------
------------------------------------------------------------
------------------------------------------------------------
------------------------------------------------------------
------------------------------------------------------------
------------------------------------------------------------
------------------------------------------------------------
------------------------------------------------------------
------------------------------------------------------------
------------------------------------------------------------
------------------------------------------------------------
------------------------------------------------------------
------------------------------------------------------------
------------------------------------------------------------
------------------------------------------------------------
------------------------------------------------------------
------------------------------------------------------------
------------------------------------------------------------
------------------------------------------------------------
------------------------------------------------------------
------------------------------------------------------------
------------------------------------------------------------
------------------------------------------------------------
------------------------------------------------------------
------------------------------------------------------------
------------------------------------------------------------
------------------------------------------------------------
------------------------------------------------------------
------------------------------------------------------------
------------------------------------------------------------
------------------------------------------------------------
------------------------------------------------------------
------------------------------------------------------------
------------------------------------------------------------
------------------------------------------------------------
------------------------------------------------------------
------------------------------------------------------------
------------------------------------------------------------
------------------------------------------------------------
------------------------------------------------------------
------------------------------------------------------------
------------------------------------------------------------
------------------------------------------------------------
------------------------------------------------------------
------------------------------------------------------------
------------------------------------------------------------
------------------------------------------------------------
------------------------------------------------------------
------------------------------------------------------------
------------------------------------------------------------
------------------------------------------------------------
------------------------------------------------------------
------------------------------------------------------------
------------------------------------------------------------
------------------------------------------------------------
------------------------------------------------------------
------------------------------------------------------------
------------------------------------------------------------
-----------------------------------------------------------
>Gypsy84|552430
a-----------------------------------------------------------
------------------------------------------------------------
------------------------------------------------------------
------------------------------------------------------------
---------------------------------------------------tg-------
------------------------------------------------------------
------------------------------------------------------------
--------------------------------------------------agatgatgtc
------------------------------------------------------------
---------------tgggcactacaa---------------------------------
------------------------------------------------------------
------------------------------------------------------------
------------------------------------------------------------
------------------------------------------------------------
------------------------------------------------------------
------------------------------------------------------------
------------------------------------------------------------
------------------------------------------------------------
--------------------------gtcctagcag------------------gctttg
cgccatgt----------------------------------------------aaggaa
gtgttgttgtttacg--------tgcggacattt--------------------------
-------------------tatttcctggttgcagcgtaaat--taacaacaggttgtag
agtgctcagcgcta----------------------------------------------
-------tataagtgagtca---------------------------caaagtttgtttg
cccatttg-----cttctgggttttgcatc------------------------------
------------------------------------------------------------
-------------------cgagtcacggcac----------------------------
------------------------------------------------------------
------------------------------------------------------------
------------------------------------------------------------
------------------------------------------------------------
------------------------------------------------------------
------------------------------------------------------------
------------------------------------------------------------
------------------------------------------------------------
------------------------------------------------------------
------------------------------------------------------------
------------------------------------------------------------
------------------------------------------------------------
------------------------------------------------------------
------------------------------------------------------------
------------------------------------------------------------
------------------------------------------------------------
------------------------------------------------------------
------------------------------------------------------------
------------------------------------------------------------
------------------------------------------------------------
------------------------------------------------------------
------------------------------------------------------------
------------------------------------------------------------
------------------------------------------------------------
------------------------------------------------------------
------------------------------------------------------------
------------------------------------------------------------
------------------------------------------------------------
------------------------------------------------------------
------------------------------------------------------------
------------------------------------------------------------
------------------------------------------------------------
------------------------------------------------------------
------------------------------------------------------------
------------------------------------------------------------
------------------------------------------------------------
------------------------------------------------------------
------------------------------------------------------------
------------------------------------------------------------
------------------------------------------------------------
------------------------------------------------------------
------------------------------------------------------------
------------------------------------------------------------
------------------------------------------------------------
------------------------------------------------------------
------------------------------------------------------------
------------------------------------------------------------
------------------------------------------------------------
------------------------------------------------------------
------------------------------------------------------------
------------------------------------------------------------
------------------------------------------------------------
------------------------------------------------------------
------------------------------------------------------------
------------------------------------------------------------
------------------------------------------------------------
------------------------------------------------------------
------------------------------------------------------------
------------------------------------------------------------
------------------------------------------------------------
------------------------------------------------------------
------------------------------------------------------------
------------------------------------------------------------
------------------------------------------------------------
------------------------------------------------------------
------------------------------------------------------------
------------------------------------------------------------
------------------------------------------------------------
------------------------------------------------------------
------------------------------------------------------------
------------------------------------------------------------
------------------------------------------------------------
------------------------------------------------------------
------------------------------------------------------------
------------------------------------------------------------
------------------------------------------------------------
------------------------------------------------------------
------------------------------------------------------------
------------------------------------------------------------
------------------------------------------------------------
------------------------------------------------------------
------------------------------------------------------------
------------------------------------------------------------
------------------------------------------------------------
------------------------------------------------------------
------------------------------------------------------------
------------------------------------------------------------
------------------------------------------------------------
------------------------------------------------------------
------------------------------------------------------------
------------------------------------------------------------
------------------------------------------------------------
------------------------------------------------------------
------------------------------------------------------------
------------------------------------------------------------
------------------------------------------------------------
------------------------------------------------------------
------------------------------------------------------------
------------------------------------------------------------
------------------------------------------------------------
------------------------------------------------------------
------------------------------------------------------------
------------------------------------------------------------
------------------------------------------------------------
------------------------------------------------------------
------------------------------------------------------------
------------------------------------------------------------
------------------------------------------------------------
-----------------------------------------------------------
>Gypsy84|640150
------------------------------------------------------------
------------------------------------------------------------
------------------------------------------------------------
------------------------------------------------------------
------------------------------------------------------------
------------------------------------------------------------
------------------------------------------------------------
------------------------------------------------------------
------------------------------------------------------------
------------------------------------------------------------
------------------------------------------------------------
---------------------agtgctattacgggatcattgtttgctgattgttgcctg
agtgtcagcatgagaaattaaggatcttagag----------------------------
-------------------------------------gagggatgcacggttgccgttta
cttt-agacttacaataatatttttgttattgaatc------------------------
------tttgtggttga-----------------------------cttttgttgtatgc
gaatttgggttgtttattatgttgctaggttgaaaaca---------atttgta-ttttc
c----tttgttaaac-ttttctttcttttgtaggttctgttttggatttg----------
----------------------ctt--taccatcagt--ggccactg----ggttccctg
cactgtgtggatggcggtg-----------------------------------gagaaa
aggtggttgggattg--------tgtggtgatttggtcac--------------------
--tgttgattttttgtg---ttttttaggttgcagtgtgattgctgtgagctgagtgtgg
tgaaaacactgctg----------cttgggtacctcatctgtcctcactttctgggtaac
cggtggccattagtggtttg-------------------------------ttttttctt
ttctttta-------tttagtttatttac-t-----------tttttttcctccttattt
gcaataaagatggagacaatttg------------tatattacaacttgtggaataaaat
ataattgtcctcctaattgtaagtcacttcatttaccctctgctaaat-cattaacacgg
ac-aaaagtcatctggtcacaattggcgtagtcggcagggt--atttaaaattgatttaa
tttagcagaggctgttgtgaagtgtcttactctatcgattgtgcaactttaaatgttt--
-----ttgcataagttcagtgtaagtaaacggtgaccgtgcataaaggatttcgcagact
ctgctttgtggaccctggatgtcattgtgctgattgaactgtcttccagaattcaccaac
agatatggagcaagaactaatggacttgagggagcgggttcaaagcttacaagcacagaa
tgaggagttgatgagactgcgtcccccatctagcagtgatgcccctagccaacctcaccc
ttctgtttctaatgactcatcttcagtgtcttttaacagaatgctttatgtgccccgaga
gaggaagtgcccacgtttttatgggaacatggactctaacttgagtattgaggactggat
tgacgaggctaaggtgtgtattgagggtagaggttgggctgataaagaaaaggtggtctt
tctgttggatcatcttgggggagaagctagaatggaggtaaaacttcatccacctgttac
tagacaaactccagagtctgtttttgaagttttaaaagatttgtatgggggaaaacagac
atttgtacaattacagcagaggttttatgagcgaaaacagaaagaaggtgaatcattgac
tgaattttctcatgctttaatgtcattgatggacttgattcttaatagtaatccaggtag
tgttcccaattccgatagagtgcttcgcgatcagtttgttgaatatgtccaagatgtaac
gctaaaacgtgagttgaaacgacttgtgagggagaagccttctcttacgttgctcgaggt
tcgacgtgaggctcttagatgggtagaagaggggagcagggaagcaactctttcatattc
ccagccatggtgtaatgccactcaaaccagggtagttgaccaggaacctaaggttagatt
ccaggaatcaacagagttaaaagaaatgaaagaaatgttgagacagcaacaagcacaatt
aaatgatcttacccagcgtcttgatagacttatgcctacaaagaatgatccccctgctgc
tgctttaccaaggcaaaatacattgcggcgatgcctacgttgtaacaaaatggggcacat
tgccagattttgtcgttcaccttggcctacagagtcaaactccggatcacctcaggcaaa
tgtaaatgagatttcagttggggaatccgatactgtagcccctactgcaattttaagtca
gattgttgaagggacaagggaagcttcaaagtcacccgtttgccctactattttacagcg
actcgtgggcaaatgccctgttgtaaatgcacagattgggatgggagtagatatttcttg
tttgttggatacaggatccatggtaaccacgataacggagtcattttttgagaaacattt
ccatcaattaggggtgaatggtcttaagaaatgtaactggcttcaattaaaagcagctaa
tggccttgagatcccctatgtgggttattttgaaaccgacgtgaaagtgttgggacaaac
ccttcgaggacagggcattttggttgtgaaagatccagttgatg-tttttttcatcaaaa
gaaagaatttactcctggcctcttgggcatgaacattataggacaatgttataatgattt
gtttgaaaaacatggcccagcactattttcagttccacaggttaggcaggcagaacaagg
ttggagagacgccctatcccagtgtcacagggtggaggatgcccctgttcctggctttgt
tgggtatgccagagtgcagtcctgccaacctgttcagattccagctggaactatgaggtt
agtgcctgctttgtgcccaaagaatatacacagtgggacagtagtggttttagaacccca
aaacccagagaacggggggttacctgctggagtgctaatctcatctgctatgctgcagtg
tgtacaaggtatagttcatgtacctatagttaatgtcggcacagaacctttatatttgcc
ccccaaaattagattgggtagtttgcttaatgttgaaatcataagttcatctcaggacat
tttctttcagggtgataggtcacaggaccctaatgtagtggttgttcagtgtcatgctgt
tacatcggagtcaagcattgatatgcaaggcgtagaactgtctgggctttcagagattga
ggaggaggaagttaagagattgttaatgaaatattcagacgtcttttcaaaacatgatgg
cgatttgggatgtacaaatttaatagaccatcaaatccccttagtagatgatacaccagt
acgccaacgctatcgtagaattccccccagtcagtttgaagatgtgaaggctcacattag
acagttgttggacagccacattattagggagagcagtagcccatatgcctccccaattgt
attggtgaaaaagaaagatggttctttgaggatgtgtattgactaccgccagctgaatgc
cagaacccgtaaggatgcctaccctttgccaaggatagaagagtcgctggatgcattgac
tggagcaaagtggttttcaactttggatctggcaagtggatataatcaggtaccggtagc
ggaatctgatcgattcaagactgctttttgtaccccatttgggctgtttgaatttaacag
gatgccatttggactgtgcaatgccccaagcacttttcaaagattaatggagagaatttt
tggggatcagagttttcagtcgctgctgctctacttggatgatgtgattgttttctcaac
aactattaagcaacatattcaacgactggggttggtgctggataggctgagacaacaaaa
ccttaagataaaactcagtaaatgttgctttttccggtcagaagtacgttatttggggca
tgtggtctcttccactggggttagcacagatccagagaagatatcggccgtagctaagtg
gaatcagccacaaagtcttcaagaactcagatctttccttggctttgctagctactatcg
acggtttgtaaaggacttttcaaaaatggctggacccttgaatgcattggtagcggagct
gattagggggcaaaagagtaaacgacctaagattaacctggggtccaattggactgattc
ttgtgaacatgctttccaagcccttaaaatggctctgactaacgctcctgttctggctta
tgctgatttcagtaagccctttattctagacattgatgcaagtcaccaaggtctgggcgc
tgtgttgtctcaagaacagggaggtaaacatcgaccagtggcttttgcaagccgtggatt
gcgaccacctgaacgtaacatgcaaaattacagctctatgaaattggagtttttggccct
gaaatgggctgttacagaaaagttcagggagtacttgttgggccagaagtgctttgtgta
tactgataataatccacttagccacttgcagactgcaaagttgggagcattggaacagcg
ttgggctaatcaactggcagatttcgatctggaaataaaatacaagcctggacgttcaaa
tgttaatgctgatgctctttctagaaaaactccatctgtggttgaacttgctttaacgac
tccagtgccaaaggagttacatcagtatggtcccaacagttgtcacacagttgccagtga
aaccatgtctgtctttccagaacagcctagggaagatcttggtgcgttacaggaagcgga
tcctgcgattgggcgttttcttgtttattggaatcgccaaaagacccctgatgcacaaga
gagagcaatggagtcatcagaggtgctggaactcgtgcggcagtgggggaagctggtaaa
gatggagggagtgttgtaccgaaagtttcatcctcaagaggaacatcgagaaatccgcca
ggttgtattaccatctgtactcagggaaagagtcttggccagtctacatgatgatcatgg
gcatcaaggcattgaacggaccgcaagtttagtgagaactcgttgttattggccaggtat
gtttaagtttattgaggaatggtgcaagagatgtcagcgttgcactctggctaaagtggt
acgaccaagagtgcgaagtttcatggggcacctgatggcggagagaccattggacatcct
ggctattgacttcacattactggaacctgcatcaaatgggcttgaaaatgtactagttat
gactgatgtgttttcaaagttctcacaagctatcccaactaaagatcaaactgcagtaac
agtggcacgtgttttagtggagcgttggttctacttgtttggagtaccacgacaaatcca
ttccgaccaaggaaggtgctttgaaagcaagttgatctacgagttatgcaaactatatgg
catttcaaagactcgcaccacaccttaccgaccacaaggaaatgggcaatgcgaaaggtt
taatagaaccatgcatgatttgcttcgtacattgccaccaaaggaaaagtgtcgctggcc
agaccatcttgctcaggtagtctttgcgtacaataccacagagcatcaatctactgggta
ctctcctcatgtccttatgtttgggcaggagccacacttgccagtcgattttctgttggg
attggatgatggtttccagagtgacgtagactggatggtgtaccataaggacaacttgga
aaga--atattcaacaatgcccgagctcgtcttcagtgtgccacagaacatcgtgctcga
acaaatgaccagcttgtgcgtcatgagaagctaaaagaaggccagcttgtgtatcgaaga
gctcacaacataaaaggcaggaacaagattcaagatgcttgggattcaaccccttacaaa
gtagtgcggtgccttgatgaacttggagctgtgtatgctattgttcctgtagaaggtggc
aatattagaaacctccatcgttttgaactgcgtccagcctata--cccccccaaatgatt
ttggccttttagatcaggcagactatcaagaaaacttcactgatgaagagggagatattg
taatgatgtccctgaggcctgggggtgtgttatcccaagaaaaagttattccgcaaccta
gaacacaaataatagaagatattagtccatctttacctgtagtggttgatgtggaggacc
agtctgctccacggccggaaggagcggttgtaaggcgtacgagaagagcaagagctggac
agcattcaaacccataccatcttcctcggcctgtacatgtcagtgaagctgagttgcata
gccatgttgctcttccagtaacggggctatccagcaatgtcctaaatggtttgtttcgcc
catggttgtagtggtttaagttaatcgacgagacgtcgatttaaattttggggggtagat
tgtaatgagaccatgtctgggcactacaagtcccagcaggcttagcgccatgcaaggaag
tgttgttgtttatgtgcggacactttatttcctgattgcggcgtaaattaacaacaggtt
gtagattgctcagcgctatataagtgagtc--aaagtttgtttgccattttg--ctgtcg
ttgttgcattctggtcgcggcacgtaaaggccgg--------------------------
------------------------------------------------------------
agtcaacacttcacgtgaggggtagctgatgaacaaacaacatttaatgctgccagatct
tca-----------------tagtgctattacgggatcattgtttgctgattgttgcctg
agtgtcagcatgagaaattaaggatcttagaggagggatgcacggttgccgtttacttta
gacttacaataatatttttgttattgaatctttgtggttgacttttgttgtatgcgaatt
tgggttgtttattatgttgctaggttgaaaacaatttgta-ttttcctttgttaaacttt
tctttcttttgtaggttctgttttggatttgctttaccatcagtggccactgggttccct
gcactgtgtggatggcggtggagaaaaggtggttgggattgtgtggtgatttggtcactg
ttgattttttgtgttttttaggttgcagtgtgattgctgtgagctgagtgtggtgaaaac
actgctgcttgggtacctcatctgtcctcactttctgggtaaccggtggccattagtggt
ttg-ttttttcttttcttttatttagtttatttacttttttttcctccttatttgcaata
aagatggagacaatttgtatattacaacttgtggaataaaatataattgtcctcctaatt
gtaagtcacttcatttaccctctgctaaatcattaacacggacaaaagtcatctggtca
>Gypsy84|640151
------------------------------------------------------------
------------------------------------------------------------
------------------------------------------------------------
------------------------------------------------------------
------------------------------------------------------------
------------------------------------------------------------
------------------------------------------------------------
------------------------------------------------------------
------------------------------------------------------------
------------------------------------------------------------
------------------------------------------------------------
------------------------------------------------------------
------------------------------------------------------------
------------------------------------------------------------
------------------------------------------------------------
------------------------------------------------------------
------------------------------------------------------------
------------------------------------------------------------
------------------------------------------------------------
------------------------------------------------------------
------------------------------------------------------------
------------------------------------------------------------
------------------------------------------------------------
------------------------------------------------------------
------------------------------------------------------------
------------------------------------------------------------
------------------------------------------------------------
------------------------------------------------------------
------------------------------------------------------------
------------------------------------------------------------
------------------------------------------------------------
------------------------------------------------------------
------------------------------------------------------------
------------------------------------------------------------
------------------------------------------------------------
------------------------------------------------------------
------------------------------------------------------------
------------------------------------------------------------
------------------------------------------------------------
------------------------------------------------------------
------------------------------------------------------------
------------------------------------------------------------
------------------------------------------------------------
------------------------------------------------------------
------------------------------------------------------------
------------------------------------------------------------
------------------------------------------------------------
------------------------------------------------------------
------------------------------------------------------------
------------------------------------------------------------
------------------------------------------------------------
------------------------------------------------------------
------------------------------------------------------------
------------------------------------------------------------
------------------------------------------------------------
------------------------------------------------------------
------------------------------------------------------------
------------------------------------------------------------
------------------------------------------------------------
------------------------------------------------------------
------------------------------------------------------------
------------------------------------------------------------
------------------------------------------------------------
------------------------------------------------------------
------------------------------------------------------------
------------------------------------------------------------
------------------------------------------------------------
------------------------------------------------------------
------------------------------------------------------------
------------------------------------------------------------
------------------------------------------------------------
------------------------------------------------------------
------------------------------------------------------------
------------------------------------------------------------
------------------------------------------------------------
------------------------------------------------------------
------------------------------------------------------------
------------------------------------------------------------
------------------------------------------------------------
------------------------------------------------------------
------------------------------------------------------------
------------------------------------------------------------
------------------------------------------------------------
------------------------------------------------------------
------------------------------------------------------------
------------------------------------------------------------
------------------------------------------------------------
------------------------------------------------------------
------------------------------------------------------------
------------------------------------------------------------
------------------------------------------------------------
------------------------------------------------------------
------------------------------------------------------------
------------------------------------------------------------
------------------------------------------------------------
------------------------------------------------------------
------------------------------------------------------------
------------------------------------------------------------
------------------------------------------------------------
------------------------------------------------------------
------------------------------------------------------------
------------------------------------------------------------
------------------------------------------------------------
------------------------------------------------------------
------------------------------------------------------------
------------------------------------------------------------
------------------------------------------------------------
------------------------------------------------------------
------------------------------------------------------------
------------------------------------------------------------
------------------------------------------------------------
------------------------------------------------------------
------------------------------------------------------------
------------------------------------------------------------
------------------------------------------------------------
------------------------------------------------------------
------------------------------------------------------------
------------------------------------------------------------
------------------------------------------------------------
tgtaatgagaccatgtctgggcactacaagtcccagcaggcttagcgccatgcaaggaag
tgttgttgtttatgtgcggacactttatttcctgattgcggcgtaaattaacaacaggtt
gtagattgctcagcgctatataagtgagtc--aaagtttgtttgccattttg--ctgtcg
ttgttgcattctggtcgcggcacgtaaaggccgg--------------------------
------------------------------------------------------------
agtcaacacttcacgtgaggggtagctgatgaacaaacaacatttaatgctgccagatct
tcat--------------------------------------------------------
------------------------------------------------------------
------------------------------------------------------------
------------------------------------------------------------
------------------------------------------------------------
------------------------------------------------------------
------------------------------------------------------------
------------------------------------------------------------
------------------------------------------------------------
------------------------------------------------------------
-----------------------------------------------------------
>Gypsy84|806927
-----------agggatgcacggttgccgt---ttactttagacttacaataatattttt
gttattgaatctttgttgttgacttttgttgcatgcgaatttgggttgtttattatgttg
ctaggttgacaacaatttgtattttcctttgttaaacttttctttcttttgtaggttctg
ttttggatttgctttaccatcagtggccactgggttccctgcactgtgtggatggcggtg
gagaaaaggtggttgggattgtg-tggtgatttggtcactgttgatttttgtg-tttttt
aggttgcagtgtgattgctgtgagctgagtgtg---------------------------
------------------------------------------------------------
--gtgaaaacactgctgcttgggtacctcatctgtcctcactttctgggtaaccggtggc
cattagtggtttgtttttttcttttcttttatttagtttatttac--tttttttcctcct
tatttgcaataaagatggagacaatatgtatattacaacttgtggaataaaagataattg
tccttctaattgtaagtcacttcatttaccctctgctgaatcattaacactgacaaaagt
catctg-----------gtcaagtgctattacgggatcattgtttgctgattgttgcctg
agtgtcagcatgggaaattaaggatcttagagggagtcaacacttcacatgaggggtagc
tgatgagcaaacaacatttaatgctgccagatcttcatagggatgcacggttgccgttta
cttt-agacttacaataatatttttgttattgaatc------------------------
------tttgttgttga-----------------------------cttttgttgtatgc
gaatttgggttgtttattatgttgctaggttgacaaca---------atttgta-ttttc
c----tttgttaaac-ttttctttcttttgtaggttctgttttggatttg----------
----------------------ctt--taccatcagt--ggccactg----ggttccctg
cactgtgtggatggcggtg-----------------------------------gagaaa
aggtggttgggattg--------tgtggtgatttggtcac--------------------
--tgttgattttt-gtg---ttttttaggttgcagtgtgattgctgtgagctgagtgtgg
tgaaaacactgctg----------cttgggtacctcatctgtcctcactttctgggtaac
cggtggccattagtggtttg------------------------------tttttttctt
ttctttta-------tttagtttatttactt-----------tttttttcctccttattt
gcaataaagatggagacaatttg------------tatattacaacttgtggaataaaag
ataattgtccttctaattgtaagtcacttcatttaccctctgctgaat-cattaacactg
ac-aaaagtcatctggtcacaattggcgtagtcggcaggacttatttaaaattgatttaa
tttagcagaggctgttgtgaagtgtcttactctatcgattgtgcaactttaaatgttttt
-----ttgcataagttcagtgtaagtaaacggtgaccgtgcataaaggatttcgcagact
ctgctttgtggaccctggatgtcattgtgctgattgaactgtcttccagaattcaccaac
agatatggagcaagaactaatggacttgagggagcgggttcaaagcttacaagcacagaa
tgaggagttgatgagactgcgtcccccatctagcagtgatgcccctagccaacctcaccc
ttctgtttctaatgacccatcttcagtgtcttttaacagaatgctttatgtgccccgaga
gaggaagtgcccacgtttttatgggaacatggactctaacttgagtattgaggactggat
tgacgaggctaaggtgtgtattgagggtagaggttgggctgataaagaaaaggtggtctt
tctgttggatcatcttgggggagaagctagaatggaggtaaaacttcatccacctgttac
tagacaaactccagagtctgtttttgaagttttaaaagatttgtatgtgggaaaacagac
atttgtacaattacagcagaggttttatgagcgaaaacagaaagaaggtgaatcattgac
tgaattttctcatgctttaatgtcattgatggacttgattcttaatagtaatccaggtag
tgttcccaattccgatagagtgcttcgcgatcagtttgttgaatatgtccaagatgtaac
gctaaaatgtgagttgaaacgacttgtgagggagaagccttctcttacgttgctcgaggt
tcgacgtgaggctcttagatgggtagaagaggggagcggggaagcaactctttcatattc
ccagccatggtgtaatgccactcaaaccagggtagttgaccaggaacctaaggttagatt
ccaggaatcaacagagttaaaagaaatgaaagaaatgttgagacagcaacaagcacaatt
aaatgatcttacccagcgtcttgatagacttatgcctacaaagaatgatccccctgctgt
tgctttaccaaggcaaaatacattgcggcgatgcctacgttgtaacaaaatggggcacat
tgccagattttgtcgttcaccttggcctacagagtcaaactccggatcacctcaggcaaa
tgtaaatgagatttcagttggggaatccgatactgtagcccctactgcaattttaagcca
gattgttgaagggactagggaagcttcaaagtcacccgtttgccctactattttacagcg
actcgtgggcaaatgccctcttgtaaatgcacagattgggatgggagtagatatttcttg
tttgttggatacaggatccatggtaactacgataacagagtcattttttgagaaacattt
ccatcaattaggggtgaatggtcttaagaaatgtaactggcttcaattaaaagcagctaa
tggccttgagatcccctatgtgggttattttgaaaccgacgtgaaagtgttgggacaaac
ccttcgaggacagggcattttggttgtgaaagatccagttgatgttttttttcatcaaaa
gaaagaatttactcctggcctcttgggcatgaacattataggacaatgttataatgattt
gtttgaaaaacatggcccagcactattttcagttccacaggttaggcaggcagaacaagg
ttggagaga----ctatcccagtgtcacagggtggaggatgcccctgttcctggctttgt
tgggtatgccagagtgcagtcctgccaacctgttcagattccagctggaactataaggtt
agtgcctgctttgtgcccaaagaatatacacagtgggacagtagtggttttagaacccca
aaacccagagaacggggggttacccgttggagtgctaatctcatctgctatgctgcagtg
tgtacaaggtatagtccatgtacctatagttaatgtcggcacagaacctttatatttgcc
ccccagaattagattgggtagtttgattaatgttgaaatcataagttcatctcagggcat
tttctttcagggtgatgggtcacaggaccctaatgtagtggttgttcagtgccatgctgt
tacatcgaagtcaagcattgatatgcaaggcgtagaactgtctgggctttcaaagattga
ggaggaggaagttaagagattgttaatgaaatattcagacgtcttttcaaaacatgatgg
cgatttgggatgtacaaatttaatagaccatcaaatccccttagtagatgatacaccagt
acaccaacgctatcgtagaattccccccagtcagtttgaagatgtgaaggctcacattag
acagttgttggacagccacattattagggagagcagtagcccatatgcctccccaattgt
attggtgaaaaagaaagatggttctttgaggatgtgtattgactaccgccagctgaatgc
cagaacccataaggatgcctaccctttgccaaggatagaagagtcgctggatgcattgac
tggagcaaagtggttttcaactttggatctggcaagtggatataatcaggtaccggtagc
ggaatctgatcgattccagactgctttttgtaccccatttgggctgtttgaatttaacag
gatgccatttggactgtgcaatgccccgagcacttttcaaagattaatggagtgaatttt
tggggaccagagttttcagtcgctgctgctctacttggatgatgtgattgttttctcaac
aactattaagcaacatattcaacgactggggctggtgctggataggctgagacaacaaaa
ccttaagataaaactcagtaaatgttgctttttccggtcagaagtacgttatttggggca
tgtggtctcttccactggggttagcacagatccagagaaaatattggccgtagctaagtg
gaatcagccacaaagtcttcaagaactcagatctttccttggctttgctagctactatcg
acggtttgtaaaggacttttcaaaaatggctggacccttgaatgcattggtagcggagct
gattagggggcaaaagagtaaacgacctaagattaacctggggtccaattggactgattc
ttgtgaacatgctttccaagcccttaaaatggctctgactaacactcctgttctggctta
tgctgattttagtaagccttttattctggacattgatgcaagtcaccaaggtctgggcgc
tgtgttgtctcaagaacatggaggtaaacatcgaccagtggcttttgcaagccgtggatt
gcgaccacctgaacgtaacatgcaaaattacagctctatgaaattggagtttttggccct
gaaatgggctgttacagaaaagttcagggagtacttgttgggccagaagtgctttgtgta
cactgataataatccacttagccacttgcagactgcaaagttgggagcattggaacagcg
ttgggctaatcaactggcagatttcgatctggaaataaaatacaagcctggacgttcaaa
tgttaatgctgttgctctttctagaaaaactccatctgtggttgaacttgctttaacgac
tccagtgccaaaggagttacatcagtatggtcccaacagttgtcacacagttgccagtga
aaccatgtctgtctttccagaacagcctagggaagatcttggtgcgttacaggaagcgga
tcctgcgattgggcgttttcttgtttattggaatcgccaaaagacccctgatgcacaaga
gagagcaatggagtcatcagaggtgctggaactcgtgcggcagtgggggaagctggtgaa
gatggagggagtgttgtaccgaaagtttcatcctcaagaggaacatcgagaaatccgcca
ggttgtattaccatctgtactcagggaaagagtcttggccagtctacatgatgatcatgg
gcatcaaggcattgagcggaccgcaagtttagtgagaactcgttgttattggccaggtat
gtttaagtttattgaggaatggtgcaagagatgtcagcgttgcactctggctaaagtggt
acgaccaagagtgcgaagtttcatggggcacctgatggccgagagaccattggacatcct
ggctattgacttcacattactggaacctgcatcaaatgggcttgaaaatgtactggttat
gactgatgtgttttcaaagttctcacaagctatcccaactaaagatcaaactgcagtaac
agtggcacgtgttttagtggagcgttggttctacttgtttggagtaccacgacaaatcca
ttccgatcaaggaaggtgctttgaaagcaagttgatctacgagttatgcaaactatatgg
catttcaaagactcgcaccacaccttaccgaccacaaggaaatgggcaatgcgaaaggtt
taatagaaccatgcatgatttgcttcgtacattgccaccaaaggaaaagtgtcgctggcc
agaccatcttgctcaggtagtctttgcgtacaataccacagagcatcaatctactgggta
ctctcctcatgtccttatgtttgggcaggagccacatttgccagtcgattttctgttggg
attggataatggtttccagagtgacgtagactggatggtgtaccataaggacaacttgga
aaga--atattcaacaatgcccgagctcgtcttcagtgtgccacagaacatcgtgctcga
acaaatgaccagcttgtgcgacatgagaagctaaaagaaggcaagcttgtgtatcgaaga
gctcacaacataaaaggcaggaacaagattcaagatgcttgggattcaaccccttacaaa
gtagtgcggtgccttgatgaacttggagctgtgtatgctattgttcctgtagaaggtggc
aatattagaaacctccatcgttctgaactgcgtccagcctata--cccccccaaatgatt
ttggccttttagatcaggcagactatcaagaaaacttcactgatgaagagggagatattg
taatgatgtccctggggcctgggggtgtgttatctcaagaaaaagttaatccgcaaccta
gaacacaaataatagaagatattagtccatctttacctgtagtggttgatgtggaggacc
agtctgctccacggccggaaggagcggttgtaaggcgtacgagaagagcaagagctggac
agcattcaaacccataccatcttcctcggcctgtacatgtcagtgaagctgagttgcata
gccatgttgctcttccagtaacggggctgtccagcaatgtcctaaatggtttgtttcgcc
catggttgtagtggtttaagttaatcgacgagacgtcgatttaaattttggggggtagat
tgtaatgagaccatgtctgggcactacaagtcccagcaggcttagcgccatgcaaggaag
tgttgttgtttatgtgcggacactttatttcctgattgcggcataaattaacaacaggtt
gtagattgctcagcgccatataagtgagta--aaggtttgtttgccattttg--ctgtcg
ttgttgcattctggtcgcggcacgtaaaggcc----------------------------
------------------------------------------------------------
------------------------------------------------------------
--------------------gagtgctattacgggatcattgtttgctgattgttgcctg
agtgtcagcatgggaaattaaggatcttagagg---------------------------
------------------------------------------------------------
------------------------------------------------------------
------------------------------------------------------------
------------------------------------------------------------
------------------------------------------------------------
------------------------------------------------------------
------------------------------------------------------------
------------------------------------------------------------
-----------------------------------------------------------
>Gypsy84|806928
------------------------------------------------------------
------------------------------------------------------------
------------------------------------------------------------
------------------------------------------------------------
------------------------------------------------------------
------------------------------------------------------------
------------------------------------------------------------
------------------------------------------------------------
------------------------------------------------------------
------------------------------------------------------------
------------------------------------------------------------
------------------------------------------------------------
------------------------------------------------------------
--------------------------------------agggatgcacggttgccgttta
cttt-agacttacaataatgtttttgttattgaatc------------------------
------ttttttgttga-----------------------------cttttgttgtatgc
gaatttgggttgtttattatgttgctaggttgacaacaatttg---tatttgta-ttttc
c----tttgttaaac-ttttctttcttttgtaggttctgttttggatttg----------
----------------------ctt--taccatcagt--ggctactg----ggttccctg
cactgtgtggatggcggtg-----------------------------------gagaaa
aggtggttgggattg--------tgtggtgatttggtcac--------------------
--tgttgattttt-gtg---ttttttaggtttcagtgtgattgctgtgagctgagtgtgg
tgagaacactgctt----------cttgggtacctcatctgtcctcactttctgggtaac
cggtggccattaggggtttg------------------------------tttttttctt
ttccttta-------tttagtttatttac---------------tttttcctccttgttt
gcaatagagatggagacaatttg------------tatactacaacttgtgaaataaaat
ataattgttctcctaattgtaagtcacttcatttaccctctgctaaat-cattaacactg
aa-aaaagttatctgttca-----------------------------------------
------------------------------------------------------------
------------------------------------------------------------
------------------------------------------------------------
------------------------------------------------------------
------------------------------------------------------------
------------------------------------------------------------
------------------------------------------------------------
------------------------------------------------------------
------------------------------------------------------------
------------------------------------------------------------
------------------------------------------------------------
------------------------------------------------------------
------------------------------------------------------------
------------------------------------------------------------
------------------------------------------------------------
------------------------------------------------------------
------------------------------------------------------------
------------------------------------------------------------
------------------------------------------------------------
------------------------------------------------------------
------------------------------------------------------------
------------------------------------------------------------
------------------------------------------------------------
------------------------------------------------------------
------------------------------------------------------------
------------------------------------------------------------
------------------------------------------------------------
------------------------------------------------------------
------------------------------------------------------------
------------------------------------------------------------
------------------------------------------------------------
------------------------------------------------------------
------------------------------------------------------------
------------------------------------------------------------
------------------------------------------------------------
------------------------------------------------------------
------------------------------------------------------------
------------------------------------------------------------
------------------------------------------------------------
------------------------------------------------------------
------------------------------------------------------------
------------------------------------------------------------
------------------------------------------------------------
------------------------------------------------------------
------------------------------------------------------------
------------------------------------------------------------
------------------------------------------------------------
------------------------------------------------------------
------------------------------------------------------------
------------------------------------------------------------
------------------------------------------------------------
------------------------------------------------------------
------------------------------------------------------------
------------------------------------------------------------
------------------------------------------------------------
------------------------------------------------------------
------------------------------------------------------------
------------------------------------------------------------
------------------------------------------------------------
------------------------------------------------------------
------------------------------------------------------------
------------------------------------------------------------
------------------------------------------------------------
------------------------------------------------------------
------------------------------------------------------------
------------------------------------------------------------
------------------------------------------------------------
------------------------------------------------------------
------------------------------------------------------------
------------------------------------------------------------
------------------------------------------------------------
------------------------------------------------------------
------------------------------------------------------------
------------------------------------------------------------
------------------------------------------------------------
------------------------------------------------------------
------------------------------------------------------------
------------------------------------------------------------
------------------------------------------------------------
------------------------------------------------------------
------------------------------------------------------------
------------------------------------------------------------
------------------------------------------------------------
------------------------------------------------------------
------------------------------------------------------------
------------------------------------------------------------
------------------------------------------------------------
------------------------------------------------------------
------------------------------------------------------------
------------------------------------------------------------
------------------------------------------------------------
------------------------------------------------------------
------------------------------------------------------------
------------------------------------------------------------
------------------------------------------------------------
------------------------------------------------------------
------------------------------------------------------------
------------------------------------------------------------
------------------------------------------------------------
------------------------------------------------------------
------------------------------------------------------------
------------------------------------------------------------
------------------------------------------------------------
------------------------------------------------------------
------------------------------------------------------------
------------------------------------------------------------
------------------------------------------------------------
-----------------------------------------------------------
>Gypsy84|806929
------------------------------------------------------------
------------------------------------------------------------
------------------------------------------------------------
------------------------------------------------------------
------------------------------------------------------------
------------------------------------------------------------
------------------------------------------------------------
------------------------------------------------------------
------------------------------------------------------------
------------------------------------------------------------
------------------------------------------------------------
------------------------------------------------------------
------------------------------------------------------------
------------------------------------------------------------
------------------------------------------------------------
------------------------------------------------------------
------------------------------------------------------------
------------------------------------------------------------
------------------------------------------------------------
------------------------------------------------------------
------------------------------------------------------------
------------------------------------------------------------
------------------------------------------------------------
------------------------------------------------------------
------------------------------------------------------------
------------------------------------------------------------
------------------------------------------------------------
------------------------------------------------------------
------------------------------------------------------------
------------------------------------------------------------
------------------------------------------------------------
------------------------------------------------------------
------------------------------------------------------------
------------------------------------------------------------
------------------------------------------------------------
------------------------------------------------------------
------------------------------------------------------------
------------------------------------------------------------
------------------------------------------------------------
------------------------------------------------------------
------------------------------------------------------------
------------------------------------------------------------
------------------------------------------------------------
------------------------------------------------------------
------------------------------------------------------------
------------------------------------------------------------
------------------------------------------------------------
------------------------------------------------------------
------------------------------------------------------------
------------------------------------------------------------
------------------------------------------------------------
------------------------------------------------------------
------------------------------------------------------------
------------------------------------------------------------
------------------------------------------------------------
------------------------------------------------------------
------------------------------------------------------------
------------------------------------------------------------
------------------------------------------------------------
------------------------------------------------------------
------------------------------------------------------------
------------------------------------------------------------
------------------------------------------------------------
------------------------------------------------------------
------------------------------------------------------------
------------------------------------------------------------
------------------------------------------------------------
------------------------------------------------------------
------------------------------------------------------------
------------------------------------------------------------
------------------------------------------------------------
------------------------------------------------------------
------------------------------------------------------------
------------------------------------------------------------
------------------------------------------------------------
------------------------------------------------------------
------------------------------------------------------------
------------------------------------------------------------
------------------------------------------------------------
------------------------------------------------------------
------------------------------------------------------------
------------------------------------------------------------
------------------------------------------------------------
------------------------------------------------------------
------------------------------------------------------------
------------------------------------------------------------
------------------------------------------------------------
------------------------------------------------------------
------------------------------------------------------------
------------------------------------------------------------
------------------------------------------------------------
------------------------------------------------------------
------------------------------------------------------------
------------------------------------------------------------
------------------------------------------------------------
------------------------------------------------------------
------------------------------------------------------------
------------------------------------------------------------
------------------------------------------------------------
------------------------------------------------------------
------------------------------------------------------------
------------------------------------------------------------
------------------------------------------------------------
------------------------------------------------------------
------------------------------------------------------------
------------------------------------------------------------
------------------------------------------------------------
------------------------------------------------------------
------------------------------------------------------------
------------------------------------------------------------
------------------------------------------------------------
------------------------------------------------------------
------------------------------------------------------------
------------------------------------------------------------
------------------------------------------------------------
------------------------------------------------------------
------------------------------------------------------------
------------------------------------------------------------
---------------------------------------------------------gat
tgtaatgagactatgtctgggcactacaagtcccagcaggcttagcgccatgcaaggaag
tgttgttgtttatgtgcggacactttatttactgtttgtggcgtaaattaacaacaggtt
gtagattgctcagcgctatataagtgattcataaagtttgtttgccattttg--ctgtcg
ttgttgcattctggtcgcggcacgtaaaggccgg--------------------------
------------------------------------------------------------
agtcaacacttcacgtgagggttagctgatgagcaaacaacatttaatgctgccagatct
tcat--------------------------------------------------------
------------------------------------------------------------
------------------------------------------------------------
------------------------------------------------------------
------------------------------------------------------------
------------------------------------------------------------
------------------------------------------------------------
------------------------------------------------------------
------------------------------------------------------------
------------------------------------------------------------
-----------------------------------------------------------
>Gypsy84|806930
------------------------------------------------------------
------------------------------------------------------------
------------------------------------------------------------
------------------------------------------------------------
------------------------------------------------------------
------------------------------------------------------------
------------------------------------------------------------
------------------------------------------------------------
------------------------------------------------------------
------------------------------------------------------------
------------------------------------------------------------
--------------------------------------------tgctgattgttgcctg
agtgtcagcatgggaaattaaggatcttagag----------------------------
-------------------------------------gagggatgcacggttgccgttta
cttt-agacttacaataatgtttttgttattgaatc------------------------
------ttttttgttga-----------------------------cttttgttgtatgc
gaatttaggttgtttattatgttgctaggttgacaacaatttg---tatttgta-ttttc
c----tttgttaaac-ttttctttcttttgtaggttctgttttggatttg----------
----------------------ctt--taccatcagt--ggccactg----ggttccctg
cactgtgtggatggcggtg-----------------------------------gagaaa
aggtaattgggattg--------tgtggtgatttggtcac--------------------
--tgttgattttt-gtg---ttttttaggttgcagtgtgattgctgtgagctgagtgtgg
tgaaaacactgctg----------cttgggtacctcatctgtcctcactttctggttaac
cggtggccattagtggtttgt-----------------------------tttttttctt
ttctttta-------tttagtttatttac---------------tttttcttccttgttt
gcaatagagatggagacaatttg------------tatactacaacttgtgaaataaaat
atcattgttctcctaattgtaagtcacttcatttaccctctgctaaat-cattaacactg
ac-aaaagtcatctggtca-----------------------------------------
------------------------------------------------------------
------------------------------------------------------------
------------------------------------------------------------
------------------------------------------------------------
------------------------------------------------------------
------------------------------------------------------------
------------------------------------------------------------
------------------------------------------------------------
------------------------------------------------------------
------------------------------------------------------------
------------------------------------------------------------
------------------------------------------------------------
------------------------------------------------------------
------------------------------------------------------------
------------------------------------------------------------
------------------------------------------------------------
------------------------------------------------------------
------------------------------------------------------------
------------------------------------------------------------
------------------------------------------------------------
------------------------------------------------------------
------------------------------------------------------------
------------------------------------------------------------
------------------------------------------------------------
------------------------------------------------------------
------------------------------------------------------------
------------------------------------------------------------
------------------------------------------------------------
------------------------------------------------------------
------------------------------------------------------------
------------------------------------------------------------
------------------------------------------------------------
------------------------------------------------------------
------------------------------------------------------------
------------------------------------------------------------
------------------------------------------------------------
------------------------------------------------------------
------------------------------------------------------------
------------------------------------------------------------
------------------------------------------------------------
------------------------------------------------------------
------------------------------------------------------------
------------------------------------------------------------
------------------------------------------------------------
------------------------------------------------------------
------------------------------------------------------------
------------------------------------------------------------
------------------------------------------------------------
------------------------------------------------------------
------------------------------------------------------------
------------------------------------------------------------
------------------------------------------------------------
------------------------------------------------------------
------------------------------------------------------------
------------------------------------------------------------
------------------------------------------------------------
------------------------------------------------------------
------------------------------------------------------------
------------------------------------------------------------
------------------------------------------------------------
------------------------------------------------------------
------------------------------------------------------------
------------------------------------------------------------
------------------------------------------------------------
------------------------------------------------------------
------------------------------------------------------------
------------------------------------------------------------
------------------------------------------------------------
------------------------------------------------------------
------------------------------------------------------------
------------------------------------------------------------
------------------------------------------------------------
------------------------------------------------------------
------------------------------------------------------------
------------------------------------------------------------
------------------------------------------------------------
------------------------------------------------------------
------------------------------------------------------------
------------------------------------------------------------
------------------------------------------------------------
------------------------------------------------------------
------------------------------------------------------------
------------------------------------------------------------
------------------------------------------------------------
------------------------------------------------------------
------------------------------------------------------------
------------------------------------------------------------
------------------------------------------------------------
------------------------------------------------------------
------------------------------------------------------------
------------------------------------------------------------
------------------------------------------------------------
------------------------------------------------------------
------------------------------------------------------------
------------------------------------------------------------
------------------------------------------------------------
------------------------------------------------------------
------------------------------------------------------------
------------------------------------------------------------
------------------------------------------------------------
------------------------------------------------------------
------------------------------------------------------------
------------------------------------------------------------
------------------------------------------------------------
------------------------------------------------------------
------------------------------------------------------------
------------------------------------------------------------
-----------------------------------------------------------
>Gypsy84|806931
------------------------------------------------------------
------------------------------------------------------------
------------------------------------------------------------
------------------------------------------------------------
------------------------------------------------------------
------------------------------------------------------------
------------------------------------------------------------
------------------------------------------------------------
------------------------------------------------------------
------------------------------------------------------------
------------------------------------------------------------
------------------------------------------------------------
------------------------------------------------------------
------------------------------------------------------------
------------------------------------------------------------
------------------------------------------------------------
------------------------------------------------------------
------------------------------------------------------------
------------------------------------------------------------
------------------------------------------------------------
------------------------------------------------------------
------------------------------------------------------------
------------------------------------------------------------
------------------------------------------------------------
------------------------------------------------------------
------------------------------------------------------------
------------------------------------------------------------
------------------------------------------------------------
------------------------------------------------------------
------------------------------------------------------------
------------------------------------------------------------
------------------------------------------------------------
------------------------------------------------------------
------------------------------------------------------------
------------------------------------------------------------
------------------------------------------------------------
----------------------------------gagtcaacacttc-------------
------------------------------------------------------------
------------------------------------------------------------
------------------------------------------------------------
------------------------------------------------------------
------------------------------------------------------------
---acgtgag--------------------------------------------------
-----------------------------gggtagctgatgagcaaac------------
------------------------------------------------------------
------------------------------------------------------------
------------------------------------------------------------
------------------------------------------------------------
------------------------------------------------------------
------------------------------------------------------------
------------------------------------------------------------
-----------------------------------------------------aacattt
------------------------------------------------------------
------------------------------------------------------------
------------------------------------------------------------
------------------------------------------------------------
------------------------------------------------------------
------------------------------------------------------------
------------------------------------------------------------
------------------------------------------------------------
------------------------------------------------------------
------------------------------------------------------------
------------------------------------------------------------
------------------------------------------------------------
------------------------------------------------------------
------------------------------------------------------------
------------------------------------------------------------
------------------------------------------------------------
------------------------------------------------------------
------------------------------------------------------------
------------------------------------------------------------
------------------------------------------------------------
------------------------------------------------------------
------------------------------------------------------------
------------------------------------------------------------
------------------------------------------------------------
--------------------aatgctgcc-------------------------------
------------------------------------------------------------
------------------------------------------------------------
------------------------------------------------------------
------------------------------------------------------------
------------------------------------------------------------
------------------------------------------------------------
------------------------------------------------------------
------------------------------------------------------------
------------------------------------------------------------
------------------------------------------------------------
------------------------------------------------------------
------------------------------------------------------------
------------------------------------------------------------
---------------------------------agatcttc-------------------
------------------------------------------------------------
------------------------------------------------------------
------------------------------------------------------------
------------------------------------------------------------
------------------------------------------------------------
------------------------------------------------------------
------------------------------------------------------------
------------------------------------------------------------
------------------------------------------------------------
------------------------------------------------------------
------------------------------------------------------------
------------------------------------------------------------
------------------------------------------------------------
------------------------------------------------------------
------------------------------------------------------------
------------------------------------------------------------
------------------------------------------------------------
------------------------------------------------------------
------------------------------------------------------------
------------------------------------------------------------
------------------------------------------------------------
------------------------------------------------------------
------------------------------------------------------------
------------------------------------------------------------
------------------------------------------------------------
------------------------------------------------------------
------------------------------------------------------------
----------------------------------------------------------at
tgtaatgagaccatgtctgggcactacaagtcccagcaggcttagcgccatgcaaggaag
tgttgttgtttatgtgcggacactttatttcctgattgcggcgtaaattaacaacaggtt
gtagattgctcagcgctatataagtgagtc--aaggtttgtttgccattttg--ctgtcg
ttgttgcattctggtcgcggcacgtaaaggccg---------------------------
------------------------------------------------------------
------------------------------------------------------------
------------------------------------------------------------
------------------------------------------------------------
------------------------------------------------------------
------------------------------------------------------------
------------------------------------------------------------
------------------------------------------------------------
------------------------------------------------------------
------------------------------------------------------------
------------------------------------------------------------
------------------------------------------------------------
-----------------------------------------------------------
>Gypsy84|882798
------------------------------------------------------------
------------------------------------------------------------
------------------------------------------------------------
------------------------------------------------------------
------------------------------------------------------------
------------------------------------------------------------
------------------------------------------------------------
------------------------------------------------------------
------------------------------------------------------------
------------------------------------------------------------
------------------------------------------------------------
------------------------------------------------------------
------------------------------------------------------------
--------------------------------------agggatgcacggttgccgttta
cttt-agacttacaataatatttttgttattgagtc------------------------
------tttgttgttga-----------------------------cttttgttgtatgc
taatttgggttgtttattatgttgctaggttgaaaaca---------atttgta-ttttc
c----tttgttaaac-ttttctttcttttgtaggttctgttttggatttg----------
----------------------ctt--taccatcagt--ggccactg----ggttccctg
cactgtgtggatggcggtg-----------------------------------gagaaa
aggtggttgggattg--------tgtggtgatttggtcac--------------------
--tgttgattttt-gtg---ttttttaggttgcagtgtgattgctgtgagctgagtgtgg
tgaaaacactgctg----------cttgggtacctcatctgtcctcactttctgggtaac
cggtggccattagtggtttgt-------------------------------tttttctt
ttctttta-------tttagtttatttac-t-----------tttttttcctccttattt
gcaataaagatggagacaatttg------------tatattacaacttgtggaataaaat
ataattgtcctcctaattgtaagtcacttcatttaccctctgctaaat-cattaacactg
ac-aaaagtcatctggtca-----------------------------------------
------------------------------------------------------------
-----------------agtgctattacgggatcattg---------------------t
ttgctgattgttgcctgagtgtcagcatgggaaattaaggatcttagag-----------
------------------------------------------------------------
------------------------------------------------------------
------------------------------------------------------------
------------------------------------------------------------
------------------------------------------------------------
---------------------------------ggagtccacacttc-------------
------------------------------------------------------------
------------------------------------------------------------
------------------------------------------------------------
------------------------------------------------------------
------------------------------------------------------------
---acgtgag--------------------------------------------------
-----------------------------gggtagctgatgagcaaac------------
------------------------------------------------------------
------------------------------------------------------------
------------------------------------------------------------
------------------------------------------------------------
------------------------------------------------------------
------------------------------------------------------------
------------------------------------------------------------
-----------------------------------------------------aacattt
------------------------------------------------------------
------------------------------------------------------------
------------------------------------------------------------
------------------------------------------------------------
------------------------------------------------------------
------------------------------------------------------------
-----------------aatgctgcca---------------------------------
------------------------------------------------------------
------------------------------------------------------------
--------------------------------------------gatcttcat-------
------------------------------------------------------------
------------------------------------------------------------
------------------------------------------------------------
------------------------------------------------------------
--------------caaatttaatagaccatcaaatccccttagtagatgatacaccagt
acgccaacgctatcgtagaattccccccagtcagtttgaagatgtgaaggctcacattag
acagttgttggacagccacattattagggagagcagtagcccatatgcctccccaattgt
attggtgaaaaagaaagatggttctttgaggatgtgtattgactaccgccagctgaatgc
cagaacccgtaaggatgcctacactttgccaaggatagaagagtcgctggatgcattgac
tggagcaaagtggttttcaactttggatctggcaagtggatataatcaggtaccggtagc
ggaatctgatcgattcaagactgctttttgtaccccatttgggctgtttgaatttaacag
gatgccatttggactgtgcaatgccccaagcacttttcaaagattaatggagagaatttt
tggggatcagagttttcagtcgctgctgctctacttggatgatgtgattgttttctcaac
aactattaagcaacatattcaacgactggggctggtgctggataggctgagacaacaaaa
ccttaagataaaactcagtaaatgttgctttttccggtcagaagtacgttatttggggca
tgtggtctcttccactggggttagcacagatccagagaagatatcggccgtagctaagtg
gaatcagccacaaagtcttcaagaactcagatctttccttggctttgctagctactatcg
acggtttgtaaaggacttttcaaaaatggctggacccttgaatgcattggtagcggagct
gattagggggcaaaagagtaaacgacctaagattaacctggggtccaattggacagattc
ttgtgaacatgctttccaagcccttaaaatggctctgactaacgctcctgttctggctta
tgctgattttagtaagccctttattctagacattgatgcaagtcaccaaggtctgggcgc
tgtgttgtctcaagaacatggaggtaaaaatcgaccagtggcttttgcaagccgtggatt
gcgaccacctgaacgtaacatgcaaaattacagctctatgaaattggagtttttggccct
gaaatgggctgttacagaaaagttcagggagtacttgttgggccagaagtgctttgtgta
tactgataataatccacttagccacttgcagactgcaaagttgggagcattggaacagcg
ttgggctaatcaactggcagatttcgatctggaaataaaatacaagcctggacgttcaaa
tgttaatgctgatgctctttctagaaaaactccatctgtggttgaacttgctttaacgac
tccagtgccaaaggagttacatcagtatggtcccaacagttgtcacacagttgccagtga
aaccatgtctgtctttccagaacagcctagggaagatcttggtgcgttacaggaagcgga
tcctgcgattgggcgttttcttgtttattggaatcgccaaaagacccctgatgcacaaga
gagagcaatggagtcatcagaggtgctggaactcgtgcggcagtgggggaagctggtgaa
gatggagggagtgttgtaccgaaagtttcatcctcaagaggaacatcgagaaatccgcca
ggttgtattaccatctgtactcagggaaagagtcttggccagtctacatgatgatcatgg
gcatcaaggcattgaacggaccgcaagtttagtgagaactcgttgttattggccaggtat
gtttaagtttattgaggaatggtgcaagagatgtcagcgttgcactctggctaaagtggt
acgaccaagagtgcgaagtttcatggggcacctgatggcagagagaccattggacatcct
ggctattgacttcacattactggaacctgcatcaaatgggcttgaaaatgtactagttat
gactgatgtgttttcaaagttctcacaagctatcccaactaaagatcaaactgcagtaac
agtggcacgtgttttagtggagcgttggttctacttgtttggagtaccatgacaaatcca
ttccgaccaaggaaggtgctttgaaagcaagttgatctacgagttatgcaaactatatgg
catttcaaagactcgcaccacaccttaccgaccacaaggaaatgggcaatgcgaaaggtt
taatagaaccatgcatgatttgcttcgtacattgccaccaaaggaaaagtgtcgctggcc
agaccatcttgctcaggtagtctttgcgtacaataccacagagcatcaatctactgggta
ctctcctcatgtccttatgtttgggcaggagccacacttgccagtcgattttctgttggg
attggatgatggtttccagagtgacgtagactggatggtgtaccataaggacaacttgga
aagaatatattgaacaatgcccgagctcgtcttcagtgtgccacagaacatcgtgctcga
acaaatgaccagcttgtgcgacatgagaagctaaaagaaggccagcttgtgtatcgaaga
gctcacaacataaaaggcaggaacaagattcaagatgcttgggattcaaccccttacaaa
gtagtgcggtgccttgatgaacttggagctgtgtatgctattgttcctgtagaaggtggc
aatattagaaacctccatcgttctgaactgcgtccagcctatacccccccccaaatgatt
ttggccttttagatcaggcagactatcaagaaaacttcactgatgaagagggagatattg
taatgatgtccctgaggcctgggggtgtgttatcccaagaaaaagttattccgcaaccta
gaacacaaataatagaagatatgagtccatctttacctgtagtggttgatgtggaggacc
agtctgctccacggccggaaggagcggttgtaaggcgtacgagaagagcaagagctggac
agcattcaaacccataccatcttcctcggcctgtacatgtcagtgaagctgagttgcata
gccatgttgctcttccagtaacggggctgtccagcaatgtcctaaatggtttgtttcgcc
catggttgtagtggtttaagttaatcgacgagacgtcgatttaaattttggggggtagat
tgtaatgagaccatgtctgggcactacaagtcccagcaggcttagcgccatgcaaggaag
tgttgttgtttatgtgcggacactttatttcctgattgcggtgtaaattaacaacaggtt
gtagattgctcagcgctatataagtgagtc--aaagtttgtttgccattttg--ctgtcg
ttgttgcattctggtcgcggcacgtaaaggccg---------------------------
------------------------------------------------------------
------------------------------------------------------------
------------------------------------------------------------
------------------------------------------------------------
------------------------------------------------------------
------------------------------------------------------------
------------------------------------------------------------
------------------------------------------------------------
------------------------------------------------------------
------------------------------------------------------------
------------------------------------------------------------
------------------------------------------------------------
-----------------------------------------------------------
>Gypsy84|882799
------------------------------------------------------------
------------------------------------------------------------
------------------------------------------------------------
------------------------------------------------------------
------------------------------------------------------------
------------------------------------------------------------
------------------------------------------------------------
------------------------------------------------------------
------------------------------------------------------------
------------------------------------------------------------
------------------------------------------------------------
------------------------------------------------------------
------------------------------------------------------------
------------------------------------------------------------
------------------------------------------------------------
------------------------------------------------------------
------------------------------------------------------------
------------------------------------------------------------
------------------------------------------------------------
------------------------------------------------------------
------------------------------------------------------------
------------------------------------------------------------
------------------------------------------------------------
------------------------------------------------------------
------------------------------------------------------------
------------------------------------------------------------
------------------------------------------------------------
------------------------------------------------------------
------------------------------------------------------------
------------------------------------------------------------
------------------------------------------------------------
------------------------------------------------------------
------------------------------------------------------------
------------------------------------------------------------
------------------------------------------------------------
------------------------------------------------------------
------------------------------------------------------------
------------------------------------------------------------
------------------------------------------------------------
------------------------------------------------------------
------------------------------------------------------------
------------------------------------------------------------
------------------------------------------------------------
------------------------------------------------------------
------------------------------------------------------------
------------------------------------------------------------
------------------------------------------------------------
------------------------------------------------------------
------------------------------------------------------------
------------------------------------------------------------
------------------------------------------------------------
------------------------------------------------------------
------------------------------------------------------------
------------------------------------------------------------
------------------------------------------------------------
------------------------------------------------------------
------------------------------------------------------------
------------------------------------------------------------
------------------------------------------------------------
------------------------------------------------------------
------------------------------------------------------------
------------------------------------------------------------
------------------------------------------------------------
------------------------------------------------------------
------------------------------------------------------------
------------------------------------------------------------
------------------------------------------------------------
------------------------------------------------------------
------------------------------------------------------------
------------------------------------------------------------
------------------------------------------------------------
------------------------------------------------------------
------------------------------------------------------------
------------------------------------------------------------
------------------------------------------------------------
------------------------------------------------------------
------------------------------------------------------------
------------------------------------------------------------
------------------------------------------------------------
------------------------------------------------------------
------------------------------------------------------------
------------------------------------------------------------
------------------------------------------------------------
------------------------------------------------------------
------------------------------------------------------------
------------------------------------------------------------
------------------------------------------------------------
------------------------------------------------------------
------------------------------------------------------------
------------------------------------------------------------
------------------------------------------------------------
------------------------------------------------------------
------------------------------------------------------------
------------------------------------------------------------
------------------------------------------------------------
------------------------------------------------------------
------------------------------------------------------------
------------------------------------------------------------
------------------------------------------------------------
------------------------------------------------------------
------------------------------------------------------------
------------------------------------------------------------
------------------------------------------------------------
------------------------------------------------------------
------------------------------------------------------------
------------------------------------------------------------
------------------------------------------------------------
------------------------------------------------------------
------------------------------------------------------------
------------------------------------------------------------
------------------------------------------------------------
------------------------------------------------------------
------------------------------------------------------------
------------------------------------------------------------
------------------------------------------------------------
------------------------------------------------------------
------------------------------------------------------------
------------------------------------------------------------
------------------------------------------------------------
tgtaatgagaccatgtctgggcactacaagtcccagcaggcttagcgccatgcaaggaag
tgttgttgtttatgtgcggacactttatttcctgattgcggtgtaaattaacaacaggtt
gtagattgctcagcgctatataagtgagtc--aaagtttgtttgccattttg--ctgtcg
ttgttgcattctggtcgcggca--------------------------------------
------------------------------------------------------------
------------------------------------------------------------
------------------------------------------------------------
------------------------------------------------------------
------------------------------------------------------------
------------------------------------------------------------
------------------------------------------------------------
------------------------------------------------------------
------------------------------------------------------------
------------------------------------------------------------
------------------------------------------------------------
------------------------------------------------------------
-----------------------------------------------------------
>Gypsy84|977355
gattgtaatgagactatgtctgggcactacaagtcccagcaggcttagga--atg-----
--caaggaag---tgttgttta-------tgtgcggacactttatttcctgattgcg-gc
gtaaattaacaacaggttgta---------------------------------------
-------------------------------gattgctcagcactatataagtgagt---
--aaaagtttgtttgccattttg-ctgtcgtt----------------------------
--gttgcattctggtcgcggcacgtaaaggcc----------------------------
------------------------------------------------------------
--gagtcaacact------------------------tcacgtgaggggtagctgatga-
------------------------------------------------------------
----------------gcaaacaacat---------------------------------
-------------------------------------------ttaatgctgccagatct
t-----------------catagtgctgatacaggatcattgtctgctgattgttgcctg
agtgtcagcatgggaaattaaggatcttagag----------------------------
-------------------------------------gagggatgcacggttgccgttta
cttt-agacttacaataatatttttgttattgaatc------------------------
------ttt-ttgttga-----------------------------cttttgttgtatgc
gaatttgggttgtttattatgttgctaggttgacaacaatttg---tatctgta-ttttc
c----tttgttaaac-ttttctttcttttgtaggttctgttttggatttg----------
----------------------ctt--taccatcagt--ggccactg----ggttccctg
cactgtgtggatggcggtg-----------------------------------gaaaaa
aggtggttgggattg--------tgtggtgatttggtcac--------------------
--tgttgattttt-gtgt--ttttttaagttgcagtgtgattgctgtgagctgagtgtgg
tgaaaacactgctg----------cttgggtacctcatctgtcctcactttctgggtaac
cggtggccattagtggtttg------------------------------tttttttctt
ttctttta-------tttagtttatttactt-----------tttttttcctccttgttt
gcaataaa----gagacaatttg------------tatactccaatttgtgaaataaaat
ataattgttcttctaactgtaagtcacttcatttaccctctgctaaat-cattaacactg
ac-aaaagtcatctggtca-----------------------------------------
------------------------------------------------------------
------------------------------------------------------------
------------------------------------------------------------
------------------------------------------------------------
------------------------------------------------------------
------------------------------------------------------------
------------------------------------------------------------
------------------------------------------------------------
------------------------------------------------------------
------------------------------------------------------------
------------------------------------------------------------
------------------------------------------------------------
------------------------------------------------------------
------------------------------------------------------------
------------------------------------------------------------
------------------------------------------------------------
------------------------------------------------------------
------------------------------------------------------------
------------------------------------------------------------
------------------------------------------------------------
------------------------------------------------------------
------------------------------------------------------------
------------------------------------------------------------
------------------------------------------------------------
------------------------------------------------------------
------------------------------------------------------------
------------------------------------------------------------
------------------------------------------------------------
------------------------------------------------------------
------------------------------------------------------------
------------------------------------------------------------
------------------------------------------------------------
------------------------------------------------------------
------------------------------------------------------------
------------------------------------------------------------
------------------------------------------------------------
------------------------------------------------------------
------------------------------------------------------------
------------------------------------------------------------
------------------------------------------------------------
------------------------------------------------------------
------------------------------------------------------------
------------------------------------------------------------
------------------------------------------------------------
------------------------------------------------------------
------------------------------------------------------------
------------------------------------------------------------
------------------------------------------------------------
------------------------------------------------------------
------------------------------------------------------------
------------------------------------------------------------
------------------------------------------------------------
------------------------------------------------------------
------------------------------------------------------------
------------------------------------------------------------
------------------------------------------------------------
------------------------------------------------------------
------------------------------------------------------------
------------------------------------------------------------
------------------------------------------------------------
------------------------------------------------------------
------------------------------------------------------------
------------------------------------------------------------
------------------------------------------------------------
------------------------------------------------------------
------------------------------------------------------------
------------------------------------------------------------
------------------------------------------------------------
------------------------------------------------------------
------------------------------------------------------------
------------------------------------------------------------
------------------------------------------------------------
------------------------------------------------------------
------------------------------------------------------------
------------------------------------------------------------
------------------------------------------------------------
------------------------------------------------------------
------------------------------------------------------------
------------------------------------------------------------
------------------------------------------------------------
------------------------------------------------------------
------------------------------------------------------------
------------------------------------------------------------
------------------------------------------------------------
------------------------------------------------------------
------------------------------------------------------------
------------------------------------------------------------
------------------------------------------------------------
------------------------------------------------------------
------------------------------------------------------------
------------------------------------------------------------
------------------------------------------------------------
------------------------------------------------------------
------------------------------------------------------------
------------------------------------------------------------
------------------------------------------------------------
------------------------------------------------------------
------------------------------------------------------------
------------------------------------------------------------
------------------------------------------------------------
------------------------------------------------------------
------------------------------------------------------------
------------------------------------------------------------
------------------------------------------------------------
------------------------------------------------------------
------------------------------------------------------------
------------------------------------------------------------
-----------------------------------------------------------
>Gypsy84|977356
------------------------------------------------------------
------------------------------------------------------------
------------------------------------------------------------
------------------------------------------------------------
------------------------------------------------------------
------------------------------------------------------------
------------------------------------------------------------
------------------------------------------------------------
------------------------------------------------------------
------------------------------------------------------------
------------------------------------------------------------
------------------------------------------------------------
------------------------------------------------------------
------------------------------------------------------------
------------------------------------------------------------
------------------------------------------------------------
------------------------------------------------------------
------------------------------------------------------------
--------------------------gtcccagcag------------------gcttag
cgccatgca----------------------------------------------aggaa
gtgttgttgtttatg--------tgt----------------------------------
------------------------------------------------------------
------------------------------------------------------------
------------------------------------------------------------
-------------------------------------------cttttccctccttgttt
gcattaaagatggagactatttg------------tatactacaatttgtgaaataaaat
ataattg-----------------------------------------------------
------------------------------------------------------------
------------------------------------------------------------
------------------------------------------------------------
------------------------------------------------------------
------------------------------------------------------------
------------------------------------------------------------
------------------------------------------------------------
------------------------------------------------------------
------------------------------------------------------------
------------------------------------------------------------
------------------------------------------------------------
------------------------------------------------------------
------------------------------------------------------------
------------------------------------------------------------
------------------------------------------------------------
------------------------------------------------------------
------------------------------------------------------------
------------------------------------------------------------
------------------------------------------------------------
------------------------------------------------------------
------------------------------------------------------------
------------------------------------------------------------
------------------------------------------------------------
------------------------------------------------------------
------------------------------------------------------------
------------------------------------------------------------
------------------------------------------------------------
------------------------------------------------------------
------------------------------------------------------------
------------------------------------------------------------
------------------------------------------------------------
------------------------------------------------------------
------------------------------------------------------------
------------------------------------------------------------
------------------------------------------------------------
------------------------------------------------------------
------------------------------------------------------------
------------------------------------------------------------
------------------------------------------------------------
------------------------------------------------------------
------------------------------------------------------------
------------------------------------------------------------
------------------------------------------------------------
------------------------------------------------------------
------------------------------------------------------------
------------------------------------------------------------
------------------------------------------------------------
------------------------------------------------------------
------------------------------------------------------------
------------------------------------------------------------
------------------------------------------------------------
------------------------------------------------------------
------------------------------------------------------------
------------------------------------------------------------
------------------------------------------------------------
------------------------------------------------------------
------------------------------------------------------------
------------------------------------------------------------
------------------------------------------------------------
------------------------------------------------------------
------------------------------------------------------------
------------------------------------------------------------
------------------------------------------------------------
------------------------------------------------------------
------------------------------------------------------------
------------------------------------------------------------
------------------------------------------------------------
------------------------------------------------------------
------------------------------------------------------------
------------------------------------------------------------
------------------------------------------------------------
------------------------------------------------------------
------------------------------------------------------------
------------------------------------------------------------
------------------------------------------------------------
------------------------------------------------------------
------------------------------------------------------------
------------------------------------------------------------
------------------------------------------------------------
------------------------------------------------------------
------------------------------------------------------------
------------------------------------------------------------
------------------------------------------------------------
------------------------------------------------------------
------------------------------------------------------------
------------------------------------------------------------
------------------------------------------------------------
------------------------------------------------------------
------------------------------------------------------------
------------------------------------------------------------
------------------------------------------------------------
------------------------------------------------------------
------------------------------------------------------------
------------------------------------------------------------
------------------------------------------------------------
------------------------------------------------------------
------------------------------------------------------------
------------------------------------------------------------
------------------------------------------------------------
------------------------------------------------------------
------------------------------------------------------------
------------------------------------------------------------
------------------------------------------------------------
------------------------------------------------------------
------------------------------------------------------------
------------------------------------------------------------
------------------------------------------------------------
------------------------------------------------------------
-----------------------------------------------------------
>Gypsy84|1064929
-----------agggatgcacggttgccgt---ttactttagacttacaataatattttt
gttattgaatctttgttgttgacttttgttgtatgcgaatttgggttgtttattatgttg
ctaggttgacaacaatttgtattttcctttgttaaacttttctttcttttgtaggttctg
ttttggatttgctttaccatcagtggccactgggttccctgcactgtgtggatggcggtg
gagaaaaggtggttgggattgtg-tggtgatttggtcactgttgatttttgtgttttttt
aggttgcagtgtgattgctgtgagctgagtgtg---------------------------
------------------------------------------------------------
--gtgaaaacactgctgcttgggtacctcatctgtcctcactttctgggtaaccggtggc
cattagtggtttgtttttttcttttcttttatttagtttatttactttttttttcctcct
tatttgcaataaagatggagacaatttgtatattacaacttgtggaataaaagataattg
tcctcctaattgtaagtcacttcatttaccctctgctgaatcattaacactgacaaaagt
catctg-----------gtcaagtgctattacgggatcattgtttgctgattgttgcctg
agtgtcagcatgggaaattaaggatcttagagggagtcaacacttcacgtgaggggtagc
tgatgagcaaacaacatttaatgctgccagatcttcatagggatgcacggttgccgttta
cttt-agacttacaataatatttttgttattgaatc------------------------
------tttgttgttga-----------------------------cttttgttgtatgc
gaatttgggttgtttattatgttgctaggttgacaaca---------atttgta-ttttc
c----tttgttaaac-ttttctttcttttgtaggttctgttttggatttg----------
----------------------ctt--taccatcagt--ggccactg----ggttccctg
cactgtgtggatggcggtg-----------------------------------gagaaa
aggtggttgggattg--------tgtggtgatttggtcac--------------------
--tgttgattttt-gtgt--ttttttaggttgcagtgtgattgctgcgagctgagtgtgg
tgaaaacactgctg----------cttgggtacctcatctgtcctcactttctgggtaac
cggtggccattagtggtttg------------------------------tttttttctt
ttctttta-------tttagtttatttac-t-----------tttttttcctccttattt
gcaataaagatggagacaatttg------------tatattactacttgtggaataaaag
ataattgtcctcctaattgtaagtcacttcatttaccctctgctgaat-cattaacactg
ac-aaaagtcatctggtcacaattggcgtagtcggcagggtttatttaaaatttatttaa
tttagcagaggctgttgtgaagtgtcttactctatcgattgtgcaactttaaatgttttt
ataagtttcataagttcagtgtaagtaaacggtgaccgtgcataaaggatttcgcagact
ctgctttgtggaccctggatgtcattgtgctgattgaactgtcttccagaattcaccaac
agatatggagcaagaactaatggacttgagggagcgggttcaaagcttacaagcacagaa
tgaggagttgatgagactgcgtcccccatctagcagtgatgcccctagccaacctcaccc
ttctgtttctaatgacccatcttcagtgtcttttaacagaatgctttatgtgccccgaga
gaggaagtgcccacgtttttatgggaacatggactctaaattgagtattgaggactggat
tgacgaggataaggtgtgtattgagggtagaggttgggctgataaagaaaaggtggtctt
tctgttggatcatcttgggggagaagctagaatggaggtaaaacttcatccacctgttac
tagacaaactccagagtctgtttttgaagttttaaaagatttgtatgggggaaaacagac
atttgtacaattacagcagaggttttatgagcgaaaacagaaagaaggtgaatcattgac
tgaattttctcatgctttaatgtcattgatggacttgattcttaatagtaatccaggtag
tgttcccaattccgatagagtgcttcgcgatcagtttgttgaatatgtccaagatgtaac
gctaaaacgtgagttgaaacgacttgtgagggagaagccttctcttacgttgctcgaggt
tcgacgtgaggctcttagatgggtagaagaggggagcggggaagcaactctttcatattc
ccagccatggtgtaatgccactcaaaccagggtagttgaccaggaacctaaggttagatt
ccaggaatcaacagagttaaaagaaatgaaagaaatgttgagacagcaacaagcacaatt
aaatgatcttacccagcgtcttgatagacttatgcctacaaagaatgatccccctgctgt
tgctttaccaaggcaaaatacattgcggcgatgcctacgttgtaacaaaatggggcacat
tgccagattttgtcgttcaccttggcctacagagtcaaactccggatcacctcaggcaaa
tgtaaatgagatttcagttggggaatccgatactgtagcccctactgcaattttaagcca
gattgttgaagggactagggaagctccaaagtcacccgtttgccctactattttacagcg
actcgtgggcaaatgccctcttgtaaatgcacagattgggatgggagtagatatttcttg
tttgttggatacaggatccatggtaaccacgataacagagtcattttttgagaaacattt
ccatcaattaggggtgaatggtctcaagaaatgtaactggcttcaattaaaagcagctaa
tggccttgagatcccctatgtgggttattttgaaactgacgtgaaagtgttgggacaaac
ccttcgaggacagggcattttggttgtgaaagatccagttgatgttttttttcatcaaaa
gaaagaatttactcctggcctcttgggcatgaacattataggacaatgttataatgattt
gtttgaaaaacatggcccagcactattttcagttccacaggttaggcaggcagaacaagg
ttggagagacgccctatcccagtgtcacagggtggaggatgcccctgttcctggctttgt
tgggtatgccagagtgcagtcctgccaacctgttcagattccagctggaactatgaggtt
agtgcctgctttgtgcccaaagaatatacacagtgggacagtagtggttttagaacccca
aaacccagagaacggggggttacccgctggagtgctaatctcatctgctatgctgcagtg
tgtacaaggtatagttcatgtacctatagttaatgtcggcacagaacctttatatttgcc
ccccagaattagaatgggtagtttgcttaatgttgaaatcataagttcatctcagggcat
tttctttcagggtgataggtcacaggaccctaatgtagtggttgtttagtgccatgctgt
tacatcggagtcaagcattgatatgcaaggcgtagaactgtctgggctttcagagattga
ggaggaggaagttaagagattgttaatgaaatattcagacgtcttttcaaaacatgatgg
cgatttgggatgtacaaatttaatagaccatcaaatccccttagtagatgatacaccagt
acgccaacgctatcgtagaattccccccagtcagtttgaagatgtgaaggctcacattag
acagttgttggacagccacattattagggagagcagtagcccatatgcctccccaattgt
attggtgaaaaagaaagatggttctttgaggatgtgtattgactaccgccagctgaatgc
cagaacccgtaaggatgcctaccctttgccaaggatagaagagtcgctggatgcattgac
tggagcaaagtggttttcaactttggatctggcaagtggatataatcaggtaccggtagc
ggaatctgatcgattcaagactgctttttgtaccccatttgggctgtttgaatttaacag
gatgccatttggactgtgcaatgccccaagcacttttcaaagattaatggagagaatttt
tggggaccagagttttcagtcgctgctgctctacttggatgatgtgattgttttctcaac
aactattaagcaacatattcaatgactggggctggtgctggataggctgagacaacaaaa
ccttaagataaaactcagtaaatgttgctttttccggtcagaagtacgttatttggggca
tgtggtctcttccactggggttagcacagatccagagaagatatcggccgtagctaagtg
gaatcagccacaaagtcttcaagaactcagatctttccttggctttgctagctactatcg
acggtttgtaaaggacttttcaaaaatggctggacccttgaatgcattggtagcggagct
gattagggggcaaaagagtaaacgacctaagattaacctggggtccaattggactgattc
ttgtgaacatgctttccaagcccttaaaatggctctgactaacgctcctgttctggctta
tgctgattttagtaagccctttattctggacattgatgcaagtcaccaaggtctgggcgc
tgtgttgtctcaagaacatggaggtaaacatcgaccagtggcttttgcaagccgtggatt
gcgaccacctgaacgtaacatgcaaaattacagctctatgaaattggagtttttggccct
gaaatgggctgttacagaaaagttcagggagtacttgttgggccagaagtgctttgtgta
cactgataataatccacttagccacttgcagactgcaaagttgggagcattggaacagcg
ttgggctaatcaactggcagatttcgatttggaaataaaatacaagcctggacgttcaaa
tgttaatgctgatgctctttctagaaaaactacatctgtggttgaacttgctttaacgac
tccagtgccaaaggagttacatcagtatggtcccaacagttgtcacacagttgccagtga
aaccatgtctgtctttccagaacagcctaggaaagatcttggtgcgttacaggaagcgga
tcctgcgattgggcgttttcttgtttattggaatcaccaaaagacccctgatgcacaaga
gagagcaatggagtcatcagaggtgctggaactcgtgcggcagtgggggaagctggtgaa
gatggagggagtgttgtaccgaaagtttcatcctcaagaggaacatcgagaaatccgcca
ggttgtattaccatctgtactcagggaaagagtcttgcccagtctacatgatgatcatgg
gcatcaaggcattgagcggaccgcaagtttagtgagaactcgttgttattggccaggtat
gtttaagtttattgaggaatggtgcaagtgatgtcagcgttgcactctagctaaagtggt
acgaccaagagtgcgaagtttcatggggcacctgatggccgagagaccattggacatcct
ggctattgacttcacattactggaacctgcatcaaatgggcttgaaaatgtactagttat
gactgatgtgttttcaaagttctcacaagctatcccaactaaagatcaaactgcagtaac
agtggcacgtgttttagtggagcgttggttctacttgtttggagtaccacgacaaatcca
ttccgatcaaggaaggtgctttgaaagcaagttgatctacgagttatgcaaactatatgg
catttcaaagactcgcaccacaccttaccgaccacaaggaaatgggcaatgcgaaaggtt
taatagaaccatgcatgatttgcttcgtacattgccaccaaaggaaaagtgtcgctggcc
agaccatcttgctt----------------------------------------------
------------------------------------------------------------
---------------------------------tatggtgtaccataaggacaacttgga
aaga--atattcaacaatgcccgagctcgtcttcagtgtgccacagaacatcgtgctcga
acaaatgaccagcttgtgcgacatgagaagctaaaagaaggccagcttgtgtatcgaaga
gctcacaacataaaaggcaggaacaagattcaagatgcttgggattcaaccccttacaaa
gtagtgcggtgccttgatgaacttggagctgtgtatgctattgttcctgtagaaggtggc
aatattagaaacctccatcgttctgaactgcgtccagcctata--cccccccaaatgatt
ttggccttttagatcaggcagactatcaagaaaacttcactgatgaagagggagatattg
taatgatgtccctggggcctgggggtgtgttatctcaagaaaaagttaatccgcaaccta
gaacacaaataatagaagatattagtccatctttacctgtagtggttgatgtggaggacc
agtctgctccacggccggaaggagcggttgtaaggcgtacgagaagagcaagagctggac
agcattcaaacccataccatcttcctcggcctgtacatgtcagtgaagctgagttgcata
gccatgttgctcttccagtaacggggctgtccagcaatgtcctaaatggtttgtttcgcc
catggttgtagtggtttaagttaatcgacgagacgtcgatttaaattttggggggtagat
tgtaatgagaccatgtctgggcactacaagtcccagcaggcttagcgccatgcaaggaag
tgttgttgtttatgtgcggacactttatttcctgattgcggcgtaaattaacaacaggtt
gtagattgctcagcgctatataagtgagtc--aaagtttgtttgccattttg--ctgtcg
ttgttgcattctggtcgcggcacgtaaaggct----------------------------
------------------------------------------------------------
------------------------------------------------------------
--------------------gagtgctattacgggatcattgtttgctgattgttgcctg
agtgtcagcatgggaaattaaggatcttagagg---------------------------
------------------------------------------------------------
------------------------------------------------------------
------------------------------------------------------------
------------------------------------------------------------
------------------------------------------------------------
------------------------------------------------------------
------------------------------------------------------------
------------------------------------------------------------
-----------------------------------------------------------
>Gypsy84|1064930
------------------------------------------------------------
------------------------------------------------------------
------------------------------------------------------------
------------------------------------------------------------
------------------------------------------------------------
------------------------------------------------------------
------------------------------------------------------------
------------------------------------------------------------
------------------------------------------------------------
------------------------------------------------------------
------------------------------------------------------------
------------------------------------------------------------
------------------------------------------------------------
--------------------------------------agggatgcacggttgccgttta
cttt-agacttacaataatatttttgttattgagtc------------------------
------tttgttgttga-----------------------------cttttgttgtatgc
taatttgggttgtttattatgttgctaggttgaaaaca---------atttgta-ttttc
c----tttgttaaac-ttttctttcttttgtaggttctgttttggatttg----------
----------------------ctt--taccatcagt--ggccactg----ggttccctg
cactgtgtggatggcggtg-----------------------------------gagaaa
aggtggttgggattg--------tgtggtgatttggtcac--------------------
--tgttgattttt-gtg---ttttttaggttgcagtgtgattgctgtgagctgagtgtgg
tgaaaacactgctg----------cttgggtacctcatctgtcctcactttctgggtaac
cggtggccattagtggtttgt-------------------------------tttttctt
ttctttta-------tttagtttatttac-t-----------tttttttcctccttattt
gcaataaagatggagacaatttg------------tatattacaacttgtggaataaaat
ataattgtcctcctaattgtaagtcacttcatttaccctctgctaaat-cattaacactg
ac-aaaagtcatctggtca-----------------------------------------
------------------------------------------------------------
-----------------agtgctattacgggatcattg---------------------t
ttgctgattgttgcctgagtgtcagcatgggaaattaaggatcttagag-----------
------------------------------------------------------------
------------------------------------------------------------
------------------------------------------------------------
------------------------------------------------------------
------------------------------------------------------------
---------------------------------ggagtccacacttc-------------
------------------------------------------------------------
------------------------------------------------------------
------------------------------------------------------------
------------------------------------------------------------
------------------------------------------------------------
---acgtgag--------------------------------------------------
-----------------------------gggtagctgatgagcaaac------------
------------------------------------------------------------
------------------------------------------------------------
------------------------------------------------------------
------------------------------------------------------------
------------------------------------------------------------
------------------------------------------------------------
------------------------------------------------------------
-----------------------------------------------------aacattt
------------------------------------------------------------
------------------------------------------------------------
------------------------------------------------------------
------------------------------------------------------------
------------------------------------------------------------
------------------------------------------------------------
------------------------------------------------------------
------------------------------------------------------------
------------------------------------------------------------
------------------------------------------------------------
------------------------------------------------------------
------------------------------------------------------------
------------------------------------------------------------
------------------------------------------------------------
------------------------------------------------------------
------------------------------------------------------------
------------------------------------------------------------
------------------------------------------------------------
------------------------------------------------------------
------------------------------------------------------------
------------------------------------------------------------
------------------------------------------------------------
------------------------------------------------------------
------------------------------------------------------------
--------------------aatgctgcc-------------------------------
------------------------------------------------------------
------------------------------------------------------------
------------------------------------------------------------
------------------------------------------------------------
------------------------------------------------------------
------------------------------------------------------------
------------------------------------------------------------
------------------------------------------------------------
------------------------------------------------------------
------------------------------------------------------------
------------------------------------------------------------
------------------------------------------------------------
------------------------------------------------------------
---------------------------------agatcttc-------------------
------------------------------------------------------------
------------------------------------------------------------
------------------------------------------------------------
------------------------------------------------------------
------------------------------------------------------------
------------------------------------------------------------
------------------------------------------------------------
------------------------------------------------------------
------------------------------------------------------------
------------------------------------------------------------
------------------------------------------------------------
------------------------------------------------------------
------------------------------------------------------------
------------------------------------------------------------
------------------------------------------------------------
------------------------------------------------------------
------------------------------------------------------------
------------------------------------------------------------
------------------------------------------------------------
------------------------------------------------------------
------------------------------------------------------------
------------------------------------------------------------
------------------------------------------------------------
------------------------------------------------------------
------------------------------------------------------------
------------------------------------------------------------
------------------------------------------------------------
----------------------------------------------------------at
tgtaatgagaccatgtctgggcattacaagtcccagcaggcttagcgccatgcaaggaag
tgttgttgtttatgtgcggacactttatttcctgattgcggcgtaaattaacaacaggtt
gtagattgctcagcgctatataagtgagtc--aaagtttgtttgccattttg--ctgtcg
ttgttgcattctggtcgcggcacgtaaaggccg---------------------------
------------------------------------------------------------
------------------------------------------------------------
------------------------------------------------------------
------------------------------------------------------------
------------------------------------------------------------
------------------------------------------------------------
------------------------------------------------------------
------------------------------------------------------------
------------------------------------------------------------
------------------------------------------------------------
------------------------------------------------------------
------------------------------------------------------------
-----------------------------------------------------------
>Gypsy84|1064931
------------------------------------------------------------
------------------------------------------------------------
------------------------------------------------------------
------------------------------------------------------------
------------------------------------------------------------
------------------------------------------------------------
------------------------------------------------------------
------------------------------------------------------------
------------------------------------------------------------
------------------------------------------------------------
------------------------------------------------------------
------------------------------------------------------------
------------------------------------------------------------
------------------------------------------------------------
------------------------------------------------------------
------------------------------------------------------------
------------------------------------------------------------
------------------------------------------------------------
------------------------------------------------------------
------------------------------------------------------------
------------------------------------------------------------
------------------------------------------------------------
------------------------------------------------------------
------------------------------------------------------------
------------------------------------------------------------
------------------------------------------------------------
------------------------------------------------------------
------------------------------------------------------------
------------------------------------------------------------
------------------------------------------------------------
------------------------------------------------------------
------------------------------------------------------------
------------------------------------------------------------
------------------------------------------------------------
------------------------------------------------------------
------------------------------------------------------------
----------------------------------gagtcaacacttc-------------
------------------------------------------------------------
------------------------------------------------------------
------------------------------------------------------------
------------------------------------------------------------
------------------------------------------------------------
---acgtgag--------------------------------------------------
-----------------------------gggtagctgatgagcaaac------------
------------------------------------------------------------
------------------------------------------------------------
------------------------------------------------------------
------------------------------------------------------------
------------------------------------------------------------
------------------------------------------------------------
------------------------------------------------------------
-----------------------------------------------------aacattt
------------------------------------------------------------
------------------------------------------------------------
------------------------------------------------------------
------------------------------------------------------------
------------------------------------------------------------
------------------------------------------------------------
------------------------------------------------------------
------------------------------------------------------------
------------------------------------------------------------
------------------------------------------------------------
------------------------------------------------------------
------------------------------------------------------------
------------------------------------------------------------
------------------------------------------------------------
------------------------------------------------------------
------------------------------------------------------------
------------------------------------------------------------
------------------------------------------------------------
------------------------------------------------------------
------------------------------------------------------------
------------------------------------------------------------
------------------------------------------------------------
------------------------------------------------------------
------------------------------------------------------------
--------------------aatgctgcc-------------------------------
------------------------------------------------------------
------------------------------------------------------------
------------------------------------------------------------
------------------------------------------------------------
------------------------------------------------------------
------------------------------------------------------------
------------------------------------------------------------
------------------------------------------------------------
------------------------------------------------------------
------------------------------------------------------------
------------------------------------------------------------
------------------------------------------------------------
------------------------------------------------------------
---------------------------------agatcttc-------------------
------------------------------------------------------------
------------------------------------------------------------
------------------------------------------------------------
------------------------------------------------------------
------------------------------------------------------------
------------------------------------------------------------
------------------------------------------------------------
------------------------------------------------------------
------------------------------------------------------------
------------------------------------------------------------
------------------------------------------------------------
------------------------------------------------------------
------------------------------------------------------------
------------------------------------------------------------
------------------------------------------------------------
------------------------------------------------------------
------------------------------------------------------------
------------------------------------------------------------
------------------------------------------------------------
------------------------------------------------------------
------------------------------------------------------------
------------------------------------------------------------
------------------------------------------------------------
------------------------------------------------------------
------------------------------------------------------------
------------------------------------------------------------
------------------------------------------------------------
----------------------------------------------------------at
tgtaatgagaccatgtctgggcactacaagtcccagcaggcttagcgccatgcaaggaag
tgttgttgtttatgtgcggacactttatttcctgattgcggcgtaaattaacaacaggtt
gtagattgctcagcgctatataagtgagtc--aaagtttgtttgccattttg--ctgtcg
ttgttgcattctggtcgcggcacgtaaaggccg---------------------------
------------------------------------------------------------
------------------------------------------------------------
------------------------------------------------------------
------------------------------------------------------------
------------------------------------------------------------
------------------------------------------------------------
------------------------------------------------------------
------------------------------------------------------------
------------------------------------------------------------
------------------------------------------------------------
------------------------------------------------------------
------------------------------------------------------------
-----------------------------------------------------------
>Gypsy84|1064932
------------------------------------------------------------
------------------------------------------------------------
------------------------------------------------------------
------------------------------------------------------------
------------------------------------------------------------
------------------------------------------------------------
------------------------------------------------------------
--------------------------------------------------------tgca
------------------------------------------------------------
---------------tgaaagaggctt---------------------------------
------------------------------------------------------------
-----------------gaagattactactgtga---------taac-----------tg
agggtctggacacaaaatt-----------------------------------------
------------------------------------------------------------
------------------------------------------------------------
------------------------------------------------------------
------------------------------------------------------------
-----tccacaatac---------------------------------------------
--------------------------tgtccaccaa------------------atgttc
agacgtatagaca-----------------------------------------------
------------------gtgcatgtgttg------------------------------
------------------------------------------------------------
------------------------------------------------------------
-------taccagtggggc-----------------------------------------
------------------------------------------------------------
------------------------------------------------------------
------------------------------------------------------------
------------------------------------------------------------
------------------------------------------------------------
------------------------------------------------------------
------------------------------------------------------------
------------------------------------------------------------
------------------------------------------------------------
------------------------------------------------------------
------------------------------------------------------------
------------------------------------------------------------
------------------------------------------------------------
------------------------------------------------------------
------------------------------------------------------------
------------------------------------------------------------
------------------------------------------------------------
------------------------------------------------------------
------------------------------------------------------------
------------------------------------------------------------
------------------------------------------------------------
------------------------------------------------------------
------------------------------------------------------------
------------------------------------------------------------
------------------------------------------------------------
------------------------------------------------------------
------------------------------------------------------------
------------------------------------------------------------
------------------------------------------------------------
------------------------------------------------------------
------------------------------------------------------------
------------------------------------------------------------
------------------------------------------------------------
------------------------------------------------------------
------------------------------------------------------------
------------------------------------------------------------
------------------------------------------------------------
------------------------------------------------------------
------------------------------------------------------------
------------------------------------------------------------
------------------------------------------------------------
------------------------------------------------------------
------------------------------------------------------------
------------------------------------------------------------
------------------------------------------------------------
------------------------------------------------------------
------------------------------------------------------------
------------------------------------------------------------
------------------------------------------------------------
------------------------------------------------------------
------------------------------------------------------------
------------------------------------------------------------
------------------------------------------------------------
------------------------------------------------------------
------------------------------------------------------------
------------------------------------------------------------
------------------------------------------------------------
------------------------------------------------------------
------------------------------------------------------------
------------------------------------------------------------
------------------------------------------------------------
------------------------------------------------------------
------------------------------------------------------------
------------------------------------------------------------
------------------------------------------------------------
------------------------------------------------------------
------------------------------------------------------------
------------------------------------------------------------
------------------------------------------------------------
------------------------------------------------------------
------------------------------------------------------------
------------------------------------------------------------
------------------------------------------------------------
------------------------------------------------------------
------------------------------------------------------------
------------------------------------------------------------
------------------------------------------------------------
------------------------------------------------------------
------------------------------------------------------------
------------------------------------------------------------
------------------------------------------------------------
------------------------------------------------------------
------------------------------------------------------------
------------------------------------------------------------
------------------------------------------------------------
------------------------------------------------------------
------------------------------------------------------------
------------------------------------------------------------
------------------------------------------------------------
------------------------------------------------------------
------------------------------------------------------------
------------------------------------------------------------
------------------------------------------------------------
------------------------------------------------------------
------------------------------------------------------------
------------------------------------------------------------
------------------------------------------------------------
------------------------------------------------------------
------------------------------------------------------------
------------------------------------------------------------
------------------------------------------------------------
------------------------------------------------------------
------------------------------------------------------------
------------------------------------------------------------
------------------------------------------------------------
------------------------------------------------------------
------------------------------------------------------------
------------------------------------------------------------
------------------------------------------------------------
------------------------------------------------------------
------------------------------------------------------------
-----------------------------------------------------------
>Gypsy84|1138163
------------------------------------------------------------
------------------------------------------------------------
------------------------------------------------------------
------------------------------------------------------------
------------------------------------------------------------
------------------------------------------------------------
------------------------------------------------------------
------------------------------------------------------------
------------------------------------------------------------
------------------------------------------------------------
------------------------------------------------------------
------------------------------------------------------------
------------------------------------------------------------
--------------------------------------agggatgcacggttgccgttta
cttt-agacttacaataatatttttgttattgagtc------------------------
------tttgttgttga-----------------------------cttttgttgtatgc
taatttgggttgtttattatgttgctaggttgaaaaca---------atttgta-ttttc
c----tttgttaaac-ttttctttcttttgtaggttctgttttggatttg----------
----------------------ctt--taccatcagt--ggccactg----ggttccctg
cactgtgtggatggcggtg-----------------------------------gagaaa
aggtggttgggattg--------tgtggtgatttggtcac--------------------
--tgttgattttt-gtg---ttttttaggttgcagtgtgattgctgtgagctgagtgtgg
tgaaaacactgctg----------cttgggtacctcatctgtcctcactttctgggtaac
cggtggccattagtggtttg-------------------------------ttttttctt
ttctttta-------tttagtttatttac-t-----------tttttttcctccttattt
gcaataaagatggagacaatttg------------tatattacaacttgtggaataaaat
ataattgtcctcctaattgtaagtcacttcatttaccctctgctaaat-cattaacactg
ac-aaaagtcatctggtcacaattggcgtagtcggcaggac--atttaaaattgatttaa
tttagcagaggctgttgtgaagtgtcttactctatcgattgtgcaactttaaatgttt--
-----ttgcataagttcagtgtaagtaaacggtgaccgtgcataaaggatttcgcagact
ctgctttgtggaccctggatgtcattgtgctgattgaactgtcttccagaattcaccaac
agatatggagcaagaactaatggacttgagggagcgggttcaaagcttacaagcacagaa
tgaggagttgatgagactgcgtcccccatctagcagtgatgcccctagccaacctcaccc
ttctgtttctaatgacccatcctcagtgtcttttaacagaatgctttatgtgccccgaga
gaggaagtgcccacgtttttatgggaacatggactctaacttgagtattgaggactggat
tgacgaggctaaggtgtgtattgagggtagaggttgggctgataaagaaaaggtggtctt
tctgttggatcatcttgggggagaagctagaatggaggtaaaacttcatccacctgttac
tagacaaactccagagtctgtttttgaagttttaaaagatttgtatgggggaaaacagac
atttgtacaattacagcagaggttttatgagcgaaaacagaaagaaggtgaatcattgac
tgaattttctcatgctttaatgtcattgatggacttgattcttaatagtaatccaggtag
tgttcccaattccgatagagtgcttcgcgatcagtttgttgaatatgtccaagatgtaac
gctaaaacgtgagttgaaacgacttgtgagggagaagccttctcttacgttgctcgaggt
tcgacgtgaggctcttagatgggtagaagaggggagcagggaagcaactctttcatattc
ccagccatggtgtaatgccactcaaaccagggtagttgaccaggaacctaaggttagatt
ccaggaatcaacagagttaaaagaaatgaaagaaatgttgagacagcaacaagcacaatt
aaatgatcttacccagcgtcttgatagacttatgcctacaaagaatgatccccctgctgt
tgctttaccaaggcaaaatacattgcggcgatgcctacgttgtaacaaaatggggcacat
tgccagattttgtcgttcaccttggcctacagagtcaaactccggatcacctcaggcaaa
tgtaaatgagatttcagttggggaatccgatactgtagcccctactgcgattttaagcca
gattgttgaagagacaagggaagcttcaaagtcacccgtttgccctactattttacagcg
actcgtgggcaaatgccctgttgtaaatgcacagattgggatgggagtagatatttcttg
tttgttggatacaggatccatggtaaccacgataacagagtcattttttgagaaacattt
ccatcaattaggggtgaatggtcttaagaaatgtaactggcttcaattaaaagcagctaa
tggccttgagatcccctatgtgggttattttgaaaccgacgtgaaagtgttgggacaaac
ccttcgaggacagggcattttggttgtgaaagatccagttgatgttttttttcatcaaaa
gaaagaatttactcctggcctcttgggcatgaacattataggacaatgttataatgattt
atttgaaaaacatggcccagcactattttcagttccacaggttaggcaggcagaacaagg
ttggagagacgccctatcccagtgtcacagggtggaggatgcccctgttcctggctttgt
tgggtatgccagagtgcagtcctgccaacctgttcagattccagctggaactatgaggtt
agtgcctgctttgtgcccaaagaatatacacagtgggacagtagtggttttagaacccca
aaacccagagaacggggggttacctgctggagtgctaatctcatctgctatgctgcagtg
tgtacaaggtatagttcatgtacctatagttaatgtcggcacagaacctttatatttgcc
ccccaaaattagattgggtagtttgcttaatgttgaaatcataagttcatctcagggcat
tttctttcagggtgatgggtcacaggaccctaatgtagtggttgttcagtgtcatgctgt
tacatcggagtcaagcattgatatgcaaggcgtagaactgtctgggctttcacagattga
ggaggaggaagttaagagattgttaatgaaatattcagacgtcttttcaaaacatgatgg
cgatttgggatgtacaaatttaatagaccatcaaatccccttagtagatgatacaccagt
acgccaacgctatcgtagaattccccccagtcagtttgaagatgtgaaggctcacattag
acagttgctggacagccacattattagggagagcagtagcccatatgcctccccaattgt
attggtgaaaaagaaagatggttctttgaggatgtgtattgactaccgccagctgaatgc
cagaacccgtaaggatgcctaccctttgccaaggatagaagagtcgctggatgcattgac
tggagcaaagtggttttcaactttggatctggcaagtggatataatcaggtaccggtagc
ggaatctgatcgattcaagactgctttttgtaccccatttgggctgtttgaatttaacag
gatgccatttggactgtgcaatgccccaagcacttttcaaagattaatggagagaatttt
tggggatcagagttttcagtcgctgctgctctacttggatgatgtgattgttttctcaac
aactattaagcaacatattcaacgactggggctggtgctggataggctgagacaacaaaa
ccttaagataaaactcagtaaatgttgctttttccggtcagaagtacgttatttggggca
tgtggtctcttccactggggttagcacagatccagagaagatatcggccgtagctaagtg
gaatcagccacaaagtcttcaagaactcagatctttccttggctttgctagctactatcg
acggtttgtaaaggacttttcaaaaatggctggacccttgaatgcattggtagcggagct
gattagggggcaaaagagtaaacgacctaagattaacctggggtccaattggactgattc
ttgtgaacatgctttccaagcccttaaaatggctctgactaacgctcctgttctggctta
tgctgattttagtaagccctttattctagacattgatgcaagtcaccaaggtctgggcgc
tgtgttgtctcaagaacatggaggtaaaaatcgaccagtggcttttgcaagccgtggatt
gcgaccacctgaacgtaacatgcaaaattacagctctatgaaattggagtttttggccct
gaaatgggctgttacagaaaagttcagggagtacttgttgggccagaagtgctttgtgta
tactgataataatccacttagccacttgcagactgcaaagttgggagcattggaacagcg
ttgggctaatcaactggcagatttcgatctggaaataaaatacaagcctggacgttcaaa
tgttaatgctgatgctctttctagaaaaactccatctgtggttgaacttgctttaacgac
tccagtgccaaaggagttacatcagtatggtcccaacagttgtcacacagttgccagtga
aaccatgtctgtctttccagaacagcctagggaagatcttggtgcgttacaggaagcgga
tcctgcaattgggcgttttcttgtttattggaatcgccaaaagacccctgatgcacaaga
gagagcaatggagtcatcagaggtgctggaactcgtgcggcagtgggggaagctggtgaa
gatggagggagtgttgtaccgaaagtttcatcctcaagaggaacatcgagaaatccgcca
ggttgtattaccatctgtactcagggaaagagtcttggccagtctacatgatgatcatgg
gcatcaaggcattgaacggaccgcaagtttagtgagaactcgttgttattggccaggtat
gtttaagtttattgaggaatggtgcaagagatgtcagcgttgcactctggctaaagtggt
acgaccaagagtgcgaagtttcatggggcacctgatggcagagagaccattggacatcct
ggctattgacttcacattactggaacctgcatcaaatgggcttgaaaatgtactagttat
gactgatgtgttttcaaagttctcacaagctatcccaactaaagatcaaactgcagtaac
agtggcacgggttttagtgg----------------------------------------
------------------------------------------------------------
------------------------------------------------------------
------------------------------------------------------------
------------------------------------------------------------
------------------------------------------------------------
------------------------------------------------------------
------------------------------------------------------------
------------------------------------------------------------
------------------------------------------------------------
------------------------------------------------------------
------------------------------------------------------------
------------------------------------------------------------
------------------------------------------------------------
------------------------------------------------------------
------------------------------------------------------------
------------------------------------------------------------
------------------------------------------------------------
------------------------------------------------------------
------------------------------------------------------------
------------------------------------------------------------
------------------------------------------------------------
------------------------------------------------------------
------------------------------------------------------------
------------------------------------------------------------
---------------------agtgcaattacgggatcattgtttgctgattgttgcctg
agtgtcagcatgggaaattaaggatcttagagg---------------------------
------------------------------------------------------------
------------------------------------------------------------
------------------------------------------------------------
------------------------------------------------------------
------------------------------------------------------------
------------------------------------------------------------
------------------------------------------------------------
------------------------------------------------------------
-----------------------------------------------------------
>Gypsy84|1138164
------------------------------------------------------------
------------------------------------------------------------
------------------------------------------------------------
------------------------------------------------------------
------------------------------------------------------------
------------------------------------------------------------
------------------------------------------------------------
------------------------------------------------------------
------------------------------------------------------------
------------------------------------------------------------
------------------------------------------------------------
------------------------------------------------------------
------------------------------------------------------------
------------------------------------------------------------
------------------------------------------------------------
------------------------------------------------------------
------------------------------------------------------------
------------------------------------------------------------
------------------------------------------------------------
------------------------------------------------------------
------------------------------------------------------------
------------------------------------------------------------
------------------------------------------------------------
------------------------------------------------------------
------------------------------------------------------------
------------------------------------------------------------
------------------------------------------------------------
------------------------------------------------------------
------------------------------------------------------------
------------------------------------------------------------
------------------------------------------------------------
------------------------------------------------------------
------------------------------------------------------------
------------------------------------------------------------
------------------------------------------------------------
------------------------------------------------------------
----------------------------------gagtccacacttc-------------
------------------------------------------------------------
------------------------------------------------------------
------------------------------------------------------------
------------------------------------------------------------
------------------------------------------------------------
---acgtgag--------------------------------------------------
-----------------------------gggtagctgatgagcaaac------------
------------------------------------------------------------
------------------------------------------------------------
------------------------------------------------------------
------------------------------------------------------------
------------------------------------------------------------
------------------------------------------------------------
------------------------------------------------------------
-----------------------------------------------------aacattt
------------------------------------------------------------
------------------------------------------------------------
------------------------------------------------------------
------------------------------------------------------------
------------------------------------------------------------
------------------------------------------------------------
------------------------------------------------------------
------------------------------------------------------------
------------------------------------------------------------
------------------------------------------------------------
------------------------------------------------------------
------------------------------------------------------------
------------------------------------------------------------
------------------------------------------------------------
------------------------------------------------------------
------------------------------------------------------------
------------------------------------------------------------
------------------------------------------------------------
------------------------------------------------------------
------------------------------------------------------------
------------------------------------------------------------
------------------------------------------------------------
------------------------------------------------------------
------------------------------------------------------------
--------------------aatgctgcc-------------------------------
------------------------------------------------------------
------------------------------------------------------------
------------------------------------------------------------
------------------------------------------------------------
------------------------------------------------------------
------------------------------------------------------------
------------------------------------------------------------
------------------------------------------------------------
------------------------------------------------------------
------------------------------------------------------------
------------------------------------------------------------
------------------------------------------------------------
------------------------------------------------------------
---------------------------------agatcttc-------------------
------------------------------------------------------------
------------------------------------------------------------
------------------------------------------------------------
------------------------------------------------------------
------------------------------------------------------------
------------------------------------------------------------
------------------------------------------------------------
------------------------------------------------------------
------------------------------------------------------------
------------------------------------------------------------
------------------------------------------------------------
------------------------------------------------------------
------------------------------------------------------------
------------------------------------------------------------
------------------------------------------------------------
------------------------------------------------------------
------------------------------------------------------------
------------------------------------------------------------
------------------------------------------------------------
------------------------------------------------------------
------------------------------------------------------------
------------------------------------------------------------
------------------------------------------------------------
------------------------------------------------------------
------------------------------------------------------------
------------------------------------------------------------
------------------------------------------------------------
----------------------------------------------------------at
tgtaatgagaccatgtctgggcactacaagtcccagcaggcttagcgccatgcaaggaag
tgttgttgtttatgtgcggacactttatttcctgattgtggcgtaaattaacaacaggtt
gtagattgctcagcgctatataagtgagtc--aaagtttgtttgccattttg--ctgtcg
ttgttgcattctggtcgcggcacgtaaaggccg---------------------------
------------------------------------------------------------
------------------------------------------------------------
------------------------------------------------------------
------------------------------------------------------------
------------------------------------------------------------
------------------------------------------------------------
------------------------------------------------------------
------------------------------------------------------------
------------------------------------------------------------
------------------------------------------------------------
------------------------------------------------------------
------------------------------------------------------------
-----------------------------------------------------------
>Gypsy84|1337403
------------------------------------------------------------
------------------------------------------------------------
------------------------------------------------------------
------------------------------------------------------------
------------------------------------------------------------
------------------------------------------------------------
------------------------------------------------------------
-------------------------------------------------------gtga-
------------------------------------------------------------
------------------------------------------------------------
------------------------------------------------------------
-----------------gaacactgctgct-taggtgcatcatctgt---------ccta
actttctggataa-----------------------------------------------
---------------------------------ccggcggccattagtgttttttttttt
tttttttgcttatttttctttgctttttctcgaatc------------------------
-----ttttcttttcga-----------------------------ccttttttgtatgt
gaatttgggttgtttattatgccatgagtttgtccagagtttg---tatatgta-ttttc
a----tttgttaatc-ctttctttcttttgtagcttctattttggatttg----------
----------------------ctttgtaccatcag----------------gttccctg
caccgtgtggatggcggtg-----------------------------------gagaaa
aggtggttggagttg--------tgtggtgatttggtcac--------------------
----------------------tttgtgattgcagtgtggttgctgtgagctgagttttg
tgagaac-----------------------------------------------------
------------------------------------------------------------
------------------------------------------------------------
------------------------------------------------------------
------------------------------------------------------------
------------------------------------------------------------
------------------------------------------------------------
------------------------------------------------------------
------------------------------------------------------------
------------------------------------------------------------
------------------------------------------------------------
------------------------------------------------------------
------------------------------------------------------------
------------------------------------------------------------
------------------------------------------------------------
------------------------------------------------------------
------------------------------------------------------------
------------------------------------------------------------
------------------------------------------------------------
------------------------------------------------------------
------------------------------------------------------------
------------------------------------------------------------
------------------------------------------------------------
------------------------------------------------------------
------------------------------------------------------------
------------------------------------------------------------
------------------------------------------------------------
------------------------------------------------------------
------------------------------------------------------------
------------------------------------------------------------
------------------------------------------------------------
------------------------------------------------------------
------------------------------------------------------------
------------------------------------------------------------
------------------------------------------------------------
------------------------------------------------------------
------------------------------------------------------------
------------------------------------------------------------
------------------------------------------------------------
------------------------------------------------------------
------------------------------------------------------------
------------------------------------------------------------
------------------------------------------------------------
------------------------------------------------------------
------------------------------------------------------------
------------------------------------------------------------
------------------------------------------------------------
------------------------------------------------------------
------------------------------------------------------------
------------------------------------------------------------
------------------------------------------------------------
------------------------------------------------------------
------------------------------------------------------------
------------------------------------------------------------
------------------------------------------------------------
------------------------------------------------------------
------------------------------------------------------------
------------------------------------------------------------
------------------------------------------------------------
------------------------------------------------------------
------------------------------------------------------------
------------------------------------------------------------
------------------------------------------------------------
------------------------------------------------------------
------------------------------------------------------------
------------------------------------------------------------
------------------------------------------------------------
------------------------------------------------------------
------------------------------------------------------------
------------------------------------------------------------
------------------------------------------------------------
------------------------------------------------------------
------------------------------------------------------------
------------------------------------------------------------
------------------------------------------------------------
------------------------------------------------------------
------------------------------------------------------------
------------------------------------------------------------
------------------------------------------------------------
------------------------------------------------------------
------------------------------------------------------------
------------------------------------------------------------
------------------------------------------------------------
------------------------------------------------------------
------------------------------------------------------------
------------------------------------------------------------
------------------------------------------------------------
------------------------------------------------------------
------------------------------------------------------------
------------------------------------------------------------
------------------------------------------------------------
------------------------------------------------------------
------------------------------------------------------------
------------------------------------------------------------
------------------------------------------------------------
------------------------------------------------------------
------------------------------------------------------------
------------------------------------------------------------
------------------------------------------------------------
------------------------------------------------------------
------------------------------------------------------------
------------------------------------------------------------
------------------------------------------------------------
------------------------------------------------------------
------------------------------------------------------------
------------------------------------------------------------
------------------------------------------------------------
------------------------------------------------------------
------------------------------------------------------------
------------------------------------------------------------
------------------------------------------------------------
------------------------------------------------------------
------------------------------------------------------------
-----------------------------------------------------------
>Gypsy84|1337404
---tgtaatgagacaatgtctgggcacaacaagtcccagcagg-----------------
------------------------------------------------------------
----------------ttgta---------------------------------------
-------------------------------gattgctcagcgctatataagtaagtc--
-ataaaaattgtttgccattttg-ctttcgtt----------------------------
--gttgcattctggtcatggcacgtaaaggccggtaggtagtgagtttatttgtgtgatg
tggctctctctctttctcgcggagtttcctttttttaatgcatgcataaactgacattta
tagagtcaacact------------------------tcacgtgaggggtagctgatga-
------------------------------------------------------------
----------------gcaaacgaca----------------------------------
-------------------------------------------ttaatgctgccaaatct
t-----------------catagtgctattatgggatcgttgtctgc-----------tg
agtgtcaaaattggaaattatggatcttagag----------------------------
-------------------------------------gagggatgcacggttgccgttta
cttt-agacctacaataatgtctttgttattgaata------------------------
------ttttttgttga-----------------------------catttgttgtatgc
aaatttgggttgtttattatgatgctagattgactacagtttg---tatttgta-ttttt
c----tttgttaaactttttctttcttttgtaggttctgtttaggatttg----------
----------------------ctt--taccatcagt--ggctactg----ggttccctg
cactgtgtggatggtgctg-----------------------------------gagaaa
aagtggttgggattgtgttgatttgtggtgatttggtcac--------------------
--tgttgattttattttt--tttttcaggttgcagtgtgattgctgtaagctgagtgtga
tgagaacactgctg----------cttgggtacctcatctgtcctcactttctgggtaac
cggtggccattagtggtttg------------------------------tttctttctt
ttccttca----------agtttatttac---------------ttttccctccttgttt
gcattaaatattgagactatctgtatc----tttttttactacaacttgtaaaatcaaat
ataattgttctactaattgtaagtcacttgatttaccctctgctaaat-tattaacactg
ac-aaaagtcatctggtca-----------------------------------------
------------------------------------------------------------
------------------------------------------------------------
------------------------------------------------------------
------------------------------------------------------------
------------------------------------------------------------
------------------------------------------------------------
------------------------------------------------------------
------------------------------------------------------------
------------------------------------------------------------
------------------------------------------------------------
------------------------------------------------------------
------------------------------------------------------------
------------------------------------------------------------
------------------------------------------------------------
------------------------------------------------------------
------------------------------------------------------------
------------------------------------------------------------
------------------------------------------------------------
------------------------------------------------------------
------------------------------------------------------------
------------------------------------------------------------
------------------------------------------------------------
------------------------------------------------------------
------------------------------------------------------------
------------------------------------------------------------
------------------------------------------------------------
------------------------------------------------------------
------------------------------------------------------------
------------------------------------------------------------
------------------------------------------------------------
------------------------------------------------------------
------------------------------------------------------------
------------------------------------------------------------
------------------------------------------------------------
------------------------------------------------------------
------------------------------------------------------------
------------------------------------------------------------
------------------------------------------------------------
------------------------------------------------------------
------------------------------------------------------------
------------------------------------------------------------
------------------------------------------------------------
------------------------------------------------------------
------------------------------------------------------------
------------------------------------------------------------
------------------------------------------------------------
------------------------------------------------------------
------------------------------------------------------------
------------------------------------------------------------
------------------------------------------------------------
------------------------------------------------------------
------------------------------------------------------------
------------------------------------------------------------
------------------------------------------------------------
------------------------------------------------------------
------------------------------------------------------------
------------------------------------------------------------
------------------------------------------------------------
------------------------------------------------------------
------------------------------------------------------------
------------------------------------------------------------
------------------------------------------------------------
------------------------------------------------------------
------------------------------------------------------------
------------------------------------------------------------
------------------------------------------------------------
------------------------------------------------------------
------------------------------------------------------------
------------------------------------------------------------
------------------------------------------------------------
------------------------------------------------------------
------------------------------------------------------------
------------------------------------------------------------
------------------------------------------------------------
------------------------------------------------------------
------------------------------------------------------------
------------------------------------------------------------
------------------------------------------------------------
------------------------------------------------------------
------------------------------------------------------------
------------------------------------------------------------
------------------------------------------------------------
------------------------------------------------------------
------------------------------------------------------------
------------------------------------------------------------
------------------------------------------------------------
------------------------------------------------------------
------------------------------------------------------------
------------------------------------------------------------
------------------------------------------------------------
------------------------------------------------------------
------------------------------------------------------------
------------------------------------------------------------
------------------------------------------------------------
------------------------------------------------------------
------------------------------------------------------------
------------------------------------------------------------
------------------------------------------------------------
------------------------------------------------------------
------------------------------------------------------------
------------------------------------------------------------
------------------------------------------------------------
------------------------------------------------------------
------------------------------------------------------------
------------------------------------------------------------
------------------------------------------------------------
------------------------------------------------------------
-----------------------------------------------------------
>Gypsy84|1491505
---tgtaaagagacgatg--tgggcactacaagacccagcaggcttagtgccatg-----
--taaggaagtgttgttgttta-------cgtgcagacaatttatttcctggttgcaggc
gtaaattaacaacaggttgta---------------------------------------
-------------------------------cagagctcagcactataaaagtgagtc--
-ataaagtttgtatgcccttttgcctctcggt----------------------------
--tttgcattctagttgtggcacgtaatggccg---------------------------
------------------------------------------------------------
--gagtcaacact------------------------tcacgtgataa------------
------------------------------------------------------------
----------------gcaaacggga----------------------------------
-------------------------------------------ttaatgctgccagatct
tta------------------agtgctattatgggatcattgcctactgactgttgcctg
agtgtcagaatggaaaattatggatcttagag----------------------------
-------------------------------------gagggatgtacagttgctgttta
ctttaaaatctaatataatagttttgttattgaatc------------------------
----tttttctttttga-----------------------------tgttttgt-----t
gaatgcgggttgtttattatgctgttagtttgacaactgtttg--tattttgta-ctttc
c----tttgttatac-ttttctttcttttgtaggttctattttggatttg----------
----------------------ctttataccatcagt--ggccagtg----ggttctct-
----------------tgg-----------------------------------aaaaaa
aggtggttgggattg--------tgtggtgatttggtcaca-------------------
-ttattgattttg-------tgttttaggttgcagtgtgattgctgtgagttgagtgcgg
tgagaacattgttg------------------acacatctgtcctcacttcctgaggaac
cagtggccattagtggtttg--------------------------------ttttttta
ttcttttg-------ttta-------------------------ctttccctccttgttt
acatttacgattaagaatacttgtatc----ttgttatac--caacttgtataa-aaact
ttaattgttctcctgattgtaagtcacttcatttaccctgcgctaact-cgttttcactg
at-aacagtcatctggtca-----------------------------------------
------------------------------------------------------------
------------------------------------------------------------
------------------------------------------------------------
------------------------------------------------------------
------------------------------------------------------------
------------------------------------------------------------
------------------------------------------------------------
------------------------------------------------------------
------------------------------------------------------------
------------------------------------------------------------
------------------------------------------------------------
------------------------------------------------------------
------------------------------------------------------------
------------------------------------------------------------
------------------------------------------------------------
------------------------------------------------------------
------------------------------------------------------------
------------------------------------------------------------
------------------------------------------------------------
------------------------------------------------------------
------------------------------------------------------------
------------------------------------------------------------
------------------------------------------------------------
------------------------------------------------------------
------------------------------------------------------------
------------------------------------------------------------
------------------------------------------------------------
------------------------------------------------------------
------------------------------------------------------------
------------------------------------------------------------
------------------------------------------------------------
------------------------------------------------------------
------------------------------------------------------------
------------------------------------------------------------
------------------------------------------------------------
------------------------------------------------------------
------------------------------------------------------------
------------------------------------------------------------
------------------------------------------------------------
------------------------------------------------------------
------------------------------------------------------------
------------------------------------------------------------
------------------------------------------------------------
------------------------------------------------------------
------------------------------------------------------------
------------------------------------------------------------
------------------------------------------------------------
------------------------------------------------------------
------------------------------------------------------------
------------------------------------------------------------
------------------------------------------------------------
------------------------------------------------------------
------------------------------------------------------------
------------------------------------------------------------
------------------------------------------------------------
------------------------------------------------------------
------------------------------------------------------------
------------------------------------------------------------
------------------------------------------------------------
------------------------------------------------------------
------------------------------------------------------------
------------------------------------------------------------
------------------------------------------------------------
------------------------------------------------------------
------------------------------------------------------------
------------------------------------------------------------
------------------------------------------------------------
------------------------------------------------------------
------------------------------------------------------------
------------------------------------------------------------
------------------------------------------------------------
------------------------------------------------------------
------------------------------------------------------------
------------------------------------------------------------
------------------------------------------------------------
------------------------------------------------------------
------------------------------------------------------------
------------------------------------------------------------
------------------------------------------------------------
------------------------------------------------------------
------------------------------------------------------------
------------------------------------------------------------
------------------------------------------------------------
------------------------------------------------------------
------------------------------------------------------------
------------------------------------------------------------
------------------------------------------------------------
------------------------------------------------------------
------------------------------------------------------------
------------------------------------------------------------
------------------------------------------------------------
------------------------------------------------------------
------------------------------------------------------------
------------------------------------------------------------
------------------------------------------------------------
------------------------------------------------------------
------------------------------------------------------------
------------------------------------------------------------
------------------------------------------------------------
------------------------------------------------------------
------------------------------------------------------------
------------------------------------------------------------
------------------------------------------------------------
------------------------------------------------------------
------------------------------------------------------------
------------------------------------------------------------
------------------------------------------------------------
-----------------------------------------------------------
>Gypsy84|1578548
------------------------------------------------------------
------------------------------------------------------------
------------------------------------------------------------
------------------------------------------------------------
------------------------------------------------------------
------------------------------------------------------------
------------------------------------------------------------
------------------------------------------------------------
------------------------------------------------------------
------------------------------------------------------------
------------------------------------------------------------
------------------------------------------------------------
------------------------------------------------------------
------------------------------------------------------------
------------------------------------------------------------
------------------------------------------------------------
------------------------------------------------------------
------------------------------------------------------------
------------------------------------------------------------
----------------gtg-----------------------------------gag-aa
ttgtggttgggattg--------tgtggtgatttggtcac--------------------
--tgttaattttgtgttt-ttttgttaggttgcagtgtgattgctgtgagctgagtgtgg
tgagaacactgctg----------cttgggtacctcatctgtcctcactttctaggtaac
cattggccattagtg-------------------------------------tttttttt
ttccttta-------tttagtttatttac---------------ttttcccaccttgttt
gcattaaagatggagaatatttgtatc---ttttttatacaacaacttgtgaaataaagt
ataattgttctcctgattgtaagtcacttcatttaccctctgctaaat-cgttttctctg
acaaaaagtcatctggtca-----------------------------------------
------------------------------------------------------------
------------------------------------------------------------
------------------------------------------------------------
------------------------------------------------------------
------------------------------------------------------------
------------------------------------------------------------
------------------------------------------------------------
------------------------------------------------------------
------------------------------------------------------------
------------------------------------------------------------
------------------------------------------------------------
------------------------------------------------------------
------------------------------------------------------------
------------------------------------------------------------
------------------------------------------------------------
------------------------------------------------------------
------------------------------------------------------------
------------------------------------------------------------
------------------------------------------------------------
------------------------------------------------------------
------------------------------------------------------------
------------------------------------------------------------
------------------------------------------------------------
------------------------------------------------------------
------------------------------------------------------------
------------------------------------------------------------
------------------------------------------------------------
------------------------------------------------------------
------------------------------------------------------------
------------------------------------------------------------
------------------------------------------------------------
------------------------------------------------------------
------------------------------------------------------------
------------------------------------------------------------
------------------------------------------------------------
------------------------------------------------------------
------------------------------------------------------------
------------------------------------------------------------
------------------------------------------------------------
------------------------------------------------------------
------------------------------------------------------------
------------------------------------------------------------
------------------------------------------------------------
------------------------------------------------------------
------------------------------------------------------------
------------------------------------------------------------
------------------------------------------------------------
------------------------------------------------------------
------------------------------------------------------------
------------------------------------------------------------
------------------------------------------------------------
------------------------------------------------------------
------------------------------------------------------------
------------------------------------------------------------
------------------------------------------------------------
------------------------------------------------------------
------------------------------------------------------------
------------------------------------------------------------
------------------------------------------------------------
------------------------------------------------------------
------------------------------------------------------------
------------------------------------------------------------
------------------------------------------------------------
------------------------------------------------------------
------------------------------------------------------------
------------------------------------------------------------
------------------------------------------------------------
------------------------------------------------------------
------------------------------------------------------------
------------------------------------------------------------
------------------------------------------------------------
------------------------------------------------------------
------------------------------------------------------------
------------------------------------------------------------
------------------------------------------------------------
------------------------------------------------------------
------------------------------------------------------------
------------------------------------------------------------
------------------------------------------------------------
------------------------------------------------------------
------------------------------------------------------------
------------------------------------------------------------
------------------------------------------------------------
------------------------------------------------------------
------------------------------------------------------------
------------------------------------------------------------
------------------------------------------------------------
------------------------------------------------------------
------------------------------------------------------------
------------------------------------------------------------
------------------------------------------------------------
------------------------------------------------------------
------------------------------------------------------------
------------------------------------------------------------
------------------------------------------------------------
------------------------------------------------------------
------------------------------------------------------------
------------------------------------------------------------
------------------------------------------------------------
------------------------------------------------------------
------------------------------------------------------------
------------------------------------------------------------
------------------------------------------------------------
------------------------------------------------------------
------------------------------------------------------------
------------------------------------------------------------
------------------------------------------------------------
-----------------------------------------------------------
>Gypsy84|1693009
------------------------------------------------------------
------------------------------------------------------------
------------------------------------------------------------
------------------------------------------------------------
------------------------------------------------------------
------------------------------------------------------------
------------------------------------------------------------
------------------------------------------------------------
------------------------------------------------------------
------------------------------------------------------------
------------------------------------------------------------
---------------------agtgctattacgggatcattgtttgctgattgttgcctg
agtgtcagcatgggaaattaaggatcttagag----------------------------
-------------------------------------gagggatgcacggttgccgttta
cttt-agacttacaataatatttttgttatcgagtc------------------------
------tttgttgttga-----------------------------cttttgttgtatgc
taatttgggttgtttattatgttgctaggttgaaaaca---------atttgta-ttttc
c----tttgttaaac-ttttctttcttttgtaggttctgttttggatttg----------
----------------------ctt--taccatcagt--ggccactg----ggttccctg
cactgtgtggatggcggtg-----------------------------------gagaaa
aggtggttgggattg--------tgtggtgatttggtcac--------------------
--tgttgattttt-gtgt--ttttttaggttgcagtgtgattgctgtgagctgagtgtgg
tgaaaacactgctg----------cttgggtacctcatctgtcctcactttctgggtaac
cggtggccattagtggtttg-------------------------------ttttttctt
ttctttta-------tttagtttatttac-t-----------tttttttcctccttattt
gcaataaagatggagacaatttg------------tatattacaacttggggaataaaat
ataattgtcctcctaattgtaagtcacttcatttaccctctgctaaat-cattaacactg
ac-aaaagtcatctggtcacaattggcgtagtcggcagggt--atttaaaattgatttaa
tttagcagaggctgttgtgaagtgtcttactctatcgattgtgcaactttaaatgttt--
-----ttgcataagttcagtgtaagtaaacggtgaccgtgcataaaggatttcgcagact
ctgctttgtggaccctggatgtcattgtgctgattgaactgtcttccagaattcaccaac
agatatggagcaagaactaatggacttgagggagcgggttcaaagcttacaagcacagaa
tgaggagttgatgagactgcgtcccccatctagcagtgatgcccctagccaacctcaccc
ttctgtttctaatgacccatcctcagtgtcttttaacagaatgctttatgtgccccgaga
gaggaagtgcccacgtttttatgggaacatggactctaacttgagtattgaggactggat
tgacgaggctaaggtgtgtattgagggtagaggttgggctgataaagaaaaggtggtctt
tctgttggatcatcttgggggagaagctagaatggaggtaaaacttcatccacctgttac
tagacaaactccagagtctgtttttgaagttttaaaagatttgtatgggggaaaacagac
atttgtacaattacagcagaggttttatgagcgaaaacagaaagaaggtgaatcattgac
tgaattttcccatgctttaatgtcattgatggatttgattcttaatagtaatccaggtag
tgttcccaattccgatagagtgcttcgcgatcagtttgttgaatatgtccaagatgtaac
gctgaaacgtgagttgaaacgacttgtgagggagaagccttctcttacgttgctcgaggt
tcgacgtgaggctcttagatgggtagaagaggggagcagggaagcaactctttcatattc
ccagccatggtgtaatgccactcaaaccagggtagttgaccaggaacctaaggttagatt
ccaggaatcaacagagttaaaagaaatgaaagaaatgttgagacagcaacaagcacaatt
aaatgatcttacccagcgtcttgatagacttatgcctacaaagaatgatccccctgctgt
tgctttaccaaggcaaaatacattgcggcgatgcctacgttgtaacaaaatggggcacat
tgccagattttgtcgttcaccttggcctacagagtcaaactccggatcacctcaggcaaa
tgtaaatgagatttcagttggggaatccgatactgtagcccctactgcaattttaagcca
gattgttgaagggacaagggaagcttcaaagtcacccgtttgccctactattttacagcg
actcgtgggcaaatgccctgttgtaaatgcacagattgggatgggagtagatatttcttg
tttgttggatacaggatccatggtaaccacgataacggagtcattttttgagaaacattt
ccatcaattaggggtgaatggtcttaagaaatgtaactggcttcaattaaaagcagctaa
tggccttgagatcccctatgtgggttattttgaaaccgacgtgaaagtgttgggacaaac
ccttcgaggacagggcattttggttgtgaaagatccagttgatgttttttttcatcaaaa
gaaagaatttactcctggcctcttgggcatgaacattataggacaatgttataatgattt
gtttgaaaaacatggcccagcactattttcagttccacaggttaggcaggcagaacaagg
ttggagagacgccctatcccagtgtcacagggtggaggatgcccctgttcctggctttgt
tgggtatgccagagtgcagtcctgccaacctgttcagattccagctggaactatgaggtt
agtgcctgctttgtgcccaaagaatatacacagtgggacagtagtggttttagaacccca
aaacccagagaacggggggttacctgctggagtgctaatctcatctgctatgctgcagtg
tgtacaaggtatagttcatgtacctatagttaatgtcggcacagaacctttatatttgcc
ccccaaaattagattgggtagtttgcttaatgttgaaatcataagttcatctcagggcat
tttctttcagggtgataggtcacaggaccctaatgtagtggttgttcagtgtcatgctgt
tacatcggagtcaagcattgatatgcaaggcgtagaactgtctgggctttcagagattga
ggaggaggaagttaagagattgttaatgaaatattcagacgtcttttcaaaacatgatgg
cgatttgggatgtacaaatttaatagaccatcaaatccccttagtagatgatacaccagt
acgccaacgctatcgtagaattccccccagtcagtttgaagatgtgaaggctcacattag
acagttgttggacagccacattattagggagagcagtagcccatatgcctccccaattgt
attggtgaaaaagaaagatggttctttgaggatgtgtattgactaccgccagctgaatgc
cagaacccgtaaggatgcctaccctttgccaaggatagaagagtcgctggatgcattgac
tggagcaaagtggttttcaactttggatctggcaagtggatataatcaggtaccggtagc
ggaatctgatcgattcaagactgctttttgtaccccatttgggctgtttgaatttaacag
gatgccatttggactgtgcaatgccccaagcacttttcaaagattaatggagagaatttt
tggggatcagagttttcagtcgctgctgctctacttggatgatgtgattgttttctcaac
aactattaagcaacatattcaacgactggggctggtgctggataggctgagacaacaaaa
ccttaagataaaactcagtaaatgttgctttttccggtcagaagtacgttatttggggca
tgtggtctcttccactggggttagcacagatccagagaagatatcggccgtagctaagtg
gaatcagccacaaagtcttcaagaactcagatctttccttggctttgctagctactatcg
acggtttgtaaaggacttttcaaaaatggctggacccttgaatgcattggtagcggagct
gattagggggcaaaagagtaaacgacctaagattaacctggggtccaattggactgattc
ttgtgaacatgctttccaagcccttaaaatggctctgactaacgctcctgttctggctta
tgctgattttagtaagccctttattctagacattgatgcaagtcaccaaggtctgggcgc
tgtgttgtctcaagaacatggaggtaaaaatcgaccagtggcttttgcaagccgtggatt
gcgaccacctgaacgtaacatgcaaaattacagctctatgaaattggagtttttggccct
gaaatgggctgttacagaaaagttcagggagtacttgttgggccagaagtgctttgtgta
tactgataataatccacttagccacttgcagactgcaaagttgggagcattggaacagcg
ttgggctaatcaactggcagatttcgatctggaaataaaatacaagcctggacgttcaaa
tgttaatgctgatgctctttctagaaaaaccccatctgtggttgaacttgctttaacgac
tccagtgccaaaggagttacatcagtatggtcccaacagttgtcacacagttgccagtga
aaccatgtctgtctttccagaacagcctagggaagatcttggtgcgttacaggaagcgga
tcctgcgattgggcgttttcttgtttattggaatcgccaaaagacccctgatgcacaaga
gagagcaatggagtcatcagaggtgctggaactcgtgcggcagtgggggaagctggtgaa
gatggagggagtgttgtaccgaaagtttcatcctcaagaggaacatcgagaaatccgcca
ggttgtattaccatctgtactcagggaaagagtcttggccagtctacatgatgatcatgg
gcatcaaggcattgaacggaccgcaagtttagtgagaactcgttgttattggccaggtat
gtttaagtttattgaggaatggtgcaagagatgtcagcgttgcactctggctaaagtggt
acgaccaagagtgcgaagtttcatggggcacctgatggcagagagaccattggacatcct
ggctattgacttcacattactggaacctgcatcaaatgggcttgaaaatgtactagttat
gactgatgtgttttcaaagttctcacaagctatcccaactaaagatcaaactgcagtaac
agtggcacgtgttttagtggagcgttggttctacttgtttggagtaccacgacaaatcca
ttccgaccaaggaaggtgctttgaaagcaagttgatctacgagttatgcaaactatatgg
catttcaaagactcgcaccacaccttaccgaccacaaggaaatgggcaatgcgaaaggtt
taatagaaccatgcatgatttgcttcgtacattgccaccaaaggaaaagtgtcgctggcc
agaccatcttgctcaggtagtctttgcgtacaataccacagagcatcaatctactgggta
ctctcctcatgtccttatgtttgggcaggagccacacttgccagtcgattttctgttggg
attggatgatggtttccagagtgacgtagactggatggtgtaccataaggacaacttgga
aaga--atattcaacaatgcccgagctcgtcttcagtgtgccacagaacatcgtgctcga
acaaatgaccagcttgtgcgacaggagaagctaaaagaaggccagcttgtgtatcgaaga
gctcacaacataaaaggcaggaacaagattcaagatgcttgggattcaaccccttacaaa
gtagtgcggtgccttgatgaacttggagctgtgtatgctattgttcctgtagaaggtggc
aatattagaaacctccatcgttctgaactgcgtccagcctata--cccccccaaatgatt
ttggccttttagatcaggcagactatcaagaaaacttcactgatgaagagggagatattg
taatgatgtccctgaggcctgggggtgtgttatcccaagaaaaagttattccgcaaccta
gaacacaaataatagaagatatgagtccatctttacctgtagtggttgatgtggaggatc
agtctgctccacggccggaaggagcggttgtaaggcgtacgagaagagcaagagctggac
agcattcaaacccataccatcttcctcggcctgtacatgtcagtgaagctgagttgcata
gccatgttgctcttccagtaacggggctgtccagcaatgttctaaatggtttgtttcgcc
catggttgtagtggtttaagttaatcgacgagacgtcgatttaaattttggggggtagat
tgtaatgagaccatgtctgggcactacaagtcccagcaggcttagcgccatgcaaggaag
tgttgttgtttatgtgcggacactttatttcctgattgcggcgtaaattaacaacaggtt
gtagattgctcagcgctatataagtgagtc--aaagtttgtttgccattttg--ctgtcg
ttgttgcattctggtcgcggcacgtaaaggccgg--------------------------
------------------------------------------------------------
agtccacacttcacgtgaggggtagctgatgagcaaacaacatttaatgctgccagatct
tca-----------------tagtgctattacgggatcattgtttgctgattgttgcctg
agtgtcagcatgggaaattaaggatcttagaggagggatgcacggttgccgtttacttta
gacttacaataatatttttgttatcgagtctttgttgttgacttttgttgtatgctaatt
tgggttgtttattatgttgctaggttgaaaacaatttgta-ttttcctttgttaaacttt
tctttcttttgtaggttctgttttggatttgctttaccatcagtggccactgggttccct
gcactgtgtggatggcggtggagaaaaggtggttgggattgtgtggtgatttggtcactg
ttgatttttgtgtttttttaggttgcagtgtgattgctgtgagctgagtgtggtgaaaac
actgctgcttgggtacctcatctgtcctcactttctgggtaaccggtggccattagtggt
ttg-ttttttcttttcttttatttagtttatttacttttttttcctccttatttgcaata
aagatggagacaatttgtatattacaacttggggaataaaatataattgtcctcctaatt
gtaagtcacttcatttaccctctgctaaatcattaacactgacaaaagtcatctggtca
>Gypsy84|1693010
------------------------------------------------------------
------------------------------------------------------------
------------------------------------------------------------
------------------------------------------------------------
------------------------------------------------------------
------------------------------------------------------------
------------------------------------------------------------
------------------------------------------------------------
------------------------------------------------------------
------------------------------------------------------------
------------------------------------------------------------
------------------------------------------------------------
------------------------------------------------------------
------------------------------------------------------------
------------------------------------------------------------
------------------------------------------------------------
------------------------------------------------------------
------------------------------------------------------------
------------------------------------------------------------
------------------------------------------------------------
------------------------------------------------------------
------------------------------------------------------------
------------------------------------------------------------
------------------------------------------------------------
------------------------------------------------------------
------------------------------------------------------------
------------------------------------------------------------
------------------------------------------------------------
------------------------------------------------------------
------------------------------------------------------------
------------------------------------------------------------
------------------------------------------------------------
------------------------------------------------------------
------------------------------------------------------------
------------------------------------------------------------
------------------------------------------------------------
------------------------------------------------------------
------------------------------------------------------------
------------------------------------------------------------
------------------------------------------------------------
------------------------------------------------------------
------------------------------------------------------------
------------------------------------------------------------
------------------------------------------------------------
------------------------------------------------------------
------------------------------------------------------------
------------------------------------------------------------
------------------------------------------------------------
------------------------------------------------------------
------------------------------------------------------------
------------------------------------------------------------
------------------------------------------------------------
------------------------------------------------------------
------------------------------------------------------------
------------------------------------------------------------
------------------------------------------------------------
------------------------------------------------------------
------------------------------------------------------------
------------------------------------------------------------
------------------------------------------------------------
------------------------------------------------------------
------------------------------------------------------------
------------------------------------------------------------
------------------------------------------------------------
------------------------------------------------------------
------------------------------------------------------------
------------------------------------------------------------
------------------------------------------------------------
------------------------------------------------------------
------------------------------------------------------------
------------------------------------------------------------
------------------------------------------------------------
------------------------------------------------------------
------------------------------------------------------------
------------------------------------------------------------
------------------------------------------------------------
------------------------------------------------------------
------------------------------------------------------------
------------------------------------------------------------
------------------------------------------------------------
------------------------------------------------------------
------------------------------------------------------------
------------------------------------------------------------
------------------------------------------------------------
------------------------------------------------------------
------------------------------------------------------------
------------------------------------------------------------
------------------------------------------------------------
------------------------------------------------------------
------------------------------------------------------------
------------------------------------------------------------
------------------------------------------------------------
------------------------------------------------------------
------------------------------------------------------------
------------------------------------------------------------
------------------------------------------------------------
------------------------------------------------------------
------------------------------------------------------------
------------------------------------------------------------
------------------------------------------------------------
------------------------------------------------------------
------------------------------------------------------------
------------------------------------------------------------
------------------------------------------------------------
------------------------------------------------------------
------------------------------------------------------------
------------------------------------------------------------
------------------------------------------------------------
------------------------------------------------------------
------------------------------------------------------------
------------------------------------------------------------
------------------------------------------------------------
------------------------------------------------------------
------------------------------------------------------------
------------------------------------------------------------
------------------------------------------------------------
------------------------------------------------------------
------------------------------------------------------------
---------------------------------------------------------gat
tgtaatgagaccatgtctgggcactacaagtcccagcaggcttagcgccatgcaaggaag
tgttgttgtttatgtgcggacactttatttcctgattgcggcgtaaattaacaacaggtt
gtagattgctcagcgctatataagtgagtc--aaagtttgtttgccattttg--ctgtcg
ttgttgcattctggtcgcggcacgtaaaggccgg--------------------------
------------------------------------------------------------
agtccacacttcacgtgaggggtagctgatgagcaaacaacatttaatgctgccagatct
tcat--------------------------------------------------------
------------------------------------------------------------
------------------------------------------------------------
------------------------------------------------------------
------------------------------------------------------------
------------------------------------------------------------
------------------------------------------------------------
------------------------------------------------------------
------------------------------------------------------------
------------------------------------------------------------
-----------------------------------------------------------
>Gypsy84|1787138
------------------------------------------------------------
------------------------------------------------------------
------------------------------------------------------------
------------------------------------------------------------
------------------------------------------------------------
-----------------------------ggcc---------------------------
------------------------------------------------------------
--gagtcaacact------------------------tcacgtgaggggtagatgatga-
------------------------------------------------------------
----------------gcaaatgaca----------------------------------
-------------------------------------------ttagtgctgccagatct
tcattgcaaactcatttaaagagtgctattatgggatcatcgccttctgat-------tg
agtgtcagaatgggaaattatggatctta-------------------------------
-------------------------------------gagggatgcacggttgctgttta
cttt-agacctacaataatgtttttcttattgaatc------------------------
------ttttttgttga-----------------------------caatttttgtatgt
gaattcgggttgtttattatgctgttaggttgacaaca---------gtttgta-ttttt
c----tttgttaaac-ttttttttcttttgtaggttctgttttggatttg----------
----------------------ctt--taccatcagt--ggccactg----ggttccctg
cactgtgtggatggcggtg-----------------------------------gagaaa
aggtggttgggattg--------tgtggtgatttggtcac--------------------
--tgttgatttt--gtg---atttttaggttgcagtgtgattgctgtgagctgagtgctg
taagaacactgcag----------cttgggtacctcatctgtcctcactttctgggtaac
cggtggccattagtggcttgt-----------------------------tttttttctt
ttccttta-------tttagtttatttac---------------ttttccttccttgttt
gcattaaagatggagaatatgtgcatc----tttttatattacaacttgtgaaataaaat
tgaattgttttcctgattgtaagtcacttcatttacccgctgctgaat-tgtttttactg
ac-aaaagtcatctggt-------------------------------------------
------------------------------------------------------------
------------------------------------------------------------
------------------------------------------------------------
------------------------------------------------------------
------------------------------------------------------------
------------------------------------------------------------
------------------------------------------------------------
------------------------------------------------------------
------------------------------------------------------------
------------------------------------------------------------
------------------------------------------------------------
------------------------------------------------------------
------------------------------------------------------------
------------------------------------------------------------
------------------------------------------------------------
------------------------------------------------------------
------------------------------------------------------------
------------------------------------------------------------
------------------------------------------------------------
------------------------------------------------------------
------------------------------------------------------------
------------------------------------------------------------
------------------------------------------------------------
------------------------------------------------------------
------------------------------------------------------------
------------------------------------------------------------
------------------------------------------------------------
------------------------------------------------------------
------------------------------------------------------------
------------------------------------------------------------
------------------------------------------------------------
------------------------------------------------------------
------------------------------------------------------------
------------------------------------------------------------
------------------------------------------------------------
------------------------------------------------------------
------------------------------------------------------------
------------------------------------------------------------
------------------------------------------------------------
------------------------------------------------------------
------------------------------------------------------------
------------------------------------------------------------
------------------------------------------------------------
------------------------------------------------------------
------------------------------------------------------------
------------------------------------------------------------
------------------------------------------------------------
------------------------------------------------------------
------------------------------------------------------------
------------------------------------------------------------
------------------------------------------------------------
------------------------------------------------------------
------------------------------------------------------------
------------------------------------------------------------
------------------------------------------------------------
------------------------------------------------------------
------------------------------------------------------------
------------------------------------------------------------
------------------------------------------------------------
------------------------------------------------------------
------------------------------------------------------------
------------------------------------------------------------
------------------------------------------------------------
------------------------------------------------------------
------------------------------------------------------------
------------------------------------------------------------
------------------------------------------------------------
------------------------------------------------------------
------------------------------------------------------------
------------------------------------------------------------
------------------------------------------------------------
------------------------------------------------------------
------------------------------------------------------------
------------------------------------------------------------
------------------------------------------------------------
------------------------------------------------------------
------------------------------------------------------------
------------------------------------------------------------
------------------------------------------------------------
------------------------------------------------------------
------------------------------------------------------------
------------------------------------------------------------
------------------------------------------------------------
------------------------------------------------------------
------------------------------------------------------------
------------------------------------------------------------
------------------------------------------------------------
------------------------------------------------------------
------------------------------------------------------------
------------------------------------------------------------
------------------------------------------------------------
------------------------------------------------------------
------------------------------------------------------------
------------------------------------------------------------
------------------------------------------------------------
------------------------------------------------------------
------------------------------------------------------------
------------------------------------------------------------
------------------------------------------------------------
------------------------------------------------------------
------------------------------------------------------------
------------------------------------------------------------
------------------------------------------------------------
------------------------------------------------------------
------------------------------------------------------------
------------------------------------------------------------
------------------------------------------------------------
-----------------------------------------------------------
>Gypsy84|1787139
------------------------------------------------------------
------------------------------------------------------------
------------------------------------------------------------
------------------------------------------------------------
------------------------------------------------------------
------------------------------------------------------------
------------------------------------------------------------
----------------------------------------------gggtagctgatga-
------------------------------------------------------------
----------------gtaaaccacat---------------------------------
------------------------------------------------------------
------------------------------------------------------------
------------------------------------------------------------
------------------------------------------------------------
------------------------------------------------------------
------------------------------------------------------------
----------------taatgctgccagatt-----------------------------
-----ttcattgaga------------------------------actta----------
----------------------ttt-----------------------------------
-------------------------------------------------------aaaga
gtgctattgggatca---------------------------------------------
------------------------------------------------------------
------------------------------------------------------------
------------------------------------------------------------
---------------------ttgcctac-------------------------------
------------------------------------------------------------
-tgattgttttcctgattgtaagtcacttcatttatccgctgctgaat-cgtttttactg
tg-aaaagtcatcgggtca-----------------------------------------
------------------------------------------------------------
------------------------------------------------------------
------------------------------------------------------------
------------------------------------------------------------
------------------------------------------------------------
------------------------------------------------------------
------------------------------------------------------------
------------------------------------------------------------
------------------------------------------------------------
------------------------------------------------------------
------------------------------------------------------------
------------------------------------------------------------
------------------------------------------------------------
------------------------------------------------------------
------------------------------------------------------------
------------------------------------------------------------
------------------------------------------------------------
------------------------------------------------------------
------------------------------------------------------------
------------------------------------------------------------
------------------------------------------------------------
------------------------------------------------------------
------------------------------------------------------------
------------------------------------------------------------
------------------------------------------------------------
------------------------------------------------------------
------------------------------------------------------------
------------------------------------------------------------
------------------------------------------------------------
------------------------------------------------------------
------------------------------------------------------------
------------------------------------------------------------
------------------------------------------------------------
------------------------------------------------------------
------------------------------------------------------------
------------------------------------------------------------
------------------------------------------------------------
------------------------------------------------------------
------------------------------------------------------------
------------------------------------------------------------
------------------------------------------------------------
------------------------------------------------------------
------------------------------------------------------------
------------------------------------------------------------
------------------------------------------------------------
------------------------------------------------------------
------------------------------------------------------------
------------------------------------------------------------
------------------------------------------------------------
------------------------------------------------------------
------------------------------------------------------------
------------------------------------------------------------
------------------------------------------------------------
------------------------------------------------------------
------------------------------------------------------------
------------------------------------------------------------
------------------------------------------------------------
------------------------------------------------------------
------------------------------------------------------------
------------------------------------------------------------
------------------------------------------------------------
------------------------------------------------------------
------------------------------------------------------------
------------------------------------------------------------
------------------------------------------------------------
------------------------------------------------------------
------------------------------------------------------------
------------------------------------------------------------
------------------------------------------------------------
------------------------------------------------------------
------------------------------------------------------------
------------------------------------------------------------
------------------------------------------------------------
------------------------------------------------------------
------------------------------------------------------------
------------------------------------------------------------
------------------------------------------------------------
------------------------------------------------------------
------------------------------------------------------------
------------------------------------------------------------
------------------------------------------------------------
------------------------------------------------------------
------------------------------------------------------------
------------------------------------------------------------
------------------------------------------------------------
------------------------------------------------------------
------------------------------------------------------------
------------------------------------------------------------
------------------------------------------------------------
------------------------------------------------------------
------------------------------------------------------------
------------------------------------------------------------
------------------------------------------------------------
------------------------------------------------------------
------------------------------------------------------------
------------------------------------------------------------
------------------------------------------------------------
------------------------------------------------------------
------------------------------------------------------------
------------------------------------------------------------
------------------------------------------------------------
------------------------------------------------------------
------------------------------------------------------------
------------------------------------------------------------
------------------------------------------------------------
------------------------------------------------------------
------------------------------------------------------------
-----------------------------------------------------------
>Gypsy84|1900965
------------------------------------------------------------
------------------------------------------------------------
------------------------------------------------------------
------------------------------------------------------------
------------------------------------------------------------
------------------------------------------------------------
------------------------------------------------------------
------------------------------------------------------------
------------------------------------------------------------
------------------------------------------------------------
------------------------------------------------------------
------------------------------------------------------------
------------------------------------------------------------
--------------------------------------agggatgcacggttgcctttta
cttt-agacttacaataatatttttgttattgaatct-----------------------
----ttttttttgttga-----------------------------cttttgttgtatgc
gaatttgggttgttcattatgttgctaggttgacaaca---------atttgta-ttttc
cttcttttgttaaac-ttttctttcttttgtaggttctgttttggatttg----------
----------------------ctt--taccatcagt--ggccactg----ggttccctg
cac--tgtggatggcggtg-----------------------------------gagaaa
aggtggttgggattg--------tgtggtgatttggtcac--------------------
--tgttgattttt-gtg---ttttttaggttgcagtgtgattgctgtgagctgagtgtgg
tgaaaacactgctg----------cttgggtacctcatctgtcctcactttctgggtaac
cggtggccattagtggtttgt-----------------------------tttttttctt
ttctttta-------tttagtttatttac---------------tttttcctcctttttt
gcaataaagatggagacaatttg------------tatactacaacttgtgaaataaaat
ataattgttctcctaattgtaagtcacttcatttaccctctgctaaat-cattaacactg
ac-aaaagtcatctggtca-----------------------------------------
------------------------------------------------------------
-----------------agtgctattacgggatcattg---------------------t
ctgctgattgttgcctgagtgtcagcatgggaaattaaggatcttagag-----------
------------------------------------------------------------
------------------------------------------------------------
------------------------------------------------------------
------------------------------------------------------------
------------------------------------------------------------
---------------------------------ggagtcaacacttc-------------
------------------------------------------------------------
------------------------------------------------------------
------------------------------------------------------------
------------------------------------------------------------
------------------------------------------------------------
---acgtgag--------------------------------------------------
-----------------------------gggtagctgatgagcaaac------------
------------------------------------------------------------
------------------------------------------------------------
------------------------------------------------------------
------------------------------------------------------------
------------------------------------------------------------
------------------------------------------------------------
------------------------------------------------------------
-----------------------------------------------------aacattt
------------------------------------------------------------
------------------------------------------------------------
------------------------------------------------------------
------------------------------------------------------------
------------------------------------------------------------
------------------------------------------------------------
------------------------------------------------------------
------------------------------------------------------------
------------------------------------------------------------
------------------------------------------------------------
------------------------------------------------------------
------------------------------------------------------------
------------------------------------------------------------
------------------------------------------------------------
------------------------------------------------------------
------------------------------------------------------------
------------------------------------------------------------
------------------------------------------------------------
------------------------------------------------------------
------------------------------------------------------------
------------------------------------------------------------
------------------------------------------------------------
------------------------------------------------------------
------------------------------------------------------------
--------------------aatgctgcc-------------------------------
------------------------------------------------------------
------------------------------------------------------------
------------------------------------------------------------
------------------------------------------------------------
------------------------------------------------------------
------------------------------------------------------------
------------------------------------------------------------
------------------------------------------------------------
------------------------------------------------------------
------------------------------------------------------------
------------------------------------------------------------
------------------------------------------------------------
------------------------------------------------------------
---------------------------------agatcttcat-----------------
------------------------------------------------------------
------------------------------------------------------------
------------------------------------------------------------
------------------------------------------------------------
------------------------------------------------------------
------------------------------------------------------------
------------------------------------------------------------
------------------------------------------------------------
------------------------------------------------------------
------------------------------------------------------------
------------------------------------------------------------
------------------------------------------------------------
------------------------------------------------------------
------------------------------------------------------------
------------------------------------------------------------
------------------------------------------------------------
------------------------------------------------------------
------------------------------------------------------------
------------------------------------------------------------
------------------------------------------------------------
------------------------------------------------------------
------------------------------------------------------------
------------------------------------------------------------
------------------------------------------------------------
------------------------------------------------------------
------------------------------------------------------------
------------------------------------------------------------
----------------------------------------------------------at
tgtaatgagactatgtctgggcactacaagtcccagcaggcttagcgccatgcaaggaag
---tgttgtttatgtgcggacactttatttcctgattgcggcgtaaatgaacaacaggtt
gtagattgctcagcgctatataagtgagtc--aaagtttgtttgccattttg--ctgtcg
ttgttgcattctggtcgcggcacgtaaaggccg---------------------------
------------------------------------------------------------
------------------------------------------------------------
------------------------------------------------------------
------------------------------------------------------------
------------------------------------------------------------
------------------------------------------------------------
------------------------------------------------------------
------------------------------------------------------------
------------------------------------------------------------
------------------------------------------------------------
------------------------------------------------------------
------------------------------------------------------------
-----------------------------------------------------------
>Gypsy84|1987458
gattgtaatgagactatgtctgggcactacaagtcccagcaggcttagcgccatg-----
--caaggaagtgttgttgttta-------tgtgcagacactttatttcctgattgcg-gc
gtaaattaacaacaggttgta---------------------------------------
-------------------------------gattgctcagcgctatataagcgagtc--
-aaaaagtttgttttccattttg-ctgtcgtt----------------------------
--gttgcattctggtcgcggcacgtaaaggccg---------------------------
------------------------------------------------------------
--gagtcaacact------------------------tcacgtgaggggtagctgatga-
------------------------------------------------------------
----------------ggaaacaacat---------------------------------
-------------------------------------------ttaatgctgccagatct
t-----------------catagtgctattacggtatcattgtctgctgattgttgcctg
agtgtcagcatgggaaattaaggatcttagag----------------------------
---------------------------------------gggatgcacggttgccgttta
cttt-agacttacaataatatttttgttattgaatc------------------------
------tttgttgttga-----------------------------cttttgttgtatgc
gaatttgggttgtttataatgttgctaggttgacaaca---------atttgta-ttttc
c----tttgttaaac-ttttctttcttttgtaggttctgttttggatttg----------
----------------------ctt--tacaatcagt--ggccactg----ggttccctg
cactgtgtggatggcggtg-----------------------------------gagaaa
aggtggttgggattg--------tgtggtgatttggtcac--------------------
--tgttgattttt-gtg---ttttttaggttgcagtgtgattgctgtgagctgagtgtgg
tgagaacactgcta----------cttgggtacctcatctgtcctcactttctgggtaac
cggtggccattagtggtttgt-----------------------------tttttttctt
ttctttta-------tttagtttatttac-t-----------tttttttcctccttattt
gcaataaagatggagacaatttg------------tatattacaacttgtgaaataaaat
ataattgtcctcctaattgtaagtcacttcatttaccctctgctaaat-cattaacactg
ac-aaaagtcatctggtca-----------------------------------------
------------------------------------------------------------
------------------------------------------------------------
------------------------------------------------------------
------------------------------------------------------------
------------------------------------------------------------
------------------------------------------------------------
------------------------------------------------------------
------------------------------------------------------------
------------------------------------------------------------
------------------------------------------------------------
------------------------------------------------------------
------------------------------------------------------------
------------------------------------------------------------
------------------------------------------------------------
------------------------------------------------------------
------------------------------------------------------------
------------------------------------------------------------
------------------------------------------------------------
------------------------------------------------------------
------------------------------------------------------------
------------------------------------------------------------
------------------------------------------------------------
------------------------------------------------------------
------------------------------------------------------------
------------------------------------------------------------
------------------------------------------------------------
------------------------------------------------------------
------------------------------------------------------------
------------------------------------------------------------
------------------------------------------------------------
------------------------------------------------------------
------------------------------------------------------------
------------------------------------------------------------
------------------------------------------------------------
------------------------------------------------------------
------------------------------------------------------------
------------------------------------------------------------
------------------------------------------------------------
------------------------------------------------------------
------------------------------------------------------------
------------------------------------------------------------
------------------------------------------------------------
------------------------------------------------------------
------------------------------------------------------------
------------------------------------------------------------
------------------------------------------------------------
------------------------------------------------------------
------------------------------------------------------------
------------------------------------------------------------
------------------------------------------------------------
------------------------------------------------------------
------------------------------------------------------------
------------------------------------------------------------
------------------------------------------------------------
------------------------------------------------------------
------------------------------------------------------------
------------------------------------------------------------
------------------------------------------------------------
------------------------------------------------------------
------------------------------------------------------------
------------------------------------------------------------
------------------------------------------------------------
------------------------------------------------------------
------------------------------------------------------------
------------------------------------------------------------
------------------------------------------------------------
------------------------------------------------------------
------------------------------------------------------------
------------------------------------------------------------
------------------------------------------------------------
------------------------------------------------------------
------------------------------------------------------------
------------------------------------------------------------
------------------------------------------------------------
------------------------------------------------------------
------------------------------------------------------------
------------------------------------------------------------
------------------------------------------------------------
------------------------------------------------------------
------------------------------------------------------------
------------------------------------------------------------
------------------------------------------------------------
------------------------------------------------------------
------------------------------------------------------------
------------------------------------------------------------
------------------------------------------------------------
------------------------------------------------------------
------------------------------------------------------------
------------------------------------------------------------
------------------------------------------------------------
------------------------------------------------------------
------------------------------------------------------------
------------------------------------------------------------
------------------------------------------------------------
------------------------------------------------------------
------------------------------------------------------------
------------------------------------------------------------
------------------------------------------------------------
------------------------------------------------------------
------------------------------------------------------------
------------------------------------------------------------
------------------------------------------------------------
------------------------------------------------------------
------------------------------------------------------------
------------------------------------------------------------
------------------------------------------------------------
------------------------------------------------------------
-----------------------------------------------------------
>Gypsy84|2075895
a---------------------------ataagattcaggatacgtggaattctactcta
tatagagtggttcagcatccta------aggaatgaggagattcttattttatt------
------------------------------------------------------------
---------------------------------------------ataccagtggacttc
-atgaaaact--------------------------------------------------
--atggacgtcaaggtgtggaac-------------------------------------
------------------------------------------------------------
--------acact---------------------------------tgacagatgatgtg
--------------------------------------------------gtcacactat
tattggccatatat-gggaaaagacat---------------------------------
---------------------------------------a--------------------
-----------------aggaagtggtgtcataaatgttttgc-----------------
-------gagtaggggactttagaccctctaaaa--------------------------
-------------------------------------gaaacatgc--------------
-----agaattatagttctatgagtttttttggacttcagtgggcagtgtctgaaatatt
tggagaatacctgttagg---------------------tacatcttgtacagtgtaaac
tgacagtaatcaactgcaacacagcaaaactgggtgcagctaaaaagaggttgg-ctgcc
cat--ttagctacat-ttacattaactttgaagtatcagccttggatttggatacctcaa
gaaattcctctctaagataaaactccagtccatcagccttatcactgcattcacccctta
cagtatgaagatgcaagggctcatacttaacagtcgttggatagctgtattttagaaaaa
gtgctatttgtcactaat-----tgtgttggtacaaaagaatgatggggaacttaaaatg
tatgttgattatcagcagttaaatacaaaaaccagaaaagatgatttccaattgacatgg
atagaaaagtccttagatgttctttttgggcggaaaatggttttcaacattatacctagc
tagtggttatagtcagattgaggttgctaaaagggacaaggcaaagacggctttttgcac
ttcattaggatgccctttgggttgtgcaatgcaccaagttctttttttagtgcctcatag
aatctatgtttagagactatcaatattaataagttctgattttaatttagtgaatgtcat
taaatacttctaccagt----agttaatttaccagcatggttctaaactttttgatatcc
ct-aacaagcagaaagcta-----------------------------------------
------------------------------------------------------------
------------------------------------------------------------
------------------------------------------------------------
------------------------------------------------------------
------------------------------------------------------------
------------------------------------------------------------
------------------------------------------------------------
------------------------------------------------------------
------------------------------------------------------------
------------------------------------------------------------
------------------------------------------------------------
------------------------------------------------------------
------------------------------------------------------------
------------------------------------------------------------
------------------------------------------------------------
------------------------------------------------------------
------------------------------------------------------------
------------------------------------------------------------
------------------------------------------------------------
------------------------------------------------------------
------------------------------------------------------------
------------------------------------------------------------
------------------------------------------------------------
------------------------------------------------------------
------------------------------------------------------------
------------------------------------------------------------
------------------------------------------------------------
------------------------------------------------------------
------------------------------------------------------------
------------------------------------------------------------
------------------------------------------------------------
------------------------------------------------------------
------------------------------------------------------------
------------------------------------------------------------
------------------------------------------------------------
------------------------------------------------------------
------------------------------------------------------------
------------------------------------------------------------
------------------------------------------------------------
------------------------------------------------------------
------------------------------------------------------------
------------------------------------------------------------
------------------------------------------------------------
------------------------------------------------------------
------------------------------------------------------------
------------------------------------------------------------
------------------------------------------------------------
------------------------------------------------------------
------------------------------------------------------------
------------------------------------------------------------
------------------------------------------------------------
------------------------------------------------------------
------------------------------------------------------------
------------------------------------------------------------
------------------------------------------------------------
------------------------------------------------------------
------------------------------------------------------------
------------------------------------------------------------
------------------------------------------------------------
------------------------------------------------------------
------------------------------------------------------------
------------------------------------------------------------
------------------------------------------------------------
------------------------------------------------------------
------------------------------------------------------------
------------------------------------------------------------
------------------------------------------------------------
------------------------------------------------------------
------------------------------------------------------------
------------------------------------------------------------
------------------------------------------------------------
------------------------------------------------------------
------------------------------------------------------------
------------------------------------------------------------
------------------------------------------------------------
------------------------------------------------------------
------------------------------------------------------------
------------------------------------------------------------
------------------------------------------------------------
------------------------------------------------------------
------------------------------------------------------------
------------------------------------------------------------
------------------------------------------------------------
------------------------------------------------------------
------------------------------------------------------------
------------------------------------------------------------
------------------------------------------------------------
------------------------------------------------------------
------------------------------------------------------------
------------------------------------------------------------
------------------------------------------------------------
------------------------------------------------------------
----------------------------ctcctggatg----------------------
------------------------------------------------------------
------------------------------------------------------------
------------------------------------------------------------
------------------------------------------------------------
-------g----------------------------------------------------
------------------------------------------------------------
------------------------------------------------------------
------------------------------------------------------------
------------------------------------------------------------
------------------------------------------------------------
------------------------------------------------------------
------------------------------------------------------------
------------------------------------------------------------
------------------------------------------------------------
-----------------------------------------------------------
>Gypsy84|2110236
------------------------------------------------------------
------------------------------------------------------------
------------------------------------------------------------
------------------------------------------------------------
------------------------------------------------------------
------------------------------------------------------------
------------------------------------------------------------
------------------------------------------------------------
------------------------------------------------------------
------------------------------------------------------------
------------------------------------------------------------
------------------------------------------------------------
------------------------------------------------------------
------------------------------------------------------------
------------------------------------------------------------
------------------------------------------------------------
------------------------------------------------------------
------------------------------------------------------------
------------------------------------------------------------
------------------------------------------------------------
------------------------------------------------------------
-----------------------------------------------------------g
tgagaacactgctg----------cttgagtggctcttctttcttcactctctgggtaac
ctgtggccattcatgggttc------------------------------attttatttt
tttattgg-------tttaacttatttaa-----------------ttgtttgctttttt
gcattaaa---------------------------tacgtttgatctttaacaaagaaaa
acaaatggcctgctgatcgtaaattatgtcatttctcctc--------------------
------------------------------------------------------------
------------------------------------------------------------
------------------------------------------------------------
------------------------------------------------------------
------------------------------------------------------------
------------------------------------------------------------
------------------------------------------------------------
------------------------------------------------------------
------------------------------------------------------------
------------------------------------------------------------
------------------------------------------------------------
------------------------------------------------------------
------------------------------------------------------------
------------------------------------------------------------
------------------------------------------------------------
------------------------------------------------------------
------------------------------------------------------------
------------------------------------------------------------
------------------------------------------------------------
------------------------------------------------------------
------------------------------------------------------------
------------------------------------------------------------
------------------------------------------------------------
------------------------------------------------------------
------------------------------------------------------------
------------------------------------------------------------
------------------------------------------------------------
------------------------------------------------------------
------------------------------------------------------------
------------------------------------------------------------
------------------------------------------------------------
------------------------------------------------------------
------------------------------------------------------------
------------------------------------------------------------
------------------------------------------------------------
------------------------------------------------------------
------------------------------------------------------------
------------------------------------------------------------
------------------------------------------------------------
------------------------------------------------------------
------------------------------------------------------------
------------------------------------------------------------
------------------------------------------------------------
------------------------------------------------------------
------------------------------------------------------------
------------------------------------------------------------
------------------------------------------------------------
------------------------------------------------------------
------------------------------------------------------------
------------------------------------------------------------
------------------------------------------------------------
------------------------------------------------------------
------------------------------------------------------------
------------------------------------------------------------
------------------------------------------------------------
------------------------------------------------------------
------------------------------------------------------------
------------------------------------------------------------
------------------------------------------------------------
------------------------------------------------------------
------------------------------------------------------------
------------------------------------------------------------
------------------------------------------------------------
------------------------------------------------------------
------------------------------------------------------------
------------------------------------------------------------
------------------------------------------------------------
------------------------------------------------------------
------------------------------------------------------------
------------------------------------------------------------
------------------------------------------------------------
------------------------------------------------------------
------------------------------------------------------------
------------------------------------------------------------
------------------------------------------------------------
------------------------------------------------------------
------------------------------------------------------------
------------------------------------------------------------
------------------------------------------------------------
------------------------------------------------------------
------------------------------------------------------------
------------------------------------------------------------
------------------------------------------------------------
------------------------------------------------------------
------------------------------------------------------------
------------------------------------------------------------
------------------------------------------------------------
------------------------------------------------------------
------------------------------------------------------------
------------------------------------------------------------
------------------------------------------------------------
------------------------------------------------------------
------------------------------------------------------------
------------------------------------------------------------
------------------------------------------------------------
------------------------------------------------------------
------------------------------------------------------------
------------------------------------------------------------
------------------------------------------------------------
------------------------------------------------------------
------------------------------------------------------------
------------------------------------------------------------
------------------------------------------------------------
------------------------------------------------------------
------------------------------------------------------------
------------------------------------------------------------
------------------------------------------------------------
------------------------------------------------------------
-----------------------------------------------------------
