# Supplementary material for: Zebrafish transposable elements show extensive diversification in age, genomic distribution, and developmental expression
Source: Genome Res. 2022 Jul;32(7):1408–23. doi: 10.1101/gr.275655.121 (PMC9341512; doi:10.1101/gr.275655.121)
Supplement: Supplemental Material [file supp_gr.275655.121_Supplementary_data_2.tar.gz › supp-data-2/Rex1-30_DRe.mafft.fa]

>Rex1-30_DRe|78415
------------------------------------------------------------
------------------------------------------------------------
------------------------------------------------------------
------------------------------------------------------------
------------------------------------------------------------
------------------------------------------------------------
------------------------------------------------------------
------------------------------------------------------------
------------------------------------------------------------
------------------------------------------------------------
------------------------------------------------------------
------------------------------------------------------------
------------------------------------------------------------
------------------------------------------------------------
------------------------------------------------------------
------------------------------------------------------------
------------------------------------------------------------
------------------------------------------------------------
------------------------------------------------------------
------------------------------------------------------------
------------------------------------------------------------
------------------------------------------------------------
------------------------------------------------------------
------------------------------------------------------------
------------------------------------------------------------
------------------------------------------------------------
------------------------------------------------------------
------------------------------------------------------------
------------------------------------------------------------
------------------------------------------------------------
------------------------------------------------------------
------------------------------------------------------------
-------------------------------------------gttgatcag--------
---------------tgtaggtatgtg------------------ggaataatttctatg
--------gtagataa---taaattgtc-cttttctgtt---aat-------acta----
-----ctatgttgtgta---------agaaggggcaaaa-------------atactg--
--cttac-agaaattaagatattttaatatagataaatcact------------------
-------catgtgcatgctttacagctcaaact-----ttcagtcactgttat-------
--------cctttgctttgttggttc-------------atttctc---------taag-
--------------------agttgtcagg-agaaaattgtg-aac---ctaggagg--a
aaaataacagg--------gagaaatcagat---------------gaccatg--tctca
gttg-----t-tccat--agtcagtgta--------aaagagtaaagctcag----tgta
ttctgtca--gatgattcccatccta------------------------------ggca
-ccactag-ttttaacttctcccttctg---------------gtattctatataga---
--------actcct--------------attagtaaa-----------aa----------
-------------caaatcagtttaaac----t---------------------------
--------------------------------tttattcatcccctcagct---------
-------g-taaatt---------------------------------------------
----tttgtaaactta-gggtagaattt-gt-----------------------------
attgtaca--------atgtgcttt----------------tgtgtatta-------tgt
gtgaca-----tgcttgtattctgcaa------ccaaattg-------------------
------------------------------------------caaatgaa----------
-------------------------------------------taaagactgactga---
------------------------------------------------------------
------------------------------------------------------------
------------------------------------------------------------
------------------------------------------------------------
--------------------------------ctgact----------------------
------------------------------------------------------------
------------------------------------------------------------
------------------------------------------------------------
------------------------------------------------------------
------------------------------------------------------------
------------------------------------------------------------
------------------------------------------------------------
--------------------------------------------
>Rex1-30_DRe|78416
------------------------------------------------------------
------------------------------------------------------------
------------------------------------------------------------
------------------------------------------------------------
------------------------------------------------------------
------------------------------------------------------------
------------------------------------------------------------
------------------------------------------------------------
------------------------------------------------------------
------------------------------------------------------------
------------------------------------------------------------
------------------------------------------------------------
------------------------------------------------------------
------------------------------------------------------------
------------------------------------------------------------
------------------------------------------------------------
------------------------------------------------------------
------------------------------------------------------------
------------------------------------------------------------
------------------------------------------------------------
------------------------------------------------------------
------------------------------------------------------------
------------------------------------------------------------
------------------------------------------------------------
------------------------------------------------------------
------------------------------------------------------------
------------------------------------------------------------
------------------------------------------------------------
------------------------------------------------------------
------------------------------------------------------------
------------------------------------------------------------
------------------------------------------------------------
------------------------------------------------------------
------------------------------------------------------------
------------gtaca-------------------------------------------
--------------------------agaagaggcagcaaagatt-------gtactc--
--cttac-ataaattaagatattttaatatagaaaaatcact------------------
-------catgtgcatgttttacagttcataca-----ttcagtaactgatatctttt--
--------cctttgctttattggttt-------------aattcac---------taagt
gtg-aaaaataag-------agttgtttgg-agaaaattgta-aac---ctaggag----
---------------------gaaaacggat---------------gactatg--gctca
gtta-----t-accat--agacaagtt----------ttgagtaaagctcag----agta
ttctatca--gatatttcccataaaa------------------------------tgca
-tcacaag-ttttatcctgtcctttcag---------------gtattcgatacaga---
--------actcct--------------attagtaaa-----------a-----------
------------------------------------------------------------
------------------------------------------------------------
------------------------------------------------------------
--------taaattta-gggtagattt--gt-----------------------------
actgtata--------atgtgtttt----------------tgagtatta-------tat
gtgatatacagtacttgtatgctgcaa------tcaaattg-------------------
---------cc-----------------tatggg---------acatata----------
-------------------------------------------taaagactgactga---
------------------------------------------------------------
------------------------------------------------------------
------------------------------------------------------------
------------------------------------------------------------
--------------------------------ctgac-----------------------
------------------------------------------------------------
------------------------------------------------------------
------------------------------------------------------------
------------------------------------------------------------
------------------------------------------------------------
------------------------------------------------------------
------------------------------------------------------------
--------------------------------------------
>Rex1-30_DRe|78417
------------------------------------------------------------
------------------------------------------------------------
------------------------------------------------------------
------------------------------------------------------------
------------------------------------------------------------
------------------------------------------------------------
------------------------------------------------------------
------------------------------------------------------------
------------------------------------------------------------
------------------------------------------------------------
------------------------------------------------------------
------------------------------------------------------------
------------------------------------------------------------
------------------------------------------------------------
------------------------------------------------------------
------------------------------------------------------------
------------------------------------------------------------
------------------------------------------------------------
------------------------------------------------------------
------------------------------------------------------------
------------------------------------------------------------
------------------------------------------------------------
------------------------------------------------------------
------------------------------------------------------------
------------------------------------------------------------
------------------------------------------------------------
------------------------------------------------------------
------------------------------------------------------------
------------------------------------------------------------
------------------------------------------------------------
------------------------------------------------------------
------------------------------------------------------------
------------------------------------------------------------
------------------------------------------------------------
------------------------------------------------------------
------------------------------------------------------------
------------------------------------------------------------
------------------------------------------------------------
------------------------------------------------------------
------------------------------------------------------------
------------------------------------------------------------
------------------------------------------------------------
------------------------------------------------------------
------------------------------------------------------------
------------------------------------------------------------
------------------------------------------------------------
------------------------------------------------------------
-------gttaaggt--------------------------------------aaatgaa
acacattctaa------tgttagt-ttaact--------ataggtgcacctcagg-----
gttgtgta---------------------------tgctcccttatcctgtt-----tac
tttgta--------------------------tacaaataa-------------------
---------ct----------------gt-------------------------------
------------------------------------------------------------
------------------------------------------------------------
------------------------------------------------------------
------------------------------------------------------------
------------------------------------------------------------
------------------------------------------------------------
------------------------------------------------------------
------------------------------------------------------------
------------------------------------------------------------
------------------------------------------------------------
------------------------------------------------------------
------------------------------------------------------------
------------------------------------------------------------
--------------------------------------------
>Rex1-30_DRe|78418
------------------------------------------------------------
------------------------------------------------------------
------------------------------------------------------------
------------------------------------------------------------
------------------------------------------------------------
------------------------------------------------------------
------------------------------------------------------------
------------------------------------------------------------
------------------------------------------------------------
------------------------------------------------------------
------------------------------------------------------------
------------------------------------------------------------
------------------------------------------------------------
------------------------------------------------------------
------------------------------------------------------------
------------------------------------------------------------
------------------------------------------------------------
------------------------------------------------------------
------------------------------------------------------------
------------------------------------------------------------
------------------------------------------------------------
------------------------------------------------------------
------------------------------------------------------------
------------------------------------------------------------
------------------------------------------------------------
------------------------------------------------------------
------------------------------------------------------------
------------------------------------------------------------
------------------------------------------------------------
------------------------------------------------------------
------------------------------------------------------------
------------------------------------------------------------
------------------------------------------------------------
------------------------------------------------------------
------------------------------------------------------------
------------------------------------------------------------
------------------------------------------------------------
------------------------------------------------------------
---------------tttgttggttc-------------agtactc---------taatt
gtg-acaaataag-------agttgtttgg-agaaaattgtgtgag---ccttgagg--g
aaaataacagg--------aggaaagcagat---------------gagcatg--gctca
gtta-----t-accat--agacaagtt----------ttgagt-------------aaat
ctcagtca--gattattcccatccta------------------------------taca
-ccctgaa-ttgtatcttctcccttctg---------------gta--------------
------------------------------------------------------------
------------------------------------------------------------
------------------------------------------------------------
------------------------------------------------------------
------------------------------------------------------------
------------------------------------------------------------
------------------------------------------------------------
------------------------------------------------------------
------------------------------------------------------------
------------------------------------------------------------
------------------------------------------------------------
------------------------------------------------------------
------------------------------------------------------------
------------------------------------------------------------
------------------------------------------------------------
------------------------------------------------------------
------------------------------------------------------------
------------------------------------------------------------
------------------------------------------------------------
------------------------------------------------------------
------------------------------------------------------------
--------------------------------------------
>Rex1-30_DRe|78419
------------------------------------------------------------
------------------------------------------------------------
------------------------------------------------------------
------------------------------------------------------------
------------------------------------------------------------
------------------------------------------------------------
------------------------------------------------------------
------------------------------------------------------------
------------------------------------------------------------
------------------------------------------------------------
------------------------------------------------------------
------------------------------------------------------------
------------------------------------------------------------
------------------------------------------------------------
------------------------------------------------------------
------------------------------------------------------------
------------------------------------------------------------
------------------------------------------------------------
------------------------------------------------------------
------------------------------------------------------------
------------------------------------------------------------
------------------------------------------------------------
------------------------------------------------------------
------------------------------------------------------------
------------------------------------------------------------
------------------------------------------------------------
------------------------------------------------------------
------------------------------------------------------------
------------------------------------------------------------
------------------------------------------------------------
------------------------------------------------------------
------------------------------------------------------------
------------------------------------------------------------
------------------------------------------------------------
------------------------------------------------------------
------------------------------------------------------------
------------------------------------------------------------
------------------------------------------------------------
------------------------------------------------------------
------------------------------------------------------------
------------------------------------------------------------
------------------------------------------------------------
------------------------------------------------------------
--------------------------------------------tattcgatttaga---
--------actcca--------------attagtaaa-----------a-----------
-------------caattctgtttaaac----c---------------------------
--------------------------------ttcatccatcccc---------------
------ag----------------------------------------------------
----tttttaaattta-ggatacaattt-gt-----------------------------
attgtact--------aagtgttt-----------------tgtgcatta-------tgt
gtgaca-----tgcttgtatgctacaa------ccaaattg-------------------
---------cc-----------------ttcggg---------aaattaa----------
-------------------------------------------taataattaattaa---
------------------------------------------------------------
------------------------------------------------------------
------------------------------------------------------------
------------------------------------------------------------
--------------------------ttaatactgact----------------------
------------------------------------------------------------
------------------------------------------------------------
------------------------------------------------------------
------------------------------------------------------------
------------------------------------------------------------
------------------------------------------------------------
------------------------------------------------------------
--------------------------------------------
>Rex1-30_DRe|153356
------------------------------------------------------------
------------------------------------------------------------
------------------------------------------------------------
------------------------------------------------------------
------------------------------------------------------------
------------------------------------------------------------
------------------------------------------------------------
------------------------------------------------------------
------------------------------------------------------------
------------------------------------------------------------
------------------------------------------------------------
------------------------------------------------------------
------------------------------------------------------------
------------------------------------------------------------
------------------------------------------------------------
------------------------------------------------------------
------------------------------------------------------------
------------------------------------------------------------
------------------------------------------------------------
------------------------------------------------------------
------------------------------------------------------------
------------------------------------------------------------
------------------------------------------------------------
------------------------------------------------------------
------------------------------------------------------------
------------------------------------------------------------
------------------------------------------------------------
------------------------------------------------------------
------------------------------------------------------------
------------------------------------------------------------
------------------------------------------------------------
------------------------------------------------------------
------------------------------------------------------------
------------------------------------------------------------
------------------------------------------------------------
------------------------------------------------------------
------------------------------------------------------------
------------------------------------------------------------
------------------------------------------------------------
------------------------------------------------------------
------------------------------------------------------------
------------------------------------------------------------
------------------------------------------------------------
------------------------------------------------------------
------------------------------------------------------------
--------------------------------t---------------------------
------------------------------------------------------------
------------------------------------------------------------
-----ttttaaattta-gggtagaattt-gt-----------------------------
gttgtata--------atgtgcttt----------------tctgtattatggattctgt
gtgaca-----tgcttgtatgctccca------ccaaattg-------------------
---------cc-----------------tttggg---------aaattaa----------
-------------------------------------------taaagactgacaga---
------------------------------------------------------------
------------------------------------------------------------
------------------------------------------------------------
------------------------------------------------------------
--------------------------------ctgactgattgactga------------
------------------------------------------------------------
------------------------------------------------------------
------------------------------------------------------------
------------------------------------------------------------
------------------------------------------------------------
------------------------------------------------------------
------------------------------------------------------------
--------------------------------------------
>Rex1-30_DRe|153357
------------------------------------------------------------
------------------------------------------------------------
------------------------------------------------------------
------------------------------------------------------------
------------------------------------------------------------
------------------------------------------------------------
------------------------------------------------------------
------------------------------------------------------------
------------------------------------------------------------
------------------------------------------------------------
------------------------------------------------------------
------------------------------------------------------------
------------------------------------------------------------
------------------------------------------------------------
------------------------------------------------------------
------------------------------------------------------------
------------------------------------------------------------
------------------------------------------------------------
------------------------------------------------------------
------------------------------------------------------------
------------------------------------------------------------
------------------------------------------------------------
------------------------------------------------------------
------------------------------------------------------------
------------------------------------------------------------
------------------------------------------------------------
------------------------------------------------------------
------------------------------------------------------------
------------------------------------------------------------
------------------------------------------------------------
------------------------------------------------------------
------------------------------------------------------------
------------------------------------------------------------
------------------------------------------------actgttttat--
------------ataa---caaattgtc-cttttcttct---aat-------acta----
-----atatattgtgta---------agtaggggcaacaaagatt-------atactggt
tttttac-agaaattgagatcttttggtatagataaatcact------------------
-------catgtgcatgttttacagttcataca-----ttcaatcactgttatccttt--
--------tctttgctttgttggttc-------------aattctc---------taagt
gtg-aaaaataag-------agttgtttgg-agaaaattgtg-aac---ctaggagg--a
aaaataacagg--------gagaaaacagat---------------gacaatg--gctca
gtta-----t-accat--agacaagtt----------ttgagtaaagctcag----agta
ttcggtca--gatgattcccatccta------------------------------tgca
-ccacgag-ttttatcttctctgttctg---------------gtattcgatacaga---
--------actcct--------------attagtaaa-----------a-----------
-------------caaatcgttttaaac----t---------------------------
--------------------------------ttcatttatcccctcagct---------
-------g-tacagt---------------------------------------------
-----ttttacatttg-gggtagaattt-gt-----------------------------
attgtatg--------atccac-tt----------------tgtatatta-------tgt
gtgaca-----tgcttgtatgctgcaa------ccaaactg-------------------
---------cc-----------------tttggg---------aaatgaa----------
-------------------------------------------taaagactgactga---
------------------------------------------------------------
------------------------------------------------------------
------------------------------------------------------------
------------------------------------------------------------
--------------------------------ctgactggct------------------
------------------------------------------------------------
------------------------------------------------------------
------------------------------------------------------------
------------------------------------------------------------
------------------------------------------------------------
------------------------------------------------------------
------------------------------------------------------------
--------------------------------------------
>Rex1-30_DRe|153358
------------------------------------------------------------
------------------------------------------------------------
------------------------------------------------------------
------------------------------------------------------------
------------------------------------------------------------
------------------------------------------------------------
------------------------------------------------------------
------------------------------------------------------------
------------------------------------------------------------
------------------------------------------------------------
------------------------------------------------------------
------------------------------------------------------------
------------------------------------------------------------
------------------------------------------------------------
------------------------------------------------------------
------------------------------------------------------------
------------------------------------------------------------
------------------------------------------------------------
------------------------------------------------------------
------------------------------------------------------------
------------------------------------------------------------
------------------------------------------------------------
------------------------------------------------------------
------------------------------------------------------------
------------------------------------------------------------
------------------------------------------------------------
------------------------------------------------------------
------------------------------------------------------------
------------------------------------------------------------
------------------------------------------------------------
------------------------------------------------------------
------------------------------------------------------------
------------------------------------------------------------
------------------------------------------------------------
------------------------------------------------------------
------------------------------------------------------------
------------------------------------------------------------
------------------------------------------------------------
-------------------------------------------ctc---------taagt
gta-aaaaataag-------agttgtttag-agaaaattgtg-aac---ctaggaga--a
aaaataacagg--------gagaatacagat---------------gaccatg--gctca
gtta-----t-accat--agacaagtt----------ttgagcaaagctcag----agaa
ttctgtca--gatgattcccatacta------------------------------tgca
-ccacgag-ttttatctt-------ctg---------------gtattcgatacaga---
--------actcct--------------attaataaa-----------a-----------
-------------aatatcggtttaaac----t---------------------------
--------------------------------ttcattcatcccctcaact---------
-------g-taaagt---------------------------------------------
-----ttttaaattta-gggtagattt--gc-----------------------------
attgtaca--------atgtgttt-----------------tttgtatta-------tgt
gtaata-----tgcttgtgtgctgcaa------ctaaatcgggaaa---tgaataaagga
aatgaatgccc-----------------tggggg---------aaatgaa----------
-------------------------------------------taaagactgagtga---
------------------------------------------------------------
------------------------------------------------------------
------------------------------------------------------------
------------------------------------------------------------
--------------------------------ctgact----------------------
------------------------------------------------------------
------------------------------------------------------------
------------------------------------------------------------
------------------------------------------------------------
------------------------------------------------------------
------------------------------------------------------------
------------------------------------------------------------
--------------------------------------------
>Rex1-30_DRe|153359
------------------------------------------------------------
------------------------------------------------------------
------------------------------------------------------------
------------------------------------------------------------
------------------------------------------------------------
------------------------------------------------------------
------------------------------------------------------------
------------------------------------------------------------
------------------------------------------------------------
------------------------------------------------------------
------------------------------------------------------------
------------------------------------------------------------
------------------------------------------------------------
------------------------------------------------------------
------------------------------------------------------------
------------------------------------------------------------
------------------------------------------------------------
------------------------------------------------------------
------------------------------------------------------------
------------------------------------------------------------
------------------------------------------------------------
------------------------------------------------------------
------------------------------------------------------------
------------------------------------------------------------
------------------------------------------------------------
------------------------------------------------------------
------------------------------------------------------------
------------------------------------------------------------
------------------------------------------------------------
------------------------------------------------------------
------------------------------------------------------------
------------------------------------------------------------
------------------------------------------------------------
------------------------------------------------------------
------------------------------------------------------------
------------------------------------------------------------
------------------------------------------------------------
------------------------------------------------------------
------------------------------------------------------------
------------------------------------------------------------
------------------------------------------------------------
------------------------------------------------------------
------------------------------------------------------------
------------------------------------------------------------
---------ctcct--------------attagtaaa-----------a-----------
-------------caaatcggtttaaac----t---------------------------
--------------------------------ttcatttatcccctcagtt---------
-------g-taaagt---------------------------------------------
-----tattaaattta-gggtagaattt-gt-----------------------------
attgtaca--------atgtgcttt----------------tgtgtatta-------tgt
gtgaca-----ggcttgtatgctgtta------ccgaattg-------------------
---------cc-----------------ttcagg---------aaatgaa----------
-------------------------------------------taaagactggctga---
------------------------------------------------------------
------------------------------------------------------------
------------------------------------------------------------
------------------------------------------------------------
--------------------------------ctgactgact------------------
------------------------------------------------------------
------------------------------------------------------------
------------------------------------------------------------
------------------------------------------------------------
------------------------------------------------------------
------------------------------------------------------------
------------------------------------------------------------
--------------------------------------------
>Rex1-30_DRe|153360
------------------------------------------------------------
------------------------------------------------------------
------------------------------------------------------------
------------------------------------------------------------
------------------------------------------------------------
------------------------------------------------------------
------------------------------------------------------------
------------------------------------------------------------
------------------------------------------------------------
------------------------------------------------------------
------------------------------------------------------------
------------------------------------------------------------
------------------------------------------------------------
------------------------------------------------------------
------------------------------------------------------------
------------------------------------------------------------
------------------------------------------------------------
------------------------------------------------------------
------------------------------------------------------------
------------------------------------------------------------
------------------------------------------------------------
------------------------------------------------------------
------------------------------------------------------------
------------------------------------------------------------
------------------------------------------------------------
------------------------------------------------------------
------------------------------------------------------------
------------------------------------------------------------
------------------------------------------------------------
------------------------------------------------------------
------------------------------------------------------------
------------------------------------------------------------
------------------------------------------------------------
------------------------------------------------------------
------------------------------------------------------------
------------------------------------------------------------
------------------------------------------------------------
------------------------------------------------------------
----------------ttggtatttc-------------aattctc---------tagct
gta-aaaaataag-------aactgtttc--tggaaattctg-aac---ctaggag---a
aaaataacg----------gagtaaacagat---------------gactatg--gctcc
cttactgtat-accat--aggcaagt-----------ttgagtaaagctcag----agta
ttctgtca--gatgaatcccatccta------------------------------tgca
-ccacaag-ttttatcttctcccttctg---------------gtattcgatacaga---
--------actcct--------------attagtaaa-----------a-----------
-------------caaa--------------at---------------------------
--------------------------------tttattaattccctcagct---------
-------g-taaagt---------------------------------------------
-----gtttaaattta-gggtagattt--gtattgttta------------ttgt--tgt
attgtagatttgtacaatgtgtttt----------------tctgtaata-------agt
ttaaca-----tgcttgtatgctgcaa------ccaaattg-------------------
---------cc-----------------ttcggg---------aaatgaa----------
-------------------------------------------taaagactaactaa---
------------------------------------------------------------
------------------------------------------------------------
------------------------------------------------------------
------------------------------------------------------------
--------------------------------ctgactgactaactaacta---------
------------------------------------------------------------
------------------------------------------------------------
------------------------------------------------------------
---ac-------------------------------------------------------
------------------------------------------------------------
------------------------------------------------------------
------------------------------------------------------------
--------------------------------------------
>Rex1-30_DRe|153361
------------------------------------------------------------
------------------------------------------------------------
------------------------------------------------------------
------------------------------------------------------------
------------------------------------------------------------
------------------------------------------------------------
------------------------------------------------------------
------------------------------------------------------------
------------------------------------------------------------
------------------------------------------------------------
------------------------------------------------------------
------------------------------------------------------------
------------------------------------------------------------
------------------------------------------------------------
------------------------------------------------------------
------------------------------------------------------------
------------------------------------------------------------
------------------------------------------------------------
------------------------------------------------------------
------------------------------------------------------------
------------------------------------------------------------
------------------------------------------------------------
------------------------------------------------------------
------------------------------------------------------------
------------------------------------------------------------
------------------------------------------------------------
------------------------------------------------------------
------------------------------------------------------------
------------------------------------------------------------
------------------------------------------------------------
------------------------------------------------------------
------------------------------------------------------------
------------------------------------------------------------
------------------------------------------------------------
------------------------------------------------------------
------------------------------------------------------------
------------------------------------------------------------
------------------------------------------------------------
------------------------------------------------------------
------------------------------------------------------------
------------------------------------------------------------
------------------------------------------------------------
------------------------------------------------------------
---------------------------g---------------gtattcaatacaga---
--------actcct--------------attagtaaa-----------a-----------
-------------caaatcgttttaaac----t---------------------------
--------------------------------ttcattcatcccctcagct---------
-------g-tgaact---------------------------------------------
-----ttttaaactta-gggtagaattt-gt-----------------------------
attgtgtat------tgtgtacttt----------------tgtgtattg-------tgt
gtgaca-----tgcttgtatgctgcaa------ccaaattg-------------------
---------cc-----------------ttccgg---------aaatgaa----------
-------------------------------------------taaagactgactga---
------------------------------------------------------------
------------------------------------------------------------
------------------------------------------------------------
------------------------------------------------------------
--------------------------------ctga------------------------
------------------------------------------------------------
------------------------------------------------------------
------------------------------------------------------------
------------------------------------------------------------
------------------------------------------------------------
------------------------------------------------------------
------------------------------------------------------------
--------------------------------------------
>Rex1-30_DRe|226009
------------------------------------------------------------
------------------------------------------------------------
------------------------------------------------------------
------------------------------------------------------------
------------------------------------------------------------
------------------------------------------------------------
------------------------------------------------------------
------------------------------------------------------------
------------------------------------------------------------
------------------------------------------------------------
------------------------------------------------------------
------------------------------------------------------------
------------------------------------------------------------
------------------------------------------------------------
------------------------------------------------------------
------------------------------------------------------------
------------------------------------------------------------
------------------------------------------------------------
------------------------------------------------------------
------------------------------------------------------------
------------------------------------------------------------
------------------------------------------------------------
------------------------------------------------------------
------------------------------------------------------------
------------------------------------------------------------
------------------------------------------------------------
------------------------------------------------------------
------------------------------------------------------------
------------------------------------------------------------
------------------------------------------------------------
------------------------------------------------------------
-----aga-tgagactg---attaagggtaagcaaactag--------------------
----ta----------ttggagtgggtgttg-------agagtgttgat-----------
---------------cataggtatttg------------------agaacttttttag--
------------ataa---taaagagtc-cttttctgtt---aat-------acta----
-----atatgttgtgta---------agaaggggcaacaacgacc-------atactg--
--tttac-agaatttaagatcttttaatatagacaaatcact------------------
-------catttgcatgttttacagttcataca-----ttcagtcactgttatctttt--
--------tctctgctttgttggttc-----------------------------aaagt
gtt-gaaaataag-------agttacctgg-agaaaattatg-agc---ctaggagg--a
aaaataacagg--------gggaaaacagat---------------gaccatg--gctca
gtta-----t-accat--agacaagat----------ttgagtaaagctcag----agta
ttctttca--gatgattcccatccta------------------------------tgca
-ccacgag-ttttatattctcccttctg---------------gtcttcgatacaga---
--------acacct--------------attagtaaa-----------a-----------
-------------ctaatcggttcaaac----t---------------------------
--------------------------------tttattcattccctcagct---------
-------g-taaagt---------------------------------------------
-----ttttaaattta-gggtagaattt-gt-----------------------------
attgtata--------ttgtgcttt----------------tgtgtatta-------tgt
gtgaca-----tgcttgtatgctgcaa------ccaaattg-------------------
---------cc-----------------ttcggg---------aaattaa----------
-------------------------------------------taaagactgactga---
------------------------------------------------------------
------------------------------------------------------------
------------------------------------------------------------
------------------------------------------------------------
--------------------------------ctaactgactgactga------------
------------------------------------------------------------
------------------------------------------------------------
------------------------------------------------------------
------------------------------------------------------------
------------------------------------------------------------
------------------------------------------------------------
------------------------------------------------------------
--------------------------------------------
>Rex1-30_DRe|226010
------------------------------------------------------------
------------------------------------------------------------
------------------------------------------------------------
------------------------------------------------------------
------------------------------------------------------------
------------------------------------------------------------
------------------------------------------------------------
------------------------------------------------------------
------------------------------------------------------------
------------------------------------------------------------
------------------------------------------------------------
------------------------------------------------------------
------------------------------------------------------------
------------------------------------------------------------
------------------------------------------------------------
------------------------------------------------------------
------------------------------------------------------------
------------------------------------------------------------
------------------------------------------------------------
------------------------------------------------------------
------------------------------------------------------------
------------------------------------------------------------
------------------------------------------------------------
------------------------------------------------------------
------------------------------------------------------------
------------------------------------------------------------
------------------------------------------------------------
------------------------------------------------------------
------------------------------------------------------------
------------------------------------------------------------
------------------------------------------------------------
------------------------------------------------------------
------------------------------------------------------------
--------------------------------------------------tgatttag--
------------ataa---taaattaac-cttttctgct---aat-------actaagca
----gatttgttgtgta---------agaaggggcaacaaagatt-------atactg--
--tttac-agaaattgagatcttttaatatagacaaatcact------------------
-------catgttcatgttttatagttcgtaca-----ttcaatcac-------------
--------tgtatgctttgttggtatt-----------aaattctctttgtaaaataagt
ttg-aaaaataaa-------aattgttttg-ggaaaattgtg-aac---ct---------
------------------------------------------------------------
------------------------------------------------------------
------------------------------------------------------------
------------------------------------------------------------
------------------------------------------------------------
------------------------------------------------------------
------------------------------------------------------------
------------------------------------------------------------
------------------------------------------------------------
------------------------------------------------------------
------------------------------------------------------------
------------------------------------------------------------
------------------------------------------------------------
------------------------------------------------------------
------------------------------------------------------------
------------------------------------------------------------
------------------------------------------------------------
------------------------------------------------------------
------------------------------------------------------------
------------------------------------------------------------
------------------------------------------------------------
------------------------------------------------------------
------------------------------------------------------------
------------------------------------------------------------
------------------------------------------------------------
--------------------------------------------
>Rex1-30_DRe|226011
------------------------------------------------------------
------------------------------------------------------------
------------------------------------------------------------
------------------------------------------------------------
------------------------------------------------------------
------------------------------------------------------------
------------------------------------------------------------
------------------------------------------------------------
------------------------------------------------------------
------------------------------------------------------------
------------------------------------------------------------
------------------------------------------------------------
------------------------------------------------------------
------------------------------------------------------------
------------------------------------------------------------
------------------------------------------------------------
------------------------------------------------------------
------------------------------------------------------------
------------------------------------------------------------
------------------------------------------------------------
------------------------------------------------------------
------------------------------------------------------------
------------------------------------------------------------
------------------------------------------------------------
------------------------------------------------------------
------------------------------------------------------------
------------------------------------------------------------
---------tttctcctgtactatttattttgtacacaaatagttgtaggagtattttta
g--------------taaaatttgctgacgattctgtaattgttagttt-gttaagtgag
gaagcctccacgcacggtcctgtaattgattattttgccagctggtgtcaggagg-----
-------ctttcttacaagtgaatgtt-cttaagacgaaagagatgaccattgattttaa
tcgtaaga-ggagactg---attgagggtaagcaaactag--------------------
-tatta----------atggagaggatgttg-------aaagtgttgatcag--------
---------------tataggtatctg------------------ggaactgttttag--
------------ataa---taaatgatc-cttttctgct---aat-------acta----
-----atatgttgtgta---------agaaggggcaacaaagatt-------atactg--
--tttac-agaaattgaaatcttttggtatagataaatcact------------------
-------catgtgcatgttttacagtgcataca-----ttcagtcactgttctccttt--
--------tctttgctttgttggttc-------------aattctc---------taagt
gtg-aaaaataag-------agttgtttgg-agacaattgtg-aac---ctaggagg--a
aaaataacagg--------gaaaaaacagat---------------gctcatg--gctca
gtta-----t-accag--agataagtt----------ttgagaaaagctcag----agta
ttctgtca--gatgattcccatccta------------------------------tgca
-ccacgag-ttttatcttctcccttctg---------------gtgttcgatacaga---
--------actcgttagtt--------aattagtaaa-----------a-----------
-------------caaatcattttaaac----t---------------------------
--------------------------------ttcattcatcccctcagct---------
-------g-taaact---------------------------------------------
-----gtttaaactta-gggtagaattt-gt-----------------------------
attgtatg--------atgtacttt----------------tgtgtattg-------tgt
gtgaca-----tgcttgtctgctgtaa------ccaaattg-------------------
---------cc-----------------tttggg---------aaatgaa----------
-------------------------------------------taaagactgactga---
------------------------------------------------------------
------------------------------------------------------------
------------------------------------------------------------
------------------------------------------------------------
--------------------------------ctgactaa--------------------
------------------------------------------------------------
------------------------------------------------------------
------------------------------------------------------------
------------------------------------------------------------
------------------------------------------------------------
------------------------------------------------------------
------------------------------------------------------------
--------------------------------------------
>Rex1-30_DRe|302216
------------------------------------------------------------
------------------------------------------------------------
------------------------------------------------------------
------------------------------------------------------------
------------------------------------------------------------
------------------------------------------------------------
------------------------------------------------------------
------------------------------------------------------------
------------------------------------------------------------
------------------------------------------------------------
------------------------------------------------------------
------------------------------------------------------------
------------------------------------------------------------
------------------------------------------------------------
------------------------------------------------------------
------------------------------------------------------------
------------------------------------------------------------
------------------------------------------------------------
------------------------------------------------------------
------------------------------------------------------------
------------------------------------------------------------
------------------------------------------------------------
------------------------------------------------------------
------------------------------------------------------------
------------------------------------------------------------
------------------------------------------------------------
------------------------------------------------------------
------------------------------------------------------------
------------------------------------------------------------
------------------------------------------------------------
------------------------------------------------------------
------------------------------------------------------------
------------------------------------------------------------
------------------------------------------------------------
------------------------------------------------------------
------------------------------------------------------------
------------------------------------------------------------
------------------------------------------------------------
------------------------------------------------------------
---------------------gttgtttgg-agaaaattgtg-aac---ctaggaga--a
aaaataacagg--------gagaaaacagat---------------gaccatg--gctca
gtta-----c-accac--agactagtt----------tcgagtaaagctcag----agta
ttctgtca--gatgattcccatcctg------------------------------tgca
-ccaccag-tttgatcttctcccttctg---------------ggattcgatacaga---
--------actcat--------------attagcaaa-----------a-----------
-------------caaatcggtttaaac----t---------------------------
--------------------------------ttcattcatcccctcagct---------
-------g-taaaga---------------------------------------------
-----atttaaattta-gggtagaattt-gt-----------------------------
attgtatg--------atgtacttt----------------tg--------------tgt
gtgaca-----tgcttgtatgctgcaa------ccaaattg-------------------
---------cc-----------------ttcggg---------aaatgaa----------
-------------------------------------------taaagactgactga---
------------------------------------------------------------
------------------------------------------------------------
------------------------------------------------------------
------------------------------------------------------------
--------------------------------ct--------------------------
------------------------------------------------------------
------------------------------------------------------------
------------------------------------------------------------
------------------------------------------------------------
------------------------------------------------------------
------------------------------------------------------------
------------------------------------------------------------
--------------------------------------------
>Rex1-30_DRe|302217
------------------------------------------------------------
------------------------------------------------------------
------------------------------------------------------------
------------------------------------------------------------
------------------------------------------------------------
------------------------------------------------------------
------------------------------------------------------------
------------------------------------------------------------
------------------------------------------------------------
------------------------------------------------------------
------------------------------------------------------------
------------------------------------------------------------
------------------------------------------------------------
------------------------------------------------------------
------------------------------------------------------------
------------------------------------------------------------
------------------------------------------------------------
------------------------------------------------------------
------------------------------------------------------------
------------------------------------------------------------
------------------------------------------------------------
------------------------------------------------------------
------------------------------------------------------------
------------------------------------------------------------
------------------------------------------------------------
------------------------------------------------------------
------------------------------------------------------------
------------------------------------------------------------
------------------------------------------------------------
------------------------------------------------------------
------------------------------------------------------------
------------------------------------------------------------
------------------------------------------------------------
------------------------------------------------------------
------------------------------------------------------------
------------------------------------------------------------
------------------------------------------------------------
------------------------------------------------------------
------------------------------------------------------------
----------------------------------aaactgtg-aac---ttaggagg--a
aaaataacagg--------gagaaaacagtt---------------gaccatg--gctca
gtta-----t-accat--agacaagtt----------ttgagtaaagctcag----agta
ttctgtca--gatgattcccatccta------------------------------tgca
-ccacgag-ttttatcttctccctttta---------------aaattcgatacaga---
--------actcct--------------attagtaaa-----------a-----------
-------------caaatcggtttaaac----t---------------------------
--------------------------------ttcattcatcccctcagct---------
-------g-taaagt---------------------------------------------
-----ttttaaagtta-gggtggaattt-gt-----------------------------
attgtatg--------atgcacttg----------------tgtgtatta-------tgt
gtgaca-----tgcttgtatgctgcaa------ccaaattg-------------------
---------cc-----------------ttcggg---------aaatgaa----------
-------------------------------------------taaagactgactga---
------------------------------------------------------------
------------------------------------------------------------
------------------------------------------------------------
------------------------------------------------------------
--------------------------------ctga------------------------
------------------------------------------------------------
------------------------------------------------------------
------------------------------------------------------------
------------------------------------------------------------
------------------------------------------------------------
------------------------------------------------------------
------------------------------------------------------------
--------------------------------------------
>Rex1-30_DRe|302218
------------------------------------------------------------
------------------------------------------------------------
------------------------------------------------------------
------------------------------------------------------------
------------------------------------------------------------
------------------------------------------------------------
------------------------------------------------------------
------------------------------------------------------------
------------------------------------------------------------
------------------------------------------------------------
------------------------------------------------------------
------------------------------------------------------------
------------------------------------------------------------
------------------------------------------------------------
------------------------------------------------------------
------------------------------------------------------------
------------------------------------------------------------
------------------------------------------------------------
------------------------------------------------------------
------------------------------------------------------------
------------------------------------------------------------
------------------------------------------------------------
------------------------------------------------------------
------------------------------------------------------------
------------------------------------------------------------
------------------------------------------------------------
------------------------------------------------------------
------------------------------------------------------------
------------------------------------------------------------
------------------------------------------------------------
------------------------------------------------------------
------------------------------------------------------------
------------------------------------------------------------
------------------------------------------------------------
------------------------------------------------------------
------------------------------------------------------------
------------------------------------------------------------
------------------------------------------------------------
------------------------------------------------------------
------------------------------------------------------------
------------------------------------------------------------
-tta-----taaccat--cgacaagta----------ttgaataaagctcaa---gagta
ttttgtca--gatgattcccatccta------------------------------tgca
-acacaag-ttttatcttctcccttctg---------------gtattcaatacaga---
---------------------------actcagtaaa-----------a-----------
-------------caaatcggttcaaac----t---------------------------
--------------------------------tttatttatcccctcagct---------
-------t-taaagt---------------------------------------------
-----tctttaattta-gggtagattt--gt-----------------------------
attgtaca--------gtgtgtgtt----------------tgtgtaata-------tgt
atgaca-----tgcttgtatgctgcaa------ccaagttg-------------------
---------cc-----------------ttcggg---------aaatgaa----------
-------------------------------------------taaagactgactga---
------------------------------------------------------------
------------------------------------------------------------
------------------------------------------------------------
------------------------------------------------------------
--------------------------------ctaac-----------------------
------------------------------------------------------------
------------------------------------------------------------
------------------------------------------------------------
------------------------------------------------------------
------------------------------------------------------------
------------------------------------------------------------
------------------------------------------------------------
--------------------------------------------
>Rex1-30_DRe|302219
------------------------------------------------------------
------------------------------------------------------------
------------------------------------------------------------
------------------------------------------------------------
------------------------------------------------------------
------------------------------------------------------------
------------------------------------------------------------
------------------------------------------------------------
------------------------------------------------------------
------------------------------------------------------------
------------------------------------------------------------
------------------------------------------------------------
------------------------------------------------------------
------------------------------------------------------------
------------------------------------------------------------
------------------------------------------------------------
------------------------------------------------------------
------------------------------------------------------------
------------------------------------------------------------
------------------------------------------------------------
------------------------------------------------------------
------------------------------------------------------------
------------------------------------------------------------
------------------------------------------------------------
------------------------------------------------------------
------------------------------------------------------------
------------------------------------------------------------
------------------------------------------------------------
------------------------------------------------------------
------------------------------------------------------------
------------------------------------------------------------
------------------------------------------------------------
------------------------------------------------------------
------------------------------------------------------------
------------------------------------------------------------
----------------------------------caacaaagact-------atactg--
--cttac-agaaattaagatcttttaacatagataaatgataaataactagataaataca
ttaaactaaagaacatgttttacagttcacacg-----ttcagtca-------cattt--
--------tctttgctttgttggttc-------------aattctc---------taagt
gtg-acaaataag-------agttgtttgg-agaaaattgtg-aac---ctaggaag--a
aaaataacagg--------gagaaaacagat---------------gaccatg--gctca
gtta-----t-accat--ggacaagtt---------------------------------
ttctgtca--gatgattcccatccta------------------------------taca
-ccacaag-ttttaccttctcccttctg---------------atattcgatacaga---
--------actcct--------------attagtaaa-----------a-----------
-------------caaatcggtttaaac----t---------------------------
--------------------------------ttcattcatccctttcattcatc-----
-----cca----------------------------------------------------
-------------tta-gggtacaattt-gt-----------------------------
attgtaca--------attagcttt----------------tgtatatta-------tgt
gtgaca-----tgcttatatgctgcaa------ccaaattg-------------------
---------cc-----------------tttgga---------aaatgaa----------
-------------------------------------------taaagactgattga---
------------------------------------------------------------
------------------------------------------------------------
------------------------------------------------------------
------------------------------------------------------------
------------------------------------------------------------
------------------------------------------------------------
------------------------------------------------------------
------------------------------------------------------------
------------------------------------------------------------
------------------------------------------------------------
------------------------------------------------------------
------------------------------------------------------------
--------------------------------------------
>Rex1-30_DRe|302220
------------------------------------------------------------
------------------------------------------------------------
------------------------------------------------------------
------------------------------------------------------------
------------------------------------------------------------
------------------------------------------------------------
------------------------------------------------------------
------------------------------------------------------------
------------------------------------------------------------
------------------------------------------------------------
------------------------------------------------------------
------------------------------------------------------------
------------------------------------------------------------
------------------------------------------------------------
------------------------------------------------------------
------------------------------------------------------------
------------------------------------------------------------
------------------------------------------------------------
------------------------------------------------------------
------------------------------------------------------------
------------------------------------------------------------
------------------------------------------------------------
------------------------------------------------------------
------------------------------------------------------------
------------------------------------------------------------
------------------------------------------------------------
------------------------------------------------------------
------------------------------------------------------------
------------------------------------------------------------
------------------------------------------------------------
------------------------------------------------------------
------------------------------------------------------------
------------------------------------------------------------
------------------------------------------------------------
------------------------------------------------------------
------------------------------------------------------------
------------------------------------------------------------
------------------------------------------------------------
------------------------------------------------------------
------------------------------------------------------------
------------------------------------------------------------
--------------at--agacaggtt----------ttga-taaagctctg----agca
ttctgttgg-atttttttctaccata--------------------t-------------
-ctaagaa-tgtcacctccttccttcgg---------------gaattaggt--------
--------actctg--------------attaatgca-----------aa----------
-------------caaattgggttgaga--------------------------------
-------------------------------gataatatattcaatcagcc---------
-------a-aaatgt---------------------------------------------
----tttttacattta-tagcaaatat--gt----------------------a------
tgtgtata--------atatgttttat------------------------------ttt
gttaca-----tgcttgaatgcaacaa---------aatgg-------------------
---------cc-----------------tttggg---------aaattaa----------
-------------------------------------------taaa-------------
------------------------------------------------------------
------------------------------------------------------------
------------------------------------------------------------
------------------------------------------------------------
------------------------------------------------------------
------------------------------------------------------------
------------------------------------------------------------
------------------------------------------------------------
------------------------------------------------------------
------------------------------------------------------------
------------------------------------------------------------
------------------------------------------------------------
--------------------------------------------
>Rex1-30_DRe|302221
------------------------------------------------------------
------------------------------------------------------------
------------------------------------------------------------
------------------------------------------------------------
------------------------------------------------------------
------------------------------------------------------------
------------------------------------------------------------
------------------------------------------------------------
------------------------------------------------------------
------------------------------------------------------------
------------------------------------------------------------
------------------------------------------------------------
------------------------------------------------------------
------------------------------------------------------------
------------------------------------------------------------
------------------------------------------------------------
------------------------------------------------------------
------------------------------------------------------------
------------------------------------------------------------
------------------------------------------------------------
------------------------------------------------------------
------------------------------------------------------------
------------------------------------------------------------
------------------------------------------------------------
------------------------------------------------------------
------------------------------------------------------------
------------------------------------------------------------
------------------------------------------------------------
------------------------------------------------------------
------------------------------------------------------------
------------------------------------------------------------
------------------------------------------------------------
------------------------------------------------------------
------------------------------------------------------------
------------------------------------------------------------
------------------------------------------------------------
------------------------------------------------------------
------------------------------------------------------------
------------------------------------------------------------
-----------------------------------------------ttccagatgg---
------------------------------------------------------------
---------t--------------------------------------------------
----------------------------------------------------g-------
-tcaggag-----------------------------------gctttctttacagtt--
--gaatgtacttaagact----------actaataattttttt-----aa----------
-------------gaaggggctgcaaata---tt--------------------------
------------------------------------------------------------
-------g-tactgc---------------------------------------------
----ttacagaaatta-agatcaattt--gt-----------------------------
attgtaca--------atgtgttt-----------------tgtgtatta-------tgt
gttacg-----tgcttgcatgctgtaa------ccaaattg-------------------
---------cc-----------------ttcggg---------aaataaa----------
-------------------------------------------taaagactgactggctg
a-----------------------------------------------------------
------------------------------------------------------------
------------------------------------------------------------
------------------------------------------------------------
------------------------------------------------------------
------------------------------------------------------------
------------------------------------------------------------
------------------------------------------------------------
------------------------------------------------------------
------------------------------------------------------------
------------------------------------------------------------
------------------------------------------------------------
--------------------------------------------
>Rex1-30_DRe|302222
------------------------------------------------------------
------------------------------------------------------------
------------------------------------------------------------
------------------------------------------------------------
------------------------------------------------------------
------------------------------------------------------------
------------------------------------------------------------
------------------------------------------------------------
------------------------------------------------------------
------------------------------------------------------------
------------------------------------------------------------
------------------------------------------------------------
------------------------------------------------------------
------------------------------------------------------------
------------------------------------------------------------
------------------------------------------------------------
------------------------------------------------------------
------------------------------------------------------------
------------------------------------------------------------
------------------------------------------------------------
------------------------------------------------------------
------------------------------------------------------------
------------------------------------------------------------
------------------------------------------------------------
------------------------------------------------------------
------------------------------------------------------------
------------------------------------------------------------
------------------------------------------------------------
------------------------------------------------------------
------------------------------------------------------------
------------------------------------------------------------
------------------------------------------------------------
------------------------------------------------------------
------------------------------------------------------------
------------------------------------------------------------
------------------------------------------------------------
------------------------------------------------------------
------------------------------------------------------------
------------------------------------------------------------
------aaatgat--g----agttgtttggaaaaaaattgtg-aac---ctaggagg--a
aaaataacagg--------gagaaaac--at---------------gactata--gctca
gtta-----t-actac--agacaagtt----------ttgagtaaacctcag----agta
ttctgtca--gatcattctcatccga------------------------------tgca
-ccatgaa-ttttatcttctctcttctg---------------gtatttgacactgg---
-------tattcct-a-----------ttatagtaaa-----------a-----------
-------------caaatcggttcaaac----t---------------------------
--------------------------------ttcatttatccacttagct---------
-------g-taaagt---------------------------------------------
-----ttttgaattta-aggtagattta--------------------------------
---------------aatgtgtttt----------------tcagtatta-------tgt
gtaaca-----tgcttgtatgctgcaa------ccgaattg-------------------
---------ct-----------------tttggg---------aaatgaa----------
-------------------------------------------taaagactgattga---
------------------------------------------------------------
------------------------------------------------------------
------------------------------------------------------------
------------------------------------------------------------
--------------------------------ctaatt----------------------
------------------------------------------------------------
------------------------------------------------------------
------------------------------------------------------------
------------------------------------------------------------
------------------------------------------------------------
------------------------------------------------------------
------------------------------------------------------------
--------------------------------------------
>Rex1-30_DRe|302223
------------------------------------------------------------
------------------------------------------------------------
------------------------------------------------------------
------------------------------------------------------------
------------------------------------------------------------
------------------------------------------------------------
------------------------------------------------------------
------------------------------------------------------------
------------------------------------------------------------
------------------------------------------------------------
------------------------------------------------------------
------------------------------------------------------------
------------------------------------------------------------
------------------------------------------------------------
------------------------------------------------------------
------------------------------------------------------------
------------------------------------------------------------
------------------------------------------------------------
------------------------------------------------------------
------------------------------------------------------------
------------------------------------------------------------
------------------------------------------------------------
------------------------------------------------------------
------------------------------------------------------------
------------------------------------------------------------
------------------------------------------------------------
------------------------------------------------------------
------------------------------------------------------------
------------------------------------------------------------
------------------------------------------------------------
------------------------------------------------------------
---------------------ttaagggtaagcaaacaag--------------------
-taata----------atgtagtgggtgtta-------agaatgttgatcga--------
---------------tacaagtatttg------------------ggtactgttttag--
------------ataa---taaattgtc-cttttctctc---aat-------acta----
-----atatttcgggta---------agaaggggcagcaaagatt-------gtactg--
--tttac-agaaattaagatcatttaatatagataaatcact------------------
-------tatgtggaagttttacagttcgaaca-----ttcagtcac-----ttcttt--
--------ttcttgctttgttggttt----------tttaatcctt---------caagt
gtg-aaaactaag-------agttgtttgg-agaaaatttga--------------g--a
aaaaaaacagg--------gagaaaacagat---------------gagcata--actca
gtta-----t-accat--tgacaagtt----------ctgagtaaagctcag----ataa
ttctatca--gatga-----------------------------------------ttca
-ccaccag-ttttatcttctccttttt----------------gtattcgatacaga---
--------actcct--------------attagtaaa-----------a-----------
-------------caaatcgattcaaac----t---------------------------
--------------------------------ttcattaatcccctaatca---------
-------g-taaag----------------------------------------------
-----tttttaattta-gggtagattt--gtattgtacaatgtgt------tttt--tgc
attgtacg--------atgtgtttt----------------tgtgtatta-------tgt
gtgaca-----t--------gctgcaa------ccaaattg-------------------
---------cc-----------------ttcagg---------aaatgaa----------
-------------------------------------------taaagactgactga---
------------------------------------------------------------
------------------------------------------------------------
------------------------------------------------------------
------------------------------------------------------------
------------------------------aaccaactagctga----------------
------------------------------------------------------------
------------------------------------------------------------
------------------------------------------------------------
------------------------------------------------------------
------------------------------------------------------------
------------------------------------------------------------
------------------------------------------------------------
--------------------------------------------
>Rex1-30_DRe|302224
------------------------------------------------------------
------------------------------------------------------------
------------------------------------------------------------
------------------------------------------------------------
------------------------------------------------------------
------------------------------------------------------------
------------------------------------------------------------
------------------------------------------------------------
------------------------------------------------------------
------------------------------------------------------------
------------------------------------------------------------
------------------------------------------------------------
------------------------------------------------------------
------------------------------------------------------------
------------------------------------------------------------
------------------------------------------------------------
------------------------------------------------------------
------------------------------------------------------------
------------------------------------------------------------
------------------------------------------------------------
------------------------------------------------------------
------------------------------------------------------------
------------------------------------------------------------
------------------------------------------------------------
------------------------------------------------------------
------------------------------------------------------------
------------------------------------------------------------
------------------------------------------------------------
------------------------------------------------------------
------------------------------------------------------------
------------------------------------------------------------
------------------------------------------------------------
------------------------------------------------------------
------------------------------------------------------------
------------------------------------------------------------
------------------------------------------------------------
------------------------------------------------------------
------------------------------------------------------------
------------------------------------------------------------
------------------------------------------------------------
------------------------------------------------------------
------------------------------------------------------------
------------------------------------------------------------
------------------------------------------------------------
------------------------------------------------------------
---------------------tttaaac----t---------------------------
--------------------------------ttcattcatcccctcagct---------
-------g-taaagt---------------------------------------------
-----ttttaaactta-ggctataattt-gt-----------------------------
attgtatt--------atgtacttt----------------tgtgtattg-------tgt
gtgaca-----tgcttgtatgctgcaa------ccaaattg-------------------
---------cc-----------------tttggg---------aaataaa----------
-------------------------------------------taaagactgactga---
------------------------------------------------------------
------------------------------------------------------------
------------------------------------------------------------
------------------------------------------------------------
--------------------------------c---------------------------
------------------------------------------------------------
------------------------------------------------------------
------------------------------------------------------------
------------------------------------------------------------
------------------------------------------------------------
------------------------------------------------------------
------------------------------------------------------------
--------------------------------------------
>Rex1-30_DRe|384372
------------------------------------------------------------
------------------------------------------------------------
------------------------------------------------------------
------------------------------------------------------------
------------------------------------------------------------
------------------------------------------------------------
------------------------------------------------------------
------------------------------------------------------------
------------------------------------------------------------
------------------------------------------------------------
------------------------------------------------------------
------------------------------------------------------------
------------------------------------------------------------
------------------------------------------------------------
------------------------------------------------------------
------------------------------------------------------------
------------------------------------------------------------
------------------------------------------------------------
------------------------------------------------------------
------------------------------------------------------------
------------------------------------------------------------
------------------------------------------------------------
------------------------------------------------------------
------------------------------------------------------------
------------------------------------------------------------
------------------------------------------------------------
------------------------------------------------------------
------------------------------------------------------------
------------------------------------------------------------
------------------------------------------------------------
------------------gcgaatgtt-cttaagactaaagagatgactattgattttaa
tcctaaga-aaagacta---attaaaggtaagcaaacaag--------------------
-tattg----------atggagtgggtgttg-------agagtgttgatcag--------
---------------tttaggtatttg------------------ggaactgttttag--
------------ataatttttaaaagtc-cttttctgtt---aaa-------acta----
-----aaactttgtgta---------agaaggagcaacaaagact-------atactg--
--cttac-agaaattaagatcttttaataaagataaatcact------------------
-------catgtgcatgttcgatagttcataca-----ttcagtca--------------
----------------gtgttcattc-------------aattctg---------t--gt
aaa---aaataag-------agttgtttggaaaaaaattgtg-aac---ctaggagg--a
aaaacaacagg--------gagaaatcagat---------------gaccatg--gctca
gtta-----t-accat--agacaagtt----------ttgagtaaagccc----------
------------------------------------------------------------
------------tatcttctcccttctg---------------gtattcgatataga---
--------actcct--------------aatagtaaa-----------a-----------
-------------cttatcggtttaaac----c---------------------------
--------------------------------ttcattcatcccctcagct---------
-------g-taaagt---------------------------------------------
-----ttttacattta-gggtagaattt-gt-----------------------------
aatgtata--------atgtgcttt----------------tgtgtatta-------tgt
gtgaca-----tgcttgtgtgctgcaa------ccaaattg-------------------
---------cc-----------------ttcggg---------aaatgaa----------
-------------------------------------------taaagactgactga---
------------------------------------------------------------
------------------------------------------------------------
------------------------------------------------------------
------------------------------------------------------------
--------------------------------ctgac-----------------------
------------------------------------------------------------
------------------------------------------------------------
------------------------------------------------------------
------------------------------------------------------------
------------------------------------------------------------
------------------------------------------------------------
------------------------------------------------------------
--------------------------------------------
>Rex1-30_DRe|384373
------------------------------------------------------------
------------------------------------------------------------
------------------------------------------------------------
------------------------------------------------------------
------------------------------------------------------------
------------------------------------------------------------
------------------------------------------------------------
------------------------------------------------------------
------------------------------------------------------------
------------------------------------------------------------
------------------------------------------------------------
------------------------------------------------------------
------------------------------------------------------------
------------------------------------------------------------
------------------------------------------------------------
------------------------------------------------------------
------------------------------------------------------------
------------------------------------------------------------
------------------------------------------------------------
------------------------------------------------------------
------------------------------------------------------------
------------------------------------------------------------
------------------------------------------------------------
------------------------------------------------------------
------------------------------------------------------------
------------------------------------------------------------
------------------------------------------------------------
------------------------------------------------------------
------------------------------------------------------------
------------------------------------------------------------
------------------------------------------------------------
----------------------taacggtaagcaaactag--------------------
-tatta----------atggagtgggtgttg-------agaatgttgatcag--------
---------------tataggcatttg------------------ggaactgttttag--
------------ataa---taaattgtc-attttctgtt---aat-------actt----
-----atatgttgtgtg---------agaagaggcaacaacgact-------ataccg--
--tttac-agaaattaagatctattaatatagacaaataact------------------
-------catgtgcatgttttactattcataca-----ttcagtcactgttatctttt--
--------tctttgctatgttggttc-------------agttctt---------taagt
gtg-aaaaataag-------agttgtctgg-agaaaattgtg-aac---ctaggagg--a
aaaataacagg--------gagaaaacagat---------------gaccatg--gctca
gtta-----t-accat--tgacaagtt----------ttgagtaaagctcag----agta
ttctgtca--gatgattcccatccta------------------------------tgca
-ccacaag-ttttatcttctcaattctg---------------gtattcattacaga---
--------acacct--------------actagtaaa-----------a-----------
-------------caaattggtttaaac----t---------------------------
--------------------------------ttcatccattccctcagct---------
-------g-taaagt---------------------------------------------
-----ttgtaaattta-gggtagaattt-gt-----------------------------
attttata--------atgtgctgt----------------tgtgtatta-------tgt
gtgaca-----tgcttgtatgctgcaa------ccaaattg-------------------
---------cc-----------------ttccgg---------aaatgaa----------
-------------------------------------------taaagactgactga---
------------------------------------------------------------
------------------------------------------------------------
------------------------------------------------------------
------------------------------------------------------------
--------------------------------ctgactg---------------------
------------------------------------------------------------
------------------------------------------------------------
------------------------------------------------------------
------------------------------------------------------------
------------------------------------------------------------
------------------------------------------------------------
------------------------------------------------------------
--------------------------------------------
>Rex1-30_DRe|384374
------------------------------------------------------------
------------------------------------------------------------
------------------------------------------------------------
------------------------------------------------------------
------------------------------------------------------------
------------------------------------------------------------
------------------------------------------------------------
------------------------------------------------------------
------------------------------------------------------------
------------------------------------------------------------
------------------------------------------------------------
------------------------------------------------------------
------------------------------------------------------------
------------------------------------------------------------
------------------------------------------------------------
------------------------------------------------------------
------------------------------------------------------------
------------------------------------------------------------
------------------------------------------------------------
------------------------------------------------------------
------------------------------------------------------------
------------------------------------------------------------
------------------------------------------------------------
------------------------------------------------------------
------------------------------------------------------------
------------------------------------------------------------
------------------------------------------------------------
------------------------------------------------------------
------------------------------------------------------------
------------------------------------------------------------
------------------------------------------------------------
------------------------------------------------------------
------------------------------------------------------------
------------------------------------------------------------
------------------------------------------------------------
------------------------------------------------------------
------------------------------------------------------------
------------------------------------------------------------
--------------------tggttc-------------aagtctc---------taagt
gtg-aaatataag-------agttggctgg-tgaaaattgcg-aac---ctaggaggaaa
aaaaaaacagg--------gagaaaacatat---------------gaccatg--gctca
gcta-----t-accat--agacaagtt----------ttgattaaagctcag----agta
ttctgtca--gatgattcccatccta------------------------------tggc
-ccatgag-ttttgtcttctcccttctg---------------atattcgatacaga---
--------acacct--------------attagtaaa-----------a-----------
-------------caaaccagtttaaac----t---------------------------
--------------------------------ttcattcattccctcagct---------
-------g-taaagt---------------------------------------------
-----ttttaaattta-gggt---------------------------------------
------------------------------------------------------------
------------------------------------------------------------
------------------------------------------------------------
------------------------------------------------------------
------------------------------------------------------------
------------------------------------------------------------
------------------------------------------------------------
------------------------------------------------------------
------------------------------------------------------------
------------------------------------------------------------
------------------------------------------------------------
------------------------------------------------------------
------------------------------------------------------------
------------------------------------------------------------
------------------------------------------------------------
------------------------------------------------------------
--------------------------------------------
>Rex1-30_DRe|384375
------------------------------------------------------------
------------------------------------------------------------
------------------------------------------------------------
------------------------------------------------------------
------------------------------------------------------------
------------------------------------------------------------
------------------------------------------------------------
------------------------------------------------------------
------------------------------------------------------------
------------------------------------------------------------
------------------------------------------------------------
------------------------------------------------------------
------------------------------------------------------------
------------------------------------------------------------
------------------------------------------------------------
------------------------------------------------------------
------------------------------------------------------------
------------------------------------------------------------
------------------------------------------------------------
------------------------------------------------------------
------------------------------------------------------------
------------------------------------------------------------
------------------------------------------------------------
------------------------------------------------------------
--------------tgttcttaat------------------------------------
------------------------------------------------------------
------------------------------------------------------------
------------------------------------------------------------
------------------------------------------------------------
------------------------------------------------------------
----------------------------------actaatgatattgattttaatcctca
t------a-ggagattg---attaagagcaagcggagaag--------------------
-tatta----------atgg---------tg-------tgtgtgttgatcag--------
---------------tacaagtatttg------------------gctactgtgttag--
------------ataa---tagatgggt-tttttctcta---aat-------actg----
-----atattttatgta---------agaagagccagcacagatgagaaatcgcacaa--
--cctgc-agaatttaaggtcgttcaatgtagataaatgact------------------
-----------------ttttacagttcatacg-----ttcagtcactg-----------
------------------------------------------------------------
----aaaaatttg-------agttgtttag--gaggattgtg-agc---ctagcag--tg
aaaataaca----------gagaaatcagat---------------gattatac-agtca
gtta-----taactat--agacaagtc----------tcaagtaaagctcag----agta
ttctggca--gatgaattacatccta-------------------a--------------
-----gag-ttttaccttctccttct----------------gctgttcggcacaga---
--------actcct--------------attagtaaa-----------ac----------
-------------------------aac----t---------------------------
--------------------------------ttcattgatcccctctgct---------
-------gttaagat---------------------------------------------
-------ctaaattca-gagtagattt--gt-----------------------------
attgtacc--------atgta------------------------------------tgt
gtgata-----tgcttgtgtgct-------caaccacattg-------------------
---------ct-----------------tttggg---------aaataaa----------
-------------------------------------------tgaagacagact-----
------------------------------------------------------------
------------------------------------------------------------
------------------------------------------------------------
------------------------------------------------------------
------------------------------------------------------------
------------------------------------------------------------
------------------------------------------------------------
------------------------------------------------------------
------------------------------------------------------------
------------------------------------------------------------
------------------------------------------------------------
------------------------------------------------------------
--------------------------------------------
>Rex1-30_DRe|467176
------------------------------------------------------------
------------------------------------------------------------
------------------------------------------------------------
------------------------------------------------------------
------------------------------------------------------------
------------------------------------------------------------
------------------------------------------------------------
------------------------------------------------------------
------------------------------------------------------------
------------------------------------------------------------
------------------------------------------------------------
------------------------------------------------------------
------------------------------------------------------------
------------------------------------------------------------
------------------------------------------------------------
------------------------------------------------------------
------------------------------------------------------------
------------------------------------------------------------
------------------------------------------------------------
------------------------------------------------------------
------------------------------------------------------------
------------------------------------------------------------
------------------------------------------------------------
-----------------------------------------------gtctgcattcaat
actattcagtcacatattgtagttgagaaacttattaatgaatttgagttggatcgaatg
ctt-----gtaggttggattttagactttctcgttc-agaggacacagagag---tgaag
ataaataattgtttctctgaatggttggtatc--------atctacggggtcacctcaag
gttgtgtcttttctcttgtactatttattttgtacacaaatagttgtaggagtattttta
gtaataggtacattttaaaatttgctgacgattctgtaattgttagttt-gttaagtgag
gaagactccacgcacagtcctgtaattgattattttgccagctggtgtcaggagg-----
-------ctttcttacaagtgaatgtt-cttgagacgaaagagatgaccattgattttaa
tcgtaaga-ggagactg---attgagggtaagcaaactag--------------------
-tatta----------atggagtggatgttg-------agagtgttgatcag--------
---------------tataagtatctg------------------ggaactgttttag--
------------ataa---taaattgtc-cttttctgct---aat-------acta----
-----atatgttgtgta---------agaaggggcaacaaagatt-------atactg--
--tttac-agaaa---------tttggtatagataaatcact------------------
-------catgtgcatgttttacagttcataca-----ttcagtcactgttatctttt--
--------tctttgctttgttggttc-------------aattctc---------taagt
gtg-aaaaataag-------agttgtttgg-agaaaattgtg-aac---ctaggagg--a
aaaataacagg--------gaaaaaacagat---------------gcccatg--gctca
gtta-----t-accag--agacaagtt----------ttgagtaaagctcag----agta
ttctgtca--gatgattcccatccta------------------------------tgca
-ccacgag-ttttatcttctcccttccg---------------gtattcgatacaga---
--------actcct--------------attagtaaa-----------atactcctatta
gta------ttagcaaatcgtttaaaat----t---------------------------
--------------------------------ttcattcatccccttagct---------
-------g-taaagt---------------------------------------------
-----ttttaaactta-tggtagaattt-gt-----------------------------
attgtata--------atgtacttt----------------tgtgtattg-------tgt
gtgaca-----tgcttgtatgctgcaa------ccaaattg-------------------
---------cc-----------------ttcggg---------aaataaa----------
-------------------------------------------taaagactgactga---
------------------------------------------------------------
------------------------------------------------------------
------------------------------------------------------------
------------------------------------------------------------
--------------------------------ctgactga--------------------
------------------------------------------------------------
------------------------------------------------------------
------------------------------------------------------------
------------------------------------------------------------
------------------------------------------------------------
------------------------------------------------------------
------------------------------------------------------------
--------------------------------------------
>Rex1-30_DRe|467177
------------------------------------------------------------
------------------------------------------------------------
------------------------------------------------------------
------------------------------------------------------------
------------------------------------------------------------
------------------------------------------------------------
------------------------------------------------------------
------------------------------------------------------------
------------------------------------------------------------
------------------------------------------------------------
------------------------------------------------------------
------------------------------------------------------------
------------------------------------------------------------
------------------------------------------------------------
------------------------------------------------------------
------------------------------------------------------------
------------------------------------------------------------
------------------------------------------------------------
------------------------------------------------------------
------------------------------------------------------------
------------------------------------------------------------
------------------------------------------------------------
------------------------------------------------------------
------------------------------------------------------------
------------------------------------------------------------
------------------------------------------------------------
------------------------------------------------------------
------------------------------------------------------------
------------------------------------------------------------
------------------------------------------------------------
------------------------------------------------------------
------------------------------------------------------------
------------------------------------------------------------
------------------------------------------------------------
------------------------------------------------------------
------------------------------------------------------------
------------------------------------------------------------
------------------------------------------tttatt------------
-------------------------------------------------------aagaa
acttattaatgaa------------------ttcaagttggatcgt--------------
------------ttgcttgtaggattttctt------------------------gttca
gaga--------------acacaggctgg-------------------------------
----------gatggcatgcatgtat-------------------a------at--taca
------------------------------------------------------------
---------------------------ggtcaggaaa------gta--attt--------
---------g-t-taaattgattcatgt--------------------------------
------------------------------------------------------------
-cagatagctatagc------------------------tacagttttgtcacacatttt
aaatcatttttatttcagattagat---tttaaa------caggaattag-aggg-----
attg-aaaatga----at---gaataaacagggag--tgattgtgtctttttt----aat
gtgaaggatg-tgattattagtttcaaacagagtaaaattgggaaggtaaagattgatta
agaaatgtgctgggcat--------gcatttaggac-------cgataggctattttat-
------------gagatttttgtttcatcctttta----acaacaaaagataactgcact
g------------------------------------ttgaagcag--tacagttatttc
tgtacca------aaaaaag----------------------------------------
-------------------------------------------gca--------------
------------------------------------------------------------
-----------------------cagaaac--------------tagaggagta------
------------------------------------------------------------
------------------------------------------------------------
---------------------------------------tag------------------
------------------------------------------------------------
------------------------------------------------------------
------------------------------------------------------------
------------------------------------------------------------
--------------------------------------------
>Rex1-30_DRe|467178
------------------------------------------------------------
------------------------------------------------------------
------------------------------------------------------------
------------------------------------------------------------
------------------------------------------------------------
------------------------------------------------------------
------------------------------------------------------------
------------------------------------------------------------
------------------------------------------------------------
------------------------------------------------------------
------------------------------------------------------------
------------------------------------------------------------
------------------------------------------------------------
------------------------------------------------------------
------------------------------------------------------------
------------------------------------------------------------
------------------------------------------------------------
------------------------------------------------------------
------------------------------------------------------------
------------------------------------------------------------
------------------------------------------------------------
------------------------------------------------------------
------------------------------------------------------------
------------------------------------------------------------
--------------------------gaaacttatcaataaatttgaattggatcaaatg
cttgtacagtaggttggattttagactttcttgtcacagaggacacagagtg---ttaag
gtaaataattgtttctctaaatggttggtttt--------atctacagggtcacctcaag
gt--tgtcctttctcctatatcatttattttgtacacacatagttgtaggagtattttta
gaaataggtatattttaaaatttgctgacgattctgtaattgttagttt-gttaagtgag
gaagacaccacgcacggtcctgtaattgattatttttccagctggtgtcaggagg-----
-------ctttcttacaagtgaatgttcctcaagactaaagagatggtaagag-----ga
ccgtaaga-ggagactg---attaagggtaagcaaactag--------------------
-tatta----------ttggagtgggtgttg-------agagtgttgatcag--------
---------------tataggtatttg------------------ggaactgttttag--
------------ataa---taaattgtc-attttctgct---aat-------acta----
-----atatgttgtgta---------agaaggggcaacagcgact-------acactg--
--tttac-aaaaattaagatcttttaatatagacaaatcact------------------
-------catgtgcatgttttacagttcataca-----ttcagtcacagttatctttt--
--------tctttgctttgttggttc-------------aattctc---------taagt
gtg-aaaaataag-------agttgtctgg-aaaaaattgtg-aac---ctaggagg--a
aaaataacaag--------gagaaaacagat---------------gatcatg--gctca
gtta-----t-actat--agacaagtt----------ctgagtaaagctcac----agca
ttctgtca--gatgattcccatccta------------------------------tgca
-ccaagag-ttttatcttctcccttctg---------------gtattcgatacaga---
--------acactt--------------attagtaaa-----------a-----------
-------------caaat------------------------------------------
------------------------------------------------------------
------------------------------------------------------------
------------------------------------------------------------
------------------------------------------------------------
------------------------------------------------------------
------------------------------------------------------------
------------------------------------------------------------
------------------------------------------------------------
------------------------------------------------------------
------------------------------------------------------------
------------------------------------------------------------
------------------------------------------------------------
------------------------------------------------------------
------------------------------------------------------------
------------------------------------------------------------
------------------------------------------------------------
------------------------------------------------------------
------------------------------------------------------------
------------------------------------------------------------
--------------------------------------------
>Rex1-30_DRe|467179
------------------------------------------------------------
------------------------------------------------------------
------------------------------------------------------------
------------------------------------------------------------
------------------------------------------------------------
------------------------------------------------------------
------------------------------------------------------------
------------------------------------------------------------
------------------------------------------------------------
------------------------------------------------------------
------------------------------------------------------------
------------------------------------------------------------
------------------------------------------------------------
------------------------------------------------------------
------------------------------------------------------------
------------------------------------------------------------
------------------------------------------------------------
------------------------------------------------------------
------------------------------------------------------------
------------------------------------------------------------
------------------------------------------------------------
------------------------------------------------------------
------------------------------------------------------------
------------------------------------------------------------
------------------------------------------------------------
------------------------------------------------------------
------------------------------------------------------------
------------------------------------------------------------
------------------------------------------------------------
------------------------------------------------------------
------------------------------------------------------------
------------------------------------------------------------
------------------------------------------------------------
------------------------------------------------------------
------------------------------------------------------------
------------------------------------------------------------
------------------------------------------------------------
------------------------------------------------------------
-----------ttgctttgttggttc-------------aattgtc---------taagt
gtc-aaaattaag-------agatgttggg-acagaatcgtg-aat---gttgaagg--a
aaaataaaaggat---gggaaaaaaacagat---------------aactatg--gctca
gtta-----t-accat--agaaaggtt----------ttgggtaaagctcag---gagta
ttctgttagcgatgattcccatccta------------------------------tgca
cccacaag-ttttaccttctcccttctg---------------ggactcgataaaga---
--------actact--------------attagtaaa-----------a-----------
-------------caaatttgttcaaat----g---------------------------
--------------------------------ttaatttatcccctcagct---------
-------g-tattgt---------------------------------------------
-----ttttaaattta-gagtggattt--tt-----------------------------
attgtata--------ataggtt------------------tgtgtatta-------tta
gtgata-----tgcttgcatgctgcaa------ccaaattg-------------------
---------cc-----------------ttcggg---------aaataat----------
-------------------------------------------taaagactaactaa---
-----------------------------------------c------------------
------------------------------------------------------------
------------------------------------------------------------
------------------------------------------------------------
------------------------------------------------------------
------------------------------------------------------------
------------------------------------------------------------
------------------------------------------------------------
------------------------------------------------------------
------------------------------------------------------------
------------------------------------------------------------
------------------------------------------------------------
--------------------------------------------
>Rex1-30_DRe|467180
------------------------------------------------------------
------------------------------------------------------------
------------------------------------------------------------
------------------------------------------------------------
------------------------------------------------------------
------------------------------------------------------------
------------------------------------------------------------
------------------------------------------------------------
------------------------------------------------------------
------------------------------------------------------------
------------------------------------------------------------
------------------------------------------------------------
------------------------------------------------------------
------------------------------------------------------------
------------------------------------------------------------
------------------------------------------------------------
------------------------------------------------------------
------------------------------------------------------------
------------------------------------------------------------
------------------------------------------------------------
------------------------------------------------------------
------------------------------------------------------------
------------------------------------------------------------
------------------------------------------------------------
------------------------------------------------------------
------------------------------------------------------------
------------------------------------------------------------
------------------------------------------------------------
------------------------------------------------------------
------------------------------------------------------------
------------------------------------------------------------
------------------------------------------------------------
------------------------------------------------------------
----------------gtacaaactacagtctgtgtctcctgatgcacctagttttatcc
ttggagattttaataattgtagattgaa------------gaaat------cgctgggcc
actttaaccagtatgtaacttgcccaacttgaaaggataaaattgtggacttatgctatg
ggcctataaaggg-----------------------------------------------
--------gcatacaaatc-tt--------tta-----ataagccacctttaggaacctc
agaccataatatgattttattggttcctacgtataaaacagtttta-aaacatgaaaggg
ctcaagtgataaaaattaaagactggtcgg-aagatgctacgctgc-gtttaaaagg---
------------atgtttggaatgtacagattggactgttttt-tggactctg--gtttg
gacat----tgatgaag-taacagatgcagtttgcagttatgtgacgttttgtgaggata
t---------gattattcctgtgaaatcctttagaaaaattctaaataacaaaccatggg
-ttacaaa-atcacttaagactcttatgtcaaaaggtaactgggcttttaaagaggga--
-----ggtattgttgagtg---tcatagactaaaaaa---------agaagttaag----
---tgggaaa-t-taaaagggctaaagcagtataaaagggaaaacttaaaaaaaagggaa
aatgggaaatgtgggttctgcctgggatggcttgcatttaattacaggacaggatagtaa
gagaacaaataaaatttgttgaaatggattgatgtcagac--------------------
-aataatttttattcaagatttgattgtcatgattttaaacaagaaatag-agag-----
gatgaaaaatga----atgcagaatagac--agagtatgattgcatctttttt----tat
gtgaaggatg-tgattatgagttttaaacagagtaaaatagggaaggca-----------
---------cct------------------------------------------------
------------------------------------------------------------
------------------------------------------------------------
------------------------------------------------------------
------------------------------------------------------------
------------------------------------------------------------
------------------------------------------------------------
------------------------------------------------------------
------------------------------------------------------------
------------------------------------------------------------
------------------------------------------------------------
------------------------------------------------------------
------------------------------------------------------------
------------------------------------------------------------
--------------------------------------------
>Rex1-30_DRe|543606
------------------------------------------------------------
------------------------------------------------------------
------------------------------------------------------------
------------------------------------------------------------
------------------------------------------------------------
------------------------------------------------------------
------------------------------------------------------------
------------------------------------------------------------
------------------------------------------------------------
------------------------------------------------------------
------------------------------------------------------------
------------------------------------------------------------
------------------------------------------------------------
------------------------------------------------------------
------------------------------------------------------------
------------------------------------------------------------
------------------------------------------------------------
------------------------------------------------------------
------------------------------------------------------------
------------------------------------------------------------
------------------------------------------------------------
------------------------------------------------------------
------------------------------------------------------------
------------------------------------------------------------
------------------------------------------------------------
------------------------------------------------------------
------------------------------------------------------------
------------------------------------------------------------
------------------------------------------------------------
------------------------------------------------------------
------------------------------------------------------------
------------------------------------------------------------
------------------------------------------------------------
------------------------------------------------------------
------------------------------------------------------------
------------------------------------------------------------
------------------------------------------------------------
------------------------------------------------------------
------------------------------------------------------------
------------------------------------------------------------
------------------------------------------------------------
------------------------------------------------------------
------------------------------------------------------------
------------------------------------------------------------
------------------------------------------------------------
----------------atcagatcaaac----t---------------------------
--------------------------------ttcatttatgccctcagct---------
-------g-taaagt---------------------------------------------
-----ttttaaatttg-gggtagattt--gt-----------------------------
aatgtatg--------atgtgtttg----------------tgtgtatta-------tgt
gttata-----ttcttgtatgctgcaa------ccaaattg-------------------
----------c-----------------cttggg---------agatgaa----------
-------------------------------------------taaagact---------
------------------------------------------------------------
------------------------------------------------------------
------------------------------------------------------------
------------------------------------------------------------
------------------------------------------------------------
------------------------------------------------------------
------------------------------------------------------------
------------------------------------------------------------
------------------------------------------------------------
------------------------------------------------------------
------------------------------------------------------------
------------------------------------------------------------
--------------------------------------------
>Rex1-30_DRe|543607
------------------------------------------------------------
------------------------------------------------------------
------------------------------------------------------------
------------------------------------------------------------
------------------------------------------------------------
------------------------------------------------------------
------------------------------------------------------------
------------------------------------------------------------
------------------------------------------------------------
------------------------------------------------------------
------------------------------------------------------------
------------------------------------------------------------
------------------------------------------------------------
------------------------------------------------------------
------------------------------------------------------------
------------------------------------------------------------
------------------------------------------------------------
------------------------------------------------------------
------------------------------------------------------------
------------------------------------------------------------
------------------------------------------------------------
------------------------------------------------------------
------------------------------------------------------------
------------------------------------------------------------
------------------------------------------------------------
------------------------------------------------------------
------------------------------------------------------------
------------------------------------------------------------
------------------------------------------------------------
------------------------------------------------------------
------------------------------------------------------------
------------------------------------------------------------
------------------------------------------------------------
------------------------------------------------------------
------------------------------------------aat---------------
------------------------------------------------------------
------------------------------------------------------------
------------------------------------------------------------
------------------------------------------------------------
-------------------------------acaaatttttg------cataagaagg--
-------------------ggcagcaaagatt-------------g--------------
---------t-actac---------------------ttgcagaaa--------------
---tgtca--gatgattcccatccta------------------------------tgca
-ccacgag-ttttatcttctcccttctg---------------ttgttcgatacaga---
--------atgctt--------------gtcagtaaa-----------a-----------
-------------cgaatcggttcaaac----t---------------------------
--------------------------------gttattcattacctcagct---------
-------g-taaagt---------------------------------------------
-----ttttcaattta-gggtaggttt--gt-----------------------------
attgtaca--------atgtgttt-----------------tgtgtatta-------tgt
gtgata-----tgcttgaatgctgcaa------ccaaattg-------------------
---------cc-----------------atctgg---------aaatgaaa---------
-------------aaa---------------------------aaaagactaactga---
------------------------------------------------------------
------------------------------------------------------------
------------------------------------------------------------
------------------------------------------------------------
------------------------------------------------------------
------------------------------------------------------------
------------------------------------------------------------
------------------------------------------------------------
------------------------------------------------------------
------------------------------------------------------------
------------------------------------------------------------
------------------------------------------------------------
--------------------------------------------
>Rex1-30_DRe|543608
------------------------------------------------------------
------------------------------------------------------------
------------------------------------------------------------
------------------------------------------------------------
------------------------------------------------------------
------------------------------------------------------------
------------------------------------------------------------
------------------------------------------------------------
------------------------------------------------------------
------------------------------------------------------------
------------------------------------------------------------
------------------------------------------------------------
------------------------------------------------------------
------------------------------------------------------------
------------------------------------------------------------
------------------------------------------------------------
------------------------------------------------------------
------------------------------------------------------------
------------------------------------------------------------
------------------------------------------------------------
------------------------------------------------------------
------------------------------------------------------------
------------------------------------------------------------
------------------------------------------------------------
------------------------------------------------------------
------------------------------------------------------------
------------------------------------------------------------
------------------------------------------------------------
------------------------------------------------------------
------------------------------------------------------------
------------------------------------------------------------
------------------------------------------------------------
------------------------------------------------------------
------------------------------------------------------------
------------------------------------------------------------
------------------------------------------------------------
------------------------------------------------------------
------------------------------------------------------------
------------------------------------------------------------
------------------------------------------------------------
------------------------------------------------------------
------------------------------------------------------------
------------------------------------------------------------
------------------------------------------------------------
------------------------------------------------------------
------------------------------------------------------------
-------------------------------------ttatcccatcagtt---------
-------g-tgaagt---------------------------------------------
-----ttttcaatt------tagattt--gt-----------------------------
attgtaaa--------atgtgtttt----------------tgtgtaata-------tgt
ttggca-----ttattgtatgttgcaa------ccaaattg-------------------
---------cc-----------------ttcggg---------aaattaa----------
-------------------------------------------taaagggtga-------
------------------------------------------------------------
------------------------------------------------------------
------------------------------------------------------------
------------------------------------------------------------
------------------------------------------------------------
------------------------------------------------------------
------------------------------------------------------------
------------------------------------------------------------
------------------------------------------------------------
------------------------------------------------------------
------------------------------------------------------------
------------------------------------------------------------
--------------------------------------------
>Rex1-30_DRe|543609
tcaaggagagcatatgcacggaagacattgagctgttgtctgtggcattgcgacctcagt
atttgccgtgtgag--ttgccacagttgtttacatccacccttgtgcaaatgaggataat
gcggcaaaggagatggaatgcgttttgtacaaactacagtctgtgtctcctgatgcacat
agttttatccttggaggttttaata---agattggagaaatcgctgggacacttcaacct
gtatgtcacttgcccaacgcgaaaggataaaattttggacttgtgttatgggcagattaa
aggagcatacaaatcttttaatacgccacctctagaaacctcagaccataatatgattct
attggttcctatgtatagaacagcttttaaacgtgaaaaggcttaagtaataagattaaa
gactggtcggaagatgctgcgctgcatttaaaaggatgtatggaatgtacagattggtct
gtttttatggactctggtttggacgttgatgaagtaacagatgcagtttgcagttatgtg
acgttttgtgaggaaatgattattcctgtgaaatcctttaggaaatttccaaataacaaa
tcatgggttacaaaaccacttaagacttttaggtcaaaacgtaatagggcctttaaagag
ggagatattgttgagtgtcatagagtaaaaaaaagaagttaagtggg-------------
-aaagcaatgtataagggaaaacttaaagagaaattgaaaatgggaaatgtgggttctgc
ctgggatggcatgcatttaattacaggacaggatagtaggaaaacaaataaaattagttt
taatgaattcacatcagacacattttttatg-aaaattttaataatttttattcaagatt
tgatagtcatgattttaaacaagaaatagagaggatgacaaatgaatgcagaatgggcag
agagtacgatagcatcttttgtgatgtgaaagatgtgattatgagttttaaacagagtaa
aatagggaaggcaccggggccggttaaaataggaggtagattgcttaaggaatgtgctga
gcagttgggacccatattttatgaaatttttgttttatgttttcaacaacaaaaggtacc
tgcactgtggaagcagtctataggaattcctgtgcc---aaaaaacagaagccacagaag
atagaggacttcagacctgtggcacttacatctttagttttgaaaagttttgaaaagata
gttaagagggaaataacgcgaaaca-----agtgttctagatccctttcagtttgcgtat
aggcctaagagaggggtggaggatgcagtagggactctgccgcacttagttcttaagcat
cttgataagcctaaaatattagccgagttactttttattgacttttcgtctgcattcaat
accattcagccacatattttggttgagaaacttattaatgaatttgaattggatcgaatg
ctt-----gtaggtaggattttagactttcttgttcttttagacacagaggg---ttaag
gtaaataattgtttctctaaatggttggtatcgttgatggatctacagggtcacctcaag
gttgtgtcctttctcctgtattatttattttgtacacaaatagttgcaggagtattttta
gcaataggtacattttaaaatttgctgacgattctgtaattgttagctt-ttcaaataag
gaagactccacgcacggtcctgtaattgactattttttcatctggtgtcaggagg-----
-------ctttcttacaagtgaatgct-cttaagactaaagagatgactattgattttaa
tcataaga-ggagactg---attaaaggtaagcaaactag--------------------
-tatta----------atgaagtgggtgttg-------agagtgttgttcgg--------
---------------tataggtatttg------------------ggaactgttttag--
------------ataa---taaat-------tttctgtt---tat-------acta----
-----atctgttgtgta---------agaaggggcaat---gact-------atactg--
--tttacaaaaaatgaagatcttttaagatagataaatcaca------------------
-------catgtccatgttttacagttcataca-----ttcagtcactgttatctttt--
--------tctttgctttgtttgttc-------------aattctc---------taa--
gaa-aaaaatctg-------agttgtttgg-agaaaattggg-aac---ctaggagg--a
aaaataacagg--------gagaaaacagat---------------gactatg--gctca
gtta-----t-accat--agacaagtt----------ttgaggaaagctcag----agta
ttctgtca--gatgattcccatccta------------------------------tgca
-ccacaag-tttcatcttctcccttctg---------------gtattcgatacaga---
--------aaacct--------------attagtaaa-----------a-----------
-------------caaatcggtttaaac----t---------------------------
--------------------------------ttcattcaatcccccaact---------
-------g-ttaagt---------------------------------------------
-----ttttaaattta-gggtagaattt-gt-----------------------------
attgtata--------atgtgcttt--------------------------------tgt
gtgaaa-----tgcttctgtgctgcaa------ccaaattg-------------------
---------cc-----------------tttggg---------aaat-------------
-------------------------------------------taaagactgactga---
------------------------------------------------------------
------------------------------------------------------------
------------------------------------------------------------
------------------------------------------------------------
--------------------------------ctgactgactgactga------------
------------------------------------------------------------
------------------------------------------------------------
------------------------------------------------------------
------------------------------------------------------------
------------------------------------------------------------
------------------------------------------------------------
------------------------------------------------------------
--------------------------------------------
>Rex1-30_DRe|543610
------------------------------------------------------------
------------------------------------------------------------
------------------------------------------------------------
------------------------------------------------------------
------------------------------------------------------------
------------------------------------------------------------
------------------------------------------------------------
------------------------------------------------------------
------------------------------------------------------------
------------------------------------------------------------
------------------------------------------------------------
------------------------------------------------------------
------------------------------------------------------------
------------------------------------------------------------
------------------------------------------------------------
------------------------------------------------------------
------------------------------------------------------------
------------------------------------------------------------
------------------------------------------------------------
------------------------------------------------------------
------------------------------------------------------------
------------------------------------------------------------
------------------------------------------------------------
------------------------------------------------------------
------------------------------------------------------------
------------------------------------------------------------
------------------------------------------------------------
------------------------------------------------------------
------------------------------------------------------------
------------------------------------------------------------
------------------------------------------------------------
------------------------------------------------------------
------------------------------------------------------------
------------------------------------------------------------
------------------------------------------------------------
------------------------------------------------------------
------------------------------------------------------------
------------------------------------------------------------
------------------------------------------------------------
------------------------------------------------------------
------------------------------------------------------------
-------------cat--------------------------------------------
----------atgaattctcatccta------------------------------agta
-caatgag-ttttaccttctcttctctg---------------gtattcgatacaga---
--------actcct--------------cttagtaaa-------acgaaa----------
-------------taaatcggttcaaac----t---------------------------
--------------------------------tttatttatcccctcagct---------
-------g-tgaag----------------------------------------------
----tttttaaagtta-gggtggattt--gt-----------------------------
attgtaca--------atgtttttt----------------tgtgtatta-------cgt
ataata-----tgcttgtatgctgcaa------ccagattg-------------------
---------ac-----------------tttggg---------aaatgaa----------
-------------------------------------------taaagaataagaat---
------------------------------------------------------------
------------------------------------------------------------
------------------------------------------------------------
------------------------------------------------------------
------------------------------tgctgac-----------------------
------------------------------------------------------------
------------------------------------------------------------
------------------------------------------------------------
------------------------------------------------------------
------------------------------------------------------------
------------------------------------------------------------
------------------------------------------------------------
--------------------------------------------
>Rex1-30_DRe|543611
------------------------------------------------------------
------------------------------------------------------------
------------------------------------------------------------
------------------------------------------------------------
------------------------------------------------------------
------------------------------------------------------------
------------------------------------------------------------
------------------------------------------------------------
------------------------------------------------------------
------------------------------------------------------------
------------------------------------------------------------
------------------------------------------------------------
------------------------------------------------------------
------------------------------------------------------------
------------------------------------------------------------
------------------------------------------------------------
------------------------------------------------------------
------------------------------------------------------------
------------------------------------------------------------
------------------------------------------------------------
------------------------------------------------------------
------------------------------------------------------------
------------------------------------------------------------
------------------------------------------------------------
------------------------------------------------------------
------------------------------------------------------------
------------------------------------------------------------
------------------------------------------------------------
------------------------------------------------------------
------------------------------------------------------------
------------------------------------------------------------
------------------------------------------------------------
------------------------------------------------------------
------------------------------------------------------------
------------------------------------------------------------
------------------------------------------------------------
------------------------------------------------------------
------------------------------------------------------------
------------------------------------------------------------
------------------------------------------------------------
-aaataatagg--------gagaaagcagat---------------gaccatg--gctca
gtta-----t-tccat--agacaagtt----------ttgagtaaagctcag----agta
ttctgtca--gatgatccccatccta------------------------------tgca
-ccacgagtttttatcgtccaccttctg---------------gtattcgatataga---
--------actcct--------------attaataaa-----------a-----------
--------------------------------c---------------------------
------------------------------------------------------------
------aa----------------------------------------------------
------------------------------------------------------------
attgtata--------atgtgcttt----------------tgtgaatta-------tgt
gttata----------------tgcaa------ccaaaatg-------------------
---------cc-----------------ttcgag---------aaatgaa----------
-------------------------------------------taaaaactgactga---
------------------------------------------------------------
------------------------------------------------------------
------------------------------------------------------------
------------------------------------------------------------
--------------------------------ctgactg---------------------
------------------------------------------------------------
------------------------------------------------------------
------------------------------------------------------------
------------------------------------------------------------
------------------------------------------------------------
------------------------------------------------------------
------------------------------------------------------------
--------------------------------------------
>Rex1-30_DRe|543612
------------------------------------------------------------
------------------------------------------------------------
------------------------------------------------------------
------------------------------------------------------------
------------------------------------------------------------
------------------------------------------------------------
------------------------------------------------------------
------------------------------------------------------------
------------------------------------------------------------
------------------------------------------------------------
------------------------------------------------------------
------------------------------------------------------------
------------------------------------------------------------
------------------------------------------------------------
------------------------------------------------------------
------------------------------------------------------------
------------------------------------------------------------
------------------------------------------------------------
------------------------------------------------------------
------------------------------------------------------------
------------------------------------------------------------
------------------------------------------------------------
------------------------------------------------------------
------------------------------------------------------------
------------------------------------------------------------
------------------------------------------------------------
------------------------------------------------------------
------------------------------------------------------------
------------------------------------------------------------
------------------------------------------------------------
-------ctttcttacaagtgaatgtt-cttaagacgaaagagatgaccattgattttaa
tcgtaaga-ggagacta---attgagggtaagcaaactag--------------------
-tatta----------atggagaggatgttg-------agagtgttgatcag--------
---------------tataggtatttg------------------ggaactgttttag--
------------ataa---taaattgtc-tttttctgct---aat-------acta----
-----atatgttgtgta---------agaaggggcaacaaagatt-------atacag--
--tttac-agaaattgagatcttttgatatagataaatcact------------------
-------catgtgcatgttttacagttcataca-----ttcaatcactgttatccttt--
--------tctttgctttgttggttc-------------aattctc---------taagt
gtg-aaaaataag-------agttgtttgg-agaaaattgtg-aac---ctaggagg--a
aaaataacagg--------aaaaaaacagat---------------gcccatg--gctca
gtta-----t-accag--agacaagtt----------ttgagtaaagctcag----agta
ttctgtca--gatgattcccatccta------------------------------tgca
-ccacgag-tt-tatcttctcccttctg---------------gtattcgatacaga---
--------actcct--------------attagtaaa-----------a-----------
-------------caaatcgttgtaaac----t---------------------------
--------------------------------ttcattcatcccctcagct---------
-------g-taaagt---------------------------------------------
-----ttttaaactta-gggtagaattt-gt-----------------------------
attgtatg--------atgtacgtt----------------tgtgtatta-------tgt
gtgaca-----tgcttgtatgctgcaa------ccaaattg-------------------
---------cc-----------------ttcggg---------aaatgaa----------
-------------------------------------------taaagactgactga---
------------------------------------------------------------
------------------------------------------------------------
------------------------------------------------------------
------------------------------------------------------------
--------------------------------ctgactaact------------------
------------------------------------------------------------
------------------------------------------------------------
------------------------------------------------------------
------------------------------------------------------------
------------------------------------------------------------
------------------------------------------------------------
------------------------------------------------------------
--------------------------------------------
>Rex1-30_DRe|543613
------------------------------------------------------------
------------------------------------------------------------
------------------------------------------------------------
------------------------------------------------------------
------------------------------------------------------------
------------------------------------------------------------
------------------------------------------------------------
------------------------------------------------------------
------------------------------------------------------------
------------------------------------------------------------
------------------------------------------------------------
------------------------------------------------------------
------------------------------------------------------------
------------------------------------------------------------
------------------------------------------------------------
------------------------------------------------------------
------------------------------------------------------------
------------------------------------------------------------
------------------------------------------------------------
------------------------------------------------------------
------------------------------------------------------------
------------------------------------------------------------
------------------------------------------------------------
------------------------------------------------------------
------------------------------------------------------------
------------------------------------------------------------
------------------------------------------------------------
------------------------------------------------------------
------------------------------------------------------------
------------------------------------------------------------
------------------------------------------------------------
------------------------------------------------------------
------------------------------------------------------------
------------------------------------------------------------
------------------------------------------------------------
------------------------------------------------------------
------------------------------------------------------------
------------------------------------------------------------
------------------------------------------------------------
------------------------------------------------------------
------------------------------------------------------------
------------------------------------------------------------
------------------------------------------------------------
------------------------------------------------------------
-----------------------------------aa-----------a-----------
-------------caaatcggttcaagc----t---------------------------
--------------------------------ttaattgatccctttagcc---------
-------a----------------------------------------------------
--------tgaattta-gggtcagatt--at-----------------------------
attgtaca--------a------------------------tgtgtatta-------tgt
gggata-----tgcttgtatgttgcaa------ccaaactg-------------------
---------cc-----------------ttcggg---------aaa--------------
-------------------------------------------agaagactggctga---
------------------------------------------------------------
------------------------------------------------------------
------------------------------------------------------------
------------------------------------------------------------
------------------------------------------------------------
------------------------------------------------------------
------------------------------------------------------------
------------------------------------------------------------
------------------------------------------------------------
------------------------------------------------------------
------------------------------------------------------------
------------------------------------------------------------
--------------------------------------------
>Rex1-30_DRe|543614
------------------------------------------------------------
------------------------------------------------------------
------------------------------------------------------------
------------------------------------------------------------
------------------------------------------------------------
------------------------------------------------------------
------------------------------------------------------------
------------------------------------------------------------
------------------------------------------------------------
------------------------------------------------------------
------------------------------------------------------------
------------------------------------------------------------
------------------------------------------------------------
------------------------------------------------------------
------------------------------------------------------------
------------------------------------------------------------
------------------------------------------------------------
------------------------------------------------------------
------------------------------------------------------------
------------------------------------------------------------
------------------------------------------------------------
------------------------------------------------------------
------------------------------------------------------------
------------------------------------------------------------
------------------------------------------------------------
------------------------------------------------------------
------------------------------------------------------------
------------------------------------------------------------
------------------------------------------------------------
------------------------------------------------------------
------------------------------------------------------------
------------------------------------------------------------
------------------------------------------------------------
------------------------------------------------------------
------------------------------------------------------------
------------------------------------------------------------
------------------------------------------------------------
------------------------------------------------------------
------------------------------------------------------------
-----------------------------g-agagaattgtg-aac---ctaagag---g
aaaaaataaca--------gagaaaacagtt---------------ggctatg--gttta
gtta-----t-a----------------------------------gctcag----agta
ttctgtca--g----------tttca------------------------------tgca
-acatgag-tttt-ccttctctcttctg---------------atattcagtgcaga---
--------actcct--------------attagtaaa-----------a-----------
-------------caaattggttcaaac----g---------------------------
--------------------------------tttatctatgccctttact---------
-------g-taacat---------------------------------------------
---tttt---aattct-gtgt---------t-----------------------------
------------------------------------ttatttttatttta-------tgt
gggatt-----tgtttgtatggtgcaa------ccaaattg-------------------
---------cc-----------------attggg---------aaatgaa----------
-------------------------------------------taaag------------
------------------------------------------------------------
------------------------------------------------------------
------------------------------------------------------------
------------------------------------------------------------
------------------------------------------------------------
------------------------------------------------------------
------------------------------------------------------------
------------------------------------------------------------
------------------------------------------------------------
------------------------------------------------------------
------------------------------------------------------------
------------------------------------------------------------
--------------------------------------------
>Rex1-30_DRe|543615
------------------------------------------------------------
------------------------------------------------------------
------------------------------------------------------------
------------------------------------------------------------
------------------------------------------------------------
------------------------------------------------------------
------------------------------------------------------------
------------------------------------------------------------
------------------------------------------------------------
------------------------------------------------------------
------------------------------------------------------------
------------------------------------------------------------
------------------------------------------------------------
------------------------------------------------------------
------------------------------------------------------------
------------------------------------------------------------
------------------------------------------------------------
------------------------------------------------------------
------------------------------------------------------------
------------------------------------------------------------
------------------------------------------------------------
------------------------------------------------------------
------------------------------------------------------------
------------------------------------------------------------
------------------------------------------------------------
------------------------------------------------------------
------------------------------------------------------------
------------------------------------------------------------
------------------------------------------------------------
------------------------------------------------------------
------------------------------------------------------------
------------------------------------------------------------
------------------------------------------------------------
------------------------------------------------------------
------------------------------------------------------------
------------------------------------------------------------
------------------------------------------------------------
------------------------------------------------------------
------------------------------------------------------------
------------------------------------------------------------
------------------------------------------------------------
gtta-----t-accat--agacaagcg----------ttg----------------agta
ttgtgtca--gatgattcccatccta------------------------------tcca
-ccaccag-ttttgccttcccccttcta---------------gtattccatacaga---
--------aatcct--------------attagtaaa-----------a-----------
-------------caaatcggtttaaac--------------------------------
--------------------------------ttcattcattcccccagcg---------
-------g-taaagt---------------------------------------------
-----ttttcaattta-gggtagaattt-gt-----------------------------
attgtata--------atgtgc-tt----------------tgtgtatta-------tgt
gtgaca-----tgcttgtatgctgcga------ccaaattg-------------------
---------cc-----------------ttcggg---------aaatgaa----------
-------------------------------------------taaagactgactga---
------------------------------------------------------------
------------------------------------------------------------
------------------------------------------------------------
------------------------------------------------------------
--------------------------------ctga------------------------
------------------------------------------------------------
------------------------------------------------------------
------------------------------------------------------------
------------------------------------------------------------
------------------------------------------------------------
------------------------------------------------------------
------------------------------------------------------------
--------------------------------------------
>Rex1-30_DRe|629972
------------------------------------------------------------
------------------------------------------------------------
------------------------------------------------------------
------------------------------------------------------------
------------------------------------------------------------
------------------------------------------------------------
------------------------------------------------------------
------------------------------------------------------------
------------------------------------------------------------
------------------------------------------------------------
------------------------------------------------------------
------------------------------------------------------------
------------------------------------------------------------
------------------------------------------------------------
------------------------------------------------------------
------------------------------------------------------------
------------------------------------------------------------
------------------------------------------------------------
------------------------------------------------------------
------------------------------------------------------------
------------------------------------------------------------
------------------------------------------------------------
------------------------------------------------------------
------------------------------------------------------------
------------------------------------------------------------
------------------------------------------------------------
------------------------------------------------------------
------------------------------------------------------------
------------------------------------------------------------
------------------------------------------------------------
------------------------------------------------------------
------------------------------------------------------------
------------------------------------------------------------
------------------------------------------------------------
------------------------------------------------------------
------------------------------------------------------------
------------------------------------------------------------
------------------------------------------------------------
------------------------------------------------------------
------------------------------------------------------------
------------------------------------------------------------
------------------------------------------------------------
-----------acgattcccatccta------------------------------agca
-ctacggg-ttttatcttcgcccttctg---------------gtattcgatacaga---
--------acatct--------------attagtaaa-----------a-----------
-------------caaatcggtttagac----t---------------------------
--------------------------------ttcataaattccttcagct---------
-------g-taaagt---------------------------------------------
-----tgttaatttaa-gggtcaaattt-gt-----------------------------
attgtata--------atgtgcttt----------------tgtgtatta-------tgt
gtgaca-----tgcttgtatgctgcaa------ccaaattg-------------------
---------cc-----------------ttcggg---------aaatgaa----------
-------------------------------------------taaacactcacaga---
------------------------------------------------------------
------------------------------------------------------------
------------------------------------------------------------
------------------------------------------------------------
--------------------------------ctgactgac-------------------
------------------------------------------------------------
------------------------------------------------------------
------------------------------------------------------------
------------------------------------------------------------
------------------------------------------------------------
------------------------------------------------------------
------------------------------------------------------------
--------------------------------------------
>Rex1-30_DRe|629973
------------------------------------------------------------
------------------------------------------------------------
------------------------------------------------------------
------------------------------------------------------------
------------------------------------------------------------
------------------------------------------------------------
------------------------------------------------------------
------------------------------------------------------------
------------------------------------------------------------
------------------------------------------------------------
------------------------------------------------------------
------------------------------------------------------------
------------------------------------------------------------
------------------------------------------------------------
------------------------------------------------------------
------------------------------------------------------------
------------------------------------------------------------
------------------------------------------------------------
------------------------------------------------------------
------------------------------------------------------------
------------------------------------------------------------
------------------------------------------------------------
------------------------------------------------------------
------------------------------------------------------------
------------------------------------------------------------
------------------------------------------------------------
------------------------------------------------------------
------------------------------------------------------------
------------------------------------------------------------
------------------------------------------------------------
------------------------------------------------------------
------------------------------------------------------------
------------------------------------------------------------
------------------------------------------------------------
------------------------------------------------------------
------------------------------------------------------------
------------------------------------------------------------
------------------------------------------------------------
---------------------------------------------------------agt
gtg-aaatataag-------agttgtttgg-agagaattgta-aac---ctagaa----a
aaaatagcagg----------gataaaatgt---------------aaccatg--gctca
aaaa-----t-acgat--aggcaagtt----------ttaggtaaagctcag----agtg
ttttgtca--gaggattcttatccta------------------------------tgca
-ccaccag-ttttaccttctccccact----------------atattcaatgcaga---
--------actcca--------------aatagtaaa-----------a-----------
-------------caaatctgttcaaac----t---------------------------
--------------------------------attatttatctactcagct---------
-------g-tcaggt---------------------------------------------
-----ttttaaattaa-gggtagattt--gt-----------------------------
attgtaca--------gtgtgtttt-----------------------------gtgtgt
gtgata-----ttcttgtttgcagcaa------ccaaattg-------------------
---------ac-----------------ttcatg---------aaataaa----------
-------------------------------------------taaagactaactaa---
------------------------------------------------------------
------------------------------------------------------------
------------------------------------------------------------
------------------------------------------------------------
--------------------------------c---------------------------
------------------------------------------------------------
------------------------------------------------------------
------------------------------------------------------------
------------------------------------------------------------
------------------------------------------------------------
------------------------------------------------------------
------------------------------------------------------------
--------------------------------------------
>Rex1-30_DRe|629974
------------------------------------------------------------
------------------------------------------------------------
------------------------------------------------------------
------------------------------------------------------------
------------------------------------------------------------
------------------------------------------------------------
------------------------------------------------------------
------------------------------------------------------------
------------------------------------------------------------
------------------------------------------------------------
------------------------------------------------------------
------------------------------------------------------------
------------------------------------------------------------
------------------------------------------------------------
------------------------------------------------------------
------------------------------------------------------------
------------------------------------------------------------
------------------------------------------------------------
------------------------------------------------------------
------------------------------------------------------------
------------------------------------------------------------
------------------------------------------------------------
------------------------------------------------------------
------------------------------------------------------------
------------------------------------------------------------
------------------------------------------------------------
------------------------------------------------------------
------------------------------------------------------------
------------------------------------------------------------
------------------------------------------------------------
------------------------------------------------------------
------------------------------------------------------------
------------------------------------------------------------
------------------------------------------------------------
------------------------------------------------------------
------------------------------------------------------------
------------------------------------------------------------
------------------------------------------------------------
------------------------------------------------------------
------------------------------------------------------------
------------------------------------------------------------
------------------------------------------------------------
------------------------------------------------------------
---------------cttctccctttaa---------------gtaatcgttacaga---
--------actcct--------------attagtaaa-----------a-----------
-------------caaatcagtttaaac----t---------------------------
--------------------------------ttcattcatcccctcagct---------
-------g-taacgt---------------------------------------------
-----ttttgaattaa-gggtagaattttgt-----------------------------
attgtatt--------atgtgc-tt----------------tgagtatta-------tgt
gtgaca-----tgcgtgtatgctgcaa------ccaaatcg-------------------
---------cc-----------------ttcggg---------aaatgta----------
-------------------------------------------taaagactacttga---
------------------------------------------------------------
------------------------------------------------------------
------------------------------------------------------------
------------------------------------------------------------
--------------------------------ctgactga--------------------
------------------------------------------------------------
------------------------------------------------------------
------------------------------------------------------------
------------------------------------------------------------
------------------------------------------------------------
------------------------------------------------------------
------------------------------------------------------------
--------------------------------------------
>Rex1-30_DRe|629975
------------------------------------------------------------
------------------------------------------------------------
------------------------------------------------------------
------------------------------------------------------------
------------------------------------------------------------
------------------------------------------------------------
------------------------------------------------------------
------------------------------------------------------------
------------------------------------------------------------
------------------------------------------------------------
------------------------------------------------------------
------------------------------------------------------------
------------------------------------------------------------
------------------------------------------------------------
------------------------------------------------------------
------------------------------------------------------------
------------------------------------------------------------
------------------------------------------------------------
------------------------------------------------------------
------------------------------------------------------------
------------------------------------------------------------
------------------------------------------------------------
------------------------------------------------------------
------------------------------------------------------------
------------------------------------------------------------
------------------------------------------------------------
------------------------------------------------------------
------------------------------------------------------------
------------------------------------------------------------
------------------------------------------------------------
------------------------------------------------------------
------------------------------------------------------------
------------------------------------------------------------
------------------------------------------------------------
------------------------------------------------------------
------------------------------------------------------------
------------------------------------------------------------
------------------------------------------------------------
------------------------------------------------------------
------------------------------------------------------------
------------------------------------------------------------
------------------------------------------------------------
------------------------------------------------------------
---------------cttctccctttaa---------------gtaatcgttacaga---
--------actcct--------------attagtaaa-----------a-----------
-------------caaatcagtttaaac----t---------------------------
--------------------------------ttcattcatcccctcagct---------
-------g-taacgt---------------------------------------------
-----ttttgaattaa-gggtagaattttgt-----------------------------
attgtatt--------atgtgc-tt----------------tgagtatta-------tgt
gtgaca-----tgcgtgtatgctgcaa------ccaaatcg-------------------
---------cc-----------------ttcggg---------aaatgta----------
-------------------------------------------taaagactacttga---
------------------------------------------------------------
------------------------------------------------------------
------------------------------------------------------------
------------------------------------------------------------
--------------------------------ctgactga--------------------
------------------------------------------------------------
------------------------------------------------------------
------------------------------------------------------------
------------------------------------------------------------
------------------------------------------------------------
------------------------------------------------------------
------------------------------------------------------------
--------------------------------------------
>Rex1-30_DRe|629976
------------------------------------------------------------
------------------------------------------------------------
------------------------------------------------------------
------------------------------------------------------------
------------------------------------------------------------
------------------------------------------------------------
------------------------------------------------------------
------------------------------------------------------------
------------------------------------------------------------
------------------------------------------------------------
------------------------------------------------------------
------------------------------------------------------------
------------------------------------------------------------
------------------------------------------------------------
------------------------------------------------------------
------------------------------------------------------------
------------------------------------------------------------
------------------------------------------------------------
------------------------------------------------------------
------------------------------------------------------------
------------------------------------------------------------
------------------------------------------------------------
------------------------------------------------------------
------------------------------------------------------------
------------------------------------------------------------
------------------------------------------------------------
------------------------------------------------------------
------------------------------------------------------------
------------------------------------------------------------
------------------------------------------------------------
------------------------------------------------------------
------------------------------------------------------------
------------------------------------------------------------
------------------------------------------------------------
------------------------------------------------------------
------------------------------------------------------------
------------------------------------------------------------
------------------------------------------------------------
------------------------------------------------------------
------------------------------------------------------------
------------------------------------------------------------
------------------------------------------------------------
-------------------------a------------------------------tgca
-ccacgag-ttttatcttctccctttaa---------------gtaatcgatacaga---
--------actcct--------------attagtaaa-----------a-----------
-------------caaatcagtttaaac----t---------------------------
--------------------------------ttcattcatcccctcagct---------
-------g-taacgt---------------------------------------------
-----ttttgaattaa-gggtagaattttgt-----------------------------
attgtatt--------atgtgc-tt----------------tgagtatta-------tgt
gtgaca-----tgcgtgtatgctgcaa------ccaaatcg-------------------
---------cc-----------------ttcggg---------aaatgta----------
-------------------------------------------taaagactacttga---
------------------------------------------------------------
------------------------------------------------------------
------------------------------------------------------------
------------------------------------------------------------
--------------------------------ctgactga--------------------
------------------------------------------------------------
------------------------------------------------------------
------------------------------------------------------------
------------------------------------------------------------
------------------------------------------------------------
------------------------------------------------------------
------------------------------------------------------------
--------------------------------------------
>Rex1-30_DRe|629977
------------------------------------------------------------
------------------------------------------------------------
------------------------------------------------------------
------------------------------------------------------------
------------------------------------------------------------
------------------------------------------------------------
------------------------------------------------------------
------------------------------------------------------------
------------------------------------------------------------
------------------------------------------------------------
------------------------------------------------------------
------------------------------------------------------------
------------------------------------------------------------
------------------------------------------------------------
------------------------------------------------------------
------------------------------------------------------------
------------------------------------------------------------
------------------------------------------------------------
------------------------------------------------------------
------------------------------------------------------------
------------------------------------------------------------
------------------------------------------------------------
------------------------------------------------------------
------------------------------------------------------------
------------------------------------------------------------
------------------------------------------------------------
------------------------------------------------------------
------------------------------------------------------------
------------------------------------------------------------
------------------------------------------------------------
------------------------------------------------------------
------------------------------------------------------------
------------------------------------------------------------
------------------------------------------------------------
------------------------------------------------------------
------------------------------------------------------------
------------------------------------------------------------
------------------------------------------------------------
------------------------------------------------------------
------------------------------------------------------------
------------------------------------------------------------
--------------at--agacaagtt----------ttgagtaaag-----------ta
ttctgtca--gatgattcccatccta------------------------------tgca
-ccacaag-ttttatcttctcccttcag---------------gtatttgatataga---
--------acacct--------------attagtaaa-----------a-----------
-------------caaatcggtttaaac----t---------------------------
--------------------------------ttcattcattccctcagct---------
-------g-taaagc---------------------------------------------
-----ttttaaattta-gggtagaattt-gt-----------------------------
gtggtgca--------atgtgcttt----------------tgtgtatta-------tgt
gtgaca-----tgcttgtatgctgcaa------ccaaattg-------------------
---------cc-----------------ttcggg---------aaatgaa----------
-------------------------------------------taaagactgactga---
------------------------------------------------------------
------------------------------------------------------------
------------------------------------------------------------
------------------------------------------------------------
--------------------------------ctgactgactgactga------------
------------------------------------------------------------
------------------------------------------------------------
------------------------------------------------------------
------------------------------------------------------------
------------------------------------------------------------
------------------------------------------------------------
------------------------------------------------------------
--------------------------------------------
>Rex1-30_DRe|629978
------------------------------------------------------------
------------------------------------------------------------
------------------------------------------------------------
------------------------------------------------------------
------------------------------------------------------------
------------------------------------------------------------
------------------------------------------------------------
------------------------------------------------------------
------------------------------------------------------------
------------------------------------------------------------
------------------------------------------------------------
------------------------------------------------------------
------------------------------------------------------------
------------------------------------------------------------
------------------------------------------------------------
------------------------------------------------------------
------------------------------------------------------------
------------------------------------------------------------
------------------------------------------------------------
------------------------------------------------------------
------------------------------------------------------------
------------------------------------------------------------
------------------------------------------------------------
------------------------------------------------------------
------------------------------------------------------------
------------------------------------------------------------
------------------------------------------------------------
------------------------------------------------------------
------------------------------------------------------------
------------------------------------------------------------
------------------------------------------------------------
------------------------------------------------------------
------------------------------------------------------------
------------------------------------------------------------
------------------------------------------------------------
------------------------------------------------------------
------------------------------------------------------------
------------------------------------------------------------
------------------------------------------------------------
------------------------------------------------------------
------------------------------------------------------------
----------------------aagta----------ttgggtaaaacccag----agaa
ctttggca--gatgattcccacccaata-----------------a--------------
-ctatcac-ta-------------------------------------------------
--------actcct--------------ataagtaaa-----------a-----------
-------------caaatcagtttaaat--------------------------------
-------------------------------attcattaatttcctcagct---------
-------g-taaagt---------------------------------------------
-----ttttacacttattcatgttttc--ct-----------------------------
tttgttta--------atgtgtttt-------------------attgtac------tat
gttacatgcttgtactgtatgctgcaa------ccgaattg-------------------
---------cc-----------------ctcggg---------aaatgaa----------
-------------------------------------------taaagatgaactga---
------------------------------------------------------------
------------------------------------------------------------
------------------------------------------------------------
------------------------------------------------------------
------------------------------------------------------------
------------------------------------------------------------
------------------------------------------------------------
------------------------------------------------------------
------------------------------------------------------------
------------------------------------------------------------
------------------------------------------------------------
------------------------------------------------------------
--------------------------------------------
>Rex1-30_DRe|629979
------------------------------------------------------------
------------------------------------------------------------
------------------------------------------------------------
------------------------------------------------------------
------------------------------------------------------------
------------------------------------------------------------
------------------------------------------------------------
------------------------------------------------------------
------------------------------------------------------------
------------------------------------------------------------
------------------------------------------------------------
------------------------------------------------------------
------------------------------------------------------------
------------------------------------------------------------
------------------------------------------------------------
------------------------------------------------------------
------------------------------------------------------------
------------------------------------------------------------
------------------------------------------------------------
------------------------------------------------------------
------------------------------------------------------------
------------------------------------------------------------
------------------------------------------------------------
------------------------------------------------------------
------------------------------------------------------------
------------------------------------------------------------
------------------------------------------------------------
------------------------------------------------------------
------------------------------------------------------------
------------------------------------------------------------
------------------------------------------------------------
------------------------------------------------------------
------------------------------------------------------------
------------------------------------------------------------
------------------------------------------------------------
------------------------------------------------------------
------------------------------------------------------------
------------------------------------------------------------
------------------------------------------------------------
------------------------------------------------------------
------------------------------------------------------------
------------------------------------------------------------
------------------------------------------------------------
---------------cttctaacttctt---------------gtatttaatacaga---
--------actcct--------------attagtaaa-----------a-----------
-------------c-aattggttcaaac----t---------------------------
--------------------------------ttcatgtatcccctcagct---------
-------g-taaagc---------------------------------------------
-----ttttaaattta-gggtagattt--gt-----------------------------
attgcaca--------atgt----------------------------------------
------------------------------------------------------------
------------------------------------------------------------
------------------------------------------------------------
------------------------------------------------------------
------------------------------------------------------------
------------------------------------------------------------
------------------------------------------------------------
------------------------------------------------------------
------------------------------------------------------------
------------------------------------------------------------
------------------------------------------------------------
------------------------------------------------------------
------------------------------------------------------------
------------------------------------------------------------
------------------------------------------------------------
--------------------------------------------
>Rex1-30_DRe|629980
------------------------------------------------------------
------------------------------------------------------------
------------------------------------------------------------
------------------------------------------------------------
------------------------------------------------------------
------------------------------------------------------------
------------------------------------------------------------
------------------------------------------------------------
------------------------------------------------------------
------------------------------------------------------------
------------------------------------------------------------
------------------------------------------------------------
------------------------------------------------------------
------------------------------------------------------------
------------------------------------------------------------
------------------------------------------------------------
------------------------------------------------------------
------------------------------------------------------------
------------------------------------------------------------
------------------------------------------------------------
------------------------------------------------------------
------------------------------------------------------------
------------------------------------------------------------
------------------------------------------------------------
------------------------------------------------------------
------------------------------------------------------------
------------------------------------------------------------
------------------------------------------------------------
------------------------------------------------------------
------------------------------------------------------------
------------------------------------------------------------
------------------------------------------------------------
------------------------------------------------------------
------------------------------------------------------------
------------------------------------------------------------
------------------------------------------------------------
------------------------------------------------------------
------------------------------------------------------------
------------------------------------------------------------
------------------------------------------------------------
---ataacaga--------tggctaacagat---------------gactctg--gctca
gtta-----t-accagaatagtaagaccata---gactcagttatgccatag----cgtg
ttctgtca--gatgattcccatcctg------------------------------tgca
-tcatgag-ttttaccttctcacttcag---------------gtgttcgatac------
--------actcct--------------attagttcct----------ag----------
-------------caaatcattttaaac----t---------------------------
--------------------------------tgcattcatcccctgcgct---------
-------a-taaag----------------------------------------------
-----ctttaaatatg-agtgagattt--gt-----------------------------
attgtata--------atgtgttt-----------------tgtgtatta-------tgt
gtgata-----tgcttgtatgctgcaa------tcaaatta-------------------
---------tc-----------------ttcggg---------aaataaa----------
-------------------------------------------caaagactaactaa---
------------------------------------------------------------
------------------------------------------------------------
------------------------------------------------------------
------------------------------------------------------------
--------------------------------c---------------------------
------------------------------------------------------------
------------------------------------------------------------
------------------------------------------------------------
------------------------------------------------------------
------------------------------------------------------------
------------------------------------------------------------
------------------------------------------------------------
--------------------------------------------
>Rex1-30_DRe|629981
------------------------------------------------------------
------------------------------------------------------------
------------------------------------------------------------
------------------------------------------------------------
------------------------------------------------------------
------------------------------------------------------------
------------------------------------------------------------
------------------------------------------------------------
------------------------------------------------------------
------------------------------------------------------------
------------------------------------------------------------
------------------------------------------------------------
------------------------------------------------------------
------------------------------------------------------------
------------------------------------------------------------
------------------------------------------------------------
------------------------------------------------------------
------------------------------------------------------------
------------------------------------------------------------
------------------------------------------------------------
------------------------------------------------------------
------------------------------------------------------------
------------------------------------------------------------
------------------------------------------------------------
------------------------------------------------------------
------------------------------------------------------------
------------------------------------------------------------
------------------------------------------------------------
------------------------------------------------------------
------------------------------------------------------------
------------------------------------------------------------
-------------------------------gcaaatcag--------------------
-catta----------atggagtgggtgttg-------agagtgttgatcag--------
---------------tacaagtatttg------------------ggaactgttttaa--
------------ataa---ttaattgtc-cttttctgtatataat-------acta----
-----atatttagtgta---------agaagatgcagcgaagatg-------gtactg--
--cttgt-agaaattaagatcattcaatataaataaatcact------------------
-------cgtgtgcatgttttacagtttaaaca-----ttcagtcactg-----------
------------------------------------------------------------
------------------------------------------------------------
------------------------------------------------------------
------------------------------------------------------------
------------------------------------------------------------
-----------ttatctttttctt------------------------------------
------------------------------------------------------------
------------------------------------------------------------
------------------------------------------------------------
------------------------------------------------------------
------------------------------------------------------------
------------------------------------------------------------
-------------------tgct-------tagtca-atgg-------------------
---------tt-------------------------------------------------
------------------------------------------------------------
------------------------------------------------------------
------------------------------------------------------------
------------------------------------------------------------
------------------------------------------------------------
------------------------------------------------------------
------------------------------------------------------------
------------------------------------------------------------
------------------------------------------------------------
------------------------------------------------------------
------------------------------------------------------------
------------------------------------------------------------
------------------------------------------------------------
--------------------------------------------
>Rex1-30_DRe|629982
------------------------------------------------------------
------------------------------------------------------------
------------------------------------------------------------
------------------------------------------------------------
------------------------------------------------------------
------------------------------------------------------------
------------------------------------------------------------
------------------------------------------------------------
------------------------------------------------------------
------------------------------------------------------------
------------------------------------------------------------
------------------------------------------------------------
------------------------------------------------------------
------------------------------------------------------------
------------------------------------------------------------
------------------------------------------------------------
------------------------------------------------------------
------------------------------------------------------------
------------------------------------------------------------
------------------------------------------------------------
------------------------------------------------------------
------------------------------------------------------------
------------------------------------------------------------
------------------------------------------------------------
------------------------------------------------------------
------------------------------------------------------------
------------------------------------------------------------
------------------------------------------------------------
------------------------------------------------------------
------------------------------------------------------------
------------------------------------------------------------
------------------------------------------------------------
------------------------------------------------------------
------------------------------------------------------------
------------------------------------------------------------
-----------------------------------------------------aattg--
--ccttt-gggaa-------------------atgaataacgactgactgactgaatgca
ttcagt-----------------------------------------------cactg--
--------taatccttttctctactt-------------agttctc---------taagt
gtg-aaaaataag-------agttgtttgg-acaaaattgtg-aac---ctaggagg--a
aaaataacagg--------gagagaacagat---------------gaccatg--gctca
gtca-----t-accag--agacaagtt----------ttgagtaaagctcag----agta
atctgtca--gttgattcccatcctg------------------------------tgca
-ccatgag-tttgatcttctcccttctg---------------gtattcgatacaga---
--------a---ct--------------attagtaaa-----------a-----------
-------------caaatcggtttagac----t---------------------------
--------------------------------ttcattcatgccctcagct---------
-------g-taaagt---------------------------------------------
------------------------------------------------------------
-ttttaaa--------gttatct------------------------gta-------tgt
gtgaca-----tgcttgtatgttgcaa------ccaaatg--------------------
------------------------------------------------------------
------------------------------------------------------------
------------------------------------------------------------
------------------------------------------------------------
------------------------------------------------------------
------------------------------------------------------------
------------------------------------------------------------
------------------------------------------------------------
------------------------------------------------------------
------------------------------------------------------------
------------------------------------------------------------
------------------------------------------------------------
------------------------------------------------------------
------------------------------------------------------------
--------------------------------------------
>Rex1-30_DRe|715250
------------------------------------------------------------
------------------------------------------------------------
------------------------------------------------------------
------------------------------------------------------------
------------------------------------------------------------
------------------------------------------------------------
------------------------------------------------------------
------------------------------------------------------------
------------------------------------------------------------
------------------------------------------------------------
------------------------------------------------------------
------------------------------------------------------------
------------------------------------------------------------
------------------------------------------------------------
------------------------------------------------------------
------------------------------------------------------------
------------------------------------------------------------
------------------------------------------------------------
------------------------------------------------------------
------------------------------------------------------------
------------------------------------------------------------
------------------------------------------------------------
------------------------------------------------------------
------------------------------------------------------------
------------------------------------------------------------
------------------------------------------------------------
------------------------------------------------------------
------------------------------------------------------------
------------------------------------------------------------
------------------------------------------------------------
------------------------------------------------------------
------------------------------------------------------------
------------------------------------------------------------
------------------------------------------------------------
------------------------------------------------------------
------------------------------------------------------------
------------------------------------------------------------
---------------------------------------tcagtcactgttatctttt--
--------tctttgctttgttggttc-------------aattctc---------taagt
gtg-aaaaataag-------agttgtttgg-agaaaattgtg-aac---ctaggagg--a
aaaataacagg--------gaaaaaacagat---------------gcccatg--gctca
gtta-----t-accag--agacaagtt----------ttgagtaaagctcag----agta
ttctgtca--gatgattcccatccta------------------------------tgca
-ccacgag-ttttatcttctcccttccg---------------gtattcgatacaga---
--------actcct--------------attagtaaa-----------a-----------
-------------caaatcgttttaaac----t---------------------------
--------------------------------ttcattcatcccctcagct---------
-------g-taaagt---------------------------------------------
-----ttttaaactta-gggtagaattt-gt-----------------------------
attgtata--------atgtacttt----------------tgtgtattg-------tgt
gtgac-------gcttgtatgctgcaa------ccaaattg-------------------
---------cc-----------------ttcggg---------aaatgaa----------
-------------------------------------------taaagactgactga---
------------------------------------------------------------
------------------------------------------------------------
------------------------------------------------------------
------------------------------------------------------------
--------------------------------ctgactaa--------------------
------------------------------------------------------------
------------------------------------------------------------
------------------------------------------------------------
------------------------------------------------------------
------------------------------------------------------------
------------------------------------------------------------
------------------------------------------------------------
--------------------------------------------
>Rex1-30_DRe|715251
------------------------------------------------------------
------------------------------------------------------------
------------------------------------------------------------
------------------------------------------------------------
------------------------------------------------------------
------------------------------------------------------------
------------------------------------------------------------
------------------------------------------------------------
------------------------------------------------------------
------------------------------------------------------------
------------------------------------------------------------
------------------------------------------------------------
------------------------------------------------------------
------------------------------------------------------------
------------------------------------------------------------
------------------------------------------------------------
------------------------------------------------------------
------------------------------------------------------------
------------------------------------------------------------
------------------------------------------------------------
------------------------------------------------------------
------------------------------------------------------------
------------------------------------------------------------
------------------------------------------tttttgtctgcattcaat
actattcagccacatattttagttgacaaacttattaatgaatttgagttggatcgaatg
ctt-----gtaggtgggattttagactttcttgttc-agaggacacagagag---ttaag
gtaaataattgtttttctgaatggttggtaat--------atctacggggtcacctcaag
gttgtgtcctttctcctgtactatttattttgtacacaaatagttgtaggagtattttta
gtaataagtacattttaaaatttgctgacaattctgtaattgttagttt-gttaagtgag
gaagactccacgcacggtcctgtaattgattattttgccagctggtgtcaggagg-----
-------ctttcttacaagtgaaggtt-cttaagacgaaagagatgaccattgattttaa
tcgtaaga-ggaaactg---attgagggtaagcaaactag--------------------
-tatta----------atggagaggatgttg-------ggagtgttgaacag--------
---------------tataggtatctg------------------ggaactaattta---
------------------------------------------------------------
------------------------------------------------------------
------------------------------------------------------------
------------------------------------------------------------
------------------------------------------------------------
------------------------------------------------------------
------------------------------------------------------------
------------------------------------------------------------
------------------------------------------------------------
------------------------------------------------------------
------------------------------------------------------------
------------------------------------------------------------
------------------------------------------------------------
------------------------------------------------------------
------------------------------------------------------------
------------------------------------------------------------
------------------------------------------------------------
------------------------------------------------------------
------------------------------------------------------------
------------------------------------------------------------
------------------------------------------------------------
------------------------------------------------------------
------------------------------------------------------------
------------------------------------------------------------
------------------------------------------------------------
------------------------------------------------------------
------------------------------------------------------------
------------------------------------------------------------
------------------------------------------------------------
------------------------------------------------------------
------------------------------------------------------------
--------------------------------------------
>Rex1-30_DRe|715252
------------------------------------------------------------
------------------------------------------------------------
------------------------------------------------------------
------------------------------------------------------------
------------------------------------------------------------
------------------------------------------------------------
------------------------------------------------------------
------------------------------------------------------------
------------------------------------------------------------
------------------------------------------------------------
------------------------------------------------------------
------------------------------------------------------------
------------------------------------------------------------
------------------------------------------------------------
------------------------------------------------------------
------------------------------------------------------------
------------------------------------------------------------
------------------------------------------------------------
------------------------------------------------------------
------------------------------------------------------------
------------------------------------------------------------
------------------------------------------------------------
------------------------------------------------------------
------------------------------------------------------------
------------------------------------------------------------
------------------------------------------------------------
------------------------------------------------------------
------------------------------------------------ggagtattttta
gtaataggtatattttaaaatttgctgacgattctgtaattgttagttt-gttaagtgag
gaagactccacacatggtcctgtaattgattattttttcagctggtgtcaggagg-----
-------ctttcttacaagtgaatgtt-cttaagactaaagagatgaccattgattttaa
tcgtaaga-ggagactg---attgagggtaagcaaactagtattgcaatgtaatgtgtat
ttatta----------atggagaggatgttg-------agggtgttgatcag--------
---------------tatagatatctg------------------ggaactgttttaa--
------------ataa---caaattgtc-cttttctgct---aat-------acta----
-----ctatgttgtgta---------aaaaggggcaacaaagatt-------atactg--
--tttac-agaaattgagatcttttggtatagataaatcact------------------
-------catgtgcatgttttacagttcataca-----ttcaatcactgttatccttt--
--------tttttgctttgttggttc-------------aattctct------aataagt
gcg-aaaaataag-------agttgtttag-agaaaattgtg-tac---ctaggtgg--a
aaaataacagg--------gagaaaacagac---------------gaccatg--gctca
gtta-----t-accat--agacaagtt----------ttgagtaaagctcag----agta
ttctgtca--gatgagtcccatccta------------------------------tgca
-ccacaag-tttcatcttctcccttctg---------------gtattcgatacaga---
--------actcct--------------attagtaaa-----------a-----------
-------------caaatcgttttaaac----t---------------------------
--------------------------------ttcattcatcccctcagct---------
-------g-taaagt---------------------------------------------
-----ttttaaattta-gggtagaattt-gt-----------------------------
attgtatg--------atgtac-tt----------------tgtgtataa-------tgt
gagaca-----tgcttgtatgctgcaa------ccaaattg-------------------
---------cc-----------------ttcggg---------aaatgaa----------
-------------------------------------------taaagactgactga---
------------------------------------------------------------
------------------------------------------------------------
------------------------------------------------------------
------------------------------------------------------------
--------------------------------ctgactga--------------------
------------------------------------------------------------
------------------------------------------------------------
------------------------------------------------------------
------------------------------------------------------------
------------------------------------------------------------
------------------------------------------------------------
------------------------------------------------------------
--------------------------------------------
>Rex1-30_DRe|715253
------------------------------------------------------------
------------------------------------------------------------
------------------------------------------------------------
------------------------------------------------------------
------------------------------------------------------------
------------------------------------------------------------
------------------------------------------------------------
------------------------------------------------------------
------------------------------------------------------------
------------------------------------------------------------
------------------------------------------------------------
------------------------------------------------------------
------------------------------------------------------------
------------------------------------------------------------
------------------------------------------------------------
------------------------------------------------------------
------------------------------------------------------------
------------------------------------------------------------
------------------------------------------------------------
------------------------------------------------------------
------------------------------------------------------------
------------------------------------------------------------
------------------------------------------------------------
------------------------------------------------------------
------------------------------------------------------------
------------------------------------------------------------
------------------------------------------------------------
------------------------------------------------------------
------------------------------------------------------------
------------------------------------------------------------
------------------------------------------------------------
------------------------------------------------------------
------------------------------------------------------------
------------------------------------------------------------
------------------------------------------------------------
------------------------------------------------------------
------------------------------------------------------------
------------------------------------------------------------
------------------------------------------------------------
------------------------------------------------------------
------------------------------------------------------------
------------------------------------------------------------
------------------------------------------------------------
------------------------------------------------------------
------------------------------------------------------------
------------------------------------------------------------
------------------------------------------------------------
------------------------------------------------------------
---------aagttta-gggtagaattt-gt-----------------------------
attgtata--------atgtgcttt----------------tgtgtatta-------tgt
gtgaca-----tgcttgtatgctgcaaattggggcagattg-------------------
---------cc-----------------ttcggg---------aaatgaa----------
-------------------------------------------aaaataaagactga---
------------------------------------------------------------
------------------------------------------------------------
------------------------------------------------------------
------------------------------------------------------------
--------------------------------ctgactg---------------------
------------------------------------------------------------
------------------------------------------------------------
------------------------------------------------------------
------------------------------------------------------------
------------------------------------------------------------
------------------------------------------------------------
------------------------------------------------------------
--------------------------------------------
>Rex1-30_DRe|715254
------------------------------------------------------------
------------------------------------------------------------
------------------------------------------------------------
------------------------------------------------------------
------------------------------------------------------------
------------------------------------------------------------
------------------------------------------------------------
------------------------------------------------------------
------------------------------------------------------------
------------------------------------------------------------
------------------------------------------------------------
------------------------------------------------------------
------------------------------------------------------------
------------------------------------------------------------
------------------------------------------------------------
------------------------------------------------------------
------------------------------------------------------------
------------------------------------------------------------
------------------------------------------------------------
------------------------------------------------------------
------------------------------------------------------------
------------------------------------------------------------
------------------------------------------------------------
------------------------------------------------------------
------------------------------------------------------------
------------------------------------------------------------
------------------------------------------------------------
------------------------------------------------------------
------------------------------------------------------------
------------------------------------------------------------
------------------------------------------------------------
------------------------------------------------------------
------------------------------------------------------------
------------------------------------------------------------
------------------------------------------------------------
------------------------------------------------------------
------------------------------------------------------------
------------------------------------------------------------
------------------------------------------------------------
------------------------------------------------------------
------------------------------------------------------------
------------------------------------------------------------
------------------------------------------------------------
------------------------------------------------------------
------------------------------------------------------------
------------------------------------------------------------
------------------------------------------------------------
------------------------------------------------------------
------------ttta-gggtag-cttt-gt-----------------------------
attgggtg--------atttgt----------------------gtatta-------tct
gtgaag-----tgcttgtatgctgcaa------ccaaattg-------------------
---------cc-----------------ttcggg---------aaatgac----------
-------------------------------------------taaagactgactga---
------------------------------------------------------------
------------------------------------------------------------
------------------------------------------------------------
------------------------------------------------------------
--------------------------------ctgaatga--------------------
------------------------------------------------------------
------------------------------------------------------------
------------------------------------------------------------
------------------------------------------------------------
------------------------------------------------------------
------------------------------------------------------------
------------------------------------------------------------
--------------------------------------------
>Rex1-30_DRe|715255
------------------------------------------------------------
------------------------------------------------------------
------------------------------------------------------------
------------------------------------------------------------
------------------------------------------------------------
------------------------------------------------------------
------------------------------------------------------------
------------------------------------------------------------
------------------------------------------------------------
------------------------------------------------------------
------------------------------------------------------------
------------------------------------------------------------
------------------------------------------------------------
------------------------------------------------------------
------------------------------------------------------------
------------------------------------------------------------
------------------------------------------------------------
------------------------------------------------------------
------------------------------------------------------------
------------------------------------------------------------
------------------------------------------------------------
------------------------------------------------------------
------------------------------------------------------------
------------------------------------------------------------
------------------------------------------------------------
------------------------------------------------------------
----------------ctaggtggtcggtttt--------atctacaaggtcacatcaag
gttgtgtcctttctcttatattgtttattttgtacacaaatagttgtagaagtattttta
gtaatatgtagattttaaaatttgtggataattctgtaattgttagttt-gttaagtgag
aaagactccacgcatggtcctgtaattgattatttttccagctggtgtcaggagg-----
-------ctttcttacaagtgaatatc-cttaagactaaagagatgactattgattttaa
tcgtaaaa-ggagactg---attaagggtaagcaaactag--------------------
-tatta----------atggagtgggtgttg-------agagtgttgatcag--------
---------------tataggtatttg------------------ggaactgttttag--
------------ataa---taaattgtc-cttttctgtt---a-----------------
---------gttttgta---------agaaggggcaacaacgact-------atacgg--
--tttac-agaaattaagatcttttaatatagacaaatcact------------------
-------catgtacatgttttacagttcatata-----ttcagtcactgttatctttt--
--------tctttgctatgctggttc-------------aattctc---------caagt
gtg-aaaaataag-------agttgtctgg-agaaaattgtg-aac---cttggagg--a
aaaataacagg--------gagaaaacagaa---------------gaccatg--gctca
ctta-----t-accat--agacaagtt----------tagagtaaagctcat----agta
ttctgtca--gatgattcccatccta------------------------------tgca
-ccacgag-ttttatcttctcccttctg---------------gtatttgatacaga---
--------acacct--------------attagtaaa-----------a-----------
-------------caaattggtttaaac----t---------------------------
--------------------------------ttcattcattccctaaact---------
-------g-tatagt---------------------------------------------
-----ttttaaattta-gggtagaattt-gt-----------------------------
attatgta--------atgtgcttt----------------tgtgtatta-------tgt
gtgaca-----tgcttgtatgctgcaa------ccaaattg-------------------
---------cc-----------------taaggg---------aaatgaa----------
-------------------------------------------taaagactgactga---
------------------------------------------------------------
------------------------------------------------------------
------------------------------------------------------------
------------------------------------------------------------
--------------------------------ctga------------------------
------------------------------------------------------------
------------------------------------------------------------
------------------------------------------------------------
------------------------------------------------------------
------------------------------------------------------------
------------------------------------------------------------
------------------------------------------------------------
--------------------------------------------
>Rex1-30_DRe|715256
------------------------------------------------------------
------------------------------------------------------------
------------------------------------------------------------
------------------------------------------------------------
------------------------------------------------------------
------------------------------------------------------------
------------------------------------------------------------
------------------------------------------------------------
------------------------------------------------------------
------------------------------------------------------------
------------------------------------------------------------
------------------------------------------------------------
------------------------------------------------------------
------------------------------------------------------------
------------------------------------------------------------
------------------------------------------------------------
------------------------------------------------------------
------------------------------------------------------------
------------------------------------------------------------
------------------------------------------------------------
------------------------------------------------------------
------------------------------------------------------------
------------------------------------------------------------
------------------------------------------------------------
------------------------------------------------------------
------------------------------------------------------------
------------------------------------------------------------
------------------------------------------------------------
------------------------------------------------------------
------------------------------------------------------------
------------------------------------------gatgaccattgattttaa
tcgtaaga-ggagactg---attgagggtaagcaaactag--------------------
-tatta----------atggagaggatgttg-------agagtgttgatcagt-------
--------------atataggtatctg------------------ggaactgttttag--
------------ataa---taaattgtc-cttttctgct---aat-------acta----
-----atatgttgtgta---------agaagggacaacaaagatt-------atactg--
--tttac-agaaattgagatcttttggtatagataaatcact------------------
-------catgtgcatgttttacagttcataca-----ttcagtcattgttatccttt--
--------tctttgctttgttggttc-------------aattctc---------taagt
gtg-aaaaataag-------agttgtttgg-agaaaattgtg-aac---cttggagg--a
aaaataacagg--------gaaaaaacagat---------------gcccatg--gctca
gtta-----t-accag--agacaagtt----------ttgagtaaagctcag----agta
ttctgtta--gatgattcccatccta------------------------------tgca
-ccacgag-ttttatcttctccctgctg---------------gtattcgacacaga---
--------actcct--------------attagtaaa-----------a-----------
-------------caaatcgttttaaac----t---------------------------
--------------------------------ttcattcatccccttagct---------
-------g-taaagt---------------------------------------------
-----ttttaagctta-gggtagaattt-gt-----------------------------
attttatg--------atgtacttt----------------tgtgtattg-------tgt
gtgaca-----tgcttgtatgctgcaa------ccaaattg-------------------
---------cc-----------------ttcggg---------aaatgaa----------
-------------------------------------------taaagactgactga---
------------------------------------------------------------
------------------------------------------------------------
------------------------------------------------------------
------------------------------------------------------------
--------------------------------ctgatt----------------------
------------------------------------------------------------
------------------------------------------------------------
------------------------------------------------------------
------------------------------------------------------------
------------------------------------------------------------
------------------------------------------------------------
------------------------------------------------------------
--------------------------------------------
>Rex1-30_DRe|715257
------------------------------------------------------------
------------------------------------------------------------
------------------------------------------------------------
------------------------------------------------------------
------------------------------------------------------------
------------------------------------------------------------
------------------------------------------------------------
------------------------------------------------------------
------------------------------------------------------------
------------------------------------------------------------
------------------------------------------------------------
------------------------------------------------------------
------------------------------------------------------------
------------------------------------------------------------
------------------------------------------------------------
------------------------------------------------------------
------------------------------------------------------------
------------------------------------------------------------
------------------------------------------------------------
------------------------------------------------------------
------------------------------------------------------------
------------------------------------------------------------
------------------------------------------------------------
------------------------------------------------------------
------------------------------------------------------------
------------------------------------------------------------
------------------------------------------------------------
------------------------------------------------------------
------------------------------------------------------------
------------------------------------------------------------
------------------------------------------------------------
------------------------------------------------------------
------------------------------------------------------------
------------------------------------------------------------
------------------------------------------------------------
------------------------------------------------------------
------------------------------------------------------------
------------------------------------------------gttgtctttt--
--------tatttgctttgttggttc-------------agctctt---------taagt
gtg-aaaaatgag-------agt--------taaaaattgtg-aac---ctatgaga--a
aaaataacaa---------ggagaaacagac---------------gactatg--gctca
gtta-----t-accat--agacaagtt----------ttgagtaaagcacag----agta
ttctgtca--gatgattcccat------------------aa---a----------tgca
-ccacaag-ttttatcttctcccttctgg------------tattcttcgatacaga---
--------actaat--------------attagttaa-----------a-----------
-------------caaatcggttcaaac----t---------------------------
--------------------------------ttcatttatcccctcagct---------
-------g-taaagt-----------------------------gtttttttttcttttt
tctttttttaaattta-gggtagattt--gt-----------------------------
attataca--------atgtgtttt----------------tgtttatta-------tgt
ctgaca-----tgcttgcatgctgcaa------ccaaattg-------------------
---------cc-----------------ttctgt---------aaatgaa----------
-------------------------------------------taaagactgactga---
------------------------------------------------------------
------------------------------------------------------------
------------------------------------------------------------
------------------------------------------------------------
--------------------------------ctgactgact------------------
------------------------------------------------------------
------------------------------------------------------------
------------------------------------------------------------
------------------------------------------------------------
------------------------------------------------------------
------------------------------------------------------------
------------------------------------------------------------
--------------------------------------------
>Rex1-30_DRe|715258
------------------------------------------------------------
------------------------------------------------------------
------------------------------------------------------------
------------------------------------------------------------
------------------------------------------------------------
------------------------------------------------------------
------------------------------------------------------------
------------------------------------------------------------
------------------------------------------------------------
------------------------------------------------------------
------------------------------------------------------------
------------------------------------------------------------
------------------------------------------------------------
------------------------------------------------------------
------------------------------------------------------------
------------------------------------------------------------
------------------------------------------------------------
------------------------------------------------------------
------------------------------------------------------------
------------------------------------------------------------
------------------------------------------------------------
------------------------------------------------------------
------------------------------------------------------------
------------------------------------------------------------
------------------------------------------------------------
------------------------------------------------------------
------------------------------------------------------------
------------------------------------------------------------
------------------------------------------------------------
------------------------------------------------------------
------------------------------------------------------------
------------------------------------------------------------
------------------------------------------------------------
------------------------------------------------------------
------------------------------------------------------------
------------------------------------------------------------
------------------------------------------------------------
------------------------------------------------------------
------------------------------------------------------------
------------------------------------------------------------
-------------------------------------------------cttg-------
---------t--------------------------------------------------
---------------------------------------------a----------tgct
gcaacgaa-----------------------------------atcgcctatgggga---
---------------------------aaggaataaa-----------aa----------
-------------ctgactgactgaaat--------------------------------
------------------------------------------------------------
-------g----------------------------------------------------
--actgattctatttt-gggtagttttg-------------------------a------
attgtaca--------atatgtttt----------------tgtgaatta-------tgt
gtgact-----tgcttgcatgctgcaa---------------------------------
---------ct--------------------------------a----------------
------------------------------------------------------------
------------------------------------------------------------
------------------------------------------------------------
------------------------------------------------------------
------------------------------------------------------------
------------------------------------------------------------
------------------------------------------------------------
------------------------------------------------------------
------------------------------------------------------------
------------------------------------------------------------
------------------------------------------------------------
------------------------------------------------------------
------------------------------------------------------------
--------------------------------------------
>Rex1-30_DRe|715259
------------------------------------------------------------
------------------------------------------------------------
------------------------------------------------------------
------------------------------------------------------------
------------------------------------------------------------
------------------------------------------------------------
------------------------------------------------------------
------------------------------------------------------------
------------------------------------------------------------
------------------------------------------------------------
------------------------------------------------------------
------------------------------------------------------------
------------------------------------------------------------
------------------------------------------------------------
------------------------------------------------------------
------------------------------------------------------------
------------------------------------------------------------
------------------------------------------------------------
------------------------------------------------------------
------------------------------------------------------------
------------------------------------------------------------
------------------------------------------------------------
------------------------------------------------------------
------------------------------------------------------------
------------------------------------------------------------
------------------------------------------------------------
------------------------------------------------------------
------------------------------------------------------------
------------------------------------------------------------
------------------------------------------------------------
------------------------------------------------------------
------------------------------------------------------------
------------------------------------------------------------
------------------------------------------------------------
------------------------------------------------------------
------------------------------------------------------------
------------------------------------------------------------
------------------------------------------------------------
------------------------------------------------------------
------------------------------------------------------------
------------------------------------------------------------
------------------------------------------------------------
----------gatgattcccatccta------------------------------tgcg
-ccacgag-ttttatcttctcccttctg---------------gtattcgatacaga---
--------actcct--------------attagtaaa-----------a-----------
-------------caagttg-tttaaac----t---------------------------
--------------------------------ttcattcatcccctcagct---------
-------g-taaagt---------------------------------------------
-----ttttaaattta-gggtataattt-gt-----------------------------
agtgtatg--------atgtacttt----------------tgtgtatta-------tgt
gtgaca-----tgcttgtatgctgcaa------ccaaattg-------------------
---------cc-----------------ttcagg---------aaatgaa----------
-------------------------------------------taaagactgactga---
------------------------------------------------------------
------------------------------------------------------------
------------------------------------------------------------
------------------------------------------------------------
--------------------------------ctgactgac-------------------
------------------------------------------------------------
------------------------------------------------------------
------------------------------------------------------------
------------------------------------------------------------
------------------------------------------------------------
------------------------------------------------------------
------------------------------------------------------------
--------------------------------------------
>Rex1-30_DRe|715260
------------------------------------------------------------
------------------------------------------------------------
------------------------------------------------------------
------------------------------------------------------------
------------------------------------------------------------
------------------------------------------------------------
------------------------------------------------------------
------------------------------------------------------------
------------------------------------------------------------
------------------------------------------------------------
------------------------------------------------------------
------------------------------------------------------------
------------------------------------------------------------
------------------------------------------------------------
------------------------------------------------------------
------------------------------------------------------------
------------------------------------------------------------
------------------------------------------------------------
------------------------------------------------------------
------------------------------------------------------------
------------------------------------------------------------
------------------------------------------------------------
------------------------------------------------------------
------------------------------------------------------------
------------------------------------------------------------
------------------------------------------------------------
------------------------------------------------------------
------------------------------------------------------------
------------------------------------------------------------
------------------------------------------------------------
------------------------------------------------------------
------------------------------------------------------------
------------------------------------------------------------
------------------------------------------------------------
------------------------------------------------------------
------------------------------------------------------------
------------------------------------------------------------
------------------------------------------------------------
------------------------------------------------------------
------------------------------------------------------------
------------------------------------------------------------
------------------------------------------------------------
------------------------------------------------------------
------------------------------------------------------------
------------------------------------------------------------
------------------------------------------------------------
----------------------------------------------cagct---------
-------t-taacat---------------------------------------------
-----ttttaaagtca-gggtagattt--gt-----------------------------
attgtata--------atgtgtttt-----------------------taa------tgt
ttta------tttgttatatgctgaaa------cccgattg-------------------
---------cc-----------------tttggg---------aaatgag----------
-------------------------------------------taaaggataactaa---
------------------------------------------------------------
------------------------------------------------------------
------------------------------------------------------------
------------------------------------------------------------
------------------------------------------------------------
------------------------------------------------------------
------------------------------------------------------------
------------------------------------------------------------
------------------------------------------------------------
------------------------------------------------------------
------------------------------------------------------------
------------------------------------------------------------
--------------------------------------------
>Rex1-30_DRe|715261
------------------------------------------------------------
------------------------------------------------------------
------------------------------------------------------------
------------------------------------------------------------
------------------------------------------------------------
------------------------------------------------------------
------------------------------------------------------------
------------------------------------------------------------
------------------------------------------------------------
------------------------------------------------------------
------------------------------------------------------------
------------------------------------------------------------
------------------------------------------------------------
------------------------------------------------------------
------------------------------------------------------------
------------------------------------------------------------
------------------------------------------------------------
------------------------------------------------------------
------------------------------------------------------------
------------------------------------------------------------
------------------------------------------------------------
------------------------------------------------------------
------------------------------------------------------------
------------------------------------------------------------
------------------------------------------------------------
------------------------------------------------------------
------------------------------------------------------------
------------------------------------------------------------
------------------------------------------------------------
------------------------------------------------------------
------------------------------------------------------------
------------------------------------------------------------
------------------------------------------------------------
------------------------------------------------------------
------------------------------------------------------------
------------------------------------------------------------
------------------------------------------------------------
------------------------------------------------------------
------------------------------------------------------------
------------------------------------------------------------
------------------------------------------------------------
------------------------------------------------------------
------------------------------------------------------------
------------------------------------------------------------
------------------------------------------------------------
------------------cggtttaaac----t---------------------------
--------------------------------ttgattcattccctcagct---------
-------g-taaagt---------------------------------------------
-----ttttaaattta-gggtagaat----------------------------------
-ttgtata--------atgtgcttt----------------tgtttatta-------tgt
gtgaca-----tgcttgtatgctgcaa------ccgaattg-------------------
---------cc-----------------tttggg---------aaatgaa----------
-------------------------------------------taaagactgactga---
------------------------------------------------------------
------------------------------------------------------------
------------------------------------------------------------
------------------------------------------------------------
--------------------------------c---------------------------
------------------------------------------------------------
------------------------------------------------------------
------------------------------------------------------------
------------------------------------------------------------
------------------------------------------------------------
------------------------------------------------------------
------------------------------------------------------------
--------------------------------------------
>Rex1-30_DRe|715262
------------------------------------------------------------
------------------------------------------------------------
------------------------------------------------------------
------------------------------------------------------------
------------------------------------------------------------
------------------------------------------------------------
------------------------------------------------------------
------------------------------------------------------------
------------------------------------------------------------
------------------------------------------------------------
------------------------------------------------------------
------------------------------------------------------------
------------------------------------------------------------
------------------------------------------------------------
------------------------------------------------------------
------------------------------------------------------------
------------------------------------------------------------
------------------------------------------------------------
------------------------------------------------------------
------------------------------------------------------------
------------------------------------------------------------
------------------------------------------------------------
------------------------------------------------------------
------------------------------------------------------------
------------------------------------------------------------
------------------------------------------------------------
------------------------------------------------------------
------------------------------------------------------------
------------------------------------------------------------
----------------------------atgatttttccagctggtgtcaggagg-----
-------atttcttacaagtaaatatt-cttaagactaaagagatgactattgattttaa
tcgtaaga-ggagactg---attaagggtaagctaactag--------------------
-tatta----------atggagtgggagttg-------agagtgttgatcag--------
---------------tgtaggtatttg------------------ggaactgttttag--
------------ataa---taaattgtc-cttttttgtt---aat-------acta----
-----atatgttgtgta---------agaaggggcaacaacgacc-------atattg--
--tttac-agaaattaagatcttttaatatagacaagtcgct------------------
-------catgtgcatattttacatttcaaaca-----ttcagtcactgttatctttt--
--------tctttgctttgttgattc-------------aattctc---------taagt
gtg-aaaaataag-------agttgtctgg-agaaaac--tg-aac---ctaggagg--a
aaaataacagg--------gagaaaacagat---------------gcccatg--gctca
gtta-----t-accat--agtcaagtt----------ttaagtaaagctcag----agta
ttctgtca--gatgagtgccatccta------------------------------tgca
-ccacgag-tgttatcttctcccttctg---------------gtattcgatacaga---
--------acacct--------------attagtaaa-----------a-----------
-----------caaaaatcggtttaaac----t---------------------------
--------------------------------ttcattcatcccctcagct---------
-------g-taaagt---------------------------------------------
-----ttttaaattta-gggtagaattt-gt-----------------------------
attgtata--------atgtgcttg----------------tgtgtatta-------tgt
gtgaca-----tgcttgtatactgcaa------ccaaattg-------------------
---------cc-----------------ttcggg---------aaatgaa----------
-------------------------------------------taaagactgactga---
------------------------------------------------------------
------------------------------------------------------------
------------------------------------------------------------
------------------------------------------------------------
--------------------------------ctga------------------------
------------------------------------------------------------
------------------------------------------------------------
------------------------------------------------------------
------------------------------------------------------------
------------------------------------------------------------
------------------------------------------------------------
------------------------------------------------------------
--------------------------------------------
>Rex1-30_DRe|715263
------------------------------------------------------------
------------------------------------------------------------
------------------------------------------------------------
------------------------------------------------------------
------------------------------------------------------------
------------------------------------------------------------
------------------------------------------------------------
------------------------------------------------------------
------------------------------------------------------------
------------------------------------------------------------
------------------------------------------------------------
------------------------------------------------------------
------------------------------------------------------------
------------------------------------------------------------
------------------------------------------------------------
------------------------------------------------------------
------------------------------------------------------------
------------------------------------------------------------
------------------------------------------------------------
------------------------------------------------------------
------------------------------------------------------------
------------------------------------------------------------
------------------------------------------------------------
------------------------------------------------------------
------------------------------------------------------------
------------------------------------------------------------
------------------------------------------------------------
------------------------------------------------------------
------------------------------------------------------------
------------------------------------------------------------
------------------------------------------------------------
------------------------------------------------------------
------------------------------------------------------------
------------------------------------------------------------
------------------------------------------------------------
---------------------------------gcaacaaagatt-------atactg--
--tttac-agaaattgagatcttttggtatagataaatcact------------------
-------catgtgcatgttttacagttcataca-----ttcagtcactgttatctttt--
--------tctttgctatgtaggttc-------------aattctc---------taact
gtg-aaaaataag-------agttgtttgg-agaaaattgtg-aac---ctaggagg--a
aaaataacagg--------gagaaaacagat---------------gaccatg--gctca
gtta-----t-accat--agtcatgtt----------ttaagtaaagctcag----agta
ttctgtta--gatgattcccatccta------------------------------tgca
-ccacgag-ttttatcttctcccttctg---------------gtattcg-tacaga---
--------actcct--------------tttagtaaa-----------a-----------
-------------caaatcgttttaaac----t---------------------------
--------------------------------tttattcatccaattagat---------
-------g-taaagt---------------------------------------------
-----ttttaaacttt-gggtagaattt-gt-----------------------------
attgtatg--------atgtacttt----------------tgtatattg-------agt
gtgact-----tgcttgtaagttgcaa------ccaaattg-------------------
---------cc-----------------ttcagg---------aaatgaa----------
-------------------------------------------taaagactgactga---
------------------------------------------------------------
------------------------------------------------------------
------------------------------------------------------------
------------------------------------------------------------
------------------------------------------------------------
------------------------------------------------------------
------------------------------------------------------------
------------------------------------------------------------
------------------------------------------------------------
------------------------------------------------------------
------------------------------------------------------------
------------------------------------------------------------
--------------------------------------------
>Rex1-30_DRe|796887
------------------------------------------------------------
------------------------------------------------------------
------------------------------------------------------------
--------------------------t---------------------------------
------------------------------------------------------------
------------------------------------------------------------
------------------------------------------------------------
------------------------------------------------------------
------------------------------------------------------------
------------------------------------------------------------
------------------------------------------------------------
------------------------------------------------------------
------------------------------------------------------------
------------------------------------------------------------
------------------------------------------------------------
------------------------------------------------------------
------------------------------------------------------------
------------------------------------------------------------
------------------------------------------------------------
------------------------------------------------------------
------------------------------------------------------------
------------------------------------------------------------
------------------------------------------------------------
------------------------------------------------------------
------------------------------------------------------------
------------------------------------------------------------
------------------------------------------------------------
------------------------------------------------------------
------------------------------------------------------------
------------------------------------------------------------
------------------------------------------------------------
------------------------------------------------------------
------------------------------------------------------------
---------------------------------------------ccttcagctgtaatt
--------ttttttaatt-tagggtatatttatattcttc--aatgtgtt--tttg----
----tgtattatgtgta--------------------------------acaggcttgt-
-gcattcgagaaatgaata-----------------aagactaac---------------
-------------tatgttttacagttcctaca-----ttcagtcactgttatctttt--
--------tctttgctttgttggtgtg---------------------------------
----aaaaataag-------agctgtttgg-tgagaattgtg-aac---ctaggagg--a
aaattaacaag--------gagaaaacagat---------------aactatg--gctca
gtta-----t-accat--tggcaagtt----------ttgggc-------------agta
ttctgtca--gataattgccatcctg------------------------------tgca
-ccacaag-ttttattttcttccttctg---------------gtattcgatacaga---
--------actcct--------------attagtaaa-----------a-----------
-------------aaaatctgttcaaac----ttt-------------------------
-----------------------------g------------------------------
-------actaaaga--------------------------------------------g
atggctactgaattta-------------at------taataagaga----ggag-----
attgattaagggtaacacaagtatta---------atggagtgggtgttgagagtgttga
tcagtacaag-tatttgggtactgttttagatcagaaattgtcag---------------
------tttccgtaa--atactaa-tattttgtgta-------agaagag----------
---------------------------------------gcagcagagattgtagtg---
------------------------------------------------------------
------------------------------------------------------------
------------------------------------------------------------
------------------------------------------------------------
--------------------------------ctagcagaaattaggaacattc------
------------------------------------------------------------
------------------------------------------------------------
----------------------------------------a-------------------
------------------------------------------------------------
------------------------------------------------------------
------------------------------------------------atata-------
------------------------------------------------------------
--------------------------------------------
>Rex1-30_DRe|796888
------------------------------------------------------------
------------------------------------------------------------
------------------------------------------------------------
------------------------------------------------------------
------------------------------------------------------------
------------------------------------------------------------
------------------------------------------------------------
------------------------------------------------------------
------------------------------------------------------------
------------------------------------------------------------
------------------------------------------------------------
------------------------------------------------------------
------------------------------------------------------------
------------------------------------------------------------
------------------------------------------------------------
------------------------------------------------------------
------------------------------------------------------------
------------------------------------------------------------
------------------------------------------------------------
------------------------------------------------------------
------------------------------------------------------------
------------------------------------------------------------
------------------------------------------------------------
------------------------------------------------------------
------------------------------------------------------------
------------------------------------------------------------
------------------------------------------------------------
------------------------------------------------------------
------------------------------------------------------------
-----ctccacgcacagtcctgtaattgattatttttccagctggtgtcaggagg-----
-------ctttctaacaagtgaatgtt-cttaagactaaagagatgatcattgattttaa
tcgtaaga-ggagactg---attaagggtaagcaaactag--------------------
-tatta----------atggagaggatgttg-------agagtgttgagtgtt-------
--------------------gtatctg------------------ggaactgttttag--
------------ataa---caaattgtc-cttttctgct---aat-------acta----
-----atatgttgtgta---------agaaggggcaacaaagatt-------atactg--
--tttac-agaaattgagatcttttggtatagataaatcact------------------
-------catgtgcatgttttacagttcataca-----ttcaatcactgttatccttt--
--------tctgtgctttgttggttc-------------aattctc---------taagt
gtg--aaaaaagg-------agttgttagg-agaaaattgtg-aac---ctaggagg--a
agaataacagg--------gagaaaacagat---------------gaccatg--gctca
gtta-----t-accaa--agacaaatt----------ttgagtaaagctcag----aata
ttctgtca--gatgattcccatccta------------------------------tgca
-ctgcgag-ttttatctgctcccttctg---------------gtattcgatacaga---
--------actcct--------------attagtaaa-----------a-----------
-------------caaatcggttcaaac----t---------------------------
--------------------------------ttcatttatcccctcagct---------
-------g-taaagt---------------------------------------------
---tttttttaattta-aggtagaattt-gt-----------------------------
attgtatg--------atgtac-tt----------------tgtgtatta-------tgt
atgaca-----tgcttgtatgctgcaa------ccaaactg-------------------
---------cc-----------------ttcggg---------aaatgaa----------
-------------------------------------------taaaaactgactga---
------------------------------------------------------------
------------------------------------------------------------
------------------------------------------------------------
------------------------------------------------------------
--------------------------------ctcaaaaagaaaaatgtaacttgtggta
ggaaaagcctacagttattcctgtgatctttagttggatagttaagaggaaaataacgca
aaagcctgtgttctagatccctttcagtttgcgtcagtagggactctttcttaagcatct
tgataagcctaaaacattggccaagttactttttattgacatctgcttcaataccaatca
gccacatattgtagttgagaagcttattaatgaatttgagttggatcgaatgcttgcagg
ttggattttagaccttcttgtccagaggacacagagggttaaggtaaataattgtttctc
tgaatggttggtatcatctacatggtcacctcaaggttgtgtccttttatttattttgta
cacaaatagttgtaggagtatttttagttataggtatattttaaaatttgctgacgattc
tgtaattattagtttgttaagtgaggaagactccatgcacagtc
>Rex1-30_DRe|796889
------------------------------------------------------------
------------------------------------------------------------
------------------------------------------------------------
------------------------------------------------------------
------------------------------------------------------------
------------------------------------------------------------
------------------------------------------------------------
------------------------------------------------------------
------------------------------------------------------------
------------------------------------------------------------
------------------------------------------------------------
------------------------------------------------------------
------------------------------------------------------------
------------------------------------------------------------
------------------------------------------------------------
------------------------------------------------------------
------------------------------------------------------------
------------------------------------------------------------
------------------------------------------------------------
------------------------------------------------------------
------------------------------------------------------------
------------------------------------------------------------
------------------------------------------------------------
------------------------------------------------------------
------------------------------------------------------------
------------------------------------------------------------
------------------------------------------------------------
------------------------------------------------------------
------------------------------------------------------------
------------------------------------------------------------
------------------------------------------------------------
------------------------------------------------------------
------------------------------------------------------------
------------------------------------------------------------
------------------------------------------------------------
------------------------------------------------------------
------------------------------------------------------------
------------------------------------------------------------
------------------------------------------------------------
------------------------------------------------------------
------------------------------------------------------------
------------------------------------------------------------
------------------------------------------------------------
------------------------------------------------------------
------------------------------------------------------------
------------------------------------------------------------
-----------------------------------------tccctcagct---------
-------g-taaagt---------------------------------------------
-----ttttaaattta-gggtagaattt-gt-----------------------------
attgtata--------atgtgcttt----------------tgtgtatta-------tgt
gtgaca-----tgcttgtatgatgcag------ccaaattg-------------------
---------cc-----------------ttcggg---------aaatgaa----------
-------------------------------------------taaagactgactga---
------------------------------------------------------------
------------------------------------------------------------
------------------------------------------------------------
------------------------------------------------------------
--------------------------------ctgactgact------------------
------------------------------------------------------------
------------------------------------------------------------
------------------------------------------------------------
------------------------------------------------------------
------------------------------------------------------------
------------------------------------------------------------
------------------------------------------------------------
--------------------------------------------
>Rex1-30_DRe|796890
------------------------------------------------------------
------------------------------------------------------------
------------------------------------------------------------
------------------------------------------------------------
------------------------------------------------------------
------------------------------------------------------------
------------------------------------------------------------
------------------------------------------------------------
------------------------------------------------------------
------------------------------------------------------------
------------------------------------------------------------
------------------------------------------------------------
------------------------------------------------------------
------------------------------------------------------------
------------------------------------------------------------
------------------------------------------------------------
------------------------------------------------------------
------------------------------------------------------------
------------------------------------------------------------
------------------------------------------------------------
------------------------------------------------------------
------------------------------------------------------------
------------------------------------------------------------
------------------------------------------------------------
------------------------------------------------------------
------------------------------------------------------------
------------------------------------------------------------
------------------------------------------------------------
------------------------------------------------------------
------------------------------------------------------------
------------------------------------------------------------
------------------------------------------------------------
------------------------------------------------------------
------------------------------------------------------------
------------------------------------------------------------
------------------------------------------------------------
------------------------------------------------------------
------------------------------------------------------------
------------------------------------------------------------
-----------------------------------aactgtg-aac---cttagag----
-------------------gaaaaagaaaca---------------gactatg--gctca
gttg-----t-acaat--agacaagtt----------ttgggtaaagttaaga--gagta
ttctgtca-------------------------------tg-------------------
-attcgag-ttttaccttcttgcctctg---------------gtattcgatacaga---
--------acttgt--------------attagtaaa-----------a-----------
-------------caaactggttcaaac----t---------------------------
--------------------------------ttaatttatctcctcagct---------
-------g-taaagt---------------------------------------------
-----tttttagatta-gggtatattt--at-----------------------------
attgtaca--------acatgttt---------------------------------tgt
gtgata-----tgcttgtaagctgcaa------ccaaattg-------------------
---------cc-------------------------------------------------
------------------------------------------------------------
------------------------------------------------------------
------------------------------------------------------------
------------------------------------------------------------
------------------------------------------------------------
--------------------------------ct--------------------------
------------------------------------------------------------
------------------------------------------------------------
------------------------------------------------------------
------------------------------------------------------------
------------------------------------------------------------
------------------------------------------------------------
------------------------------------------------------------
--------------------------------------------
>Rex1-30_DRe|796891
------------------------------------------------------------
------------------------------------------------------------
------------------------------------------------------------
------------------------------------------------------------
------------------------------------------------------------
------------------------------------------------------------
------------------------------------------------------------
------------------------------------------------------------
------------------------------------------------------------
------------------------------------------------------------
------------------------------------------------------------
------------------------------------------------------------
------------------------------------------------------------
------------------------------------------------------------
------------------------------------------------------------
------------------------------------------------------------
------------------------------------------------------------
------------------------------------------------------------
------------------------------------------------------------
------------------------------------------------------------
------------------------------------------------------------
------------------------------------------------------------
------------------------------------------------------------
------------------------------------------------------------
------------------------------------------------------------
------------------------------------------------------------
------------------------------------------------------------
------------------------------------------------------------
------------------------------------------------------------
------------------------------------------------------------
------------------------------------------------------------
------------------------------------------------------------
------------------------------------------------------------
------------------------------------------------------------
------------------------------------------------------------
------------------------------------------------------------
------------------------------------------------------------
------------------tttataattcatata-----tacagtcacttgtataatttt-
--------tcttcactttgttggttc-------------aattctc---------taaga
ctg--aaaataag-------tgtagtttgg-gaaggattgtg-aac---ttaggagg--a
aaaataacatg--------aagaaaacaaat---------------gctcatg-------
------------------------------------------------------------
------------------------------------------------------------
------------------------------------------------------------
------------------------------------------------a-----------
------------------------------------------------------------
------------------------------------------------------------
------------------------------------------------------------
------------------------------------------------------------
------------------------------------------------------------
------------------------------------------------------------
---------c--------------------------------------------------
------------------------------------------------------------
------------------------------------------------------------
------------------------------------------------------------
------------------------------------------------------------
------------------------------------------------------------
------------------------------------------------------------
------------------------------------------------------------
------------------------------------------------------------
------------------------------------------------------------
------------------------------------------------------------
------------------------------------------------------------
------------------------------------------------------------
------------------------------------------------------------
--------------------------------------------
>Rex1-30_DRe|796892
------------------------------------------------------------
------------------------------------------------------------
------------------------------------------------------------
------------------------------------------------------------
------------------------------------------------------------
------------------------------------------------------------
------------------------------------------------------------
------------------------------------------------------------
------------------------------------------------------------
------------------------------------------------------------
------------------------------------------------------------
------------------------------------------------------------
------------------------------------------------------------
------------------------------------------------------------
------------------------------------------------------------
------------------------------------------------------------
------------------------------------------------------------
------------------------------------------------------------
------------------------------------------------------------
------------------------------------------------------------
------------------------------------------------------------
------------------------------------------------------------
------------------------------------------------------------
-------------------------------tttttattgagttttcatctgcattcaat
accattcagccacatattttgattgagaaacttattaatgaatttgagttggatccaagg
ctt-----gtaggatgga-tttagactttcttgttt-agagaacacagaggg---ttaaa
gtatataattgtttctctgagtggctg------------tactcatggggtcacctcaag
gttgtgtcctttctcctatattatttattttgtacgcaaatag------------tttta
gtaatgggtac--tttaaaatttgctgacaattctgtaattgttagttt-gttaagtgag
gaagacttcatgcccggtcctgtagttgattaattttccagctggtgtcaggaggttttt
ttttttttttttttacaatcgagtgtt-cttaagactaaagagatgactattgattttaa
ttctaaga-gaagactg---attaagggtaagtaaacaag--------------------
-tatta----------atggagtgggtgttg-------agagtgttggtcag--------
---------------tacaagtatttg------------------ggtactgttttag--
------------atgg---taaattgtcatttttttgtt---aat-------acta----
-----atattttgtgta---------agaaggggcagcaaagatt-------gtactg--
--catac-agtaattaagatcatttaatattgacaaatcact------------------
-------catgtgcat--------gttcataca-----ttcagtcactgttatc-ttt--
--------tctttgctttgttggttcaa------ttcttaattctc---------taagt
gtg-aaaaataag-------agttgtttta-agaaaattgta-aac---ttaggagg--t
aaaataat--g--------gagaaaacagat---------------gactatg--gctaa
gttg-----t-accat--agacaagtt----------ttgagtgaagctcag----agtg
ttctgtca--gatcaatcccatccta------------------------------tgcg
-ccacaag-ttgtctcttctcccctctg---------------gtattcgatacaga---
--------actcct--------------attagtgaa-----------a-----------
-------------aagctcagtttgaac----c---------------------------
--------------------------------ttcatttatcccc---------------
-----------aatc---------------------------------------------
-----tgtaaaattta-gggtag-attt-gt-----------------------------
attgtact--------ttttgtttt----------------tgtgtatta-------tgt
gtgaca-----tgcttgtatgctgcaa------ccaaattg-------------------
---------ct-----------------ttcggg---------aaatgaa----------
-------------------------------------------taaagactgactga---
------------------------------------------------------------
------------------------------------------------------------
------------------------------------------------------------
------------------------------------------------------------
--------------------------------ctgactgactgactga------------
------------------------------------------------------------
------------------------------------------------------------
------------------------------------------------------------
------------------------------------------------------------
------------------------------------------------------------
------------------------------------------------------------
------------------------------------------------------------
--------------------------------------------
>Rex1-30_DRe|796893
------------------------------------------------------------
--------------gg--------------------------------------------
-----aaaagagg-----------------------------------------------
-------------------------acg--------------------------------
------------------------------------------------------------
------------------------------------------------------------
------------------------------------------------------------
------------------------------------------------------------
------------------------------------------------------------
------------------------------------------------------------
------------------------------------------------------------
------------------------------------------------------------
gaagg-------------------------------------------------------
------------------------------------------------------------
------------------------------------------------------------
------------------------------------------------------------
------------------------------------------------------------
------------------------------------------------------------
------------------------------------------------------------
------------------------------------------------------------
------------------------------------------------------------
------------------------------------------------------------
------------------------------------------------------------
------------------------------------------------------------
-------------gaggtgttcgtcagagactgaaaaattta--------------aacc
cttctactcttcctactatcatattggctaatgtgcagat------------cttacgga
gaaaa----------acggacgagcttcaagcgttgatgaagttccagcat---------
-----------------------------------------------------gatttca
ggaatgtttgtttgctggcgctcatggagactt----------------ggctgggcgag
gaggactcag------------------------------------attcggggttaggg
ctgga-ttactttgg---------------tgtgcctgttcgcatggac-----------
---------cgagatgc--aagtgaaaccggtaaaattaaaggaggtggggtatgtctgt
atgttcgtgagaactggtgcaatgtcaattctgtacggaagatattgaactgttggagga
tattgcaacgcgttttgtaaaaactagagtctgtgtctcctgatgcacctagttttatcc
ttggagattttaataattgtagattgga------------gaaat------cgctgggcc
acttcaaccagtatgtaacttgcccgacgcgaaaggataaaattttggacttatgctatg
ggccgatttaaa------------------------------------------------
------------acaaatc-ct--------tta-----ataagccacctttaggaacctc
agaccataatatgattttattggttcctacgtataaaacagtttta-aaacatgaaaagg
ctcaagtaataaaaattaaagactggttgg-aagatgctacgctgc-gtttaaaagg---
------------atgtttggaatgtacagattggactgtttttatggactctg--gtttg
gaaat----tgattaag-taacagatgcagtttgcagttatgtgacgttttgtgaggata
t---------gattattcctgtgaaatcctataggaaatttccaaataacaaaccatggg
-ttacaaa-atcacttaagactcttatgccaaaacgtaacagggcttttaaagaggga--
-----gatattgttgagtg---tcataaactaaaaaa---------agaagtttag----
---tgggaaa-t-taaaagggctaaagcagtatataagggaaaac-gaaaaaaatttgaa
aatgagaaatgtgggttctgcctgggatggcatgcatttaattacaggacaggatagtaa
gaaaacaaataaaatttgtttaaatggattcatgtcagacacagttttgtcacaaaattt
taataatttttattcaagatttgattgtcatgattttaaacaagaaatag-agag-----
gatgaaaaatga----atgcagaatagacagagagtatgattgtatatttttt----gat
gtgaaggatg-tgattatgagttttaaacagaataaaatagggaaggca-----------
---------ccggg--------------gccggataagataggaggtagattgcttaa--
------------------------------------------------------------
------------------------------------------------------------
------------------------------------------------------------
------------------------------------------------------------
------------------------------------------------------------
------------------------------------------------------------
------------------------------------------------------------
------------------------------------------------------------
------------------------------------------------------------
------------------------------------------------------------
------------------------------------------------------------
------------------------------------------------------------
------------------------------------------------------------
--------------------------------------------
>Rex1-30_DRe|796894
------------------------------------------------------------
------------------------------------------------------------
------------------------------------------------------------
------------------------------------------------------------
------------------------------------------------------------
------------------------------------------------------------
------------------------------------------------------------
------------------------------------------------------------
------------------------------------------------------------
------------------------------------------------------------
------------------------------------------------------------
------------------------------------------------------------
------------------------------------------------------------
------------------------------------------------------------
------------------------------------------------------------
------------------------------------------------------------
------------------------------------------------------------
--------------------------------------------ttaaggaatgtgctga
gcagttgggacccatattttatgaaatttttgttttatcctttcaacaacaaacggtacc
tgcactgtggaaacagtctacagttattcctgtgcc-aaaaaaaacagaaaccaaagaag
atagaggactttagacctgtggcacttacatctttagttatgaaaagttttgaaaggata
gttaagagggaaataacgcaaaagactcagagtgttctagatccctttcagtttacgtat
aggcccttgagaggggtggagcatgcagtagggactctgctgcacttagttcttaggcat
cttgataagcctaaaacattggccaagttactttttattgacttttcgtctgcattcaat
actattcagccacatattttagttgagaaacttattaatgaatttaagttggatcgaatg
ctt-----gtaggttggattttagactttcttgttc-agaggacacagaaag---tgaag
gtaaataattgtttctctgaatggttggtatc--------atctacggggtcacctcaag
gttgtgtcctttctcctgtgctatttattttgtacacaaatagttgtaggagtattttta
gtaataggtacattttaaaatttgctgacgattctgtaattgttagttt-gttaagtgag
gaagactccacgcacggtcctgtaattgattattttgccagctggtgttaggagg-----
-------ctttcttacaagtgaatgtt-cttaagacgaaagacatgaccattgattttaa
tcgtaaga-ggagactg---attgagggtaagcaaactag--------------------
-tatta----------atggagtggatgttg-------agagtgttgatcag--------
---------------tataagtatctg------------------ggaactgttttag--
------------ataa---taaattgtc-cttatctgct---aat-------acta----
-----atatgttgtgta---------agaaggggcaacaaagatt-------atactg--
--ttcac-agaaattgagatcttttggtatagataaatcact------------------
-------catgtgcatgttttacagttcataca-----ttcagtca------tctttt--
--------tctttgcttttttggttc-------------aattctc---------taagt
gtg-aaaaataag-------agttgtttgg-aaaaaattgtg-aac---ctaggagg--a
aaaataacagg--------gagaaaacagat---------------gcccatg--ggtca
atta-----t-accag--agacaagtt----------ttgagtaaagctcag----agta
ttctgtca--gatgattcccatccta------------------------------tgca
-ccatgag-ttttatcttctcccttccg---------------gtattcgatacaga---
--------actcct--------------attagtaaa-----------a-----------
-------------caaatcaatttaaac----t---------------------------
--------------------------------ttcattcatcccctcagct---------
-------g-taaagt---------------------------------------------
-----ttttaaactta-gggtagaattt-gt-----------------------------
attgtata--------atgtacttt----------------tgtgtattg-------tgt
gtgaca-----tgcttgtatgctgcaa------ccaaattg-------------------
---------cc-----------------ctcggg---------aaatgaa----------
-------------------------------------------taaagactgactga---
------------------------------------------------------------
------------------------------------------------------------
------------------------------------------------------------
------------------------------------------------------------
--------------------------------ctgactgact------------------
------------------------------------------------------------
------------------------------------------------------------
------------------------------------------------------------
------------------------------------------------------------
------------------------------------------------------------
------------------------------------------------------------
------------------------------------------------------------
--------------------------------------------
>Rex1-30_DRe|796895
tcaaggagagaatatgcacggaagatattgaactgttgtctgtggcattgcgacctcagt
atttgcctcgccagtgttgtcacagttgtttacatccaccctcgtgcaaatgaggatagt
gcggtaaaggagatagaacacattttgtacaaactacagtctgtgtctcctgatgcacct
agttttatccttggagattttcatattgagattagagaaatcgctgggccacttcaacca
gtatgtaacttgcctgacgggaaaggataaaattttggacttatgctatgggccgattaa
aggggcatacaaatcctttaataagccacctctaggaacctcagaccataatatgatttt
attgtttcctacgtataaaacagttttaaaacgtgaaaaggctcaagtaataaaattaaa
gactggtcggaagatgctatgctgcgtttaaaaggatgtttggaatgtacagattggact
gtttttatggactctggtttggacattgatgaagtaacagatgcagtttgcagttatgtg
acgttttgtgaggatatgattattcctgtaaaatcctttaggaaatttccaaataacaaa
caatgggttacaaaatcacttaagattcttatgtcaaaatgtaacagggcttttaaagag
ggagatattgttgagtgtcatagactaaaaaaaagaagataaatgggacattaaaagggc
taaggcagtatataaggg------------aaaattgaaaatgggaaatgtgggttctgc
ctgggatggcatgcatttaattacaggacaggacagtaaggaaacaaataaaatttgttt
aaatggattcatgtcagacacagttttgtcacaaaattttaataatttat-ttcaagatt
tgattgtcatgattttaaacaagaaatagagaggatgaaaaatgaatgcagaatagacag
agagtatgattgcatcttttttgatgtgaaggatgtgattatgagttttaaacagagtaa
aatagggaaggcacctgggccggataaaataggaggtagattgcttaaggaatgtgctga
gcagttgggacccttattttatgaaatttttgttttatcctttcaacaacaaacgctacc
tgcattgtggaaacagtctacagttattcctgtgcc-aaaaaaaacagaaaccacagaag
atagaggactttagacctgtggcacttacatctttttgagtttcaagttttgaaaggata
gttaagagggaaataacgcaaaagattcagagtgttctagatccctttcagtttgcgtat
aggcccttgagaggggtggaggatgcagtagggactctgctgcacttagttcttaggcat
cttgataagcctaaaacattagccaagttactttttattgacttttcgtctgcattcaat
actattcagccatatattttagttgagaaacttattaatgaatttgagttggatcgaatg
ctt-----gtaggttagattttagacttttttgttc-agaggacacagagag---tgaag
gtaaataattgtttctctgaatggttagtatc--------atctacggggtcacctcaag
gttgtgttctttctcctgtactatttattttgtacaaaaatagtt---ggagtattttta
gtaataggtacattttaaaatttgctgacaattctgtaattgttagttt-gttaagtgag
gaagactccacgcatggtcctgtaattgattattttgccagctggtgttaggagg-----
-------ctttcttacaagtgaatgtt-cttaagacgaaagagatgaccattgattttaa
tcgtaaga-ggagactg---attgagggtaagcaaactag--------------------
-tatta----------atggagtggatgttg-------agagtgttgatcag--------
---------------tataagtatctg------------------ggaactgttttag--
------------ataa---taaattgtc-cttttctgct---aat-------acta----
-----atatgttgtgta---------agaaggggcaacaaagatt-------atactg--
--tttac-agaaattgagatcctttggtatagataaatcact------------------
-------catgtgcatgttttacagttcataca-----tt--gtcactgttatctttt--
--------tctttgctttattggttc-------------aattctc---------taagt
gtg-aaaaataag-------agttgtttag-agaaaattgtg-aac---ctaggagg--a
aaaataacagg--------gaaaaaacagat---------------gcccatg--gctca
gtta-----t-accag--agacaagtt----------ttgagtaaagctcag----agta
ttctgtca--gatgattcccatccta------------------------------tgca
-ccacgag-ttttatcttctcccttccg---------------gtattcaatacaga---
--------actcct--------------attagtaaa-----------a-----------
-------------caaatcgttttaaac----t---------------------------
--------------------------------ttcattcatcccctcagct---------
-------g-taaagt---------------------------------------------
-----gtttaaactta-gggtagaattt-gt-----------------------------
attgtata--------atgtacttt----------------tgtgtattg-------tgt
gtgaca-----tgcttgtatgctgcaa------ccaaattg-------------------
---------cc-----------------ttcggg---------aaatgaa----------
-------------------------------------------taaagactgactga---
------------------------------------------------------------
------------------------------------------------------------
------------------------------------------------------------
------------------------------------------------------------
--------------------------------ctgactgactctctga------------
------------------------------------------------------------
------------------------------------------------------------
------------------------------------------------------------
------------------------------------------------------------
------------------------------------------------------------
------------------------------------------------------------
------------------------------------------------------------
--------------------------------------------
>Rex1-30_DRe|796896
------------------------------------------------------------
------------------------------------------------------------
------------------------------------------------------------
------------------------------------------------------------
------------------------------------------------------------
------------------------------------------------------------
------------------------------------------------------------
------------------------------------------------------------
------------------------------------------------------------
------------------------------------------------------------
------------------------------------------------------------
------------------------------------------------------------
------------------------------------------------------------
------------------------------------------------------------
------------------------------------------------------------
------------------------------------------------------------
------------------------------------------------------------
------------------------------------------------------------
------------------------------------------------------------
------------------------------------------------------------
------------------------------------------------------------
------------------------------------------------------------
------------------------------------------------------------
------------------------------------------------------------
------------------------------------------------------------
------------------------------------------------------------
------------------------------------------------------------
------------------------------------------------------------
------------------------------------------------------------
------------------------------------------------------------
------------------------------------------------------------
------------------------------------------------------------
------------------------------------------------------------
------------------------------------------------------------
------------------------------------------------------------
------------------------------------------------------------
------------------------------------------------------------
------------------------------------------------------------
------------------------------------------------------------
------------------------------------------------------------
-------------------gaaaaaacagat---------------gcccatg--gctca
gtta-----c-accag--agacaagtt----------ttgagtaaagctcag----agta
gtctgtca--gatgattcccatccta------------------------------tgca
-ccacgag-ttttatcttctcccttccg---------------gatttcaatacaga---
--------actcct--------------attagtaaa-----------a-----------
-------------caaatcattttaaac----t---------------------------
--------------------------------ttcattcatcccctcagct---------
-------g-taaagt---------------------------------------------
-----ttttaaacgta-gggtagaattt-gc-----------------------------
attgtatg--------atgtacttt----------------tgtgtattg-------tgt
gtgaca-----tgcttgtatgctgcaa------ccaaattg-------------------
---------cc-----------------ttcggg---------aaatgaa----------
-------------------------------------------taaagactgactga---
------------------------------------------------------------
------------------------------------------------------------
------------------------------------------------------------
------------------------------------------------------------
--------------------------------ctgactgact------------------
------------------------------------------------------------
------------------------------------------------------------
------------------------------------------------------------
------------------------------------------------------------
------------------------------------------------------------
------------------------------------------------------------
------------------------------------------------------------
--------------------------------------------
>Rex1-30_DRe|796897
------------------------------------------------------------
------------------------------------------------------------
------------------------------------------------------------
------------------------------------------------------------
------------------------------------------------------------
------------------------------------------------------------
------------------------------------------------------------
------------------------------------------------------------
------------------------------------------------------------
------------------------------------------------------------
------------------------------------------------------------
------------------------------------------------------------
------------------------------------------------------------
------------------------------------------------------------
------------------------------------------------------------
------------------------------------------------------------
------------------------------------------------------------
------------------------------------------------------------
------------------------------------------------------------
------------------------------------------------------------
------------------------------------------------------------
------------------------------------------------------------
------------------------------------------------------------
------------------------------------------------------------
------------------------------------------------------------
------------------------------------------------------------
------------------------------------------------------------
------------------------------------------------------------
------------------------------------------------------------
------------------------------------------------------------
------------------------------------------------------------
------------------------------------------------------------
------------------------------------------------------------
------------------------------------------------------------
------------------------------------------------------------
------------------------------------------------------------
------------------------------------------------------------
------------------------------------------------------------
------------------------------------------------------------
-----------ag-------agttgtttgg-agaaaattgtg-aac---ctaggagg--a
aaaataacagg--------gagaaaacagaa---------------gaccatg--gctca
gtta-----t-accat--agacaagtt----------ttgagtaaagctcag----agta
ttctgtca--gatgagtcccatccta------------------------------tgca
-ccacgag-ttttatcttctcccttctg---------------gtattcgatacaga---
--------acttct--------------attagtaaa-----------a-----------
-------------caaatagttttaaac----t---------------------------
--------------------------------ttcattcatcccctcagct---------
-------g-taaagt---------------------------------------------
-----ttttaaattta-gggtagaattt-gt-----------------------------
attgtatg--------atgtac-tt----------------tgtgtatta-------tgt
gtgaca-----tgcttgtatgctgcaa------ccaaattg-------------------
---------cc-----------------ttcggg---------aaatgaa----------
-------------------------------------------taaagactgactga---
------------------------------------------------------------
------------------------------------------------------------
------------------------------------------------------------
------------------------------------------------------------
--------------------------------cagatt----------------------
------------------------------------------------------------
------------------------------------------------------------
------------------------------------------------------------
------------------------------------------------------------
------------------------------------------------------------
------------------------------------------------------------
------------------------------------------------------------
--------------------------------------------
>Rex1-30_DRe|796898
------------------------------------------------------------
------------------------------------------------------------
------------------------------------------------------------
------------------------------------------------------------
------------------------------------------------------------
------------------------------------------------------------
------------------------------------------------------------
------------------------------------------------------------
------------------------------------------------------------
------------------------------------------------------------
------------------------------------------------------------
------------------------------------------------------------
------------------------------------------------------------
------------------------------------------------------------
------------------------------------------------------------
------------------------------------------------------------
------------------------------------------------------------
------------------------------------------------------------
------------------------------------------------------------
------------------------------------------------------------
------------------------------------------------------------
------------------------------------------------------------
------------------------------------------------------------
------------------------------------------------------------
------------------------------------------------------------
------------------------------------------------------------
------------------------------------------------------------
------------------------------------------------------------
------------------------------------------------------------
------------------------------------------------------------
------------------------------------------------------------
-----------------------aagggtgccaaaattag--------------------
-tatta----------atggactgggtgttg-------agagtattgatcag--------
---------------tataggtatttg------------------ggaactgttttag--
------------ataa---taaattgtc-cttttttgtt---aat-------acta----
-----atatgttctgta---------agaaggggcaacaacgact-------atactg--
--ttcac-agaaattaagatctttaaatatagacaaatccct------------------
-------catgtgcatgttttacacttcataca-----ttcagtcactgttctcgttt--
--------tctttgctttgttggttc-------------aattctc---------taagt
gtg-aaaaaaaag-------agttgtcagg-agaaaattgtg-aac---ctaggaga--a
aaaataaag----------gaaaaaacagat---------------gaccatg--gctca
gtta-----t-accat--agacaagtt----------ttgagtaaagctcag----agta
ttctgtca--gatgattcccatccta------------------------------tgca
-ccacgag-ttttatctcctcccttctg---------------gtcttcgatacaga---
--------acactt--------------attagtaaa-----------a-----caatag
gt--------tttttaattagtttaaac----t---------------------------
--------------------------------ttcattcattccctcagct---------
-------g-tgaagt---------------------------------------------
-----ttttaaattta-gggtagaattt-gt-----------------------------
attgtata--------atgtgcttt----------------tgtgtatta-------tgt
gtgata-----tgcatgtatgctgcaa------acaacttg-------------------
---------cc-----------------ttcggg---------aaatgaa----------
-------------------------------------------taaagactgactga---
------------------------------------------------------------
------------------------------------------------------------
------------------------------------------------------------
------------------------------------------------------------
--------------------------------ctga------------------------
------------------------------------------------------------
------------------------------------------------------------
------------------------------------------------------------
------------------------------------------------------------
------------------------------------------------------------
------------------------------------------------------------
------------------------------------------------------------
--------------------------------------------
>Rex1-30_DRe|873990
------------------------------------------------------------
------------------------------------------------------------
------------------------------------------------------------
------------------------------------------------------------
------------------------------------------------------------
------------------------------------------------------------
------------------------------------------------------------
------------------------------------------------------------
------------------------------------------------------------
------------------------------------------------------------
------------------------------------------------------------
------------------------------------------------------------
------------------------------------------------------------
------------------------------------------------------------
------------------------------------------------------------
------------------------------------------------------------
------------------------------------------------------------
------------------------------------------------------------
------------------------------------------------------------
------------------------------------------------------------
------------------------------------------------------------
------------------------------------------------------------
------------------------------------------------------------
------------------------------------------------------------
------------------------------------------------------------
------------------------------------------------------------
------------------------------------------------------------
------------------------------------------------------------
------------------------------------------------------------
------------------------------------------------------------
------------------------------------------------------------
------------------------------------------------------------
------------------------------------------------------------
------------------------------------------------------------
------------------------------------------------------------
------------------------------------------------------------
------------------------------------------------------------
------------------------------------------------------------
------------------------------------------------------------
----------------------------------aaaccgtg-aac---ctaggagg--a
aaaataacaa----------agaaaacagat---------------gacaatg--gctca
gtta-----t-accat--aggcaagtt----------ttgggaaaagctcag----agta
ttctgtca--gatgattgtcattcta------------------------------tgca
-ccacaag-ttttatcttctccttactg---------------gtattcgatacaga---
--------tctcct--------------attaatgaa-----------a-----------
-------------tagattggttcaaac----ttt-------------------------
-------------------------------ctttatttatcccctcagct---------
-------g-taaagt---------------------------------------------
-----ttttaaattta-gggtagattt--gt-----------------------------
attataca--------atgtgtttt----------------tgtgtgaca-------cat
ttg--------------tatgctgcaa------ctaaattg-------------------
---------cc-----------------ttcggg---------aaatgaa----------
-------------------------------------------taaagactaactaa---
------------------------------------------------------------
------------------------------------------------------------
------------------------------------------------------------
------------------------------------------------------------
--------------------------------ctaa------------------------
------------------------------------------------------------
------------------------------------------------------------
------------------------------------------------------------
------------------------------------------------------------
------------------------------------------------------------
------------------------------------------------------------
------------------------------------------------------------
--------------------------------------------
>Rex1-30_DRe|966595
------------------------------------------------------------
------------------------------------------------------------
------------------------------------------------------------
------------------------------------------------------------
------------------------------------------------------------
------------------------------------------------------------
------------------------------------------------------------
------------------------------------------------------------
------------------------------------------------------------
------------------------------------------------------------
------------------------------------------------------------
------------------------------------------------------------
------------------------------------------------------------
------------------------------------------------------------
------------------------------------------------------------
------------------------------------------------------------
------------------------------------------------------------
------------------------------------------------------------
------------------------------------------------------------
------------------------------------------------------------
------------------------------------------------------------
------------------------------------------------------------
------------------------------------------------------------
------------------------------------------------------------
------------------------------------------------------------
------------------------------------------------------------
------------------------------------------------------------
-----------------------------ttgt---------------agcacattttca
gtatt-ggtacattttaaaatttgctgacgattctgaaattgttagttt-gttaagtgag
gaagactgtacgcgcggtcctgtaattgattattttttcagctggtgtcaggagg-----
-------ctttcttacaagtaaatttt-cttaagactaaatagatgactattgattttaa
ttgtgaga-ggagactg---attaagggtaagcaaacaag--------------------
-tatta----------atggagttggtgttg-------agattgttgatcag--------
---------------tataggtatttg------------------ggaacagttttag--
------------ataa---taaattgtc-catttctatt---aat-------acta----
-----atatgttgtgta---------aaaaggggcaacaaagact-------atactg--
--tttac-aaaaattaagatcttttaataaagataagtcact------------------
---------cgtgcatgatttacagcttataca-----ttcagtcgctgttatccttt--
--------tctttgctttgttggttc-------------aatactc---------taagt
gtg-gaaaataaa-------agttgtttgg-agaaagttgtg-aac---ctaaaaga--a
ataaaaaccgg-----------------cat---------------gaccttg--gctca
atta-----t-accat--agacaagtt----------ttgagtaaagctcag----agta
ttctgtca--gatgattcccatccta------------------------------tgca
-ccacaag-ttttatcttctcccttctg---------------gtattcgatacaga---
--------actcct--------------attagtaaa-----------a-----------
-------------caaatcggtttaaac----t---------------------------
--------------------------------ttcattcatcccctcagct---------
-------g-taaagt---------------------------------------------
-----ttttaaattaa-ggctagaattt-gt-----------------------------
attgtata--------atgtgcttt----------------tgtgtatta-------tgt
ttgaca-----tgcttgtatgctgcaa------tcaaattg-------------------
---------cc-----------------ttcggg---------aaattaa----------
-------------------------------------------taaagactgactga---
------------------------------------------------------------
------------------------------------------------------------
------------------------------------------------------------
------------------------------------------------------------
--------------------------------cttacaga--------------------
------------------------------------------------------------
------------------------------------------------------------
------------------------------------------------------------
------------------------------------------------------------
------------------------------------------------------------
------------------------------------------------------------
------------------------------------------------------------
--------------------------------------------
>Rex1-30_DRe|966596
------------------------------------------------------------
------------------------------------------------------------
------------------------------------------------------------
------------------------------------------------------------
------------------------------------------------------------
------------------------------------------------------------
------------------------------------------------------------
------------------------------------------------------------
------------------------------------------------------------
------------------------------------------------------------
------------------------------------------------------------
------------------------------------------------------------
------------------------------------------------------------
------------------------------------------------------------
------------------------------------------------------------
------------------------------------------------------------
------------------------------------------------------------
------------------------------------------------------------
------------------------------------------------------------
------------------------------------------------------------
------------------------------------------------------------
------------------------------------------------------------
------------------------------------------------------------
------------------------------------------------------------
------------------------------------------------------------
------------------------------------------------------------
------------------------------------------------------------
------------------------------------------------------------
------------------------------------------------------------
------------------------------------------------------------
------------------------------------------------------------
------------------------------------------------------------
------------------------------------------------------------
------------------------------------------------------------
------------------------------------------------------------
------------------------------------------------------------
------------------------------------------------------------
------------------------------------------------------------
------------------------------------------------------------
------------------------------------------------------------
------------------------------------------------------------
------------------------------------------------------------
------------------------------------------------------------
-ttataga-------------tcatctg--------------------------------
----c----------------------aattcgcatatg---------aaccctt-----
------------------------------------------------------------
------------------------------------------------------------
---------tagagg---------------------------------------------
------------------------------------------------------------
ggtggatg--------atgcaatgttaac--------------tatattgtt-----cct
gttgca------------------------------------------------------
---------ct-------------ctcatctggaga-------aaccaaa----------
------------------------------------------------------------
------------------------------------------------------------
------------------------------------------------------------
------------------------------------------------------------
------------------------------------------------------------
------------------------------------------------------------
------------------------------------------------------------
------------------------------------------------------------
------------------------------------------------------------
------------------------------------------------------------
------------------------------------------------------------
-----------------------------------------------aac----------
------------------------------------------------------------
--------------------------------------------
>Rex1-30_DRe|966597
------------------------------------------------------------
------------------------------------------------------------
------------------------------------------------------------
------------------------------------------------------------
------------------------------------------------------------
------------------------------------------------------------
------------------------------------------------------------
------------------------------------------------------------
------------------------------------------------------------
------------------------------------------------------------
------------------------------------------------------------
------------------------------------------------------------
------------------------------------------------------------
------------------------------------------------------------
------------------------------------------------------------
------------------------------------------------------------
------------------------------------------------------------
------------------------------------------------------------
------------------------------------------------------------
------------------------------------------------------------
------------------------------------------------------------
------------------------------------------------------------
------------------------------------------------------------
------------------------------------------------------------
------------------------------------------------------------
------------------------------------------------------------
------------------------------------------------------------
------------------------------------------------------------
------------------------------------------------------------
------------------------------------------------------------
------------------------------------------------------------
------------------------------------------------------------
------------------------------------------------------------
------------------------------------------------------------
------------------------------------------------------------
------------------------------------------------------------
------------------------------------------------------------
------------------------------------------------------------
------------------------------------------------------------
------------------------------------------------------------
-----------------------aaacagat---------------gactatg--gctca
gtta-----t-accat--agacaagtt----------ttgagtaaagctcag----agta
ttctgtca--gatgattcttatacta------------------------------tgca
-ccatgag--tttatcttcttatttctg---------------gcattcaatacaga---
--------actctt--------------attagtaaa-----------a-----------
-------------caaatcggttcaacc----t---------------------------
--------------------------------ttcatttatccactcagat---------
-------t-taaagt---------------------------------------------
-----ttttaaattta-gggtagattt--ga-----------------------------
gtatttta--------gtgtgttt-----------------tgtctatta-------ttt
gtgatt-----tgcttatatgctgcaa------ccaaattg-------------------
---------cc-----------------ttcgcg---------aaatgaa----------
-------------------------------------------ttaagactgactga---
------------------------------------------------------------
------------------------------------------------------------
------------------------------------------------------------
------------------------------------------------------------
--------------------------------ctga------------------------
------------------------------------------------------------
------------------------------------------------------------
------------------------------------------------------------
------------------------------------------------------------
------------------------------------------------------------
------------------------------------------------------------
------------------------------------------------------------
--------------------------------------------
>Rex1-30_DRe|966598
------------------------------------------------------------
------------------------------------------------------------
------------------------------------------------------------
------------------------------------------------------------
------------------------------------------------------------
------------------------------------------------------------
------------------------------------------------------------
------------------------------------------------------------
------------------------------------------------------------
------------------------------------------------------------
------------------------------------------------------------
------------------------------------------------------------
------------------------------------------------------------
------------------------------------------------------------
------------------------------------------------------------
------------------------------------------------------------
------------------------------------------------------------
------------------------------------------------------------
------------------------------------------------------------
------------------------------------------------------------
------------------------------------------------------------
------------------------------------------------------------
------------------------------------------------------------
------------------------------------------------------------
------------------------------------------------------------
------------------------------------------------------------
------------------------------------------------------------
------------------------------------------------------------
------------------------------------------------------------
------------------------------------------------------------
------------------------------------------------------------
------------------------------------------------------------
------------------------------------------------------------
------------------------------------------------------------
------------------------------------------------------------
------------------------------------------------------------
------------------------------------------------------------
------------------------------------------------------------
------------------------------------------------------------
------------------------------------------------------------
-----------------------------at---------------gactatg--gctga
gttt-----t-accat--aggcaagtt----------ctgggtaaagctcag----agta
ttc---------------ccaaccta------------------------------tgca
-ccacaac-ttttatcttctaccttctg---------------gtattcgatataga---
--------actcct--------------attagtaca-----------g-----------
-------------caaattggttcaaac----t---------------------------
--------------------------------tttattcatcccctcagct---------
-------g-taacgt---------------------------------------------
-----ttttaaattta-gggtagattt--gt-----------------------------
attgtata--------atgt----------------------------------------
------------------------------------------------------------
------------------------------------------------------------
------------------------------------------------------------
------------------------------------------------------------
------------------------------------------------------------
------------------------------------------------------------
------------------------------------------------------------
------------------------------------------------------------
------------------------------------------------------------
------------------------------------------------------------
------------------------------------------------------------
------------------------------------------------------------
------------------------------------------------------------
------------------------------------------------------------
------------------------------------------------------------
--------------------------------------------
>Rex1-30_DRe|1055031
------------------------------------------------------------
------------------------------------------------------------
------------------------------------------------------------
------------------------------------------------------------
------------------------------------------------------------
------------------------------------------------------------
------------------------------------------------------------
------------------------------------------------------------
------------------------------------------------------------
------------------------------------------------------------
------------------------------------------------------------
------------------------------------------------------------
------------------------------------------------------------
------------------------------------------------------------
------------------------------------------------------------
------------------------------------------------------------
------------------------------------------------------------
------------------------------------------------------------
------------------------------------------------------------
------------------------------------------------------------
------------------------------------------------------------
------------------------------------------------------------
------------------------------------------------------------
------------------------------------------------------------
------------------------------------------------------------
------------------------------------------------------------
------------------------------------------------------------
------------------------------------------------------------
------------------------------------------------------------
------------------------------------------------------------
------------------------------------------------------------
---------------------ttgaggttaagcaaactag--------------------
-tatta----------atggagtgggtgttg-------agagtgttgatcag--------
---------------taaaggtatttg------------------ggaactgatttagta
at---aataaatataa---taaattgtc-cttttctgtt---aat-------acta----
-----atatgttgtgta---------ggaagaggcaacaatgact-------atactg--
--tttat-agaaattaaaaacttttaatatagacaattcact------------------
-------catgtgcatgttttacagttcataca-----ttcggtcactgttatcttct--
--------tctttgctatgcgggttc-------------aatt-----------------
----------aag-------agttgtctgg-agaaaatcgtg-aac---ctaggagg--a
aaaataacagg--------gagaaaacagat---------------gaccatg--gctca
gtta-----t-accat--agacaagtt----------ttgagcaaagctcag----agca
ttctgtca--gatgattcccatccta------------------------------ttca
-ccacgag-ttttatcttctcccttctg---------------gtattcgatataga---
--------actcct--------------attagtaaa-----------a-----------
-------------taaatcggtttaaac----t---------------------------
--------------------------------ttcattcattccctcagct---------
-------g-taaagt---------------------------------------------
-----ttttaaattta-gggtagaattt-gt-----------------------------
attgtata--------atgtgcttt----------------tgtgtatta-------tgt
gtgaca-----tgcttgtatgctgcaa------ccaaattg-------------------
---------cc-----------------ttcggg---------aaatgaa----------
-------------------------------------------taaagagtga-------
------------------------------------------------------------
------------------------------------------------------------
------------------------------------------------------------
------------------------------------------------------------
------------------------------------------------------------
------------------------------------------------------------
------------------------------------------------------------
------------------------------------------------------------
------------------------------------------------------------
------------------------------------------------------------
------------------------------------------------------------
------------------------------------------------------------
--------------------------------------------
>Rex1-30_DRe|1055032
------------------------------------------------------------
------------------------------------------------------------
------------------------------------------------------------
------------------------------------------------------------
------------------------------------------------------------
------------------------------------------------------------
------------------------------------------------------------
------------------------------------------------------------
------------------------------------------------------------
------------------------------------------------------------
------------------------------------------------------------
------------------------------------------------------------
------------------------------------------------------------
------------------------------------------------------------
------------------------------------------------------------
------------------------------------------------------------
------------------------------------------------------------
------------------------------------------------------------
------------------------------------------------------------
------------------------------------------------------------
------------------------------------------------------------
------------------------------------------------------------
------------------------------------------------------------
------------------------------------------------------------
------------------------------------------------------------
------------------------------------------------------------
------------------------------------------------------------
------------------------------------------------------------
------------------------------------------------------------
------------------------------------------------------------
------------------------------------------------------------
------------------------------------------------------------
------------------------------------------------------------
---------------------------------------------ggtactgttttag--
------------a-------------tt-cttttctgta---aat-------acta----
-----atattttgtgta---------agaatgagcagcaaag------------------
------------------atgatttaatatagatgaatcact------------------
-------catgtgcatgttttacagttcaaaca-----ttcagtcactgttatcttgt--
--------tccttgctttgttggttc-------------aattctc---------taatt
gtg-aaaaacaag-------agatgtttgg-agaatattgtg-aac---ctagaagg--a
aaaataacagg--------gagaaaacagat---------------gactatg--actca
gtta-----t-accat--aggcacgtt----------ttgagtaaagctcag----agta
tcctgtca--gatgattctcatccta------------------------------tgcc
-ttatgaa-ttttaactttctctttttg---------------gtatttggtacaga---
--------actctt--------------attagtaaa-----------a-----------
-------------caaatcgtttcaaac----t---------------------------
--------------------------------ttcatttattcccgcaact---------
-------g-taaagt---------------------------------------------
-----ctttgaattta-gggtagattt--gt-----------------------------
attgtaca--------atgtgtttt----------------t------------------
------------------------------------------------------------
------------------------------------------------------------
------------------------------------------------------------
------------------------------------------------------------
------------------------------------------------------------
------------------------------------------------------------
------------------------------------------------------------
------------------------------------------------------------
------------------------------------------------------------
------------------------------------------------------------
------------------------------------------------------------
------------------------------------------------------------
------------------------------------------------------------
------------------------------------------------------------
------------------------------------------------------------
--------------------------------------------
>Rex1-30_DRe|1055033
------------------------------------------------------------
------------------------------------------------------------
------------------------------------------------------------
------------------------------------------------------------
------------------------------------------------------------
------------------------------------------------------------
------------------------------------------------------------
------------------------------------------------------------
------------------------------------------------------------
------------------------------------------------------------
------------------------------------------------------------
------------------------------------------------------------
------------------------------------------------------------
------------------------------------------------------------
------------------------------------------------------------
------------------------------------------------------------
------------------------------------------------------------
------------------------------------------------------------
------------------------------------------------------------
------------------------------------------------------------
------------------------------------------------------------
------------------------------------------------------------
------------------------------------------------------------
------------------------------------------------------------
------------------------------------------------------------
------------------------------------------------------------
------------------------------------------------------------
------------------------------------------------------------
------------------------------------------------------------
------------------------------------------------------------
------------------------------------------------------------
------------------------------------------------------------
------------------------------------------------------------
------------------------------------------------------------
------------------------------------------------------------
------------------------------------------------------------
------------------------------------------------------------
------------------------------------------------------------
------------------------------------------------------------
-------------------------------------------aac---ctaagagg--g
taaataataga--------ttaaaaaaagat---------------gacaatg--gctca
gtta-----t-actgt--agataagtt----------tggagtaaagctcag----agta
ttctgtca--aatgattcccatcgta------------------------------ggcg
-ccacaag-ttttaccctctcccctctg---------------gtattcgatacagaact
g-------agtcct--------------attagtgaa-----------a-----------
-------------gaaatcagttcaaac----t---------------------------
--------------------------------ttcatttaagccctcagct---------
-------g-caaagg---------------------------------------------
-----ttttaaagtta-gggtaggttt--gt-----------------------------
tttgtata--------ttgcgttt-----------------tgtgtatta-------tgt
gtgaca-----tgattgtatgttgcaaa-------aaattg-------------------
---------cc-----------------ttcggg---------aaatgaa----------
-------------------------------------------taaagactaactaa---
------------------------------------------------------------
------------------------------------------------------------
------------------------------------------------------------
------------------------------------------------------------
--------------------------------ctaacatgac------------------
------------------------------------------------------------
------------------------------------------------------------
------------------------------------------------------------
------------------------------------------------------------
------------------------------------------------------------
------------------------------------------------------------
------------------------------------------------------------
--------------------------------------------
>Rex1-30_DRe|1055034
------------------------------------------------------------
------------------------------------------------------------
------------------------------------------------------------
------------------------------------------------------------
------------------------------------------------------------
------------------------------------------------------------
------------------------------------------------------------
------------------------------------------------------------
------------------------------------------------------------
------------------------------------------------------------
------------------------------------------------------------
------------------------------------------------------------
------------------------------------------------------------
------------------------------------------------------------
------------------------------------------------------------
------------------------------------------------------------
------------------------------------------------------------
------------------------------------------------------------
------------------------------------------------------------
------------------------------------------------------------
------------------------------------------------------------
------------------------------------------------------------
------------------------------------------------------------
------------------------------------------------------------
------------------------------------------------------------
------------------------------------------------------------
------------------------------------------------------------
------------------------------------------------------------
------------------------------------------------------------
------------------------------------------------------------
------------------------------------------------------------
------------------------------------------------------------
------------------------------------------------------------
------------------------------------------------------------
------------------------------------------------------------
------------------------------------------------------------
------------------------------------------------------------
------------------------------------------------------------
------------------------------------------------------------
------------------------------------------------------------
------------------------------------------------------------
----------------------------------------agttaagcttag----agta
ttctgtca--gacgagtcccatccta------------------------------tgca
-ccacgag-ttttatcttctcccttctg---------------gtattcgatacatacat
acatcgatactcct--------------attagtaaa-----------a-----------
-------------caaatcgttttaaac----t---------------------------
--------------------------------ttcattcatcccctcagct---------
-------g-taaaat---------------------------------------------
-----tcttaaattta-ggatagaattt-gt-----------------------------
attgtatg--------atgtac-tt----------------tgtgtatta-------tgt
gtgaca-----tgcttgtatgctgcaa------ccaaattg-------------------
---------cc-----------------ttcggg---------aaatgaa----------
-------------------------------------------taaagactgactga---
------------------------------------------------------------
------------------------------------------------------------
------------------------------------------------------------
------------------------------------------------------------
--------------------------------caaagtga--------------------
------------------------------------------------------------
------------------------------------------------------------
------------------------------------------------------------
------------------------------------------------------------
------------------------------------------------------------
------------------------------------------------------------
------------------------------------------------------------
--------------------------------------------
>Rex1-30_DRe|1055035
------------------------------------------------------------
------------------------------------------------------------
------------------------------------------------------------
------------------------------------------------------------
------------------------------------------------------------
------------------------------------------------------------
------------------------------------------------------------
------------------------------------------------------------
------------------------------------------------------------
------------------------------------------------------------
------------------------------------------------------------
------------------------------------------------------------
------------------------------------------------------------
------------------------------------------------------------
------------------------------------------------------------
------------------------------------------------------------
------------------------------------------------------------
------------------------------------------------------------
------------------------------------------------------------
------------------------------------------------------------
------------------------------------------------------------
------------------------------------------------------------
------------------------------------------------------------
------------------------------------------------------------
------------------------------------------------------------
------------------------------------------------------------
------------------------------------------------------------
------------------------------------------------------------
------------------------------------------------------------
------------------------------------------------------------
------------------------------------------------------------
------------------------------------------------------------
------------------------------------------------------------
------------------------------------------------------------
------------------------------------------------------------
------------------------------------------------------------
------------------------------------------------------------
------------------------------------------------------------
------------------------------------------------------------
--------------------------------------------at--------------
------------------------------------------------------------
---------t-gccat--------------------------------------------
------------------------------------------ctg-----------tgca
-ccacaag-ttttatcttctcccttctg---------------gtattcgatataga---
--------actcct--------------attagtaaa-----------a-----------
-------------caaattggtttaaagaaact---------------------------
--------------------------------tccatttatcccctcaacg---------
---------taacat---------------------------------------------
-----tttaaaattta-gggtagaattt--------------------------------
---gtata--------atgtgcttt--------------------------------tgt
ataatg------------------------------aattg-------------------
-------------------------------------------aaatgaa----------
-------------------------------------------taaagactaactga---
------------------------------------------------------------
------------------------------------------------------------
------------------------------------------------------------
------------------------------------------------------------
--------------------------------ttgactga--------------------
------------------------------------------------------------
------------------------------------------------------------
------------------------------------------------------------
------------------------------------------------------------
------------------------------------------------------------
------------------------------------------------------------
------------------------------------------------------------
--------------------------------------------
>Rex1-30_DRe|1055036
------------------------------------------------------------
------------------------------------------------------------
------------------------------------------------------------
------------------------------------------------------------
------------------------------------------------------------
------------------------------------------------------------
------------------------------------------------------------
------------------------------------------------------------
------------------------------------------------------------
------------------------------------------------------------
------------------------------------------------------------
------------------------------------------------------------
------------------------------------------------------------
------------------------------------------------------------
------------------------------------------------------------
------------------------------------------------------------
------------------------------------------------------------
------------------------------------------------------------
------------------------------------------------------------
------------------------------------------------------------
------------------------------------------------------------
------------------------------------------------------------
------------------------------------------------------------
------------------------------------------------------------
------------------------------------------------------------
------------------------------------------------------------
------------------------------------------------------------
------------------------------------------------------------
------------------------------------------------------------
------------------------------------------------------------
---------------------------------------------------tgattttaa
tcctaaaatgaagactgattattaaggttaagcaaacaag--------------------
-tatta----------atggagtgagtgttg-------agagttttgatcag--------
---------------tataggtatttg------------------gaaactgttatag--
------------ataa---taaactgtt-cttttctgtt---aat-------acta----
-----atattttgtgta---------agaaggggcaacaaagact-------atactg--
--cttac-agaaatcaaga-----------aattaaaacact------------------
-------catgtaaatgtcttacagttcataca-----ttcagtcactgttatccttt--
--------tctttgctttgttggttc-------------aattctc---------aaagt
gca-aaaaataag-------agttgtttgg-agaaaattgtg-aac---ctaggagg--a
aaaataacg----------gagaaaacagat---------------gaccatg--gttca
gtta-----t-accat--agacaagtt----------ttgagtaaagctcag----agta
ttctgtta--gatgattcccatccta------------------------------agca
-ccacgag-ttttatcttctcctttctg---------------gtattcgatataga---
--------acgcct--------------attagtcaa-----------a-----------
-------------caaatcggtttaaaca--tt---------------------------
--------------------------------tttattcatcccctcaact---------
-------g-taaagt---------------------------------------------
---ttttttaaattta-gggtagaactt--------------------------------
attgtaca--------atgtgcttt----------------tgtgtatta-------tgt
gtgaca-----tgcttgtatgctgtaa------ccaaattg-------------------
---------tc-----------------ttcggg---------aaatgaa----------
-------------------------------------------aaaagactgactga---
------------------------------------------------------------
------------------------------------------------------------
------------------------------------------------------------
------------------------------------------------------------
--------------------------------ct--------------------------
------------------------------------------------------------
------------------------------------------------------------
------------------------------------------------------------
------------------------------------------------------------
------------------------------------------------------------
------------------------------------------------------------
------------------------------------------------------------
--------------------------------------------
>Rex1-30_DRe|1055037
------------------------------------------------------------
------------------------------------------------------------
------------------------------------------------------------
------------------------------------------------------------
------------------------------------------------------------
------------------------------------------------------------
------------------------------------------------------------
------------------------------------------------------------
------------------------------------------------------------
------------------------------------------------------------
------------------------------------------------------------
------------------------------------------------------------
------------------------------------------------------------
------------------------------------------------------------
------------------------------------------------------------
------------------------------------------------------------
------------------------------------------------------------
------------------------------------------------------------
-------------------------------------------------------gtacc
tgcactgtggaagcagtctacagtcattcctgtgtcaaaaaaaaaaagaagccacagaag
ttagaggactttagacctgtggcacttacatcttta--gttaaaaagttttgaaaagata
gttaagagggaaataacgcaaaagactcacagtgttctagatccctttcagtttgcatat
aggtctaagagaggggtggaggatgcagtagggactctgctgcacttagttcttaagcat
cttgataagcctaaaacattggccaagttactttttattgacttt--------------t
accattcagccacatatttaggttgagaaacttattaatgaatttgagttggatcgaatg
cttgtacagtaggttggattttagactttattgtcc-agagaacgcagaggg---ttaaa
gtaaataattgtttctctaaatggttggtgtg--------atctac-aggtcacctcaag
gttgtgtcctttctcctgtattatttcttttgtacacaactagttgtaggagtattttta
gtaattggtagattttaaaatatgttgacaattctgtaatttttagttt-gttaagtgag
gaagactccacgcacggtcctgtaattgaatattattccagctggtttcaggagg-----
-------ctttcttacaagtgaatgtt-cttaggactaaagagatgactattggttttat
tcataaga-gaagactg---cttaagggtaagcaaacaag--------------------
-tatta----------atggagtgggtgttg-------agagggttgatctgtata----
-------------catgtaggtatttg------------------ggaactgttttag--
------------ataa---taaattgtc-cttttctgtt---aac-------acta----
-----atatgttgtgta---------agaagaggcaacaaagact-------atattg--
--cttac-agaaattaagatattttaatatatatagatcact------------------
-------catgtgcatgttttacagttcacaca-----ttcagtcactgttgtccttt--
--------tctttgctttgttggttc-------------aatt------------caagt
gtg-aaaaataagttc---aagttgtttgg-agaaaattgtg-aac---ctaggagg--a
aaaataacagg--------gagaaaacagat---------------gaccatg--gctca
gtta-----t-accat--aaacaagtt----------ttgagtaaagctcag----agta
atctgtca--gatgattcccattcta------------------------------taca
-caacaagtttttatcttctcccttctag-------------agtattcgatataga---
--------act-----------------attagtaaa-----------a-----------
------------acaaatcggtttaaac----t---------------------------
--------------------------------ttcattcatcccctcagct---------
-------g-taaagt---------------------------------------------
-----ttttaaattta-gggtagaattt-ga-----------------------------
attgtata--------atgtgcttt----------------tgtgtatta-------tgt
gtgaca-----tgcttgtatgctgcaa------ccaaattg-------------------
---------tc-----------------ttcggg---------aaatgaa----------
-------------------------------------------taaaggctgactga---
------------------------------------------------------------
------------------------------------------------------------
------------------------------------------------------------
------------------------------------------------------------
--------------------------------c---------------------------
------------------------------------------------------------
------------------------------------------------------------
------------------------------------------------------------
------------------------------------------------------------
------------------------------------------------------------
------------------------------------------------------------
------------------------------------------------------------
--------------------------------------------
>Rex1-30_DRe|1055038
------------------------------------------------------------
------------------------------------------------------------
------------------------------------------------------------
------------------------------------------------------------
------------------------------------------------------------
------------------------------------------------------------
------------------------------------------------------------
------------------------------------------------------------
------------------------------------------------------------
------------------------------------------------------------
------------------------------------------------------------
------------------------------------------------------------
------------------------------------------------------------
------------------------------------------------------------
------------------------------------------------------------
------------------------------------------------------------
------------------------------------------------------------
------------------------------------------------------------
------------------------------------------------------------
------------------------------------------------------------
------------------------------------------------------------
------------------------------------------------------------
------------------------------------------------------------
------------------------------------------------------------
-------------------------------------ac---------------------
------------------------------------------------------------
------------------------------------------------------------
------------------------------------------------------------
------------------------------------------------------------
------------------------------------------------------------
------------------------------------------------------------
------------------------------------------------------------
------------------------------------------------------------
------------------------------------------------------------
------------------------------------------------------------
------------------------------------gcaaa-------------------
----------agactgtga-----------------------------------------
-------g--------------tgttctag------------atccct------------
------------------------------------------------------------
-------------------------------ttcagtttgcatgtcggcctaagag----
------------aggggtggaggatgcagta-------------gggactctgccgttta
gttct----taagcatcttaataagcatgaaacacggccaagttacttttta--ttgact
ttccgtctgcattcaatcccattcag----------------------------------
-ccacata-ttttagtt-------------------------------------------
-----gacaagctt--------------atcaatgaat-----atg--agttt-------
--------ta-t-cgaatgcttgtaggttggattttaga---------------------
-------------------------------cttgttttgtccagaggaca---------
-cagagggttaaggt--------------------------------------aaacaat
tggttctctgaat----ggttggtatcatct--------acggggtcacctcgag-----
gttgtgtc---------------------------ctttctcctgtattatt-----tat
tttgta--------------------------cacaaatag-------------------
---------ttgtagga--------gtattttag---------taatagg----------
-------------------------------------------tatgtttta--------
------------------------------------------------------------
------------------------------------------------------------
------------------------------------------------------------
------------------------------------------------------------
------------------------------------------------------------
------------------------------------------------------------
------------------------------------------------------------
------------------------------------------------------------
------------------------------------------------------------
------------------------------------------------------------
------------------------------------------------------------
------------------------------------------------------------
--------------------------------------------
>Rex1-30_DRe|1055039
------------------------------------------------------------
------------------------------------------------------------
------------------------------------------------------------
------------------------------------------------------------
------------------------------------------------------------
------------------------------------------------------------
------------------------------------------------------------
------------------------------------------------------------
------------------------------------------------------------
------------------------------------------------------------
------------------------------------------------------------
------------------------------------------------------------
------------------------------------------------------------
------------------------------------------------------------
------------------------------------------------------------
------------------------------------------------------------
------------------------------------------------------------
------------------------------------------------------------
------------------------------------------------------------
------------------------------------------------------------
------------------------------------------------------------
------------------------------------------------------------
------------------------------------------------------------
------------------------------------------------------------
------------------------------------------------------------
------------------------------------------------------------
------------------------------------------------------------
------------------------------------------------------------
------------------------------------------------------------
------------------------------------------------------------
------------------------------------------------------------
------------------------------------------------------------
------------------------------------------------------------
------------------------------------------------------------
------------------------------------------------------------
------------------------------------------------------------
------------------------------------------------------------
------------------------------------------------------------
------------------------------------------------------------
------------------------------------------------------------
------------------------------------------------------------
------------------------------------------------------------
------------------------------------------------------------
------------------------------------------------------------
------------------------------tagtaaa-----------a-----------
-------------ctaatcattttaaac----t---------------------------
--------------------------------ctcattcatcccctcagct---------
-------g-tgaagt---------------------------------------------
-----ttttacattta-gggtagagttt-gt-----------------------------
gttgtatg--------atgtacttt----------------tgtgtatta-------tgt
gtgaca-----tgcttgtatgctgcaa------ccaaattg-------------------
---------cc-----------------ttcggg---------aactgaa----------
-------------------------------------------taaagactgactga---
------------------------------------------------------------
------------------------------------------------------------
------------------------------------------------------------
------------------------------------------------------------
--------------------------------ct--------------------------
------------------------------------------------------------
------------------------------------------------------------
------------------------------------------------------------
------------------------------------------------------------
------------------------------------------------------------
------------------------------------------------------------
------------------------------------------------------------
--------------------------------------------
>Rex1-30_DRe|1129638
------------------------------------------------------------
------------------------------------------------------------
------------------------------------------------------------
------------------------------------------------------------
------------------------------------------------------------
------------------------------------------------------------
------------------------------------------------------------
------------------------------------------------------------
------------------------------------------------------------
------------------------------------------------------------
------------------------------------------------------------
------------------------------------------------------------
------------------------------------------------------------
------------------------------------------------------------
------------------------------------------------------------
------------------------------------------------------------
------------------------------------------------------------
------------------------------------------------------------
------------------------------------------------------------
------------------------------------------------------------
------------------------------------------------------------
------------------------------------------------------------
------------------------------------------------------------
------------------------------------------------------------
------------------------------------------------------------
------------------------------------------------------------
------------------------------------------------------------
------------------------------------------------------------
------------------------------------------------------------
------------------------------------------------------------
------------------------------------------------------------
------------------------------------------------------------
------------------------------------------------------------
------------------------------------------------------------
------------------------------------------------------------
------------------------------------------------------------
------------------------------------------------------------
------------------------------------------------------------
------------------------------------------------------------
------------------------------------------------------------
------------------------------------------------------------
------------------------------------------------------------
------------------------------------------------------------
---------------------------------------------atttgatacaga---
--------actcct--------------attactaaa-----------a-----------
-------------caaatcggttcaaac----t---------------------------
--------------------------------ttcatttatccct---------------
-------g-taaag----------------------------------------------
-----tttttaattta-gggtagattt--gt-----------------------------
atggtaaa--------atgtgtttt---------------ttgtgtatta-------tgt
gtgaga-----tgcttttatgctgcaa------ccaatttg-------------------
---------cc-----------------ttctgg---------aaacgaa----------
-------------------------------------------tgaagacaaacttt---
------------------------------------------------------------
-------------------------------------------c----------------
------------------------------------------------------------
------------------------------------------------------------
------------------------------tattgacttttt------------------
------------------------------------------------------------
------------------------------------------------------------
------------------------------------------------------------
------------------------------------------------------------
------------------------------------------------------------
------------------------------------------------------------
------------------------------------------------------------
--------------------------------------------
>Rex1-30_DRe|1129639
------------------------------------------------------------
------------------------------------------------------------
------------------------------------------------------------
------------------------------------------------------------
------------------------------------------------------------
------------------------------------------------------------
------------------------------------------------------------
------------------------------------------------------------
------------------------------------------------------------
------------------------------------------------------------
------------------------------------------------------------
------------------------------------------------------------
------------------------------------------------------------
------------------------------------------------------------
------------------------------------------------------------
------------------------------------------------------------
------------------------------------------------------------
------------------------------------------------------------
------------------------------------------------------------
------------------------------------------------------------
------------------------------------------------------------
------------------------------------------------------------
------------------------------------------------------------
------------------------------------------------------------
------------------------------------------------------------
------------------------------------------------------------
------------------------------------------------------------
------------------------------------------------------------
------------------------------------------------------------
------------------------------------------------------------
------------------------------------------------------------
------------------------------------------------------------
------------------------------------------------------------
------------------------------------------------------------
------------------------------------------------------------
------------------------------------------------------------
------------------------------------------------------------
------------------------------------------------------------
------------------------------------------------------------
------------------------------------------------------------
------------------------------------------------------------
------------------------------------------------------------
------------------------------------------------------------
------------------------------------------------------------
------------------------------------------------------------
------------------------------------------------------------
----------------------------------------------cagca---------
-------g-taaagt---------------------------------------------
-----ttttaaattta-atgtagattt--gt-----------------------------
attgtaca--------atacatttt---------------atgtgt--------------
---gtt-----ttattgcatgctacaa------ccaaattg-------------------
---------cc-----------------ttcagg---------aaatgaa----------
-------------------------------------------taaagaaggattga---
------------------------------------------------------------
------------------------------------------------------------
------------------------------------------------------------
------------------------------------------------------------
--------------------------------ctga------------------------
------------------------------------------------------------
------------------------------------------------------------
------------------------------------------------------------
------------------------------------------------------------
------------------------------------------------------------
------------------------------------------------------------
------------------------------------------------------------
--------------------------------------------
>Rex1-30_DRe|1129640
------------------------------------------------------------
------------------------------------------------------------
------------------------------------------------------------
------------------------------------------------------------
------------------------------------------------------------
------------------------------------------------------------
------------------------------------------------------------
------------------------------------------------------------
------------------------------------------------------------
------------------------------------------------------------
------------------------------------------------------------
------------------------------------------------------------
------------------------------------------------------------
------------------------------------------------------------
------------------------------------------------------------
------------------------------------------------------------
------------------------------------------------------------
------------------------------------------------------------
------------------------------------------------------------
------------------------------------------------------------
------------------------------------------------------------
------------------------------------------------------------
------------------------------------------------------------
------------------------------------------------------------
------------------------------------------------------------
------------------------------------------------------------
------------------------------------------------------------
------------------------------------------------------------
------------------------------------------------------------
------------------------------------------------------------
------------------------------------------------------------
------------------------------------------------------------
------------------------------------------------------------
------------------------------------------------------------
------------------------------------------------------------
------------------------------------------------------------
----------------------------------------ct------------------
-------gatatgca---------------------------------------------
------------------------------------------------------------
------------------------------------------------------------
------------------------------------------------------------
------------------------------------------------------------
------------------------------------------------------------
-------------------------------------------------gatacaga---
--------actcct--------------tttagtaaa-----------a-----------
-------------caaattggttcaaac----t---------------------------
--------------------------------ttcaattatcccctcaatt---------
-------g-tgaagt------------------------------------------ttt
tttttttttaaattta-gagtag-------------------------------------
------------------------------------------------------------
------------------------------------------------------------
------------------------------------------------------------
------------------------------------------------------------
------------------------------------------------------------
------------------------------------------------------------
------------------------------------------------------------
------------------------------------------------------------
------------------------------------------------------------
------------------------------------------------------------
------------------------------------------------------------
------------------------------------------------------------
------------------------------------------------------------
------------------------------------------------------------
------------------------------------------------------------
------------------------------------------------------------
--------------------------------------------
>Rex1-30_DRe|1129641
------------------------------------------------------------
------------------------------------------------------------
------------------------------------------------------------
------------------------------------------------------------
------------------------------------------------------------
------------------------------------------------------------
------------------------------------------------------------
------------------------------------------------------------
------------------------------------------------------------
------------------------------------------------------------
------------------------------------------------------------
------------------------------------------------------------
------------------------------------------------------------
------------------------------------------------------------
------------------------------------------------------------
------------------------------------------------------------
------------------------------------------------------------
------------------------------------------------------------
------------------------------------------------------------
------------------------------------------------------------
------------------------------------------------------------
------------------------------------------------------------
------------------------------------------------------------
------------------------------------------------------------
------------------------------------------------------------
------------------------------------------------------------
------------------------------------------------------------
------------------------------------------------------------
------------------------------------------------------------
------------------------------------------------------------
------------------------------------------------------------
------------------------------------------------------------
------------------------------------------------------------
------------------------------------------------------------
------------------------------------------------------------
------------------------------------------------------------
------------------atcattaaatatagataaatcact------------------
-------catgtgcatgttttacagttcataca-----ttcagtcactgttatctttt--
--------tctttgctttgttggtcc-------------aattctc---------taggt
gtg-aaaaataag-------agttgtttgg-aaaaaatcatg-aac---ttaggagg--a
aaaagaacag---------ggaaaaacagat---------------gactatg--gctca
gtta-----t-accat--agacaaatt----------tagagtaaagctcaa----agta
ttctgtca--gatgattcccatccta------------------------------tgta
-ccacaag-atttatttt-------------------------aaatccgatacaga---
--------acttct--------------attagtaaa-----------a-----------
-------------caaatcggttcaaac----t---------------------------
--------------------------------tttatttatcccctcagct---------
-------g-taaagt---------------------------------------------
-----ttttagattta-gggtagattt--gt-----------------------------
attgttca--------atgtgtctt----------------tgtgtatta-------tgt
ttga-------tgcttctatgctccaa------ccaaattg-------------------
---------tt-----------------ttctgg---------aaatgaa----------
-------------------------------------------taaagacttactgg---
------------------------------------------------------------
------------------------------------------------------------
------------------------------------------------------------
------------------------------------------------------------
--------------------------------ctgact----------------------
------------------------------------------------------------
------------------------------------------------------------
------------------------------------------------------------
------------------------------------------------------------
------------------------------------------------------------
------------------------------------------------------------
------------------------------------------------------------
--------------------------------------------
>Rex1-30_DRe|1129642
------------------------------------------------------------
------------------------------------------------------------
------------------------------------------------------------
------------------------------------------------------------
------------------------------------------------------------
------------------------------------------------------------
------------------------------------------------------------
------------------------------------------------------------
------------------------------------------------------------
------------------------------------------------------------
------------------------------------------------------------
------------------------------------------------------------
------------------------------------------------------------
------------------------------------------------------------
------------------------------------------------------------
------------------------------------------------------------
------------------------------------------------------------
------------------------------------------------------------
------------------------------------------------------------
------------------------------------------------------------
------------------------------------------------------------
------------------------------------------------------------
------------------------------------------------------------
------------------------------------------------------------
------------------------------------------------------------
------------------------------------------------------------
------------------------------------------------------------
------------------------------------------------------------
------------------------------------------------------------
------------------------------------------------------------
------------------------------------------------------------
------------------------------------------------------------
------------------------------------------------------------
------------------------------------------------------------
------------------------------------------------------------
--------------------------------------------------------tatg
ggtcgattaaaggg----------------------------------------------
--------gcatacaaatcttt--------tta-----ataagccacctttaggaacctc
agaccataatatgattttattggttcctacgtataaaatcgttttt-aaacatgaaaagg
ctcaagtaataaaaattaaagac-----gg-aagatgctatgctgc-gtttaaaagg---
------------atgtatggaatgtacagattggtctgtttttatggactctg--gcttg
gacat----tgatgaac-taatagatgcagtttgcagttatgtgacattttgtgaggata
t---------gattattcctatgaaatcctttaggaaatttccaaataacaaaccatggg
-ttacaaa-atcacttaagactcttatgttaaaacgtaatagggcctttaaagaggga--
-----gatattgttgagtg---tcattgactaaaaaa---------agaagttaa-----
------gaaa-t-taaaaaggctaaagcagtatataagggaaaaatgaagaaaaattgaa
tatgggaaatgtgggttctgcctgggatgtcatgcatttaagtacaggatag----gtaa
gaaaacaaataaaatttgtttaaagggattcatgtcagacacagttttgtca--------
-caaaatttttattcaagatttgatagtcatgattttaaacaagaaatag-agag-----
gatgaaaaatga----atgcagaatagac--agagtatgattgcatctttgtt----gat
gtgaaggatg-tgattaaaagttttaaacagagtaaaatagggaaggca-----------
---------ccggg--------------gctggata-------aggtagattgctcaagt
gtgctgagcaatgaaatttttgttatatcctttctttcaacagcaaaaggtacctgcact
g------------------------------------tggaaacagtctacagttattcc
tgtgccaaaaaaaaaaaaaaataga---------------agccacaaaag---------
----------------------atagaggactttagacctgtggca--------------
------------------------------------------------------------
-----------------------cttacatctttagttatgaataaggatagtt------
------------------------------------------------------------
------------------------------------------------------------
---------------------------------------tagaggg------------aa
ataaca------------------------------------------------------
------------------------------------------------------------
-----------------------------------------------ca-aaa-------
---ga-------------------------------------------------------
--------------------------------------------
>Rex1-30_DRe|1129643
------------------------------------------------------------
------------------------------------------------------------
------------------------------------------------------------
------------------------------------------------------------
------------------------------------------------------------
------------------------------------------------------------
------------------------------------------------------------
------------------------------------------------------------
------------------------------------------------------------
------------------------------------------------------------
------------------------------------------------------------
------------------------------------------------------------
------------------------------------------------------------
------------------------------------------------------------
------------------------------------------------------------
------------------------------------------------------------
------------------------------------------------------------
------------------------------------------------------------
------------------------------------------------------------
------------------------------------------------------------
------------------------------------------------------------
------------------------------------------------------------
------------------------------------------------------------
------------------------------------------------------------
------------------------------------------------------------
------------------------------------------------------------
------------------------------------------------------------
------------------------------------------------------------
------------------------------------------------------------
------------------------------------------------------------
------------------------------------------------------------
------------------------------------------------------------
------------------------------------------------------------
------------------------------------------------------------
------------------------------------------------------------
------------------------------------------------------------
------------------------------------------------------------
------------------------------------------------------------
--------tctttgctttgttggttt-------------aattctc---------taagc
gtg-aaaaataaa-------agttgtttgg-agaaaattgtg-aac---ctaggagg--a
aaaataacagg--------gagaaaacagat---------------gaccatg--gctca
gtaa-----t-acaat--agacaagtt----------ttgagtaaagctcag----agta
ttctgtca--aatgattcccatccta------------------------------tgca
-ccacgag-tttaatcttctcctttctg---------------gtactcgatacaga---
--------actcct--------------attagtaaa-----------a-----------
-------------caaataggtttaaac----t---------------------------
--------------------------------ttcattcatcccctcagct---------
-------g-taaagt---------------------------------------------
-----tttaaaatttc-aggtagaattt-gt-----------------------------
attgtatg--------atgtacttt----------------tgtgtatta-------tgt
gtgaca-----tgcttgtatgctgcaa------ccaaattg-------------------
---------cc-----------------ttcggg---------aaatgaa----------
-------------------------------------------taaagactgactga---
------------------------------------------------------------
------------------------------------------------------------
------------------------------------------------------------
------------------------------------------------------------
--------------------------------ctgac-----------------------
------------------------------------------------------------
------------------------------------------------------------
------------------------------------------------------------
------------------------------------------------------------
------------------------------------------------------------
------------------------------------------------------------
------------------------------------------------------------
--------------------------------------------
>Rex1-30_DRe|1129644
------------------------------------------------------------
------------------------------------------------------------
------------------------------------------------------------
------------------------------------------------------------
------------------------------------------------------------
------------------------------------------------------------
------------------------------------------------------------
------------------------------------------------------------
------------------------------------------------------------
------------------------------------------------------------
------------------------------------------------------------
------------------------------------------------------------
------------------------------------------------------------
------------------------------------------------------------
------------------------------------------------------------
------------------------------------------------------------
[truncated: 285,205 more chars]
