# Supplementary material for: Zebrafish transposable elements show extensive diversification in age, genomic distribution, and developmental expression
Source: Genome Res. 2022 Jul;32(7):1408–23. doi: 10.1101/gr.275655.121 (PMC9341512; doi:10.1101/gr.275655.121)
Supplement: Supplemental Material [file supp_gr.275655.121_Supplementary_data_2.tar.gz › supp-data-2/DNA-N41_DR.mafft.fa]

>DNA-N41_DR|3087
------------------------------------------------------------
------------------------------------------------------------
----------actaata-------at----tg-------tgtatg--------------t
ttc------------------tcgtatttat---------ac---aca------------
---cattaaaa-----------------caaa-------------ca------------t
tttatg-----------accgtgtttgttcc---taaactta------------------
------------------------------------------------------------
ttc------------ttctact-gc-t-----gaa---t-tt---aga------------
-----ctgttcc-------a-aat-------gtggtcc-cgcatg--ctta---------
gg---gttcatcatt-tgc---g------t--aat-----ac-at------gcataaaaa
cc--agctccat------at------aaagggc---------tttac----cccaagc--
ggtac---------tt-------------agag-aaa------------------ttatg
agtagacaaattatgaa-ttaagaagagataattgt----------ggcaccgaaacaa-
-----------------aat----aaaaag------------------------------
------------------------------------------------------------
------------------------------------------------------------
------------------------------------------------------------
------------------------------------------------------------
------------------------------------------------------------
----------------------
>DNA-N41_DR|3088
------------------------------------------------------------
---------------------------------------------------cagtggg--
--tttcgttcaataata-------ct----tg-------cataca--------------t
gtt----cc--------------atatttat---------gctt----------------
---ctcacaaa----------------------------------ac------------a
ttttt-----------------gcttaagtc---acaaa------------atgtg----
------tg----tacacaca----------------agt--tctttt-------------
---------------tt-------------------------------------------
------------------------------------------------------------
------------------------------------------------------------
------------------------------------------------------------
------------------------------------------------------------
------------------------------------------------------------
------------------------------------------------------------
------------------------------------------------------------
------------------------------------------------------------
------------------------------------------------------------
------------------------------------------------------------
------------------------------------------------------------
----------------------
>DNA-N41_DR|3089
------------------------------------------------------------
------------------------------------------------------------
------------------------------------------------------------
------------------------------------------------------------
----------------------------caaa-------------ta------------c
tttgc-----------------gcctaattc---aca--acc----------tgt-----
-----gta----tgcacata---------t------gtt--ta-----------------
---------------------------------------------ggagt----------
-------attct-------a-aac-------gatcacc-----ta--catg---------
cg---tgaagtaatt-tgc---a----------ta-----cc-ac------accc--tat
tt--atctcaat------a------taag-gac---------tttct----gca------
------------------------------------------------------------
------------------------------------------------------------
------------------------------------------------------------
------------------------------------------------------------
------------------------------------------------------------
------------------------------------------------------------
------------------------------------------------------------
------------------------------------------------------------
----------------------
>DNA-N41_DR|3090
------------------------------------------------------------
---------------------------------------------------cactggg--
--tcttattcagtaaca-------at----tg-------cctacg--------------t
ttt------------------------ttgc---------at---gca------------
---catttgaa----------attctcacgaa-------------aa------------t
tttta-----------------ttctaattc---acaaaatg----------tgct----
------ta----tgcacata---------a------gtt--tgttca---ttaa------
ctttttc--------gcctatt----------tga---a-ta---g--------------
--------ttct-------c-agg-------aagcatt-ctactg--tacg---------
tg---attagtaatt-tgc---a------t--att-----ac-ac--------ca--a--
------ctccat------ct------aag-ggc---------ttttc----gcaaagg--
ggcaata-------tt---------cctgtgaa-aa-------------------tgata
agaggtcaaattataaa-ttgagaagagacaattcagcacgggtttgacatcttaaata-
-----------------gag----actaaggagg----------aaaa---ttaatg--a
at------------------tttgtatgt------------ggagcatgctttc-agttc
t-gaaaacatgaaataaaatacactgcatttttg---ttgactttagaaaaga------c
tcttttc---aagaacagagtgctgcacg--tttttaatatgctaacctaggcaaccaca
ctgtatca-acagtcttgatgctcag------------gcactttttctgc------aga
gttgactttttattactccaggtgcaga-aagtgctcagtcaaa----------------
----------------------
>DNA-N41_DR|3091
------------------------------------------------------------
------------------------------------------------------------
------------------------------------------------------------
-------t-------------tcacatttgt---------ac---aca------------
---catccaaa----------cgtctcag-------------------------------
-------------------------------------aaaaa----------tgtaagc-
---taata----cactagat---------t------agg--gattct---taagc-----
-tcattc--------taatgtc-ag-t-----gat---t-tt---ggagt----------
-------attca-------a-aat-------gagcagc-catgtg--caca---------
a-----------gac-tgc---a------t--aaa-----ag-cc------atcc--aca
ac-catctccat------a-----------------------------------------
------------------------------------------------------------
------------------------------------------------------------
------------------------------------------------------------
------------------------------------------------------------
------------------------------------------------------------
------------------------------------------------------------
------------------------------------------------------------
------------------------------------------------------------
----------------------
>DNA-N41_DR|3092
------------------------------------------------------------
------------------------------------------------------------
------------------------------------------------------------
------------------------------------------------------------
------------------------------------------------------------
------------------------------------------------------------
------------------------------------------------------------
------------------------------------------------------------
------------------------------------------------------------
------------------------------------------------------------
------------------------------------------------------------
------------------------------------------------------------
------------------------------------------------------------
------------------------------------------------------------
------------------------------------------------------------
-------------------------gcatttttg---ttggctttagaaaaaa------a
ctgttttcaaaaaaacagagtgctgcatt--tttttatgatg-----ctgggcaacaaca
ttgtatca-acactcttgatgctcag------------tagttttttgcac------aaa
gttaactttttccaactgcaggtgcaca-tagtgctccatcaaa----------------
----------------------
>DNA-N41_DR|3093
------------------------------------------------------------
------------------------------------------------------------
---------------------------------------catatg--------------t
ta-----tt-------------cttatttat---------at---gca------------
---catttgaa----------cttgtc---------------------------------
-------------------------------------acgaa----------tttggtgt
gttctaaa----tgagcacc---------t------gcg--tgt----------------
------------------------------------------------------------
-------------------------------------------ta--taca---------
ag---tttattaatt-tgc---a------t--aat-----at-gc------cccc--aaa
-c--agctccat------at------aag-ggc---------ttgac----acaaagt--
ggtac---------tt--g------tccaaagataaa------------------ttatt
agaagacaaattatgaa-ttcagaagagacaattat----------ggtaccgaaacaa-
-----------------aag----aaaaag--------------aact---ttacc---t
gt--aatgaagg--------atttgatgttggatgt-----ggaacatgctttc-agttc
t-gaaaacatgaggtgcaaagcactgcatttt-----tttacttggaaaaaaaagac--t
ctttttttaaatggacagagagctgc----------------------------------
------------------------------------------------------------
------------------------------------------------------------
----------------------
>DNA-N41_DR|3094
--------------aaacaaaaaaaaat----ttaaacagtaattgaagttttgatgttg
gacatggaacacactttcagttctaaaaatgcaaggtaaaac--------tcaatgag--
--tctcattcactaata-------at----tg-------catac----------------
-----------------------attttttt---------gt---att------------
---tacatgca----------cttttaaacaac----------tgatg-----------a
aaacc-----------------acctaattg---acaattga----------ca------
-------a----cgcccaa-------------------t--tgttct---ttaa------
cttgttt--------ttatttt-aa-t-----gaa---t-tat--g--------------
------------------------------------------------------------
agtgttc----------------------t--aat-----tgagc--ggctg--------
----------------------------------------------------cacaga--
gacac---------tt--g------tctcaaga-aaact---------------------
ttaagacaaattgtgaa-taaagaagccacaattat----------gacacaaaaca---
------------------------------------------------------------
------------------------------------------------------------
------------------------------------------------------------
------------------------------------------------------------
------------------------------------------------------------
------------------------------------------------------------
----------------------
>DNA-N41_DR|3095
------------------------------------------------------------
------------------------------------------------------------
------------------------tt----tg-------at------------------c
ttc----tc--------------atg----------------------------------
-------aaaa----------c--------------------------------------
tttct-----------------gcctaattc---aca-----------------------
--------------tacatg---------a------gat--tgttct---tctg------
ttagttt--------ttctgtt-ag-t-----gga---t-tt---gaatt----------
-------gttct-------c-atg-------gagcatc-ct-------------------
------------------------------------------------------------
------------------------------------------------------------
------------------------------------------------------------
------------------------------------------------------------
------------------------------------------------------------
------------------------------------------------------------
------------------------------------------------------------
------------------------------------------------------------
------------------------------------------------------------
------------------------------------------------------------
----------------------
>DNA-N41_DR|3096
------------------------------------------------------------
---------------------------------------------------cattggg--
--tctcattcacaaata-------at----tg-------tgcacg--------------t
ttt----tt--------------gtatttat---------ac---gca------------
---catttaaa----------gttctcatgaa-------------aa------------c
gtttc-----------------gcctcattc---acaataca----------tgtg----
------tc----a----------------------------cgttct---gtca------
gtgattt--------ttgtagt-----------gt---t-tg---gcact----------
-------gtttt-------aagtt-------a------------g--caca---------
ag---gttagtaatt-tgc---a------t--aat-----at-ac------acc------
------------------------------------------------------------
------------------------------------------------------------
------------------------------------------------------------
------------------------------------------------------------
------------------------------------------------------------
------------------------------------------------------------
------------------------------------------------------------
------------------------------------------------------------
------------------------------------------------------------
----------------------
>DNA-N41_DR|3097
------------------------------------------------------------
---------------------------------------------------caatggc--
--tctcattcactaaca-------at----gg-------catatatg------------t
ttt------------------------------------------gta------------
---aatacaga----------gttctcatgaaa---------------------------
----------------------acttgactt--cacaacacc----------tgcg----
------ta----tgcacgtg---------a------gtt--tattct---taaa------
cttgttc--------ttctgtt-at-t-----gaa---t-tt------------------
-----gacttgt-------a-aat-------cagcacc----------------ggggtt
agtcggttaggaatgctgc---a------t--agt-----ac-ag------gccc--aaa
cc--acctccat------at------aag-ggt---------tttcc----gcaaagg--
ggccc---------tc--g------tccagaga---------------------------
-------------------------aagacaattgt----------ggcacagaaacag-
---------------agaaa-----------------------ttact---ttaat----
---gtatgactgt---gaggttttgctgtcagatgt------------------------
--g---------------------------------------------------------
------------------------------------------------------------
------------------------------------------------------------
------------------------------------------------------------
----------------------
>DNA-N41_DR|3098
------------------------------------------------------------
------------------------------------------------------------
---------------------------------------cacag----------------
------------------------------------------------------------
------------------------------------------------------------
----------------------------------caggtgtg----------tgtg----
------cta----------------------------------tttt---tgtattac-g
tgctttg--------taatgtt-ga-t-----gat---t-ct---aaatt----------
-------attcc-------a-aa-------agagcgag-tgtatg--cgca---------
ca---gctagtcatt-tgc---a------t--a---aaacac-aa------acac--aga
cc--atgtctat------aa------gtg-ctt---------tgtgt----acagcct-c
acctc---------tc--------------------------------------------
------------------------------------------------------------
------------------------------------------------------------
------------------------------------------------------------
------------------------------------------------------------
------------------------------------------------------------
------------------------------------------------------------
------------------------------------------------------------
----------------------
>DNA-N41_DR|3099
------------------------------------------------------------
------------------------------------------------------------
------------------------------------------------------------
------------------------------------------------------------
------------------------------------------------------------
-tttc-----------------acctaattc---aca--aca----------tgt-----
-----tta----tatagaca---------c------att--tgtcct---taag------
cactttt--------gagtgtt-ta-t-----caa---t-tt---gaagt----------
-------att-t-------a-aat-------acgtgcc-----ca--tgtg---------
ag---caaggtcatg-ccc---a----------aa-----cc------------------
-c--atctccat------a------aaag-gtc---------tttcc----acacagc--
------------------------------------------------------------
------------------------------------------------------------
------------------------------------------------------------
------------------------------------------------------------
------------------------------------------------------------
------------------------------------------------------------
------------------------------------------------------------
------------------------------------------------------------
----------------------
>DNA-N41_DR|3100
------------------------------------------------------------
------------------------------------------------------------
------------------------------------------------------------
------------------------------------------------------------
---------aa----------cttctcatgaa--------------------------at
tctct-----------------gcctattgc---acaacact----------tgca----
------ctt----------g---------c------act--tgcaca---tagat-----
ttgtttc--------taatgtt-gg-t-----gaa---t-tt---ggagt----------
-------att--------------------agagtatc-aacagg--caca---------
gg----------------------------------------------------------
------------------------------------------------------------
------------------------------------------------------------
------------------------------------------------------------
------------------------------------------------------------
------------------------------------------------------------
------------------------------------------------------------
------------------------------------------------------------
------------------------------------------------------------
------------------------------------------------------------
----------------------
>DNA-N41_DR|3101
------------------------------------------------------------
-------------------------------------------------------ggc--
--actgaatcaaaagaa-------aa----ag-------aacttcaa------------c
aat----a-------------------------------------acg------------
---aatgtgag-------gttttactgtcaga-------------ggtggaa--------
acttc-----------------ccaaaattc---acaacaca----------tatg----
------cac--------aca---------a------gct--tgttct---taaa------
gttgttc--------tgtcttg-agga-----gtc---t-tt---ttaatgagcg-----
---------------------tct-------gtg--------------tgc------gca
at---gttaaaaatt-tgc---a------t--aat-----ca-ac------atcc--aaa
tg--agctccat------gt------aag-g-----------------------------
------------------------------------------------------------
------------------------------------------------------------
------------------------------------------------------------
------------------------------------------------------------
------------------------------------------------------------
------------------------------------------------------------
------------------------------------------------------------
------------------------------------------------------------
----------------------
>DNA-N41_DR|3102
------------------------------------------------------------
------------------------------------------------------------
------------------------------------------------------------
------------------------------------------------------------
------------------------------------------------------------
-----------------------cctagttc-taacagcaca------------------
------------tgcaccca---------a------att--tgttct---tcaa------
cttgttag-------aagtgtt-ag-t-----aaa---t-tt---gaagt----------
---------------c-----aat-------gggtctc----------------------
------------att-tac--taa-----t--aatt----gc---------gt----aga
tt----------------at----------------------------------------
--------------tca-------------------------------------------
------------------------------------------------------------
------------------------------------------------------------
------------------------------------------------------------
------------------------------------------------------------
------------------------------------------------------------
------------------------------------------------------------
------------------------------------------------------------
----------------------
>DNA-N41_DR|92997
------------------------------------------------------------
------------------------------------------------------------
------------------------------------------------------------
------------------------------------------------------------
------------------------------------------------------------
------------------------------------------------------------
------------------------------------------------------------
----ttg--------ttctctg-tg-a-----gca---c-cc------------------
-------------------------------------t-ctagag--caag---------
ag---attagcactc-tgc---a------t--aac-----ac-at------gtcc--aca
ca--g-------------------------------------------------------
----------------------------gagaa--------------aa------tgata
agaagtcaaattatgcaat-aagaggggcaaata---------------------tcaga
-----------------------agcaaaat-------------aact---ttaac---a
gt--aatgaagct--------tttgatgtttgacgt-----ggaaca-agggttcagttc
t-ggaaaaa-------cgctgcatt------------tttgcttcagaa-----------
------------------------------------------------------------
------------------------------------------------------------
------------------------------------------------------------
----------------------
>DNA-N41_DR|92998
------------------------------------------------------------
---------------------------------------------------cattggg--
--tctcattcactaata-------aa----tg-------catatg--------------t
tct----tc--------------gtgtttat---------ac---aca------------
---cattggaa----------cttctcatgaa-------------ta------------c
ttttc-----------------tcttaattc---acaacgtg----------catt----
------ag----cacaca---------------------------------aaa------
ttcattc--------ttctgt---------------------------------------
------------------------------------------------------------
------------------------------------------------------------
------------------------------------------------------------
------------------------------------------------------------
------------------------------------------------------------
------------------------------------------------------------
------------------------------------------------------------
------------------------------------------------------------
------------------------------------------------------------
------------------------------------------------------------
------------------------------------------------------------
----------------------
>DNA-N41_DR|92999
------------------------------------------------------------
------------------------------------------------------------
------------------------------------------------------------
------------------------------------------------------------
------------------------------------------------------------
------------------------------------------------------------
------------------------------------------------------------
ctcgttc--------ttctgtt-ag-t-----gaa---t-tt---ggagt----------
-------gttct-------a-aat-------gagcgcc-catgtg--caca---------
ag---attagtaatt-tgc---a------t--aat-----ataaa------gccc--aaa
ct--agatccat------at------acg-gcc---------attat----ggaaagc--
agcac---------tc--g------tccaaag----------------------------
----------------------gacaaaaa------------------------------
-----------------------tacaaaaa-------------aatc---taatt---t
------------------------------------------------------------
------------------------------------------------------------
------------------------------------------------------------
------------------------------------------------------------
------------------------------------------------------------
----------------------
>DNA-N41_DR|93000
------------------------------------------------------------
------------------------------------------------------tgag--
--tctcattcactaaaa-------tt----tg-------tgtaca--------------t
ttt------------------tcatatttat---------ac---acg------------
---cat------------------ctcatgga-------------aa------------t
ttt-----------------ccacccaattc---acaaca--------------------
------------------------------------------------------------
----------------tttgct-gg-c-----gca---t-tg---cat------------
-----ttattttaaatttga-agt-------gagcatc-cttgta--catg---------
ta---attagtaatt-cgc---a------t--aat-----ac-ac------tgct--atg
cc--agctc---------------------gac---------tttcg----gcaaagt--
ggcac---------aa--g------tccagaga-aa---------------------ata
agaagtcaaaatatgaa-ttaagaagagcctgt---------------cagggcaacaa-
-----------------aag----aaaaactatt-----------------ttaaa---a
g--------------------tttgatgttggatgt-----gga--agactttc-agttt
cataaaataaagactt------------tttttg---tttgttttaaagag---------
----------------agagcactgcgtc---ttttataatgctaggctaggcaat--ca
ctgtatctt---------atgctgag------------gtgctatttctgc------aga
gtttactttttccagctccaggtgcacataagcgcattgtcaaa----------------
----------------------
>DNA-N41_DR|93001
------------------------------------------------------------
---------------------------------------------------cagtggg--
--ccttattcattaata-------at----------------------------------
----------------------tgtatttat---------ac---tta------------
--------------------atttctcataaa-------------aa------------c
tttct-----------------gcctattcc----caaccta----------tgtattc-
-------------------g---------------cact--agttct---ttaa------
atcgttc--------ttctttt-ag-t-----caa---c-tt---gga------------
-------tttct-------a-aat-------gagcatc-cgtgtg--caaa---------
at---gttagtaatt-tcc---a------t--aat-----ac-ac------gccc--aaa
ct--agctccat------at------aag-ggc---------tttcc----gcaaaag-t
ggcac---------tt--a------tccagaaa-aa------------------------
------------------------------------------------------------
------------------------------------------------------------
------------------------------------------------------------
------------------------------------------------------------
------------------------------------------------------------
------------------------------------------------------------
------------------------------------------------------------
----------------------
>DNA-N41_DR|93002
------------------------------------------------------------
------------------------------------------------------------
------------------------------------------------------------
------------------------------------------------------------
------------------------------------------------------------
------------------------------------------------------------
---------------------------------------------ct---tgta------
tttgttc--------ttctgtt-ag-t-----gat---t-tt---taatt----------
-------gt---------------------------tc-tcagtg--aaca---------
ac---gttagtattt-ttt---a------t--tat-----ac-ac------gtca--aca
cc--agctccat------at------aag-ggc---------tttcc----acaaagc--
gg----------------------------------------------------------
------------------------------------------------------------
------------------------------------------------------------
------------------------------------------------------------
------------------------------------------------------------
------------------------------------------------------------
------------------------------------------------------------
------------------------------------------------------------
----------------------
>DNA-N41_DR|93003
------------------------------------------------------------
------------------------------------------------------------
------------------------------------------------------------
------------------------------------------------------------
------------------------------------------------------------
------------------------------------------------------------
------------------ga---------a------ttg--tgtttt---cacc------
ctcattc--------t-ttgtt--gat-----aa-------------att----------
-------actct-------a-aatga--ggggag-----catgtgtctgca---------
-----gtttgtaatt-agc---a------t--aag-----ag-ac------gcc------
-c--atctccaa------at------aag-ggc---------gtgcc----aca------
------------------------------------------------------------
------------------------------------------------------------
------------------------------------------------------------
------------------------------------------------------------
------------------------------------------------------------
------------------------------------------------------------
------------------------------------------------------------
------------------------------------------------------------
----------------------
>DNA-N41_DR|93004
------------------------------------------------------------
---------------------------------------------------caatggg--
--tctcattcactaata-------ac----tg-------cgtacg--------------c
ttt----tc--------------gtattcat---------ac---gca------------
---cgcttgaa----------attctcacgaa-------------aa------------c
tttcc-----------------acctaattc---acaaaatg----------cgag----
------ta----cgcacatg---------a------gtt--tgttct---taaa------
ctcattc--------ttctgtt-ag-t-----gaa---a-tt---gaagt----------
-------gttct-------c-aag-------aagcgtt-ctcatg--cacg---------
tg---attaataatt-tgc---a------t--cat-----ac-cc------acct--atg
tc--agctcata------ta------agg-gct---------gtccgc-----aaagc--
ggcac---------at--t------tccagaga-aa----------------------tt
atacgacaaattatgaa-ttaataagagacaattat----------ggcaataaaacaa-
-----------------aag-------aaaat------------aact---ttaat----
------------------------------------------------------------
------------------------------------------------------------
------------------------------------------------------------
------------------------------------------------------------
------------------------------------------------------------
----------------------
>DNA-N41_DR|93005
------------------------------------------------------------
------------------------------------------------------------
------------------------------tg-------tatcagc----------g-ct
cct-------------------gatgctcag---------ac---gca------------
---gcttctttttccagagtgggcctcactga-----------cgaat-----------a
attgcggacgtat-----ttcatatttttct---gcaacatttggtcttc--tgtc----
------tg----ccttc------------a------gct--cattct---gaaa------
ctttttc--------ttctgt------------ga--tt-tt---aaaa-----------
------tcttct-------g-aat-------tagcatc-ctc-------tg---------
ag---gttagtcatt-tgc---a------t--aat-----ac-ac------accc--aca
gc--agcaccat------at------aag-ggc---------tgt-------aaaagc--
agcac---------tc--a------ttcagaga-aaatc---------------------
-----------------------atgagaggagtta----------tgaacagagcagac
ga------------ctgaaagaaaagagaag-------------tgct---ctaac---a
gt--g------at---gaaggtttgatgatggatga-----ggaaa--------cagttc
t-gaagacacgaggtggaacaca-------------------------------------
------------------------------------------------------------
------------------------------------------------------------
------------------------------------------------------------
----------------------
>DNA-N41_DR|164681
------------------------------------------------------------
---------------------------------------------------caatggg--
--tctcattcactactg-------at----tg-------tttac------------attt
ttt----tc--------------gcatttat---------tt---gca------------
---catctgaa----------cttctcataac----------------------------
---------------------------attc---acaacaca----------tgca----
------ta----tgcacatg-----------------tg--tgttct---taaa------
------------------------------------------------------------
------------------------------------------------------------
------ttagtaatt-tgc---a------t--aat-----ac-at------gccc--aca
cc--agctccat------at------aag-ggc---------tttcct---gcaaagc--
ggcac---------tt--g------t----------------------------------
------------------------------------------------------------
------------------------------------------------------------
------------------------------------------------------------
------------------------------------------------------------
------------------------------------------------------------
------------------------------------------------------------
------------------------------------------------------------
----------------------
>DNA-N41_DR|164682
------------------------------------------------------------
----------------------------------------------------aatggg--
--tctcattcattaata-------at----gt-------aa-------------------
-------------------------atttat---------ac---gca------------
---cattcaagcttcttttctttttttttgcca--------------------------a
ttcat-----------------tcctaattc---acaaaaca----------tgca----
------ca--------ctca---------a------ttt--tgtttt---tatg------
cacattc--------taatgtt-ag-t-----gaa---t-tt---agagt----------
-------attat-------a-aat-------g-------tgtttg--cata---------
ca---tagggtcatt-tgc---a------t--aaa-----gc-at------gc-c-----
------------------------------------------------------------
------------------------------------------------------------
------------------------------------------------------------
------------------------------------------------------------
------------------------------------------------------------
------------------------------------------------------------
------------------------------------------------------------
------------------------------------------------------------
------------------------------------------------------------
----------------------
>DNA-N41_DR|164683
------------------------------------------------------------
------------------------------------------------------------
------------------------------------------------------------
------------------------------------------------------------
------------------------------------------------------------
------------------------------------------------------------
------------------------------------------------------------
------------------------------------------------------------
------------------------------------------------------------
-----------------------------------------------------------a
cc--agcttcat------tt------aag-ggc---------tttcc----tcaaagc--
gatac---------tt--g------tccaggat-a-------------------------
---------accatgaa-ttaagaggagtcacttatg-------gcaccaccgaaataa-
-----------------cag----taaaag--------------aact---ttaat---t
gc--aatgcagg--------ttttgatgttggatgt-----ggggcacactttc-agttc
t-gaaaagatgaggtaaaacacactgcagttttg---ttgactttagaaaac--------
--------------------------acg---ttttatgatgc-----tgagcaac--ca
ctgtatca-atggtcttgatgttcaa------------gcacttttttttctgcaca-ga
gttgacgttttccaactgcaggcacaca-gagcgctctgtcaaac--ctcattaat---t
gcatacattttttt--------
>DNA-N41_DR|164684
------------------------------------------------------------
--------------------ttctgaaaacgcgaggtaaaataaaagaaaacaatgga--
--tcttattcgctaata-------at----tg----------------------------
----------------------gctatttat---------ac---atg------------
---cattttaa----------cttatc-acta-------------------------cac
tttcc-----------------gcctgattt---acaaagca----------tgcg----
------ta----tacatgag---------------------tgtttt---taaa------
cttgttc--------ttctgtt-tg-a-----aat---t-tta-----------------
----agtgttctc---ggaagcgt------------------------------------
-----cttagtaaat-tgc---a------t--aat----------------------aca
cc--atgcccat------at------aaa-ggc---------tcttca---gcaaagc--
accac---------tt--g------tccagaga-agtttat-------------------
--aagtcaaattatgat-ttaaaacgagacaattat----------ggcaatgaaacaaa
-----------------------taaaaaat-------------aact---ataat---g
gta-------------ataattttgatg--------------------------------
------------------------------------------------------------
------------------------------------------------------------
------------------------------------------------------------
------------------------------------------------------------
----------------------
>DNA-N41_DR|164685
------------------------------------------------------------
--------------------------------------------------aaaacaag--
aactttaatcgtaacgaaggtgaggt----tg------tcgaaca--------------t
tttaaaatctgaaaactcacgcagcattttt--------------gtaga----------
---ctttagaaaaga------ctcatcacagg----------agcagagagatg---tgc
tttatg-------------ctagcttagcctcctctaacactctc-------tgcagagt
-ttgtgcatctgcgcacagatcgcatcaaag-----gtct-tatttattttaaat----g
cacattt--gaaactttccacctaatt--cacaaaagctgtt---ggtgt----------
-------atttt-------a-agtattaaggaagcatc-ctcgtg--cacacc-------
------------att-tgc---a------t--aat-----ac-ac------gccc--aca
ct--agctccat------at------aag-ggc---------ttcat----gcagagc--
ggcag---------ttt--------tccacatg-aaat----------------------
--aagtcaaattatgta-ttattaagagacaattat----------gtcaacgaagcaa-
-----------------gag----------------------------------------
----aataag--------------------------------------------------
------------------------------------------------------------
------------------------------------------------------------
------------------------------------------------------------
------------------------------------------------------------
----------------------
>DNA-N41_DR|164686
------------------------------------------------------------
------------------------------------------------------------
-----------------------------------------------gtgtg--------
tat------------------gcatattaat-----------------------------
------------------------------------------------------------
------------------------------------------------------------
-------------------------------------------tcat---taattgatta
attgctc--------taataat-aa-----------------------------------
----------tt-------a-aatt------tgggagc-attcca--aatg---------
ag---tctattgatt-tgc---a------t--aaa----cac-tc------cccc--aac
t---atttccat------at------aag-ggc---------tttcc-------------
------------------------------------------------------------
------------------------------------------------------------
------------------------------------------------------------
------------------------------------------------------------
------------------------------------------------------------
------------------------------------------------------------
------------------------------------------------------------
------------------------------------------------------------
----------------------
>DNA-N41_DR|237725
------------------------------------------------------------
------------------------------------------------------------
-------------------------------------------ca--------------t
ttt----tc--------------gtatctataca------------ta------------
---cattttaa----------cttct-aataa-------------aaa-----------c
ttact-----------------gcctaattac-gaaaaagcg----------tgtg----
------ta----tgcacatt---------t------att--tgttct---taaa------
cttgttc--------ttctgtt-ga-t-----aaa---t-tttgtgctct----------
-------gttca-------a-aat-------tactgtc-cgaccg--caca---------
ag---gttagtaatt-tgc---a------t--aaa-----ac-tttaaacacccc--aaa
cc--agttctat------at------aag-gac---------tttcc----acaaagt--
agcaa-----aacatt--ataagaattgacaaa-agaccaagtaccaa--aatcagcaaa
aaaattgataaataaaaataaaaacaccaaaacaaa----------aacacttaaaaca-
-----------------aaa-----gaaaag-------------aact---ttaac---a
gt--aatga--------tggttttaatgttggatgt-----gatacatgttttc-agttt
t-gaaaacgt---gtaaaacgcaccgcat-------------------------------
------------------------------------------------------------
------------------------------------------------------------
------------------------------------------------------------
----------------------
>DNA-N41_DR|237726
------------------------------------------------------------
------------------------------------------------------------
------------------------------------------------------------
------------------------------------------------------------
------------------------------------------------------------
------------------------------------------------------tg----
------ta----cggaaatg---------g------att--tacatt---tagt------
ttcatta--------ttaagtt-ca-t-----aaa-----tc---ggatt----------
------tttttt-------ttaac-------gaataac-cttgtg--caca---------
aa---atgagtcgtt-tg---ca------t--aaa-----at-at------gc-ca-aaa
cc--aaatccac------gc------aag-agc--------atttc--------------
------------------------------------------------------------
------------------------------------------------------------
------------------------------------------------------------
------------------------------------------------------------
------------------------------------------------------------
------------------------------------------------------------
------------------------------------------------------------
------------------------------------------------------------
----------------------
>DNA-N41_DR|237727
------------------------------------------------------------
------------------------------------------------------------
------------------------------------------------------------
------------------------------------------------------------
------------------------------------------------------------
------------------------------------------------------------
----------------------------------------------t---taaa------
tttgttc--------ttctgtt-at-t-----aaa---t------ggagt----------
-------cctct-------a-att-------gagtgcc-cacgtg--caca---------
ag---gttagaaatt-tgc---a------t--aaa-----a----------------atg
cc--aaaaccat------at------aag-tgt---------tttct----ttaaag---
------------------------------------------------------------
----ttagtgttccaaaaaaaagaaaaaaaaattat----------ggcagtgaaacaa-
-----------------aag-----acaaag-------------aact---ttaat---g
at--aatgagcat---caggttttgctgccagaggt-----gga----------------
------------------------------------------------------------
------------------------------------------------------------
------------------------------------------------------------
------------------------------------------------------------
----------------------
>DNA-N41_DR|237728
------------------------------------------------------------
---------------------------------------------------caacagg--
--tctcatttgctaata-------a----------------tgc------------attt
ttt----t-----------------atttaa---------at---gca------------
---cattagaa----------cttctcaccat-------------aa------------c
tttcc-----------------ccctaattc---acaacaca----------tgcg----
------ta----cacacatg---------a------att--tgttct---taaa------
ttcattc--------ttctgtt-ag-g-----gaa---c-tt------------------
------------------------------------------------------------
tt---tttactgatt-tgc---a------t--gat-----ac-ac------acct--aca
cc--agctctat------at------aag-ggc---------tttcc----gcaaagc--
ggcac---------tt--g------tccagaga-attaa--------------------a
agaagttaaatgatgaa-ttaagaagagacaattac----------ggcaataaaacaa-
-----------------a------caaaaaa-------------aact---ttgac---a
ct--aatgaa--------tgttttgatgttggatgt-----ggaacacgctttc-agttc
t-gaaaaagcaaagtaaaacgcactgcatttttaattttctcttttgaaagac------t
tttca---aaa--------------caca---ttttatgatgtt----caggcaactacg
ctgtataa-acggtcttgatgctgctc---------aggtgctttttctgcagag-----
-ttgac-tttttcagctgcaggcgcaca-gagcacacagtcaaa----------------
----------------------
>DNA-N41_DR|237729
------------------------------------------------------------
------------------------------------------------------------
------------------------------------------------------------
------------------------------------------------------------
-------------------------ttaggga----------------------------
atttg---------------------------------aaag----------tg------
------------------------------------------------------------
---------------------------------aa---t-c-------------------
-----------t-------a-aat-------tagcgtc-tatttgaccaca---------
tg---gttagtctat-tgc---a------t--aga-----at-at------cccc--aaa
ca--gtctctat------at------aag-ggc---------tttat----gcaatgc--
------------------------------------------------------------
------------------------------------------------------------
------------------------------------------------------------
------------------------------------------------------------
------------------------------------------------------------
------------------------------------------------------------
------------------------------------------------------------
------------------------------------------------------------
----------------------
>DNA-N41_DR|237730
------------------------------------------------------------
---------------------------------------------------caatggg--
--tctcattcactaata-------at----tg-------cgaacg--------------t
ttt----tc--------------gtatttat---------at---gca------------
---cacttgaa----------gtttgtataaa-------------aa------------t
gttcc-----------------acctaattt---acaacaca----------tgcg----
------aa----tgcaaatg---------a------gct--tgttct---taag------
ctcattcttttttttttttttt-tg-a-----gaa---t-tt---ggagt----------
-------cttct-------a-aat-------gagcgct-tgcata--tatg---------
ag---gttagtaatt-tgc---a------t--att-----ac-aa------gcca--aaa
ct--agcaccat------tt------aag-act---------ttacac--aaaaaagc--
aacac---------tt--g------tccaaagg-a-------------------------
-----------------------aaaaaaaaaatat----------agcactgaaacaa-
-----------------aaggcaaagaaaaac------------aact---ttaat---g
at--aataaacgt---ggtgttttgctgtcggaggtgta-a-------------------
------------------------------------------------------------
------------------------------------------------------------
------------------------------------------------------------
------------------------------------------------------------
----------------------
>DNA-N41_DR|237731
------------------------------------------------------------
---------------------------------------------------cagcggg--
--tctcattcacaaata-------at----tg-------tat--gga------------t
tgg----tt-------------tgtgtttgt--------------atg------------
---cacaggagag----agcttctctttt-------------------------------
------------------------ataatat---ccacctaa----------ttca----
------g----------------------a------gtt--tgttct---taac------
cttgttc--------aaatgat-aa-t-----gga---t-tc---caagttttgg-----
---------------------aa----------------cctcta--tgca------aag
ag---gttggttatt-tcc---a------t---aa-----ac-ac------accc--ac-
------ctccat------at------aaa-ggc---------tttc--------------
------------------------------------------------------------
------------------------------------------------------------
------------------------------------------------------------
------------------------------------------------------------
------------------------------------------------------------
------------------------------------------------------------
------------------------------------------------------------
------------------------------------------------------------
----------------------
>DNA-N41_DR|237732
------------------------------------------------------------
------------------------------------------------------tggg--
--tctcattaatttata-------at----tt-------tataag--------------t
tta----cata-------ttttcatatttat---------ac---aca------------
---aatttaaa----------cttctcacaaa-------------aa------------c
attca-----------------gcctaattc---actatgca----------tgcg----
------ta----c-----------------------------------------------
------------------------------------------------------------
------------------------------------------------------------
------------------------------------------------------------
------------------------------------------------------------
------------------------------------------------------------
------------------------------------------------------------
------------------------------------------------------------
------------------------------------------------------------
------------------------------------------------------------
------------------------------------------------------------
------------------------------------------------------------
------------------------------------------------------------
----------------------
>DNA-N41_DR|237733
------------------------------------------------------------
------------------------------------------------------------
------------------------------------------------------------
------------------------------------------------------------
------------------------------------------------------------
------------------------------------------------------------
------------------------------------------------------------
------------------------------------------------------------
------------------------------------------------------------
------ttagtcatt-tgc---a------t--aac-----ac-ac------gccc--aca
tc--agctccat------at------aag-ggc---------tttcc----tcaaagc--
ggcac---------tt--a------cc---aga-gt---------------------aaa
ataaatacagtctc---------attatgaaattat----------agcgaaaagtaaa-
--tcaaatgagct--------------------------------------ttatc---a
gt--agtgaagg--------ttttgatgt-------------------------------
------------------------------------------------------------
------------------------------------------------------------
------------------------------------------------------------
------------------------------------------------------------
----------------------
>DNA-N41_DR|237734
------------------------------------------------------------
------------------------------------------------------------
-------------------------------------------ta--------------t
ttt----t--------------------------------ac---gca------------
---catttaaa----------cttctcacaaa-------------aa------------c
att-----------------cggcctaattc---ccaacccg----------cgc-----
---------------acacg---------a------gtc--tgttct---taaa------
--------------ctgctgtc-ag-g-----gaa---t-tt---ggacttgttcattat
ttgacttgttct-------a-aat-------ccctgct-cacata--aact---------
ga---gttagtcatt-tgc---a------t--aac-----ac-ac------gccc--aca
tc--agctccat------at------aag-ggc---------tttcc----tcaaagc--
ggcac---------tt--a------cc---aga-gt---------------------aaa
ataaatacagtctc---------attatgaaattat----------agcgaaaactaaa-
--tcaaatgagct--------------------------------------ttatc---a
gt--agtgaagg--------ttttgatgt-------------------------------
------------------------------------------------------------
------------------------------------------------------------
------------------------------------------------------------
------------------------------------------------------------
----------------------
>DNA-N41_DR|315087
------------------------------------------------------------
------------------------------------------------------------
------------------------------------------------------------
------------------------------------------------------------
---------aa----------ctactcaagac-------------aaa-----------c
tttcc-----------------gcctaatt---cacaaaaca----------tgtg----
------ta----cgtacaca---------g------gtg--tgttct---tcat------
cttgttc--------ttctgat-ag-t-----aaa---t-at---gaatt----------
-------gttct-------c-aga-------aaatgtc-ctcatg--cacg---------
tg---attagtaatt-tgc---a------t--agt-----ac-ac------gccc--aca
cc--agatccac------at------aag-ggc---------tttgt----ctacag---
----------------------aaaatgataag-aaatcaaat-----------------
--------tagagtgacaaaaagaattgacaattat----------ggcaacaaaatga-
-----------------caa-----acgttg-------------aaaa---ttaac---g
ta--aatggtaatc--aaggttttgatgttggatgt-----gcaa---------------
------------------------------------------------------------
------------------------------------------------------------
------------------------------------------------------------
------------------------------------------------------------
----------------------
>DNA-N41_DR|315088
------------------------------------------------------------
---------------------------------------------------caatggg--
--tcttattcactaata-------at----ta-------catatg--------------t
ttt----t---------------gtatttat---------ac---aca------------
---catttgaa----------ctcctcagaaa-------------ga------------a
attcc-----------------acttaattc---acggcacc----------tgta----
------tc----aacaaatt---------agtt--tttt--ttccct---taaa------
ctagatc--------ttctgtt-ag-t-----gaa---t-at---ggag-----------
------tgttct-------a-aat-------gagtgcc-cacatg--caca---------
ag---tttactcatt-tgc---a------t--aat-----ac-ac------agcc--aaa
ca--agctccat------at------aat-ggc---------tttcc----gcagag---
--------------------------------a-aaactat------------------a
agaagacaaattctaaatttaggaagaaacaattat----------tgcactgaaaaaa-
-----------------aat---------------------------------------a
gt--aataga--------tatttcggtgttggatgt-----ggaacaca-------gttc
g-taaaacgcaaggtgcaatttgttgcatttttg---ttgactttagaaaata------c
tttttttttaaagaacagggtgctgcgca---ttttacgatgct-----aggcaaccaca
ctgtatca-atgatcctgatgttga------------agttctttttctgcagag-----
-agctgacttttcagctgtagctgcaca-gaacgcttcgtcaaa----------------
----------------------
>DNA-N41_DR|315089
------------------------------------------------------------
------------------------------------------------------------
------------------------------------------------------------
------------------------------------------------------------
------------------------------------------------------------
------------------------------------------------------------
------------------------------------------------------------
------------------------------------------------------------
------------------------------------------------------------
------------------------------------------------------------
------------------------------------------------------------
------------------------------------------------------------
------------------------------------------------------------
------------------------------------------------------------
------------------------------------------------------------
----------------------------------------actttagaaaagg------c
tcttttt-ataagagcagatcactgtgtg---gtttatgatgctagccttggcaaccac-
---tatca-agtctat-----------------------------ttctgc------aga
gttgacttttgccaactccaggcgcaca-gagtgctccgtcaaa----------------
----------------------
>DNA-N41_DR|315090
------------------------------------------------------------
------------------------------------------------------------
------------------------att---tg----------------------------
--------------------catatatttgt-------------cata------------
---cgtttgaa----------------------------------agtg-----------
------------------atccgtctaattc---acatttca----------tgcg----
------ta----cgcacatg---------a------gct--tattctt--taaattgtaa
attgttc--------ttctgtt----t-------------tta-----------------
---------------c--------------------------------------------
------------att-tgt---ag-----t------------------------------
------------------------------------------------------------
------------------------------------------------------------
------------------------------------------------------------
------------------------------------------------------------
------------------------------------------------------------
------------------------------------------------------------
------------------------------------------------------------
------------------------------------------------------------
------------------------------------------------------------
----------------------
>DNA-N41_DR|397725
------------------------------------------------------------
----------------------------------------------------aatgga--
--ttttattcacataaa-------at----ag-------tgcatgt-------------t
ttt----tt-------------atgatttat---------ac---gca------------
---catttgaa----------cttc--atgaa-------------aa------------g
atttt-----------------gcctaattt---acaaagca----------tgcg----
------ta----tgcacatc---------a------------gttcc---taaa------
ctcgttc--------ttctttt-ac-a-----gaattgt-ct---agtgtaaggc-----
------tat-------------------------------------------------aa
ag---gttattaatc-tgc---t------t--aat-----ac-ac------accc--aaa
cc--agctccat------at------aag-ggc---------ttttcatgtgtaaaaa--
gacta---------tt--at----------------------------------------
--------tattatgaa-taaagaaaagaccattat----------ggcacaaagacaa-
-----------------aaca---------------------------------------
---gattggt-------aagtttaagt-------------------------tc-agttc
t-aaaaatgccaggtaaaacgtactgcattttta---ttggcttcagaaaagacaatta-
--------------------------gct---ttttttgatgct-----gggaaaccaca
ctgcat-------tcttgacactcaa----------acacttttcttctgcagag----t
ttatattttttacagctgcaagcacaca-gagcgctctgtcaaa----------------
----------------------
>DNA-N41_DR|397726
------------------------------------------------------------
---------------------------------------------------cattgag--
--tcttattgactaata-------at----aa-------cacaag--------------t
ttta---cc--------------atatttat---------ag---aca------------
---tacttgaa----------cttctcgc-aa-------------aa------------c
attca-----------------acctaattc---acaataca----------agca----
------ta----tgcacatg---------a------gtt--tgttct---taa-------
------------------------------------------------------------
------------------------------------------------------------
------------------------------------------------------------
------------------------------------------------------------
------------------------------------------------------------
------------------------------------------------------------
------------------------------------------------------------
------------------------------------------------------------
------------------------------------------------------------
------------------------------------------------------------
------------------------------------------------------------
------------------------------------------------------------
----------------------
>DNA-N41_DR|397727
------------------------------------------------------------
------------------------------------------------------------
------------------------------------------------------------
------------------------------------------------------------
------------------------------------------------------------
------------------------------------------------------------
---------------------------------------------ct---taaa------
ctctttc--------ttctgttaag-t-----aca---c-tt---gtag-----------
--------tctt-------atatt-------cagtgtc-cacatg--catg---------
ag---gtttgtaatt-tgc---a------t--aat-----ac-aa------gccc--aaa
cc--aagtccat------tg------aag-ggt---------ttttc----gc-------
------------------------------------------------------------
------------------------------------------------------------
------------------------------------------------------------
------------------------------------------------------------
------------------------------------------------------------
------------------------------------------------------------
------------------------------------------------------------
------------------------------------------------------------
----------------------
>DNA-N41_DR|397728
------------------------------------------------------------
------------------------------------------------------------
------------------------------------------------------------
------------------------------------------------------------
------------------------------------------------------------
------------------------------------------------------------
------------------------------------------------------------
------------------------------------------------------------
------------------------------------------------------------
------------------------------------------------------------
------------------------------------------------------------
------------------------------------------------------------
------------------------agaaaacattat----------gacatttgaacaa-
-----------------aat----aacaga--------------tttt---ttaat---g
tt--aatgaagg--------ctttggtgttgaatgt-----gaaacagactttt------
--aaaaacgcaaggtgcaacacactgcatttttg---tcgacctgagaaaagatta----
---ttatcaaacgaggagcgtgctgtgca---ttttatgatgc-----taggcgaccaca
ctgtacta-atgatcttgatgttcag----------gtgcttttttttttcca-------
--------------acagcaggcacata--agcgc-------------------------
----------------------
>DNA-N41_DR|397729
------------------------------------------------------------
------------------------------------------------------------
------ttt---------------------------------------------------
-------t-------------ttgtatttat---------ac---aca------------
---catttgaa----------aatctaat-------------------------------
-------------------------------------tcacg----------tgtacag-
----tata----tgcacatg---------a------gct--ttgtcc---tatac-----
-ttgttc--------ta---tt-ag-t-----gaa---t-tt---gggaa----------
-------aatct-------a-aattttaaaaaagcacc-tgcatg--caga---------
aa---gttagtaatt-tgc---a------t--agt-----gc-at------gccc--aaa
gc--agcaccat------at------agg-gct---------ttctg----caaaac---
cacac---------tc--a------tccagtgaaagatgattatg----gaaccaa-aac
aatagaaaaattataac-tttg---------------------------------ataa-
---------------------------------------------------ctaa-----
-----ataaatgt---gaggttttgctgttaaaggtg-----------------gaa---
------------------------------------------------------------
------------------------------------------------------------
------------------------------------------------------------
------------------------------------------------------------
----------------------
>DNA-N41_DR|397730
------------------------------------------------------------
------------------------------------------------------------
------------------------------------------------------------
----------------------cgtatttat---------ac---gcc------------
---catatgaa----------cttcttaagta-------------------------aac
tgtct-----------------gcctcattc---acaacaca----------tgca----
------ta----gacacaca---------a------gtt--tgctct---taaa------
cttgatc--------ttctgtt-ag-t-----caa---t-tt------------------
----------------tgcacaat------------------------------------
-----atcagtgatt-tgc---a------t--aat-----ac-ag------gccc--aca
ct--agctccat------at------aaa-ggc---------ttcata------aagt--
ggaac---------tt--a------tccagaga-aaattacaga-------------ata
agaaaacaaattatgaa-t-----------------------------------------
------------------------------------------------------------
------------------------------------------------------------
------------------------------------------------------------
------------------------------------------------------------
------------------------------------------------------------
------------------------------------------------------------
----------------------
>DNA-N41_DR|397731
------------------------------------------------------------
------------------------------------------------------------
------------------------------------------------------------
--------------------------ttctc---------ca---act------------
---aattttaa-------------------------------------------------
------------------------------------------------------------
--------------------------------------------tgt---tag-------
--------------------------------------t-gt---attca----------
---gagcattct-------a-aat-------gagtagt-agcatg--ccct---------
ac---gttaccaatt-tgc---a------t--aaa-----ac-ac------accc--aaa
-c--atctccat------at------aag-ggc---------tttct----aca------
------------------------------------------------------------
------------------------------------------------------------
------------------------------------------------------------
------------------------------------------------------------
------------------------------------------------------------
------------------------------------------------------------
------------------------------------------------------------
------------------------------------------------------------
----------------------
>DNA-N41_DR|397732
-----------gtaaaac------------------------------------------
--------acaccatattattgttg---acttaaaaaaagacaa-ttttttcagtgag--
--tctcattcactaata-------at----tt-------tgtatg--------------t
t--------------------------ttat---------ac---tca------------
---tgttagaa----------attctcatgga-------------aa------------c
gtc-----------------c---------------------------------tgactt
attgcgta----tgcacatg---------a------gtt--tgttgt---taaa------
ct----------------------------------------------------------
------------------------------------------ttt--cgtt---------
aa---attagtattt-tgc---a------t--aat-----ac-at------gcac--acg
cc--tgctccat------aa--------g-gac---------ttttc----gcaaagc--
aacac---------tt--g------tctataga-aaa------------------tgtta
tgaaatcaaattgtgaa-tt---aagagaccattat----------ggcaatgaaaaaa-
-----------------a-t----aaaaat--------------aact---ttaa----t
gt--aatgaagg--------tttagatgttggatgt-----ggaacacaccttc-atttc
t-gaaagtgcaaggtacaaaacgc------------------------------------
------------------------------------------------------------
------------------------------------------------------------
------------------------------------------------------------
----------------------
>DNA-N41_DR|397733
------------------------------------------------------------
------------------------------------------------------------
------------------------------------------------------------
------------------------------------------------------------
------------------------------------------------------------
------------------------------------------------------------
------------------------------------------------------------
------------------------------------------------------------
------------------------------------------------------------
------------------------------------------------------------
------------------------------------------------------------
-------------------------------ga-aaa------------------tgtta
agaaatcaaattataaa-tt---aaaagaccattat----------ggcaatgaaaaaa-
-----------------att----taaaat--------------aact---ttta----t
at--aatgaagg--------ttttgatgttggatgt-----ggaacacaccctt-atttc
t-gaaagtgcaaggtaaaacgc--------------------------------------
------------------------------------------------------------
------------------------------------------------------------
------------------------------------------------------------
----------------------
>DNA-N41_DR|397734
------------------------------------------------------------
------------------------------------------------------------
------------taata-------at----tg-------tgtatg--------------t
tta----tc--------------ataataat---------ac---caa------------
---tatt----------------------aat-------------aaa-----------c
tttcc-----------------acctaattc---acaacgcg----------tgca----
------ta----tgaagatg---------a------act--tgttct---ttaa------
cttgttc--------ttctgtt-------------------t---ggagt----------
-------cttca-------c----------------------------------------
aa--atgtattattt-tgc---a------t--aat-----ac-ac------attc--ca-
-c--agctccat------at------aag-ggc---------tttcc----acaaagc--
aacac---------tt--g------tctacaca-aa------------------------
------------------------------------------------------------
------------------------------------------------------------
------------------------------------------------------------
------------------------------------------------------------
------------------------------------------------------------
------------------------------------------------------------
------------------------------------------------------------
----------------------
>DNA-N41_DR|481003
agaaaattttaaagaaataagaagcgacaatt--aagcagaagaaaatgaactgatgttg
gatgtggaacacactttcagttctgaaaacccaaggtgcaac--------gcactgcatt
ggtcttattcattaata-------tt----tg-------catatg--------------t
ttg----tc--------------ctgtttat---------at---gca------------
---catttgaa----------cttctcatgaa-------------aa-------------
------------------------------------------------------------
--------------cacatg---------a------gtt--ggttct---taat------
gttgttt--------ttctgtt-ag-t-----taa---c-tt---agaat----------
-------gttct-------t----------------------------------------
------------a-----------------------------------------------
------------------------------------------------------------
------------------------------------------------------------
------------------------------------------------------------
------------------------------------------------------------
------------------------------------------------------------
------------------------------------------------------------
------------------------------------------------------------
------------------------------------------------------------
------------------------------------------------------------
----------------------
>DNA-N41_DR|481004
------------------------------------------------------------
------------------------------------------------------------
------------------------------------------------------------
------------------------------------------------------------
------------------------------------------------------------
------------------------------------------------------------
------------------------------------------------------------
----------------------------------a---t-tt---ggagtg---------
--------ttct-------a-aat-------gagcacc-cgcaat--caag---------
gg---gttagtaatt-agc---a------t--aat-----ac-ac------gccc--aaa
cc--agttccat------at------aag-ggc---------attct----gcaatgt--
ggtgc---------tt--a------tctagaga-aaa------------------ttata
agaagacaaattatgaa-ttaaagacagacaatt----------atggcatc--aaaa--
-----------------caa----gacaaagtaa---aat-------------------g
gt--gatgaagg--------ttttg-------atgt-----tgggtgtggatca-aactt
t-tacacg---------------------ctttg---ctgactttagaaaaga------c
tcttc---aaaagaacagagcactgcact---ttttattttg-----ctcgccaaccaca
ctgtataa-aggggcttcatgctggagcacgtggtcgggtgtttttttttttgtac-aga
gatgacttcctt--actgcagtcacaca-gaggcctccatcaaa----------------
----------------------
>DNA-N41_DR|481005
agaaaactttaaaaagacaagaagagacaactttaaatggtaaccaatgttgtgatgttg
gatatgacacatgctttcggttctgaaa----------------atgaggtcaatgtg--
--tctcattcaataata-------tt----tg-------cataag--------------t
ttt----tc--------------ttatatat---------at---gca------------
---catttgaa----------attctcacgaa-------------aa------------c
gtttc-----------------gcctaattc---acaacacg----------tgtg----
------ta----cgcacatg---------g------gtt--tgttct---taaa------
cttgctc--------ttctgtt--------------------------------------
------------------------------------------------------------
--------------------------------aat-------------------------
------------------------------------------------------------
------------------------------------------------------------
------------------------------------------------------------
------------------------------------------------------------
------------------------------------------------------------
------------------------------------------------------------
------------------------------------------------------------
------------------------------------------------------------
------------------------------------------------------------
----------------------
>DNA-N41_DR|481006
------------------------------------------------------------
---------------------------------------------------cattggg--
--tctcattcaataatg-------at----tt-------tg--agtg------------t
ttt----cc--------------atgtttac---------at---gca------------
---caactgaa-------------ctcacaaa-------------aa------------a
gttct-----------------gcctaattt---acaacaca----------tg------
----aata----cacaattg---------a------gct--tgttct---taaa------
ctcgttt--------gtctgtt-gg-t-----gaa---t-tt---gcagt----------
-------cttgt-------a---------------------------------aagcaca
ag---gtgagtcatt-tgc---a------t--aat-----at-at------agtc--ata
ac--ag------------------------------------------------------
------------------------------------------------------------
------------------------------------------------------------
------------------------------------------------------------
------------------------------------------------------------
------------------------------------------------------------
------------------------------------------------------------
------------------------------------------------------------
------------------------------------------------------------
----------------------
>DNA-N41_DR|481007
------------------------------------------------------------
---------------------------------------------------cactggg--
--cctcattcactaata-------aa----tg-------catacg--------------t
ttt----t---------------gtgttgat---------gt---gca------------
---catttgaa----------cttctcatgaa-------------aa------------c
tttcc-----------------atctaattc---acaaaata----------tatataca
---tacta----tatacata---------a------gct--tgttct---taaa------
--------------------at-ag-t-----gaa---t-tt---gcagt----------
-------gtttt-------a-aat-------aagtggc-tgtgtg--cgcg---------
ag---attagtcatt-taa---a------t--aga-----ac-ac------gcag--taa
cc--agctccac------at------aag-------------------------------
------------------------------------------------------------
------------------------------------------------------------
------------------------------------------------------------
------------------------------------------------------------
------------------------------------------------------------
------------------------------------------------------------
------------------------------------------------------------
------------------------------------------------------------
----------------------
>DNA-N41_DR|481008
------------------------------------------------------------
------------------------------------------------------------
-----cattcactaata-------at----tg-------tgtat------------atat
t----------------------ttatttat---------at---gca------------
---catttgaa----------cttctcaagaa-------------aa------------t
gttcc-----------------acataatgt---acaaca--------------------
------ca----tgcacatg---------a------gct--ttttct---taaa------
cccattc--------ttctgtt-at-t-----aaa---t-tt---ggagt----------
-------gttct-------a-aat-------aagtgcc-tgtata--acca---------
ag---gttagtaatt-tgc---a------t--aac-----aa-----------cc--aaa
cc--atctccat------at----------------------tccgc-------aagc--
aacac---------tt--a------tcgagaga-aaattgc------------------g
agaatacactttattaa-ttaa--------------------------------------
------------------------------------------------------------
------------------------------------------------------------
------------------------------------------------------------
------------------------------------------------------------
------------------------------------------------------------
------------------------------------------------------------
----------------------
>DNA-N41_DR|481009
------------------------------------------------------------
---------------------------------------------------caatgag--
--tttcgttctgtaata-------tt----ta-------cgtgca--------------t
ttt----tc--------------atatttat---------ac---aca------------
---cctttgag----------cttttcacgaa-------------aa------------c
tttca-----------------gcctaattc---acaa---g----------caca----
------ta----gttgcatc---------a------gtt--cgttct---tgaa------
ctcattc--------ttctctt-ag-t-----gta---t-at---taatt----------
-------gtttt-------c-agt-------cagcgac-ttaatg--catga-------t
at-----tattaatt-tgc---a------t--aat-----ac-ac------accc--gca
ct--agctcctt------ca------aaa-ggc---------tttcc----agaaagc--
g-----------------------------------------------------------
------------------------------------------------------------
------------------------------------------------------------
------------------------------------------------------------
------------------------------------------------------------
------------------------------------------------------------
------------------------------------------------------------
------------------------------------------------------------
----------------------
>DNA-N41_DR|481010
------------------------------------------------------------
------------------------------------------------------------
------atttacta----------------------------------------------
-----------------------------------------c---aca------------
---catttg------------cattatttacat--------------------------g
ttttc-----------------ccctaattc---acaacaag----------tatg----
------tag-------tatt---------t------ttt--tcttct---taag------
ctcattc--------taatgtt-ta-t-----aaa---t-tt---aaagg----------
-------tttct-------a-aat-------gaaca------------------------
------------------------------------------------------------
------------------------------------------------------------
------------------------------------------------------------
------------------------------------------------------------
------------------------------------------------------------
------------------------------------------------------------
------------------------------------------------------------
------------------------------------------------------------
------------------------------------------------------------
------------------------------------------------------------
----------------------
>DNA-N41_DR|481011
------------------------------------------------------------
---------------------------------------------------caatggg--
--tctcattagctaata-------at----ta-------cctaca--------------t
ttt----tc--------------acgttttt---------at---gca------------
---catttgaa----------c--cttacgaa-------------aa------------c
cttct-----------------gcctaatac---acaacacg----------tg------
------ta----cgcacatg---------a------gtt--agtacc---taaa------
c---ttc--------ttctgtt-ag-t-----gaa---t-tt---aaagt----------
-------gttct-------c-agg-------gagcgtc-ctcgtg--catg---------
ag---attagaaatg-tgc---a------t--aat-----at-aa------accc--a--
------------------------------------------------------------
------------------------------------------------------------
------------------------------------------------------------
------------------------------------------------------------
------------------------------------------------------------
------------------------------------------------------------
------------------------------------------------------------
------------------------------------------------------------
------------------------------------------------------------
----------------------
>DNA-N41_DR|556636
------------------------------------------------------------
---------------------------------------------------caatggg--
--tctcgttcacgaata-------at----ta-------cgtacc--------------t
tttc-----------------------------------------aca------------
---tatctaat------------------------------c---aaa------------
----------------------agcatatcc---gcaacttg----------tgtg----
------ca----tgcaaatg---------a------ctc--tgtccg---taaa------
--------------------------------------c-tta-----------------
---------------------------------------taaatg--caca---------
aa---gttggtaatt-tac---a------t--aat-----gc-ac------gccc--aca
cc--agatccat------------tcaag-ggc---------tttcc----tcaaagc--
agtgaa-----------ag------tcctgaca---------------------------
--------aattacgaa-ttaagaagagacaattat----------gcca----------
------------------------------------------------------------
------------------------------------------------------------
------------------------------------------------------------
------------------------------------------------------------
------------------------------------------------------------
------------------------------------------------------------
----------------------
>DNA-N41_DR|556637
------------------------------------------------------------
------------------------------------------------------------
------------------------------------------------------------
------------------------------------------------------------
-------caat---------ggctctcattcac-----------caatagttacatagct
tttttgtttttata-----tgcaattaattc---ccaacatg----------tgtg----
------ta----tgcaaatg---------a------gtt--tgttca---taaa------
ctca-------------------------------------------agt----------
-------cattt-------g-ag--------------------ag--caca---------
ca---gttagtcatt-tgc---a------t--aat-----ac-ac------gccc--aca
cc--agctccat------at------aag-ggc---------ttgct----tgaaagt--
-----------------gg-----------------------------------------
------------------------------------------------------------
------------------------------------------------------------
------------------------------------------------------------
------------------------------------------------------------
------------------------------------------------------------
------------------------------------------------------------
------------------------------------------------------------
----------------------
>DNA-N41_DR|556638
------------------------------------------------------------
------------------------------------------------------------
----ttattcacaaatt-------at----tg-------tgtaag--------------t
gct----tt--------------gtatttat---------ac---gca------------
---tatttgac----------------------------------aa------------c
tttct-----------------gcctaattc---acaacact----------tgca----
------ta----tgcacacg---------a------gct--tgttct---taag------
cactctc--------ttctgtt-ag-t-----aaa---t-tt---ggagt----------
-------cttgt-------a-aat-------gagcgtc-tgcatg--caca---------
ag---gcaagtaatg-agc---a------t--aat-----ac-ag------gatg--aaa
cc--agctccat------at------aag-gac-------aatttcc----acaaagc--
ggctc---------tc--a------tccagaga-aag-----------------------
----------------------------acaattat----------agcaacaacaaaa-
------------------------aggaaag-------------aatt---ttagt---t
at--aatgaa--------ggttttgctgtcagaggt-----ggaa---------------
------------------------------------------------------------
------------------------------------------------------------
------------------------------------------------------------
------------------------------------------------------------
----------------------
>DNA-N41_DR|556639
------------------------------------------------------------
---------------------------------------------------cgattgg--
--tcttattcactaata-------at----tgggaaca---------------------t
ttt----tc--------------atattaat---------at---gca------------
---aatttgaa----------cttctctctga-------------ag------------c
tttcc-------------------------------------------------------
------ta----cgtacatg---------a------gtt--tgttct---aaaa------
ctcaatt--------ttctgtt-ag-t-----gta---t-tt---gtagt----------
------------------------------------------------------------
gg------agtaatt-tgc---a------t--aat-----ac-at------ggcc--aaa
cc--ag-accat------gt------aag-gcc---------tt----------------
------------------------------------------------------------
------------------------------------------------------------
------------------------------------------------------------
------------------------------------------------------------
------------------------------------------------------------
------------------------------------------------------------
------------------------------------------------------------
------------------------------------------------------------
----------------------
>DNA-N41_DR|556640
------------------------------------------------------------
------------------------------------------------------tgtg--
--tctcattcattacta-------gt----ag-------tct--gga------------t
tat----tt-------------tgtttctgga-------------gaa------------
---catcagaa----------cttttcccaaa-------------aa------------c
aatct-----------------acctaatgc---acaacaca----------cctg----
------tat------gagca---------a------att--tgtttt---tatg------
gttctaa--------tggtgat-gg-a-----gta---t-tt---gccatgttga-----
---------------------c-------------------------------------a
ag---gttagtcatt-tgc--aa------a--aaa-----ac-ac------accc--aaa
cc--atcttcaa------at------aag-ggc---------tttcc----gc-------
------------------------------------------------------------
------------------------------------------------------------
------------------------------------------------------------
------------------------------------------------------------
------------------------------------------------------------
------------------------------------------------------------
------------------------------------------------------------
------------------------------------------------------------
----------------------
>DNA-N41_DR|556641
------------------------------------------------------------
------------------------------------------------------tggg--
--tctcatttcctaata-------at----tg-------cgtac-------------t-t
ttt----aa--------------atatttat---------aa---gca------------
---catttgaa----------cttctcccaaa-------------at------------c
tttct-----------------gcctgattc---ataaaacg----------tgca----
------ca----ggcacatg---------a------gtt--tgttct---taag------
cctgttc--------ttctgtt-ag-t-----gaa---t-tt---ggagt----------
------------------------------------------------------------
------------------------------------------------------------
------------------------------------------------------------
------------------------------------------------------------
------------------------------------------------------------
------------------------------------------------------------
------------------------------------------------------------
------------------------------------------------------------
------------------------------------------------------------
------------------------------------------------------------
------------------------------------------------------------
----------------------
>DNA-N41_DR|556642
------------------------------------------------------------
--------------------------------------------------------gg--
--tctccttcatgaata-------at----tg-------cataa---------------t
tta----ta--------------gtatttat---------aa---gca------------
---catttgaa----------cttctcatata-------------aa------------c
tttac-----------------ccttaattc---atcacatg----------ag------
------ta----tgtaaatg---------a------gtt--tgttct---taaa------
cttgttc--------ttctgtt-ag-t-----gaa---t---------------------
------------------------------------------------------------
------------------------------------------------------------
------------------------------------------------------------
------------------------------------------------------------
------------------------------------------------------------
------------------------------------------------------------
------------------------------------------------------------
------------------------------------------------------------
------------------------------------------------------------
------------------------------------------------------------
------------------------------------------------------------
----------------------
>DNA-N41_DR|556643
------------------------------------------------------------
----------------------------------------------------aatggc--
--tctcattaactagta-------attgagta-------tttatttat--------ttat
ttt----tt------------tcatttttat---------ac---aca------------
---catttgaa----------cttct----------------------------------
------------------------------------------------------------
------ta----cgctcatt---------a------gct--ctttct---taaa------
ctcattc--------ttctatt-aa-t-----gta---t-tt---gtgat----------
-------tttct-------a-aat-------gaacatt-cacatg--caca---------
ag---gatagtcatt-tgt---a------t--aat-----ac-at------gtcc--aaa
cc----------------ag----------------------------------------
------------------------------------------------------------
------------------------------------------------------------
------------------------------------------------------------
------------------------------------------------------------
------------------------------------------------------------
------------------------------------------------------------
------------------------------------------------------------
------------------------------------------------------------
----------------------
>DNA-N41_DR|556644
------------------------------------------------------------
------------------------------------------------------------
------------------------------------------------------------
--t-------------------ctcattcac---------ta---ata------------
---attcc----------------------------------------------------
-atatg----------------------ttt---ttcatat-tgat-------acg----
------tg----cacataag---------a------act--tcttttctattga------
acctttc--------ttctgct-ag-t------aa--at-ct---ggaatgtttg-----
--gatctgttct-------a-aat-------gagcatc-tgagtg--aacg---------
ag---gttagtaatt-tcc---a------a--aat-----ac-ac------acaa--aaa
cc--aggccca--------t------atg-ggc---------tttcctg--ccagatt--
atgaa---------t------------taagaa-gg------------------------
---------------------------gacatttat----------tgcacacaaaaaa-
----------------aaaa----gaaaatt-------------aact---ttaat---g
gt--aatgaaagc---ttttgttccatgtg------------------------------
------------------------------------------------------------
------------------------------------------------------------
------------------------------------------------------------
------------------------------------------------------------
----------------------
>DNA-N41_DR|556645
------------------------------------------------------------
---------------------------------------------------caatagc--
--tctcatttattaata-------ag----ta-------catagatta------------
--t------------------ttatatttgc---------ac---tca------------
---cttttaaa----------ctatgcgaaaa--------------------------at
ttttct------------cccagcttacagt---acaacatg----------tgta----
------cat---------cc---------a------aat--tattct---taagc-----
-tcgcta--------tggtgtc-ag-t-----gaa---t-ta---ggagt----------
-------attca-------a-aat-------gagtcat-c--------------------
------------------------------------------------------------
------------------------------------------------------------
------------------------------------------------------------
------------------------------------------------------------
------------------------------------------------------------
------------------------------------------------------------
------------------------------------------------------------
------------------------------------------------------------
------------------------------------------------------------
------------------------------------------------------------
----------------------
>DNA-N41_DR|556646
------------------------------------------------------------
------------------------------------------------------------
ggtctcattcactaata-------at----tg----------------------------
--------a---------gcagttcatttgt---------att-tatag-----------
--gcacattaa----------ctcctcatgaaa-------------------------aa
tctttg-----------cctt---------------------------------------
------------------------------------gtt--tgttct---caac------
ctcagtc--------taatgct-ga-a-----gaa---t-tt---gaagt----------
-------gttct-------a-aat-------gagctgc-tgtgtg--cac----------
ag---gttggtcatt-tgc---a------t--aaa-----ac-at------ggcc--aaa
cc--atctctac------at------aaggggc---------ttttc----ataaaac--
------------------------------------------------------------
------------------------------------------------------------
------------------------------------------------------------
------------------------------------------------------------
------------------------------------------------------------
------------------------------------------------------------
------------------------------------------------------------
------------------------------------------------------------
----------------------
>DNA-N41_DR|556647
------------------------------------------------------------
------------------------------------------------------------
------------------------------------------------------------
------------------------------------------------------------
------------------------------------------------------------
tttcc-----------------accggattc---gcaacagg----------tgtt----
------tg----agcacatg---------c------att--tgttct---tacc------
cttataa--------gggtgtt--gat-----gaa---t-ct---agatt----------
-------attct-------a-attga---gagag-----cacataaccgca---------
-----ggtggtaatt-agc---a------t--aat-----ac-ac------gccc--aaa
cc--atctccac------at------a---------------------------------
------------------------------------------------------------
------------------------------------------------------------
------------------------------------------------------------
------------------------------------------------------------
------------------------------------------------------------
------------------------------------------------------------
------------------------------------------------------------
------------------------------------------------------------
----------------------
>DNA-N41_DR|556648
------------------------------------------------------------
------------------------------------------------------tgac--
--tttctttaactaata-------at----tg-------tatatga-------------t
t-t----tc--------------gtatttat---------at---aca------------
---cattttaa----------cttctcactga-------------aa------------c
ttgct-----------------gcataattt---accacatg----------tcct----
------ta----cg---------------------------cacact---taaa------
cttgttt--------ttctgtt-tg-t-----gag---t-tt---aaagtcatga-----
---------------------------------------tgtgtg--ccta---------
ag---gttagtcatt-tgc---a------t--aat-----aa-ac------g--------
------------------------------------------------------------
------------------------------------------------------------
------------------------------------------------------------
------------------------------------------------------------
------------------------------------------------------------
------------------------------------------------------------
------------------------------------------------------------
------------------------------------------------------------
------------------------------------------------------------
----------------------
>DNA-N41_DR|556649
------------------------------------------------------------
------------------------------------------------------------
------------------------------------------------------------
------------------------------------------------------------
------------------------------------------------------------
------------------------------------------------------------
------------------------------------------------------------
------------------------------------------------------------
------------------------------------------------------------
------------------------------------------------------------
---------------------------------------------cc----ccaaagt--
ggcac---------tt--c------tccagcga-aaa------------------ttata
agaaatcacagtatgaa-tttagaagagacaatta-----------aacaaagaaacaa-
-----------------aag----aaaaag--------------aact---ctaat---g
gt--aatgaagg--------ttttgatattggttgt-----ggaaaatgtgttc-agtcc
t-gaaaa--cgaagtaaaacgcgctgca--tttg---ttgactttagaaaatac------
----------------aaatttcaaaacg---ttttataatgctagcataggcaac--ca
ctgtatca-gcggtcttgatgcttaa------------gcgctttttctgcag-------
------------------------------------------------------------
----------------------
>DNA-N41_DR|644082
agtcattttcacccacacatacaagggcattccaaagcagca------------------
---------------cttgtccagagaaaattgatgccaagga--atcaaatcatggg--
--tctcgtt-----gtaatgg--agta---tg---------------------------t
ttt------------------tggtatttat--------------gag------------
-cacac---------------tttctcacaaa-------------------------acc
attct-----------------gcctaattc---acaacaca------------------
---------------------------------tttgtt-atacttt-------------
attgtcc--------attcatt----t-------------tt------------------
------------------------------------------------------------
------------cttctgc---------tt--agt-------------------------
------------------------------------------------------------
--------g---------------------------------------------------
------------------------------------------------------------
------------------------------------------------------------
------------------------------------------------------------
------------------------------------------------------------
------------------------------------------------------------
------------------------------------------------------------
------------------------------------------------------------
----------------------
>DNA-N41_DR|644083
------------------------------------------------------------
------------------------------------------------------------
------------------------------------------------------------
------------------------------------------------------------
------------------------------------------------------------
------------------------------------------------------------
------------------------------------------------------------
------------------------------------------------------------
--------ttct-------a-aat-------gagcgac-tgtgtg--taca---------
ag---gttggtcatt-tgc---a------t--att-----ac-ac------tccc--aaa
tg--agctccat------at------cag-gtt---------tttct----acaaagt-g
gggtc---------tc--a------ttcactaataattgtgtatat---ttgtttgtatt
tccatgcacatttcaac-ttaacatgaaagatttcagact-------------aattga-
---------------------------------------------------ctaacacac
gt-gcatatgcac---atgactttactcttaaacatg-----------------ttcctc
tg--------------------------------ttagtgggtttggag-----------
------------------------------------------------------------
--------t---------------------------------------------------
------------------------------------------------------------
----------------------
>DNA-N41_DR|644084
------------------------------------------------------------
------------------------------------------------------------
------------taatac------at----tg-------catgtgtat----------gt
ttt-------------------catattcat---------ac---aca------------
---cgtttgaa----------ccactcaaaaa-------------aat------------
------------------tactgctcaattc---acaacaca------------------
--gaccta----cacacaca---------a------gct--tgttct---taaa------
ctccttc--------ttctgct-ag-t-----gaa---t-tt---ggagt----------
-------cttgt-------------------gagtgcc-tgtgta--aact---------
ag---gttaataatt-tgc---a------t--aat-----ac-ac------gccc--aaa
cc--aactacat------at------aaa-ggc---------tttta---agcaaaga--
ggcac---------tc--a------tccggaaa-aa------------------------
------------------------------------------------------------
------------------------------------------------------------
------------------------------------------------------------
------------------------------------------------------------
------------------------------------------------------------
------------------------------------------------------------
------------------------------------------------------------
----------------------
>DNA-N41_DR|644085
------------------------------------------------------------
------------------------------------------------------------
------------------------------------------------------------
------------------------------------------------------------
------------------------------------------------------------
----------------------acctaattt---ttaacatg----------tgca----
------ta----tgcctatc----------------att--tattttt--taac------
atcattt--------atatatt-ag-c-----aaa---t-ttagtgaatt----------
tg-------------------aat-------taacaac-tgctgg--caaa---------
ag---gttagtcatt-tgc---a------c--aaa-----ac---------cccca-aaa
cc--atcattat------atg-----aag-------------tttct----gca------
------------------------------------------------------------
------------------------------------------------------------
------------------------------------------------------------
------------------------------------------------------------
------------------------------------------------------------
------------------------------------------------------------
------------------------------------------------------------
------------------------------------------------------------
----------------------
>DNA-N41_DR|644086
------------------------------------------------------------
------------------------------------------------------------
------------------------------------------------------------
---------------------gcgcataaa------------------------------
------------------------------------------------------------
------------------------------------------------------------
-------------------------------------tt--tgctca---taacc-----
-ttattt--------taaagtt-ag-t-----gaa---t-tt---ggtgt----------
-------ttt--------------------------ac-tgcaca--gatg---------
ag---gttagtcatt-tgc---a------t--aaa-----ac-at------gccc--acg
tc--aactccat------ac------aag-gat---------tttc--------------
------------------------------------------------------------
------------------------------------------------------------
------------------------------------------------------------
------------------------------------------------------------
------------------------------------------------------------
------------------------------------------------------------
------------------------------------------------------------
------------------------------------------------------------
----------------------
>DNA-N41_DR|644087
------------------------------------------------------------
------------------------------------------------------------
------------------------------------------------------------
------------------------------------------------------------
----------------------acctctcacc-------------aa------------a
agtct-----------------gtctaattc---agattgga----------tgt-----
-----ata----ttcacatg---------a------att--tgatct---caa-------
ctcattt--------taataat-aa-t-----gag---t-tt---ggagt----------
-------attct-------a-aat-------aaaaacca--cacg--ctta---------
ag---tatactcgtt-tgc---a------t--gaa-----gc-ac------accc--aaa
cc--atccccat------------------------------------------------
------------------------------------------------------------
------------------------------------------------------------
------------------------------------------------------------
------------------------------------------------------------
------------------------------------------------------------
------------------------------------------------------------
------------------------------------------------------------
------------------------------------------------------------
----------------------
>DNA-N41_DR|644088
------------------------------------------------------------
--------------------------------------------------------ga--
--tcttatttacaaatc-------at----tt-------tatagat--------------
tgc------------------ttttatttat---------t-------------------
---tgtttgaa----------cat------------------------------------
------------------------------t---gaaacatt----------ttta----
------cat----------------------------------tttt---cacactactg
tttattc--------taatttt-ag-t-----gaa---t-tt------------------
------------------------------agagtaaa-tgag-----------------
-------cggccatg-tgt---a------a--aatccaaaac-ag------gcct--aag
cc--atctcaaa------at------aag-ggc---------tctcc----aca------
------------------------------------------------------------
------------------------------------------------------------
------------------------------------------------------------
------------------------------------------------------------
------------------------------------------------------------
------------------------------------------------------------
------------------------------------------------------------
------------------------------------------------------------
----------------------
>DNA-N41_DR|644089
------------------------------------------------------------
------------------------------------------------------------
------------------------------------------------------------
------------------------tatttat---------at---gta------------
---cagttgaa----------catctcatgaa-------------aa------------c
tttca-----------------acctaattc---acaacacg----------tgca----
-----gtg----cgcacaca---------a------gtt--tgccct---caag------
gtc---------------------------------------------------------
------------------------------------------------------------
--------agtaatt-tcc---a------t--aat-----ac-ac------actc--aat
cc--agccccat------atac--gtaag-aag---------tttcc----acgaagc--
accac---------ttg--------cccaaata---------------------------
-------aaattatgat-ttaattagagac---------------tggcaccgaaaca--
-----------------aaa----gaaaaag-------------aact---gtaat---g
gt--aatgaagg--------atttattgttagatgt-----ggaacacgctttc-agttc
t-----------------------------------------------------------
------------------------------------------------------------
------------------------------------------------------------
------------------------------------------------------------
----------------------
>DNA-N41_DR|644090
------------------------------------------------------------
------------------------------------------------------------
---ctcattctaaaa---------ac----tg-------tgcagatta------------
------atc-----------atgatgtttat--------------aca------------
---cattcaaa----------cttctcatgaa-------------------------gac
ttttt-----------------gcctaattc---atagcatg----------cgca----
------ca----tgcacata------ctca---catatt--tgttct---taag------
ctcattc--------taatgtt-ag-------gaa-------------------------
-------------------a----------------------------------------
----------------tgt---a-------------------------------------
--------------------------aag-------------------------------
---------t--------------------------------------------------
------------------------------------------------------------
------------------------------------------------------------
------------------------------------------------------------
------------------------------------------------------------
------------------------------------------------------------
------------------------------------------------------------
------------------------------------------------------------
----------------------
>DNA-N41_DR|644091
------------------------------------------------------------
---------------------------------------------------caatggt--
--tgtcattcacaaata-------gt----tg---------tgt------------aggt
ttt----t----------------catattt---------ac---aca------------
---catttaaa----------cttctcacgaa-------------aa------------a
tttcc-----------------gtctaattc---acaacaag----------ttca----
------ta----cactcaag-----------------tt--tgttct---taaa------
cttgttc--------ttctgtt-ag-t-----gaa---t-tg------------------
--------ttct-------c-agt-------gagcatt-cgcatg--catg---------
tt---attagtaatt-tgt---a------t--aat-----ac-ac------accc--aag
cc--agttaagt------at------aag-ggc---------tttcc----tcaaagc--
ggcac---------tt--g------tccagaga-a------------------------a
ataagtcaaattattaa-ttaagaagagacaattat----------ggcagcaaaacaa-
-----------------agg----gaaaaga-------------gctt---caaac---g
ct--aataaa--------ggttttgattttgcatgt-----cgaacacactt-----ttc
t-gaaaacgtgaggtgaattgcactgcatttttg---ttgactttagaagaga------t
ttttc---aaaatagcagagcgcctcaca---ttttttgatgctagcctaggaaac--ca
ctgtatca-ataaacttgatgctcagt---------tgctttctttttttttttt-----
-ttaca-ttttccaactgcaggtacaca-gagcacaccgtcaaa----------------
----------------------
>DNA-N41_DR|644092
------------------------------------------------------------
------------------------------------------------------------
------------------------------------------------------------
------------------------------------------------------------
------------------------------------------------------------
-----------------------------------------------------gcg----
------ca----tgcacata---------c------att--cgtcct---catc------
ctcgctg--------taatgtt--aat-----gat---t-cc---cgatt----------
-------attct-------t-tacga---ggaag-----cgcgcgtctgca---------
-----gttacaaatt-agc---a------t--aat-----aa-ac------ggcc--aaa
cc--atctccat------at------at----------------tcc----gcttttt-a
aagaa---------gc--g------cctgagag-aa------------------------
------------------------------------------------------------
------------------------------------------------------------
------------------------------------------------------------
------------------------------------------------------------
------------------------------------------------------------
------------------------------------------------------------
------------------------------------------------------------
----------------------
>DNA-N41_DR|644093
------------------------------------------------------------
---------------------------------------------------caatggg--
--tcttattcactaaga-------ac----gg-------catacgc-------------t
tat----tt--------------gtatttat---------at---aca------------
---catttaaa----------ctactcatgaa-------------aa------------c
tttca-----------------aattaattc---aaaacgta----------cgca----
------ca----caagagctt--------gttc---ttt--aactct---taaa------
cttgttc--------ttctctt-ag-g-----gaa---t-tt---ggagaaaatg-----
---------------------------------------tgcctg--cataaa-----tt
ag---gttattaatt-tgc---a------t--aat-----ac-tt------gccc--aat
ct--tgctctat------at------agg-gac---------ttttc----gcaaagt--
ggccc---------tc--a------tccagaga-aa------------------------
------------------------------------------------------------
------------------------------------------------------------
------------------------------------------------------------
------------------------------------------------------------
------------------------------------------------------------
------------------------------------------------------------
------------------------------------------------------------
----------------------
>DNA-N41_DR|644094
------------------------------------------------------------
------------------------------------------------------tgag--
--tctta---actaata-------at----tg-------cgatat--------------t
tat----tt--------------gtatatga---------ac---atc------------
---cagc---------------ttctcac--a-------------aa------------c
-ttcc-----------------aactaattc---aca-----------------tg----
------tg----catga---------------------c--tgctct---taag------
tttgttc--------tttagtt-ag-t-----gaa---t-tt---g--------------
------------------------------------------------------------
------------------------------------------------------------
------------------------------------------------------------
------------------------------------------------------------
------------------------------------------------------------
------------------------------------------------------------
------------------------------------------------------------
------------------------------------------------------------
------------------------------------------------------------
------------------------------------------------------------
------------------------------------------------------------
----------------------
>DNA-N41_DR|644095
------------------------------------------------------------
---------------------------------------------------cactgga--
--tgtcgttcaatgata-------at----tg-------cgcacgt-------------t
ttt-------------------cgcatttat-------gcgc---aca------------
-gacttatgaa----------------------------------------------atc
tttcg-----------------atgtaattt---tgtaaatg----------cgaa----
------cag---ctta-acct--------------------tgttcg---caat------
ctcattt--------gtctgtt-ag-g-----gaa---t-tt---gga------------
------------------------------------------------------------
------------gt----------------------------------------------
------------------------------------------------------------
------------------------------------------------------------
------------------------------------------------------------
------------------------------------------------------------
------------------------------------------------------------
------------------------------------------------------------
------------------------------------------------------------
------------------------------------------------------------
------------------------------------------------------------
----------------------
>DNA-N41_DR|728895
------------------------------------------------------------
---------------------------------------------------cattggg--
--tttcattcacgtttt-------cg----ta-------tttact----------tat-t
tac----gt--------------acatttat---------ac---aca------------
---catttaaa----------cttctcatgaa-------------aa------------c
tttcc-----------------acctaaatc---acaacaca----------tggg----
------------tacacaca---------a------gtt--tgttct---taaa------
cttgttc--------ttccatt-ag-t-----gaa---t-tt---ag-------------
--------------------------------agcgta-cacatg--caca---------
ag---gttagtaatt-tgc---a------t--aat-----at-gt------gctc--aaa
ct--agctctat------at------atg-ggc---------tttcc----acaaagt--
agcac---------at--g------tttagaaa-taattac------------------a
agacgacaaattatgaa-ttaagaagagaccattat----------ggcactgaaacaa-
-----------------aag-----acaaag-------------aact---ctaat---g
gt--aatgaa--------ggttttgatgttggatgt-----gaaacacactttc-agttt
t-gaaaacgtgatgttaaacgcactggatttttg---ttgactttagaaaaga------c
tctg---------------------cgct---tttcatgatgctggt--------taaca
ctgtatca-attgttttgatgctaag-----------gcacgtttctgcacagag-----
-ttgactttttccagctgaaggc-------------------------------------
----------------------
>DNA-N41_DR|728896
------------------------------------------------------------
---------------------------------------------------cattgtg--
--tttcattctctaata-------at----ta-------tag-aaaa------------t
tat----tt--------------gtatttat--------------atg------------
---cacaa----------------------------------------------------
------------------------------------------------------------
--------------------------------------------tca---aaac------
ttctcac--------aaaaaaa-a------------------------------------
------------------------------------------------tct------ccc
aa---att-----ca-cac---g------t--tca-----ac-ac------gttc--aaa
ca-------tat------at------aga-ttt---------gtttt-------------
------------------------------------------------------------
------------------------------------------------------------
------------------------------------------------------------
------------------------------------------------------------
------------------------------------------------------------
------------------------------------------------------------
------------------------------------------------------------
------------------------------------------------------------
----------------------
>DNA-N41_DR|728897
------------------------------------------------------------
---------------------------------------------------caatgtg--
--tctcaatcactaata-------at----tgcatatgttttgt------------tttt
ttt----t---------------gtatttat---------at---gca------------
---catttaaa----------ctttccacata----------------------------
---------------------------attt---acgaattg----------tgca----
------ta----tgcatatt---------a------ctt--tgttct---taaa------
ctctctc--------ttctgta-ag-t-----gaa---t-at---acgtt----------
-------gttct-------g-agg-------aagcatc-ggtgtg--caag---------
cg---atcagtaatt-tgc---a------t--aat-----ac-ac------accc--acg
cc--aactccat------ag------aag-ttc---------tttct----gcaaagt--
ggcac---------tt--g------tccataga-a-aat--------------------t
ataagtcaaattaacaa-ttaaaaagagttgattat----------ggcactgaaa----
-------------------------aaaaag-------------gact---ttagc---a
tt--aattaa--------gtttttgaggttggatgt-----ggagcaaact------ttc
t-gaaaatgcgaggtaaaacacaatacatttttg---ctgcctttagaaaaga-------
------------------------------------------------------------
------------------------------------------------------------
------------------------------------------------------------
----------------------
>DNA-N41_DR|728898
------------------------------------------------------------
------------------------------------------------------------
------------------------------------------------------------
------------------------------------------------------------
------------------------------------------------------------
------------------------------------------------------------
------------------------------------------------------------
------------------------------------------------------------
------------------------------------------------------------
------------------------------------------------------------
------------------------------------------------------------
------------------------------------------------------------
------------------------------------------------------------
------------------------------------------------------------
---------------------tttaatgttggatgtg---tgaaacatgctttc-gggtc
t-gtaaatgaaagatgcaacataatacatttttg---ttgac-----------------a
tttttgttgaaaatat-------------tttttttatgatgc-----caggtaac----
ccatatca-acagtcttaatgctcagtca------a---------tgtttctgcat-aga
tttaatttt---------------------------------------------------
----------------------
>DNA-N41_DR|728899
------------------------------------------------------------
---------------------------------------------------caatggg--
--tctcattcactaata-------------------------------------------
------------------------------------------------------------
----------a----------cttatgacgaa-------------aca-----------a
attcc-----------------acctaattt---acaacaca----------tgcg----
------ta----tgcacaaa---------a------gtt--tgttct---aaaa------
ctggttg--------ttctatc-ag-c-----taa---t-tta--g--------------
------------------------------------------------------------
agtgtatctgcgagg-tta---g------t--aat-----tcag----------------
-----------------------------------------------------atacc--
agctc---------tt--t------acacaagg-cagctaaaat------------tata
ggaagacaaattatgaa-ttaa-aagagacaattgt----------gacactaaa-----
------------------------------------------------------------
------------------------------------------------------------
------------------------------------------------------------
------------------------------------------------------------
------------------------------------------------------------
------------------------------------------------------------
----------------------
>DNA-N41_DR|728900
------------------------------------------------------------
------------------------------------------------------------
------------------------------------------------------------
------------------------------------------------------------
---------aa------------------------------------------------c
ttccc-----------------atctaattc---acaatatg----------tgta----
------ca----tacacaca------atga------gct--tgtttt---taaa------
tttgttc------------------------------tt-ct---ggagt----------
-------ctttt-------a-aat-------aagtgct-cacaag--caaga--------
----tgttagtaatt-tgc---a------t--aat-----at-aa------gccc--aat
ct--agcaccat------ac------aag-gac---------tttcc----acaataa--
ggtgc---------tt--g------tctagaaa---------------------------
------------------------------------------------------------
------------------------aacaacg-------------ggtg---ttatt--ca
ct--aatagttgcat-aagcttttggtatt-----------tatacttacattt------
--gaa-------------------------------------------------------
------------------------------------------------------------
------------------------------------------------------------
------------------------------------------------------------
----------------------
>DNA-N41_DR|728901
------------------------------------------------------------
-----------------------------------------------------atgtg--
--tctcatttactaata-------ac----tg-------tgtgggga------------t
tat----tt-------------tgtatttgt---------at---gta------------
---cagaggag----------cttctcacaaa-----------agaaaaa----------
----------------------------------agaacactcggagct---tgtg----
------tgca--tgcacatc---------a------att--ggttct---taac------
cttgttc--------aaatgtt-aa-t-----gaa-----tt---aaagc----------
-------attcc-------a-aat-------gagcatc-cgctta--ccca---------
ag---gatagtcatt-tgc---a------t--aaa-----ac-ac------atcca----
------------------------------------------------------------
------------------------------------------------------------
------------------------------------------------------------
------------------------------------------------------------
------------------------------------------------------------
------------------------------------------------------------
------------------------------------------------------------
------------------------------------------------------------
------------------------------------------------------------
----------------------
>DNA-N41_DR|728902
------------------------------------------------------------
------------------------------------------------------------
------------------------------------------------------------
------------------------------------------------------------
------------------------------------------------------------
------------------------------------------------------------
----------------catg---------a------gct--tcttct---taaa------
cttct--------------gtt-ta-t-----gaa---t-tt---ggagt----------
-------ataat-------a-aat-------gagcgcc-cat------aca---------
ag---gttaacaatt-tgc---a------a--aac-----ac-ct------gccca-aaa
cc--agttccac------at------aag-ggctt-tcc---ttttta--cactaatt--
----------tgaact---------tctcatgtaaactttctgtct--------------
------------------tattcataatgcatgtatgc----------------------
-----------------aca----------------------------------------
------------------------------------------------------------
------------------------------------------------------------
------------------------------------------------------------
------------------------------------------------------------
------------------------------------------------------------
----------------------
>DNA-N41_DR|728903
------------------------------------------------------------
------------------------------------------------------------
------------------------------------------------------------
------------------------------------------------------------
------------------------------------------------------------
------------------------------------------------------------
--------------------------------------------tct---tatg------
tt---------------------at-t-----gaat----tt---ggattttgta-----
------aactat---------aac-----aacag--------atg--ccca---------
at---gttac-aatt-tgc---a------c--aaa-----ac-aa------gccc--aaa
--gcatctttat------at-------gg-ggc---------tttca----gaatagc--
------------------------------------------------------------
------------------------------------------------------------
------------------------------------------------------------
------------------------------------------------------------
------------------------------------------------------------
------------------------------------------------------------
------------------------------------------------------------
------------------------------------------------------------
----------------------
>DNA-N41_DR|728904
------------------------------------------------------------
------------------------------------------------------------
------------------------------------------------------------
------------------------------------------------------------
------------------------------------------------------------
------------------------------------------------------------
------------------------------------gct--tgctct---tcaa------
ctcgttc--------ttccgtt-ta-t-----aaa---t-tt---ggagt----------
-------cttct-------a----------------------------------------
-----gagcacaatt-tgc---a------t--aat-----ac-ac------accc--aaa
cc--accctcat------at------aat-gct---------ttcca----caaaagc--
agcac---------tt--g------ttcagaca-aa------------------------
------------------------------gattat------------------------
------------------------------------------------------------
------------------------------------------------------------
------------------------------------------------------------
------------------------------------------------------------
------------------------------------------------------------
------------------------------------------------------------
----------------------
>DNA-N41_DR|728905
------------------------------------------------------------
------------------------------------------------------------
--------------atg-------ct----tagtcg-----------------------c
ttt----tt-------------------------------ct---gca------------
---gagttaac----------ttccagctgca-------------gg-------------
---------------------cgtatagagc---gctacgtc----------aaaatg--
-----------------------------a------gtt--tgatcc---tgaa------
cttgttc--------ttctgtt-ag-t-----gaa---t-tt---aaatt----------
-------gtttc-------a-gg--------gagtgtc-cttgta--catg---------
ag---attactaatt-tgc---a------t--aat-----ac-ac------gccc--aca
ca--agctccat------at------aag-ggc---------tttcc----tcaaact--
aaaac---------ta--aaaaaatttcaaagt-ca------------------------
--------aattacaaa-ttaagaagagac------------------------------
-----------------------cacaaaag-------------aatt---ttaac---a
tt--aatgaa--------ggtttttatgttagatat-----ggaataggcact-------
------------------------------------------------------------
------------------------------------------------------------
------------------------------------------------------------
------------------------------------------------------------
----------------------
>DNA-N41_DR|728906
------------------------------------------------------------
------------------------------------------------------------
------------------------------------------------------------
------------------------------------------------------------
------------------------------------------------------------
------------------------------------------------------------
-------a----tgcacata---------a------gct--tgttct---taaa------
ctcgttt--------ttct-tt-tg-t-----taa---t-tt---ggagt----------
-------cct-t-------a-act-------gagcgtc-cacatg--caca---------
ag---gttggtaatc-tgc---a------t--aat-----aa-ac------gcc------
-----attccat------at------aag-ggc---------tttcc----acaaagc--
agcac---------tc--a------tccacaaa-aa------------------------
------------------------------------------------------------
------------------------------------------------------------
------------------------------------------------------------
------------------------------------------------------------
------------------------------------------------------------
------------------------------------------------------------
------------------------------------------------------------
----------------------
>DNA-N41_DR|728907
------------------------------------------------------------
---------------------------------------------------caataag--
--tcctattcgttaata-------ac----tg-------tgtaca--------------a
tat----tc--------------atattcat---------tt---gca------------
---cattttga----------ac-----aaaa-------------aa------------t
gttct-----------------gcctaattc---acaacg------------tgtt----
------ca----agctcatg---------a------gct--tgctct---tata------
cttaatc--------ttctgtt-ag-t-----aaa---t-tt---ggag-----------
--------tctt-------a-aat-------gagtgtc-tgtgtg--cata---------
aa---gttagtaatt-tgc---a------t--aat-----ac-ac------acac--aaa
ct--aacaccat------at------aag-ggt---------ttttc----gccaa----
------------------------------------------------------------
------------------------------------------------------------
------------------------------------------------------------
------------------------------------------------------------
------------------------------------------------------------
------------------------------------------------------------
------------------------------------------------------------
------------------------------------------------------------
----------------------
>DNA-N41_DR|728908
------------------------------------------------------------
------------------------------------------------------------
------------------------------------------------------------
------------------------------------------------------------
------------------------------------------------------------
------------------------------------------------------------
------------------------------------------------------------
------------------------------------------------------------
------------------------------------------------------------
------------------------------------------------------------
----------at------gt------aag-ggg---------ttttc----acaaagc--
accac---------tt--g------tccagaga-aat------------------ttata
ttgagacaaattatgaa-ttagcaagagacaattaa----------ggcacaaaaacaa-
-----------------aaa----aataaataa----aaataaaaaca---taaataaca
gt--aatgaagg--------ttttgatgatggatct-----agaatatactttc-agttc
t-gaaaatgtgaggtaaaatacattgcatttttg---ttgactttaaatttctttttttt
ttttttttttttgagtagaatactgtgtg---tttcatgatgc-----taggcaac--ca
ctgtatca-acagtctggatgcccag--gcactacagagttgactttttttca-------
--------------actgcatgggcaca-gagcacgccatcaaa----------------
----------------------
>DNA-N41_DR|810514
------------------------------------------------------------
------------------------------------------------------------
-------------tatg-------------------------------------------
----------------------catattcaaa----------------------------
---------------------cttctcacaat-------------ta------------g
tttttt---------------tccaaaattc---acaacatg----------tgtg----
------ta----catacatg--------------------------------aa------
--------------------------------------t-tt---cgagt----------
-------attat-------a-aat-------gagtggc-aacatg--caca---------
ag---gttggtcatt-tgc---a------t--aaa-----ac-ac------atcc--aaa
cc--aagaccat------at------aag-gcc---------ttcct----aca------
------------------------------------------------------------
------------------------------------------------------------
------------------------------------------------------------
------------------------------------------------------------
------------------------------------------------------------
------------------------------------------------------------
------------------------------------------------------------
------------------------------------------------------------
----------------------
>DNA-N41_DR|810515
------------------------------------------------------------
------------------------------------------------------------
-----------ctaatt-------at----tg-------catgga--------------t
ttt------------------tcatattta------------------------------
---catgcaaa---------gtgcctcaagaa--------------------------aa
acttccaac---------ttgtgctttatgc---aaattaag----------tg------
------------------------------------------accct---cagt------
cttattc--------taatgtt--------------------------gc----------
-------att-t-------a-aat-------gaaacac-aacatg--ctta---------
ag---ggtagttgtt-tgc---a------t--gaa-----ac-ac------accc--aaa
cg--ctcaccac------at------aag-ggc---------attc--------------
------------------------------------------------------------
------------------------------------------------------------
------------------------------------------------------------
------------------------------------------------------------
------------------------------------------------------------
------------------------------------------------------------
------------------------------------------------------------
------------------------------------------------------------
----------------------
>DNA-N41_DR|810516
------------------------------------------------------------
------------------------------------------------------------
------------------------------------------------------------
-----------------------------at---------gt---gca------------
---cgtttgta----------cttctaataaa-------------aa------------a
cttct-----------------tcataatcc---acaacaca----------tgca----
------ta----ggcacatg---------a------gtt--tgttct---aaaa------
ctcgttc--------tactgtt----------gaa---t-tt---ggagtgtgag-----
--gctcttgtct-------a-aat-------tagcttt-tacatg--caca---------
ag---gttagtaatt-tat---aatgtagt--agt-----ac-ac--------cc--gaa
gc--ttctctat------tt------aag-gac---------tttcc----tcatagt--
ggca---------------------cttgtgga-aagctctatttaaggctttcctcaaa
gtggagaaaattctaaa-ttgacaaaatatgaatta---------tggcaccaaaaaaa-
-----------------aaa----aaaaaacttg----------aaca---taacta--a
gg------------------tgttgatgt------------ggaacatgctttc-agttt
---------------------cagttcattttcg---ttgactttaaaaaaaa------a
cactttt------------------tttt--tttttttgatg-----caaggcaaccaca
ctgtatca-aaggtcttgatgttcag------------gcactttttctgcag----aga
gttgaccttttccaactgcaggtgcaca-gagcgcactgtcaaa----------------
----------------------
>DNA-N41_DR|810517
------------------------------------------------------------
------------------------------------------------------------
--tctcattcactaata-------ac----tg-------catgga--------------t
tgt--------------------ttgttttt--------------taa------------
---tatgcaaagaataa----tttctcacaaa-------------aaa------------
------------------agctgcctaattc---acaacacg----------tgcg----
------ta----tgcataat-------tta------att--tgctcg---cagc------
cttgttg--------taatgtt-aa-t-----gaa---t-tga-----------------
-----gtaatct-------a-aat-------gagcaac-cacaag--tcta---------
aa--agttagtgatt-tac---a------t--a----------at-----------aact
ga--atctccat------at------aag-ggc---------tttct----gca------
------------------------------------------------------------
------------------------------------------------------------
------------------------------------------------------------
------------------------------------------------------------
------------------------------------------------------------
------------------------------------------------------------
------------------------------------------------------------
------------------------------------------------------------
----------------------
>DNA-N41_DR|887120
------------------------------------------------------------
------------------------------------------------------------
-------------aata-------at----tg-------c--gta--------------t
ttt----tt--------------gtatttat---------ag---gca------------
---gatttaaa----------cttctcacaaa-------------aa------------c
tttcc-----------------gcctaattc---acaaaaca----------tg------
------tt----tgcacatg---------a------gtt--tttcct---taaa------
ctctttc--------ttctgtt-gg-t-----gat---t-tt---aaatt----------
-------gttct-------c-agg-------aagcgtc-ctcatg--cacc---------
cg---ataagcagtt-tgc---a------t--aat-----at-gc------gccc--act
cc--acctccat------at------aag-ggt---------tttcc----gcaaagt--
ggcccttagtactgtt--a------tccagagg-aaattat------------------a
aaaagtcaaatcatgaa-ttaggaagagaaatcgat----------ggcaacgaaacaa-
-----------------ata----aacaaag-------------cact---ttagc---a
g---aatgag--------agttttgatgtt------------------------------
------------------------------------------------------------
------------------------------------------------------------
------------------------------------------------------------
------------------------------------------------------------
----------------------
>DNA-N41_DR|887121
------------------------------------------------------------
------------------------------------------------------------
-----------------------------------------------------------t
ttt----tt--------------gtatttat---------ag---act------------
---gatttgaa----------c--------------------------------------
-ttcc-----------------gcctaattc---acaaaa--------------------
-----------------------------a------gtt--tttcct---taaa------
ctgtttc--------ttctgtt-gg-t-----gaa---t-tt---aaatt----------
-------gttct-------c-agg-------aagcgtc-ctcatg--cacc---------
cg---attagcagtt-tgc---a------t--aat-----ac-gc------gccc--act
cc--acctccat------at------aag-ggt---------t------------gaa--
aacccttagtactgtt--a------tccagagg-aaattat------------------a
aaaagtcaaatcattaa-ttaggaagagaaattgat----------ggcaacgaaagaa-
-----------------aca----aacatag-------------cact---ttagc---a
g---aatgag--------agttttaatgtt------------------------------
------------------------------------------------------------
------------------------------------------------------------
------------------------------------------------------------
------------------------------------------------------------
----------------------
>DNA-N41_DR|887122
------------------------------------------------------------
------------------------------------------------------------
------------------------------------------------------------
---------------------------------------------aca------------
---------------------------------------------agtt-----------
----------------------------------------------------tgcaga--
------------cacaagtg---------a------gtt--tgttct---taag------
cttgttg----------------aa-t-----ggag----gt---gaattgaaag-----
------catttt---------aaa-----ataagcagt-gctgtg--caca---------
ag---gctgctaatt-tgc---a------t--aca-----ac-at------gccc--aaa
ctgtaactccaa------at------aag-ggc---------ttcct----gcaaaac--
------------------------------------------------------------
------------------------------------------------------------
------------------------------------------------------------
------------------------------------------------------------
------------------------------------------------------------
------------------------------------------------------------
------------------------------------------------------------
------------------------------------------------------------
----------------------
>DNA-N41_DR|887123
------------------------------------------------------------
----------------------------------------------------aatgga--
--tctcgttcactgcta-------ac----tg-------cat------------------
--------------------------tattt--------------aca------------
---tttttgaa----------cttcttaca------------------------------
------------------------aaaattc---acaacaca----------tgca----
-----------------------------a------atg--agttct---taag------
ctctttt--------tgatgtt-aa-t-----gag---t-tt---taagtataca-----
---------------------aat-------gagcagc-cgagtg--catt------atg
t------gggtcatt-tgc---a------t--aaa-----ac-ac------accc--act
cc--gtttccaa------at------aag-ggc---------tttct----gcaaa----
------------------------------------------------------------
------------------------------------------------------------
------------------------------------------------------------
------------------------------------------------------------
------------------------------------------------------------
------------------------------------------------------------
------------------------------------------------------------
------------------------------------------------------------
----------------------
>DNA-N41_DR|887124
------------------------------------------------------------
------------------------------------------------------------
------------------------------------------------------------
------------------------------------------------------------
------------------------------------------------------------
------------------------------------------------------------
------------------------------------------------------------
------------------------------------------------------------
------------------------------------------------------------
-----------aatt-cac---a------t--aat-----at-aa------gccc--aaa
cc--agatccat------at------aag-ggc---------attcc----ccaaagc--
agcac---------tt--g------tcaagaga-aat-----------------------
----------------------------acaatttt----------agcactgaaaca--
-----------------aaa----gacaaagaaa---aag----aact---ttaac---a
at--aataaaca--------tg--------------------------------aggttt
t-g---------------------------------------------------------
------------------------------------------------------------
------------------------------------------------------------
------------------------------------------------------------
----------------------
>DNA-N41_DR|887125
------------------------------------------------------------
------------------------------------------------------------
------------taatg-------gt----aa-------tgaagt--------------g
tttga----------------tgttgggtgtaga------ac---ttg------------
---c-ttttag----------ttcagaaaaaaaataataat--aaaaacacac----tgc
attttt----------------gttgacttt-agaaaagacgctttttatgatgca----
--aggaaag---cacactgt---------a------tca---ggtct---tgat------
gttcagt--------tgctttt-cc-t-----gtg---t-tc---taaattagcg-----
-----------------------------------tcc-acctga--acaa---------
-g---gtttgtaatt-tgc---a------t--aat-----ac-ac------gccc--aaa
cc--agctccat------at------aagggac---------tttct-------------
------------------------------------------------------------
--------------------caaagcagcacatgtc------------------------
------------------------------------------------------------
------------------------------------------------------------
------------------------------------------------------------
------------------------------------------------------------
------------------------------------------------------------
------------------------------------------------------------
----------------------
>DNA-N41_DR|887126
------------------------------------------------------------
------------------------------------------------------tggg--
--tctcattcacttata-------at----tg-------tgtcc------------gt-t
ttt----ta--------------ataaatat---------gt---gca------------
---catttgaa----------cttctcatgaa-------------aa------------c
tttgc-----------------accgaac-------------------------------
-------------acacatg---------a------gtt--tgttct---taaa------
ctcgttc--------ttctgtt-ag-t-----gaa---t-tt---ggagt----------
------------------------------------------------------------
------------------------------------------------------------
------------------------------------------------------------
------------------------------------------------------------
------------------------------------------------------------
------------------------------------------------------------
------------------------------------------------------------
------------------------------------------------------------
------------------------------------------------------------
------------------------------------------------------------
------------------------------------------------------------
----------------------
>DNA-N41_DR|887127
------------------------------------------------------------
------------------------------------------------------------
------------------------------------------------------------
------------------------------------------------------------
------------------------------------------------------------
----------------------atctaattc---aaaacgtg----------tgta----
------ca----cgcacatg---------a------gct--tattct---taaa------
cttgttc--------ttttgtt-ag-t-----gaa---t-tt---gtgt-----------
--------gtct-------a-act-------gcgcatc-cac------------------
------------att-tgc---a------t--aat-----ac-ac------gcct--aaa
cc--agctccat------at------aag-ggc---------tttct----tcaaaat--
gccac---------t---------------------------------------------
------------------------------------------------------------
------------------------------------------------------------
------------------------------------------------------------
------------------------------------------------------------
------------------------------------------------------------
------------------------------------------------------------
------------------------------------------------------------
----------------------
>DNA-N41_DR|887128
------------------------------------------------------------
------------------------------------------------------------
--tctcgttcactgtta-------at----tg-------cataaa--------------t
gt-----tt-------------cgtatatat---------at---tca------------
---cattagaa----------tttctcacaaa-------------aa------------c
gtt-----------------ctgcctaattg---acaatat-------------------
-ttatgta----cacgcatg---------a------gaa--cgttct---taaa------
cttgt-------------------------------------------------------
--------tctt-------c-agt-------gtgagtc-ctcttc--tacg---------
cc---attgacaatt-tgc---a------t--aat-----ac-at------gccc--acg
cc--agatgtac------agtata-taag-ggc---------tttct----gtaaagc--
ttcac---------tt--g------tctagaga-aaa------------------ttata
agaat------------------aattcataattat----------ggcaatgagccaa-
-----------------aag----aaaaag--------------aact---taaag---g
gt--aatgaagg--------ttttgatgttggatgt-----ggaacacactttctttttt
t-gaaaatgtgaggtaaaaagcactaaatttttc---tttacttaagaaaaaaa-----a
ctcttgtcaaaagagcagagcattttatatttttacagtatgc-----taggcaaccaca
cagtatta-atggtcgtgatgcttggcgatgctgcagagttttctttttctaa-------
---------------cttcag---------------------------------------
----------------------
>DNA-N41_DR|887129
------------------------------------------------------------
---------------------------------------------------cactgga--
--tctcattcactaata-------ac----tg-------c--------------ctatat
tttt---tt-------------tgtatttat---------ac---gca------------
---catttgaa----------cttccgacgaa-------------aa------------c
gttct-----------------gcctaattcacaacaaaatg----------agtttctt
atccaatg----cactcaaaa--------agttgtttgt--tgttct---taaa------
cttgttt--------ttctgtt-ag-t-----gac---t-tt---ggagt----------
------------------------------------------------------------
----gtttggtg-------------------------------aa---------------
------------------at------gaa-gaa---------------------------
--------------tt--a-----------------------------------------
--------------------agaaagagataattat----------ggcactaaaacaa-
-----------------aag-----aataag-------------aact---ttaat---g
gt--aatgaa--------agttttgatgttggatgt-----ggaacacgatttt-acttc
t-aaaatcttgaggtgtcttgcaatgcattttttttgttgactttagaaaagactcttc-
-------------------------tatt---ttttatgatcct-----gggcaaccaca
ctgcatca-atgcacctgatgctca------------ggcactttttc------------
------------------------------------------------------------
----------------------
>DNA-N41_DR|887130
------------------------------------------------------------
------------------------------------------------------------
------------------------------------------------------------
------------------------------------------------------------
------------------------------------------------------------
---------------------------attc---acagtaa------------atg----
------ta----tacgcata---------a------cgt--agttcc---catc------
ctcattt--------tattatccggat-----aaa---t-ct---ggatt----------
-------attct-------g-attct---aaggc-----tgcatgt--gca---------
-----gtttgtcatt-agc---a------t--aac-----ac-at------gccc--aaa
tc--atctccat------at------aag-gac---------tctct----gcataac-c
tgcac---------ct--g------tacag------------------------------
------------------------------------------------------------
------------------------------------------------------------
------------------------------------------------------------
------------------------------------------------------------
------------------------------------------------------------
------------------------------------------------------------
------------------------------------------------------------
----------------------
>DNA-N41_DR|887131
------------------------------------------------------------
---------------------------------------------------cactgag--
--tctctttcactaaag-------at----tg-------tgcata--------------t
tt-------------------------------------------tca------------
---catttgaa----------cttctcacaaa-------------aa------------c
gttcc-----------------acctaattc---ataaaatg----------agca----
------ta----cacatatg---------a------gtt--tgttc--------------
------------------------------------------------------------
------------------------------------------------------------
------------------------------------------------------------
------------------------------------------------------------
------------------------------------------------------------
------------------------------------------------------------
------------------------------------------------------------
------------------------------------------------------------
------------------------------------------------------------
------------------------------------------------------------
------------------------------------------------------------
------------------------------------------------------------
----------------------
>DNA-N41_DR|887132
------------------------------------------------------------
---------------------------------------------------cagtagc--
--tctcattcagtaatc-------ac----tg-------catgaataa-----------t
ttc--------------------atatctat--------------gca------------
---gagtagaa---------------caaaaa-------------aa------------c
atatct----------------ggctaatgc---atagcatg------------------
------tg---------------------agtc--cgctc-tgctcc---taac------
ttagttg--------acatttt-aa-t-----gaa---t-tt---tgagt----------
-------attta-------a-aat-------tagttcc-tgcatg-tcata---------
----ggttagtaatt-tga---a------t--a-------a-------------------
------------------------------------------------------------
------------------------------------------------------------
------------------------------------------------------------
------------------------------------------------------------
------------------------------------------------------------
------------------------------------------------------------
------------------------------------------------------------
------------------------------------------------------------
------------------------------------------------------------
----------------------
>DNA-N41_DR|887133
------------------------------------------------------------
------------------------------------------------------------
------------------------------------------------------------
------------------------------------------------------------
------------------------------------------------------------
------------------------------------------------------------
------------------------------------------------------------
------------------------------------------------------------
------------------------------------------------------------
------------------------------------------------------------
------------------------------------------------------------
--------------ct--g------tgcaaaga-aaa------------------ttata
agatgacaaattatgaa-ttaagatgagatcattat----------tgcacaaacacaa-
-----------------aag----aaaaaa--------------tgct---ttaat---g
ct--aatgaagg--------ttttgatgttgaatgt-----ggaacatgctttc-agttt
t-gaaaaca-----------------------------ttacttcagaaaaaactc----
----------------actgcactgcgct---ttttatgatgc-----taggaaaa--aa
ctgtatct-gcatttttgatgcttttt---------ctgcactgcattttcca-------
--------------actgcagataaaca--------------------------------
----------------------
>DNA-N41_DR|887134
------------------------------------------------------------
------------------------------------------------------------
------------------------------------------------------------
------------------------tatttat---------ag---gca------------
---tgttttaa------------------------------------------------c
ttttta--------------ttgcctaattc---acaacaca----------catg----
------ta----ggcatatt-----tgtga------att--tgttcg---cagg------
tttattg--------taatgtt-tg-t-----gaa---t-at---ggagt----------
-------aatct-------g-aat-------gaacaga-tgcata--catg---------
ag---gttagtcatt-tgc---a------t----------aa------------------
------------------------------------------------------------
------------------------------------------------------------
------------------------------------------------------------
------------------------------------------------------------
------------------------------------------------------------
------------------------------------------------------------
------------------------------------------------------------
------------------------------------------------------------
------------------------------------------------------------
----------------------
>DNA-N41_DR|981615
------------------------------------------------------------
------------------------------------------------------------
------------------------------------------------------------
------------------------------------------------------------
------------------------------------------------------------
------------------------------------------------------------
---------------------------------------------ct---taat------
ctcgttc--------tcttgtt-ag-c-----gaa--ct-tg---ggagt----------
-------ctttt-------a-aat-------gaacgtc-cgcaca--caca---------
ag---attagcaatt-tgc---a------t--aat-----ag-ac------agcc--aaa
cc--agctttcc------gc---------------------------------aaagc--
accac---------tt--g------tccataaa-aa------------------------
--------------------------agacaattaa----------ttcaccaaaatgaa
gc-------------aaaaa----gaaaaag-------------tact---ttaac---t
gt--actgaacgt---gaggttttgctgtcggaggta-----------------------
--gaa-------------------------------------------------------
------------------------------------------------------------
------------------------------------------------------------
------------------------------------------------------------
----------------------
>DNA-N41_DR|981616
------------------------------------------------------------
----------------------------------------------------aatggg--
--tctctttcagtaata-------at----tg-------tgcatg--------------t
ttt----tt-------------catatttat---------a----gaa------------
---catttgaa----------cttctcacaaa-------------aa------------c
ttt-----------------c---------------------------------------
------------------------------------------------------------
------------------------------------------------------------
------------------------------------------------------------
------------------------------------------------------------
------------------------------------------------------------
---------------t--g------cccaggga-aaa------------------ttaaa
ggaagaataatgatgaa-ataagaagagaaaaatat----------ggcactaaaacaa-
-----------------aag----aaaaat--------------aact---ttaacaa--
-------aaagg--------ttttgatgttggatcc-----agaa-atgctttc-agttc
t-gaaaaaggg------------ctgcatttttg---ttgacttcagaaaagagtgct--
--------------------------------ttttaagtttc-----tgggcaatcaca
ctgtatca-ac------gatgctcag------------tcgctgtt--------------
------------------------------------------------------------
----------------------
>DNA-N41_DR|981617
------------------------------------------------------------
---------------------------------------------------caatagg--
--tctcattcactaata-------at----cg-------caaaca--------------t
tta----cca-----------ttattttcac---------acattaaa------------
---cactcaaa----------------------------------aa------------c
tttcc-----------------gttttattc---attaattaaaca----tgtatg----
------ta----tgcacatg----------------agc--tactct-------------
---------------taatatc----t-----------t-tt------------------
---------------------aacc------gaacgac-tgcaag--caca---------
ag---attagtcatt-tgc---a------t--aat-----ac-ac------ggcc--caa
cc--agcttcgt------at------a---------------------------------
------------------------------------------------------------
------------------------------------------------------------
------------------------------------------------------------
------------------------------------------------------------
------------------------------------------------------------
------------------------------------------------------------
------------------------------------------------------------
------------------------------------------------------------
----------------------
>DNA-N41_DR|981618
------------------------------------------------------------
---------------------------------------------------caatggg--
--tcttattcactaata-------at----tg-------catgta--------------c
ttt----tta------------caaatatat---------gc---gca------------
---catttgaa-------------tttacaaa-------------aa------------c
gtttt-----------------actaaattc---tgaa--ca----------cgtg----
------ca----tacaggca---------c------atg--agcttta--aaaa------
tttgttc--------atttgtt-ag-t-----caa---t-tt---ggagc----------
-------gttct-------a-aat-------gagcacc-catgtg--c------------
------------------------------------------------------------
------------------------------------------------------------
------------------------------------------------------------
------------------------------------------------------------
------------------------------------------------------------
------------------------------------------------------------
------------------------------------------------------------
------------------------------------------------------------
------------------------------------------------------------
------------------------------------------------------------
----------------------
>DNA-N41_DR|981619
------------------------------------------------------------
------------------------------------------------------------
------------------------------------------------------------
--------------------------------ga------ac---acg------------
---ctttttag----------ttttgaaaacatgaggc------gcaccgcac----tgc
ctcata----------------gaggacttt-agaaaaga--------------------
-----gcag---tgcactgc---------a------ct----------------------
--------------------------------------t-tt---tatgttggca-----
-----------------------------------act-actgta--tcaa---------
tg---gtcttcaat----------------------------------------------
----------------------------ggcac---------ttttt-------------
------------------------------------------------------------
--------------------ctaagaag--------------------------------
------------------------------------------------------------
------------------------------------------------------------
------------------------------------------------------------
------------------------------------------------------------
------------------------------------------------------------
------------------------------------------------------------
----------------------
>DNA-N41_DR|981620
------------------------------------------------------------
------------------------------------------------------------
---ctcattcagtaataa------at----ta------------------------gcat
atta---tg-------------catatttat---------at---aca------------
------------------------------------------------------------
------------------------------------------------------------
--------------------------------------------------tat-------
--------------------tc-aa-t-------------tt---aaagt----------
-------gttcc-------a-c--------------------------------------
-----ctaattcaca-tgt--gg------t---ac-----ac-aa------a-----aaa
tt-tattctcatgctattacatt-------agt------gtatttgaaa-----------
--------------tt--------------------------------------------
------------------------------------------------------------
------------------------------------------------------------
------------------------------------------------------------
------------------------------------------------------------
------------------------------------------------------------
------------------------------------------------------------
------------------------------------------------------------
----------------------
>DNA-N41_DR|981621
------------------------------------------------------------
---------------------------------------------------cagtggg--
--tctcatttactaata-------at----tg-------tataa------------at-t
ttt----tt--------------gtatttat---------cc---aca------------
---catttgaa----------cttctcacgaa-------------aa------------c
gtttt-----------------gcttaat-t---acaacacg----------tgag----
------ta----tatatatg---------a------gtt--tgtact---taac------
cttgttc--------ttctgtt-at-t-----gaa---t-tt---aaagt----------
-------gttct-------g-agg-------gagcgtcttgtgta--tgcg---------
at--aagtatttatt-tgc---a------a--aat-----ac-ac------acct--acg
tc--agctccat------at------aag-agc---------attcag--tg--------
-gcac---------tt--g------tccagaga-aa------------------------
---------att------------------------------------------------
------------------------------------------------------------
------------------------------------------------------------
------------------------------------------------------------
------------------------------------------------------------
------------------------------------------------------------
------------------------------------------------------------
----------------------
>DNA-N41_DR|1068511
------------------------------------------------------------
---------------------------------------------------cattagg--
--tcttattcactaata-------tg----tg-------catact--------------t
ttt----ct--------------gtatttat---------at---gca------------
---cagtttaa----------cttttcatgaa-------------aa------------c
cttcc-----------------acctaattc---acaacatg----------tatt----
------ta----cacacaca---------a------gct--tgttct---taaa------
ctaatta--------ttcagtt-ag-t-----caa---t-tt---ggagt----------
-------ctt-------------------------aat-ttagtg--catg---------
ag---gttagaaatt-tgc---a------t--aaa-----ac-ct------gccc--aaa
cc--agcttcat------at------aag-ggc---------ttttgg--taaaatg---
------------------------------------------------------------
------------------------------------------------------------
------------------------------------------------------------
------------------------------------------------------------
------------------------------------------------------------
------------------------------------------------------------
------------------------------------------------------------
------------------------------------------------------------
----------------------
>DNA-N41_DR|1068512
------------------------------------------------------------
------------------------------------------------------------
------------------------------------------------------------
------------------------------------------------------------
------------------------------------------------------------
------------------------------------------------------------
-------------acattgt---------a------tt--atgatct---tgat------
gctctgg--------cattttt-tc-t-----gca---t-ag---aatttctc-------
-----------------------------------att-gctttg--tcaa---------
-a---acttgag---------------------gc-----ac-ac------attt--ttg
tt--gactttag------ag------aaaactc---------ttttt-------------
------------------------------------------------------------
--------------------aaaagtgcagagcgacatgt-----------------atg
-----------------------atgctagg-------------taac---cacat---t
g-----------------------------------------------------------
------------------------------------------------------------
------------------------------------------------------------
------------------------------------------------------------
------------------------------------------------------------
----------------------
>DNA-N41_DR|1068513
------------------------------------------------------------
------------------------------------------------------------
------------------------------------------------------------
------------------------------------------------------------
------------------------------------------------------------
------------------------------------aacagg----------tgcg----
------ta----tgcacatc---------g------att--tgatca---tagc------
ctcattc--------tgatgtt--gat-----gaa---g-ct---ggatt----------
-------gttgt-------a-gatga---gggtg-----ctcatactagca---------
-----g----caatt-agc---a------t--aat-----at-ct------gccc--aaa
ct--atctccca------at------ggg---------------tct----cattcgt-t
aataa---------ct--g------cacac------------------------------
------------------------------------------------------------
------------------------------------------------------------
------------------------------------------------------------
------------------------------------------------------------
------------------------------------------------------------
------------------------------------------------------------
------------------------------------------------------------
----------------------
>DNA-N41_DR|1068514
------------------------------------------------------------
------------------------------------------------------------
---------------ta-------tt----ta-------tgcgca--------------t
-----------------------------------------------g------------
---catttgaa----------ctttt--taaa-------------aa------------c
tttct----------------g--------------------------------------
--------------------------------------c--cattct---taaa------
ctcgttc--------tcctgtt-ga-t-----gaa---t-tt---ggatt----------
-------cttct-------t-aat-------gagcgtc-cgcata--catg---------
ag---gttggtcatt-ttc---a------t--aat-----ac-ac------atct--taa
tc--agctccat------at------aag-agc---------ttttc----ttaaagt--
gtcac---------tc--a------tacagaga-a-------------------------
--------------------------agacaattat----------ggcactgaaacaa-
-----------------ata----taaagaa-------------aact-----aat---g
at--attgaa--------cgt---------------------------------------
------------------------------------------------------------
------------------------------------------------------------
------------------------------------------------------------
------------------------------------------------------------
----------------------
>DNA-N41_DR|1068515
------------------------------------------------------------
---------------------------------------------------cagtggg--
--tttaattcagtaata-------at----tg-------tgtaca--------------t
ttt----ac--------------atgtttat---------at---gtt------------
---cagtagaa----------cttgc-atgaa-------------aa------------c
tttcc----------------a-cctaattc---ataagacg----------tgtg----
------ta----cgcacata---------a------act--tgttca---taaa------
ctcattg--------ttctgtt-ag-t-----gaa---t-tc---aaagt----------
-------ctttt-------a-aat-------gagc-------------------------
------------------------------------------------------------
------------------------------------------------------------
------------------------------------------------------------
------------------------------------------------------------
------------------------------------------------------------
------------------------------------------------------------
------------------------------------------------------------
------------------------------------------------------------
------------------------------------------------------------
------------------------------------------------------------
----------------------
>DNA-N41_DR|1068516
------------------------------------------------------------
------------------------------------------------------------
------------------------------------------------------------
------------------------------------------------------------
---------aa----------cttctcatgat-------------ag------------c
tttga-----------------aactaattc---acaatacg----------agca----
------ta----cgcacatg---------a------gtt--tgctct---taaa------
ccccttc--------ttctgtt-ag-t-----aaa---c-tt---ctgttagtaa-----
-------gttct-------a-aat-------cggcgtc----------------------
cg--cgttagtaatt-tgc---a------t--aat-----ac-ac------gccc--aaa
ct--accttcat------at------aag-gtattttcaggctttct----acaaagt--
agtgc---------tt--g------t----------------------------------
------------------------------------------------------------
------------------------------------------------------------
------------------------------------------------------------
------------------------------------------------------------
------------------------------------------------------------
------------------------------------------------------------
------------------------------------------------------------
----------------------
>DNA-N41_DR|1068517
------------------------------------------------------------
----------------------------------------------------aataggt-
-ctctcaatcaccaata-------at----tg-------tgtacg--------------t
ttt----tg--------------gtattgat---------ac---gca------------
---catttg------------------------------------aa------------c
tttcc-----------------acttaattc-----------------------------
---------------------------------------------------aaa------
ctcatcc--------atctgtt----t-----taa---t-tt---ggagt----------
-------cttcg-------t-aat-------aagcaac-cacata--cat----------
-----gtctgtaatt-tgc---a------c--aat-----ac-at------gccc--aaa
cc--aggtcaat------at------aaa-gac---------tttcc-------------
------------------------------------------------------------
------------------------------------------------------------
------------------------------------------------------------
------------------------------------------------------------
------------------------------------------------------------
------------------------------------------------------------
------------------------------------------------------------
------------------------------------------------------------
----------------------
>DNA-N41_DR|1068518
------------------------------------------------------------
------------------------------------------------------------
------------------------------------------------------------
------------------------------------------------------------
------------------------------------------------------------
--------------------------------------catg----------tgactt--
------tgctccta-aatt-----------------tat--tctttt---ttgt------
--------------------------------gaa---t-tt---ggtgt----------
-------gtttc-------a-aat-------gagcacc-cacatt--caca---------
at---gttagtaatt-t--------------------------gc------aacc--aaa
ct--agctccat------at------aaa-ggc---------tttca----gcaaagc--
agctc---------tt--g------accagaga-aaa------------------ttata
agaagacaaat-------ataaataaagaagagtcc----------attattgaa-----
--ccaaaaataaaa-caaa-----gataaag-------------agct---gtgg-----
-------------------------------------------aacatgctttc-agttc
t-----------------------------------------------------------
----------------gaaaaattgcaac----------------------------aca
cagcattt----------------------------------------------------
------------------------------------------------------------
----------------------
>DNA-N41_DR|1068519
------------------------------------------------------------
------------------------------------------------------------
------------------------------------------------------------
------------------------------------------------------------
------------------------------------------------------------
------------------------------------cacatg----------tgactt--
------tgatccaattttt-----------------ttt--tctttt---ttgt------
--------------------------------gaa---t-tt---agcgt----------
-------gtttc-------a-aat-------gagcacc-cacata--caca---------
ag---gttagtaatt-t--------------------------gc------accc--aaa
ct--agctccat------at------aag-gga---------tttct----gtaaag---
------------------------------------------------------------
------------------------------------------------------------
------------------------------------------------------------
------------------------------------------------------------
------------------------------------------------------------
------------------------------------------------------------
------------------------------------------------------------
------------------------------------------------------------
----------------------
>DNA-N41_DR|1068520
------------------------------------------------------------
---------------------------------------------------caatggg--
--tctcattcattagta-------ac----tg-------cataca--------------t
tttaa-att-------------tttacttgc---------aagt-gaa------------
---ctctaaaa----------ctttccatcta-------------aa------------t
tc----------------------------------------------------------
------------aaaacttg---------a------att--tattct---tctg------
cgatgac--------cacctatgtgatg---taga---tgtt---atgat----------
c-------ttct-------a-aat-------gacca---cacatg--caca---------
at---attagtaatt-tgc---a------t--aat-----ac-ac------acc------
-----------------------attaag-gac---------tgtcc----acaaagt--
ggcac---------tt--g------ttaagaga-aaat----------------------
--aagacacattatgaa-tt---aagaggcagcttaa---------gacacaaaaacaa-
-----------------gat----acaaga---------------act---ttaaa---g
gg--caaggaag--------gtctgatgttggatat-----ggaacaaactttc-agttc
t-gaaaacacaatatgcaacaggctgcatttttg---ctgactttacaaaa---------
ttccattcaaaagagcagagtactgtgtg---atttctgaagc-----taggcaac--ct
ctgtatca-atgctcatgatgctaaag---------------------------------
------------------------------------------------------------
----------------------
>DNA-N41_DR|1068521
------------------------------------------------------------
---------------------------------------------------caatgtg--
--tctcattcactaata-------aa----tg-------cataa---------------t
ttt-------------------ggtttttat---------tt---gca------------
---catttgag----------cttcttacaaaa--------------------------a
ctttt-----------------cggtaaatc---acaacatc----------tgca----
------taaacacattagct---------a------gtt--tttaat---taaa------
ttctttc--------ttttgtt-ag-t-----gaa---t-tt---agagt----------
-------cttct-------a-aat-------gagcgcc-tatgtg--catt---------
tg---gttagtaatt-t-------------------------------------------
------------------------------------------------------------
------------------------------------------------------------
------------------------------------------------------------
------------------------------------------------------------
------------------------------------------------------------
------------------------------------------------------------
------------------------------------------------------------
------------------------------------------------------------
------------------------------------------------------------
----------------------
>DNA-N41_DR|1068522
------------------------------------------------------------
------------------------------------------------------------
------------------------------------------------------------
------------------------------------------------------------
------------------------------------------------------------
----------------a-------------------------------------------
------------tgcac------------a------atc--tgttct---tg--------
-tgctcg--------ttctgat-ga-t-----gaa---t-cc---agagt----------
-------attcaagc----aggatt------------------tg--ccca---------
ga---gctattaatt-agc---a------t--agt-----ac-ac------attc--aaa
ca--atctccat------at------aaa-ggc---------------------------
------------------------------------------------------------
------------------------------------------------------------
------------------------------------------------------------
------------------------------------------------------------
------------------------------------------------------------
------------------------------------------------------------
------------------------------------------------------------
------------------------------------------------------------
----------------------
>DNA-N41_DR|1068523
------------------------------------------------------------
------------------------------------------------------------
------------------------------------------------------------
------------------------------------------------------------
------------------------------------------------------------
------------------------------------------------------------
------------------------------------------------------------
------------------------------------------------------------
---------------------------------gagcc-cacgtg--caca---------
ag---gttagtaatt-tgc---a------c--aat-----aa-ac-------ccc--aca
tc--agctccat---------------ag-gac---------tatct----gtaaaac--
aacac---------tc--a------tccaaaga-aa------------------------
-----aataattac----------------------------------------------
-----------------aga----aacaaat-----------------------------
------------------------------------------------------------
------------------------------------------------------------
------------------------------------------------------------
------------------------------------------------------------
------------------------------------------------------------
----------------------
>DNA-N41_DR|1068524
------------------------------------------------------------
------------------------------------------------------------
------------------------------------------------------------
------------------------------------------------------------
------------------------------------------------------------
------------------------------------------------------------
------------------------------------------------------------
------------------------g-t-----gaa---t-tt---ggagt----------
-------cttct-------a-aat-------gggcgct-gatgtg--caca---------
ag---gttagtaatt-tgc---a-------------------------------ta-aga
gt--agctccat------at------aag-gttctaata---tttata--tgcacatt--
----------tgaatt---------tctcttgaaaa------------------------
------------------------------------------------------------
------------------------------------------------------------
------------------------------------------------------------
------------------------------------------------------------
------------------------------------------------------------
------------------------------------------------------------
------------------------------------------------------------
----------------------
>DNA-N41_DR|1068525
------------------------------------------------------------
--------------------------------------------------------gg--
--tcttatttactga---------------------------------------------
ttta---tt-------------catatttat---------at---gtt------------
------------------------------------------------------------
------------------------------------------------------------
--------------------------------------------------tag-------
-tagaac--------ttc--tc-ag-t-----aaa-----ac---acagt----------
-------tgcca-------a-a--------------------------------------
-------ttcacatc-taa--aa------t---at-----ac-ac------gcat--taa
tt-cattctcagccttagatgtt-------cgt------gaatttg--------------
------------------------------------------------------------
------------------------------------------------------------
------------------------------------------------------------
------------------------------------------------------------
------------------------------------------------------------
------------------------------------------------------------
------------------------------------------------------------
------------------------------------------------------------
----------------------
>DNA-N41_DR|1068526
------------------------------------------------------------
------------------------------------------------------------
------------------------------------------------------------
------------------------------------------------------------
---------aa---------cttcctcaaaaa----------------------------
atatc----------------tacctaacgc---agaaaaag----------tgca----
------------aacatgca---------ag-----actt-tgttct---taac------
cttgtgt--------taatgtc-ag-t-----gaa---t-ct---ggagc----------
-------attat-------g-aaa-------gagcagc-cacatg--caca---------
ag---gttaaacatt-tac---g------t--aaa-----ac-at------gctt--taa
-a--atctccat------at------aag-ggc---------attct----gggaaaca-
--------------tt-tgc-----tctagag----------------------------
------------------------------------------------------------
------------------------------------------------------------
------------------------------------------------------------
------------------------------------------------------------
------------------------------------------------------------
------------------------------------------------------------
------------------------------------------------------------
----------------------
>DNA-N41_DR|1068527
------------------------------------------------------------
------------------------------------------------------------
------------------------------------------------------------
------------------------------------------------------------
------------------------------------------------------------
------------------------------------------------------------
------------------------------------------------------------
------------------------------------------------------------
--------------------------------agtgtc-tgcaaa--catg---------
aa---gttagtaatt-tgc---a------t--aat-----ac-ac------gccc--aca
cc--agctccgt------ac------aag-ggc---------tttcc----gcaaaaaat
ggcac---------tt--a------tcctgaga-aaa------------------ttata
agatgacaagaatt---------aagagacagttaa----------ggcaccaaaac---
-----------------gaa----gacaaat---tac----------a---tctat---g
gt--aataaagg---------ttggatgtt------------gaacatactttc-agttc
t-gaaac---------------acttgatgggtc---tcattcactaataatggcgtact
ttttatattta--tacccagatttggact---tttcgcaaaaa-----cattccgcctaa
ctct------cagcacatgtacacac------------atgatttt--------------
---------------gtccgtgaactcgttcacctgttagtaaactt-------------
----gaagtgttttaaa-----
>DNA-N41_DR|1068528
------------------------------------------------------------
----------actgcatcagcgct-----cctgatgctcagccagagtttattccagc--
--tgcag-acgcacaga-------gcgctcca-------tcaaag--------------t
ttt----t--------------tatatttac---------ct---gca------------
---catttgaa----------actctcatgga-------------ca------------t
tttccac----ctaa-------------------ttcacatt----------tgcg----
------ta----cacactc----------g------ttc--ttctgt---cagt------
--------------------------------gaa---t-tc---a--------------
---gagtcttct-------a-aa-------------------atg--cacg---------
ag---gttagtcatt-tgc---a------t--gat-----ac-ac------gccc--aca
tc--agctccat------at------aag-ggc---------tttcc----tc--act--
-----------------cg------tccagaga-aaa------------------ttgca
ag----------atgaa-tgaattcgagctaatgat----------ggctctgaatcta-
--------------cagaaa----gag-------------------ct---ttaat---g
ct--actcagggttt---------------------------------------------
------------------------------------------------------------
------------------------------------------------------------
------------------------------------------------------------
------------------------------------------------------------
----------------------
>DNA-N41_DR|1068529
------------------------------------------------------------
------------------------------ttaatgctaatgagggtttgatgttgga--
--tgtggaacgcaca---------------ta-------taaaaa--------------c
aca----c--------------tgcacttct---------gt---gga------------
---ctttagaaa-------agactcttaaagagcagagcgc--tgcg------------t
gttttatgttgctag-------------------gcaaccac----------tgca----
------tc----aacgctc----------c------tca--tgc--t---cagc------
--------------------------------cgc---t---------------------
------ttttct------------------------------------------------
------ccagtcatt-tgc---a------t--aat-----ac-ac------gccc--aca
tc--agctccat------at------aag-ggc---------tttcc----tcaaagc--
-----------------ct------caaagaga-aaa------------------ttaca
ag----------atgaa-tgaagaagagctaatgat----------ggctctgaaacta-
--------------cagaaa----gagaggtttacatgattgtgcaca---tgaga---g
ct--gtgaaggttttc----tcctgatccacaacgcgagcgcacacacatgagt-gttct
t-aa--------------------------------------------------------
------------------------------------------------------------
------------------------------------------------------------
-----------------------actcgttcttctgtcagtcaatt--------------
----------------------
>DNA-N41_DR|1141639
------------------------------------------------------------
------------------------------------------------------------
--------agattaata-------att---tg-------cataat---------------
---------------------atacacccaa-------------aaca-----------g
ctccatttaag---------ggctttca--------------------------------
------------------------------------------------------------
------------------------------------------------------------
------------------------------------------------------------
------------------------------------------------------------
ag---gttaataatt-tgc---a------t--aat-----ac-ac------accc--aaa
ac--agctccat------tt------aag-ggc---------ttt---------------
------------------------------------------------------------
------------------------------------------------------------
------------------------------------------------------------
------------------------------------------------------------
------------------------------------------------------------
------------------------------------------------------------
------------------------------------------------------------
------------------------------------------------------------
----------------------
>DNA-N41_DR|1141640
------------------------------------------------------------
------------------------------------------------------------
-----------ttagta-------att---tg-------cataat---------------
---------------------acacacccac-------------aaca-----------g
ctccatttagg---------ggctttca--------------------------------
------------------------------------------------------------
------------------------------------------------------------
------------------------------------------------------------
------------------------------------------------------------
-g---gttagaaatt-tgc---a------t--aaa-----ac-ac------accc--aca
ac--agttccat------tt------aag-ggc---------ttt---------------
------------------------------------------------------------
------------------------------------------------------------
------------------------------------------------------------
------------------------------------------------------------
------------------------------------------------------------
------------------------------------------------------------
------------------------------------------------------------
------------------------------------------------------------
----------------------
>DNA-N41_DR|1141641
------------------------------------------------------------
------------------------------------------------------------
-----------ttggta-------att---tg-------cataat---------------
---------------------acaaacccaa-------------acca-----------a
ctccatttaag---------ggctttca--------------------------------
------------------------------------------------------------
------------------------------------------------------------
------------------------------------------------------------
------------------------------------------------------------
-g---attagtcatt-tgc---a------t--aaa-----ac-ac------accc--aaa
ac--agctccat------tt------aag-ggc---------ttt---------------
------------------------------------------------------------
------------------------------------------------------------
------------------------------------------------------------
------------------------------------------------------------
------------------------------------------------------------
------------------------------------------------------------
------------------------------------------------------------
------------------------------------------------------------
----------------------
>DNA-N41_DR|1141642
------------------------------------------------------------
------------------------------------------------------------
------acaagtaagtc-------att---tg-------catgaa---------------
---------------------acacgcccac-------------aaca-----------g
ctccatttaag---------ggctttttgcaatgggtctcatcactataattgtgtacat
tttttatatttatagcatgtgcgccaaattt---gcaacacc----------ttcg----
------ta----caca---c---------a------act--tgtcca---taaa------
ctcattc-------------------tc---tgaa---t-tt---gcagt----------
-------cttct-------a-aat-------gagtgcc-tgcctg--catg---------
ag---gttagtcatt-tgc---a------t--aaa-----ac-ac------gccc--aaa
ac--agctccat------tt------aag-ggc---------tttc--------------
------------------------------------------------------------
------------------------------------------------------------
------------------------------------------------------------
------------------------------------------------------------
------------------------------------------------------------
------------------------------------------------------------
------------------------------------------------------------
------------------------------------------------------------
----------------------
>DNA-N41_DR|1141643
------------------------------------------------------------
------------------------------------------------------------
-----------ttagta-------att---tg-------cataat---------------
---------------------acacacccac-------------acca-----------c
ctccatttaag---------ggctttctg-------------------------------
------------------------------------------------------------
------------------------------------------------------------
------------------------------------------------------------
------------------------------------------------------------
ag---attagtcatt-tgc---a------t--aaa-----ac-ac------accc--aca
ac--agctccat------tt------aag-ggc---------tttc--------------
------------------------------------------------------------
------------------------------------------------------------
------------------------------------------------------------
------------------------------------------------------------
------------------------------------------------------------
------------------------------------------------------------
------------------------------------------------------------
------------------------------------------------------------
----------------------
>DNA-N41_DR|1141644
------------------------------------------------------------
------------------------------------------------------------
-----------ttagta-------att---tg-------cataat---------------
---------------------acacacccac-------------acca-----------c
ctccatttaag---------ggctttct--------------------------------
------------------------------------------------------------
------------------------------------------------------------
------------------------------------------------------------
------------------------------------------------------------
-g---attaggcatt-tgc---a------t--aaa-----ac-ac------accc--aca
cc--aacttcat------tt------aag-ggc---------tttc--------------
------------------------------------------------------------
------------------------------------------------------------
------------------------------------------------------------
------------------------------------------------------------
------------------------------------------------------------
------------------------------------------------------------
------------------------------------------------------------
------------------------------------------------------------
----------------------
>DNA-N41_DR|1141645
------------------------------------------------------------
----------------------------------------------------aatgtg--
--tctcattcactaaaa-------at----tg-------catttt--------------t
tt-----------------------atttaa---------ta---gca------------
---gatttaaa----------tttctcacaaa-------------aa------------a
att-----------------ctgcctatttt---acaacgtg----------tgtg----
------tg----tacgca------------------gtt--cgtact---tagt------
tt-------------ttctgtt-ag-t-----gaa---t-at---ggtatgttta-----
--tttctgttct-------a-aat-------tagcgtc-cacatg--caaa---------
ag---gttagtaatt-tgc---a------t--gat-----ac-ac------acct--aaa
cc--agctcctt------at------aaa-ggt---------tttct----gc-------
----------------------------------aaa----------------------a
agacgacaaattgtgaa-ttaagaaaagacaattat----------ggcaa---------
------------------------------------------------------------
------------------------------------------------------------
------------------------------------------------------------
----------------------------------------------------------ca
ctgtatca-acggtcttgatattcaggcac-------------tttttttaagcac-cga
gttgacttttgccaactgcaggcacaga-gagcgctccgtcaaa----------------
----------------------
>DNA-N41_DR|1141646
------------------------------------------------------------
------------------------------------------------------tggg--
--tctcgttcactaata-------at----tg-------catgct--------------t
t-------------------------tttat---------tc---gca------------
---catttgaa----------cttttcacaaa-------------aa------------g
cgttt-----------------cgctaattt---a-----------------tgtg----
------ta----tgcacatc---------a------gtt--tgtccc---taaa------
agtgttc--------ttcttta-ag-t-----taa---c-tt---gggagtgttcg----
--gctctgttct-------g-aat-------gaacgtc-aatgtg--ttcg---------
ag---gttagaaatt-tgc---a------t--aat-----ac-ac------ac-------
------------------------------------------------------------
------------------------------------------------------------
------------------------------------------------------------
------------------------------------------------------------
------------------------------------------------------------
------------------------------------------------------------
------------------------------------------------------------
------------------------------------------------------------
------------------------------------------------------------
----------------------
>DNA-N41_DR|1141647
------------------------------------------------------------
------------------------------------------------------------
------------------------------------------------------------
------------------------------------------------------------
------------------------------------------------------------
------------------------------------------------------------
------------------------------------------------------------
-------------------------------------at-tt---ggag-----------
------tcttct-------a-aat-------gagcaac-tgcatg--cctg---------
ag---gttagatatt-tgc---a------t--aat-----ac-ac------agcc--aaa
cc--tactctat------at------atg-gg--------------ggg---gaaaac--
agcac---------tc--a------tcca-------------------------------
------------------------------------------------------------
------------------------------------------------------------
------------------------------------------------------------
------------------------------------------------------------
------------------------------------------------------------
------------------------------------------------------------
------------------------------------------------------------
----------------------
>DNA-N41_DR|1141648
------------------------------------------------------------
------------------------------------------------------tgca--
--tctcattcactgata----------------------tgtattt----------attt
ttt----tc--------------ataattac---------ac---aca------------
---catttaaa----------cttctcacaaa-------------aa------------t
cttcc-----------------actaaattc-----------------------------
------aa----tacatgtg---------a------act--tattctg--taga------
--------------------------------------t-tt---ggagt----------
-------cgtct-------t-aat-------gagcgcc-tgcttg--catg---------
ag---tttagtaatt-tgc---a-------------------------------------
------------------------------------------------------------
------------------------------------------------------------
------------------------------------------------------------
------------------------------------------------------------
------------------------------------------------------------
------------------------------------------------------------
------------------------------------------------------------
------------------------------------------------------------
------------------------------------------------------------
----------------------
>DNA-N41_DR|1141649
------------------------------------------------------------
------------------------------------------------------------
------------------------------------------------------------
------------------------------------------------------------
------------------------------------------------------------
------------------------------------------------------------
------------------------------------------------------------
------------------------------------------------------------
------------------------------------------------------------
------------------------------------------------------------
------------------------------------------------------------
------------------------------------------------------------
---------attataccat-tgaaacaaaagat-------------------------ga
-----------------------agaaaaat-------------aaca---ttagt---g
at--gatgaacgtgag----gttggtggttggaggt-----ggaacactatttttaattc
t-gaaaacaagaggcgcacagcacc------------ttgactttataaaaga-------
------------------------------------------------------------
------------------------------------------------------------
------------------------------------------------------------
----------------------
>DNA-N41_DR|1141650
------------------------------------------------------------
------------------------------------------------------------
----------------a-------ca----ca-------cccaaaccagctaattagggc
ttt------------------ccacacttgt---------tc---agagaaatatgatt-
tcgtactggaa----------caattgacaaagaaaaggaacatgaatgtgaggacccac
tcattc------------actaatatattgt---gtattttt----------ttca----
------cattttctcacgta---------a------act--tagtct---tatgc-----
-tcattc--------ttttgtt-ag-t-----gaa---t-tt---gaagt----------
-------ctt---------a-aat-------gattgcc-tgaatg--caca---------
ag---gacagtaatt-tgg---a------t--aat-----ag-cc------ag-------
------------------------------------------------------------
------------------------------------------------------------
------------------------------------------------------------
------------------------------------------------------------
------------------------------------------------------------
------------------------------------------------------------
------------------------------------------------------------
------------------------------------------------------------
------------------------------------------------------------
----------------------
>DNA-N41_DR|1141651
------------------------------------------------------------
------------------------------------------------------------
-----cattcactaata-------at----gg-------ca--tgga------------t
taa----tc--------------ttctttat--------------atg------------
---cacaggacaa----ca--acacacacaaa-------------aaaaaaa-------c
tgtta-----------------gcgtaattc---acaacacg----------tgta----
------t------gcgcgca---------a------att--tgttct---aaac------
ctttcaa--------aaaaagt-g------------------------------------
------------------------------------------------tgc------ctg
ag---gttacttgtt-tgc---a------t--aaa-----ac-ac------accc--aaa
ca--t-ttctat------gt------agg-ggt---------tttct----gca------
------------------------------------------------------------
------------------------------------------------------------
------------------------------------------------------------
------------------------------------------------------------
------------------------------------------------------------
------------------------------------------------------------
------------------------------------------------------------
------------------------------------------------------------
----------------------
>DNA-N41_DR|1199951
------------------------------------------------------------
------------------------------------------------------------
------------------------------------------------------------
------------------------------------------------------------
------------------------------------------------------------
-------------------------------------aaaga------------------
-----gcag---tgcac---------------------t-gcacttt-------------
---------------ttatatt------g-----------ct------------------
-------------------a-agc-------aaacattg---------------------
----catcaactgtcttgc----------tgtagt-----gc-at-----gactcaggtg
ctgcagttttac------------------------------ttt---------------
------------------------------------------------------------
------------------------------------------------------------
------------------------------------------------------------
------------------------------------------------------------
------------------------------------------------------------
------------------------------------------------------------
------------------------------------------------------------
------------------------------------------------------------
----------------------
>DNA-N41_DR|1199952
------------------------------------------------------------
------------------------------------------------------------
------------------------------------------------------------
------------------------------------------------------------
------------------------------------------------------------
------------------------------------------------------------
------------------------------------------------------------
------------------------------------------------------------
------------------------------------------------------------
-----------aatt-tac---a------t--aat-----ac-ac------accc--aaa
cc--agctcttt------a--------------------------------------t--
agcac---------tt--g------acaagcga-aaa------------------tcatg
agacatcaaattaggaa-ttaagaagagacaattat----------ggcaacgaaacaa-
-----------------aat----aaaaa----------------------ttaa----c
at--gatgaagg--------ttttgatgttgaatgt-----ggaagatgctttc-agttc
t-aaagttgtgaggaaatacacactgcatttttg---aggattttagaaaaaa-------
ctcttttcaaaagagcagagggatgtgcg---ttttatgatgc-----tgcataac--ca
ctgtgtta-acgatcttaaagctcag------------gtgctttttctgcag-------
---------------g-gtagacttttt-gcacactg-----------------------
----------------------
>DNA-N41_DR|1199953
------------------------------------------------------------
-------------------------------------------------------ggg--
--tctcattcattagta-------at----tt-------tgta-----------------
-tt----tg--------------gtgtttat---------ac---aca------------
---catttgaa----------cttctcatgaa-------------aa------------c
tttcc-----------------aactaattc---agaaaatg----------tgta----
------ta----cgcagatg---------a------gtt--tgttct---taaa------
--tgttc--------ttctgtt-tg-t-----aaa---t-at---gaatt----------
-------gttct-------c-agg-------aagcatc-cttgtg--cacg---------
cg---attagtaatt-tgt---a------t--aaa-----tc-at------gcct--gtg
cc--agctccat------at------aag-ggc---------ttttg----gtaaagc--
ggcac---------tt--g------tcaagaga-aaatttt-----------------aa
aaaagtcaaattataaa-ttaataaaagacaatcat----------gtcactgaaacat-
-----------------aag-----aaaaag-------------ggct---taaat---g
tt--aatgaa--------ggttttgatgttggaag-------gaacgtgccttc-agttt
t-gaaaatgcgaggaaaaacgcactgcttttttg---ttgacttttaaaaaga------c
aaatt---tcaaaatgcaagccaa---------------------------------gca
ctgta-------------------------------------------------------
------------------------------------------------------------
----------------------
>DNA-N41_DR|1199954
------------------------------------------------------------
---------------------------------------------------cagtggg--
--tatcattcaatacta-------at----ta-------gat--gga------------t
tat----tt-------------ggtatttgt--------------aca------------
---cacaggaa----------taccactca------------------------------
----g-----------------agaaaattc---acaacgca----------tgta----
------tac----gcacatt---------a------att--tgttct---taac------
cttgttc--------taatgtt-aa-t-----gaa---t-tt---gga------------
------------------------------------------------------------
------------------------------------------------------------
------------------------------------------------------------
------------------------------------------------------------
------------------------------------------------------------
------------------------------------------------------------
------------------------------------------------------------
------------------------------------------------------------
------------------------------------------------------------
------------------------------------------------------------
------------------------------------------------------------
----------------------
>DNA-N41_DR|1199955
------------------------------------------------------------
---------------------------------------------------caatggg--
--tctcattcactaata-------ac----tg-------cgtacg--------------t
tta----tc--------------gtatttat---------ga---gca------------
---tgtttgaa----------cttcttgtgaa-------------aa------------c
ttttc-----------------acctaattc---acaaa---------------------
---------------acatg---------a------gct--tgttct---taa-------
------------------------------------------------------------
------------------------------------------------------------
------------------------------------------------------------
------------------------------------------------------------
------------------------------------------------------------
------------------------------------------------------------
------------------------------------------------------------
------------------------------------------------------------
------------------------------------------------------------
------------------------------------------------------------
------------------------------------------------------------
------------------------------------------------------------
----------------------
>DNA-N41_DR|1199956
------------------------------------------------------------
------------------------------------------------------------
------------------------------------------------------------
------------------------------------------------------------
---------ag----------cagctc---------------------------------
------------------------------------------------------------
------------------------------------------------------------
------------------------------------------------------------
-----------------------------------------catg--cacg---------
cg---gttagtggtt-tgc---a------t--aat-----ac-ac------gttt--aca
cc--agctcgat------at------tag-ggc---------tttcc----acacagt--
gacac---------tt--t------ttcagaga-aaa------------------ataat
acaaggcaaatgatgaa-ttaagaagagacaataat----------ggcaaagaaaaaa-
-----------------att----acatac-----------------------------a
tt--actgaatg-------------------------------------------atttc
t-caaaatgtgaggtgcaacac--tgcatttttg---ttaacc-----------------
--cttttcaaaggagcagagcgctgcatg---ttttatgattc-----taggcgac--tg
ctgtttta-acagtcttaatgttcag------------gtgctttttctattgactt-tt
gtcgactttatccaaccgcaggcacaca-gggcacgccgtcaaa----------------
----------------------
>DNA-N41_DR|1199957
------------------------------------------------------------
------------------------------------------------------------
------------------------------------------------------------
--------------------------tctgt---------ac---gcg------------
---catttgaa----------cttctaatcaa-------------aa------------c
tttcc-----------------ggcaatttc---acaacacg----------tt------
-------------------a---------a------gtt--tgttgt---taaa------
ctcgttc--------tttcatt-ag-t-----gaa---t-tt---ggcaa----------
-------gtttt-------a-aat-------gactgtt-cacatg--cata---------
ag---tttagtcatt-tgc---a------t--aat-----ac-ac------gccc--aaa
tc--a-------------------------------------------------------
------------------------------------------------------------
------------------------------------------------------------
------------------------------------------------------------
------------------------------------------------------------
------------------------------------------------------------
------------------------------------------------------------
------------------------------------------------------------
------------------------------------------------------------
----------------------
>DNA-N41_DR|1199958
------------------------------------------------------------
------------------------------------------------------------
------------------------------------------------------------
-----------------------atgtctgt---------ac---gaa------------
---catttaaa----------cttcacataaa-------------aga----------tt
tttta-----------------gcctagttt---gcaacaca----------tg------
--------------------------------------c--ttgttt---ttaa------
cttgttc--------tttcgat-ag-t-----gaa---t-tt---ggcaa----------
-------gttct-------a-gat-------gaatgtc-tgcttg--caca---------
at---gtaaattatt-tgc---a------t--aat-----gc-ac------gccc--aaa
tc--agctccat------at------aag-ggc---------tttac----acaagg---
------------------------------------------------------------
------------------------------------------------------------
------------------------------------------------------------
------------------------------------------------------------
------------------------------------------------------------
------------------------------------------------------------
------------------------------------------------------------
------------------------------------------------------------
----------------------
>DNA-N41_DR|1199959
------------------------------------------------------------
------------------------------------------------------------
------------------------------------------------------------
-----------------------------at--------------gtg------------
---catttcaa----------cttctcattaa-------------aaa------------
-----------------catttgactaattt---gcaacatg------------------
------tg---------------------a------gta--tatttt---taaa------
caagttc--------tttcctt-gg-t-----gaa---t-tt------------------
------------------------------------------------------------
----cgtgagtcatt-tgc---a------t--aat-----aa-at------gccc--aaa
tc--agctaaat------at------aag-agg---------ct-cc----acagag---
------------------------------------------------------------
------------------------------------------------------------
------------------------------------------------------------
------------------------------------------------------------
------------------------------------------------------------
------------------------------------------------------------
------------------------------------------------------------
------------------------------------------------------------
----------------------
>DNA-N41_DR|1199960
------------------------------------------------------------
------------------------------------------------------------
---------tattagtg-------------------------------------------
------------------------------------------------------------
---------------------------------------------aaa------------
------------------------------------------------------------
------ta---------------------------tgac--gatttt---tgaa------
-------------------------------tgag--ct-ac------------------
---------------------agc-------aagcact----------------a-----
----tgtaagtcatt-tgc---a------t--aat-----ac-ac------gccc--aaa
ct--agctccat------at------atg-ggc---------tttcc----acaaggt-a
cgcaca--------tt-tgaactt-ctcataca-agattgt-------------------
------------------------------------------------------------
--------------------------------------------ttgc---ctaat----
---------------------------------------tcacaacacgtgttattgttc
t-taaac-----------------------------------------------------
------------------------------------------------------------
------------------------------------------------------------
------------------------------------------------------------
----------------------
>DNA-N41_DR|1199961
------------------------------------------------------------
---------------------------------------------tatgagcatttgaaa
catccgactaattcgca-------ac-gtgtg-----agtatattttt----aaacaagt
tctttcgttagggaatttgcgaattatttgcataataaagatat-gca------------
---catctaaa----------cttctcataaa-------------aga-----------t
ttttta----------------gtctaattt---gcaatacc------------------
------tg---------------------a------gtt--tgttct---taaa------
ctcgttc--------ttttgtt-tg-t-----gaa---t-ttg--acaat----------
ta-------------------aat-------gatcatc-tgcatc--catg---------
ag---gatactcatt-tgc---a------t--aat-----ac-ac------gccc-----
------------------------------------------------------------
------------------------------------------------------------
------------------------------------------------------------
------------------------------------------------------------
------------------------------------------------------------
------------------------------------------------------------
------------------------------------------------------------
------------------------------------------------------------
------------------------------------------------------------
----------------------
>DNA-N41_DR|1199962
------------------------------------------------------------
------------------------------------------------------------
------------------------------------------------------------
------------------------------------------------------------
------------------------------------------------------------
--------------------------agttt---gc------------------------
--------------------------------------------ttt---taat------
ctcgttc--------ttttgtt-ac-t-----gaa---a-ta---tg-------------
---------------------------------gcgtc-tgcatg--caca---------
at---gtaagtaatt-tgc---a------t--aat-----ac-ac------gccc--aaa
tc--agcttcat------at------atg-gaa---------ttttc----acaaag---
------------------------------------------------------------
------------------------------------------------------------
------------------------------------------------------------
------------------------------------------------------------
------------------------------------------------------------
------------------------------------------------------------
------------------------------------------------------------
------------------------------------------------------------
----------------------
>DNA-N41_DR|1199963
------------------------------------------------------------
------------------------------------------------------------
------------------------------at-------tgcgt------------attt
ttg----tt--------------gtatttat---------ac---acg------------
---catttgaa----------cttctcatgaa-------------aa------------c
tttcc-----------------acctaattc------aaaca----------cgtg----
------ta----cgcacatg---------a------gtt--tgttct---taaa------
gtcgttc--------ttctgtt-ag-t-----gaa---t-ca---gaatt----------
-------gtcct-------c-atg-------ccc----------------a---------
ag---attaataatt-tgc---a------t--aat-----ac-ac------acca--g--
---------ctt------at------aaa-gac---------tttcc----acaaagt--
ggcgc---------tt--g------tacagaaa-taattac------------------a
agaagtcaaattatgaa-ttaagaggagacagatat----------tgcaataaa-----
------------------------------------------------------------
------------------------------------------------------------
------------------------------------------------------------
------------------------------------------------------------
------------------------------------------------------------
------------------------------------------------------------
----------------------
>DNA-N41_DR|1199964
------------------------------------------------------------
------------------------------------------------------------
------------------------------------------------------------
------------------------------------------------------------
------------------------------------------------------------
------------------------------------------------------------
------------------------------------------------------------
------------------------------------------------------------
------------------------------------------------------------
------------------------------------------------------------
------------------------------------------------------------
------------------------------------------------------------
-----------------------------------------------------aaagaa-
-----------------aag----aaaaat--------------aact---ttaat---g
at--aacaaagg--------atttgatgttgggtgt-----gga--acgctttc-agttc
t-gaaaacgcaaggtaaaatgcagatca-tttat---ctgactttagaaaa---------
------------------------------------------------------------
------------------------------------------------------------
------------------------------------------------------------
----------------------
>DNA-N41_DR|1273121
------------------------------------------------------------
---------------------------------------------------caatggg--
--tctcattcactaata-------ac----tg-------catag------------at-t
tct----tt--------------gtaattct---------at---gcg------------
---cttttgaa----------cttctcatgaa-------------ag------------a
tttcc-----------------acctaattc---acaacaca----------tgca----
------ta----tgcagatt---------a------gtt---------------------
------------------------------------------------------------
------------------------------------------------------------
------------------------------------------------------------
------------------------------------------------------------
------------------------------------------------------------
------------------------------------------------------------
------------------------------------------------------------
------------------------------------------------------------
------------------------------------------------------------
------------------------------------------------------------
------------------------------------------------------------
------------------------------------------------------------
----------------------
>DNA-N41_DR|1273122
------------------------------------------------------------
------------------------------------------------------------
------------------------------------------------------------
ttt----tt--------------ttatttat---------at---gca------------
---catttgaa----------cttctcacaaa-------------aa------------c
tttc------------------acctaattt---acaacata----------tgca----
------ta----tgcacg------------------ggt--ttgttt---taaa------
cttgtta--------tattgtt-aa-t-----aaa---t-tt---ggagtct--------
---------------------gct-------gtgtgtt-tacatg--cact---------
ag---gttattaaat-tcc---c------t--aat-----ac-cc------gccc--aaa
gt--agctctat------at------aag-gcc---------ttttt-----caaag---
------------------------------------------------------------
------------------------------------------------------------
------------------------------------------------------------
------------------------------------------------------------
------------------------------------------------------------
------------------------------------------------------------
------------------------------------------------------------
------------------------------------------------------------
----------------------
>DNA-N41_DR|1273123
------------------------------------------------------------
------------------------------------------------------------
-----cgtttat------------------------------------------------
gtt-------------------tgtgcttat---------aa---gca------------
---cttttaat----------ttctcacaaaa-------------ca------------c
tttacg----------------g-ctaactc---acaaatca----------tgcg----
------tt----cttgcatg---------a------gct--tgttct---taaa------
cttgttt--------tt-tgtt-ag-t-----gaa---t-at---ggagt----------
-------cttcc-------g-aat-------gagcgct-agctcg--cacg---------
ag---gtcagcaatt-tac---a------t--aat-----ac-at------cc-cc-aaa
ca--agcttcat------at-------------------------------acaaatg--
----------catttt---------gcaaaaagcgactt---------------------
-----------------------aaaagacaattat------------------------
------------------------------------------------------------
------------------------------------------------------------
------------------------------------------------------------
------------------------------------------------------------
------------------------------------------------------------
------------------------------------------------------------
----------------------
>DNA-N41_DR|1273124
------------------------------------------------------------
---------------------------------------------------caatgag--
--tctcattcactcatg-------ac----t-----------------------------
-----------------------gtatttat---------at---gca------------
---catttgaa----------cttctcatgaa-------------aa------------c
atttt-----------------gcgtaactc---acagcaca----------tgca----
------ta----cacacat----------a------gct--tgttcc---taaa------
gttgttc-----------tgtt-gg-t-----gaa---t-ct---agagt----------
-------ttcct-------g-aat-------g---cct-cacatg--caca---------
ag---gttattattt-tgc---a------t--ata-----ca-ca------tcca--aaa
cc--agttccat------aa------agg-ctt---------tcc------acaaaat--
ggcac---------tt--g------tccaggga-aa------------------------
------------------------------------------------------------
------------------------------------------------------------
------------------------------------------------------------
------------------------------------------------------------
------------------------------------------------------------
------------------------------------------------------------
------------------------------------------------------------
----------------------
>DNA-N41_DR|1273125
------------------------------------------------------------
---------------------------------------------------cattgga--
--tctcattcactaata-------at----tg-------cataag--------------t
ttt----cc---------------tatttat---------at---gca------------
---catttgag---------tttttttacaaa-------------ta------------c
ttttc-----------------agcctattc---aaaa--ta----------tatg----
------ca----tacacaca---------a------gtt--tgttct---tata------
cacatta--------ctatgtt-ag-t-----gaa---t-tt---gaatt----------
-------gttct-------c-tga-------gagcatc-ctcatg--cacaa-------t
acccatacaattatt-tgc---a------t--aac-----aa-ac------accc--aca
cc--agatccaca----gat------aag-ggc---------ttttt----gcaaagc--
ggcac---------tt--g------tccaaaga-aaattctaattaaa-ttaatatcaag
agaagtaaaatttacaa-ttaaaaagagacaatttt----------agcaatgaaacga-
-----------------aag----aaaaaat-------------aact---taaat---g
gttaaatgaa--------cgtttggatgtt-----------------tactttt-agttc
t-aaaaacataaaataaaatgcactgaatttttg---ttgtctaaagaaaata------c
---------------------------------------------------------aaa
atgtatcatattatcttgatgttca------------gcctcttttactgcagtg-----
-aataattttttcaactccaggcataca-gagtgcaccataaaa----------------
----------------------
>DNA-N41_DR|1273126
------------------------------------------------------------
---------------------------------------------------caaaggg--
--tctcattcactaata-------at-------------tacata--------------t
ttt----tt------------tcatatttaca-------------gcc------------
---cattcaaa----------cttc--------------------aag------------
----------------------------------aaaacatg----------cgtg----
------ta----cacacatg---------a------gct--ttttct---taaa------
--------------------------------------t-tt---ggaat----------
-------cttat-------g--------------cacc-cgcata--aaca---------
ag---gttggtaatt-tgc---a------t--aat-----ac-aa------gccc--aaa
cc--atcaccat------at------aat-agc---------tttct----gcaaaac-g
agtac---------tc--a------tccaaaga---------------------------
------------------------------------------------------------
------------------------------------------------------------
------------------------------------------------------caatta
t-----------------------------------------------------------
------------------------------------------------------------
------------------------------------------------------------
------------------------------------------------------------
----------------------
>DNA-N41_DR|1273127
------------------------------------------------------------
------------------------------------------------------tgtg--
--tctcattcactaata-------at----tg-------catgttt-------ttttttt
tttt---tt-------------tgtatttat---------ac---gca------------
---catttgaa----------tttcttatgaa-------------aa------------c
ttt---------------------------------------------------------
---------------tcaaca--------aactattcac--aacact---tgca------
tatgta------------------------------------------------------
------------------------------------------------------------
------------------------------------------------------------
------------------------------------------------------------
------------------------------------------------------------
------------------------------------------------------------
------------------------------------------------------------
------------------------------------------------------------
------------------------------------------------------------
------------------------------------------------------------
------------------------------------------------------------
------------------------------------------------------------
----------------------
>DNA-N41_DR|1273128
------------------------------------------------------------
---------------------------------------------------caatgag--
--tctcattcactaata-------at----gg-------catatt--------------t
tt-----tt-------------tgtattt-------------------------------
----------a----------acttcttacga-------------aa------------c
ttt-----------------tcaactaattc---atagcacg----------tgcg----
-tacagta----tgcacatg---------a------gtt--tactct---ttaa------
ctcgttc--------ttctg----------------------------------------
--------ttct-------a-aa-------------------------------------
-------tgagcgtt-cgc---a--ttcac------------------------------
-a--agctgcca------ata------ag-ggc---------tttct----gcaaagc--
tgcac---------tt--g------tccggaga----------------------aaatt
atgagacaaatggt-aa-atgagtaaatggtactgaaa--caaacaaacaaacaaacaa-
-----------------aaa----aaaaaa------------------------------
----------------------agtatgttggttgt-----ggaacatgctttc-atctc
t-aaaaacgtaaggcgcaatgcactgcatttttg---ttgactttagaaaagtgtgca--
------------------------gtgcgttaggcaatgaagc-----tagactac--ca
ctgaatca-gcggtcttgatgctcaa-----------------gttctttctga---atg
g---actttttccaactgcaggcgcaca-gagcactccatcaa-----------------
----------------------
>DNA-N41_DR|1340215
------------------------------------------------------------
---------------------------------------------------caattgg--
--tctcattcactaata----attat----tg------------------------tcat
ttt-------------------tgtatttattaattat-tatattata------------
---tatatcatt-----------------------------------------------c
ttttag----------------tattaattc---acagcatg----------tgca----
------ta----tgcaaatg---------a------gct--tgtttt---aaaa------
ctcattc--------tactagt----------------t-tt---taaat----------
-------cttct-------a-aa----------------cagttg--catga--------
----tgtaagtaatt-tgc---a------t--aat-----ac-ac------gccctgaca
cc--a-------------------------------------------------------
------------------------------------------------------------
------------------------------------------------------------
------------------------------------------------------------
------------------------------------------------------------
------------------------------------------------------------
------------------------------------------------------------
------------------------------------------------------------
------------------------------------------------------------
----------------------
>DNA-N41_DR|1340216
------------------------------------------------------------
---------------------------agcatcaaggtgaacaaa---------------
----------gttagta-------at----tg----------------------------
----------------------gc------------------------------------
------------------------------------------------------------
----------------------------------attaaaca----------tgcc----
------ca----cacagg------------------------------------------
------------------------------------------------------------
------------------------------------------------------------
------------------------------------------------------------
------ctctat------at------aaa-ggc---------tttcta----caaagc--
accac---------tt--a------tccagaga-aaattatt------------------
aacagtcaaattatgaa-ttagg-------------------------------------
------------------------------------------------------------
------------------------------------------------------------
------------------------------------------------------------
------------------------------------------------------------
------------------------------------------------------------
------------------------------------------------------------
----------------------
>DNA-N41_DR|1340217
------------------------------------------------------------
---------------------------------------------------caatggg--
--tctcatttccttatt-------at----tg-------tatatg--------------t
tta----tc--------------atatttat---------at---gca------------
---tatttgaa----------cttcccacaaa-------------aa------------c
ttttc-----------------atgtaattt---acaacacg----------tgca----
------tt----tacacata---------a------gtt--tgttgt---taaa------
ctcttcc--------ttccctt-ag-t-----aaa---t-ct------------------
------------------------------------------------------------
------------------------------------------------------------
------------------------------------------------------------
------------------------------------------------------------
------------------------------------------------------------
------------------------------------------------------------
------------------------------------------------------------
------------------------------------------------------------
------------------------------------------------------------
------------------------------------------------------------
------------------------------------------------------------
----------------------
>DNA-N41_DR|1340218
------------------------------------------------------------
------------------------------------------------------------
------------------------------------------------------------
--------------------------aatga---------gc---acc------------
---tgcgtgaa-------------------------------------------------
------------------------------------------------------------
------------------------------------------------------------
------------------------------------------------------------
-------------------------------------------------cg---------
ag---gttagtaaat-tac---a------t--aat-----ac-at------gcac--aaa
cc--agctctat------at------aag-ggc---------ttctc----gcaaaac--
gtcac---------tt--g------tccacaga-aa---------------------atg
ataaaacaaattaagaa-tcaaaaagatacaattat----------gccactgaaacaa-
----------------taaa----aaacaag------aattg----ga---ttggt---a
at--tggtaaga--------tgttgatgtgtgatgtg-----gaacattctttc-agttt
t-aa--------------------------------------------------------
------------------------------------------------------------
------------------------------------------------------------
------------------------------------------------------------
----------------------
>DNA-N41_DR|1340219
------------------------------------------------------------
---------------------------------------------------caatgag--
--tctcattcactgata-------at--tctgaagg-----------------------t
ttt--------------------ttgtctttgtacca---at---aca------------
---tgtgtacg----------tcttaacacaa-------------aat------------
------------------tctctcctcattc---accacaca----------tgaa----
------ta----cacacata---------a------act--tgttct---t---------
------------------------------------------------------------
------------------------------------------------------------
------------------------------------------------------------
------------------------------------------------------------
------------------------------------------------------------
------------------------------------------------------------
------------------------------------------------------------
------------------------------------------------------------
------------------------------------------------------------
------------------------------------------------------------
------------------------------------------------------------
------------------------------------------------------------
----------------------
>DNA-N41_DR|1340220
------------------------------------------------------------
---------------------------------------------------caatggg--
--tctcatacactaatc-------at----t-----------------------------
----------------------catgtctat---------at---aca------------
---catttaaa----------attcttacaaa-------------aa------------c
gctac-----------------atctaattc---atggt-------------tatt----
------ta----a-----------------------gtt--tgttct---taaa------
ctttttc--------tta------------------------------------------
------------------------------------------atc--ttaa---------
ag---gttaattatt-tgc---a------t--aat-----ac-ac------accc--ata
cc--agcttcac------at------aag-ggt---------tttca----gcaaagt--
ggc---------------------------------------------------------
------------------------------------------------------------
------------------------------------------------------------
------------------------------------------------------------
------------------------------------------------------------
------------------------------------------------------------
------------------------------------------------------------
------------------------------------------------------------
----------------------
>DNA-N41_DR|1400249
------------------------------------------------------------
------------------------------------------------------------
------------------------------------------------------------
------------------------------------------------------------
------------------------------------------------------------
------------------------------------------------------------
-------a----tgcatatg---------a------att--tgtttt---caac------
ctcgttc--------tagtgtt-gt-g-----cga---t-t-------------------
-----------t-------t-gat-------aaaagttgagcatg--cacc---------
aa---actggacatt-tgc---a------t--aaa-----ac-aa------gacc--aaa
ac--atctccat------a------aaag-ggc---------aatcc----acaacag--
ccttc---------tgt--------cc---------------------------------
------------------------------------------------------------
------------------------------------------------------------
------------------------------------------------------------
------------------------------------------------------------
------------------------------------------------------------
------------------------------------------------------------
------------------------------------------------------------
----------------------
>DNA-N41_DR|1400250
------------------------------------------------------------
---------------------------------------------------------g--
--tctcattcactaata-------at----tg-------catgcg--------------t
ttt-------------------catatttat---------ac---aca------------
---cacttgag----------cttctcacaat---------------------------a
tttatt-------------tatgcctaattc---aaaatacg------------------
-----------------------------------tgtt--tgttct---taaa------
---------------ctctaac-gg-t--aatgaaggtt-ttgatggtgtgg--------
---------------------aat------aaagttcc-tgaaaa--tgtgag----tac
agacagctggccgtt------ga------ttgaat-----ctaagca----gccactata
tc--aactgtctt----gatgctc------ggcactt-----gttctg--cacaagactt
gacat---------tt---------tccaactgcagg-----------------------
------------------------------------------------------------
----------------caca----------------------------------------
----------------------------------------cagagcactccgtc------
--aaa-------------------------------------------------------
------------------------------------------------------------
------------------------------------------------------------
------------------------------------------------------------
----------------------
>DNA-N41_DR|1400251
------------------------------------------------------------
---------------------------------------------------caatgga--
--tctcattcactaaaa-------tt----cg-------cacccttt------------t
ttt----tc--------------acaactat---------at---gca------------
---catttgaa----------gttctccagaa-------------aa------------c
tctct-----------------gcctaatgc---agaacacg----------tgtatac-
---acata----cacactag---------a------ttt--tgttct---taaa------
ctcgttc--------tgctata-ag-t-----caa---t-tt---ggaat----------
-------gtatt-------g---------------------------------ctctttc
ta---attagtaatt-tgc---a------t--aat-------------------------
------------------------------------------------------------
------------------------------------------------------------
------------------------------------------------------------
------------------------------------------------------------
------------------------------------------------------------
------------------------------------------------------------
------------------------------------------------------------
------------------------------------------------------------
------------------------------------------------------------
----------------------
>DNA-N41_DR|1400252
------------------------------------------------------------
--------------------------------------------------------gg--
--tctcatatacacacaa------at----ta------ttgcataa-------------t
ttt----ta-------------cgtatgtat---------at---gga------------
---catttgaa----------attatcaagaa-------------aa-------------
tgtca-----------------gcctaattc---tcaacaca----------cgt-----
-----gtg----tgtgtgtg---------t------gtg--tgt----------------
------------------------------------------------------------
------------------------------------------------------------
------------------------------------------------------------
------------------------------------------------------------
------------------------------------------------------------
------------------------------------------------------------
------------------------------------------------------------
------------------------------------------------------------
------------------------------------------------------------
------------------------------------------------------------
------------------------------------------------------------
------------------------------------------------------------
----------------------
>DNA-N41_DR|1400253
------------------------------------------------------------
------------------------------------------------------------
------------------------------------------------------------
------------------------------------------------------------
------------------------------------------------------------
------------------------------------------------------------
------------------------------------------------------------
--------------------------------------t-tt---ggagt----------
-------tttat-------t-aat-------gagtgct-tgcatg--cata---------
ag---gttaataatt-tga---a------t--aat-----tc-ac------accc--aaa
cc--agctccat------ag------aag-ggc---------attcc----acaaagt--
ggcac---------tc--g------tccagtga-aag-----------------------
----------------------------acaattat----------ggcacagaaccaa-
-------------------a---agataaag-------------aact---ttagt---g
at--aataaatgt---gaggttttgttgtcaaaggag----ga-----------------
------------------------------------------------------------
------------------------------------------------------------
------------------------------------------------------------
------------------------------------------------------------
----------------------
>DNA-N41_DR|1400254
------------------------------------------------------------
----------------------------------------------------aataag--
--tctcattcattaata-------at----tg-------cat--gtt------------t
aat----t-------------------------------------gaa------------
---cttttaaa----------ctttttatcaa-------------aaaatca------cc
ctttt-----------------gcctaattc---acaacaca----------tgta----
------tata--tacaagca---------a------atg--tgctct---catt------
gttttag--------ttaattt-gg-c-----tta---t-tt---taaatgatgg-----
---------------------ct------------------------atta------tgg
aa---gctaatcatc-tgc---a------g--aaa-----ac-ac------atcc--aaa
ca--atcttcgt------at------gag-ggc---------tttct----acacagc--
------------------------------------------------------------
------------------------------------------------------------
------------------------------------------------------------
------------------------------------------------------------
------------------------------------------------------------
------------------------------------------------------------
------------------------------------------------------------
------------------------------------------------------------
----------------------
>DNA-N41_DR|1400255
------------------------------------------------------------
------------------------------------------------------------
------------------------------------------------------------
------------------------------------------------------------
------------------------------------------------------------
------------------------------------------------------------
------------------------------------------------------------
------------------------------------------------------------
------------------------------------------------------------
------------------------------------------------------------
------------------------------------------------------------
---at---------tt--g------tccagaga-aaa------------------tgata
aggaatcaaattatgat-ttaa-aagtgacaattaaac-----taaattaactaaacca-
-----------------aat----aagaaa--------------aacg---ttaat---g
ct--aatgaagg--------ttttgatattggatgt-----ggaacatgcattc-agttc
t-gaaaacacgcaaaacaa------gcaattttg---tttgttttagaaaaga-------
ctcatttgaaaggagcagagtgctgtacg---ttttatgatgctagcctagacaac--ca
ctgtatca-acagtcttgatgctcag------------gtgctttttctgcagaaatatt
gcataagtttttcgtattcatacccacataaatgttccaccaaattctctgttagtaatt
atataaattgttctcagggaac
>DNA-N41_DR|1400256
------------------------------------------------------------
------------------------------------------------------------
-------ttcaagaata-------ac----tg-------cctagatcat----------t
tgt---at-------------tcatatggat---------tt---gc-------------
-----tttaaa----------tctttcacaat----------------------------
tttctt-----------t-----------gc---ttaacatg----------tgtatgc-
----acaa----cactagca---------t------gct--tgtttc---tgtt------
------------------taat-aa-t-----gaa---t-tt---gaagt----------
-------attgt-------a-aat-------gagtggc-catctg--caca---------
aa---attgtctgtt-tgc---a------t--aaa-----ag-ac------gccc--taa
ac-catttccat------at------taa-ggc---------tttc--------------
------------------------------------------------------------
------------------------------------------------------------
------------------------------------------------------------
------------------------------------------------------------
------------------------------------------------------------
------------------------------------------------------------
------------------------------------------------------------
------------------------------------------------------------
----------------------
>DNA-N41_DR|1400257
------------------------------------------------------------
-----------------------------------------------------atagg--
--tctcctttattaatg-------at--catgctga------------------------
-tt--------------------gtgtttgttttcta---ac---aca------------
---cattcaaa----------cttctcccaaa-------------tat------------
------------------gtacacctaattc---accttagt----------catg----
------ta----cacacatg---------a------att--tgtcgc---taag------
ctcctgt--------cactgct----------gag-------------------------
------cattct-------g-aat-------gagtgcc-agaatg--aatg---------
ag---cttagtcattc---ct-a------t--aaa-----ac-ac------accc--aaa
tc--attgccaa------at------aag-ggt---------tttcc----ac-------
------------------------------------------------------------
------------------------------------------------------------
------------------------------------------------------------
------------------------------------------------------------
------------------------------------------------------------
------------------------------------------------------------
------------------------------------------------------------
------------------------------------------------------------
----------------------
>DNA-N41_DR|1400258
------------------------------------------------------------
------------------------------------------------------------
------------------------------------------------------------
-------tt---------------------------------------------------
------------------------------------------------------------
------------------------------------------------------------
-----------------------------------------tgtcct---taac------
tttatac--------taatgtc-ac-t-----gaa---t-tc---ggagt----------
-------accct-------g-aat-------gagtaac-ttcttt--tcta---------
aa---gttagtaatt-tgc---a------t--aaaa----aaaac------gccc--aat
cc--atctccat------at------aag-agc---------tttcc-------------
------------------------------------------------------------
------------------------------------------------------------
------------------------------------------------------------
------------------------------------------------------------
------------------------------------------------------------
------------------------------------------------------------
------------------------------------------------------------
------------------------------------------------------------
----------------------
>DNA-N41_DR|1400259
------------------------------------------------------------
---------------------------------------------------cactgtg--
--tctcattcactacta-------at----tg-------cgaact----------actaa
ttt----aa--------------ttgt---------------------------------
----------a----------tttcacacaaa-------------aa------------c
tttttc---------------tacttgattc---acaaaacg----------tgtg----
------ta----tgcacatg---------a------gtt--tgttat---taaa------
cttgttt--------ttctgtt-ag-t-----gaa---g-tt---agag-----------
------------------------------------------------------------
------------------------------------------------------------
------------------------------------------------------------
------------------------------------------------------------
------------------------------------------------------------
------------------------------------------------------------
------------------------------------------------------------
------------------------------------------------------------
------------------------------------------------------------
------------------------------------------------------------
------------------------------------------------------------
----------------------
>DNA-N41_DR|1400260
------------------------------------------------------------
------------------------------------------------------tgtg--
--tctcattcactacta-------at----tg-------cgtac--------------at
ttt----ta--------------gtgt---------------------------------
----------a----------cttcacacaaa-------------aa------------c
ttttct---------------cacttaattc---acaaaacg----------tgtg----
------ta----tgcacatg---------a------gtt--tgttat---t-aa------
cttgttc--------ttctgtt-at-t-----gaa---t-tt---agagt----------
------------------------------------------------------------
------------------------------------------------------------
------------------------------------------------------------
------------------------------------------------------------
------------------------------------------------------------
------------------------------------------------------------
------------------------------------------------------------
------------------------------------------------------------
------------------------------------------------------------
------------------------------------------------------------
------------------------------------------------------------
----------------------
>DNA-N41_DR|1400261
------------------------------------------------------------
-----------------------------------------------------atgag--
--tctaatttactaata-------at----ta-------tgtaca--------------t
tgtg-----------------tggtatttatgc-------ac------------------
-------------------------------------------ggaat-----------a
tttct-----------------gcctaattt---acaacaca----------tgtt----
------tg----tgcacatgcgttt-----------gta--agttttt--caaa------
cttaatc--------ttctgct-tg-t-----gaa---t-tt---ggagt----------
--gttatttact-------a-aat-------gagtggc-tgtgtg--catg---------
------------att-tgc---a------t--aat-----ac-ac------gcac--aca
cc--aactctat------at------aag-ggc---------gttct----gcaaag---
------------------------------------------------------------
------------------------------------------------------------
------------------------------------------------------------
------------------------------------------------------------
------------------------------------------------------------
------------------------------------------------------------
------------------------------------------------------------
------------------------------------------------------------
----------------------
>DNA-N41_DR|1495846
------------------------------------------------------------
--------------------------------------------------cacattag--
--ctccatataagggcagaa----atcagata-----attataagaag------tcaaat
tatga-attaggaa------gagacaattat-------------ggca------------
-cccaaacaaacagt------------------------------aatagagt----tta
tttttgatgt-----c-gctgctttcagttc-tgaaaaggcg-------aggtgaa----
-----acac---tgcatttt---------------tgtt--gactttagataagagcttt
tttatttcgaaaactttctgcttaatt--cacaaattgtgct---tgagttaatatagtg
cagaattgtttt-------c-aga-------aagcgtc-cttgtg--cacta--------
----tattactcatt-tgc---a------t--aat-----ac-ac------gccc--aca
ttacatttacatttagtcat----ttagcagac--------gctttta--tccaaagc--
------------------g-----acttacaaa---------------------------
------------------tgaggacaa---------------------------------
------------------------------------------------------------
------------------------------------------------------------
------------------------------------------------------------
------------------------------------------------------------
------------------------------------------------------------
------------------------------------------------------------
----------------------
>DNA-N41_DR|1495847
------------------------------------------------------------
---------------------------------------------------------g--
--tctcattaactaata-------a----------------taga--------------t
tat----tc--------------atatttac---------at---aaa------------
---caattaaa-----------tacttatgaa-------------aa------------t
attcc-----------------acccatttc---agaatgta----------ga------
------tt----tgcacaca---------a------ttt--tgttct---taag------
cttgttt--------taaagtt-tg-t-----gaa-------------------------
------------------------------------------------------------
------------------------------------------------------------
------------------------------------------------------------
------------------------------------------------------------
------------------------------------------------------------
------------------------------------------------------------
------------------------------------------------------------
------------------------------------------------------------
------------------------------------------------------------
------------------------------------------------------------
------------------------------------------------------------
----------------------
>DNA-N41_DR|1495848
------------------------------------------------------------
---------------------------------------------------cagtgga--
--tcttattcactaatt-------at----g----------------------------t
ttt----tc--------------atatttat---------ac---aga------------
---catttgaa----------tttctcaaata-------------aa------------c
atttt-----------------gcttagttc---acaacacg----------taca----
------ca----cacacacg---------a------gct--tgatct---tagtg-----
--------------cttctgtt-ag-t-----gaa---t-at---aggtt----------
-----------------------------------------------------------a
ggtt--------agt-aat---t------t--aat-----aatagtaagt----------
------------------at------aag-gat---------tttcc----acaaatc--
tgcgc---------tg--g------ttcagaga-aa------------------------
------------------------------------------------------------
------------------------------------------------------------
------------------------------------------------------------
------------------------------------------------------------
------------------------------------------------------------
------------------------------------------------------------
------------------------------------------------------------
----------------------
>DNA-N41_DR|1495849
------------------------------------------------------------
---------------------------------------------------caatggg--
--ttttattcactaatg-------at----aa-------aatatg--------------t
ttc----tt--------------ataattataag-----tga---tta------------
---ctaattaa----------ttattttgtaa-------------aaa-----------c
tttc-------------------cctaatt---cacaaaatg----------tgtg----
------ta----agcacaca---------a------gtt--tgttct---taaa------
ctcgttc--------ttctgtt-ag-t-----aaa---t-tt---gaatt----------
-------gttct-------c-aga-------aagtgtc-ct-------------------
------------------------------------------------------------
------------------------------------------------------------
------------------------------------------------------------
------------------------------------------------------------
------------------------------------------------------------
------------------------------------------------------------
------------------------------------------------------------
------------------------------------------------------------
------------------------------------------------------------
------------------------------------------------------------
----------------------
>DNA-N41_DR|1495850
------------------------------------------------------------
------------------------------------------------------------
------------------------------------------------------------
------------------------------------------------------------
------------------------------------------------------------
------------------------------------------------------------
------------------------------------------------------------
---------------------t-aa-t-----gaa---t-tt---ggagt----------
-------attct-------a-aac-------gagtggc-ccaatg--caca---------
ag---cttagttatc-tgc---a------t--aaa-----ta-at------gccc--aga
ct--gtctccat------aa------aag-ggc---------tttcc----accagc---
gagtc---------tc--a------ttcactaataatttcatata----ttatcagcatt
tataaacacacttgaac-ttc---------------------------------------
------------------------------------------------------------
------------------------------------------------------------
------------------------------------------------------------
------------------------------------------------------------
------------------------------------------------------------
------------------------------------------------------------
----------------------
>DNA-N41_DR|1495851
------------------------------------------------------------
------------------------------------------------------------
------------------------------------------------------------
------------------------------------------------------------
------------------------------------------------------------
--------------------------------------------gt-------gcg----
------tg----cacacatg---------a------gct--tgttct---taaa------
ctcaatc--------ttctgtt-ag-t------ga--gt-ta---ggag-----------
------tcttct-------a-aat-------aagcatc-tgagtg--caca---------
ag---gttagtaattttcc---a------g--aga-----aa-at------tata--aga
cg--a-----------------------------------------------caaatt--
aagaa---------t------------taggaa-ga------------------------
---------------------------gacaatcat----------ggcttcaaagaaa-
----------------gag-------------------------gact---ttaat---g
gt--aatgaaggt---tttgatgttggatggtaaac-----aagcttt------caatta
c-aaaaacgtgaggtcaaacactgc-----------------------------------
------------------------------------------------------------
------------------------------------------------------------
------------------------------------------------------------
----------------------
>DNA-N41_DR|1495852
------------------------------------------------------------
----------------------------------------------gtttactttgga-a
gactctgttcaggagagcag-agcac----tgta----ttttatgatgctaggcaatagt
cttgatctcaggctcttt-cttaaagttcactttttcc-aac--tgcaggcgcaaagagt
caaaattttaa----------cttctaacaaa-------------------------aac
tttcc-----------------acctaattc---acaacatg----------tgca----
------------cgcacgtg---------a------gtt--tgttcc------------t
ctctttc--------ttcagtt-gg-t-----aaa---t-tt---ccagt----------
-------gttct-------g-aatca--------cgtg-agcgtg--cataa--------
----catgagtcatc-tgc---a------t--aat-----ac-ac------gccc--aaa
cc--agccccat------at------aag-ggc---------tttct----gcaaacc--
agctt---------ttt--------tccataggcaaattat-------------------
------------------------------------------------------------
------------------------------------------------------------
------------------------------------------------------------
------------------------------------------------------------
------------------------------------------------------------
------------------------------------------------------------
------------------------------------------------------------
----------------------
>DNA-N41_DR|1584232
------------------------------------------------------------
------------------------------------------------------------
------------------------------------------------------------
------------------------------------------------------------
------------------------------------------------------------
------------------------------------------------------------
------------------------------------------------------------
---gttc--------ttctgtt-ag-t-----gaa---t-ct---gaagt----------
-------gttcggct---------------------------------------------
------catttaaat-agc---a------t--agt-----ac-ac------gccc--aca
cg--atctccat------at------aag-ggt---------tttccactcgtaaaat--
-------------------------tc-------------------------------ta
aatagtcaaaatatgaatt-aagaagagacaattat----------ggcaccaaaacaat
-----------------------aaaagaag-------------gatt---ttacc---a
gt--aataaaggt-----------------------------------------------
------------------------------------------------------------
------------------------------------------------------------
------------------------------------------------------------
------------------------------------------------------------
----------------------
>DNA-N41_DR|1584233
------------------------------------------------------------
------------------------------------------------------------
-----------------------------------------------------------t
tgt----tc--------------gtatttat---------aa---gca------------
---catttga-----------------------------------aa------------t
tgtca-----------------agaaaaatt---tccaccaa----------ggtg----
------ta----cacatatg---------a------gct--tgttct---taac------
ctcgttt-------------------------------t-tt---ggagt----------
-------ctc-c-------t-aat-------gagtgct-catgtg--cacat-------t
ta---atttgtaatt-tgc---a------t--aat-----aa-at------gccc--aaa
ct--agctccat------at------aag-ggc---------tgtcc----acaaagc--
agcac---------tc--c------tccagaaa-aa------------------------
------------------------------------------------------------
------------------------------------------------------------
------------------------------------------------------------
------------------------------------------------------------
------------------------------------------------------------
------------------------------------------------------------
------------------------------------------------------------
----------------------
>DNA-N41_DR|1584234
------------------------------------------------------------
------------------------------------------------------------
------------------------------------------------------------
-------------------------atttgc---------ac---gca------------
---tatttgaa----------cttctcacaaa-------------aa------------c
tttcc-----------------gcctgattc---acaacacg----------tgtg----
------ta----cgcgcatg---------a------gct--cgttct---taaa------
ctcgttc--------ttctgtt-ag-g-----gaa---t-tt---ggagtcttt------
---------------------------------------ggaatg--caca---------
ag---tttagtaatt-tgc---a------t--agg-----ac-ac------accc--aca
cc--tgctccat------aa------atg-ggc---------ttttc----acaaaga--
ggcac---------ta--aaaa---ttaaaaga-ca------------------------
--------aattataaa-ttaagaaaaggccgttta----------ggcacctaaatga-
-----------------agg----aaaaag-----------------------aac---a
gc--attgaa-------------taatgttagatgtt----ggaagacactttc-agttc
t-gaaaacacaaggggctgttaactacattttag---ttgactttataaaaag------a
cttttttcaaaggagcagag-----catg---tttcatgatgct-----tggcagctaaa
tttgatca-acattcttgatgcttg------------ggtgttttgtctgcgcagagttt
ttttttttttttcaactgcagtgctccg-tcacactgggtctcattc---actgataatt
gcatttatttttcatatgtaac
>DNA-N41_DR|1584235
------------------------------------------------------------
------------------------------------------------------------
------------------------------------------------------------
------------------------------------------------------------
------------------------------------------------------------
------------------------------------------------------------
---------------------------------------------ct---taggt-----
-ttgctc--------taatgtt-ag-g-----aaa---tgtt---ggtgt----------
-------gtcgt-------a-aatg------agaggac-act-tg--catg---------
ag---gttgagcatt-tgc---a------t--aaa-----ac-ac------ggcc--aga
c---atctcctt------at------aag-ggc---------tttcg----gca------
------------------------------------------------------------
------------------------------------------------------------
------------------------------------------------------------
------------------------------------------------------------
------------------------------------------------------------
------------------------------------------------------------
------------------------------------------------------------
------------------------------------------------------------
----------------------
>DNA-N41_DR|1584236
------------------------------------------------------------
------------------------------------------------------------
------------------------------------------------------------
----------------------------tat---------at---gcc------------
---cacttgaa----------cttctcacaaaaaac---------aa------------t
tcccaa------------------------c---acaacacg----------tgtg----
------ta----tgcacatg---------a------gtt--tgtttt---taaa------
ctt-----------gttctttt-ag-t-----gaa---t-tt---ggagtgaatg-----
--gctctgttct-------a-aatt----tagaacaga-ttaaga--acag---------
ag---gttaataatt-tgc---a------t------------------------------
--------------------------aag-ggc---------tttcc----ttaaagc--
gatac---------tt--g------tccagagt-aaa------------------ttgta
agaagacaaattctgaa-ttat-gaaagagacttatgag-aattatggcatagaaataa-
-------------------------------------tattgg-----------------
--------------------ttttgatgttggatgt-----gaaacatgctttc-agttc
t-gaaaacgccaggagcaatgcattgcgtttttg---ttgactt----------------
--------------------------------tttgttgacagac-------------aa
tcgtatct-atggttttgatgctcag------------atgctttttttcagaagat---
-----ttttttctgactgcaggcgca---gagtgcaccgtcaaatggttcactaataact
gcttacgtttttcatatttaca
>DNA-N41_DR|1584237
------------------------------------------------------------
------------------------------------------------------tggg--
--tctcgtttagtaatacgg-agtgt----ac-------tgtaca--------------t
ttt----tc--------------atatttat---------at---gca------------
---tatttgtt----------caactcacata-------------aa------------c
ttt----------------------taattc---agaacaca----------tgca----
------ta----tgcacatg---------a------gtt--tattct---taaa------
gttg--------------------------------------------------------
------------------------------------------------------------
------------------------------------------------------------
------------------------------------------------------------
------------------------------------------------------------
------------------------------------------------------------
------------------------------------------------------------
------------------------------------------------------------
------------------------------------------------------------
------------------------------------------------------------
------------------------------------------------------------
------------------------------------------------------------
----------------------
>DNA-N41_DR|1584238
------------------------------------------------------------
------------------------------------------------------------
------------------------------------------------------------
------------------------------------------------------------
------------------------------------------------------------
------------------------------------------------------------
---------------------------------------------ct---tcaa------
cttggtc--------ttctgtt-gg-t-----caa---t-at---agaat----------
-------ttact-------a-aat-------gagcactt-------tcaca---------
ag---attagttatt-tgt---a----------at-----ac-ac------attc--aaa
cc--agctccat------ac------aag-cgc---------attca----gcaaagc--
------------------g-----------------------------------------
------------------------------------------------------------
------------------------------------------------------------
------------------------------------------------------------
------------------------------------------------------------
------------------------------------------------------------
------------------------------------------------------------
------------------------------------------------------------
----------------------
>DNA-N41_DR|1584239
------------------------------------------------------------
------------------------------------------------------------
------------------------------------------------------------
------------------------------------------------------------
-----cttaa--------------------------------------------------
------------------------------------------------------------
-----------------------------------------------------------g
cttattc--------taatgtt-ag-t-----gaa---t-tt---tgtgt----------
-------atgct-------g-aat-----aagagtaaa-caggg----------------
------ttgtccatt-tgc---a------t--a---caaaac-a--------ccc--aag
cc--atgtccat------aa------aaa-ggc---------tttcc----aca------
------------------------------------------------------------
------------------------------------------------------------
------------------------------------------------------------
------------------------------------------------------------
------------------------------------------------------------
------------------------------------------------------------
------------------------------------------------------------
------------------------------------------------------------
----------------------
>DNA-N41_DR|1584240
------------------------------------------------------------
------------------------------------------------------------
------------------------------------------------------------
------------------------------------------------------------
------------------------------------------------------------
------------------------------------------------------------
------------------------------------------------------------
------------------------------------------------------------
------------------------------------------------------------
------------------------------------------------------------
------------------------------------------------------------
------------------------------------------------------------
------------------------------------------------------------
------------------------------------------------------------
---------------------------gttagatat-----gaaacacgctttc-agttc
t-gaaaacatgaggtaaaactcgctgcatttgtt---ttgattttagaaaaga-------
--cttttcaaaagagtagattgctttaca---ttttatgatgc-----t-----------
-------------------agcctaa------------gcatccactgt-----------
------------------------------------------------------------
----------------------
>DNA-N41_DR|1584241
------------------------------------------------------------
------------------------------------------------------------
--tttcagttccgtaaac------gc-aggtg----------------------------
---------------------------------------cac--caca------------
-----------------------------------------c---------------tgc
ctttt-----------------gcttacttg---agaaaaga------------------
-----gcag---tgcgctag----------------gctgatgttct-------------
---------------ttatgtt------g-----------ct------------------
-------------------a-gac-------gaccactc---------------------
----tatcaatggtc-ttc---agg---ctggagc----------------gc-------
----aagtttgc------------------------------ttttgg---acaaatg--
------------------------------------------------------------
------------------------------------------------------------
----------------cagg----------------------------------------
------------------------------------------------------------
------------------------------------------------------------
------------------------------------------------------------
------------------------------------------------------------
------------------------------------------------------------
----------------------
>DNA-N41_DR|1584242
------------------------------------------------------------
------------------------------------------------------------
--tcccattcaatagta-------at----ta-------tgtaga--------------t
tat----tc--------------atatttat---------ag---gca------------
---catttgaa----------cttctcaagaa-------------aa------------g
ctctt-----------------acttaatt------------------------------
--------------tacatc---------a------aat--tgttta---tacg------
cttgtta--------ttatatt-ag-t-----gaa---t-ct---ggagc----------
-------attca-------a-gaa-------gagc----tgcatg--ctta---------
ag---ctcagttatt-tgc---a------t--aaa-----at-------tagtct--aaa
ac--agctcca-------------------------------------------------
------------------------------------------------------------
------------------------------------------------------------
------------------------------------------------------------
------------------------------------------------------------
------------------------------------------------------------
------------------------------------------------------------
------------------------------------------------------------
------------------------------------------------------------
----------------------
>DNA-N41_DR|1584243
------------------------------------------------------------
-----------------------------------------------------atagg--
--tctcattcactaata-------at----tg-------gatgag--------------t
tt-----at-------------caaatttaa---------aactgaaa------------
---catctgaa----------attctcatcaa-------------aa------------c
ttc-----------------ccatctaaatc---gcaacaca----------cat-----
-----gta----agcacgta---------g------gtt--tgttct---taaa------
ttcgttt--------ttctg----------------------------------------
--------ttag-------t-aa-------------------------------------
-------aattagat-tga---t--ctgat--aat-----ac-a-------gctc--aaa
aa--agcttcaa------ata-----tag-ggc---------tttcc----ttggagc--
agcac---------tt--g------tccaaagt----------------------taatt
ctgagacaaattatgaa-ataagaagagaaaactaaa----gataaggcacggaaacta-
-----------------aaa----aaaaaa------------------------------
----------------------ttaatgacggatat-----ggaacacgctttc-agttc
a-gaaaatgcaag-----ttgcactgcatttttg---ttgactttaaaaaaaaaact---
-------------------------ctcttcgttttatgatgc-----taggcca---ca
ctgcatca-acagtcttgatgctcagg---------------tgttccttctgc---aga
ggtaactttttccgactgcagtgacatc-aagtgctccgtcaaa----------------
----------------------
>DNA-N41_DR|1584244
------------------------------------------------------------
---------------------------------------------------cattggg--
--tctcattcactaata-------at----ca-------tgttc------------gt-t
t-t----tc--------------ttatttat---------tc---aca------------
---catttgac----------cttctcacata-------------aa------------c
ttttc-----------------acctaattg---acaacaca----------tgcttgct
------aa----gacacatg---------a------gct--tattct---taaa------
cttgttctgtatt-------------t-----gag---t-tt---ggagt----------
-------t----------------------------------------------------
------------------------------------------------------------
------------------------------------------------------------
------------------------------------------------------------
------------------------------------------------------------
------------------------------------------------------------
------------------------------------------------------------
------------------------------------------------------------
------------------------------------------------------------
------------------------------------------------------------
------------------------------------------------------------
----------------------
>DNA-N41_DR|1584245
------------------------------------------------------------
------------------------------------------------------------
-----catacatttttc-------------------------------------------
-----------------------ccatttat---------ac---gca------------
---catttgga----------cttctcatgaa-------------aa-------------
--ctt-----------------gcctagttg---tacacaca----------tg------
-----------------------------a------gct--tgttct---taaa------
ctggttc--------ttctgtt-ag-t-----gta---t-tt---ggact----------
-------cttct-------a-aat-------gagcatc-tctgtg--caca---------
at---tttagtaatt-tgc---a------t--aat-----ac-aa------gccc--aaa
cc--agctccat------at------aaa-ggc---------tttat----gtcaag---
------------------------------------------------------------
------------------------------------------------------------
------------------------------------------------------------
------------------------------------------------------------
------------------------------------------------------------
------------------------------------------------------------
------------------------------------------------------------
------------------------------------------------------------
----------------------
>DNA-N41_DR|1584246
------------------------------------------------------------
----------------------------------------------------aatggg--
--taacatttacttata-------at----tg-------tg------------------c
ttt----tc--------------atatttat---------ac---aca------------
---cgtttaaa----------c--------------------------------------
ttttc-----------------acctaattc---aca-----------------------
---------------acatg---------a------gtt--tgttct---taaa------
ctcattc--------gcctgtt-ag-t-----gaa---t-tt---gaatt----------
-------gttct-------c-agg-------gagcatc-ctcatg--caca---------
ag---attagtaatt-tac---a------t--aat-----tc-gt------gccc--aca
ct--a-------------------------ggt---------tttgc----aaaaaat--
ggcac---------tt--g------tccagaga-aatttgtgtcaa-----------taa
agaagtcaaaatatgaa-ttaagaacag-----------------------------gc-
-----------------aaa----gacacag-------------atct---ttaac---a
gt--aatgaa--------agttttgatgttggatgt-----ggaatacgccttt-agttc
tcgaaaacttaaggtaaaatgtactacttttttg---ttgattttacaaaaaa-------
--------aaaagagcaaagcgctgtacg---atttatgatgctagcctaggcaac--aa
ttgtatca-atggtcttgatcctca------------ggtgcattttctgctaag-----
-tttacatattccaactgcaggcgcaca-gagcacaccgtcaaa----------------
----------------------
>DNA-N41_DR|1584247
------------------------------------------------------------
---------------------------------------------------caatgga--
--tctcgtttactaata-------at----gg-------tgtatg---------------
------------------------------------------------------------
------------------------------------------------------------
------------------------------------------------------------
------------------------------------ttt--ttttct---taaa------
cgtgttc--------ttctgtt-ag-t-----gaa---g-tt---ggtgt-gttca----
--gctttgttct-------a-aat-------tagcttc-tgcgtg--ctca---------
ag---tttagtcatt-tgc---a------t--aat-----ac-at------ac-------
------------------------------------------------------------
------------------------------------------------------------
------------------------------------------------------------
------------------------------------------------------------
------------------------------------------------------------
------------------------------------------------------------
------------------------------------------------------------
------------------------------------------------------------
------------------------------------------------------------
----------------------
>DNA-N41_DR|1584248
------------------------------------------------------------
------------------------------------------------------------
------------------------------------------------------------
------------------------------------------------------------
------------------------------------------------------------
------------------------------------------------------------
------------------------------------------------------------
------------------------------------------------------------
------------------------------------------------------------
-----------------------------t--aat-----ac-ac------actc--aaa
ct--agcgtcat------at------aaa-ggc---------tttcc----gcaaagc--
atcac---------tt--g------tttgggga-aaa------------------ttata
agagcacaaattataaa-ttaagaaggcacgattat----------ggcaccgaaacag-
-----------------aac----------------------------------------
----gatgagtg--------ctttaa----------------------------------
------------------------------------------------------------
------------------------------------------------------------
------------------------------------------------------------
------------------------------------------------------------
----------------------
>DNA-N41_DR|1584249
------------------------------------------------------------
---------------------------------------------------cattggg--
--tgccaatcactaata-------at----tg-------cgtacg--------------t
ttt----tc--------------atttttat-----------------------------
--------acg----------cttctcatgaa-------------aa------------c
tttcc-----------------acctaattc---acaataca----------tgaa----
-----------------------------ag----------tgtttt---taaa------
ttagttc--------ttctgtt-at-t-----gaa---t-ta---ggagt----------
-------cttct-------a-aat-------gagcgcc-tgcatg--caca---------
ag---atttataatt-tgc---a------t--aat-----ac-ac------accc--aaa
---------cat------ac------aag-ggc---------tttac----gtaaagc--
tactc---------tt--a------tccagaga-aa------------------------
---------------------------gacaattat----------ggcaccaaaacca-
-----------------aacaca-aaaaagc-------------ctct---ttaac---a
at--aatgaa--------------------------------------------------
------------------------------------------------------------
------------------------------------------------------------
------------------------------------------------------------
------------------------------------------------------------
----------------------
>DNA-N41_DR|1697477
------------------------------------------------------------
------------------------------------------------------------
--tctctttaactaata-------at----tg-------tgtatg--------------t
ttg----aa--------------tcatt--g---------ct---tca------------
---cgtttgaa----------cttttcataaa-------------aa------------c
ttttt----------------aatgtaatta---acaacact----------tgca----
------ta----cgcacttg---------a------gtt--tgttct---taaa------
ctcattt--------ttctgtt-ag-t-----gaa---t-tt---ggatt----------
-------gttct-------t-aa-----------------atgag--caca---------
tg---gttagcaatt-tgc---a------t--aat-----ac-at------ggcc--aaa
cc--agctccat------at------atg-ggc---------ttttc----ataaagc--
aacac---------tt--g------tccagaga-aa----------------------tt
ataagacaaattaaaaa-taaagaacagacaatttt----------ggcactgaaacaa-
-----------------atg----aaaaa-------------------------------
------------------------------------------------------------
------------------------------------------------------------
------------------------------------------------------------
------------------------------------------------------------
------------------------------------------------------------
----------------------
>DNA-N41_DR|1697478
------------------------------------------------------------
------------------------------------------------------------
-------------aaca-------ta----tg-------aata-----------------
-------t-------------gcacatgtg------------------------------
------------------------------------------------------------
------------------------------------------------------------
-------------------------------------tt--tgttat---tagcc-----
-tcatta--------ttatgtt-aa-t-----gaa---t-tt---ggctt----------
-------attct-------a-aat-------gagtaac-caagtg--cttg---------
ag---gttagtcatt-tgc---a------t--aaa-----at-gg------ccaa--aca
c-----ctccat------at------agg-ggc---------tt----------------
------------------------------------------------------------
------------------------------------------------------------
------------------------------------------------------------
------------------------------------------------------------
------------------------------------------------------------
------------------------------------------------------------
------------------------------------------------------------
------------------------------------------------------------
----------------------
>DNA-N41_DR|1697479
------------------------------------------------------------
---------------------------------------------------cattggg--
--tctctttcactgatattg--gtgta---tg---------------------------t
tat------------------tcatatgtat--------------aca------------
-gtcatttgaa----------tttttcatgaa-------------------------act
tttttc----------------accaaattc---acaacact----------tgca----
------------tacactta-------------tgtgct--tgtttt---taaa------
-----------------ct---------------------c-------------------
------------------------------------------------------------
------------------------------------------------------------
------------------------------------------------------------
------------------------------------------------------------
------------------------------------------------------------
------------------------------------------------------------
------------------------------------------------------------
------------------------------------------------------------
------------------------------------------------------------
------------------------------------------------------------
------------------------------------------------------------
----------------------
>DNA-N41_DR|1697480
------------------------------------------------------------
------------------------------------------------------------
----------------------------------------------------------tt
tgt-------------------catatttac---------ac---aca------------
---------------------attcccacaaa-----------aacat-----------t
-ttgc-------------------ctaattc---acaacacg------------------
------tg----tatacaca---------a------gct--tgttgt---taaa------
ctcattt--------ttctgtt-tt-ttgagtgaa--tt-tt---ggag-----------
------tctt-----------aat-------gaatgcc-agcacg--caaa---------
ta---catagtatta-tgcctaa------c--aat-----ac-ac------atcc--aaa
ct--agctccat------at------aaa-ggc---------ttt-tca---caaagt--
ggtac---------tc--a------tccagaaa-aa------------------------
------------------------------------------------------------
------------------------------------------------------------
------------------------------------------------------------
------------------------------------------------------------
------------------------------------------------------------
------------------------------------------------------------
------------------------------------------------------------
----------------------
>DNA-N41_DR|1697481
------------------------------------------------------------
------------------------------------------------------------
------------------------------------------------------------
------------------------------------------------------------
------------------------------------------------------------
------------------------------------------------------------
------------------------------------------------------------
------------------------------------------------------------
------------------------------------------------------------
------------------------------------------------------------
------------------------------------------------------------
-----------------------------------------------------------a
aaaagacaaattatgaa-aaaagaaaacacatttat----------ggcattgaaacaa-
-----------------aag----aaaa--------------------------------
-----------------------------tgaatgt-----ggaatatgctttc-aattc
t-gaaaataagaggtgtaatgcactgcatttctg---ttgactttagaatcga------c
catttttcaaaagagcaaagcgct------------------------------------
------------------------------------------------------------
------------------------------------------------------------
----------------------
>DNA-N41_DR|1697482
------------------------------------------------------------
---------------------------------------------------caatggg--
--tgtcatttcctaaaa-------at----tg-------cgtac-------------g-t
ttt----ac--------------atatttata-------aat---gca------------
---catctaaa----------cttctcacaaa-------------aa------------c
tttcc-----------------acataatat---gcaagaca----------tgca----
------ta----tgcacatg---------a------gtt--tgttct---taaa------
ctcgttc--------ttctgtt-ag-t-----gaa---t-tt---gaagta--ttc----
--gctctgttct-------a-aat-------tagcatc-tgcatg--caca---------
at---attagtaatt-tgc---c------t--aat-----ac-at------gccc--aaa
cc--agttccat------at------aag-ggc---------tttctg--caaa------
tgcac---------tt--g------tccagaga-aa------------------------
---------atcat----------------------------------------------
------------------------------------------------------------
------------------------------------------------------------
------------------------------------------------------------
------------------------------------------------------------
------------------------------------------------------------
------------------------------------------------------------
----------------------
>DNA-N41_DR|1697483
------------------------------------------------------------
------------------------------------------------------------
------------------------------------------------------------
----------------------tttattctt---------ta---gtt------------
---cattttaa-------------------------------------------------
------------------------------------------------------------
--------------------------------------------tgt---aaga------
--------------------------------cat---t-tt---aatgt----------
---aagtattct-------a-aat-------gagtggt-tgcatg--cac----------
------atagtaatt-tgc---a------t--taa-----ac-ac------tccc--aca
-c--atctccat------at------aag-ggc---------tttcc----aagccac--
-----------------ct------ttcc-------------------------------
------------------------------------------------------------
------------------------------------------------------------
------------------------------------------------------------
------------------------------------------------------------
------------------------------------------------------------
------------------------------------------------------------
------------------------------------------------------------
----------------------
>DNA-N41_DR|1697484
------------------------------------------------------------
---------------------------------------------------cattggg--
--tctctttcattaata-------at----gg-------catgcataa------------
------at-------------acatatttgt---------ac---ac-------------
------ccaag----------aacttcac-------------------------------
-------------------------------------acaa-------------------
----aaca----tttccaac---------a------att--tgtttt---taacc-----
-tcattc--------tgatgtt-gc-t-----gat---t-tt---ggagt----------
-------attct-------a-aat-------gagtggt-tttgtg--caca---------
aa----ttagtcatt-tgc---a------t--taa-----aa-at------tgcc--caa
tc-catctccat------at------tag-ggc---------tctct----gca------
------------------------------------------------------------
------------------------------------------------------------
------------------------------------------------------------
------------------------------------------------------------
------------------------------------------------------------
------------------------------------------------------------
------------------------------------------------------------
------------------------------------------------------------
----------------------
>DNA-N41_DR|1697485
------------------------------------------------------------
---------------------------------------------------cagcggg--
--tctcatttactaata-------tt----ta-------taaat------------gtat
ttt----ta--------------atatttat---------ac---aca------------
---catttgaa----------cttctcttgaa-------------aa------------c
tttt--------------------atatt-c---acaacaca----------tgcg----
------ta----cgcacatg---------a------gtt--tgttct---taaa------
cctgttc--------ttctgtc-ag-t-----gaa---t-t-------------------
------------------------------------------------------------
------------------------------------------------------------
------------------------------------------------------------
------------------------------------------------------------
------------------------------------------------------------
------------------------------------------------------------
------------------------------------------------------------
------------------------------------------------------------
------------------------------------------------------------
------------------------------------------------------------
------------------------------------------------------------
----------------------
>DNA-N41_DR|1697486
------------------------------------------------------------
------------------------------------------------------------
------------------------------------------------------------
------------------------cacttga---------a-------------------
------------------------------------------------------------
------------------------------------------------------------
-------------------------------------tt--tgttct---taac------
cttggcc--------taatgtt-gg-t-----gaa---t-at---ggagt----------
-------attat-------a-aat-------aagcaat-tgcata--caca---------
ag---attaatcgtt-tgc---a------t--aaa-----ac-ac------gccc--aca
ct--atctccat------at----------------------------------------
------------------------------------------------------------
------------------------------------------------------------
------------------------------------------------------------
------------------------------------------------------------
------------------------------------------------------------
------------------------------------------------------------
------------------------------------------------------------
------------------------------------------------------------
----------------------
>DNA-N41_DR|1697487
------------------------------------------------------------
------------------------------------------------------------
------------------------------ca----------------------------
------------------------------------------------------------
---catttgaa----------cttcttgtgaa-------------aat------------
-----------------tttccacctaagtcc----------------------------
------catt--cgcacatg---------a------gct--tgttcttcttaac------
cttgttc--------ttctgtt-ag-t------ga--ct-tt---ggaat----------
-------cttct-------a-aaa-------aagagaa-cacatg--taca---------
ag---gttagtaatt-tgc---a------t--tct-----ac-at------gctc--aga
cc--agctccag------tt------aag-ggc---------tttct----gcaaatt--
gccac---------tc--g------tccagaga-aa------------------------
---------------------------cacaattat----------ggcactgaaacaac
ag-------------acaag----gaaaaat-------------aact---ttaat---c
at--aatgaatgt---gatgttttgctgtcgaaggta-----------------------
--gaa-------------------------------------------------------
------------------------------------------------------------
------------------------------------------------------------
------------------------------------------------------------
----------------------
>DNA-N41_DR|1697488
------------------------------------------------------------
----------------------------------------------------aatggg--
--tctcattcaataata-------at----tg-------catgtt--------------t
tta----tg--------------atattcat---------ac---gca------------
---tatttgaa----------cttctcacaaa-------------aa------------a
cttct-----------------gcctaattc---acaacatg----------tata----
------tg----cacatg-----------a------ggt--tgtcct---taaa------
ctcgttc--------ttctgtg-----------aa---t-tt---ggagt----------
-------tttct-------aaaat-------gagcatc-tgcatg--cacg---------
ta---gtgggtaatt-tgc---a------t--aat-----ac-ac------gccc--aca
cc--agctctat------at------aag-gtc---------tttta----gcaaagt--
ggcacaaa------tt--a------taagaaga-ca------------------------
---------------------agaagaggcaattat----------agcacagaaacaa-
-----------------agg-----aaaaag-------------aact---gcaat---g
at--gatgaa-------ggttttgatttttggatgt-----ggaacaagctttc-agtt-
------------------------------------------------------------
------------------------------------------------------------
------------------------------------------------------------
------------------------------------------------------------
----------------------
>DNA-N41_DR|1791780
------------------------------------------------------------
---------------------------------------------------cactgag--
--tctcgctctctaata-------at-----------gtggcacgc-------------t
tgt-------------------cttatttac---------at---gca------------
---cactttca---------tctttttacaga-------------aaca-----------
----------------------------------cacacaca----------caca----
------ca----cacacgtg---------------------agtttg-gttgaa-----a
ctcctcc--------tcctgtt-ag----------------t---gggt-----------
-------gttct-------g-aat-------aagcgtc-cacatgacgtca---------
-----gtga----tt-tgc---a------t--att-----ac-ac------gccc--aca
cc--ag------------------------------------------------------
------------------------------------------------------------
------------------------------------------------------------
------------------------------------------------------------
------------------------------------------------------------
------------------------------------------------------------
------------------------------------------------------------
------------------------------------------------------------
------------------------------------------------------------
----------------------
>DNA-N41_DR|1791781
------------------------------------------------------------
------------------------------------------------------tggg--
--tgtcattcactaaaa-------ac----gg-------catacag-------------a
ttt-------------------cttgtttac-------ttac---ttg-----------a
cttttcttgaa----------------------------------------------cac
tttcc-----------------acctatttc---acaacgtg----------tgcg----
------tac---cacatgtct--------------------taatct---cagt------
tttat-------------tgtt-ag-t-----gaa---t-tt---aga------------
------------------------------------------------------------
------------gtc--------------t------------------------------
------------------------------------------ttttc-------------
------------------------------------------------------------
------------------------------------------------------------
------------------------------------------------------------
------------------------------------------------------------
------------------------------------------------------------
------------------------------------------------------------
------------------------------------------------------------
------------------------------------------------------------
----------------------
>DNA-N41_DR|1791782
------------------------------------------------------------
------------------------------------------------------------
------------------------------------------------------------
------------------------------------------------------------
--------------------------catgaa----------------------------
tctctt-----------ctga---------------------------------------
---------------------------------------------------agc------
tttcttc--------taatgtt-gg-t-----aaa---t-ta---ggagt----------
-------agtct-------a-aat-------cagtggg-tgtgtc--caca---------
tg---tttagttatt-tgc---a------t--aaa-----ac-ag------accc--aaa
ca--atcatcat------tt------aag-agc---------tttct----acaa-----
------------------------------------------------------------
------------------------------------------------------------
------------------------------------------------------------
------------------------------------------------------------
------------------------------------------------------------
------------------------------------------------------------
------------------------------------------------------------
------------------------------------------------------------
----------------------
>DNA-N41_DR|1791783
------------------------------------------------------------
------------------------------------------------------tggg--
--tctcaatctctaata-------ac----tg-------tgatca--------------t
ttt--------------------tcgcacattag------aa---ctt------------
---ctcgtgaa----------atct-----------------------------------
-tttcc----------------gtctaacta-attaagaacacaa--caacgtgca----
--tacagaa---tgcacata---------a------gtt--tgttta---taaa------
ctcattc--------ttctgtt-ac-t-----gaa---t-tt---ggagtgggctctgtt
---------------------ctta----attagtgtc-cgcatg--caca---------
ag---gttagtcatt-tgc---a------c--c------------------------gca
cc--agctgcat------at------aagtggc---------atttg--tcctaaaa---
------------------------------------------------------------
-------aaattgcacttt-tatgatgctaggcaac------------------cacact
-----------------------ttatcaac-------------ggtc---ttgat---g
ctcgcacaaagttgac--------------------------------tttttccaactg
c-aag-------------------------------------------------------
------------------------------------------------------------
------------------------------------------------------------
------------------------------------------------------------
----------------------
>DNA-N41_DR|1791784
------------------------------------------------------------
---------------------------------------------------cactgag--
--gcttactcgctaata-------at-----------ttcacataa-------------t
ttg-------------------catatttac---------gt---gtgtagaaagagtt-
-ctcacgctaa---------attttcctcagc-------------attg-----------
----------------------------------acaccaca----------tgcg----
------ca----tacacgtt---------------------tgtt---------------
cttatct--------ttgtgta-aggt--gacgac---t-tc---ggatt----------
------gattct-------g-aat-------gagggag-accgtgcccaca---------
-----gaaaatcctt-tgc---a------t--aaa-----ac-gc------gcct--aaa
ca--atgtccat------ata-----aag-----------aatttcc-------------
------------------------------------------------------------
------------------------------------------------------------
------------------------------------------------------------
------------------------------------------------------------
------------------------------------------------------------
------------------------------------------------------------
------------------------------------------------------------
------------------------------------------------------------
----------------------
>DNA-N41_DR|1791785
------------------------------------------------------------
------------------------------------------------------------
--tctccttcattaata-------at----tg-------gat--gga------------t
tat----tt-------------ggagttgga--------------gaa------------
---cttccaaa----------tttctgtc-------------------------------
-------------------------taattc---acaacaca----------ttcg----
------aaa----acacatt---------a------act--tgttct---taac------
ctcttt------------------------------------------------------
------------------------------------------------------------
------------------------------------------------------------
------------------------------------------------------------
------------------------------------------------------------
------------------------------------------------------------
------------------------------------------------------------
------------------------------------------------------------
------------------------------------------------------------
------------------------------------------------------------
------------------------------------------------------------
------------------------------------------------------------
----------------------
>DNA-N41_DR|1791786
------------------------------------------------------------
----------------------------------------------------aatggg--
--tctcattcactaata-------at----tg-------tgtac--------------at
ttt----ta--------------gtattt-------------------------------
---------aa----------atgctcacgaa-------------aa------------c
att-------------------gactaatta---acaaaacg----------tgca----
------at----cacatatg---------a------gtt--tgttct---taat------
ctcatta--------ttctgtt-at-t-----gac---a-tt---ggagt----------
-------gtttt-------a-aat-------tagagct-ctggtg--cata---------
ag---tttagtactt-tgt---a------t--aat-----a-------------------
------------------------------------------------------------
------------------------------------------------------------
------------------------------------------------------------
------------------------------------------------------------
------------------------------------------------------------
------------------------------------------------------------
------------------------------------------------------------
------------------------------------------------------------
------------------------------------------------------------
----------------------
>DNA-N41_DR|1791787
------------------------------------------------------------
------------------------------------------------------------
------attcactaata-------ac----tg-------tgtct------------gttt
ttt----tt--------------gtatttat---------ac---gta------------
---catttgaa----------attctcatgaa-------------aa------------c
attct-----------------gcccaattc---acaacatg----------tgtg----
------ta----ctcacatg---------a------gtt--tgtttt---aaaa------
ctcattc--------ttctttt-ag-t-----aaa---t-tt---gaatt----------
-------gttct-------c-agg-------gaccgtc-caaaag--aata---------
aa---atttgtaatt-tgc---a------t--aat-----ac-ac------accc--aca
cc--aactccat------ac------aag-ggc---------tctcc----acaaggt--
ggcgc---------tt--g------tccagaga-aaattat------------------a
agaagtcaatttatgaa-ttaagaagagagaattat----------ggcaacaaaacaa-
-----------------aag-----taaaga-------------actt------------
---------------------------------------------------------ttc
t-gaaaacatgagg-taaatggactgcattttt--------ttttttaaatga------c
tattc---aaaagaggtgtgcgtc---------------------------------aca
------------------------------------------------------------
------------------------------------------------------------
----------------------
>DNA-N41_DR|1791788
------------------------------------------------------------
------------------------------------------------------------
-gtctcattcactaata-------tc----tg-------catgcg--------------t
ttt----tc--------------atacttgt---------at---aca------------
---catttgaa----------------------------------aa------------c
gttcc-----------------acctaatt------gacact----------tgca----
------ta----cgcacatg---------g------gtt--tgttct---gaaa------
ctagttc--------ttctgtc-ag-t-----gaa---t-ta---ggcgt----------
-------gttct-------a-aat-------gagcggc-cacgtg--caca---------
ag---gtaagttatt-tgc---a------t--aat-----ac-cc------accc--aaa
cc--acctccat------at------aag-gtc---------------------gtgt--
ggcat---------tt--g------tccagaga-aa------------------------
------------------------------------------------------------
------------------------------------------------------------
------------------------------------------------------------
------------------------------------------------------------
------------------------------------------------------------
------------------------------------------------------------
------------------------------------------------------------
----------------------
>DNA-N41_DR|1791789
------------------------------------------------------------
-----------------------------------------------------atgag--
--tctcattccctcata-------aa----tg-------catatg--------------t
tt-----tt-------------catatttat---------a-----ca------------
---catttgaa----------cttctcataaa-------------aa------------c
ttt-----------------ccgacctcatc---acaacaaa----------tttgaatt
gttttcta----gaagcacg---------c------tta--tg-----------------
------------------------------------------------------------
-----------------------------------------------cact---------
ag---attagtcatt-cgc---a------t--aat-----ac-ac------gggc--aaa
cc--aagtccat------at------aag-ggc---------tttgc----acaaagt--
ggcac---------tt--g------cccggaga-aaa------------------ttatg
agaacacaaattacgaa-ttaagaaagggcaattat----------ggtagcggaacaa-
-----------------aag----acaaag--------------aact---ttaacggat
gt--actgtagg--------ttctgatgttggatgt-----ggaacatgctttc-agatc
t-aaaatagcgaga----------tgcatttttg---ttgactttagaaaagagta----
---cttttaaaagagcagagggctgggca---ttttatgatgc-----taagcatc--ca
ttgcatta-atggtcttgatgcacag------------agttgacttttctaa-------
---------------atgcagacgcgca-gagcactccgtcaaa----------------
----------------------
>DNA-N41_DR|1791790
------------------------------------------------------------
------------------------------------------------------------
------------------------------------------------------------
------------------------------------------------------------
------------------------------------------------------------
------------------------------------------------------------
----------------------------------------------t---tagt------
--------------------------------gaa---t-gt---ggagt----------
-------ctt------------at-------aagcgct-catatg--catg---------
ag---gttagtcatt-cgc---a------t--aat-----at-ac------accc--aaa
cc--agctccat------aa------aag-agc-----------ttc----gcaaagt--
ggccc---------tc--g------tccagaga-aa------------------------
------------------------------------------------------------
------------------------------------------------------------
------------------------------------------------------------
------------------------------------------------------------
------------------------------------------------------------
------------------------------------------------------------
------------------------------------------------------------
----------------------
>DNA-N41_DR|1791791
------------------------------------------------------------
----------------------------------------------------aatagg--
--tattattctctaata-------tt----tg-------aatatg-----------gt-t
t---------------------------------------tc---gca------------
---catttgat----------cttctcaagaa-------------aa------------c
ttgac-----------------acttaattc---ataatacg----------cgcg----
------tg----tgcacatg---------a------gct--ttttct---tcaa------
ctcattc--------ttctgtt-ac-t-----gaa---t-tt---gcagt----------
-------cttgt-------a-aat-------gagcgcc-tgcgta--catg---------
ag---gttggtaatt-tgc---a------t--aat-----ac-at-------ctc--aaa
cc--agctccat------at------aaa-ggc---------tttcc----gcaaagc--
tgcac---------tc--g------ttcaaaga-aa------------------------
---------------------------gataattat----------ggcactaaaacga-
-----------------aag-----acgaat-------------tgct---ttaac---a
gc--attatt-aa---gagattttactgtcaaaggt-----gga----------------
------------------------------------------------------------
------------------------------------------------------------
------------------------------------------------------------
------------------------------------------------------------
----------------------
>DNA-N41_DR|1791792
------------------------------------------------------------
------------------------------------------------------tggg--
--tctcattcactaata-------ac----tg-------cgaatgc-------------t
ttt------------------aaatttttat---------ac---gca------------
---tgttttaa----------cttctcgtgag-------------aa------------a
atc-----------------gtgcctaattg---ataagttg----------tg------
----------------catg---------g------gtt--tgtt---------------
------------------------------------------------------------
-----------------------------------------tgtg--ctca---------
ag---gttagtaatt-tgc---a------t--aat-----ac-ac------gccc--aca
ct--agtgccat------at------aag-ggc---------tttgc----accaaac--
tacat---------at--g------ttcagaga-aa---------------------att
atgattcaaattatgaa-ttaaaaacagacaatcat----------gaacacgacacta-
--tcgaat------------------aaacc-------------aaaaaaattaac---g
gt--aatggacg--------atttaatgatg-----------------------------
------------------------------------------------------------
------------------------------------------------------------
------------------------------------------------------------
------------------------------------------------------------
----------------------
>DNA-N41_DR|1791793
------------------------------------------------------------
------------------------------------------------------tggg--
--tctcattcactaata-------ac----tg-------cgaatgc-------------t
ttt------------------aaatttttat---------ac---gca------------
---tgttttaa----------cttctcgtgaa-------------aa------------a
atc-----------------gtgcctaattt---ataagttg----------cg------
----------------tatg---------g------gtt--tgtt---------------
------------------------------------------------------------
-----------------------------------------tgtg--caca---------
ag---gttagtaatt-tgc---a------t--aat-----ac-ac------gccc--aca
ct--agcgccat------at------aag-ggc---------gttcc----gcaaagc--
tgcac---------tc--a------tccagaga-ga---------------------att
ataggtgaaattatgaa-ttaggaacacacaatcat----------ggccacaacacaa-
--tcaaatta--aa--aaat---aaacaaat-------------aaatgaaataac---g
gt--attgaaag--------ttttgatgatg-----------------------------
------------------------------------------------------------
------------------------------------------------------------
------------------------------------------------------------
------------------------------------------------------------
----------------------
>DNA-N41_DR|1791794
------------------------------------------------------------
------------------------------------------------------------
------------------------------------------------------------
------------------------------------------------------------
------------------------------------------------------------
------------------------------------------------------------
------------------------------------------------------------
------------------------------------------------------------
-------------------------------------------tg--caca---------
ag---gttattaatt-tgc---a------t--aat-----ac-ac------gccc--aca
cc--agctccat------at------aag-ggc---------gttcc----tcaaagt--
ggcac---------tc--a------tccagaga-ga---------------------att
atgggtgaaattttgaa-ttaagaacagacaatcat----------ggccacgacacaa-
--tcaaataaacaa-aaaaa----taaaata-------------aaataaaataaa---g
gt--attgaaag--------ttttgatgtaggtcttat-tataagcatgtttta-acttc
t-cgt--------g----------------------------------------------
----------------aaaaaatcgtgcc-------------------------------
------------------------------------------------------------
-----taatttataa---------------------------------------------
----------------------
>DNA-N41_DR|1791795
------------------------------------------------------------
------------------------------------------------------tgcg--
--tctcattcactgata-------gt----tg-------agttcgt-------------t
ttt-------------------------------------------ca------------
---tacctgaa----------cttctcatgac-------------aa------------a
gtt-----------------ctgcctaattc---atgagacg----------tg------
----------------catg---------a------gtt--tgttct---tgaa------
atca---g------cttctttt-ag-t-----gaa---t-tc---ggagt----------
-------gtttt-------a-aat-------gagcgcc-agcgtg--cata---------
ag---gttagtaatt-tgc---a------t--aat-----ac-ac------gccc--aca
ct--agctccat------at------aag-ggc---------gttcc----tcaaagc--
ggcac---------tc--a------tccagaga-gc---------------------att
ataggcgaaattatgaa-ttgagaacagacaatcat----------ggccacgacacaa-
--tcagat---------aaa---caacaaaa-------------taaaaaattaac---g
gt--attgaaag--------ttttgatg--------------------------------
------------------------------------------------------------
------------------------------------------------------------
------------------------------------------------------------
------------------------------------------------------------
----------------------
>DNA-N41_DR|1905453
------------------------------------------------------------
------------------------------------------------------tggc--
--tgtcattgactcata-------at----cg-------cgtacg--------------t
gtt----t--------------cagatttat---------aa---gca------------
---catttgaa----------cttt-----------------------------------
--------------------ccgcataatac---tgaaaaca----------tgcg----
------ta----cgcacatcacttttttaa------act--tgttct---tcta------
tta---------------------------------------------------------
-----gtgttct-------a-aat-------tagcata-tgcatg-----a---------
gg---attagtcatt-tgc---a------t--gat-----ac-ac------gccc--aca
-c--ggctccat------at------aag-agt---------tctcc----tcaaagc--
agcag---------tc--g------tccagaga-aa------------------------
------------------------------------------------------------
-----------------------------------------------a---tt-------
------------------------------------------------------------
------------------------------------------------------------
------------------------------------------------------------
------------------------------------------------------------
------------------------------------------------------------
----------------------
>DNA-N41_DR|1905454
------------------------------------------------------------
---------------------------------------------------cactggg--
--tttcatccactaata-------at----tg-------catatg--------------t
ttt------------------tcatatttat---------at---gca------------
---catttgaa------------cctcacaaa-------------aa------------c
tgt-----------------ccgccatcttc---acaacact------------------
------------------------------------------------------------
-tc------------ttctgtt-ag-t-----gaa---t-tt---gat------------
-----tagttct-------g-agg-------gggtgtc-ctcgtg--c------------
--------agtaatt-tgc---a------t--aag-----ac-ac------gccc--aca
gc--agctcc--------at------aag-ggc---------tctct----tcaaagt--
ggcac---------tc--g------tccagaga-aa---------------------ata
ataataaatcaaatgag-ttgagaagagac----------------------gaaacaa-
-----------------aag----caaaagatct-----------------ttaac---g
gt--aataaagg--------ttttggtgttagatgt-----ggaacaggcttgc-agttc
t-----------------------------------------------------------
------------------------------------------------------------
------------------------------------------------------------
------------------------------------------------------------
----------------------
>DNA-N41_DR|1905455
------------------------------------------------------------
------------------------------------------------------------
------------------------at----ta-------cattta--------------t
ttt------------------tcataattat---------ac---gca------------
---cgtttgaa----------cctctcccaaa-------------aa------------c
tttct-----------------tcctaattc---aaaacaca------------------
------------cacacacg----------------att--ttctct---ttaa------
cacgttc--------tttttac-ag-t-----gaa---t-tt---gaagt----------
-------attct------------------------------------------------
aa---atgagtaatt-tgc---a------t--aat-----gc-ac------accc--aaa
ac--acttccgt------at------aag-ggt---------tttcc----gcaaaac--
ggcac---------tt--g------tccagagc-aag------------------ttata
agaagacaaattatgag-ataaattaagacaattat----------gacactgaaacaa-
-----------------aag----aagaag--------------aact---ttaacag--
----aacgaaga--------ttttgatgttgaatgt-----ggtacacactttc-agttc
t-----------------------------------------------------------
------------------------------------------------------------
------------------------------------------------------------
------------------------------------------------------------
----------------------
>DNA-N41_DR|1905456
------------------------------------------------------------
------------------------------------------------------tgga--
--tctcattcaataata-------tt----tg-------cataaatagg-----ctatgt
ttt----ac--------------atatttaa----------------a------------
---catttaaa----------cttctcataaa-------------aa------------c
tttcc-----------------agctaattt---gcatcaca----------tgcg----
------ta----cgtagata----------------agt--tgttct---taaa------
attgttc--------ttttgtt---------------ta-tt---tgagt----------
-----------------------------------------------------------c
tg--tgttagtgatt-tgc---a------t--att-----gc-at------gccc--aaa
cc--agctctat------gt------aaa-ggc---------tttcc----tcaaagt--
ggcac---------tt--g-----ccccaaaaa-aa------------------------
------------------------------------------------------------
------------------------------------------------------------
------------------------------------------------------------
------------------------------------------------------------
------------------------------------------------------------
------------------------------------------------------------
------------------------------------------------------------
----------------------
>DNA-N41_DR|1905457
------------------------------------------------------------
------------------------------------------------------------
-------------------------------------------tg--------------t
gta-----c-------------agtttttgt---------at---tta------------
---catttgaa----------catctcatgaa-------------aa------------c
ttt-----------------ctgccttattt---acaacacg----------taa-----
----------------------------------------------t---tgat------
--------------------------------gaa---g-tg---atg------------
-----agttatt-------t-ttt-------gcacaat-tgagtg--caca---------
ag---gttggtaatt-tgc---a------a--aat-----ag-ac------attc--aaa
cc--agctccat------at------aag-agc---------ttttc----agaaagt--
ggcac---------tttga------attgagaa-ga------------------------
-----aacaattatgag-tcc--gaaaaataacttt----------agtaatgaaagttt
tgttggatgtgaaactgaaa----aacaagtgcaaactatttttgact---ttggc---a
tt--tcaaaagagcggcgttttttgatgctaagcaaccatgatgaccaggtgtc-ttttt
t-ga-aagtaaag-----------------------------------------------
------------------------------------------------------------
------------------------------------------------------------
-------ttttccaactgcaggcactca-gaccacaccatcaaa----------------
----------------------
>DNA-N41_DR|1905458
------------------------------------------------------------
---------------------------------------------------caatgaa--
--tttcattcactaaaa-------ac----gg-------cgtacat-------------t
ttt----tt-------------tgcattaat---------at---gca------------
---catctgaa----------ct-------------------------------------
-tttt-----------------gcctaattt---acaaaaga----------tgca----
------ta----aacaca--------------------------------tgag------
cttgttc--------tt-tttt-at-t-----tatttat-tt---attttatttt-----
------tatttt-------atttt-------tatttttttttttg--tgaattgg--gca
ag---gtttataact-tgc---a------t--aac-----ac-at------gccc--aaa
cc--agctccat------at------aag-ggc---------tattc---cacaaaca--
agcac---------tt--a-----------------------------------------
------------------------------------------------------------
------------------------------------------------------------
------------------------------------------------------------
-------------------------------------------tcagaagaaa-------
------------------------------------------------------------
------------------------------------------------------------
------------------------------------------------------------
----------------------
>DNA-N41_DR|1991499
------------------------------------------------------------
------------------------------------------------------------
------------------------------------------------------------
------------------------------------------------------------
------------------------------------------------------------
------------------------------------------------------------
----------------------------------------------t---taaag----t
ctcgttc--------ttctgtt-ag-t-----aaaa-gt-ta---agagt----------
-------gttta-------t-aat-------gagagcc-ca-------------------
--------agtaatt-tgc---a------t--aat-----ac-ac------gccc--aaa
cc--tgctccat------at------aag-gac---------tttc--------------
------------------------------------------------------------
------------------------------------------------------------
------------------------------------------------------------
------------------------------------------------------------
------------------------------------------------------------
------------------------------------------------------------
------------------------------------------------------------
------------------------------------------------------------
----------------------
>DNA-N41_DR|1991500
------------------------------------------------------------
------------------------------------------------------------
--------------ata-------tt----tg-------cacacg--------------t
ttt----tc--------------gtatgtat---------gc---gca------------
---cgtttgaa----------cttctcacaaa-------------aa------------c
tttct-----------------acctaattc---tcaa----------------------
-gtgggta----tttgcatg---------ag---------------t---taga------
cttcttc--------ttctttt-aa-t-----gat---t-tt---agagt----------
-------ttttt-------a-aat-------gaaaacc-aatgtg--taca---------
ag---gttattaatt-tgc---a------g--aat-----ac-at------gccc--aaa
ct--tactccat------at------agg-ggc---------tttcc----acaaatc--
gttac---------tt--g------accagaga-aa------------------------
--------gattat----------------------------------------------
------------------------------------------------------------
------------------------------------------------------------
------------------------------------------------------------
------------------------------------------------------------
------------------------------------------------------------
------------------------------------------------------------
----------------------
>DNA-N41_DR|1991501
------------------------------------------------------------
------------------------------------------------------------
------------------------------------------------------------
------------------------------------------------------------
---gtttaaaa----------ttctt-----a-------------ca------------c
tttccg----------------acctaaatc---ataa--ca----------tgtg----
------ta----c--acacg---------a------gct--tgttgt---taaa------
ctcgctc--------t----tc-tg-t-----gaa---t-tt---ggagt----------
-------gttct-------a-aat-------gagcgtc-catgtg--catg---------
aa---gatagtaact-tgc---a------t--aat-----ac-ac------gc-ca-aaa
ta--atgttcat------at------tac-gactt-----------ac--cacaaatt--
----------cgcact---------cctacagagaaa-----------------------
------------------------------------------------------------
------------------------------------------------------------
------------------------------------------------------------
------------------------------------------------------------
------------------------------------------------------------
------------------------------------------------------------
------------------------------------------------------------
----------------------
>DNA-N41_DR|1991502
------------------------------------------------------------
------------------------------------------------------tggg--
--tctcatgcactaata-------ac----tg-------catctg--------------t
ttt----tc--------------ctatttat---------ac---ata------------
---tatctgaa----------attctcac--a-------------at------------c
ttttc-----------------agataattc---acaa--aa----------cgtg----
------ta----cgcaaatg---------a------gtt--tgttct---taca------
ttcattc--------tttagtt-ag-t-----gaa---t-gt---ggagt----------
-------g-----------------------cactgct-cttttc--taaag-------t
ag-----catccaca-tgc---a------t--a----------ag------ctcc--aaa
ca--agctccat------at------aag-ggc---------tttcc----gcaaaga--
gccac---------tt--g------ttcagaga-aaatgacaag----------------
------------------------------------------------------------
------------------------------------------------------------
------------------------------------------------------------
------------------------------------------------------------
------------------------------------------------------------
------------------------------------------------------------
------------------------------------------------------------
----------------------
>DNA-N41_DR|1991503
------------------------------------------------------------
---------------------------------------------------cattaag--
--tcgcattcactaata-------at----tg----gg---------------------t
atta---tc-----------ttcatatttat---------at---gca------------
------------------------------------------------------------
------------------------------------------------------------
--------------------------------------------------taaa------
ctcatac--------ttctgtt-ag-t-----gaa-----tt---tgagt----------
-------gttct-------------------aaa-----tgtgtg--cacg---------
ag---attatttatt-tac--gat----at----------ac-ac------accc--aaa
cc--cgctctat------at------aac-ggc------------------gtactgc--
------------------------------------------------------------
------------------------------------------------------------
------------------------------------------------------------
------------------------------------------------------------
------------------------------------------------------------
------------------------------------------------------------
------------------------------------------------------------
------------------------------------------------------------
----------------------
>DNA-N41_DR|1991504
------------------------------------------------------------
------------------------------------------------------------
----------------aa------ac---------------------------------t
ttt-------------------catcatcat---------ac------------------
---cacgtgaa-------------------------------------------------
------------------------------------------------------------
------------cacacatg---------a------att--aattct---taaa------
cttattc--------taatgta-ag-t-----gaa---t-tt---ggaca----------
-------attat-------a-aatgacc---aaa-----agcatg--cata---------
ag---gtttgttatt-------a---------aaa-----ag--------------aaaa
tc--atctctat------at------aaa-ggt---------tttcc----aca------
------------------------------------------------------------
------------------------------------------------------------
------------------------------------------------------------
------------------------------------------------------------
------------------------------------------------------------
------------------------------------------------------------
------------------------------------------------------------
------------------------------------------------------------
----------------------
>DNA-N41_DR|1991505
------------------------------------------------------------
------------------------------------------------------------
--tcacattcactaataacag---gta---tg---------------------------t
ttt-----------------tttatatttat---------at---gta------------
---cattgaaa-------------------------------------------------
---------------c--------------------------------------------
-----------------------------------------ttctca---taaa------
--------------------------------aaa---t-tt------------------
---------------------------------------tgtacg---------------
ag---gtcaatagtt-tgc---a------t--gaa-----ac-ac-----aac---aaaa
ca--agttccat------atac--------agtact---gtatttctg--cataaatg-c
aataa--------------------tccagaga--------------aa-----------
------------------------------------------------------------
------------------------------------------------------------
------------------------------------------------------------
------------------------------------------------------------
------------------------------------------------------------
------------------------------------------------------------
------------------------------------------------------------
----------------------
>DNA-N41_DR|1991506
------------------------------------------------------------
------------------------------------------------------------
------------------------------------------------------------
------------------------------------------------------------
------------------------------------------------------------
------------------------------------------------------------
-----------acgcacatg---------a------gat--tgttct---tata------
ctcgttc--------atctgtt-ag-t-----gta---t-tt---gga------------
-------ttttt-------a-aat-------gaacacg-tatgtg--caca---------
ag---cttagtaatt-tgc---a------t--aat-----ac-ac------acct--aaa
gc--aggtccat------at------aag-gcc--------atttgca---atgaagac-
--------------ttgtgggttcattcactaataat-----------------------
------------------------------------------------------------
---------------------------------------------------tgcata---
------------------------------------------------------------
------------------------------------------------------------
------------------------------------------------------------
------------------------------------------------------------
------------------------------------------------------------
----------------------
>DNA-N41_DR|1991507
------------------------------------------------------------
------------------------------------------------------------
----------------acc-----at----------------------------------
---------------------------------------------aca------------
------------------------------------------------------------
----------------------------------------------------tgtg----
------ta----cgcacatt---------g------att--cctgcc---taaa------
cttgttt--------taatgtt-at-t-----aaa-----tt---tagca----------
------aattca-------ttaac--------attaac-----------tg---------
ag---gttagtcatg-tgtttca------c--aac-----ac-at------gc-ta-aaa
cc--gtctccat------at------aag-cgc--------attttg-------------
------------------------------------------------------------
------------------------------------------------------------
------------------------------------------------------------
------------------------------------------------------------
------------------------------------------------------------
------------------------------------------------------------
------------------------------------------------------------
------------------------------------------------------------
----------------------
>DNA-N41_DR|1991508
------------------------------------------------------------
----------------------------------------------------agtggg--
--tcttgttcattaata-------gt----tg-------tgtacg--------------t
ttt---------------------tatttat---------ac---aca------------
---catttgaa-------------ctcacaaa-------------aaa----------ac
tgtcc-----------------gactaattc---acaaaacg----------tgta----
------tat-----cacatg---------a------------------------------
-----------------------gg-t---------------------------------
------------------------------------------------------------
----ggttagtattt-tgc---atatt--t-------------aca-----atccc-aaa
cc--acctccat------at------tag-ggc---------------------------
------------------------------------------------------------
------------------------------------------------------------
------------------------------------------------------------
------------------------------------------------------------
------------------------------------------------------------
------------------------------------------------------------
------------------------------------------------------------
------------------------------------------------------------
----------------------
>DNA-N41_DR|2081983
------------------------------------------------------------
------------------------------------------------------------
----------actaata-------tt----tg-------catata--------------t
ttt------------------tcgcatgtat---------ac---aca------------
---catttcag---------ttttctcactca----------------------------
----------------a-------------------------------------------
------------cgcacttg---------a------gtt--tgttct---taaa------
ctccttc--------ttctggg-ag-t-----gaa---t-ct---gaatt----------
-------attctcag----agatctg-----aaatatc-ctcgtg--caca---------
at---actggtaatt-tgc---a------t--aat-----ac-ac------gccc--aca
cc--ggctcctt------tc------cac-aaa----------------gcacacagt--
-------------------------ccagagga--------------ga------cgata
agaagacaaatgatgaattaaaggagagacgaggat----------ggcggagacacaaa
-----------------------agaagaag-------------aact---c--at---g
ct--gatgaagga--------tcagatgctggatgt-----gga----------------
------------------------------------------------------------
------------------------------------------------------------
------------------------------------------------------------
------------------------------------------------------------
----------------------
>DNA-N41_DR|2118659
------------------------------------------------------------
---------------------------------------------------caacggg--
--actagttcaataata-------at----tg-------catat------------gt-t
t-t----tc--------------ttaattat---------ac---tca------------
---catttaaa----------ctt------------------------------------
-tgtc-----------------atctaattc---acaacact----------tgca----
------ta----tgcacatga--------a------gtt--tgttct---taa-------
------------------------------------------------------------
------------------------------------------------------------
------------------------------------------------------------
------------------------------------------------------------
------------------------------------------------------------
------------------------------------------------------------
------------------------------------------------------------
------------------------------------------------------------
------------------------------------------------------------
------------------------------------------------------------
------------------------------------------------------------
------------------------------------------------------------
----------------------
