# Supplementary material for: Zebrafish transposable elements show extensive diversification in age, genomic distribution, and developmental expression
Source: Genome Res. 2022 Jul;32(7):1408–23. doi: 10.1101/gr.275655.121 (PMC9341512; doi:10.1101/gr.275655.121)
Supplement: Supplemental Material [file supp_gr.275655.121_Supplementary_data_2.tar.gz › supp-data-2/Gypsy-236_DR-LTR.mafft.fa]

>Gypsy-236_DR-LTR|88818
------------------------------------------------------------
--------------------------------tgtcacagccacggcacgttcctgcttt
tccaggcac------cattctaaccctcaccatcagcacctcacctcagcacca------
-atcatcgctccccttctcctgccacctc-ttatcactc-ccgagcactttcacctgagt
tctgat-------aacacacacctgcaaccataatc-aagactccccat-----------
atag-cct-------------tctcgattccagtcagtcaggggc-tggaatcgatgtca
gatggttcaccttaccttctccct---gactcgccttcttccgtggatgtttc--ccgtc
ttca--------atgaacgtttctcc-taaggacatttc-tcctaaaccattgagcat--
---aagctatcattaagggaaatgac-tttatgctctatacttgaatgaaga------tc
ctt---gtttacattg---------------------------------------t----
-------gaactacattccatctgctcatctgcaaagaatatcact-----tacttgctt
ctcctgttttttaatccac---------tg--tgtgtttg-aataaattga--t-gaaaa
-gagatgaccttccttgtcgtcat-----tgtgtgaccgtgaca
>Gypsy-236_DR-LTR|88819
------------------------------------------------------------
--------------------------------tgttacactcgtggctcgttcctactct
cccaatcag------tgctct-----ccctcg----------------------------
------------------------------------------------------------
-ccaat-------cacctgcacctgttcccttaatc---atgctattat-----------
aaat-cct-------------ccccatttccagtcgtacaatggc-tggaatcaatgtct
gatggttcactttacctgctccct---gacttgcattcttctgttgatgattc--tcctc
tctt--------acaaacgtttaacc-agtggatgtttc-tctca---------------
--------------aagggaagtgac-tttacac--tatgtctgcttgaagc------ta
tct---gtttacaaca---------------------------------------t----
-------aaacaactactccttagctaaattgcaaagactctcact-----tacctgctc
ctcctgtttattaatgcac---------ta--cttgtttg-aataaaatga--t-gaaaa
-gagataac---cctagtcctcat-----tgtgtgaccgtgaca
>Gypsy-236_DR-LTR|160975
------------------------------------------------------------
----------------------------------tcaaatccttggctcgttcctgctgc
tccatctat-----------------cactcactgtcacgttccctcagcaccg------
-atcatcgctccccatctcctgccacctc-tcatcccgc-ccgagcacattcacctgagt
tctgat-------tagaaacacctgcacccatcatc-aggactccccat-----------
atag--cc-------------cagcaattc----------------tggaatcaatgttg
gatggttcacctcatcttctacct---gactcgcctgtttcc-------------ccctc
tcca--------atgaatgtttctcc-tgtggatgtttc-tctcaaacatttggatga--
acaaagctatcacttagggaagttac-tttacac--tatctttaccagaagc------ta
tct---gtttacaacg---------------------------------------t----
-----aaataaaacaatccatctgctcaattgcaaagactatcact-----tacttgctt
ctcctgttttttttaatactactaactata--cttgtttg-aataaactga--t-gaaaa
-gag--aaccagcctagtcctcattacagtatgtgactatga--
>Gypsy-236_DR-LTR|160976
------------------------------------------------------------
------------------------------------------------------------
------------------------------------------------------------
------------------------------------------------------------
------------------------------------------------------------
------------------------------------------------------------
------------------------------------------------------------
-------------------------c-tgtggacatttc-tcccaaacctgtggatga--
ac-aagctatcataaagggaaa-agc-cttatgctctatgtttgactgaagc------tc
ctt---gtttccatcg---------------------------------------t----
-------aaacaacattccacctgctc--ctacaaagactatcact-----tacctgctt
ctcctgtttattaatccac---------tg--cttgtttg-aataaattga--a-ggaaa
-gcgataaccgtccttgtcctcat-----tgtgtgaccgtgaca
>Gypsy-236_DR-LTR|233814
------------------------------------------------------------
--------------------------------tgtcacatccccggctcgttcctggttc
tccacctac------cactct-----ctctccccatcacgttccctca------------
----------------------ccacctc-tcatcacgc-ccaagcacattcacctaaat
tctaat-------tagacacacctgcacccttcatc-agcactccccat-----------
ataa--cc-------------cagcgattccagtcagttagtggc-tggaatggatgtct
gacggttcactttaccttctccct---gac----------------gtgtttc--ccctc
tccg--------atgatcatttaacc-tgtgaatgcttc-tctcaaacctgtgaatga--
actaagcaatcattaagggaagtgac-tttacactc-atgtttgcttgaagc------ta
tct---gtttacaact---------------------------------------a----
-------aaattacaatttatcagctctactgcaaagactctcact-----tacctgctt
ctcctctttattaacacac---------ta--ctagtttg-aataaattga--t-gaaaa
-gagataaccctccttgtcctcat-----tgtgtgaccatgaca
>Gypsy-236_DR-LTR|393523
------------------------------------------------------------
------------------------------------------------------------
------------------------------------------------------------
------------------------------------------------------------
------------------------------------------------------------
--------------------------------------------------------gtct
gacggttcaccttaccttctccctgacgacttgccttcttccgtggatgaatc--ccctc
tcttatgatcgtgtaatcgtgtaatc-tgtggatgttcc-tttcaaacctgtggatga--
acaga---cttattaaaggaagtgac-t-----ctctatgtttgcttgaagc------ta
tct---gtttacaaca---------------------------------------t----
-------aaacaacaatccatctgctctacagcaaagactctcact-----tacctgctt
ctcctgtttattaatgcac---------ta--cttgctta-aatgcaataaatt-gaaaa
-gagataaccctcattg---taat-----tgtgtgaccgtgaca
>Gypsy-236_DR-LTR|476556
------------------------------------------------------------
----------------------------------tcacttccctggctcattcctgctac
tccgtttac------cattct-----ctctcaccatcacattccatcagcacca------
-aacatctctcgccatctcctgccacctc-tcatcacgc-ccgagcacattcacctgagt
tctaat-------tagacacacctgaaccctttatt-agcactccccat-----------
ataa--cc-------------cagcgattccagtcagtcagtggc-tggaatcaaagtct
tatggttcaccttatcttctccct---gac-cgccttcttccatatgtgtttc--ccctc
ttcc--------atgaaagtttaacc-tgtggatgcttc-tctcaaacctggggatga--
acaaaactattattaaaggaagtgac-tttacactttatgtccgctttaagc------ta
tct---gtttacaaca---------------------------------------t----
-------aaacaactattcatctgctccactgcaaagactctcact-----tacgtgctt
ctcctggttattaatgcac---------ta--cttatttg-aacaaattga--t-gaaaa
-gagataaccctctttgtcctcat-----tgtgtgaccctgaca
>Gypsy-236_DR-LTR|476557
------------------------------------------------------------
----------------------------------------------ctcattcctgctgc
tccatttac------cctttt-----ctctcaccatcacattctctcagcacca------
-aacatcgctccccatctcctgccacctc-tcatcacgc-ccgagcacattcacctgagt
actaac-------agg--acacctgtaccagcaatcaccggatccccat-----------
ataa--cc---------------------ccagccattaagt-----------------c
agtggttcaccttacctactccct---gagtcgccttcttccatagatgtttc--ccctc
tcca--------ttgaatgtttctcc-tgtggacgtttctccccaaacctgtggatgaa-
--aaagttatcaataagagaagtgacttttatgatctatgtttgactaaggc------tc
ctt---gttta-------------------------------------------------
------------------catctgctcatctgcaaagactatcatt-----tacctgctt
ctcctgtttattaatccac---------tg--cttgtttg-aataaattga--t-gaaaa
--cgataaccttcctttccctcat-----tgtgtgaccgtgcca
>Gypsy-236_DR-LTR|476558
------------------------------------------------------------
--------------------------------tgtcacatccccggcttgttcctgctgc
tccacctac-----ccactct-----ctctcaccatcacatcccctcagcacca------
-gtcatcgctccccatctcctgccacctc---------------------tcacctgagt
actaat-------cagacacacctgcacttctcatc-aggactccttatatgattctagt
ataa--cc-------------cagcaattctagtcagtcagtggc-tggaatc-------
------ttaccttaccttctctct---aactcaccttcttc--aagatgtttc--ccctc
ttct--------ctgaatgtttaacc-tgtgaatgattc-tcccaaacctgtgaataa--
acaaagctatcattaagggaagtgac-tttacactctttgtctgtttgacgc------ta
tct---gtttacaacg---------------------------------------t----
-------aaagaactattcatcagctccattgcaaagactctcaca--------------
-acctgcttattaatgcat---------ta--cttattta-aataaattga--t-gaaaa
-gagataaccctccttgtccgcat-----tgtgtgaccatgaca
>Gypsy-236_DR-LTR|476559
------------------------------------------------------------
--------------------------------tgtcacatccccggctagttcctgctgc
tccacctac------cactct-----ctctcaccatcacgttccctcagcacca------
-atcatcgttccccatcttctgccacctc-tcatcaagc-ccggacacattcacctgagt
tctaat-------cagacacacctgcacccctcatc-tgcactccctat-----------
ataa--cc-------------caccaattccagtcagtcagtggc-tggaattgatgtct
aatggttcaccttaccttttccct---gactcgccttcttccatggatgtttcatccctt
tcct--------ctgaacggttaacc-tgtggatgatcc-tctcaaacctgtgaatga--
acaaagctatcattaagggaagtgac-tctacattctatgtctgc---------------
-------tttacaacg---------------------------------------t----
-------acacaactattcatcagctccattgcaaagactctcact-----tacccactt
gtcctgtttattaatgcac---------tt--cttgtttg-attaaactga--t-gaaaa
-gagataaccctcgttgtcctcat-----tgtgtgcccgtgaca
>Gypsy-236_DR-LTR|639596
------------------------------------------------------------
--------------------------------tgtcacat-cccggctcgttcctgctgc
tccatttac------cattct-----ctctcaccatcacgttccctcagctcca------
-atcatcgctccccatctcctgccacctc-ttatcatga-ttgaacacattcacct----
------------------------------------------------------------
------------------------------------------------gaatcgaagtct
gatggttcaacttaccttcccctt---gacttgccttcttccaaggatgtttc--ccatc
tcct--------atgatcatttaacc-tgtagatgttcc-tttcaaacctgtggataa--
acagaactatcattaaggaaagtgac-tttacactctaagtctgcttgaagc------ta
tct---gtttacaacg---------------------------------------t----
-------aaacggatatccatttgctcttcagcaaagaatctcact-----tacctgctt
cctctgtttattaatgcac---------ta--cttgtttg-aataaattga--t-gaaaa
-gagatacccctccttgtcttcat-----tgtgtgaccgtgaca
>Gypsy-236_DR-LTR|639597
------------------------------------------------------------
------------------------------------------------------------
------------------------------------------------------------
-------------catctcctgccacctc-acatcaaac-ccgagcacattcatctgagt
actaac-------aggacacacctgcaccagcaatcaccggatccccat-----------
ataa-ccc-------------cggtgattccagtcagtgagtggc-tggaatcgatgtca
gatggttcactttaccttctcccc---aactcgctgtcttctgtgga----tc--ccctc
tcct--------atggatgtttctcc-taaggacgttcc-ttctaaagctgtggat----
------------------------------------------------------------
------------------------------------------------------------
------------------------------------------------------------
------------------------------------------------------------
--------------------------------------------
>Gypsy-236_DR-LTR|639598
------------------------------------------------------------
------------------------------------------------------------
----------------------------------atcacgttccctcagcacca------
-atcattgctccccatctcctgccacctt-tcatcacgc-ccgagcatattcacctgagt
tctaat-------cagacacacctgcccccctcatc-agcactccctat-----------
ataa--ac-------------cagcgattccagtcagtcagtggc-tgatattcatttct
gacagttcaccttaccttctccct---gacttgcctttttctgtggatgtttc--ccctc
tgct--------ctgaatgtttaacc-tgtggatgttta-tctcaaacatgtggatga--
acaaaactgtcattaagggaagtgac-tttacactcaatgtctgtttgaagctaatttta
gtt---gaatacattg---------------------------------------c----
-------aaacaactattcatcagatccattgcaaagactctcact-----tatttattt
attctgtttattaatacat---------ta--cttgtttg-aataaattaa--t-gaaaa
-gagataaccctccttgtcctcac-----tgtgtgaccttgac-
>Gypsy-236_DR-LTR|724580
------------------------------------------------------------
--------------------------------tgtcacatacccggctcgttcttgctgc
tacagtcac------cattc------ctctcaccatcagtttccctcaccacca------
-attatcgctccccacctcctgccacctc-tcatcacac-cagagcactctcacttgaat
cctgat-------aggacacacctgcaccagcaatt-actgttccccat-----------
aaag-cct-------------cctcgattccagtcagtcagtggc-tggaattgatgtca
gatggttcaccttaccttctccct---gactcgccttcttccatggatgtttc--ttctc
tcct--------ttggatgtttctcc-taaggacgtttc-tcctaagcctgtggatgc--
at-aagctatcattaagggaagtgac-tttatgctctatgcttgaatgaaga------tc
ctt---gtttacattg---------------------------------------t----
-------gaactac-attcatcagctcatctgcaaagactatcact-----tacctgctt
ctcctatttattaatccac---------tg--tgtgttcg-aataaattga--t-gaaaa
-gagataaccttccttgtcctcat-----tgtgttaccatgaca
>Gypsy-236_DR-LTR|724581
------------------------------------------------------------
------------------------------------------------------------
------------------------------------------------------------
------------------------------------------------------------
------------------------------------------------------------
------------------------------------------------------------
------------------------------------------------------------
------------------------------------------------------------
---------------------------------------gtctgcatgatgc------tg
tct---gtttacaacg---------------------------------------taaaa
aaaaaaaaaaaaactattcatccgcttcactgccaagactttcact-----tacctgatt
ctcctgtttactgttacac---------ta--cttgtttg-aataaattga--t-gaaaa
-gagataaccctacttatcctcat-----tgtgtgaccgtgaca
>Gypsy-236_DR-LTR|724582
------------------------------------------------------------
--------------------------------tgtcacatctccggttggttcctgctgc
tccacctac------cacttt-----ctatcaccatcccgttccctcagcacca------
-atcatcactccccatctcctaccacctc-acatcacac-cagagcaccgtcacctgaat
tctaat-------tgaacacacctgcactctctat-------------------------
aaag-cct-------------ccttgattccagtcagacagtggc-gggaatcgaagtct
gatggttcacattatcttctccct---gactcgccttcttacgtgtatatttt--cccct
ctcc--------gatgttg-ttaacc-agtggatgatcc-tttcaaacctgtggatga--
acaaagctgtcattaagggaagtgac-attactatctgtgc-----------------aa
tct---gtttacaacg---------------------------------------t----
-------aaacaacaattcatcagcgctattgcaaagactctcact-----caccagctt
ctcttgtttatt------------------------------------------------
--------------------------------------------
>Gypsy-236_DR-LTR|806340
------------------------------------------------------------
--------------------------------tgtcatatccctggctcgttcctgctgc
tccatttac------cattct-----ctcccactatcacgttccctcagcacca------
-atcatcgctccccatctcctgccacctc-tcatcatgc-cctagcacattcacctgagt
tctgat-------ttgacaaacctgcactcataatc-aagactccctat-----------
aaaa--cct------------ccttgattccagtccttcagtggc-tggaatccaagtct
gacggttcaccttaccttctccct---gacttgccttcttccgtggatgattc--ccttc
tctt--------atgatcatgtaacc-cgtggatgttcc-tttcaaacctggggatg---
--agaactatctttaggggaagtgac-tttacactctatg--------------------
------------------------------------------------------------
------------------------------------------------------------
------------------------------------------------------------
--------------------------------------------
>Gypsy-236_DR-LTR|806341
------------------------------------------------------------
------------------------------------------------------------
------------------------------------------------------------
------------------------------------------------------------
------------------------------------------------------------
------------------------------------------------------------
------------------------------------------------------------
------------------------------------------------------------
------------------------------------------------------------
tct---gtttacaatc---------------------------------------t----
-------aaacaacaatacatctgctctacagcaaagactatcact-----tacctgctt
ttcctgtttattaatgcac---------ta--cttgtttg-aatgaattaa--t-ttaaa
-gagataactctccttgtcttcat-----tgtgtgaccgtgata
>Gypsy-236_DR-LTR|806342
------------------------------------------------------------
------------------------------------------------------------
--------------------------------------------------acca------
-atcatcgctccccatctcctgccacctc-tcatcaggc-cctagcacattcacctgagt
tctaat-------cagacacacctgcacccctcatc-agcactccctact------gtag
ataa--cc-------------cagtgattccagtcagtcagtggc-tagaatagatgact
gacggtccaccttaccttctcctt---gactcaccttcttccgcggatgattc--ccctc
tcct--------atgaacatttaacc-tgtggatgtttc-tctcgaacctgtggatga--
acagaactatcattaaaggaagtgac-tttacactc--tgtctgcttgaagc------ca
tct------------g---------------------------------------t----
-------aaacaactattcaccagctccattgcagagactctcact-----tacctgctt
ctcctgtttattaatgcac---------tg--cttgtttg-aataaattga--t-gaaaa
-gtgataactctccttgtcctcat-----tgcataactgtgac-
>Gypsy-236_DR-LTR|806343
------------------------------------------------------------
--------------------------------tgtcacatcccctgctcgttcctgttac
tccatctac------cattct-----ctctcaccatcatgttccatcagcacca------
-atcatcgctccccatctcctgccacctc-ttatcacgc-cc------------------
----tt-------taaacacacctgcacccatcatc-aagactccccat-----------
ataa--cc-------------cagcgattccaatcagtcagtggc-tggaatctatgtaa
gatggctcaccct-------------------gccttcttccgtggatgtttc--ccctc
tcca--------acgaatgtttctcc-tgtggacttttc-tctcaaacctttggatga--
acaaagctctcattaagggaagtgac-tttatgctctatgtttgactgaagc------tc
ctt---gtttacttaaacaacaatcctccttgtttaagtaaaccccttgtttaagt----
-------aaagaacaatccatctgcttaattg-aaagactatcact-----tacctgctt
ctcctgtttattattccac---------tg--cttgttta-aataaattga--t-gaaaa
-gagatgaccttccttgacctcat-----tgtttg---------
>Gypsy-236_DR-LTR|976694
------------------------------------------------------------
--------------------------------tgtcacatacccagcacgttcctgctgc
tccacctac------ctctct-----ctttcaccatcacaatccctcagcacct------
-gtcattgctccccatctcctgcaacctc-taatcaca--ccgagcacattcacccgagt
tctaat-------cagacacacctgcacccctcatc-agcactccctat-----------
ataa--cc--------------------------------------------agtcattg
gctggtttaccttaccttctccct---gactcgccttcttccgtggatgttta--ccttt
tcct--------atgaaggtctaacc-tgtggaggtttt-tctcaaacctgtggatga--
acagaaatgtcattacggtaagtgac-tttacactctatgtctgcttgaagc------ta
tctc--ttttacaccg---------------------------------------t----
-------aaacaactattcatcagctccatcacaaagactctcac---------------
------------------------------------------------------------
--------------------------------------------
>Gypsy-236_DR-LTR|976695
------------------------------------------------------------
------------------------------------------------------------
------------------------------------------------------------
------------------------------------------------------------
-ccaat-------cacctgcatctgttcccttaatc-aa-gttccccat-----------
ataa--cc-------------cagcgattccagtcagtcagtggc-tggaatctatgtct
gataattcacctcatcttctccct---gaatcgccgtcttccgtggatgtttc--ccatc
tcca--------atgatc----------------gtttt-tctcaaacctgtagatga--
acaaagccttcattaagaaaagtgac-tttacactctttgtctgcttgaagc------ta
cct---gtttacaacg---------------------------------------t----
-------aaacaactattcatcagctctattgcaaagactctcact-----tacctgttt
ctcctgcttgataatgcac---------aa--cttgtttg-aataaattga--t-aaaaa
-gaggtgaacccccttgtcctcat-----tttgtgaccgtgaca
>Gypsy-236_DR-LTR|976696
------------------------------------------------------------
--------------------------------tgtcgcacacccggtgtgttcctgctgc
tccgtttac------cattct-----ctctcaccatc-tacatcattagcacca------
-atcatcgctccccatctcctaccatctc-tcatcttgc-ccgagcacattcacctgagt
tctaat-------tagacacacctgcaccgctcatc-agcaatccatct-----------
gtaa--cc-------------cagcgattccagtcagttagtggt-tgaaatcgatgtct
gacggtttaccttaccttctccct---gactcgctttcctccatggatgtttc--ccctc
tccg--------atgatcgtttaact-tgtgaacgtttc-tctcaaccctgtggatga--
acaaagccttcattaagagaagtgac-tttacactctatgtctgcttgaagc------ta
tct---gtttacaaca---------------------------------------t----
-------aaacaactatt-----------ttgcaaaaactctcact-----tacctgctt
ctcctgtttgttaaggcac---------ta--cttgtttg-aataaattga--t-gaaaa
-gagatga---------tcctcat-----tgtgtgaccgtgaca
>Gypsy-236_DR-LTR|976697
------------------------------------------------------------
------------------------------------------------------------
------------------------------------------------------------
------------------------------------------------------------
------------------------------------------------------------
------------------------------------------------------------
------------------------------------------------------------
------------------------------------------------------------
----------------------------------------tctgcttgaagc------ta
tct---gttcactacg---------------------------------------t----
-------aaacaacaattcttcagctctactgcaaagactctcact-----tacctgcat
atccggcttattaatgcac---------ta--cttgtttg-aataaattga--t-gaaaa
-gagataacccaccttgtcctcgt-----tgtgtgaccgtgaca
>Gypsy-236_DR-LTR|1064358
------------------------------------------------------------
------------------------------------------------------------
------------------------------------------------------------
------------------------------------------------------------
-ccaat-------caactgcacctgttcccttaatc-aatgcttctaaa-----------
aagc--ct-------------catcaattccagtcattcagtggc-tggaatcgaagtca
gatggttcaccttaccttctccct---ggctctccttcttccgtggatgttta-cccctc
ttca--------ataaaccgtt-----------------------aacctgtggatga--
acagagctatcattaagggaaatgac-tttacactcaatgtctgcttgaagc------tt
tct---gtttacatcg---------------------------------------t----
-------aaacaactattcatcagctccactgcaaagactcttact-----tacctgctt
ctcctgattatttatgcac---------ta--cttgtttg-aataaattga--t-aaaaa
-gaggtaaccttgcttaccctcag-----tgtgtgactgtgaca
>Gypsy-236_DR-LTR|1137693
------------------------------------------------------------
----------------------------------tcatatcaccggctagttcctgctgc
tccaccaac------cgcgct-----ctctccccatcacgttcccttagcacca------
-atcatcgctcctcatctcctgccacctc-tcatcatgc-cggagcacatacacctgaat
tctaat-------tagacatacctgcacccctcatc-agcactccctac-----------
ataa--cc-------------cagtaattccagtcaatcagtggc-tggaattgatgtct
gacggttcaccttaccttctccct---gactcgccttcttccgaggatgttta--ccctc
tcct--------atgaacgtttgacc-tgtggatgtttc-tctcagacctgtgcatga--
tcaaagctaccattaagggaa---------------------------------------
------------------------------------------------------------
------------------------------------------------------------
------------------------------------------------------------
--------------------------------------------
>Gypsy-236_DR-LTR|1196166
------------------------------------------------------------
------------------------------------------------------------
------------------tct-----ctctcaccatcacgttacctcagcacca------
-atcatcgctccccatctcctgccacctc-tcatcacac-ccgagcacattcacctgagt
tctaat-------tagacacacctgcacccctcatc-agcattccctat-----------
ataa--cc-------------cagcgattccagtcagtcaggagc-tggaatcgatgtct
gacggttcaccttaccttgtcact---gacttgccttcttcagtggatgactc--ccctc
tctt--------atgaacgtttaacc-tgtaaatgtttc-tctcgaacctgtggatga--
acaaaactatcattaagggaagtgac-tttacactctat---------------------
------------------------------------------------------------
------------------------------------------------------------
------------------------------------------------------------
--------------------------------------------
>Gypsy-236_DR-LTR|1196167
------------------------------------------------------------
------------------------------------------------------------
------------------------------------------------------------
------------------------------------------------------------
------------------------------------------------------------
------------------------------------------------------------
------------------------------------------------------------
------------------------------------------------------------
------------------------------------tatgtctgcttgaagc------ta
tct---gtttactacg---------------------------------------t----
-------aaaccattattcatccgccccattgcaaagactcccact-----tccctgctt
ctcctgtttattaatgcac---------ta--tttgcttg-aataaattga--t-gaaaa
caagataaccctccttgtcctctt-----tgtgtgaccatgaca
>Gypsy-236_DR-LTR|1196168
------------------------------------------------------------
--------------------------------tgtcacatacccagctcgttcctgctgc
tccaccaac------cactca-----ctctcaccatcttattccctcagcaacc------
-atcatcactttccatctcctgccacctc-tcatcacac-cagagctctgtcatctgaat
tctaatatgcacatatacacacctgtacccctcatc-agcactccctat-----------
ataa-acc-------------ctgagattacgatcagtcagttgc-tggaatcggtgtct
gatggttcaccttaccctctccct---gactcgccttcttccgtggatgattc--ccctc
tctt--------atgaatgtttaacc-tgtggaaattac-tttaaaaaatgtggatga--
acaaaactatcattaagggaagtgac-tttacactgtctgctt-----aagc------ta
tct---gttcacaaca--------------------------------------------
---------------atccatctgctctacagtaaagactcactta--------------
------------------------------------------------------------
--------------------------------------------
>Gypsy-236_DR-LTR|1196169
------------------------------------------------------------
------------------------------------------------------------
---caccat------cactcc-----ctctcaccatctccttccctcagcacca------
-atcatcgctccccatcctctgtcacctc-tcatcaaac-cagagcatcatcacctaagt
tctaac-------cagacacacctccacccctcatc-agcactacctat-----------
ataaacct-------------ctgagattccagtctttcagttgcatagaatcgaagttt
gacgagtcaccttacctttttcct---gac------------------------------
------------------------------------------------------------
---------------------------------------------------t------tg
cct---gtttacaaca---------------------------------------t----
-------aaactacaatccatctgctctacagcaaagactttcact-----tacctgctt
ctcctgtttattaatgcac---------ta--cttctttg-aataaattaa--t-gaaaa
-gagataaccctccttgtcgtcat-----tgtgtgaccat----
>Gypsy-236_DR-LTR|1269658
------------------------------------------------------------
------------------------------------------------------------
-----------------ctct-----ctctcaccatcttgttccctcagcacca------
-atcattactccccatctcctgccacctc-tcatcacac-cagagcaccgtctcctgagt
tctaac-------cagacacacctgcacccctcatc-agcactccctat-----------
ataa--cctctaagtgattataataaattccagtcatttagtggc-tggaatcgaagtct
gacggttcaccttaccttctccct---gacttgacttcttctgtggatgttcc--tcatc
tcct--------atgatcgtctaacc-taaggatgttcc-tttcaaacctgtggatga--
acagaactaccattaagggtagtgac-ttgacgctc--tgtctccttgaagc------ta
tct---gtctacaacg---------------------------------------t----
-------aaacaacaatccatctgctctacagcaaagactctcact-----tacctgctt
ctcttatttattaatgcac---------ta--c----ttg-ataaaattga--t-gaaca
-gagataaccctccttg---tcat-----tgtgtgaccgtgaca
>Gypsy-236_DR-LTR|1269659
------------------------------------------------------------
------------------------------------------------------------
------------------------------------------------------------
------------------------------------------------------------
--------------------------------------------cctat-----------
aaag-cct-------------cctcgattccagtcattcaag----tggaatcaaagtct
gatggtccaccttaccttccccct---tactcgccttcttctgtggatatttc--tcctc
tcaa--------------------cc-tttggatgcttc-cctcaaacctg---------
-------------------------------------atgtctgcttgaagc------ta
ttt---gtttgcaacg---------------------------------------t----
-------aaacaactattcatctgctctactgcaaagactctcact-----tacttgctc
gtcctgtttattaatgcac---------ta--ctggcttg-aataaatgga--t-gaaaa
-gagattaccctccttgtcctcat-----tgtg-----------
>Gypsy-236_DR-LTR|1269660
tcacttacctgcttctactgtttattaatccactgcttgtttgaataaattgaagaaaga
gagccttccttgtcatcattgtttgaccgtgatgtcacatccccggctcatttctacttc
ttcatttac------cattct-----ctctcaccatcacgttccctcagcacca------
-atcatcgctccccatctcctcccacctc-tcatcacgc-ccgagtgcattcacctgagt
actaat-------aggacacacctgcaccagcaatcaccggttccccat-----------
ataa--cc-----------------------------------ac-tgaaattgatgtca
gatgattcaccttactttttccct---gacttgcctccttctgtggatgtttc-------
-----------------------acc-tgtaaatgtttc-ccccaaacctgtggatga--
aaaag---aacattaaggtaagtgac-tttatgctctatgtttgactgatgc--------
tcc---gtttacattg---------------------------------------g----
-------caacgacattccatctgctcatcagcaaagac---------------------
------------------------------------------------------------
--------------------------------------------
>Gypsy-236_DR-LTR|1336979
------------------------------------------------------------
--------------------------------tgtcacatcgccagctcgtttctgctgc
tctgtttac------cattct-----ttctcatcatcacattccctcagcacca------
-attatcgctccccatctcctgtcaccta-------------------------------
------------------------------------------------------------
------cc-------------cagggattccagtcagtcagtggc-tggaatcgatgtca
gatggttcaccttcccttctccct---tactcgtcttcttccatggatgtttc--ccttc
tcca--------atgaa-------------------------------------------
------------------------------------------------------------
------------------------------------------------------------
------------------------------------------------------------
------------------------------------------------------------
--------------------------------------------
>Gypsy-236_DR-LTR|1336980
------------------------------------------------------------
--------------------------------tgtcacatccctggttcattcctgctgc
tccatcaac------cactct-----ctctcaccatcacgttccctcagcacca------
-atcatccctccccatctcttgtgacctc-tcatcacac-ccgagcgcattcacctgagt
tctgat-------tagacacagctgcacccatcatc------------------------
----------------------------------------aggac-tggaaccaatgttt
gatggctcaccttaccttctccct---gactcggctgcttccgtggatatttc--ccctc
tcca--------acgaatgtttctcc-tgtagatgtttc-tctcaaacctgtggatga--
acaaagatatccttaaggaaagtgac-tttacactctatgtttgcctaaagc------tc
ttt---gtttacaacg---------------------------------------t----
-------aaacaacaatccatctgctcaactgcaaagactatcact-----tacctgcgt
ctcctgtttattaatcttt-----attaaa--cttgtgtg-aataaattca--t-gaaaa
-gag--aacctaacttgtcctcat-----tgtgtgactgtg---
>Gypsy-236_DR-LTR|1490623
------------------------------------------------------------
------------------------------------------------------------
------------------------------------------------------------
------------------------------------------------------------
------------------------------------------------------------
ataa--cc-------------cagcgattgcattca------------------------
------------------------------------------------------------
------------------------------------------------------------
--------gtcagtggctgaagcgac-tttacgctttatgtctgactgaaga------tc
ctt---gtttacatcg---------------------------------------t----
-------aaacaatataccatc--------tgcaaagactctcact-----tgcctgctt
cccctgtttattaatccac---------tg--tttgtttg-aatgaattga--t-gaaaa
-gagataaccttctttgtcctcat-----tgtgtgaccgtgac-
>Gypsy-236_DR-LTR|1490624
------------------------------------------------------------
--------------------------------tgccacatccccggctcgttcctgctgc
tccatctac------cactct-----ctctcaccatcacgttccctcagcacca------
-atcatcacttcccatctcatgccacctc-tcatcaccc-ccgagcacaatcacctgagt
tctgat-------tatacacacctgcacccatcatcaaggactcctcat-----------
ataa--cc-------------cagcgatttcagtcagtcagtggc-tggaatcaatgtct
aacagttcaccttaccttctccct---gactcaccttcatccgtggatatttc--ccctc
tcca--------acatatgtttctcc-tgtggatgtttc-tctcaaacctgtggatga--
acaaagctattataaagggaagtgac-tttacactctatg--------------------
-------tttacaacg---------------------------------------t----
-------aaactacaatccatctgctcaactgcagagcctatcact-----tacctgctt
ctcttgtttattaatccac---------ta--tttgtttg-ag-aaattgg--t-gaaac
-gagataaccttccttgtcttcat-----tgtgtgaccgtgaca
>Gypsy-236_DR-LTR|1490625
------------------------------------------------------------
------------------------------------------------------------
------------------------------------------------------------
----------------------------------------------------acctgggt
tctaat-------cagacacatctgtaccccacata-acctctccattt-----------
ataa--cc-------------tagcaattccagtcagtcagtggc-tggaattgatatgt
gacgattcagctaaccttccacct---gactcgccttc-tccgtggatgattt--ccttc
tcct--------atgaacatttaacc-tgtggatgtttc-tgtcaaacctgtcgatga--
acagaactatcattga------------cttaacattatgtctgcttgaaga------ta
tct---atttacaatg---------------------------------------a----
-------aaacaactattcatcagctccattgcaaagactctcgct-----taccgtctt
ctcctgc---ttaattaac---------tg--cttgtttg-aataaattga--t-gaaaa
-gtgataacc----------tcat-----tgttttaccgtg---
>Gypsy-236_DR-LTR|1490626
------------------------------------------------------------
--------------------------------tgtcacacccatgtctcgttcccactct
cctaatcag------cgttct-----ctctag----------------------------
------------------------------------------------------------
-ccaat-------cacttgcacctgttctcttcatc-tagactccccat-----------
ataa--cc-------------cagcgattccagtcagccagtggc-tggaatcgatgtct
gacggttcaccttaccttctcact---gactcgccttcttctgtggatgtttc--ccctc
tcct--------ctgaacgtttaacc-tgtggatgattc-tctcaaacctgtggataa--
acaaagctatcgtt-----aagtgac-tttatactc--tgtctgcttgaggc------ta
tct---gtttacaact---------------------------------------t----
-------atacagctattcgtcggctccattgcagagactttcatttactgtacctgctt
atcctgtttaattatgcac---------ta--cttg-gtg-aataaattga--t-gaaag
-gagataacctttcttttcctcat-----tgtgcgaccctgaca
>Gypsy-236_DR-LTR|1577024
------------------------------------------------------------
--------------------------------tgtcacatcccctgcccgttcctgctgc
ttgatttac------gattct-----cttttaccatcacgttccctcagcacca------
-atcatctctccctatctcttgccacctc-tcatcacac-tcaagcaaatttacctgaat
actcac-------aggacacacctgcaccagcaatcaccggatccccat-----------
gtaa-ccc-------------cagcaattccagtcagtcagtggc-tggaatcaatgtca
gatggttcacattaccttctccct---gactcaccttcttccgctgatgtttc--cgctc
tcca--------attaatgtttctcc-tgttgaagtttc-tcgcaaac------------
---aagctatcattaagggaaattac-tttatgctc--ggtttgactgaagc------tc
ctt---gtttacatcg---------------------------------------t----
-------aaacaacaatccacacgctcatctgcaaagattatcact-----tacttgctt
ctcctgtttattaattcac---------tg--cttgtttg-aataaat-----c-gaaaa
-gagatgaccttccttgtcctcat-----tgtgtgaccgtgaca
>Gypsy-236_DR-LTR|1577025
------------------------------------------------------------
--------------------------------tgtcacatccccgactctgtcctgctgc
tccacctac------cactct-----ctctcatcatcaagttccctcagcacca------
-atcatagttctccatctcctgccacctc-ttatcaccg-ctgacaacagtcacctgatt
tttaaa-------cagtgacacctgcacccctcatc-agcactccctat-----------
ataa--cc-------------------------------------------t--------
--cggttcaccttaccttctccct---cacttgtctgcttccatgggtgtttc--ccctc
ttcta-------------------------------------------------------
------------------------------------------------------------
------------------------------------------------------------
------------------------------------------------------------
------------------------------------------------------------
--------------------------------------------
>Gypsy-236_DR-LTR|1577026
------------------------------------------------------------
--------------------------------tgtcacatccccgactctgtcctgctgc
tccacctac------cactct-----ctctcatcatcaagttccctcagcacca------
-atcatagttctccatctcctgccacctc-ttatcaccg-ctgacaacagtcacctgatt
tttaaa-------cagtgacacctgcacccctcatc-agcactccctat-----------
ataa--cc-------------------------------------------t--------
--cggttcaccttaccttctccct---cacttgtctgcttccatgggtgtttc--ccctc
ttcta-------------------------------------------------------
------------------------------------------------------------
------------------------------------------------------------
------------------------------------------------------------
------------------------------------------------------------
--------------------------------------------
>Gypsy-236_DR-LTR|1577027
------------------------------------------------------------
--------------------------------tgtcacatccccgactctgtcctgctgc
tccacctac------cactct-----ctctcatcatcaagttccctcagcacca------
-atcatagttctccatctcctgccacctc-ttatcaccg-ctgacaacagtcacctgatt
tttaaa-------cagtgacacctgcacccctcatc-agcactccctat-----------
ataa--cc-------------------------------------------t--------
--cggttcaccttaccttctccct---cacttgtctgcttccatgggtgtttc--ccctc
ttcta-------------------------------------------------------
------------------------------------------------------------
------------------------------------------------------------
------------------------------------------------------------
------------------------------------------------------------
--------------------------------------------
>Gypsy-236_DR-LTR|1692222
------------------------------------------------------------
--------------------------------tgtcacatccctggctcgttcctgctgc
tccatttac------cattct-----ctctcaccatcacattccctgggcacca------
-atgatagctac----------catcctc-tcatcacgc-ccgagcacattcacctgagt
actaac-------aggacacacctgcaccagcaatcaccggatccccat-----------
ataa-ccc-------------cagcgattccagtcagtcagtggc-tggaatcgatgtca
gatggtttactttaccttctccag---gactcgtcttcttccgtggatgtttc--ccctt
tcca--------ggcaatgtgtcttc-tgtggacgtttc-tcccaaacctgtggatga--
ac-aagctatgattaagggaaatgac-tttatgctcgatgcttgactgaagc------tc
ctt---gtttacatcg---------------------------------------t----
-------aaacatc-attctactgctcatctgcaaagactatgact-----tacctgctt
------------------------------------------------------------
--------------------------------------------
>Gypsy-236_DR-LTR|1692223
------------------------------------------------------------
------------------------------------------------------------
------------------------------------------------------------
-------------------------------------------agcactttcccttg---
-ccaat-------cgcctgcacctgttcctttaatc-aagttcccctat-----------
aaag-cct-------------cctcaattccaatcaatctgtggc-tggaatcgatgtca
gatggttcaccttaccttctccct---gactcgccttcttccgtggatgtttc--ccctc
ttca--------acgaatgtttctac-tgtggacgtttc-tctcaaacctgtggatga--
acaaagctatcattaagggaagtgac-tttatactctatatttgctaaaagt------tc
ctt---gtttacaatg------------------------------------taat----
-------aaataacaatccatctgctcaatggcaaagattatcact-----ttcctgctt
ctcctgtccattaccccac---------tg--attggtta-aataaattga--t--agaa
-gagataaccttccttgtcctcat-----tgtgtgaccgtgaca
>Gypsy-236_DR-LTR|1692224
------------------------------------------------------------
--------------------------------tgtcacatcaccggctcttccctgctgc
tccatttac------cattcc-----ctctcactatcacgttcccttggcacca------
-atcatcgctccgcatctcctgccacctc-ctatcacac-cgaagcacactcacctgagt
tctgat-------ttgacacacctgcacccgtaata-aagactccctat-----------
aaag--cct------------cctcgattccagtcagtcagtggc-tggaatcgaagtct
gatg--------------------------------------------------------
------------------------------------------------------------
------------------------------------------------------------
------------------------------------------------------------
------------------------------------------------------------
------------------------------------------------------------
--------------------------------------------
>Gypsy-236_DR-LTR|1692225
------------------------------------------------------------
------------------------------------------------------------
------------------------------------------------------------
------------------------------------------------------------
------------------------------------------------------------
-----------------------------------------------------------t
gacggttcaccttaccttcatcct---gactcaccttcttccgtacatgattc--ccctc
tcct--------attaacgtttaaccatgtggatgtttc-tctcaagcctgtgagtaaat
atagaactatcattaagggaagtgac-tttactctctatgtcttcttgaggc------ta
tctacaatgtacaatg---------------------------------------t----
-------aaacaactattcatctcccttattgc-aagactctcact-----gacctgcgt
ctcctgtttattaatgcac---------ta--cttgtttg-aataaattgt--t-gaaaa
-aagatcaccctccttgacctcat-----tgtgtgactgtgaca
>Gypsy-236_DR-LTR|1786532
------------------------------------------------------------
--------------------------------tgtcacatccccggctcgttcctgctgc
tcagtttac------cattct-----ctctcaccatcacattccctcagcacca------
-atcatggcttcccatctcctgccacctc-tcatcacgc-cctagcactttcacctgggt
tttaat-------tagacacacctgcacccatcatc-agcactccccat-----------
ataa--cc-------------cagcgattccagtcagtcagtggc-tgggatagatgtct
gacagttcaccttacctttttcct---gactgtccttcttccatggatgttcc--ccctc
ttta--------acgaacgtttaacc-tgtggatgtttc-tctcaaacctgtggatga--
acaaagctatcattagggggagtgac-tttacactccatgtctgcttgaagc------ta
tct---gtttacaacg---------------------------------------t----
-------aaataactattcattagctctactgcaaagactctcact-----tacctgctt
ctccaggtt-ttaatgcat---------ta--ctagtttg-aataaattga--t-gaaaa
-gagataaccctccttgtcctcat-----tatgtgaccgtgac-
>Gypsy-236_DR-LTR|1786533
------------------------------------------------------------
-------------------------------------catccctg-------------gc
tctatctac------cattct-----ctctcaccat-------------cacca------
-atcatcgctccccatctcctgccaactc-tcatcatgcaccgagcacatttacctgaat
actaaa-------agaatacacctgcaccagcaatc-accggatca---a----------
ataa-ccc-------------cggcgattccagtcagtcagtggc-tggaattgatgtca
gaggatttaccttacattcttcct---gactc-tcttcttcggtggatgtttc--ctctc
tcca--------ttgaatgttactcc-tgtggacatttc-tcccaaaaatgtggctgac-
------------------------------------------------------------
-------------tcg---------------------------------------t----
-------aaacaacattccatctgctcatctgcaaatgctatcact-----tacctgc--
------tttatcagtccac---------tg--cttgttta-aataagttga--t-taaaa
-gagataaccttccttgtcctcat-----tgtgtgaacgtgaca
>Gypsy-236_DR-LTR|1786534
------------------------------------------------------------
--------------------------------tgtcacacccatggcttgctcccactct
cccaatcag------cactct-----ctctcg----------------------------
------------------------------------------------------------
-ccaat-------cacctgcacctgttcccttaatc------------------------
---------------------------------------agtgct-actataaagcctcc
ccaggttcttcctaccttctccct---gactcgccttcttccgtggatgtttt--ccctc
tcca--------gtgaatgtttcttc-tatggtagtttc-tcccaaacctgtggataa--
ac-aagctatcataaagggaagcaac-tttatgctatatgtttgactgaagc------tc
ctt---gtttacattg---------------------------------------t----
-------aaacaacattccatctgctcatctacaaagactatcact-----tacctgctt
ctcctgtttattaattaac---------tg--cttgtttg-aataaattga--t-gaaaa
-gagataagcttccttttccccat-----catgtcaccctgaca
>Gypsy-236_DR-LTR|1786535
------------------------------------------------------------
--------------------------------tgtcacgtccccggctcgttcctcctgc
tccatttac------ccttct-----ctctcaccatcacattccctcagcacca------
-atagtcgctccccatctcctagtacctc-tcatgatgc-ccaagcacatttagctgagt
actaac-------aggacacacttgcaccagcaatcaccagatccccat-----------
ataa-ccc-------------tagcaattccagtcagtcagtggc-tgtaatcgatgtca
gatggttcaccttaccttctccct---gactcgtcttctttcgtggatgtttc--cccta
tcca--------gggaatgtttctcc-tgtggatgtttc-tttcaaacctg---------
------------------------------------------------------------
------------------------------------------------------------
------------------------------------------------------------
------------------------------------------------------------
--------------------------------------------
>Gypsy-236_DR-LTR|1900066
------------------------------------------------------------
--------------------------------tgtcacatccttggctcgttcctgctgc
tccatttac------cattct-----ctctcaccatcacgttccctcagcacca------
-acctttgctccccctctccagccacctc-tcattacat-ccgagcacattcacctgaat
accaac-------aggacacacctgcaccagcaatcgccagatccccat-----------
ataa-ccc-------------cagcgattccagtcagtcagtggc-tggaatcaatgtca
gatggttcaccttg-cttctccct---gacttgctctcttccgtggatgtgtc--ccctc
tcca--------gtgaatgtttctct-tgtggacatttc-tcctaaacctgtggatga--
ac-aagctctcactaagggaagtgac-ttcatgctctatgtctaactgaagc------tc
ctt---gtttacatcg---------------------------------------t----
-------aaact-cattccatctgctcatttgcaaagactatcact-----tacttaatt
ctcaagtttaataatccac---------tg--cttgtttg-aatacatttc--tgaaaaa
-aagataacctttcatgtcctcat-----tgtgtgaccgcgaca
>Gypsy-236_DR-LTR|1900067
------------------------------------------------------------
--------------------------------tgtcacatccccgacttgttcctgctgc
tccacctac------cactct-----ctctcaccatcacgttccctcagcacta------
-atcatcactccccatct-----------------------------------cctgagt
tctaat-------cagacacacctgcacccatcatt-agcactccctat-----------
ataa--cc-------------cctcaattc----aagtcagtggc-tggaattgatgtct
gacggttcaccttaccttctcctt---gacttgccttcttccgtggatgtttc--ccctc
tcct--------atgatcgtttaact-tgtggatgttcc-tttcaagctcctggataa--
acaaaactatcaataagggaagttac-tttacactctatgtttgctagaagc------ta
tct---gtttacaacg---------------------------------------t----
-------aaacgacaatccatcagctctactccaaagactcccact-----tacctgctt
cttctgtttattaatccac---------tg--cttgtttg-aataaattaa--t-gaaaa
-gggataaccctccttgttctcat-----tgtg--accgtgac-
>Gypsy-236_DR-LTR|1900068
------------------------------------------------------------
------------------------------------------------------------
-----------------------------------------tccctcagcacca------
-atcatcgatccccatcttctgccacctc-tcatcacgc-ccgaggacattcacctgagt
tctaat-------cagacagtcctgcacccctcatc-agcactccctat-----------
ataa--ac-------------gagcaattccaatcagtcagtggc-tgcaatcgatgact
gacggttcaccttaccttctcctt---gacttaccttct---gtggatgtttc--ctctc
tcct--------atgatcgtttaact-tgtggatgttcc-tttcaagcctgtggatga--
acaaagctatcaataagggaagttac-tttacac--tatgtttgctagaagt------ta
tct---gttttaaacg---------------------------------------t----
-------aaacaacaatccatcagctctcctacaaagactcccact-----tacctgcta
ctcctgtttattaatgcac---------tg--cttgtttg-aataaattga--t-gaaaa
-gagaaaaccctccttgtcctcat-----tgtgtggccgtgaca
>Gypsy-236_DR-LTR|1900069
------------------------------------------------------------
------------------------------------------------------------
------------------------------------------------------------
------------------------------------------------------------
------------------------------------------------------------
--aa--cc-------------cagcaattcctgtcaatcagtggc-tgcaatccatgtcg
aacggttgaactttccctctccct---aactcgccttcttcctgggatgtttc--cccgg
tcca--------ttgaacatttaacc-tgtaactgcttc-tctcaaacctgtggatga--
acaaagctatcattaagcgaagtgac-tttgcactctatttcagctggaaga------ta
ttt---gtttacaaca---------------------------------------t----
-------aaaaaactatttatcagctccactgtaaagaatctcagt-----tgcctgctt
ctcctgtttattaattcac---------ta--cttgtttg-aataaattga--t-gaaaa
-gagataaccctccttgtcctcat-----tgtgtgattgtga--
>Gypsy-236_DR-LTR|1900070
------------------------------------------------------------
------------------------------------------------------------
----------------------------------------------cagcacca------
-atcatcactccccatctgctgccaccccaatgtcacgc-ccgaggacattcccctgagt
tgttat-------cagacacacctgcacccctcatc----actccctac-----------
ataa--------------------------------------------------------
------------------------------------------------------------
------------------------------------------------------------
------------------------------------------------------------
------------------------------------------------------------
------------------------------------------------------------
------------------------------------------------------------
--------------------------------------------
>Gypsy-236_DR-LTR|1900071
------------------------------------------------------------
--------------------------------tgccacatccccggctcgttcctgctgc
cccacttaa------cactct-----ctctcaacattaagttcgctcagcacca------
-atcatcgctacccatctcctgccacctc-tcatcacgc-ccgagcacattcacctgact
tctaat-------cagacacacctgcacacctcatc-agcactccccat-----------
ataa--cc-------------ctgcgattccagtcagtaagtggc-tggaatcgatgtct
gatggttcaccttaccttttccct---gactcaccttgttccatggatgtttc--ccctc
tcct--------atcaatgtttaatt-tgtggatg-------------------------
----aaatatcattaagggaagtgac-tttacactctatatctgcttgaatt------ta
tct---gtttacaacg---------------------------------------t----
-------aaacagctattcatcagcttcactgcaaagactctc---------acctgctt
ctcctgtttattaatggac---------ta------------------------------
--------------------------------------------
>Gypsy-236_DR-LTR|1900072
------------------------------------------------------------
------------------------------------------------------------
------------------------------------------------------------
------------------------------------------------------------
------------------------------------------------------------
-------------------------------------------------------tgtct
gacggttcaccttaccctcttcct---gacttgccttgttccgtgaatgattc--ccctc
tgcca-------atgatcttgtaacc-tgtgaatgttcctttttaaacctgtggatga--
acaaaactatcattaa-ggaagtgac-tttacactttatgtctgcttgaagc------ta
tct---gtttacaacg---------------------------------------t----
-------aaaaaacaatccatctgctccacagcaaagactctc---------acctgctt
ctcctgtttatttatgaac---------ta--cttgtttataataaactga--t-aaaaa
-gagatagccctccttgtcctcat-----tgtgtgaccataa--
>Gypsy-236_DR-LTR|1986901
------------------------------------------------------------
--------------------------------tgtcacattcctggctcgttcctactgc
tccatttac------cattct-----ctctcaccatcatgttccctcagcacca------
-atcatccctccccatctcctgccacctc-acatcatgc-ccgagcacattcacctgagt
actaac-------aggacacacctgcaccagcaatcaccggttccctat-----------
ataa--cca------------cagcgattccagtccgtcaatggg-tggaatcaatgtca
gatggttcaccttaccttctccct---gacttgacatcttctgtggacgtctt--ctttc
ttctct----ccagtgaacttttcct-tgtgggcgtttc-tccctaacctgtggatta--
ac-aagctatcattaagggaagtgac-tttatgctctatgcttgactgaagc------tc
ttt---gtttacattg---------------------------------------t----
-------gaacaacattccatctgctcatctgca-agactatcaca-----tagctgttt
ttcctgtttattaatccac---------tg--cttgtttg-aataaattga--t-gaaaa
-gagataaccttccttgtcctc--------gagtgactgtgaca
>Gypsy-236_DR-LTR|1986902
------------------------------------------------------------
---------------------------------gtcacatcctcggctcgttcctgctgc
tcccactac------cattct-----ctctcaccttcacgttccctcagcacca------
-atcatcgctccccatctcctgccacctc-tcatcatgc-c-------------------
------------------------------------------------------------
------------------------------------------------------------
------------------------------------------------------------
------------------------------------------------------------
------------------------------------------------------------
------------------------------------------------------------
------------------------------------------------------------
------------------------------------------------------------
--------------------------------------------
>Gypsy-236_DR-LTR|2075294
------------------------------------------------------------
--------------------------------tgtcacacccatgtctcgtttccactct
ccaaatcac------cgttcc-----ccctcg----------------------------
------------------------------------------------------------
-ccaat-------cgcctgcacctgttcctttaatcaccggatccccat-----------
ataa-ccc-------------cagcgatttcagtcagtcagtggc-ttgaatcgatgtca
gatggttcatcctaccttctccct---gactcgccttcttccgtggatgtttc--ccctc
tcca--------ataaatgtttctcc-tgtggatgtttc-tcccaaacctgtggaaga--
acaaagctatcattaggggaagtgac-tttatactctatgtttgattgaagc------tc
ctt---gtttacaatg---------------------------------------t----
-------aaacaactatccaactgct------caaagactaccact-----tacctgctt
ttcctgtttattaatccac---------tgattttttttg-aataaattga--t-gaaaa
-gag--aaccttccttgtcctcat-----tgtgtgaccgtgaca
>Gypsy-236_DR-LTR|2075295
------------------------------------------------------------
--------------------------------tgtcacatccccggcttgttcctgctgc
tccacctactcccctctctct-----ctctcaccatcacattccctcagcaccatctctc
catcatcgctccccatctcctgccacctc-tcatcatgc-ccgagcacattcatctgagt
actaat-------caggcacacctgcacccctcatc-agcactccctat-----------
ataa--cc-------------cagcgattccagtcagtcagtggc-tggaatcaatgtct
tttggttcacctaaccttctccct---gactcaccttcttccatggatgtttc--ccctc
tcct--------ctgatcatttaaca-tgtggatgattc-tctcaaacttgtggatga--
acaaagctatcattaagggaagtgac-ttgacactctatgtctgcttgaagc------ta
tct---gtttacaatg---------------------------------------t----
-------aaacaactattcatcagctccacagcaa--attatcact-----tacctgctt
ctcctgcttattaatatac---------ta--cttgtttg-aataaattga--t-ga---
--------------------------------------------
