# Supplementary material for: Zebrafish transposable elements show extensive diversification in age, genomic distribution, and developmental expression
Source: Genome Res. 2022 Jul;32(7):1408–23. doi: 10.1101/gr.275655.121 (PMC9341512; doi:10.1101/gr.275655.121)
Supplement: Supplemental Material [file supp_gr.275655.121_Supplementary_data_2.tar.gz › supp-data-2/Gypsy85.mafft.fa]

>Gypsy85|89437
------------------------------------------------------------
------------------------------------------------------------
--------------------------------------------------------tgtg
gcgtgtgtgtg-------------------------------------------------
------------------------------------------------------------
------------------------------------------------------------
------------------------------------------------------------
------------------------------------------------------------
------------------------------------------------------------
-----------------------------------------ttgttgcactagattattg
gttcctttttttattatcagaagggtattttattttgaaaggcggtttaaaggaaataga
catgacaaacaattaattactttccttttacttcaatattttgcgttcttcttatttcac
tgtttaaagtttctatagtattctctttacatccatgtgaaaaataatataggtatttat
aagcgagtatgaccgcgtaggcgcgagattatagctgacgtagtttccggtgcgcgctca
ctttgtgagatggcatccaacagacaggtgcgtttttcggctcctcttataaatgcctat
attgttacattaatatggatgtttagattattcagtatcttctgtaaggttaactattgt
atcattattgtgagggaaacagatttggatcatatttgagtgtgaagcgttttatataag
ttaagtttaatgagcacaatggctagtctaaattaaattctgtgtatgtttatgattttt
tttctttttctttcattacatataaattatatatgtaaaaggtgaattagggctttaaat
ttaatcgggttgacactttacatttatttctgaaagggtttgtgtagcatatctgcattt
tcctatgaaaatgagaacaaatgagtttaaaaattttgtactgatcaatagacagacatt
gccgtgttgtgaagatttgttggactgatgtctgttatattctttatgatacaggtatgt
tacaaatcacaatttgatgtattttatgtattgtttttgtttatttttaacatggttatt
gtgctcatgcactcactttgtgagatggcatccaacagacagacagacattgccgtgttg
tgaagatttgttggactgatgtctgttatattctttatgatacagacagagagacaagaa
taaactctggttcgatcacattgctgtatggatcctttcatttaaaccatcaaacacaac
gcagaaggacatccattacagattggtgccgtgactcgtcgtttggtttgctgattgctg
accaccggaggtgctgcaagagtgaggactgtcgcaggagctgggtggtgccgccttcgt
taatctgcatggccggagcgattcctcagtgactggtttgaaaaaaaaaagaaaaaaaag
aaaaaaaagaaagacttttttttctctttgcttaagttacatggacatttaattcaaagg
acattttaaatttgagtctatttgttttgcgaagtgtaagataaaaggggtttcaatatg
ttggatgaccaggaggataagttaacatccgaaatcagcaatattgctgctgggagaggg
agg--------ggtgctctactaaccactcctgacaaaggtttttggtttatgggaccag
aatatacaagcactgggaggggcagagtgctaagaccatcatttgaaaccagaccagatg
ttagttgtagcccgataattcgatcagagaaacaagagggt---accaaaaatgaatcga
aaatttccagtgac-------atgagtgacctgataagacaaattggctctgaaattggc
gtagccatcagagacagtctgttacagaatagagattcaggtttgtcacctggtaatagt
tctcgagaaatgcctgattcttccaaaactgacatgccgaatgctacaattatcgatgcc
accaaactaaatttggtactgaaatctgagataactgctccaccttattatcgtggtgat
ggtacagataagtgctctataatagagtgggaagaactgatgagggtttacattaacaaa
agagaaatagtggatactgaaagggtcgaagaagtgacgaacagacaaatggggagggct
agggacatcataaaggtctggctgagtaacaagacgattactccaactgtagattcagtt
ttcgcaatattaagacaccatttcagtgattgcagtagctcagggatgcctttagccgat
ttttactctgtgaaaccttactccaatgaaagcccattggattattggataaggttgaac
aaagcggctgaggtggctgaacattgccttagagaggagggcagaactttaggtaatcga
agtagagaattggctgtaatgtttattcgacactgcccagacaaggaactttccctagtg
tttaaaagcaaatctgcacagtcatggactgcttctgagattcaggagagactagatgag
atgctgagggaacagaaagcaacagggcgagttacatgtcaacatactgccaaaattctt
gaacctgctgataatttgacaccgctgtctccccagggagcagaatcggctgcaccgcca
acagataacggtgctcttgacaaagtcttgtccatgttggaaaaggctctggtttgcaat
gcacagtcagtacgtggtggttggtctaaaaattctaatagacagagccgtgtatgcaga
gtttgtgccagtaaagaccacagtactactgcccattgcaaaatggacaatctttgcttc
aagtgcttttcttctggacacaggagcttcaattgtgaaaaaactgtgcacggggaaggc
actagcgggcgagtagatgaagaacttcagggaaactagagagcctccgttgtggggagg
gcaatgtgaggctaaatgaaagtccctccttaaactctgatattgaatcagtatattcat
tttgttgtgagaatgtaggcagagacaaaactgtgatttttcaaaatactgttcaattgc
tgcagaatgacagtctgttttacacaagtgttttggtacaggacaaagttcatctgaggg
ggatgctggatagtggctccatggcaacgactttgagtgccaatgtggtacctcaactaa
tagaagctgggatcttgagtcaggagttagttcccacgtcagacattgttctggtaggat
gtggaggaaaacagactagtcctgaaggtatgtgtgatctgaagcttgaagtgtatggga
tcagttttagtgtccctgttcttgttgtaagcggacagacagaccagctgatcattggta
cgaacgtactgaaaccattgatcagagaaatgaaatcgaatgaaggattctggcgtgttt
tggataaaccagatcagttaagtcagaatgaaaaccggcaatttttacagatgctgtcaa
gtattgagcgatggagagggggctcaatccctgacagggtgggcactctgaagaccaagt
ctacagtaattttacaaccgatgagtgaacaccttgtctggggccggttgcctccgaatc
agaagttttcagtgggtagcacagtggttattgaaccgagtatgtctcgctgtgtccaca
gaaacattctcatcggtagagtaatctcacctctgtggggtgacggttggctaccggtga
aaatgataaatccgacaaattcagaaattgtattgcgcaaaaatgccaaagtggctgacg
tttacccatgcattgctatggaagatttcga-------tcaggtgcaaacagttttccag
aatgtggccgcatgcagcgacagttcatgtggtagcctgtctgcgaaaagcacattacct
gaatctaaggtagtcaatgactcgcgtttgaatgctctgggtctcgatggattaagtgtt
gctgattgtgaggtgtcctcattttggaaaaacaaactcattgaattaatcaagaaatat
gatgatgttttctctagacattcgttggattgcggcgaggcgagggggttttgccatcga
attcggctggtcgatgacagaccctttcgtttaccgcatcgcagac--tctcaccagcgc
attatcacaaactgaggaagacactagatgagatggaacagaaagagataatcaggaagt
catcaagtgagtttgcgtcaccagtggtattggtctggaagaaaaatggagacttgcggt
tgtgcactgactttcggtggttgaatgctcgcacggtgaaggacgctcaccctctgcctc
atcaagcggatgttcttgcagcactgggg-gggaatgcgctgtttagtaccatggactta
acatctgggtactataacattcctttacatgaggacgataaaaagtttacagctttttgt
tctccccttggactgcacgaatataatcgattaccgcaaggcctttgcaacagcccggca
accttcatgagaatgatgcttactattttcggtgaccaaaatttcatgagtctgctatgc
tatctagatgac-ttgttggttttcggtaagactgaggaagaaagtttgcagagactaga
aatggtgtttcagcgtctcagggaccataatctaaagctttcgccgtccaagtgtagttt
cctgcgtaggtcagtaaaatttttaggccacattgtttcacaggctggagtggcaagtga
tccgatcaa---------------------------------------------------
------------------------------------------------------------
------------------------------------------------------------
-------------------------------ggtagaggctattgtgaatgtggcagaga
aggacttaatggaggttgatggtattacgccttctgtgagtaaaattaggtcattcttgg
gaa------tggttatatattatcaacatttcattgagaactgctctgtgatcgcaaagc
ctcttttccagttgttaacgggtcagaagaaacctaggaaggggaaaggaacaggtagaa
agttagttacagttcgaaaactcacctctgatgactggacagatgaatgcagagaagcgg
ttgaagagctaaaggattccttggttaaacaggttttgctggctcatcctgacttctcaa
aaccgtttatactttctgttgatgcatcgacgaggggacttggagcagtgctctcccaag
ttcaggaggggcatactgttgcaaggccaatcgtttttgcttcgaaggcactcaatcatg
cgcaatccaagtaccctgctcataggttagagtttttggcaatgaaatgggccatttacg
ataaattca-----gtcattggctccgtggacacaa-----atttacagtatggacggac
aataatccgcttaagtatattttgaccaaaccgaagcttgatgcctgtgagcagagatgg
attgcgaagttggctccttttgaattcgacatacaatacatacctggaacgaaaaatgtg
gtggctgatgccttgagtcgagagccttttgctgtacctaggattttgcacagacttacc
aggacaccgtatgatgttttgaagcatgaagcagagacacttgaagtagggcaggtgcaa
gatacgtttcatttgtcctgtgaaatgacaaagggaaagatttgtgagcaattgtctgag
tcgcagcaacatcatgaagtgactaacctggtacaaagtgtggtaggaggcaaagtgtcc
tgtggggaggtgtcagctattttgggttcgcatagtcactgggaggaaggtgcagctgtt
agggcagtcacctatgtacagcagttaaggtgcttagaaaatgctacacagagccctctt
gctaaacttactcacgctgatctgcttgataaacaatgtcaagacccagtgataagtaga
gtaaggtttttcgttgaacgtggcaaacagccttctaggaaagaacgaggtagtgagtcg
agggaaactctgcaaacactcaggcagtgggccaaatttacaactaagctaggcatactg
tatcgtgtgtgtaagaatccgacaaccagaacaaggacgtaccaatatgttgtaccagca
gtcttaaggggactggtgttgaatggggtccacgacgacgctgggcaccagggtcaacac
cgtactctttggctagcgaggcagcgattttactggaactcaatggagaaagatgtgaag
atgtatgtcgcacaatgtaaaagatgtatactgagtaaaacacctgagccggaggccaga
gcgccacttgtatcaataacaacgacagcgccacttgagctggtttgtattgatttctgg
tcagccgaggatgtcaataacaaatcagtcaatgtgttggtagtgactgaccactttacg
aagctttcttgcgcgtatgtctgtccaaaccaaatcgcc-aagaccgttgctcgtgttct
ttggaataattttttctgtgtatatggtttcccagcgaggatccactctgataggggtgc
aaattttgagagttccctaatttcagaaatgctgaaactatcgggcgtggagaaatcgca
cacgacaccatatcatcccatgggtaacggtcaggctgaaaggtttaaccgtactcttgg
gatgatgataagatctctacccccgaggtcaaaagcaaaatggccgcaattgctgaattc
tctgacattttcatacaattgcacgaggcatgagacaactggctacccgcctttcttttt
gatgtttgggcgcacgccgaggttgccagtggacgttctgtttgagagtgttcttttgga
tgggggtgctgttgatgtgagtaaatatgtccagtctctgggacgagatctgagggaggc
aatgtcgcttgcacaacaaaatgcacgtcaacagcaaggcaaacaggctgagcattataa
tctgagatgcaagggtcattctttacagcctggcgatagagttcttctggcgaacaaggg
agagagagggaaacggaaattagcggaccattgggaaagtacagtgtacatcgtaggaag
caaaaattgttctttgaacacttatgggatccgtcatccagttactggccgtgtcaaaat
tgtacataggaacctattgatgccggtaatttttttgcctctacctgcttggggtgattc
tgcatctccagaaggtaattttagttcacattctgtttcatcacagtctgatgttcaagg
atgtgaaattgctgacagaacgtcccaatggattgctagcatggatgaggttgtaatgtc
gagtgatgatgagttgacaaatgatgcaattgacaatcggtaccttggcatctgtgatca
tgacatggggacacaagctgaacatgttgaggggttggaatgtctgagcttttctgaagt
agtgtctgactgttctttcagacctccggacattagaagtgaacactcctgtgtagctga
gcctcaaaatgttgctccgatttctcgcagtgccatacccactgttaatgataattgtga
agctgtgacagtaggggaggaggttctagtgggttcacctcaccatacggcagatttttg
ttctttagcaggacaggccagtgtgcaacaaggtacacgcaccaggtttggtaggcttat
taaacctgttagcagacttttacatacaatgtccacacaaagagtttgccctgttattga
tgtgtgaatttctatttccaaagttttcattgttgatttctttttgtttgatagattgca
tacccgtcaatttggagggatggacgtgtttctggtggtcctagataaagttgtttatta
aggaaaatgttatagtgaccatctagtagtgtgtcatgattaaaatcgtgtatatggcat
gatttttcagacgatagactgaggattagctacccttgagttatctgaatctctaacgag
atagctttatagctgaattacctttatttggttgtgtgacatgttaacactattcttgaa
cattaagtgtctatatgctgtgcaataatctagtgcagaacagtgggggtggatgtggcg
tgtgtgtgttgttgcactagattattggttccttttttttattatcagaagggtatttta
ttttg---------aaaggcggtttaaaggaaatagacatgaca----------------
------aacaattaattactttccttttacttcaatattttg-cgttcttcttatttcac
tgtttaaagtt-tctatagtattctcttt------acatccatgtgaaaaataatatagg
tatttataagcgagta--------------------------------------------
--tgaccgcgtaggcgcgagatta-----------------------tagctgacgtagt
ttccggtgcgcgctcactttgtg-agatggcatccaacaga-------------------
---------------------caggtgcg-tttttcggctcctcttat-aaatgcctata
ttgttacattaatatggatgtttagattat------------------------------
------------------------------------tcagtatcttctgtaaggttaact
------------------------------------------------------------
attgtatcattattgtga-gggaaacag--------------------------atttgg
a----------------------------tcatatttgagtg------------------
------------------------------------------------------------
------------------------------------------------------------
-----------------------------tgaagcgttttatataag-------------
----------------ttaagttta-----------------------------------
----------------------------------------atgagcacaatggctagtcc
aaatta-aattctgtgtatgtttatgattttttttctttttctttc--------------
------------------------------------------attacatataaattatat
----------atgtaaaaggtgaattagggctttaaatttaatcgggttgacactttaca
tttatttctgaaagggtttgtgtagcatatctgca-------------------------
--ttttcctatgaaaa---------tgagaacaaat--gagtttaaaaattttgtactga
tcaacagacagacattgccgtgttgtgaagatttgttggactgatgtctgtt--atattc
tttatgatacacgtatgttacaaatcacaatctgatgtattttatgtattgtttt-----
---------------------------------tgtttatttttaacatggttattgtgc
tcatgcactcactt-tgtgagatggcatccaacagacagacagacattgccgtgttgtga
ag--atttgttggac---------------------------------------------
-----------------------------------------tgatgtctgttatat--tc
tttatgatacagacagagagacaagaat----------------------aaactctggt
tcgatca-------------------cattgctgtatggatcctttcatttaaaccatc-
-aaacacaacgcag----------------------------------------------
------------------aaggacatccattaca--------------------------
------------------------------------------------------------
------------------------------------------------------------
------------------------------------------------------------
------------------------------------------------------------
------------------------------------------------------------
------------------------------------------------------------
------------------------------------------------------------
------------------------------------------------------------
------------------------------------------------------------
------------------------------------------------------------
------------------------------------------------------------
------------------------------------------------------------
------------------------------------------------------------
------------------------------------------------------------
------------------------------------------------------------
------------------------------------------------------------
------------------------------------------------------------
------------------------------------------------------------
------------------------------------------------------------
------------------------------------------------------------
------------------------------------------------------------
------------------------------------------------------------
------------------------------------------------------------
------------------------------------------------------------
------------------------------------------------------------
------------------------------------------------------------
------------------------------------------------------------
------------------------------------------------------------
------------------------------------------------------------
------------------------------------------------------------
------------------------------------------------------------
------------------------------------------------------------
----------
>Gypsy85|161417
------------------------agagac--------aagaataaactcaagttcgacc
acattgctgtatggatcctt--------------------tcatttaaaccaac-aaaca
caacgca------------------------gaaggacatcca----------ttacatg
gcgtgtgtgtg-------------------------------------------------
------------------------------------------------------------
------------------------------------------------------------
------------------------------------------------------------
------------------------------------------------------------
------------------------------------------------------------
-----------------------------------------ttgttgcactagattattg
gttcct------------------------------------------------------
------------------------------------------------------------
------------------------------------------------------------
------------------------------------------------------------
------------------------------------------------------------
------------------------------------------------------------
------------------------------------------------------------
------------------------------------------------------------
------------------------------------------------------------
------------------------------------------------------------
------------------------------------------------------------
------------------------------------------------------------
------------------------------------------------------------
------------------------------------------------------------
------------------------------------------------------------
------------------------------------------------------------
------------------------------------------------------------
------------------------------------------------------------
------------------------------------------------------------
------------------------------------------------------------
------------------------------------------------------------
------------------------------------------------------------
------------------------------------------------------------
------------------------------------------------------------
------------------------------------------------------------
------------------------------------------------------------
------------------------------------------------------------
------------------------------------------------------------
------------------------------------------------------------
------------------------------------------------------------
------------------------------------------------------------
------------------------------------------------------------
------------------------------------------------------------
------------------------------------------------------------
------------------------------------------------------------
------------------------------------------------------------
------------------------------------------------------------
------------------------------------------------------------
------------------------------------------------------------
------------------------------------------------------------
------------------------------------------------------------
------------------------------------------------------------
------------------------------------------------------------
------------------------------------------------------------
------------------------------------------------------------
------------------------------------------------------------
------------------------------------------------------------
------------------------------------------------------------
------------------------------------------------------------
------------------------------------------------------------
------------------------------------------------------------
------------------------------------------------------------
------------------------------------------------------------
------------------------------------------------------------
------------------------------------------------------------
------------------------------------------------------------
------------------------------------------------------------
------------------------------------------------------------
------------------------------------------------------------
------------------------------------------------------------
------------------------------------------------------------
------------------------------------------------------------
------------------------------------------------------------
------------------------------------------------------------
------------------------------------------------------------
------------------------------------------------------------
------------------------------------------------------------
------------------------------------------------------------
------------------------------------------------------------
------------------------------------------------------------
------------------------------------------------------------
------------------------------------------------------------
------------------------------------------------------------
------------------------------------------------------------
------------------------------------------------------------
------------------------------------------------------------
------------------------------------------------------------
------------------------------------------------------------
------------------------------------------------------------
------------------------------------------------------------
------------------------------------------------------------
------------------------------------------------------------
------------------------------------------------------------
------------------------------------------------------------
------------------------------------------------------------
------------------------------------------------------------
------------------------------------------------------------
------------------------------------------------------------
------------------------------------------------------------
------------------------------------------------------------
------------------------------------------------------------
------------------------------------------------------------
------------------------------------------------------------
------------------------------------------------------------
------------------------------------------------------------
------------------------------------------------------------
------------------------------------------------------------
------------------------------------------------------------
------------------------------------------------------------
------------------------------------------------------------
------------------------------------------------------------
------------------------------------------------------------
------------------------------------------------------------
------------------------------------------------------------
------------------------------------------------------------
------------------------------------------------------------
------------------------------------------------------------
------------------------------------------------------------
------------------------------------------------------------
------------------------------------------------------------
------------------------------------------------------------
------------------------------------------------------------
------------------------------------------------------------
------------------------------------------------------------
------------------------------------------------------------
------------------------------------------------------------
------------------------------------------------------------
------------------------------------------------------------
------------------------------------------------------------
------------------------------------------------------------
------------------------------------------------------------
------------------------------------------------------------
------------------------------------------------------------
------------------------------------------------------------
------------------------------------------------------------
------------------------------------------------------------
------------------------------------------------------------
------------------------------------------------------------
------------------------------------------------------------
------------------------------------------------------------
------------------------------------------------------------
------------------------------------------------------------
----------------------------------ttttttattatcggaagggtatttta
ttttg---------aaaggcggtttaaaggaaatagacatgaca----------------
------aacaattaattactttccttttacttcaatattttg-cattcttcttatttcag
tgtttaaagtt-tcaatagtgttctcttt------ccatccatgtgaaaaataatatagg
tatttataagtgagta--------------------------------------------
--tgaccatgtaggcgcgagataa-----------------------tagctgacgtagt
ttccggtgcgcgctcactttgtg-agacggcgtccgacaga-------------------
---------------------caggtgcg-tttttcggctcctcttat-aaatgcctata
ttattacattgatatggatgtttagattat------------------------------
------------------------------------tcagtatcttcagtaaggttaact
------------------------------------------------------------
attgtatcattattgtga-gggaaacag--------------------------atttgg
a----------------------------tcataattgagtg------------------
------------------------------------------------------------
------------------------------------------------------------
-----------------------------tggagcgtttcatataag-------------
----------------ttaagttta-----------------------------------
----------------------------------------atgagcacaacggctagtcc
aaatta-aattctgtatatgtttattattttgtttc-tttactttc--------------
------------------------------------------attacatataaattatgt
----------atgtaaaatgtgatttagggctttaaattaaatcgggttgacactttaca
tttatttttgaaaaggtttatgtagcatatctgca-------------------------
--ttttcctgtaaaaa---------tgagaacaaat--gagtcgaaaaattgtgtactga
tca---------------------------------------------------------
------------------------------------------------------------
------------------------------------------------------------
---------------------------------------acagacattgctgtgctgtga
gg--atatgttggac---------------------------------------------
-----------------------------------------tgatgtctgttatat--gc
tttatgat----aca---------------------------------------------
------------------------------------------------------------
------------------------------------------------------------
------------------------------------------------------------
------------------------------------------------------------
------------------------------------------------------------
------------------------------------------------------------
------------------------------------------------------------
------------------------------------------------------------
------------------------------------------------------------
------------------------------------------------------------
------------------------------------------------------------
------------------------------------------------------------
------------------------------------------------------------
------------------------------------------------------------
------------------------------------------------------------
------------------------------------------------------------
------------------------------------------------------------
------------------------------------------------------------
------------------------------------------------------------
------------------------------------------------------------
------------------------------------------------------------
------------------------------------------------------------
------------------------------------------------------------
------------------------------------------------------------
------------------------------------------------------------
------------------------------------------------------------
------------------------------------------------------------
------------------------------------------------------------
------------------------------------------------------------
------------------------------------------------------------
------------------------------------------------------------
------------------------------------------------------------
------------------------------------------------------------
------------------------------------------------------------
------------------------------------------------------------
----------
>Gypsy85|393980
------------------------------------------------------------
------------------------------------------------------------
------------------------------------------------------------
------------------------------------------------------------
------------------------------------------------------------
------------------------------------------------------------
------------------------------------------------------------
------------------------------------------------------------
------------------------------------------------------------
----------------------------------------------------gattattg
gctcat------------------------------------------------------
------------------------------------------------------------
------------------------------------------------------------
------------------------------------------------------------
------------------------------------------------------------
------------------------------------------------------------
------------------------------------------------------------
------------------------------------------------------------
------------------------------------------------------------
------------------------------------------------------------
------------------------------------------------------------
------------------------------------------------------------
------------------------------------------------------------
------------------------------------------------------------
------------------------------------------------------------
------------------------------------------------------------
------------------------------------------------------------
------------------------------------------------------------
------------------------------------------------------------
------------------------------------------------------------
------------------------------------------------------------
------------------------------------------------------------
------------------------------------------------------------
------------------------------------------------------------
------------------------------------------------------------
------------------------------------------------------------
------------------------------------------------------------
------------------------------------------------------------
------------------------------------------------------------
------------------------------------------------------------
------------------------------------------------------------
------------------------------------------------------------
------------------------------------------------------------
------------------------------------------------------------
------------------------------------------------------------
------------------------------------------------------------
------------------------------------------------------------
------------------------------------------------------------
------------------------------------------------------------
------------------------------------------------------------
------------------------------------------------------------
------------------------------------------------------------
------------------------------------------------------------
------------------------------------------------------------
------------------------------------------------------------
------------------------------------------------------------
------------------------------------------------------------
------------------------------------------------------------
------------------------------------------------------------
------------------------------------------------------------
------------------------------------------------------------
------------------------------------------------------------
------------------------------------------------------------
------------------------------------------------------------
------------------------------------------------------------
------------------------------------------------------------
------------------------------------------------------------
------------------------------------------------------------
------------------------------------------------------------
------------------------------------------------------------
------------------------------------------------------------
------------------------------------------------------------
------------------------------------------------------------
------------------------------------------------------------
------------------------------------------------------------
------------------------------------------------------------
------------------------------------------------------------
------------------------------------------------------------
------------------------------------------------------------
------------------------------------------------------------
------------------------------------------------------------
------------------------------------------------------------
------------------------------------------------------------
------------------------------------------------------------
------------------------------------------------------------
------------------------------------------------------------
------------------------------------------------------------
------------------------------------------------------------
------------------------------------------------------------
------------------------------------------------------------
------------------------------------------------------------
------------------------------------------------------------
------------------------------------------------------------
------------------------------------------------------------
------------------------------------------------------------
------------------------------------------------------------
------------------------------------------------------------
------------------------------------------------------------
------------------------------------------------------------
------------------------------------------------------------
------------------------------------------------------------
------------------------------------------------------------
------------------------------------------------------------
------------------------------------------------------------
------------------------------------------------------------
------------------------------------------------------------
------------------------------------------------------------
------------------------------------------------------------
------------------------------------------------------------
------------------------------------------------------------
------------------------------------------------------------
------------------------------------------------------------
------------------------------------------------------------
------------------------------------------------------------
------------------------------------------------------------
------------------------------------------------------------
------------------------------------------------------------
------------------------------------------------------------
------------------------------------------------------------
------------------------------------------------------------
------------------------------------------------------------
------------------------------------------------------------
------------------------------------------------------------
------------------------------------------------------------
------------------------------------------------------------
------------------------------------------------------------
------------------------------------------------------------
------------------------------------------------------------
------------------------------------------------------------
------------------------------------------------------------
------------------------------------------------------------
------------------------------------------------------------
------------------------------------------------------------
------------------------------------------------------------
------------------------------------------------------------
------------------------------------------------------------
------------------------------------------------------------
------------------------------------------------------------
------------------------------------------------------------
------------------------------------------------------------
------------------------------------------------------------
------------------------------------------------------------
------------------------------------ttttgttatcgggagggtgtttta
ttttg---------aaaagagatttaaaggaaacggacaagaca----------------
------aagaattaattacttttttttt-cttcagtattttg-cgttatttatgtttcag
tgtttaaagtt-tcgatgatgttctcttt------acatccatatgaaaaatataatagg
tatttataagcgagta--------------------------------------------
--tgatcgcgtaggcgtgaggtga-----------------------tagctgatgtagt
ttttggtgc----tcactttgtg-agatggcatccgacata-------------------
---------------------caggtgca-ttttgcagctcctctgattaaataccaata
ttattacattaatatggatgtttagattat------------------------------
------------------------------------tcagtgtttttaataaggttaaat
------------------------------------------------------------
aatgtatcaatattgtga-gggaaacgt--------------------------attttg
a----------------------------tcataattgagtg------------------
------------------------------------------------------------
------------------------------------------------------------
-----------------------------tggaacgtgtcatatgagttaat--------
-------------aacttaagttta-----------------------------------
----------------------------------------atgagctcaatagctaatcc
aaatta-aattctgtatatgtctattttattattttgtttattttttat-----------
------------------------------------------gttacatattaattgtat
gt-----tacatgtaaaatgtgatttaggcattc-gattaaatcggcttgacattttata
gtcatttttgagaaggtttatgtagcatttctgca-------------------------
--ttttcctttaaaaa---------tgagagcaaat--gagtttaaaagctgtgtattga
tca----acagacattgctgtgctgtgaacgtttattggattgatgtctgttacatatgc
tttttgattcaggtatgttacaaatcacaatttcatgtattttatgtattgtttt-----
---------------------------------catttatttttaacatgttttttgtgt
ccatgctgacacttctgtgagatggcgtccgacag----acagacattgctctgctgtga
ag--gtttattggac---------------------------------------------
-----------------------------------------tgatgtttggtacataggc
tttttaacac--cgagagatacaagaat----------------------aaattc----
------------------------------------------------------------
------------------------------------------------------------
------------------------------------------------------------
------------------------------------------------------------
------------------------------------------------------------
------------------------------------------------------------
------------------------------------------------------------
------------------------------------------------------------
------------------------------------------------------------
------------------------------------------------------------
------------------------------------------------------------
------------------------------------------------------------
------------------------------------------------------------
------------------------------------------------------------
------------------------------------------------------------
------------------------------------------------------------
------------------------------------------------------------
------------------------------------------------------------
------------------------------------------------------------
------------------------------------------------------------
------------------------------------------------------------
------------------------------------------------------------
------------------------------------------------------------
------------------------------------------------------------
------------------------------------------------------------
------------------------------------------------------------
----------------------t-------------------------------------
------------------------------------------------------------
------------------------------------------------------------
------------------------------------------------------------
------------------------------------------------------------
------------------------------------------------------------
------------------------------------------------------------
------------------------------------------------------------
------------------------------------------------------------
----------
>Gypsy85|393981
------------------------------------------------------------
------------------------------------------------------------
--------------------------------------------------------tggg
gcgtgtgtatg-------------------------------------------------
------------------------------------------------------------
------------------------------------------------------------
------------------------------------------------------------
------------------------------------------------------------
------------------------------------------------------------
-----------------------------------------ttattgcattagattgtag
gctcat------------------------------------------------------
------------------------------------------------------------
------------------------------------------------------------
------------------------------------------------------------
------------------------------------------------------------
------------------------------------------------------------
------------------------------------------------------------
------------------------------------------------------------
------------------------------------------------------------
------------------------------------------------------------
------------------------------------------------------------
------------------------------------------------------------
------------------------------------------------------------
------------------------------------------------------------
------------------------------------------------------------
------------------------------------------------------------
------------------------------------------------------------
------------------------------------------------------------
------------------------------------------------------------
------------------------------------------------------------
------------------------------------------------------------
------------------------------------------------------------
------------------------------------------------------------
------------------------------------------------------------
------------------------------------------------------------
------------------------------------------------------------
------------------------------------------------------------
------------------------------------------------------------
------------------------------------------------------------
------------------------------------------------------------
------------------------------------------------------------
------------------------------------------------------------
------------------------------------------------------------
------------------------------------------------------------
------------------------------------------------------------
------------------------------------------------------------
------------------------------------------------------------
------------------------------------------------------------
------------------------------------------------------------
------------------------------------------------------------
------------------------------------------------------------
------------------------------------------------------------
------------------------------------------------------------
------------------------------------------------------------
------------------------------------------------------------
------------------------------------------------------------
------------------------------------------------------------
------------------------------------------------------------
------------------------------------------------------------
------------------------------------------------------------
------------------------------------------------------------
------------------------------------------------------------
------------------------------------------------------------
------------------------------------------------------------
------------------------------------------------------------
------------------------------------------------------------
------------------------------------------------------------
------------------------------------------------------------
------------------------------------------------------------
------------------------------------------------------------
------------------------------------------------------------
------------------------------------------------------------
------------------------------------------------------------
------------------------------------------------------------
------------------------------------------------------------
------------------------------------------------------------
------------------------------------------------------------
------------------------------------------------------------
------------------------------------------------------------
------------------------------------------------------------
------------------------------------------------------------
------------------------------------------------------------
------------------------------------------------------------
------------------------------------------------------------
------------------------------------------------------------
------------------------------------------------------------
------------------------------------------------------------
------------------------------------------------------------
------------------------------------------------------------
------------------------------------------------------------
------------------------------------------------------------
------------------------------------------------------------
------------------------------------------------------------
------------------------------------------------------------
------------------------------------------------------------
------------------------------------------------------------
------------------------------------------------------------
------------------------------------------------------------
------------------------------------------------------------
------------------------------------------------------------
------------------------------------------------------------
------------------------------------------------------------
------------------------------------------------------------
------------------------------------------------------------
------------------------------------------------------------
------------------------------------------------------------
------------------------------------------------------------
------------------------------------------------------------
------------------------------------------------------------
------------------------------------------------------------
------------------------------------------------------------
------------------------------------------------------------
------------------------------------------------------------
------------------------------------------------------------
------------------------------------------------------------
------------------------------------------------------------
------------------------------------------------------------
------------------------------------------------------------
------------------------------------------------------------
------------------------------------------------------------
------------------------------------------------------------
------------------------------------------------------------
------------------------------------------------------------
------------------------------------------------------------
------------------------------------------------------------
------------------------------------------------------------
------------------------------------------------------------
------------------------------------------------------------
------------------------------------------------------------
------------------------------------------------------------
------------------------------------------------------------
------------------------------------------------------------
------------------------------------------------------------
------------------------------------------------------------
------------------------------------------------------------
------------------------------------------------------------
------------------------------------------------------------
------------------------------------------------------------
------------------------------------------------------------
------------------------------------------------------------
------------------------------------------------------------
------------------------------------------------------------
------------------------------------ttttgttatttggagggtatttta
ttttg---------aaaggtgatttaaaggaaatagacaataca----------------
------aacaattaattactttccttttcctttaaaattttg-cattattcatgtttcag
tggtcaaagtcaaagatggtgttctcttt------acatccatatgaaaaataatatagg
t-tttataagtgaata--------------------------------------------
--tgatcgcgtagacacgatatga-----------------------cagctgatgtagt
ttccggtgtgtg------ttgtg-agatggcgtacgacaga-------------------
---------------------caggtgcg-tttttcagctcttcctat-aaataccgata
atattacataaatatggatgtttaggttgt------------------------------
------------------------------------tcagtgttttcagtaaggttaaat
------------------------------------------------------------
attgtatcattattgtga-ggga-------------------------------------
------------------------------------------------------------
------------------------------------------------------------
------------------------------------------------------------
------------------------------------------------------------
------------------------------------------------------------
------------------------------------------------------------
------------------------------------------------------------
------------------------------------------------------------
------------------------------------------------------------
------------------------------------------------------------
------------------------------------------------------------
------------------------------------------------------------
------------------------------------------------------------
------------------------------------------------------------
------------------------------------------------------------
------------------------------------------------------------
------------------------------------------------------------
------------------------------------------------------------
------------------------------------------------------------
------------------------------------------------------------
------------------------------------------------------------
------------------------------------------------------------
------------------------------------------------------------
------------------------------------------------------------
------------------------------------------------------------
------------------------------------------------------------
------------------------------------------------------------
------------------------------------------------------------
------------------------------------------------------------
------------------------------------------------------------
------------------------------------------------------------
------------------------------------------------------------
------------------------------------------------------------
------------------------------------------------------------
------------------------------------------------------------
------------------------------------------------------------
------------------------------------------------------------
------------------------------------------------------------
------------------------------------------------------------
------------------------------------------------------------
------------------------------------------------------------
------------------------------------------------------------
------------------------------------------------------------
------------------------------------------------------------
------------------------------------------------------------
------------------------------------------------------------
------------------------------------------------------------
------------------------------------------------------------
------------------------------------------------------------
------------------------------------------------------------
------------------------------------------------------------
------------------------------------------------------------
------------------------------------------------------------
----------
>Gypsy85|477141
----------------tgtcatgaatggaact----------------------------
------------------------------------------------------------
-------------------------------------------------------atgta
tcgggcata----------------------------------------------gtttt
ctatgggtaatctgggga----------ttagatacccc---------------------
------------------------------------------------------------
---------------------------------------------------------tgg
gtaaccttaatctcaagag-----------------------------------------
------------------------------------------------------------
------------------------------------------------agatagttataa
act---------------------------------------------------------
------------------------------------------------------------
------------------------------------------------------------
------------------------------------------------------------
------------------------------------------------------------
------------------------------------------------------------
------------------------------------------------------------
------------------------------------------------------------
------------------------------------------------------------
------------------------------------------------------------
------------------------------------------------------------
------------------------------------------------------------
------------------------------------------------------------
------------------------------------------------------------
------------------------------------------------------------
------------------------------------------------------------
------------------------------------------------------------
------------------------------------------------------------
------------------------------------------------------------
------------------------------------------------------------
------------------------------------------------------------
------------------------------------------------------------
------------------------------------------------------------
gaaggtcaagatttgggaga----------------------------------------
------------------------------------------------------------
------------------------------------------------------------
------------------------------------------------------------
------------------------------------------------------------
------------------------------------------------------------
------------------------------------------------------------
------------------------------------------------------------
------------------------------------------------------------
------------------------------------------------------------
------------------------------------------------------------
------------------------------------------------------------
------------------------------------------------------------
------------------------------------------------------------
------------------------------------------------------------
------------------------------------------------------------
------------------------------------------------------------
------------------------------------------------------------
------------------------------------------------------------
------------------------------------------------------------
------------------------------------------------------------
------------------------------------------------------------
------------------------------------------------------------
------------------------------------------------------------
------------------------------------------------------------
------------------------------------------------------------
------------------------------------------------------------
------------------------------------------------------------
------------------------------------------------------------
------------------------------------------------------------
------------------------------------------------------------
------------------------------------------------------------
--------------------------ctcattaagccagcta------------------
------------------------------------------------------------
------------------------------------------------------------
--------------------------------------acaggtttattcagtca-----
-----------atgtctacacagat-----------------------------------
------------------------------------------------------------
------------------------------------------------------------
------------------------------------------------------------
------------------------------------------------------------
--------------------------gatatgaagg---agaaggaaattattagaacgt
tgaacagtgagtttacatcaccattggtcttagtgtggaaaaagaactgatatttaatgg
tttgcactgaatttagatgactgaatgcaagcacagtgaaagatgctcatctcctctctc
accaagctgatgtgttggctgctttgggt--gtaatgcgtactttagcaccatgaatctg
acttctggttactacaacatcccatta---gatgatgataagaaattaacagcgttctgt
tcacccttgggtcttcttgaatataattggttgcttcaagggttgtgcaacagtccagcg
acatttatgagaatgatgttgactgtgtttggtgacctgaatttcttgagtcttttgtgt
tatttagatga-tttgttagtttttggtaagtcagaaaaagagagattggagaggcttga
gagggtgtttcaaagtctaaaataccacaatatgaaactgtatccttcaaaatgcagatt
tttgaggaggtcagtaaaatttttgggtcatatagtttctgaagagggggtcgtcagtga
tccagc-aaa--------------------------------------------------
------------------------------------------------------------
------------------------------------------------------------
-------------------------------aattgaagcgatcttaggtctctctgaga
aagatttgatggaggatgatggtgttacacaattaaatcgtaaaatcaggttctttttag
gaa------tggtggtgtactaccaacactttatagaaagttgctctactatggttagac
ccttatttcagcttttgactggtaagaagaggtttagggtgggaagaggaataaatcggc
tgaagggaa---gtcgaaagatttctcagtcagattggactgataaatggcgtacagccc
tgaaatatttgaaggctgttttggttagtcaggttttgctcgatcacccagatttttcaa
aaccgtttctgttgtctgtagatgcctctaccagtcggcttggggcagttttgtctcaag
tttaaaaggggagtgtggtagcaaggcccattgcgtttgcatcaaaatcattaaatcatg
cacagt--------ccagcacacaaacttgagtttttagcgatgaaatgggaaatttgtg
acaagttt----------------------------------------------------
------------------------------------------------------------
------------------------------------------------------------
------------------------------------------------------------
------------------------------------------------------------
------------------------------------------------------------
------------------------------------------------------------
------------------------------------------------------------
------------------------------------------------------------
------------------------------------------------------------
------------------------------------------------------------
------------------------------------------------------------
------------------------------------------------------------
------------------------------------------------------------
------------------------------------------------------------
------------------------------------------------------------
------------------------------------------------------------
------------------------------------------------------------
------------------------------------------------------------
------------------------------------------------------------
------------------------------------------------------------
------------------------------------------------------------
------------------------------------------------------------
------------------------------------------------------------
------------------------------------------------------------
------------------------------------------------------------
------------------------------------------------------------
------------------------------------------------------------
------------------------------------------------------------
------------------------------------------------------------
------------------------------------------------------------
------------------------------------------------------------
------------------------------------------------------------
------------------------------------------------------------
------------------------------------------------------------
------------------------------------------------------------
------------------------------------------------------------
------------------------------------------------------------
------------------------------------------------------------
------------------------------------------------------------
------------------------------------------------------------
------------------------------------------------------------
------------------------------------------------------------
------------------------------------------------------------
------------------------------------------------------------
------------------------------------------------------------
--------------------------------gcttattggctctgtggacacaggttta
atgtatagactgataataacccgctcaagtacattttcacaaaacccaaactagatgcat
gtgaacaacggtgggtagcaaagctgttgccatacaattttgacatgcagtatattcctg
gacagaaaaata-tagtggcagatgcattaagcagacagccgtttg----ttacttcagg
aattcttcatcgattgactaaaactccttatgatgtcatgttgcatgaggccatatctgt
tgctgttatacaagtgcgagatatattaaattttttgtgtgaacatccagaatgagaagt
agatgatggttcctcagagcatacagagggcgagtgtgagaatatgtttgttggatcaac
ctaatgttccagcgcagtctcgagatcagatttgtcagctgtttttaaatctcatcagga
ctgggagtatggtgcctgcattacgagtgtggcttatgtgcagcatttagatttagatat
agatatagagtttgtc-tatgtagagcagagtcagcttggtagtatcaaccatgatgaat
tggtggaaaaaccggaccaggatactttaattgacaagagtgaagttctttgtt------
-gtatacggccctcttgtagagaaaaagtgtacaagtccaagagaatgttgaaaattttg
agacagtgggataagcttgtgtgataagcttgtggttgggtgttctt-tatagtctcgaa
gaattaggtgtctaagaaaaatacttaccagtttgttgtgccaacagctcttcgaagtag
tgtcctgaatggtgtgcataatagcgctggtcatcagagtcagcatcgcaccctttggta
ggccagacaacagttcttctgggagtctatggagggagacataaagaagcatgtcaatta
atctgagagttgcattttgagtaaacggcctgaacgtgaggcaagagctccacttgtgtc
aatccagatgactgctccgatagaattggtattcctcgacttttggtctgcggggggttc
caacaacaggttggtcgatgtattagtgatcact----------------g---------
---------------------------------------gtcattttaccaaacttgcca
gtgcct---tgtgtcca------------------aatcaaactgtagaaactgttgcac
gtcttttgtggtacaagttttttagtatttacgggtttc------------caaggcacg
tacattctgacagaga--------------gcacgt-tgatggttaagctactgcagttg
tcg---------------------------------------------------------
-----ggtg--agaaaatcgaacaccactccatatcatcc--------------------
------------------------------------------------------------
---------------catggggaatggacaaacag----aaagaattaaacgtaccctgg
gtgatatgatccgttcgctccctccgaggtccaaagttaagtggccacaagtgctgtata
cacttacctttgcgtacaattgtacgagacaagagcccaatgagtatccaccattt----
ttcttgatgtttggacgaacactaagattactggtagatctcttggttgaaagcgtcacc
tcgagcaacgagtctattgatgttcacaagtatgtttagtcgcttaaaaaagacttgag-
-agaagcaatgccagttgctcaggaacattctaaatgccaacagactaaacacgctgaat
attatgactaaaaggaaaaagggcactctctcgagttgggtgacagagttcttcttgcaa
ataaaggggagcgtggaaaaaggaagttagcagaccaatggaagcagatggtttatgttg
tgggcaaaagtgaaaccttaaacacaaataaaatatgaaaccctgggacgggtcaaatca
agatggtacattgtaatctgctaatgcctgtgaacttcctgtcagtaccagcttggattg
atcagatattgttttggtaggttgcggtggaaaacaaaccagtcctgatggtgtaatttg
aagcttcaagtatatggtgttcgtttctgtgttcctgtcttgattgtgagtggccagaag
gacccgaatatacttggaactaatgtcttgaaacctcttataaggtaaatgaagcagaca
gatcagttttggaaggtggtgaagggccctgattcagttacgcagactgataacaaccaa
tttttgtgcatgctgtatagagagatggatgggtgattcaattcctgataaggtgggtac
gttgaaattgagctcatgtgtgatgttgaagcctatgagtgaacaccttgtttggggtca
attgcctctagggtctgtacagtcagtaggaagcacagtggtcattgaaccaagcacttc
tcgctgtgtgcatcgaaacatcttggttggaggattgtttcacctttgtggggtgatggc
tggcttccagtaaagatgatcaatccaaccaattctgagattgtgctgaggaaaaatgct
aaggtagcagatgtgtttccttgtaatactttggaggaccttgtgcaaaacatggttctg
attaatcaaaacgcttgtacagtatgttctgacaggacgaaggacagttttacaactaga
gtccacttctacagcaagtttggtaagtgatagtagattaaataacttggtgctaaacga
tctgggtgtcaaggattgtgaagtgtcttctttttggaagaacaagctcattaatctagt
taaaaaatatgagtgtgtgttttgtagacacagtctagattgtggtgaagcaaaagactt
ttgttatcgtatcagaattacagacgacaggccttttcgtcttccatatcgccgactatc
tcctgcgcattatttaaagttgaaaaagactaccaccatccttgacgcatcaaaaatgaa
tttgatcctgaaagctgaggtgaaagcaccttcacactttagggtagacggttcgcataa
attttcaattttggaatggggagacatgatccgggtgtatttgagcaaactggatgtaac
tgattctcaaaagattgatgagataattaatagagtaatggggcgggccaaagatgtgat
gaaagtatggctgcgctttggtgcaacatctccttctgttgactctgtcttttctgtttt
gaagcagccctttggggaccagtgcagacagaatcctagagagggtgcgtgggactactg
gataaggttaaataaggcagcagatgtagctgagcaaagtttaaggtgggaaggcaaaac
tctggacaacagaagcaaagagtaagctgtgatgttcatttgcaactgtcctgacagaga
attagcttttgtttttaagagtaaacctgcacagtcatggactgcatcataggtggaaga
acagcttgatgagttgttgagagagcagaagtcaactaatcaagctgtcaaacagtttgc
cacaattgtctctgagcaggaagtcaatgtgactgccttacattccaaatctgagcaggg
tgctggagttagtgatgaaaatgcactagacaaagtaagaactttgttagaaaaagtgtt
aatgtgcaacactcagggcccctgccctaaacaaacaggacataagattcagggatgcaa
agtgtgtcaaagcagtgaacacagcatgactgctcattgtcggatgtataacttgtgttt
caagtgtttt
>Gypsy85|477142
a-------------------------------------------------------agtt
acat----------------------------------ggacatttaattcaaa-ggaca
ttttaaat----------------------ttgagtctatttg----------ttttgca
aagtgtattcatataaaagggg-----------------------------tttcatttt
g---------------------------ttagatgatca---------------------
------------------------------------------------------------
------------------------------------------------------------
------------------------------------------------------------
----------------------------------------ggaggaaaa-----------
----------------------------------------gttaaaattcaaaattataa
aattgt------------------------------------------------------
------------------------------------------------------------
------------------------------------------------------------
------------------------------------------------------------
------------------------------------------------------------
------------------------------------------------------------
------------------------------------------------------------
------------------------------------------------------------
------------------------------------------------------------
------------------------------------------------------------
------------------------------------------------------------
------------------------------------------------------------
------------------------------------------------------------
------------------------------------------------------------
------------------------------------------------------------
------------------------------------------------------------
------------------------------------------------------------
------------------------------------------------------------
------------------------------------------------------------
------------------------------------------------------------
------------------------------------------------------------
-----------------------------------------------tgctggtaaagga
agg--------agtgctctactaacctctcctcacagaggtttttagcttatgggatcag
aaaatacaagcactgggaggggtagagtgctaagaccatcatttgataccagacctgatg
tgagttgtagtccaacaattcgatcagagaatcaagagtgt---accaaaaattaatcga
aaatttcaagtgac-------atgagtgacctgataagaaaaattggctctgaaattggc
gaggccatcagagacagtctgttacagactagagacttaagtttgtcacctagtaatagt
tctggagaaatgcctgattcttctaaaactgacatgtcaaatgctacgattatcgatgcc
accaaactaaatttggtactgaagtctgagataac-------------------------
------------------------------------------------------------
------------------------------------------------------------
------------------------------------------------------------
------------------------------------------------------------
------------------------------------------------------------
------------------------------------------------------------
------------------------------------------------------------
------------------------------------------------------------
------------------------------------------------------------
------------------------------------------------------------
------------------------------------------------------------
------------------------------------------------------------
------------------------------------------------------------
------------------------------------------------------------
------------------------------------------------------------
------------------------------------------------------------
------------------------------------------------------------
------------------------------------------------------------
------------------------------------------------------------
------------------------------------------------------------
------------------------------------------------------------
------------------------------------------------------------
ctaacatactgaaaccattgatcagagaaattaatttaaatgagggattctggagagttt
tggataaaccagatcagttaagtcagaatgaaaactggcaatttttacagatgctgcaaa
gtgttgagcgatggagagggatctcaatctctgacagggtgggctctctgaagatcaagt
ctacggtagttttacaacccatgagtgaacaccttgtctggggttggttacctccgaatc
caaagttgtcagtgggtagtacagtgataattgaaccgagtacgtctcgttgtgtccaca
ggaacattattttcggtagaataatctcacctttgtagggtgatggttggataccagtta
aaatgataaattcgacaaattcagaaattttactgcgcaaaaatgccaaagtggctgatg
tttacccatgcattgcaatggaagatttcga-------ccaggtgcaaacagttttccag
aatgtgaccgcatgcagtaacagttcatgtggcagcctgtctgc-aaaagcacaatacct
gaaactaa--taataaactac-----cttgaatgctctgggtctcaatgagtt-------
------------------------------------------------------------
------------------------------------------------------cgtcaa
attcggctggtcaatgacagacc-------ttacctcattgcagac--tcttaccggcac
attgtcacaaactgagggagacactagatgagatggaacagaaagagataatcagatagt
catcaagtaaatttgcgtcacctgtagtattaatctgaaagaaaaatggagacttgcggc
tgtacactgacttttggtggttgaatgctcacacgg--------------cttctacctc
accaagcggatgttcttgcagcactgggg-ggaaatgcgctgtttagtactatggattta
acatccgggtactataacatttctttacatgaggacgataaaaagtttacagctttttgt
tctccccttggactgcacaaatattatcgattaccacacggtctttgcaacagcttggca
atcttaatgagaatgatgctaactaatttcggcaaccaaaatttcatgagtcaatca-gc
tatctaaatgg---------ttttcagtaagaccgaagaggaaagtttgcagagactgga
aatggtgtttcagcatcacagggaccataatctaaagctttcactgtccaagtgtagttt
cttgcgaaggtcagttaaatttttaggccacattgtttcacaggctggagtggcaagtga
tctgatgaaggtagagcatgggtgggcaaactcaatcctggagggccggtgtcctgcaca
gtttagctccaaccctaatcaaacacacctgcttatagatttcttgtgatcttaaagaca
ctgattagcatgttcaggtgtgtttgactagtgttggaacaaaaatctgcagggacaccg
gccctcgaggatcaagtttacccatccctgcggtagaggctattttgaataaggcagaga
aggacttgatggaggttgatggtataatgccttctgggagtaaaattaggtaattcttat
ctaattcttaggttatatattatcaacacttcattgagaactgctctgtaatcgcaaagc
ctcttttccagtttttgatgggtcagaagaaacctaggaggggaaaagggacaggtgaaa
aataagtaacagttcgaaaactcacccctaatgactggacagatgaatgtagagaaaagg
ttgaagagctaaaggattccttggttaaacaggttttgctggctcatcctgacttctcaa
gaccgtttatactttctgttgatgcatcgacgaggggacttggagcagtactcttctaag
ttcaggaggggcatactgttgcaaggccaatcgtttttgcttcgaaggcactcaatcatg
cacaatccaagtaccctgctcataggttagagtttttggcaatgaaatgggtcatttgcg
ataaatttatgaacgataaaaatttatttgaaataaaaattatttacagtatgaacgaac
aataatcagctaaagtatattttgaccataccaaagcttgatgcctgtgagcagagatgg
attgcgaagttggctcctttcgaattcgacatacaatacttaactggaccaaaaaatgtg
gtggctgatgccttgagtcgagaaccttttgctgtacccaggattctgcacagacttacc
aggacaccgtataatgctttgaagcatgaagcaaagacact-------------------
------------------------------------------------------------
------------------------------------------------------------
------------------------------------------------------------
------------------------------------------------------------
------------------------------------------------------------
------------------------------------------------------------
------------------------------------------------------------
-----------------------------------------------tgttgtaccagca
gtcttaagaggactggtgttgaatggggtccacgacgacactgggcaccagggtcaacat
cgtactctttggctagcgagacagtaattttactagaactcagtggagaaagatgtgaag
atatatgttgcacaatgtaaaatatgtgtactgagtaagacacctgagccggaggccaga
gcgccgcttgtatcgataacaacaacagctccacttgaactgatttgtattgatatctgg
tcagctgaggatgtcgataataaatcagtcaatgtgttggtaatgactgaccattttatg
aagcttccatgcgcgtacgtctgtccaaatcaaactaccaaaaaccgttgcatgtgttct
gtggaataatttttt-tgtatatatggtttcccagcgaggatccactctgataggggtgc
aaacctttagagttccctgatttcggaaatgctgaatctttcgggcgtggagaaatctca
ttcgacaccatatcatcccataggtaacgatcaggctcaaaggttt-accgtactcttgg
gatgataat-agttctctaccgcctaggtcgaaagcgaaatggccacaattgctgaactt
tctgaccttctcat--------------------acaactagctacccacatttcttttt
gatgtttgggtgcacgccgaggttgccagtggacgttctttttgagagtgtacttttgga
tgttgatgctcttaatgtaagtaaatatgtccagtctctgggatgagatctga-ggaggc
aatgtcgcttgtacaataaaatgtgcgtcaacaacaaggcaaacaggctgaacattatat
tctgaaatgcaagggtcattctttgcagcctggctatag---tgttctggcgaacaaggg
agaaagaggtgaattgaaattaggggaccactgggaatgtacagtgtatattgtagcaag
caaaaactgttctttgaacacttataggatccgtcatcaagtttttggccgtgtcaaaat
tgttcataggaacctattgatgcctgtaaattgtttgcctttgcctgcttgggatgattc
tgcatctccagaaggtaatttgagttcacattctgtttcatcacagtctgatggtcaaaa
ctgtgaaattgttgacagaccatctcaatggattgctaacctggatgaggttgtaatgtt
gag---tgatgagttgacaaatgaggtgattgaaaatcaagactgtggcatctgtgatca
tgaaatggggacacaagctgaacaggttcagggattggaatgtctgagcttttctgaagt
agtgtctgactgttttatcagacttccgcacattacatgtgaacactcctgtgtagctga
gcctcaaaatgt---tccgatttctcgaagtgccatgcctgctcctaatgataattgtga
agctgcaacagtaggggaagaggtttaagtgggttcacctcaccctactgcaaa-ttttg
ttcttttccaggacagttcagtgtacaac-atttacacacagcaggtttggtaggcttat
taaacctgtgagcagacttt----tacaatgtccacacaaagaatttgccctattattga
tttgtgaatttctatttccaacgttttctttgttgatttctttttgtatgacagattgta
tacccgtcaatttgttggaatggacgcgtttctggtggtcctagataaagttgtttatta
aggaaaatgttatagtgaccatctattagtgtgtcataattgaaatcgtgtatatggcat
gatttttcagacgatagactgaggattagctacccttgggttatctgaatttctaatgag
atagctttatagctgaattacctttatttggttgtgtgacatgttaacactattcttgaa
taataagtgtctatatactgtgcaataatctagtgcagaacagtgggggtggatgtggc-
-gtgtgtgatgttgaactagatt---------attggcttattatcggaagggtattttg
ttttg---------aaaggtggtttaaaggaaatggacaagaca----------------
------aacaattaattactttccttttccttcaatattttg----tcttcatgtttcag
tgtttaaagtt-tcgataatgttctcttt------acatccatat-aaaaataatatagg
tatttataattaatta--------------------------------------------
--tgatcacgtaggcgcgagatga-----------------------aatctgatatagt
ttccgatgcgcgcttactttgta-agatggcgttcgacagg-------------------
---------------------caggagcgttttttcagctcctcttat-aaataccaata
ttattacattaatgttgatgtttatattat------------------------------
------------------------------------tcagtgctgtcaataaggttaaat
------------------------------------------------------------
attgtatcactatagtgg-gagaaatgt--------------------------attttg
a----------------------------tcataattgagtg------------------
------------------------------------------------------------
------------------------------------------------------------
-----------------------------tggaacgtgtcatataag-------------
----------------gtaagttta-----------------------------------
----------------------------------------atgagcacaatagctaatcc
aaatta-aattctgtatttgtttattttattattttgtttattttttttc----------
------------------------------------------gttacatataaattgtat
gt-----tatatgtaaaatgtgctttaaaaattc-aattaaatcgggtttacattttata
gttatttatgagaaagtttatatagcatttctgca-------------------------
--ttttcctttaaaaa---------tgagagcaaat--gagtttaaaaattgtgtactga
tca----acagacattgctgtgctgtgaaggtttattggactgatgtctgttacatata-
tttttgatacaggtatgttacaaatcacaatttaatgtattttatgtattgtttttattt
aattattatatgttttattttataaattttttgtatttattttcatcatggttattgtgc
ctatgctgacactt-tgtgagatggcgtccgacag----acagacattgctgtgctgtga
ag--gtttattggac---------------------------------------------
-----------------------------------------tgatgtctgttacatatac
tttttgatac--agagagatacaagaat----------------------aaattccagt
tcgactg-------------------cattgctgtatggatcttttcattaaaaccaac-
-aaacacaacgcag----------------------------------------------
------------------aaaatcatctgttaca--------------------------
------------------------------------------------------------
------------------------------------------------------------
------------------------------------------------------------
------------------------------------------------------------
------------------------------------------------------------
------------------------------------------------------------
------------------------------------------------------------
------------------------------------------------------------
------------------------------------------------------------
------------------------------------------------------------
------------------------------------------------------------
------------------------------------------------------------
------------------------------------------------------------
------------------------------------------------------------
------------------------------------------------------------
------------------------------------------------------------
------------------------------------------------------------
------------------------------------------------------------
------------------------------------------------------------
------------------------------------------------------------
------------------------------------------------------------
------------------------------------------------------------
------------------------------------------------------------
------------------------------------------------------------
------------------------------------------------------------
------------------------------------------------------------
------------------------------------------------------------
------------------------------------------------------------
------------------------------------------------------------
------------------------------------------------------------
------------------------------------------------------------
------------------------------------------------------------
----------
>Gypsy85|552431
----------------taatatagagggattg-atacaagaaataaatgccagttcaact
acattactgtagggattctttt-----------------catattaccaccaac-caaca
caatgca------------------------gaagactatc-------------catgtg
gcgtgtatg---------------------------------------------------
------------------------------------------------------------
------------------------------------------------------------
------------------------------------------------------------
------------------------------------------------------------
------------------------------------------------------------
-----------------------------------------ttattgcactagattattg
gttcat------------------------------------------------------
------------------------------------------------------------
------------------------------------------------------------
------------------------------------------------------------
------------------------------------------------------------
------------------------------------------------------------
------------------------------------------------------------
------------------------------------------------------------
------------------------------------------------------------
------------------------------------------------------------
------------------------------------------------------------
------------------------------------------------------------
------------------------------------------------------------
------------------------------------------------------------
------------------------------------------------------------
------------------------------------------------------------
------------------------------------------------------------
------------------------------------------------------------
------------------------------------------------------------
------------------------------------------------------------
------------------------------------------------------------
------------------------------------------------------------
------------------------------------------------------------
------------------------------------------------------------
------------------------------------------------------------
------------------------------------------------------------
------------------------------------------------------------
------------------------------------------------------------
------------------------------------------------------------
------------------------------------------------------------
------------------------------------------------------------
------------------------------------------------------------
------------------------------------------------------------
------------------------------------------------------------
------------------------------------------------------------
------------------------------------------------------------
------------------------------------------------------------
------------------------------------------------------------
------------------------------------------------------------
------------------------------------------------------------
------------------------------------------------------------
------------------------------------------------------------
------------------------------------------------------------
------------------------------------------------------------
------------------------------------------------------------
------------------------------------------------------------
------------------------------------------------------------
------------------------------------------------------------
------------------------------------------------------------
------------------------------------------------------------
------------------------------------------------------------
------------------------------------------------------------
------------------------------------------------------------
------------------------------------------------------------
------------------------------------------------------------
------------------------------------------------------------
------------------------------------------------------------
------------------------------------------------------------
------------------------------------------------------------
------------------------------------------------------------
------------------------------------------------------------
------------------------------------------------------------
------------------------------------------------------------
------------------------------------------------------------
------------------------------------------------------------
------------------------------------------------------------
------------------------------------------------------------
------------------------------------------------------------
------------------------------------------------------------
------------------------------------------------------------
------------------------------------------------------------
------------------------------------------------------------
------------------------------------------------------------
------------------------------------------------------------
------------------------------------------------------------
------------------------------------------------------------
------------------------------------------------------------
------------------------------------------------------------
------------------------------------------------------------
------------------------------------------------------------
------------------------------------------------------------
------------------------------------------------------------
------------------------------------------------------------
------------------------------------------------------------
------------------------------------------------------------
------------------------------------------------------------
------------------------------------------------------------
------------------------------------------------------------
------------------------------------------------------------
------------------------------------------------------------
------------------------------------------------------------
------------------------------------------------------------
------------------------------------------------------------
------------------------------------------------------------
------------------------------------------------------------
------------------------------------------------------------
------------------------------------------------------------
------------------------------------------------------------
------------------------------------------------------------
------------------------------------------------------------
------------------------------------------------------------
------------------------------------------------------------
------------------------------------------------------------
------------------------------------------------------------
------------------------------------------------------------
------------------------------------------------------------
------------------------------------------------------------
------------------------------------------------------------
------------------------------------------------------------
------------------------------------------------------------
------------------------------------------------------------
------------------------------------------------------------
------------------------------------------------------------
------------------------------------------------------------
------------------------------------------------------------
------------------------------------------------------------
------------------------------------------------------------
------------------------------------------------------------
------------------------------------------------------------
------------------------------------------------------------
------------------------------------------------------------
------------------------------------------------------------
------------------------------------------------------------
------------------------------------------------------------
------------------------------------------------------------
------------------------------------------------------------
------------------------------------------------------------
------------------------------------------------------------
------------------------------------------------------------
------------------------------------------------------------
------------------------------------------------------------
------------------------------------------------------------
------------------------------------attcgttatctggagggtatttta
tttta---------aaaggcgaactaaaggaaattgacaatatgaacaa-----------
-tgcacaatatataattaatttc-------------attttc-tgttattcatgtctcaa
tgtttaacgtt-ttgatgccattctatat------acatccatatgtaacatattatacg
tattcgtaaggaaata--------------------------------------------
--ttatcgtataggcgcaagatga-----------------------catctgacgaagt
ttctggtgcaagctcactttgtgaagatggcgtccgacaga-------------------
---------------------gaggtaca-tttttcagctcctcttat-aaataccaata
ttattgaataaatatggatgtttagattat------------------------------
------------------------------------tcaatgtatttaataagattaaat
------------------------------------------------------------
attgtgtcattattgtgaggggaaacat--------------------------attttg
a----------------------------tcagacttgaatg------------------
------------------------------------------------------------
------------------------------------------------------------
-----------------------------tgaaatgcaatgtataag-------------
----------------taaagctta-----------------------------------
----------------------------------------atgagtacaatgtctaatcc
aaaatataattctgtatttgtttatttaattattttgtttattttttttcgttacacaca
cacacacacacacacacacacacacacacacacacacacacacatacacacatattgtat
gt-----cacatgtaaaatgttgatt----------------taggtttgacattttaaa
tttatttttgtgcaggtttttgtagcatttctgta-------------------------
--ttttcctttacgaa---------tgacaacaaat--tagtttaaaaattgtgtactga
tca---------------------------------------------------------
------------------------------------------------------------
------------------------------------------------------------
---------------------------------------gcagaaattgcagtgctgtga
ag--gtttgttggcc---------------------------------------------
-----------------------------------------tgatgtctgttgcatttgt
ttat--------------------------------------------------------
------------------------------------------------------------
------------------------------------------------------------
------------------------------------------------------------
------------------------------------------------------------
------------------------------------------------------------
------------------------------------------------------------
------------------------------------------------------------
------------------------------------------------------------
------------------------------------------------------------
------------------------------------------------------------
------------------------------------------------------------
------------------------------------------------------------
------------------------------------------------------------
------------------------------------------------------------
------------------------------------------------------------
------------------------------------------------------------
------------------------------------------------------------
------------------------------------------------------------
------------------------------------------------------------
------------------------------------------------------------
------------------------------------------------------------
------------------------------------------------------------
------------------------------------------------------------
------------------------------------------------------------
------------------------------------------------------------
------------------------------------------------------------
------------------------------------------------------------
------------------------------------------------------------
------------------------------------------------------------
------------------------------------------------------------
------------------------------------------------------------
------------------------------------------------------------
------------------------------------------------------------
------------------------------------------------------------
------------------------------------------------------------
----------
>Gypsy85|552432
------------------------------------------------------------
------------------------------------------------------------
------------------------------------------------------------
----------g-------------------------------------------------
------------------------------------------------------------
------------------------------------------------------------
------------------------------------------------------------
------------------------------------------------------------
------------------------------------------------------------
-----------------------------------------ttattgcactagattattg
ggtcat------------------------------------------------------
------------------------------------------------------------
------------------------------------------------------------
------------------------------------------------------------
------------------------------------------------------------
------------------------------------------------------------
------------------------------------------------------------
------------------------------------------------------------
------------------------------------------------------------
------------------------------------------------------------
------------------------------------------------------------
------------------------------------------------------------
------------------------------------------------------------
------------------------------------------------------------
------------------------------------------------------------
------------------------------------------------------------
------------------------------------------------------------
------------------------------------------------------------
------------------------------------------------------------
------------------------------------------------------------
------------------------------------------------------------
------------------------------------------------------------
------------------------------------------------------------
------------------------------------------------------------
------------------------------------------------------------
------------------------------------------------------------
------------------------------------------------------------
------------------------------------------------------------
------------------------------------------------------------
------------------------------------------------------------
------------------------------------------------------------
------------------------------------------------------------
------------------------------------------------------------
------------------------------------------------------------
------------------------------------------------------------
------------------------------------------------------------
------------------------------------------------------------
------------------------------------------------------------
------------------------------------------------------------
------------------------------------------------------------
------------------------------------------------------------
------------------------------------------------------------
------------------------------------------------------------
------------------------------------------------------------
------------------------------------------------------------
------------------------------------------------------------
------------------------------------------------------------
------------------------------------------------------------
------------------------------------------------------------
------------------------------------------------------------
------------------------------------------------------------
------------------------------------------------------------
------------------------------------------------------------
------------------------------------------------------------
------------------------------------------------------------
------------------------------------------------------------
------------------------------------------------------------
------------------------------------------------------------
------------------------------------------------------------
------------------------------------------------------------
------------------------------------------------------------
------------------------------------------------------------
------------------------------------------------------------
------------------------------------------------------------
------------------------------------------------------------
------------------------------------------------------------
------------------------------------------------------------
------------------------------------------------------------
------------------------------------------------------------
------------------------------------------------------------
------------------------------------------------------------
------------------------------------------------------------
------------------------------------------------------------
------------------------------------------------------------
------------------------------------------------------------
------------------------------------------------------------
------------------------------------------------------------
------------------------------------------------------------
------------------------------------------------------------
------------------------------------------------------------
------------------------------------------------------------
------------------------------------------------------------
------------------------------------------------------------
------------------------------------------------------------
------------------------------------------------------------
------------------------------------------------------------
------------------------------------------------------------
------------------------------------------------------------
------------------------------------------------------------
------------------------------------------------------------
------------------------------------------------------------
------------------------------------------------------------
------------------------------------------------------------
------------------------------------------------------------
------------------------------------------------------------
------------------------------------------------------------
------------------------------------------------------------
------------------------------------------------------------
------------------------------------------------------------
------------------------------------------------------------
------------------------------------------------------------
------------------------------------------------------------
------------------------------------------------------------
------------------------------------------------------------
------------------------------------------------------------
------------------------------------------------------------
------------------------------------------------------------
------------------------------------------------------------
------------------------------------------------------------
------------------------------------------------------------
------------------------------------------------------------
------------------------------------------------------------
------------------------------------------------------------
------------------------------------------------------------
------------------------------------------------------------
------------------------------------------------------------
------------------------------------------------------------
------------------------------------------------------------
------------------------------------------------------------
------------------------------------------------------------
------------------------------------------------------------
------------------------------------------------------------
------------------------------------------------------------
------------------------------------------------------------
------------------------------------------------------------
------------------------------------------------------------
------------------------------------------------------------
------------------------------------------------------------
------------------------------------------------------------
------------------------------------------------------------
------------------------------------------------------------
------------------------------------------------------------
------------------------------------acttgttatctggagagtatttta
ttttg---------aaaggcgatctaaaggaaatg-----------tgt-----------
-tgaataatatttgattaattttcttttcctttaatattttt-cgttattagtgtttcaa
tgtttaaagtt-ttgattatgttctcttt------agatctatataaaaaataatttaag
aatttttaag--------------------------------------------------
-------gcatatgtgcaagatg-------------------------agctgacgtagt
ttccggtgagcgctcactttgtg-agatggtgtcaaacaga-------------------
---------------------caggtatg-ttattcagctcctcttac-acatattaata
ttattagatacatatagatgtttagattgt------------------------------
------------------------------------ttaat-------------------
------------------------------------------------------------
------------------------------------------------------------
------------------------------------------------------------
------------------------------------------------------------
------------------------------------------------------------
------------------------------------------------------------
------------------------------------------------------------
------------------------------------------------------------
------------------------------------------------------------
------------------------------------------------------------
------------------------------------------------------------
------------------------------------------------------------
------------------------------------------------------------
------------------------------------------------------------
------------------------------------------------------------
------------------------------------------------------------
------------------------------------------------------------
------------------------------------------------------------
------------------------------------------------------------
------------------------------------------------------------
------------------------------------------------------------
------------------------------------------------------------
------------------------------------------------------------
------------------------------------------------------------
------------------------------------------------------------
------------------------------------------------------------
------------------------------------------------------------
------------------------------------------------------------
------------------------------------------------------------
------------------------------------------------------------
------------------------------------------------------------
------------------------------------------------------------
------------------------------------------------------------
------------------------------------------------------------
------------------------------------------------------------
------------------------------------------------------------
------------------------------------------------------------
------------------------------------------------------------
------------------------------------------------------------
------------------------------------------------------------
------------------------------------------------------------
------------------------------------------------------------
------------------------------------------------------------
------------------------------------------------------------
------------------------------------------------------------
------------------------------------------------------------
------------------------------------------------------------
------------------------------------------------------------
------------------------------------------------------------
------------------------------------------------------------
------------------------------------------------------------
------------------------------------------------------------
------------------------------------------------------------
------------------------------------------------------------
------------------------------------------------------------
----------
>Gypsy85|725168
------------------------------------------------------------
------------------------------------------------------------
------------------------------------------------------------
------------------------------------------------------------
------------------------------------------------------------
------------------------------------------------------------
------------------------------------------------------------
------------------------------------------------------------
------------------------------------------------------------
------------------------------------------------------------
------------------------------------------------------------
------------------------------------------------------------
------------------------------------------------------------
------------------------------------------------------------
------------------------------------------------------------
------------------------------------------------------------
------------------------------------------------------------
------------------------------------------------------------
------------------------------------------------------------
------------------------------------------------------------
------------------------------------------------------------
------------------------------------------------------------
------------------------------------------------------------
------------------------------------------------------------
------------------------------------------------------------
------------------------------------------------------------
------------------------------------------------------------
------------------------------------------------------------
------------------------------------------------------------
------------------------------------------------------------
------------------------------------------------------------
------------------------------------------------------------
------------------------------------------------------------
------------------------------------------------------------
------------------------------------------------------------
------------------------------------------------------------
------------------------------------------------------------
------------------------------------------------------------
------------------------------------------------------------
------------------------------------------------------------
------------------------------------------------------------
------------------------------------------------------------
------------------------------------------------------------
------------------------------------------------------------
------------------------------------------------------------
------------------------------------------------------------
------------------------------------------------------------
------------------------------------------------------------
------------------------------------------------------------
------------------------------------------------------------
------------------------------------------------------------
------------------------------------------------------------
------------------------------------------------------------
------------------------------------------------------------
------------------------------------------------------------
------------------------------------------------------------
------------------------------------------------------------
------------------------------------------------------------
------------------------------------------------------------
------------------------------------------------------------
------------------------------------------------------------
------------------------------------------------------------
------------------------------------------------------------
------------------------------------------------------------
------------------------------------------------------------
------------------------------------------------------------
------------------------------------------------------------
------------------------------------------------------------
------------------------------------------------------------
------------------------------------------------------------
------------------------------------------------------------
------------------------------------------------------------
------------------------------------------------------------
------------------------------------------------------------
------------------------------------------------------------
------------------------------------------------------------
------------------------------------------------------------
------------------------------------------------------------
------------------------------------------------------------
------------------------------------------------------------
------------------------------------------------------------
------------------------------------------------------------
------------------------------------------------------------
------------------------------------------------------------
------------------------------------------------------------
------------------------------------------------------------
------------------------------------------------------------
------------------------------------------------------------
------------------------------------------------------------
------------------------------------------------------------
------------------------------------------------------------
------------------------------------------------------------
------------------------------------------------------------
------------------------------------------------------------
------------------------------------------------------------
------------------------------------------------------------
------------------------------------------------------------
------------------------------------------------------------
------------------------------------------------------------
------------------------------------------------------------
------------------------------------------------------------
------------------------------------------------------------
------------------------------------------------------------
------------------------------------------------------------
------------------------------------------------------------
------------------------------------------------------------
------------------------------------------------------------
------------------------------------------------------------
------------------------------------------------------------
------------------------------------------------------------
------------------------------------------------------------
------------------------------------------------------------
------------------------------------------------------------
------------------------------------------------------------
------------------------------------------------------------
------------------------------------------------------------
------------------------------------------------------------
------------------------------------------------------------
------------------------------------------------------------
------------------------------------------------------------
------------------------------------------------------------
------------------------------------------------------------
------------------------------------------------------------
------------------------------------------------------------
------------------------------------------------------------
------------------------------------------------------------
------------------------------------------------------------
------------------------------------------------------------
------------------------------------------------------------
------------------------------------------------------------
------------------------------------------------------------
------------------------------------------------------------
------------------------------------------------------------
------------------------------------------------------------
------------------------------------------------------------
------------------------------------------------------------
------------------------------------------------------------
------------------------------------------------------------
------------------------------------------------------------
------------------------------------------------------------
------------------------------------------------------------
------------------------------------------------------------
------------------------------------------------------------
------------------------------------------------------------
------------------------------------------------------------
-------agct------------------------------------------------g
tgttttcaaagcatt---------------------------------------------
------------------------------------------------------------
------------------------------------------------------------
------------------------------------------------------------
------------------------------------------------------------
------------------------------------------------------------
------------------------------------------------------------
------------------------------------------------------------
------------------------------------------------------------
------------------------------------------------------------
------------------------------------------------------------
------------------------------------------------------------
------------------------------------------------------------
------------------------------------------------------------
------------------------------------------------------------
------------------------------------------------------------
-----------------------------------gatcaaa------------------
------------------------------------------------------------
--tactgcagtaaagt----------------------acagttaacacaagtgtttttg
tcg---g-----------------------------------------------------
----atatacaaggagaccgaaagacgcact-----------------------------
------------------------------------------------------------
---------------------------------------aaagatcttgccgaacttcaa
gg----------------------------------------------------------
------------------------------------------------------------
------------------------------------------------------------
------------------------------------------------------------
------------------------------------------------------------
-----------------------catc---------------------------------
------------------------------------------------------------
------------------------------------------------------------
------------------------------------------------------------
------------------------------------------------------------
------------------------------------------------------------
------------------------------------------------------------
------------------------------------------------------------
------------------------------------------------------------
------------------------------------------------------------
------------------------------------------------------------
------------------------------------------------------------
------------------------------------------------------------
------------------------------------------------------------
------------------------------------------------------------
------------------------------------------------------------
------------------------------------------------------------
------------------------------------------------------------
------------------------------------------------------------
------------------------------------------------------------
------------------------------------------------------------
------------------------------------------------------------
------------------------------------------------------------
------------------------------------------------------------
------------------------------------------------------------
------------------------------------------------------------
------------------------------------------------------------
------------------------------------------------------------
------------------------------------------------------------
------------------------------------------------------------
------------------------------------------------------------
------------------------------------------------------------
------------------------------------------------------------
----------
>Gypsy85|806932
------------------------------------------------------------
------------------------------------------------------------
------------------------------------------------------------
------------------------------------------------------------
------------------------------------------------------------
------------------------------------------------------------
------------------------------------------------------------
------------------------------------------------------------
------------------------------------------------------------
------------------------------------------------------------
------------------------------------------------------------
------------------------------------------------------------
------------------------------------------------------------
------------------------------------------------------------
------------------------------------------------------------
------------------------------------------------------------
------------------------------------------------------------
------------------------------------------------------------
------------------------------------------------------------
------------------------------------------------------------
------------------------------------------------------------
------------------------------------------------------------
------------------------------------------------------------
------------------------------------------------------------
------------------------------------------------------------
------------------------------------------------------------
------------------------------------------------------------
------------------------------------------------------------
------------------------------------------------------------
------------------------------------------------------------
------------------------------------------------------------
------------------------------------------------------------
------------------------------------------------------------
------------------------------------------------------------
------------------------------------------------------------
------------------------------------------------------------
------------------------------------------------------------
------------------------------------------------------------
------------------------------------------------------------
------------------------------------------------------------
------------------------------------------------------------
------------------------------------------------------------
------------------------------------------------------------
------------------------------------------------------------
------------------------------------------------------------
------------------------------------------------------------
------------------------------------------------------------
------------------------------------------------------------
------------------------------------------------------------
------------------------------------------------------------
------------------------------------------------------------
------------------------------------------------------------
------------------------------------------------------------
------------------------------------------------------------
------------------------------------------------------------
------------------------------------------------------------
------------------------------------------------------------
------------------------------------------------------------
------------------------------------------------------------
------------------------------------------------------------
------------------------------------------------------------
------------------------------------------------------------
------------------------------------------------------------
------------------------------------------------------------
------------------------------------------------------------
------------------------------------------------------------
------------------------------------------------------------
------------------------------------------------------------
------------------------------------------------------------
------------------------------------------------------------
------------------------------------------------------------
------------------------------------------------------------
------------------------------------------------------------
------------------------------------------------------------
------------------------------------------------------------
------------------------------------------------------------
------------------------------------------------------------
------------------------------------------------------------
------------------------------------------------------------
------------------------------------------------------------
------------------------------------------------------------
------------------------------------------------------------
------------------------------------------------------------
------------------------------------------------------------
------------------------------------------------------------
------------------------------------------------------------
------------------------------------------------------------
------------------------------------------------------------
------------------------------------------------------------
------------------------------------------------------------
------------------------------------------------------------
------------------------------------------------------------
------------------------------------------------------------
------------------------------------------------------------
------------------------------------------------------------
------------------------------------------------------------
------------------------------------------------------------
------------------------------------------------------------
------------------------------------------------------------
------------------------------------------------------------
------------------------------------------------------------
------------------------------------------------------------
------------------------------------------------------------
------------------------------------------------------------
------------------------------------------------------------
------------------------------------------------------------
------------------------------------------------------------
------------------------------------------------------------
------------------------------------------------------------
------------------------------------------------------------
------------------------------------------------------------
------------------------------------------------------------
------------------------------------------------------------
------------------------------------------------------------
------------------------------------------------------------
------------------------------------------------------------
------------------------------------------------------------
------------------------------------------------------------
------------------------------------------------------------
------------------------------------------------------------
------------------------------------------------------------
------------------------------------------------------------
------------------------------------------------------------
------------------------------------------------------------
------------------------------------------------------------
------------------------------------------------------------
------------------------------------------------------------
------------------------------------------------------------
------------------------------------------------------------
------------------------------------------------------------
------------------------------------------------------------
------------------------------------------------------------
------------------------------------------------------------
------------------------------------------------------------
------------------------------------------------------------
------------------------------------------------------------
------------------------------------------------------------
------------------------------------------------------------
------------------------------------------------------------
------------------------------------------------------------
------------------------------------------------------------
------------------------------------------------------------
------------------------------------------------------------
------------------------------------------------------------
------------------------------------------------------------
------------------------------------------------------------
------------------------------------------------------------
------------------------------------------------------------
------------------------------------------------------------
-------------------------------------------gttgt------------
------------------------------------------------------------
------------------------------------------------------------
------------------------------------------------------------
------------------------------------------------------------
------------------------------------------------------------
------------------------------------------------------------
------------------------------------------------------------
------------------------------------------------------------
------------------------------------------------------------
------------------------------------------------------------
------------------------------------------------------------
------------------------------------------------------------
------------------------------------------------------------
------------------------------------------------------------
------------------------------------------------------------
------------------------------------------------------------
------------------------------------------------------------
------------------------------------------------------------
---------------------------------------gaagatttattggt-------
------------------------------------------------------------
----------------------------------------ctgatgtcggctgcatttgc
tttttg-tatacagaggtgtagtgatacgagaaat---------------aaattccagt
tcaattaa-----------------attactgtgtggattttttcttattagcaccaacc
aacaaccaacgcag----------------------------------------------
------------------aaggacatccattaca--------------------------
------------------------------------------------------------
------------------------------------------------------------
------------------------------------------------------------
------------------------------------------------------------
------------------------------------------------------------
------------------------------------------------------------
------------------------------------------------------------
------------------------------------------------------------
------------------------------------------------------------
------------------------------------------------------------
------------------------------------------------------------
------------------------------------------------------------
------------------------------------------------------------
------------------------------------------------------------
------------------------------------------------------------
------------------------------------------------------------
------------------------------------------------------------
------------------------------------------------------------
------------------------------------------------------------
------------------------------------------------------------
------------------------------------------------------------
------------------------------------------------------------
------------------------------------------------------------
------------------------------------------------------------
------------------------------------------------------------
------------------------------------------------------------
------------------------------------------------------------
------------------------------------------------------------
------------------------------------------------------------
------------------------------------------------------------
------------------------------------------------------------
------------------------------------------------------------
----------
>Gypsy85|806933
------------------------------------------------------------
------------------------------------------------------------
------------------------------------------------------------
------------------------------------------------------------
------------------------------------------------------------
------------------------------------------------------------
------------------------------------------------------------
------------------------------------------------------------
------------------------------------------------------------
------------------------------------------------------------
------------------------------------------------------------
------------------------------------------------------------
------------------------------------------------------------
------------------------------------------------------------
------------------------------------------------------------
------------------------------------------------------------
------------------------------------------------------------
------------------------------------------------------------
------------------------------------------------------------
------------------------------------------------------------
------------------------------------------------------------
------------------------------------------------------------
------------------------------------------------------------
------------------------------------------------------------
------------------------------------------------------------
------------------------------------------------------------
------------------------------------------------------------
------------------------------------------------------------
------------------------------------------------------------
------------------------------------------------------------
------------------------------------------------------------
------------------------------------------------------------
------------------------------------------------------------
------------------------------------------------------------
------------------------------------------------------------
------------------------------------------------------------
------------------------------------------------------------
------------------------------------------------------------
------------------------------------------------------------
------------------------------------------------------------
------------------------------------------------------------
------------------------------------------------------------
------------------------------------------------------------
------------------------------------------------------------
------------------------------------------------------------
------------------------------------------------------------
------------------------------------------------------------
------------------------------------------------------------
------------------------------------------------------------
------------------------------------------------------------
------------------------------------------------------------
------------------------------------------------------------
------------------------------------------------------------
------------------------------------------------------------
------------------------------------------------------------
------------------------------------------------------------
------------------------------------------------------------
------------------------------------------------------------
------------------------------------------------------------
------------------------------------------------------------
------------------------------------------------------------
------------------------------------------------------------
------------------------------------------------------------
------------------------------------------------------------
------------------------------------------------------------
------------------------------------------------------------
------------------------------------------------------------
------------------------------------------------------------
------------------------------------------------------------
------------------------------------------------------------
------------------------------------------------------------
------------------------------------------------------------
------------------------------------------------------------
------------------------------------------------------------
------------------------------------------------------------
------------------------------------------------------------
------------------------------------------------------------
------------------------------------------------------------
------------------------------------------------------------
------------------------------------------------------------
------------------------------------------------------------
------------------------------------------------------------
------------------------------------------------------------
------------------------------------------------------------
------------------------------------------------------------
------------------------------------------------------------
------------------------------------------------------------
------------------------------------------------------------
------------------------------------------------------------
------------------------------------------------------------
------------------------------------------------------------
------------------------------------------------------------
------------------------------------------------------------
------------------------------------------------------------
------------------------------------------------------------
------------------------------------------------------------
------------------------------------------------------------
------------------------------------------------------------
------------------------------------------------------------
------------------------------------------------------------
------------------------------------------------------------
------------------------------------------------------------
------------------------------------------------------------
------------------------------------------------------------
------------------------------------------------------------
------------------------------------------------------------
------------------------------------------------------------
------------------------------------------------------------
------------------------------------------------------------
------------------------------------------------------------
------------------------------------------------------------
------------------------------------------------------------
------------------------------------------------------------
------------------------------------------------------------
------------------------------------------------------------
------------------------------------------------------------
------------------------------------------------------------
------------------------------------------------------------
------------------------------------------------------------
------------------------------------------------------------
------------------------------------------------------------
------------------------------------------------------------
------------------------------------------------------------
------------------------------------------------------------
------------------------------------------------------------
------------------------------------------------------------
------------------------------------------------------------
------------------------------------------------------------
------------------------------------------------------------
------------------------------------------------------------
------------------------------------------------------------
------------------------------------------------------------
------------------------------------------------------------
------------------------------------------------------------
------------------------------------------------------------
------------------------------------------------------------
------------------------------------------------------------
------------------------------------------------------------
------------------------------------------------------------
------------------------------------------------------------
------------------------------------------------------------
------------------------------------------------------------
------------------------------------------------------------
------------------------------------------------------------
------------------------------------------------------------
------------------------------------------------------------
------------------------------------------------------------
------------------------------------------------------------
------------------------------------------------------------
------------------------------------------------------------
------------------------------------------------------------
------------------------------------------------------------
------------------------------------------------------------
------------------------------------------------------------
------------------------------------------------------------
------------------------------------------------------------
------------------------------------------------------------
------------------------------------------------------------
------------------------------------------------------------
------------------------------------------------------------
------------------------------------------------------------
------------------------------------------------------------
------------------------------------------------------------
------------------------------------------------------------
-------------------------------------------------tgctgcggttg
ttg---------------------------------------------------------
-----ggtgtgagaaaattgcacaccactccctatcatcc--------------------
------------------------------------------------------------
---------------catggggaatggaaaaactg----aaatatttaaccgtaccctgg
gtgatatgatgcattcgcttgctctgaggtccaaa-----gtggtcacaaatgttgaata
cacttacctttgcgtacaattgtacgagacacgagaccactgggtatctacagttt----
ttcttactgtttgaaaggacaccaagattaccggtgggcgtcttgtttgaaagtgttatc
tcgagtg-----------------------------------------------------
------------------------------------------------------------
------------------------------------------------------------
------------------------------------------------------------
------------------------------------------------------------
------------------------------------------------------------
------------------------------------------------------------
------------------------------------------------------------
------------------------------------------------------------
------------------------------------------------------------
------------------------------------------------------------
------------------------------------------------------------
------------------------------------------------------------
------------------------------------------------------------
------------------------------------------------------------
------------------------------------------------------------
------------------------------------------------------------
------------------------------------------------------------
------------------------------------------------------------
------------------------------------------------------------
------------------------------------------------------------
------------------------------------------------------------
------------------------------------------------------------
------------------------------------------------------------
------------------------------------------------------------
------------------------------------------------------------
------------------------------------------------------------
------------------------------------------------------------
------------------------------------------------------------
------------------------------------------------------------
------------------------------------------------------------
------------------------------------------------------------
------------------------------------------------------------
------------------------------------------------------------
------------------------------------------------------------
----------
>Gypsy85|977357
------------------------------------------------------------
------------------------------------------------------------
--------------------------------------------------------tgtg
gcgtgtgtgtg-------------------------------------------------
------------------------------------------------------------
------------------------------------------------------------
------------------------------------------------------------
------------------------------------------------------------
------------------------------------------------------------
-----------------------------------------ttgttgcactagattattg
gttcct------------------------------------------------------
------------------------------------------------------------
------------------------------------------------------------
------------------------------------------------------------
------------------------------------------------------------
------------------------------------------------------------
------------------------------------------------------------
------------------------------------------------------------
------------------------------------------------------------
------------------------------------------------------------
------------------------------------------------------------
------------------------------------------------------------
------------------------------------------------------------
------------------------------------------------------------
------------------------------------------------------------
------------------------------------------------------------
------------------------------------------------------------
------------------------------------------------------------
------------------------------------------------------------
------------------------------------------------------------
------------------------------------------------------------
------------------------------------------------------------
------------------------------------------------------------
------------------------------------------------------------
------------------------------------------------------------
------------------------------------------------------------
------------------------------------------------------------
------------------------------------------------------------
------------------------------------------------------------
------------------------------------------------------------
------------------------------------------------------------
------------------------------------------------------------
------------------------------------------------------------
------------------------------------------------------------
------------------------------------------------------------
------------------------------------------------------------
------------------------------------------------------------
------------------------------------------------------------
------------------------------------------------------------
------------------------------------------------------------
------------------------------------------------------------
------------------------------------------------------------
------------------------------------------------------------
------------------------------------------------------------
------------------------------------------------------------
------------------------------------------------------------
------------------------------------------------------------
------------------------------------------------------------
------------------------------------------------------------
------------------------------------------------------------
------------------------------------------------------------
------------------------------------------------------------
------------------------------------------------------------
------------------------------------------------------------
------------------------------------------------------------
------------------------------------------------------------
------------------------------------------------------------
------------------------------------------------------------
------------------------------------------------------------
------------------------------------------------------------
------------------------------------------------------------
------------------------------------------------------------
------------------------------------------------------------
------------------------------------------------------------
------------------------------------------------------------
------------------------------------------------------------
------------------------------------------------------------
------------------------------------------------------------
------------------------------------------------------------
------------------------------------------------------------
------------------------------------------------------------
------------------------------------------------------------
------------------------------------------------------------
------------------------------------------------------------
------------------------------------------------------------
------------------------------------------------------------
------------------------------------------------------------
------------------------------------------------------------
------------------------------------------------------------
------------------------------------------------------------
------------------------------------------------------------
------------------------------------------------------------
------------------------------------------------------------
------------------------------------------------------------
------------------------------------------------------------
------------------------------------------------------------
------------------------------------------------------------
------------------------------------------------------------
------------------------------------------------------------
------------------------------------------------------------
------------------------------------------------------------
------------------------------------------------------------
------------------------------------------------------------
------------------------------------------------------------
------------------------------------------------------------
------------------------------------------------------------
------------------------------------------------------------
------------------------------------------------------------
------------------------------------------------------------
------------------------------------------------------------
------------------------------------------------------------
------------------------------------------------------------
------------------------------------------------------------
------------------------------------------------------------
------------------------------------------------------------
------------------------------------------------------------
------------------------------------------------------------
------------------------------------------------------------
------------------------------------------------------------
------------------------------------------------------------
------------------------------------------------------------
------------------------------------------------------------
------------------------------------------------------------
------------------------------------------------------------
------------------------------------------------------------
------------------------------------------------------------
------------------------------------------------------------
------------------------------------------------------------
------------------------------------------------------------
------------------------------------------------------------
------------------------------------------------------------
------------------------------------------------------------
------------------------------------------------------------
------------------------------------------------------------
------------------------------------------------------------
------------------------------------------------------------
------------------------------------------------------------
------------------------------------------------------------
------------------------------------------------------------
------------------------------------------------------------
------------------------------------------------------------
------------------------------------------------------------
--------------------------------ttttttttattatcggaagggtatttta
ttttg---------aaaggcggtttaaagaaaatagacatgaca----------------
------aacaattaattactttccttttacttcaatattttg-cattcttcttatttcag
tgtttaaagtt-ttgatagtgttctcttt------acatccatgtgaaaaataatatagg
tatttataagcgagta--------------------------------------------
--tgaccgcgtaggcgcgagatta-----------------------tagctgacgtagt
ttccggtgcgcgctcactttgtg-agatggcgtccaacag--------------------
------------------------------------------------------------
------------------------------------------------------------
------------------------------------------------------------
------------------------------------------------------------
------------------------------------------------------------
------------------------------------------------------------
------------------------------------------------------------
------------------------------------------------------------
------------------------------------------------------------
------------------------------------------------------------
------------------------------------------------------------
------------------------------------------------------------
------------------------------------------------------------
------------------------------------------------------------
------------------------------------------------------------
------------------------------------------------------------
------------------------------------------------------------
------------------------------------------------------------
------------------------------------------------------------
------------------------------------------------------------
------------------------------------------------------------
------------------------------------------------------------
------------------------------------------------------------
------------------------------------------------------------
------------------------------------------------------------
------------------------------------------------------------
------------------------------------------------------------
------------------------------------------------------------
------------------------------------------------------------
------------------------------------------------------------
------------------------------------------------------------
------------------------------------------------------------
------------------------------------------------------------
------------------------------------------------------------
------------------------------------------------------------
------------------------------------------------------------
------------------------------------------------------------
------------------------------------------------------------
------------------------------------------------------------
------------------------------------------------------------
------------------------------------------------------------
------------------------------------------------------------
------------------------------------------------------------
------------------------------------------------------------
------------------------------------------------------------
------------------------------------------------------------
------------------------------------------------------------
------------------------------------------------------------
------------------------------------------------------------
------------------------------------------------------------
------------------------------------------------------------
------------------------------------------------------------
------------------------------------------------------------
------------------------------------------------------------
------------------------------------------------------------
------------------------------------------------------------
------------------------------------------------------------
------------------------------------------------------------
----------
>Gypsy85|977358
------------------------------------------------------------
------------------------------------------------------------
--------------------------------------------------------tgtg
gcgtgtgtatt-------------------------------------------------
------------------------------------------------------------
------------------------------------------------------------
------------------------------------------------------------
------------------------------------------------------------
------------------------------------------------------------
-----------------------------------------ttattacactagattatgg
attcat------------------------------------------------------
------------------------------------------------------------
------------------------------------------------------------
------------------------------------------------------------
------------------------------------------------------------
------------------------------------------------------------
------------------------------------------------------------
------------------------------------------------------------
------------------------------------------------------------
------------------------------------------------------------
------------------------------------------------------------
------------------------------------------------------------
------------------------------------------------------------
------------------------------------------------------------
------------------------------------------------------------
------------------------------------------------------------
------------------------------------------------------------
------------------------------------------------------------
------------------------------------------------------------
------------------------------------------------------------
------------------------------------------------------------
------------------------------------------------------------
------------------------------------------------------------
------------------------------------------------------------
------------------------------------------------------------
------------------------------------------------------------
------------------------------------------------------------
------------------------------------------------------------
------------------------------------------------------------
------------------------------------------------------------
------------------------------------------------------------
------------------------------------------------------------
------------------------------------------------------------
------------------------------------------------------------
------------------------------------------------------------
------------------------------------------------------------
------------------------------------------------------------
------------------------------------------------------------
------------------------------------------------------------
------------------------------------------------------------
------------------------------------------------------------
------------------------------------------------------------
------------------------------------------------------------
------------------------------------------------------------
------------------------------------------------------------
------------------------------------------------------------
------------------------------------------------------------
------------------------------------------------------------
------------------------------------------------------------
------------------------------------------------------------
------------------------------------------------------------
------------------------------------------------------------
------------------------------------------------------------
------------------------------------------------------------
------------------------------------------------------------
------------------------------------------------------------
------------------------------------------------------------
------------------------------------------------------------
------------------------------------------------------------
------------------------------------------------------------
------------------------------------------------------------
------------------------------------------------------------
------------------------------------------------------------
------------------------------------------------------------
------------------------------------------------------------
------------------------------------------------------------
------------------------------------------------------------
------------------------------------------------------------
------------------------------------------------------------
------------------------------------------------------------
------------------------------------------------------------
------------------------------------------------------------
------------------------------------------------------------
------------------------------------------------------------
------------------------------------------------------------
------------------------------------------------------------
------------------------------------------------------------
------------------------------------------------------------
------------------------------------------------------------
------------------------------------------------------------
------------------------------------------------------------
------------------------------------------------------------
------------------------------------------------------------
------------------------------------------------------------
------------------------------------------------------------
------------------------------------------------------------
------------------------------------------------------------
------------------------------------------------------------
------------------------------------------------------------
------------------------------------------------------------
------------------------------------------------------------
------------------------------------------------------------
------------------------------------------------------------
------------------------------------------------------------
------------------------------------------------------------
------------------------------------------------------------
------------------------------------------------------------
------------------------------------------------------------
------------------------------------------------------------
------------------------------------------------------------
------------------------------------------------------------
------------------------------------------------------------
------------------------------------------------------------
------------------------------------------------------------
------------------------------------------------------------
------------------------------------------------------------
------------------------------------------------------------
------------------------------------------------------------
------------------------------------------------------------
------------------------------------------------------------
------------------------------------------------------------
------------------------------------------------------------
------------------------------------------------------------
------------------------------------------------------------
------------------------------------------------------------
------------------------------------------------------------
------------------------------------------------------------
------------------------------------------------------------
------------------------------------------------------------
------------------------------------------------------------
------------------------------------------------------------
------------------------------------------------------------
------------------------------------------------------------
------------------------------------------------------------
------------------------------------------------------------
------------------------------------------------------------
------------------------------------------------------------
------------------------------------------------------------
------------------------------------------------------------
------------------------------------------------------------
------------------------------------------------------------
------------------------------------------------------------
------------------------------------atttgttacctggagggtatttta
ttttg---------aaagacgatataaaggaaatggacaatacga---------------
----ataataattaataaatttacttttactgaaatattttt-cattattt-------ag
ctctcaaagtt-ttgatggtgttctcttt------acatccatatgaaaaataatataag
catttataagtgaata--------------------------------------------
--tgatcgcgtaggtgcaagatga-----------------------cagctgacgtagt
ttccggtgcgcgttcactttgtg-agatggcgtccgacaga-------------------
---------------------caggtgag-tttttcagctcctcttat-aaatactgata
ttattacatacgtgttgatgtttagattat------------------------------
------------------------------------tcagtgttttcaataaggttaaat
------------------------------------------------------------
attgtgtcatgattgtga-gggaaacat--------------------------attttg
a----------------------------tcagacttgagtg------------------
------------------------------------------------------------
------------------------------------------------------------
-----------------------------tggaacgcgtcataaaag-------------
----------------ttaagctta-----------------------------------
----------------------------------------atgagcacaatggctaatcc
aaatta-aattctgtatttgtctattttattattttgtttatttatt-------------
------------------------------------------------------------
------------------------------------------------------------
------------------------------------------------------------
--tttttcgttac-----------------------------------------------
------------------------------------------------------------
------------------------------------------------------------
------------------------------------------------------------
------------------------------------------------------------
------------------------------------------------------------
------------------------------------------------------------
------------------------------------------------------------
------------------------------------------------------------
------------------------------------------------------------
------------------------------------------------------------
------------------------------------------------------------
------------------------------------------------------------
------------------------------------------------------------
------------------------------------------------------------
------------------------------------------------------------
------------------------------------------------------------
------------------------------------------------------------
------------------------------------------------------------
------------------------------------------------------------
------------------------------------------------------------
------------------------------------------------------------
------------------------------------------------------------
------------------------------------------------------------
------------------------------------------------------------
------------------------------------------------------------
------------------------------------------------------------
------------------------------------------------------------
------------------------------------------------------------
------------------------------------------------------------
------------------------------------------------------------
------------------------------------------------------------
------------------------------------------------------------
------------------------------------------------------------
------------------------------------------------------------
------------------------------------------------------------
------------------------------------------------------------
------------------------------------------------------------
------------------------------------------------------------
------------------------------------------------------------
------------------------------------------------------------
------------------------------------------------------------
------------------------------------------------------------
----------
>Gypsy85|977359
------------------------------------------------------------
------------------------------------------------------------
------------------------------------------------------------
------------------------------------------------------------
------------------------------------------------------------
------------------------------------------------------------
------------------------------------------------------------
------------------------------------------------------------
------------------------------------------------------------
------------------------------------------------------------
------------------------------------------------------------
------------------------------------------------------------
------------------------------------------------------------
------------------------------------------------------------
------------------------------------------------------------
------------------------------------------------------------
------------------------------------------------------------
------------------------------------------------------------
------------------------------------------------------------
------------------------------------------------------------
------------------------------------------------------------
------------------------------------------------------------
------------------------------------------------------------
------------------------------------------------------------
------------------------------------------------------------
------------------------------------------------------------
------------------------------------------------------------
------------------------------------------------------------
------------------------------------------------------------
------------------------------------------------------------
------------------------------------------------------------
------------------------------------------------------------
------------------------------------------------------------
------------------------------------------------------------
------------------------------------------------------------
------------------------------------------------------------
------------------------------------------------------------
------------------------------------------------------------
------------------------------------------------------------
------------------------------------------------------------
------------------------------------------------------------
------------------------------------------------------------
------------------------------------------------------------
------------------------------------------------------------
------------------------------------------------------------
------------------------------------------------------------
------------------------------------------------------------
------------------------------------------------------------
------------------------------------------------------------
------------------------------------------------------------
------------------------------------------------------------
------------------------------------------------------------
------------------------------------------------------------
------------------------------------------------------------
------------------------------------------------------------
------------------------------------------------------------
------------------------------------------------------------
------------------------------------------------------------
------------------------------------------------------------
------------------------------------------------------------
------------------------------------------------------------
------------------------------------------------------------
------------------------------------------------------------
------------------------------------------------------------
------------------------------------------------------------
------------------------------------------------------------
------------------------------------------------------------
------------------------------------------------------------
------------------------------------------------------------
------------------------------------------------------------
------------------------------------------------------------
------------------------------------------------------------
------------------------------------------------------------
------------------------------------------------------------
------------------------------------------------------------
------------------------------------------------------------
------------------------------------------------------------
------------------------------------------------------------
------------------------------------------------------------
------------------------------------------------------------
------------------------------------------------------------
------------------------------------------------------------
------------------------------------------------------------
------------------------------------------------------------
------------------------------------------------------------
------------------------------------------------------------
------------------------------------------------------------
------------------------------------------------------------
------------------------------------------------------------
------------------------------------------------------------
------------------------------------------------------------
------------------------------------------------------------
------------------------------------------------------------
------------------------------------------------------------
------------------------------------------------------------
------------------------------------------------------------
------------------------------------------------------------
------------------------------------------------------------
------------------------------------------------------------
------------------------------------------------------------
------------------------------------------------------------
------------------------------------------------------------
------------------------------------------------------------
------------------------------------------------------------
------------------------------------------------------------
------------------------------------------------------------
------------------------------------------------------------
------------------------------------------------------------
------------------------------------------------------------
------------------------------------------------------------
------------------------------------------------------------
------------------------------------------------------------
------------------------------------------------------------
------------------------------------------------------------
------------------------------------------------------------
------------------------------------------------------------
------------------------------------------------------------
------------------------------------------------------------
------------------------------------------------------------
------------------------------------------------------------
------------------------------------------------------------
------------------------------------------------------------
------------------------------------------------------------
------------------------------------------------------------
------------------------------------------------------------
------------------------------------------------------------
------------------------------------------------------------
------------------------------------------------------------
------------------------------------------------------------
------------------------------------------------------------
------------------------------------------------------------
------------------------------------------------------------
------------------------------------------------------------
------------------------------------------------------------
------------------------------------------------------------
------------------------------------------------------------
------------------------------------------------------------
------------------------------------------------------------
------------------------------------------------------------
------------------------------------------------------------
------------------------------------------------------------
------------------------------------------------------------
------------------------------------------------------------
------------------------------------------------------------
------------------------------------------------------------
------------------------------------------------------------
------------------------------------------------------------
------------------------------------------------------------
------------------------------------------------------------
------------------------------------------------------------
------------------------------------------------------------
------------------------------------------------------------
------------------------------------------------------------
------------------------------------------------------------
------------------------------------------------------------
------------------------------------------------------------
------------------------------------------------------------
------------------------------------------------------------
------------------------------------------------------------
------------------------------------------------------------
------------------------------------------------------------
------------------------------------------------------------
------------------------------------------------------------
------------------------------------------------------------
------------------------------------------------------------
------------------------------------------------------------
------------------------------------------------------------
------------------------------------------------------------
------------------------------gacag----acagacattgctgtgctgtga
ag--atttattggac---------------------------------------------
-----------------------------------------tgatgtctgttgtat--gc
tttatgatacagagagagacaccagaat----------------------aaactcaagt
tcgacca-------------------cattgctgtatggatcctttcatttaaactgac-
-aaacacaacgcag----------------------------------------------
------------------aaggacatccattaca--------------------------
------------------------------------------------------------
------------------------------------------------------------
------------------------------------------------------------
------------------------------------------------------------
------------------------------------------------------------
------------------------------------------------------------
------------------------------------------------------------
------------------------------------------------------------
------------------------------------------------------------
------------------------------------------------------------
------------------------------------------------------------
------------------------------------------------------------
------------------------------------------------------------
------------------------------------------------------------
------------------------------------------------------------
------------------------------------------------------------
------------------------------------------------------------
------------------------------------------------------------
------------------------------------------------------------
------------------------------------------------------------
------------------------------------------------------------
------------------------------------------------------------
------------------------------------------------------------
------------------------------------------------------------
------------------------------------------------------------
------------------------------------------------------------
------------------------------------------------------------
------------------------------------------------------------
------------------------------------------------------------
------------------------------------------------------------
------------------------------------------------------------
------------------------------------------------------------
----------
>Gypsy85|977360
------------------------------------------------------------
------------------------------------------------------------
--------------------------------------------------------tgtg
gcatgtgtgtg-------------------------------------------------
------------------------------------------------------------
------------------------------------------------------------
------------------------------------------------------------
------------------------------------------------------------
------------------------------------------------------------
-----------------------------------------ttgttgcaatagattattg
gttcct------------------------------------------------------
------------------------------------------------------------
------------------------------------------------------------
------------------------------------------------------------
------------------------------------------------------------
------------------------------------------------------------
------------------------------------------------------------
------------------------------------------------------------
------------------------------------------------------------
------------------------------------------------------------
------------------------------------------------------------
------------------------------------------------------------
------------------------------------------------------------
------------------------------------------------------------
------------------------------------------------------------
------------------------------------------------------------
------------------------------------------------------------
------------------------------------------------------------
------------------------------------------------------------
------------------------------------------------------------
------------------------------------------------------------
------------------------------------------------------------
------------------------------------------------------------
------------------------------------------------------------
------------------------------------------------------------
------------------------------------------------------------
------------------------------------------------------------
------------------------------------------------------------
------------------------------------------------------------
------------------------------------------------------------
------------------------------------------------------------
------------------------------------------------------------
------------------------------------------------------------
------------------------------------------------------------
------------------------------------------------------------
------------------------------------------------------------
------------------------------------------------------------
------------------------------------------------------------
------------------------------------------------------------
------------------------------------------------------------
------------------------------------------------------------
------------------------------------------------------------
------------------------------------------------------------
------------------------------------------------------------
------------------------------------------------------------
------------------------------------------------------------
------------------------------------------------------------
------------------------------------------------------------
------------------------------------------------------------
------------------------------------------------------------
------------------------------------------------------------
------------------------------------------------------------
------------------------------------------------------------
------------------------------------------------------------
------------------------------------------------------------
------------------------------------------------------------
------------------------------------------------------------
------------------------------------------------------------
------------------------------------------------------------
------------------------------------------------------------
------------------------------------------------------------
------------------------------------------------------------
------------------------------------------------------------
------------------------------------------------------------
------------------------------------------------------------
------------------------------------------------------------
------------------------------------------------------------
------------------------------------------------------------
------------------------------------------------------------
------------------------------------------------------------
------------------------------------------------------------
------------------------------------------------------------
------------------------------------------------------------
------------------------------------------------------------
------------------------------------------------------------
------------------------------------------------------------
------------------------------------------------------------
------------------------------------------------------------
------------------------------------------------------------
------------------------------------------------------------
------------------------------------------------------------
------------------------------------------------------------
------------------------------------------------------------
------------------------------------------------------------
------------------------------------------------------------
------------------------------------------------------------
------------------------------------------------------------
------------------------------------------------------------
------------------------------------------------------------
------------------------------------------------------------
------------------------------------------------------------
------------------------------------------------------------
------------------------------------------------------------
------------------------------------------------------------
------------------------------------------------------------
------------------------------------------------------------
------------------------------------------------------------
------------------------------------------------------------
------------------------------------------------------------
------------------------------------------------------------
------------------------------------------------------------
------------------------------------------------------------
------------------------------------------------------------
------------------------------------------------------------
------------------------------------------------------------
------------------------------------------------------------
------------------------------------------------------------
------------------------------------------------------------
------------------------------------------------------------
------------------------------------------------------------
------------------------------------------------------------
------------------------------------------------------------
------------------------------------------------------------
------------------------------------------------------------
------------------------------------------------------------
------------------------------------------------------------
------------------------------------------------------------
------------------------------------------------------------
------------------------------------------------------------
------------------------------------------------------------
------------------------------------------------------------
------------------------------------------------------------
------------------------------------------------------------
------------------------------------------------------------
------------------------------------------------------------
------------------------------------------------------------
------------------------------------------------------------
------------------------------------------------------------
------------------------------------------------------------
------------------------------------------------------------
------------------------------------------------------------
------------------------------------------------------------
----------------------------------ttttttattatcggaagcgtatttta
ttttg---------aaaagtggtttaaaggaaatggacatgacg----------------
------aacaattaattactttcctttaccttcaatagtttg-cattcttcttatttcag
tgtttatagtt-tcgatagtgttctcttt------acacccatgtgaaaaataatatagg
tatttataagtgagta--------------------------------------------
--tgaccgcgtaggcgcgagatga-----------------------tagctgacgtagt
ttccggtgcgcgctcactttgtg-agatggcgtccgacaga-------------------
---------------------caggtgcg-tttttcggctcctcttat-aaatgcctata
ttattacattgatatggatgtttagattat------------------------------
------------------------------------tcagcatcttcagtaaggttaact
------------------------------------------------------------
attgtatcattattgtga-aggaaacag--------------------------atttgg
a----------------------------tcataattgagtg------------------
------------------------------------------------------------
------------------------------------------------------------
-----------------------------tggagcgtttcatataag-------------
----------------ttaagttta-----------------------------------
----------------------------------------ttgagcacaatagctagtcc
aaatta-aattctgtatatgtttattattat-----tatttttttc--------------
------------------------------------------attacatataaattgtat
----------atgtaaaatgtaaattaggacttt-aattatatcggcttgacactttata
tttatttttgagaaggtttatgttgcatatctgcat------------------------
tttttttctgtaaaaa---------tgagaacaaat--gggtttaaaaattgtgcactga
tca---------------------------------------------------------
------------------------------------------------------------
------------------------------------------------------------
---------------------------------------acagacattgctgtgctgtga
ag--atttattggac---------------------------------------------
-----------------------------------------tgatgtctgttatat--gc
tttataat----acaggtatgttacga---------------------------------
---atca-------------------caatttaatgtattttat----------------
------------------------------------------------------------
------------------------------------------------------------
------------------------------------------------------------
------------------------------------------------------------
------------------------------------------------------------
------------------------------------------------------------
------------------------------------------------------------
------------------------------------------------------------
------------------------------------------------------------
------------------------------------------------------------
------------------------------------------------------------
------------------------------------------------------------
------------------------------------------------------------
------------------------------------------------------------
------------------------------------------------------------
------------------------------------------------------------
------------------------------------------------------------
------------------------------------------------------------
------------------------------------------------------------
------------------------------------------------------------
------------------------------------------------------------
------------------------------------------------------------
------------------------------------------------------------
------------------------------------------------------------
------------------------------------------------------------
------------------------------------------------------------
------------------------------------------------------------
------------------------------------------------------------
------------------------------------------------------------
------------------------------------------------------------
------------------------------------------------------------
------------------------------------------------------------
------------------------------------------------------------
------------------------------------------------------------
----------
>Gypsy85|1064933
------------------------------------------------------------
------------------------------------------------------------
--------------------------------------------------------tgtg
gcgtgtgtgtgtgt----------------------------------------------
------------------------------------------------------------
------------------------------------------------------------
------------------------------------------------------------
------------------------------------------------------------
------------------------------------------------------------
----------------------------------------gttgttgcaccagattattg
gttcct------------------------------------------------------
------------------------------------------------------------
------------------------------------------------------------
------------------------------------------------------------
------------------------------------------------------------
------------------------------------------------------------
------------------------------------------------------------
------------------------------------------------------------
------------------------------------------------------------
------------------------------------------------------------
------------------------------------------------------------
------------------------------------------------------------
------------------------------------------------------------
------------------------------------------------------------
------------------------------------------------------------
------------------------------------------------------------
------------------------------------------------------------
------------------------------------------------------------
------------------------------------------------------------
------------------------------------------------------------
------------------------------------------------------------
------------------------------------------------------------
------------------------------------------------------------
------------------------------------------------------------
------------------------------------------------------------
------------------------------------------------------------
------------------------------------------------------------
------------------------------------------------------------
------------------------------------------------------------
------------------------------------------------------------
------------------------------------------------------------
------------------------------------------------------------
------------------------------------------------------------
------------------------------------------------------------
------------------------------------------------------------
------------------------------------------------------------
------------------------------------------------------------
------------------------------------------------------------
------------------------------------------------------------
------------------------------------------------------------
------------------------------------------------------------
------------------------------------------------------------
------------------------------------------------------------
------------------------------------------------------------
------------------------------------------------------------
------------------------------------------------------------
------------------------------------------------------------
------------------------------------------------------------
------------------------------------------------------------
------------------------------------------------------------
------------------------------------------------------------
------------------------------------------------------------
------------------------------------------------------------
------------------------------------------------------------
------------------------------------------------------------
------------------------------------------------------------
------------------------------------------------------------
------------------------------------------------------------
------------------------------------------------------------
------------------------------------------------------------
------------------------------------------------------------
------------------------------------------------------------
------------------------------------------------------------
------------------------------------------------------------
------------------------------------------------------------
------------------------------------------------------------
------------------------------------------------------------
------------------------------------------------------------
------------------------------------------------------------
------------------------------------------------------------
------------------------------------------------------------
------------------------------------------------------------
------------------------------------------------------------
------------------------------------------------------------
------------------------------------------------------------
------------------------------------------------------------
------------------------------------------------------------
------------------------------------------------------------
------------------------------------------------------------
------------------------------------------------------------
------------------------------------------------------------
------------------------------------------------------------
------------------------------------------------------------
------------------------------------------------------------
------------------------------------------------------------
------------------------------------------------------------
------------------------------------------------------------
------------------------------------------------------------
------------------------------------------------------------
------------------------------------------------------------
------------------------------------------------------------
------------------------------------------------------------
------------------------------------------------------------
------------------------------------------------------------
------------------------------------------------------------
------------------------------------------------------------
------------------------------------------------------------
------------------------------------------------------------
------------------------------------------------------------
------------------------------------------------------------
------------------------------------------------------------
------------------------------------------------------------
------------------------------------------------------------
------------------------------------------------------------
------------------------------------------------------------
------------------------------------------------------------
------------------------------------------------------------
------------------------------------------------------------
------------------------------------------------------------
------------------------------------------------------------
------------------------------------------------------------
------------------------------------------------------------
------------------------------------------------------------
------------------------------------------------------------
------------------------------------------------------------
------------------------------------------------------------
------------------------------------------------------------
------------------------------------------------------------
------------------------------------------------------------
------------------------------------------------------------
------------------------------------------------------------
------------------------------------------------------------
------------------------------------------------------------
------------------------------------------------------------
------------------------------------------------------------
------------------------------------------------------------
------------------------------------------------------------
------------------------------------------------------------
------------------------------------------------------------
------------------------------------------------------------
------------------------------------------------------------
------------------------------------------------------------
----------------------------------ttttttattatcggaagggtatttta
ttttg---------aaaggcggtttaaaggaaatagacatgaca----------------
------aacaattaattactttccttttacttcaatattttg-cattcttcttatttcag
tgtttaaagtt-tcgatagtgttctcttt------acatccatgtgaaaaataatatagg
tatttataagcgagta--------------------------------------------
--tgaccgcgtaggcgcgggatta-----------------------tagctgatgtagt
ttccggtgcgcgctcactttgtg-agatggcgtccaacaga-------------------
---------------------caggtgcg-tttttcggctcctcttat-aaatgcctata
ttattacattgatatggatgtttagatgat------------------------------
------------------------------------tcagtatcttcagtaaggttaatt
------------------------------------------------------------
attgtgtcatcattgtga-gggaaacag--------------------------gtttgg
a----------------------------tcataattgagtg------------------
------------------------------------------------------------
------------------------------------------------------------
-----------------------------tggagcgtttcatataaa-------------
----------------ttaagttta-----------------------------------
----------------------------------------atgagcacaatggctagtct
aaatta-aattctgtatatgttcattattttgtttctttttctttc--------------
------------------------------------------attacatataaattatat
----------atgtaaaatgtgaattagtgcttt-aatttaatcgggttgacactttaca
tttatttttgagaaggtttatgtagcatatctgca-------------------------
--ttttcatattaaaa---------gaagaacaaat--gagtttaaaaatggtgtactga
tca---------------------------------------------------------
------------------------------------------------------------
------------------------------------------------------------
---------------------------------------acagacattgctgtgctgtga
ag--atttgttggac---------------------------------------------
-----------------------------------------tgatgtctgttatat--gc
tttatgag----acagagagacaagaat----------------------aaactcaagt
tcgacca-------------------cattgctgtatggatcctttcttttaaaccaac-
-aaacacaacgcag----------------------------------------------
------------------aaggacatccattaca--------------------------
------------------------------------------------------------
------------------------------------------------------------
------------------------------------------------------------
------------------------------------------------------------
------------------------------------------------------------
------------------------------------------------------------
------------------------------------------------------------
------------------------------------------------------------
------------------------------------------------------------
------------------------------------------------------------
------------------------------------------------------------
------------------------------------------------------------
------------------------------------------------------------
------------------------------------------------------------
------------------------------------------------------------
------------------------------------------------------------
------------------------------------------------------------
------------------------------------------------------------
------------------------------------------------------------
------------------------------------------------------------
------------------------------------------------------------
------------------------------------------------------------
------------------------------------------------------------
------------------------------------------------------------
------------------------------------------------------------
------------------------------------------------------------
------------------------------------------------------------
------------------------------------------------------------
------------------------------------------------------------
------------------------------------------------------------
------------------------------------------------------------
------------------------------------------------------------
----------
>Gypsy85|1395818
------------------------------------------------------------
------------------------------------------------------------
--------------------------------------------------------tgtg
gcgtttgtgtg-------------------------------------------------
------------------------------------------------------------
------------------------------------------------------------
------------------------------------------------------------
------------------------------------------------------------
------------------------------------------------------------
-----------------------------------------ttgttgcactagattattg
gttcct------------------------------------------------------
------------------------------------------------------------
------------------------------------------------------------
------------------------------------------------------------
------------------------------------------------------------
------------------------------------------------------------
------------------------------------------------------------
------------------------------------------------------------
------------------------------------------------------------
------------------------------------------------------------
------------------------------------------------------------
------------------------------------------------------------
------------------------------------------------------------
------------------------------------------------------------
------------------------------------------------------------
------------------------------------------------------------
------------------------------------------------------------
------------------------------------------------------------
------------------------------------------------------------
------------------------------------------------------------
------------------------------------------------------------
------------------------------------------------------------
------------------------------------------------------------
------------------------------------------------------------
------------------------------------------------------------
------------------------------------------------------------
------------------------------------------------------------
------------------------------------------------------------
------------------------------------------------------------
------------------------------------------------------------
------------------------------------------------------------
------------------------------------------------------------
------------------------------------------------------------
------------------------------------------------------------
------------------------------------------------------------
------------------------------------------------------------
------------------------------------------------------------
------------------------------------------------------------
------------------------------------------------------------
------------------------------------------------------------
------------------------------------------------------------
------------------------------------------------------------
------------------------------------------------------------
------------------------------------------------------------
------------------------------------------------------------
------------------------------------------------------------
------------------------------------------------------------
------------------------------------------------------------
------------------------------------------------------------
------------------------------------------------------------
------------------------------------------------------------
------------------------------------------------------------
------------------------------------------------------------
------------------------------------------------------------
------------------------------------------------------------
------------------------------------------------------------
------------------------------------------------------------
------------------------------------------------------------
------------------------------------------------------------
------------------------------------------------------------
------------------------------------------------------------
------------------------------------------------------------
------------------------------------------------------------
------------------------------------------------------------
------------------------------------------------------------
------------------------------------------------------------
------------------------------------------------------------
------------------------------------------------------------
------------------------------------------------------------
------------------------------------------------------------
------------------------------------------------------------
------------------------------------------------------------
------------------------------------------------------------
------------------------------------------------------------
------------------------------------------------------------
------------------------------------------------------------
------------------------------------------------------------
------------------------------------------------------------
------------------------------------------------------------
------------------------------------------------------------
------------------------------------------------------------
------------------------------------------------------------
------------------------------------------------------------
------------------------------------------------------------
------------------------------------------------------------
------------------------------------------------------------
------------------------------------------------------------
------------------------------------------------------------
------------------------------------------------------------
------------------------------------------------------------
------------------------------------------------------------
------------------------------------------------------------
------------------------------------------------------------
------------------------------------------------------------
------------------------------------------------------------
------------------------------------------------------------
------------------------------------------------------------
------------------------------------------------------------
------------------------------------------------------------
------------------------------------------------------------
------------------------------------------------------------
------------------------------------------------------------
------------------------------------------------------------
------------------------------------------------------------
------------------------------------------------------------
------------------------------------------------------------
------------------------------------------------------------
------------------------------------------------------------
------------------------------------------------------------
------------------------------------------------------------
------------------------------------------------------------
------------------------------------------------------------
------------------------------------------------------------
------------------------------------------------------------
------------------------------------------------------------
------------------------------------------------------------
------------------------------------------------------------
------------------------------------------------------------
------------------------------------------------------------
------------------------------------------------------------
------------------------------------------------------------
------------------------------------------------------------
------------------------------------------------------------
------------------------------------------------------------
------------------------------------------------------------
------------------------------------------------------------
------------------------------------------------------------
------------------------------------------------------------
------------------------------------------------------------
------------------------------------------------------------
------------------------------------------------------------
------------------------------------------------------------
----------------------------------ttttttattatcggaagggtatttta
ttttg---------aaaggcggtttaaaggaaatagacatgaca----------------
------aacaattaaatactttccttttacttcaatattttg-cattcttcttatttcag
tgtttaaagtt-tcgatggtgttctcttt------acatccatgtgaaaaataatatagg
tatttataagcaagta--------------------------------------------
--tgaccgcggaggcgcgagatta-----------------------tagctgacgtagt
ttccagtgcgcgctcactttgtg-agttggcgtccaacaga-------------------
---------------------caggggca-tttttcggctcctcttat-aaatgcctata
ttattacattgatatggatgtttagattat------------------------------
------------------------------------tcagtatcttctgttaggttaatt
------------------------------------------------------------
attgtatcattattgtaa-gggaaacag--------------------------atttgg
a----------------------------tcataattgagtg------------------
------------------------------------------------------------
------------------------------------------------------------
-----------------------------tggaccgtttcatataag-------------
----------------ttaagtt-------------------------------------
-----------------------------------------------aagtttctagtcc
aaatta-aattctgtacatgtttattattttgtttctttttctttc--------------
------------------------------------------attacatataaattatat
----------atgtaaaatgtgaattagggctttaaatttaatcgggttgacacttaaca
tttatttctgagaaggtttatgtagcatatctgca-------------------------
--ttttcctataaaaa---------tgagaacaaat--aagtttaaaaattgtgtactga
tca----acagacattgctgtgttgtgaagatttgttggactgatgtctgtt--attttc
tttatgatacaggtatgttacaaatcacaatttaatgtattttatgtattgtttt-----
---------------------------------tgtttatttttaacatggttattgtgc
tcatgcacccactt-tgtgagatggcgtccaacag----acagacattgctgtgttgtga
ag--atttgttggac---------------------------------------------
-----------------------------------------tgatgtctgttatat--tc
cttatgat----gcagagagacaagaat----------------------aaactcaagt
tcgacca-------------------cattgctgtat-----------------------
------------------------------------------------------------
------------------------------------------------------------
------------------------------------------------------------
------------------------------------------------------------
------------------------------------------------------------
------------------------------------------------------------
------------------------------------------------------------
------------------------------------------------------------
------------------------------------------------------------
------------------------------------------------------------
------------------------------------------------------------
------------------------------------------------------------
------------------------------------------------------------
------------------------------------------------------------
------------------------------------------------------------
------------------------------------------------------------
------------------------------------------------------------
------------------------------------------------------------
------------------------------------------------------------
------------------------------------------------------------
------------------------------------------------------------
------------------------------------------------------------
------------------------------------------------------------
------------------------------------------------------------
------------------------------------------------------------
------------------------------------------------------------
------------------------------------------------------------
------------------------------------------------------------
------------------------------------------------------------
------------------------------------------------------------
------------------------------------------------------------
------------------------------------------------------------
------------------------------------------------------------
------------------------------------------------------------
----------
>Gypsy85|1491506
------------------------------------------------------------
------------------------------------------------------------
------------------------------------------------------------
------------------------------------------------------------
------------------------------------------------------------
------------------------------------------------------------
------------------------------------------------------------
------------------------------------------------------------
------------------------------------------------------------
------------------------------------------------------------
------------------------------------------------------------
------------------------------------------------------------
------------------------------------------------------------
------------------------------------------------------------
------------------------------------------------------------
------------------------------------------------------------
------------------------------------------------------------
------------------------------------------------------------
------------------------------------------------------------
------------------------------------------------------------
------------------------------------------------------------
------------------------------------------------------------
------------------------------------------------------------
------------------------------------------------------------
------------------------------------------------------------
------------------------------------------------------------
------------------------------------------------------------
------------------------------------------------------------
------------------------------------------------------------
------------------------------------------------------------
------------------------------------------------------------
------------------------------------------------------------
------------------------------------------------------------
------------------------------------------------------------
------------------------------------------------------------
------------------------------------------------------------
------------------------------------------------------------
------------------------------------------------------------
------------------------------------------------------------
------------------------------------------------------------
------------------------------------------------------------
------------------------------------------------------------
------------------------------------------------------------
------------------------------------------------------------
------------------------------------------------------------
------------------------------------------------------------
------------------------------------------------------------
------------------------------------------------------------
------------------------------------------------------------
------------------------------------------------------------
------------------------------------------------------------
------------------------------------------------------------
------------------------------------------------------------
------------------------------------------------------------
------------------------------------------------------------
------------------------------------------------------------
------------------------------------------------------------
------------------------------------------------------------
------------------------------------------------------------
------------------------------------------------------------
------------------------------------------------------------
------------------------------------------------------------
------------------------------------------------------------
------------------------------------------------------------
------------------------------------------------------------
------------------------------------------------------------
------------------------------------------------------------
------------------------------------------------------------
------------------------------------------------------------
------------------------------------------------------------
------------------------------------------------------------
------------------------------------------------------------
------------------------------------------------------------
------------------------------------------------------------
------------------------------------------------------------
------------------------------------------------------------
------------------------------------------------------------
------------------------------------------------------------
------------------------------------------------------------
------------------------------------------------------------
------------------------------------------------------------
------------------------------------------------------------
------------------------------------------------------------
------------------------------------------------------------
------------------------------------------------------------
------------------------------------------------------------
------------------------------------------------------------
------------------------------------------------------------
------------------------------------------------------------
------------------------------------------------------------
------------------------------------------------------------
------------------------------------------------------------
------------------------------------------------------------
------------------------------------------------------------
------------------------------------------------------------
------------------------------------------------------------
------------------------------------------------------------
------------------------------------------------------------
------------------------------------------------------------
------------------------------------------------------------
------------------------------------------------------------
------------------------------------------------------------
------------------------------------------------------------
------------------------------------------------------------
------------------------------------------------------------
------------------------------------------------------------
------------------------------------------------------------
------------------------------------------------------------
------------------------------------------------------------
------------------------------------------------------------
------------------------------------------------------------
------------------------------------------------------------
------------------------------------------------------------
------------------------------------------------------------
------------------------------------------------------------
------------------------------------------------------------
------------------------------------------------------------
------------------------------------------------------------
------------------------------------------------------------
------------------------------------------------------------
------------------------------------------------------------
------------------------------------------------------------
------------------------------------------------------------
------------------------------------------------------------
------------------------------------------------------------
------------------------------------------------------------
------------------------------------------------------------
------------------------------------------------------------
------------------------------------------------------------
------------------------------------------------------------
------------------------------------------------------------
------------------------------------------------------------
------------------------------------------------------------
------------------------------------------------------------
------------------------------------------------------------
------------------------------------------------------------
------------------------------------------------------------
------------------------------------------------------------
------------------------------------------------------------
------------------------------------------------------------
------------------------------------------------------------
------------------------------------------------------------
-------------------------------------------------aggccagatcg
ctgcttgtatcgataa--------------------------------------------
------------------------------------------------------------
-------------caacgacagcggc--------------------------actttaac
tggtttgtattgatt---------------------------------------------
------------------------------------------------------------
------------------------------------------------------------
------------------------------------------------------------
------------------------------------------------------------
------------------------------------------------------------
------------------------------------------------------------
------------------------------------------------------------
------------------------------------------------------------
------------------------------------------------------------
------------------------------------------------------------
------------------------------------------------------------
------------------------------------------------------------
-----------------------------------------tctggtcagccgagaatgt
caataacaaatctgtcaatgtgttgttagtgact----------------g---------
---------------------------------------accactttacgaagctttctt
gcgcgtacgtctgtcca------------------aatcaaactgccaagatcgttgctc
gtgttttgtggaatttttttttttgtgtatgtggtttcc------------cagagagga
tccactctgataggggtgcaaatattgagagttccc-tgatttcagaaatgctgaaacta
tca---------------------------------------------------------
-----ggtgtggataaatctcacatgacaccatatcttca--------------------
------------------------------------------------------------
---------------cctgggttatggtcaggctg----aaaggtttaaccgtactcttg
ggatgatgataagatctctaccctcaaggtcgaaatcgagatggccgcaattgctgaact
ctctgaccttcttatacaattgcactaggtatgagac----aactacctgcctttc----
tttttgatgtttgggcgcacgccgtggttgccagtggacgctctgtttgagagtatagtt
tggatgggggtg-ctgttgatgtgagtaaatatgtccagtctctgggacgagatctgaa-
-agaggcaatgtcgcttgcacaacaaaatgcgcgtcaacaacatggcaaacaggctgaac
attataaaataaaatgcaagggtcattctttgcagtctg---------------------
------------------------------------------------------------
------------------------------------------------------------
------------------------------------------------------------
------------------------------------------------------------
------------------------------------------------------------
------------------------------------------------------------
------------------------------------------------------------
------------------------------------------------------------
------------------------------------------------------------
------------------------------------------------------------
------------------------------------------------------------
------------------------------------------------------------
------------------------------------------------------------
------------------------------------------------------------
------------------------------------------------------------
------------------------------------------------------------
------------------------------------------------------------
------------------------------------------------------------
------------------------------------------------------------
------------------------------------------------------------
------------------------------------------------------------
------------------------------------------------------------
------------------------------------------------------------
------------------------------------------------------------
------------------------------------------------------------
------------------------------------------------------------
------------------------------------------------------------
------------------------------------------------------------
------------------------------------------------------------
------------------------------------------------------------
------------------------------------------------------------
------------------------------------------------------------
----------
>Gypsy85|1578549
------------------------------------------------------------
------------------------------------------------------------
------------------------------------------------------------
------------------------------------------------------------
------------------------------------------------------------
------------------------------------------------------------
------------------------------------------------------------
------------------------------------------------------------
------------------------------------------------------------
------------------------------------------------------------
------------------------------------------------------------
------------------------------------------------------------
------------------------------------------------------------
------------------------------------------------------------
------------------------------------------------------------
------------------------------------------------------------
------------------------------------------------------------
------------------------------------------------------------
------------------------------------------------------------
------------------------------------------------------------
------------------------------------------------------------
------------------------------------------------------------
------------------------------------------------------------
------------------------------------------------------------
------------------------------------------------------------
------------------------------------------------------------
------------------------------------------------------------
------------------------------------------------------------
------------------------------------------------------------
------------------------------------------------------------
------------------------------------------------------------
------------------------------------------------------------
------------------------------------------------------------
------------------------------------------------------------
------------------------------------------------------------
------------------------------------------------------------
------------------------------------------------------------
------------------------------------------------------------
------------------------------------------------------------
------------------------------------------------------------
------------------------------------------------------------
------------------------------------------------------------
------------------------------------------------------------
------------------------------------------------------------
------------------------------------------------------------
------------------------------------------------------------
------------------------------------------------------------
------------------------------------------------------------
------------------------------------------------------------
------------------------------------------------------------
------------------------------------------------------------
------------------------------------------------------------
------------------------------------------------------------
------------------------------------------------------------
------------------------------------------------------------
------------------------------------------------------------
------------------------------------------------------------
------------------------------------------------------------
------------------------------------------------------------
------------------------------------------------------------
------------------------------------------------------------
------------------------------------------------------------
------------------------------------------------------------
------------------------------------------------------------
------------------------------------------------------------
------------------------------------------------------------
------------------------------------------------------------
------------------------------------------------------------
------------------------------------------------------------
------------------------------------------------------------
------------------------------------------------------------
------------------------------------------------------------
------------------------------------------------------------
------------------------------------------------------------
------------------------------------------------------------
------------------------------------------------------------
------------------------------------------------------------
------------------------------------------------------------
------------------------------------------------------------
------------------------------------------------------------
------------------------------------------------------------
------------------------------------------------------------
------------------------------------------------------------
------------------------------------------------------------
------------------------------------------------------------
------------------------------------------------------------
------------------------------------------------------------
------------------------------------------------------------
------------------------------------------------------------
------------------------------------------------------------
------------------------------------------------------------
------------------------------------------------------------
------------------------------------------------------------
------------------------------------------------------------
------------------------------------------------------------
------------------------------------------------------------
------------------------------------------------------------
------------------------------------------------------------
------------------------------------------------------------
------------------------------------------------------------
------------------------------------------------------------
------------------------------------------------------------
------------------------------------------------------------
------------------------------------------------------------
------------------------------------------------------------
------------------------------------------------------------
------------------------------------------------------------
------------------------------------------------------------
------------------------------------------------------------
------------------------------------------------------------
------------------------------------------------------------
------------------------------------------------------------
------------------------------------------------------------
------------------------------------------------------------
------------------------------------------------------------
------------------------------------------------------------
------------------------------------------------------------
------------------------------------------------------------
------------------------------------------------------------
------------------------------------------------------------
------------------------------------------------------------
------------------------------------------------------------
------------------------------------------------------------
------------------------------------------------------------
------------------------------------------------------------
------------------------------------------------------------
------------------------------------------------------------
------------------------------------------------------------
------------------------------------------------------------
------------------------------------------------------------
------------------------------------------------------------
------------------------------------------------------------
------------------------------------------------------------
------------------------------------------------------------
------------------------------------------------------------
------------------------------------------------------------
------------------------------------------------------------
------------------------------------------------------------
------------------------------------------------------------
------------------------------------------------------------
------------------------------------------------------------
------------------------------------------------------------
------------------------------------------------------------
------------------------------------------------------------
------------------------------------------------------------
--------------------------------------------------aaattttgag
aattcctgagaaatt---------------------------------------------
------------------------------------------------------------
------------------------------------------------------------
------------------------------------------------------------
------------------------------------------------------------
------------------------------------------------------------
------------------------------------------------------------
------------------------------------------------------------
------------------------------------------------------------
------------------------------------------------------------
------------------------------------------------------------
------------------------------------------------------------
------------------------------------------------------------
------------------------------------------------------------
------------------------------------------------------------
------------------------------------------------------------
------------------------------------------------------------
------------------------------------------------------------
---------------------------------------------------ctgagactt
tca---------------------------------------------------------
-----ggtgtttagaagtc------cacaccaaatcaagt--------------------
------------------------------------------------------------
--------------------------gcaagtcaggct-aaaagtttaaacatactcctg
gagggttgat--------------------------------------------------
---------------------------------------aagaaagttggctgtattttt
aatctaacact----------------------------gccctaatgaggaactttctc
tagattac----------------------------------------------------
------------------------------------------------------------
----------------aaaagtaaatctg-------------------------------
------------------------------------------------------------
------------------------------------------------------------
------------------------------------------------------------
------------------------------------------------------------
------------------------------------------------------------
------------------------------------------------------------
------------------------------------------------------------
------------------------------------------------------------
------------------------------------------------------------
------------------------------------------------------------
------------------------------------------------------------
------------------------------------------------------------
------------------------------------------------------------
------------------------------------------------------------
------------------------------------------------------------
------------------------------------------------------------
------------------------------------------------------------
------------------------------------------------------------
------------------------------------------------------------
------------------------------------------------------------
------------------------------------------------------------
------------------------------------------------------------
------------------------------------------------------------
------------------------------------------------------------
------------------------------------------------------------
------------------------------------------------------------
------------------------------------------------------------
------------------------------------------------------------
------------------------------------------------------------
------------------------------------------------------------
------------------------------------------------------------
------------------------------------------------------------
----------
>Gypsy85|1693011
------------------------------------------------------------
------------------------------------------------------------
------------------------------------------------------------
------------------------------------------------------------
------------------------------------------------------------
------------------------------------------------------------
------------------------------------------------------------
------------------------------------------------------------
------------------------------------------------------------
------------------------------------------------------------
------------------------------------------------------------
------------------------------------------------------------
------------------------------------------------------------
------------------------------------------------------------
------------------------------------------------------------
------------------------------------------------------------
------------------------------------------------------------
------------------------------------------------------------
------------------------------------------------------------
------------------------------------------------------------
------------------------------------------------------------
------------------------------------------------------------
------------------------------------------------------------
------------------------------------------------------------
------------------------------------------------------------
------------------------------------------------------------
------------------------------------------------------------
------------------------------------------------------------
------------------------------------------------------------
------------------------------------------------------------
------------------------------------------------------------
------------------------------------------------------------
------------------------------------------------------------
------------------------------------------------------------
------------------------------------------------------------
------------------------------------------------------------
------------------------------------------------------------
------------------------------------------------------------
------------------------------------------------------------
------------------------------------------------------------
------------------------------------------------------------
------------------------------------------------------------
------------------------------------------------------------
------------------------------------------------------------
------------------------------------------------------------
------------------------------------------------------------
------------------------------------------------------------
------------------------------------------------------------
------------------------------------------------------------
------------------------------------------------------------
------------------------------------------------------------
------------------------------------------------------------
------------------------------------------------------------
------------------------------------------------------------
------------------------------------------------------------
------------------------------------------------------------
------------------------------------------------------------
------------------------------------------------------------
------------------------------------------------------------
------------------------------------------------------------
------------------------------------------------------------
------------------------------------------------------------
------------------------------------------------------------
------------------------------------------------------------
------------------------------------------------------------
------------------------------------------------------------
------------------------------------------------------------
------------------------------------------------------------
------------------------------------------------------------
------------------------------------------------------------
------------------------------------------------------------
------------------------------------------------------------
------------------------------------------------------------
------------------------------------------------------------
------------------------------------------------------------
------------------------------------------------------------
------------------------------------------------------------
------------------------------------------------------------
------------------------------------------------------------
------------------------------------------------------------
------------------------------------------------------------
------------------------------------------------------------
------------------------------------------------------------
------------------------------------------------------------
------------------------------------------------------------
------------------------------------------------------------
------------------------------------------------------------
------------------------------------------------------------
------------------------------------------------------------
------------------------------------------------------------
------------------------------------------------------------
------------------------------------------------------------
------------------------------------------------------------
------------------------------------------------------------
------------------------------------------------------------
------------------------------------------------------------
------------------------------------------------------------
------------------------------------------------------------
------------------------------------------------------------
------------------------------------------------------------
------------------------------------------------------------
------------------------------------------------------------
------------------------------------------------------------
------------------------------------------------------------
------------------------------------------------------------
------------------------------------------------------------
------------------------------------------------------------
------------------------------------------------------------
------------------------------------------------------------
------------------------------------------------------------
------------------------------------------------------------
------------------------------------------------------------
------------------------------------------------------------
------------------------------------------------------------
------------------------------------------------------------
------------------------------------------------------------
------------------------------------------------------------
------------------------------------------------------------
------------------------------------------------------------
------------------------------------------------------------
------------------------------------------------------------
------------------------------------------------------------
------------------------------------------------------------
------------------------------------------------------------
------------------------------------------------------------
------------------------------------------------------------
------------------------------------------------------------
------------------------------------------------------------
------------------------------------------------------------
------------------------------------------------------------
------------------------------------------------------------
------------------------------------------------------------
------------------------------------------------------------
------------------------------------------------------------
------------------------------------------------------------
------------------------------------------------------------
------------------------------------------------------------
------------------------------------------------------------
------------------------------------------------------------
------------------------------------------------------------
------------------------------------------------------------
------------------------------------------------------------
------------------------------------------------------------
------------------------------------------------------------
------------------------------------------------------------
-----------------------------------------------------------g
tatatataagtgagta--------------------------------------------
--tgatcgcataggcgcgagatga-----------------------taactgacatagt
tgccggtgcgcactcactttgtg-agatggcgtccgacaga-------------------
---------------------ctggtgca-tttttcagctcctctcat-aaataccaata
tcattacattaatatggatgtttagattat------------------------------
------------------------------------tcagtattgtcaataaggttaaat
------------------------------------------------------------
attgtatcattattaaga-gggaaatgt--------------------------attttg
a----------------------------tcataattgagtg------------------
------------------------------------------------------------
------------------------------------------------------------
-----------------------------tggaaggtgtcatataag-------------
----------------ttgagttta-----------------------------------
----------------------------------------atgagcgcaatagctaatcc
aaatta-aattcagcatttgtttattttattattttgtttatttttttc-----------
------------------------------------------gtcacatataaattctat
gt-----tatatgtaaaatgtgctttagggattt-aattaaatcgggttgacattttata
gttatttttgagaaggtttatgtagcatttctgca-------------------------
---tttcctttaaaaa---------ttagagcaaat--gagttttaaaattgtgtactga
tca----acagacattgctgtgctgtgaaggtttattggactgatgtctgttacatatac
tttttgatacaggcatgttacaaatcaaaatttcatgta-----------gtttt-----
---------------------------------tatttattttcaacatggttattttgc
ccatgatgtcactt-tgtgagatgccgtccgacag----acagacattgctgtgctgtga
ag--gtttattagac---------------------------------------------
-----------------------------------------ggatgtctgttacctatgc
ttttttaaaac-agagagatacaagaat----------------------aaagtcaagt
tcgcctg-------------------cattgctgtatggatccttttatttaaaccaac-
-aaacacaacgcag----------------------------------------------
------------------aagcacatccattacaat---a--------------------
------------------------------------------------------------
------------------------------------------------------------
------------------------------------------------------------
------------------------------------------------------------
------------------------------------------------------------
------------------------------------------------------------
------------------------------------------------------------
------------------------------------------------------------
------------------------------------------------------------
------------------------------------------------------------
------------------------------------------------------------
------------------------------------------------------------
------------------------------------------------------------
------------------------------------------------------------
------------------------------------------------------------
----------------------atgttctcttt---------------------------
------------------------------------------------------------
------------------------------------------------------------
------------------------------------------------------------
------------------------------------------------------------
------------------------------------------------------------
------------------------------------------------------------
------------------------------------------------------------
---acatccatctgaaaaataatatagata------------------------------
------------------------------------------------------------
------------------------------------------------------------
-------------tttataagtgagtatg-------------------------------
------------------------------------------------------------
------------------------------------------------------------
------------------------------------------------------------
------------------------------------------------------------
------------------------------------------------------------
---------a
>Gypsy85|1693012
------------------------------------------------------------
------------------------------------------------------------
------------------------------------------------------------
------------------------------------------------------------
------------------------------------------------------------
------------------------------------------------------------
------------------------------------------------------------
------------------------------------------------------------
------------------------------------------------------------
------------------------------------------------------------
------------------------------------------------------------
------------------------------------------------------------
------------------------------------------------------------
------------------------------------------------------------
------------------------------------------------------------
------------------------------------------------------------
------------------------------------------------------------
------------------------------------------------------------
------------------------------------------------------------
------------------------------------------------------------
------------------------------------------------------------
------------------------------------------------------------
------------------------------------------------------------
------------------------------------------------------------
------------------------------------------------------------
------------------------------------------------------------
------------------------------------------------------------
------------------------------------------------------------
------------------------------------------------------------
------------------------------------------------------------
------------------------------------------------------------
------------------------------------------------------------
------------------------------------------------------------
------------------------------------------------------------
------------------------------------------------------------
------------------------------------------------------------
------------------------------------------------------------
------------------------------------------------------------
------------------------------------------------------------
------------------------------------------------------------
------------------------------------------------------------
------------------------------------------------------------
------------------------------------------------------------
------------------------------------------------------------
------------------------------------------------------------
------------------------------------------------------------
------------------------------------------------------------
------------------------------------------------------------
------------------------------------------------------------
------------------------------------------------------------
------------------------------------------------------------
------------------------------------------------------------
------------------------------------------------------------
------------------------------------------------------------
------------------------------------------------------------
------------------------------------------------------------
------------------------------------------------------------
------------------------------------------------------------
------------------------------------------------------------
------------------------------------------------------------
------------------------------------------------------------
------------------------------------------------------------
------------------------------------------------------------
------------------------------------------------------------
------------------------------------------------------------
------------------------------------------------------------
------------------------------------------------------------
------------------------------------------------------------
------------------------------------------------------------
------------------------------------------------------------
------------------------------------------------------------
------------------------------------------------------------
------------------------------------------------------------
------------------------------------------------------------
------------------------------------------------------------
------------------------------------------------------------
------------------------------------------------------------
------------------------------------------------------------
------------------------------------------------------------
------------------------------------------------------------
------------------------------------------------------------
------------------------------------------------------------
------------------------------------------------------------
------------------------------------------------------------
------------------------------------------------------------
------------------------------------------------------------
------------------------------------------------------------
------------------------------------------------------------
------------------------------------------------------------
------------------------------------------------------------
------------------------------------------------------------
------------------------------------------------------------
------------------------------------------------------------
------------------------------------------------------------
------------------------------------------------------------
------------------------------------------------------------
------------------------------------------------------------
------------------------------------------------------------
------------------------------------------------------------
------------------------------------------------------------
------------------------------------------------------------
------------------------------------------------------------
------------------------------------------------------------
------------------------------------------------------------
------------------------------------------------------------
------------------------------------------------------------
------------------------------------------------------------
------------------------------------------------------------
------------------------------------------------------------
------------------------------------------------------------
------------------------------------------------------------
------------------------------------------------------------
------------------------------------------------------------
------------------------------------------------------------
------------------------------------------------------------
------------------------------------------------------------
------------------------------------------------------------
------------------------------------------------------------
------------------------------------------------------------
------------------------------------------------------------
------------------------------------------------------------
------------------------------------------------------------
------------------------------------------------------------
------------------------------------------------------------
------------------------------------------------------------
------------------------------------------------------------
------------------------------------------------------------
------------------------------------------------------------
------------------------------------------------------------
------------------------------------------------------------
------------------------------------------------------------
------------------------------------------------------------
------------------------------------------------------------
------------------------------------------------------------
------------------------------------------------------------
------------------------------------------------------------
------------------------------------------------------------
------------------------------------------------------------
------------------------------------------------------------
------------------------------------------------------------
------------------------------------------------------------
------------------------------------------------------------
------------------------------------------------------------
------------------------------------------------------------
------------------------------------------------------------
------------------------------------------------------------
------------------------------------------------------------
------------------------------------------------------------
------------------------------------------------------------
------------------------------------------------------------
------------------------------------------------------------
------------------------------------------------------------
------------------------------------------------------------
------------------------------------------------------------
------------------------------------------------------------
------------------------------------------------------------
------------------------------------------------------------
------------------------------------------------------------
------------------------------------------------------------
------------------------------------------------------------
------------------------------------------------------------
------------------------------------------------------------
------------------------------------------------------------
------------------------------------------------------------
----ttttcttaaaaa---------tgagcgcacat-----tcgaaagatggtgtactga
tta---------------------------------------------------------
------------------------------------------------------------
------------------------------------------------------------
---------------------------------------acaggcattgcagaactgtga
aggtgtttgttagcctg-------------------------------------------
----------------------------------------atgatgtctgttgatt-tgc
tttttgatgca-------------------------------------------------
-------------------------------------------ttttattacaaccaac-
-a----caacgcag----------------------------------------------
------------------aaggacatccgttaca--------------------------
------------------------------------------------------------
------------------------------------------------------------
------------------------------------------------------------
------------------------------------------------------------
------------------------------------------------------------
------------------------------------------------------------
------------------------------------------------------------
------------------------------------------------------------
------------------------------------------------------------
------------------------------------------------------------
------------------------------------------------------------
------------------------------------------------------------
------------------------------------------------------------
------------------------------------------------------------
------------------------------------------------------------
------------------------------------------------------------
------------------------------------------------------------
------------------------------------------------------------
------------------------------------------------------------
------------------------------------------------------------
------------------------------------------------------------
------------------------------------------------------------
------------------------------------------------------------
------------------------------------------------------------
------------------------------------------------------------
------------------------------------------------------------
------------------------------------------------------------
------------------------------------------------------------
------------------------------------------------------------
------------------------------------------------------------
------------------------------------------------------------
------------------------------------------------------------
----------
>Gypsy85|1693013
------------------------------------------------------------
------------------------------------------------------------
------------------------------------------------------------
------------------------------------------------------------
------------------------------------------------------------
------------------------------------------------------------
------------------------------------------------------------
------------------------------------------------------------
------------------------------------------------------------
------------------------------------------------------------
------------------------------------------------------------
------------------------------------------------------------
------------------------------------------------------------
------------------------------------------------------------
------------------------------------------------------------
------------------------------------------------------------
------------------------------------------------------------
------------------------------------------------------------
------------------------------------------------------------
------------------------------------------------------------
------------------------------------------------------------
------------------------------------------------------------
------------------------------------------------------------
------------------------------------------------------------
------------------------------------------------------------
------------------------------------------------------------
------------------------------------------------------------
------------------------------------------------------------
------------------------------------------------------------
------------------------------------------------------------
------------------------------------------------------------
------------------------------------------------------------
------------------------------------------------------------
------------------------------------------------------------
------------------------------------------------------------
------------------------------------------------------------
------------------------------------------------------------
------------------------------------------------------------
------------------------------------------------------------
------------------------------------------------------------
------------------------------------------------------------
------------------------------------------------------------
------------------------------------------------------------
------------------------------------------------------------
------------------------------------------------------------
------------------------------------------------------------
------------------------------------------------------------
------------------------------------------------------------
------------------------------------------------------------
------------------------------------------------------------
------------------------------------------------------------
------------------------------------------------------------
------------------------------------------------------------
------------------------------------------------------------
------------------------------------------------------------
------------------------------------------------------------
------------------------------------------------------------
------------------------------------------------------------
------------------------------------------------------------
------------------------------------------------------------
------------------------------------------------------------
------------------------------------------------------------
------------------------------------------------------------
------------------------------------------------------------
------------------------------------------------------------
------------------------------------------------------------
------------------------------------------------------------
------------------------------------------------------------
------------------------------------------------------------
------------------------------------------------------------
------------------------------------------------------------
------------------------------------------------------------
------------------------------------------------------------
------------------------------------------------------------
------------------------------------------------------------
------------------------------------------------------------
------------------------------------------------------------
------------------------------------------------------------
------------------------------------------------------------
------------------------------------------------------------
------------------------------------------------------------
------------------------------------------------------------
------------------------------------------------------------
------------------------------------------------------------
------------------------------------------------------------
------------------------------------------------------------
------------------------------------------------------------
------------------------------------------------------------
------------------------------------------------------------
------------------------------------------------------------
------------------------------------------------------------
------------------------------------------------------------
------------------------------------------------------------
------------------------------------------------------------
------------------------------------------------------------
---------agtacccaggacacagacttgagtttttggtgatgaagtgggctatttgtc
ataagttt----------------------------------------------------
------------------------------------------------------------
------------------------------------------------------------
------------------------------------------------------------
------------------------------------------------------------
------------------------------------------------------------
------------------------------------------------------------
------------------------------------------------------------
------------------------------------------------------------
------------------------------------------------------------
------------------------------------------------------------
------------------------------------------------------------
------------------------------------------------------------
------------------------------------------------------------
------------------------------------------------------------
------------------------------------------------------------
------------------------------------------------------------
------------------------------------------------------------
------------------------------------------------------------
------------------------------------------------------------
------------------------------------------------------------
------------------------------------------------------------
------------------------------------------------------------
------------------------------------------------------------
------------------------------------------------------------
------------------------------------------------------------
------------------------------------------------------------
------------------------------------------------------------
------------------------------------------------------------
------------------------------------------------------------
------------------------------------------------------------
------------------------------------------------------------
------------------------------------------------------------
------------------------------------------------------------
------------------------------------------------------------
------------------------------------------------------------
------------------------------------------------------------
------------------------------------------------------------
------------------------------------------------------------
------------------------------------------------------------
------------------------------------------------------------
------------------------------------------------------------
------------------------------------------------------------
------------------------------------------------------------
------------------------------------------------------------
------------------------------------------------------------
--------------------------------agttataggctttggggacacatattta
ttgtgcg-------------ccactcaagtatattctcacaaaactcaagctagatgcat
gtgaacagcggtggctaggaaagctgtcacaattagatttttgcattcagtacattccca
gactgaaaaaaagtagtggcaggtgcattaaacagacaaccatttg----tgacttaggg
aattctccatcaattgactagaa-gctttacaatgttttgct------------------
------------------------------------------------------------
------------------------------------------------------------
------------------------------------------------------------
------------------------------------------------------------
------------------------------------------------------------
------------------------------------------------------------
------------------------------------------------------------
------------------------------------------------------------
------------------------------------------------------------
------------------------------------------------------------
------------------------------------------------------------
------------------------------------------------------------
------------------------------------------------------------
------------------------------------------------------------
------------------------------------------------------------
------------------------------------------------------------
------------------------------------------------------------
-------------------------------------tcatgagtacaaagctgttgctt
tta---------------------------------------------------------
-----agtgagtgca---------------------------------------------
------------------------------------------------------------
------------------------------------------------------------
------------------------------------------------------------
-----------------------------------------ggatatgttttattt----
tttgtg------------------------------------------------------
------------------------------------------------------------
-------------------------------------------------------tgaa-
------------------------------------------------------------
------------------------------------------------------------
------------------------------------------------------------
------------------------------------------------------------
------------------------------------------------------------
------------------------------------------------------------
------------------------------------------------------------
------------------------------------------------------------
------------------------------------------------------------
------------------------------------------------------------
------------------------------------------------------------
------------------------------------------------------------
------------------------------------------------------------
------------------------------------------------------------
------------------------------------------------------------
------------------------------------------------------------
------------------------------------------------------------
------------------------------------------------------------
------------------------------------------------------------
------------------------------------------------------------
------------------------------------------------------------
------------------------------------------------------------
------------------------------------------------------------
------------------------------------------------------------
------------------------------------------------------------
------------------------------------------------------------
------------------------------------------------------------
------------------------------------------------------------
------------------------------------------------------------
------------------------------------------------------------
------------------------------------------------------------
------------------------------------------------------------
------------------------------------------------------------
----------
>Gypsy85|1693014
------------------------------------------------------------
------------------------------------------------------------
------------------------------------------------------------
------------------------------------------------------------
------------------------------------------------------------
------------------------------------------------------------
------------------------------------------------------------
------------------------------------------------------------
------------------------------------------------------------
------------------------------------------------------------
------------------------------------------------------------
------------------------------------------------------------
------------------------------------------------------------
------------------------------------------------------------
------------------------------------------------------------
------------------------------------------------------------
------------------------------------------------------------
------------------------------------------------------------
------------------------------------------------------------
------------------------------------------------------------
------------------------------------------------------------
------------------------------------------------------------
------------------------------------------------------------
------------------------------------------------------------
------------------------------------------------------------
------------------------------------------------------------
------------------------------------------------------------
------------------------------------------------------------
------------------------------------------------------------
------------------------------------------------------------
------------------------------------------------------------
------------------------------------------------------------
------------------------------------------------------------
------------------------------------------------------------
------------------------------------------------------------
------------------------------------------------------------
------------------------------------------------------------
------------------------------------------------------------
------------------------------------------------------------
------------------------------------------------------------
------------------------------------------------------------
------------------------------------------------------------
------------------------------------------------------------
------------------------------------------------------------
------------------------------------------------------------
------------------------------------------------------------
------------------------------------------------------------
------------------------------------------------------------
------------------------------------------------------------
------------------------------------------------------------
------------------------------------------------------------
------------------------------------------------------------
------------------------------------------------------------
------------------------------------------------------------
------------------------------------------------------------
------------------------------------------------------------
------------------------------------------------------------
------------------------------------------------------------
------------------------------------------------------------
------------------------------------------------------------
------------------------------------------------------------
------------------------------------------------------------
------------------------------------------------------------
------------------------------------------------------------
------------------------------------------------------------
------------------------------------------------------------
------------------------------------------------------------
------------------------------------------------------------
------------------------------------------------------------
------------------------------------------------------------
------------------------------------------------------------
------------------------------------------------------------
------------------------------------------------------------
------------------------------------------------------------
------------------------------------------------------------
------------------------------------------------------------
------------------------------------------------------------
------------------------------------------------------------
------------------------------------------------------------
------------------------------------------------------------
------------------------------------------------------------
------------------------------------------------------------
------------------------------------------------------------
------------------------------------------------------------
------------------------------------------------------------
------------------------------------------------------------
------------------------------------------------------------
------------------------------------------------------------
------------------------------------------------------------
------------------------------------------------------------
------------------------------------------------------------
------------------------------------------------------------
------------------------------------------------------------
------------------------------------------------------------
------------------------------------------------------------
------------------------------------------------------------
------------------------------------------------------------
------------------------------------------------------------
------------------------------------------------------------
------------------------------------------------------------
------------------------------------------------------------
------------------------------------------------------------
------------------------------------------------------------
------------------------------------------------------------
------------------------------------------------------------
------------------------------------------------------------
------------------------------------------------------------
------------------------------------------------------------
------------------------------------------------------------
------------------------------------------------------------
------------------------------------------------------------
------------------------------------------------------------
------------------------------------------------------------
------------------------------------------------------------
------------------------------------------------------------
------------------------------------------------------------
------------------------------------------------------------
------------------------------------------------------------
------------------------------------------------------------
------------------------------------------------------------
------------------------------------------------------------
------------------------------------------------------------
------------------------------------------------------------
------------------------------------------------------------
------------------------------------------------------------
------------------------------------------------------------
------------------------------------------------------------
------------------------------------------------------------
------------------------------------------------------------
------------------------------------------------------------
------------------------------------------------------------
------------------------------------------------------------
------------------------------------------------------------
------------------------------------------------------------
------------------------------------------------------------
------------------------------------------------------------
------------------------------------------------------------
------------------------------------------------------------
------------------------------------------------------------
------------------------------------------------------------
------------------------------------------------------------
------------------------------------------------------------
------------------------------------------------------------
------------------------------------------------------------
------------------------------------------------------------
------------------------------------------------------------
------------------------------------------------------------
------------------------------------------------------------
------------------------------------------------------------
------------------------------------------------------------
------------------------------------------------------------
------------------------------------------------------------
------------------------------------------------------------
------------------------------------------------------------
------------------------------------------------------------
------------------------------------------------------------
------------------------------------------------------------
------------------------------------------------------------
------------------------------------------------------------
-------------------------------------------------attgttaatac
aaatta-aattctgtatttgtctattttattgttttttgtttttgtattt----------
----------------------------------------tcattacatataaattgtat
gt-----tacttgtaaaacgtgatttagagatga-atttaaatcacgttgagattttata
tttatttttgagaaggtt------------------------------------------
------------------------------------------------------------
------------------------------------------------------------
------------------------------------------------------------
------------------------------------------------------------
------------------------------------------------------------
------------------------------------------------------------
------------------------------------------------------------
------------------------------------------------------------
------------------------------------------------------------
------------------------------------------------------------
------------------------------------------------------------
------------------------------------------------------------
------------------------------------------------------------
------------------------------------------------------------
------------------------------------------------------------
------------------------------------------------------------
------------------------------------------------------------
------------------------------------------------------------
------------------------------------------------------------
------------------------------------------------------------
------------------------------------------------------------
------------------------------------------------------------
------------------------------------------------------------
------------------------------------------------------------
------------------------------------------------------------
------------------------------------------------------------
------------------------------------------------------------
------------------------------------------------------------
------------------------------------------------------------
------------------------------------------------------------
------------------------------------------------------------
------------------------------------------------------------
------------------------------------------------------------
------------------------------------------------------------
------------------------------------------------------------
------------------------------------------------------------
------------------------------------------------------------
------------------------------------------------------------
------------------------------------------------------------
------------------------------------------------------------
------------------------------------------------------------
------------------------------------------------------------
------------------------------------------------------------
----------
>Gypsy85|1787140
------------------------------------------------------------
------------------------------------------------------------
------------------------------------------------------------
--gtgtgtatt-------------------------------------------------
------------------------------------------------------------
------------------------------------------------------------
------------------------------------------------------------
------------------------------------------------------------
------------------------------------------------------------
-----------------------------------------ttattgcactagattattg
gttcat------------------------------------------------------
------------------------------------------------------------
------------------------------------------------------------
------------------------------------------------------------
------------------------------------------------------------
------------------------------------------------------------
------------------------------------------------------------
------------------------------------------------------------
------------------------------------------------------------
------------------------------------------------------------
------------------------------------------------------------
------------------------------------------------------------
------------------------------------------------------------
------------------------------------------------------------
------------------------------------------------------------
------------------------------------------------------------
------------------------------------------------------------
------------------------------------------------------------
------------------------------------------------------------
------------------------------------------------------------
------------------------------------------------------------
------------------------------------------------------------
------------------------------------------------------------
------------------------------------------------------------
------------------------------------------------------------
------------------------------------------------------------
------------------------------------------------------------
------------------------------------------------------------
------------------------------------------------------------
------------------------------------------------------------
------------------------------------------------------------
------------------------------------------------------------
------------------------------------------------------------
------------------------------------------------------------
------------------------------------------------------------
------------------------------------------------------------
------------------------------------------------------------
------------------------------------------------------------
------------------------------------------------------------
------------------------------------------------------------
------------------------------------------------------------
------------------------------------------------------------
------------------------------------------------------------
------------------------------------------------------------
------------------------------------------------------------
------------------------------------------------------------
------------------------------------------------------------
------------------------------------------------------------
------------------------------------------------------------
------------------------------------------------------------
------------------------------------------------------------
------------------------------------------------------------
------------------------------------------------------------
------------------------------------------------------------
------------------------------------------------------------
------------------------------------------------------------
------------------------------------------------------------
------------------------------------------------------------
------------------------------------------------------------
------------------------------------------------------------
------------------------------------------------------------
------------------------------------------------------------
------------------------------------------------------------
------------------------------------------------------------
------------------------------------------------------------
------------------------------------------------------------
------------------------------------------------------------
------------------------------------------------------------
------------------------------------------------------------
------------------------------------------------------------
------------------------------------------------------------
------------------------------------------------------------
------------------------------------------------------------
------------------------------------------------------------
------------------------------------------------------------
------------------------------------------------------------
------------------------------------------------------------
------------------------------------------------------------
------------------------------------------------------------
------------------------------------------------------------
------------------------------------------------------------
------------------------------------------------------------
------------------------------------------------------------
------------------------------------------------------------
------------------------------------------------------------
------------------------------------------------------------
------------------------------------------------------------
------------------------------------------------------------
------------------------------------------------------------
------------------------------------------------------------
------------------------------------------------------------
------------------------------------------------------------
------------------------------------------------------------
------------------------------------------------------------
------------------------------------------------------------
------------------------------------------------------------
------------------------------------------------------------
------------------------------------------------------------
------------------------------------------------------------
------------------------------------------------------------
------------------------------------------------------------
------------------------------------------------------------
------------------------------------------------------------
------------------------------------------------------------
------------------------------------------------------------
------------------------------------------------------------
------------------------------------------------------------
------------------------------------------------------------
------------------------------------------------------------
------------------------------------------------------------
------------------------------------------------------------
------------------------------------------------------------
------------------------------------------------------------
------------------------------------------------------------
------------------------------------------------------------
------------------------------------------------------------
------------------------------------------------------------
------------------------------------------------------------
------------------------------------------------------------
------------------------------------------------------------
------------------------------------------------------------
------------------------------------------------------------
------------------------------------------------------------
------------------------------------------------------------
------------------------------------------------------------
------------------------------------------------------------
------------------------------------------------------------
------------------------------------------------------------
------------------------------------------------------------
------------------------------------------------------------
------------------------------------------------------------
------------------------------------------------------------
------------------------------------atttgttatctggagggtatttta
ttttg---------aaagacaatctaaaggaaatggaca---------------------
------------------------------------------------------------
------------------------------------------------------------
------------------------------------------------------------
------------------------------------------------------------
------------------------------------------------------------
------------------------------------------------------------
------------------------------------------------------------
------------------------------------------------------------
------------------------------------------------------------
------------------------------------------------------------
------------------------------------------------------------
------------------------------------------------------------
------------------------------------------------------------
------------------------------------------------------------
------------------------------------------------------------
------------------------------------------------------------
------------------------------------------------------------
------------------------------------------------------------
---------------------gatttagggattc-atttaaatagatttgacatttttta
tttatttttaagaaggtttgcgaagcatttctgta-------------------------
--ttttcctttaaaaa---------ttagaacatatgagagtttaaaaattgtgtactga
tca---------------------------------------------------------
------------------------------------------------------------
------------------------------------------------------------
---------------------------------------acagactttgtagtgctgtga
gc--atttattggtc---------------------------------------------
--------------------------------------------tgtctgttgcatttgc
tttttgat----acagagatgttacaa------------------------atcaccatt
tcatgta-------------------ttgtttttttctcattttttattcattttcaac-
-atggttattgt------------------------------------------------
------------------------------------------------------------
------------------------------------------------------------
------------------------------------------------------------
------------------------------------------------------------
------------------------------------------------------------
------------------------------------------------------------
------------------------------------------------------------
------------------------------------------------------------
------------------------------------------------------------
------------------------------------------------------------
------------------------------------------------------------
------------------------------------------------------------
------------------------------------------------------------
------------------------------------------------------------
------------------------------------------------------------
------------------------------------------------------------
------------------------------------------------------------
------------------------------------------------------------
------------------------------------------------------------
------------------------------------------------------------
------------------------------------------------------------
------------------------------------------------------------
------------------------------------------------------------
------------------------------------------------------------
------------------------------------------------------------
------------------------------------------------------------
------------------------------------------------------------
------------------------------------------------------------
------------------------------------------------------------
------------------------------------------------------------
------------------------------------------------------------
------------------------------------------------------------
------------------------------------------------------------
----------
>Gypsy85|1787141
------------------------------------------------------------
------------------------------------------------------------
--------------------------------------------------------tgtg
gcgtgtgtgtg-------------------------------------------------
------------------------------------------------------------
------------------------------------------------------------
------------------------------------------------------------
------------------------------------------------------------
------------------------------------------------------------
-----------------------------------------ttgctgcactagattattg
gttctt------------------------------------------------------
------------------------------------------------------------
------------------------------------------------------------
------------------------------------------------------------
------------------------------------------------------------
------------------------------------------------------------
------------------------------------------------------------
------------------------------------------------------------
------------------------------------------------------------
------------------------------------------------------------
------------------------------------------------------------
------------------------------------------------------------
------------------------------------------------------------
------------------------------------------------------------
------------------------------------------------------------
------------------------------------------------------------
------------------------------------------------------------
------------------------------------------------------------
------------------------------------------------------------
------------------------------------------------------------
------------------------------------------------------------
------------------------------------------------------------
------------------------------------------------------------
------------------------------------------------------------
------------------------------------------------------------
------------------------------------------------------------
------------------------------------------------------------
------------------------------------------------------------
------------------------------------------------------------
------------------------------------------------------------
------------------------------------------------------------
------------------------------------------------------------
------------------------------------------------------------
------------------------------------------------------------
------------------------------------------------------------
------------------------------------------------------------
------------------------------------------------------------
------------------------------------------------------------
------------------------------------------------------------
------------------------------------------------------------
------------------------------------------------------------
------------------------------------------------------------
------------------------------------------------------------
------------------------------------------------------------
------------------------------------------------------------
------------------------------------------------------------
------------------------------------------------------------
------------------------------------------------------------
------------------------------------------------------------
------------------------------------------------------------
------------------------------------------------------------
------------------------------------------------------------
------------------------------------------------------------
------------------------------------------------------------
------------------------------------------------------------
------------------------------------------------------------
------------------------------------------------------------
------------------------------------------------------------
------------------------------------------------------------
------------------------------------------------------------
------------------------------------------------------------
------------------------------------------------------------
------------------------------------------------------------
------------------------------------------------------------
------------------------------------------------------------
------------------------------------------------------------
------------------------------------------------------------
------------------------------------------------------------
------------------------------------------------------------
------------------------------------------------------------
------------------------------------------------------------
------------------------------------------------------------
------------------------------------------------------------
------------------------------------------------------------
------------------------------------------------------------
------------------------------------------------------------
------------------------------------------------------------
------------------------------------------------------------
------------------------------------------------------------
------------------------------------------------------------
------------------------------------------------------------
------------------------------------------------------------
------------------------------------------------------------
------------------------------------------------------------
------------------------------------------------------------
------------------------------------------------------------
------------------------------------------------------------
------------------------------------------------------------
------------------------------------------------------------
------------------------------------------------------------
------------------------------------------------------------
------------------------------------------------------------
------------------------------------------------------------
------------------------------------------------------------
------------------------------------------------------------
------------------------------------------------------------
------------------------------------------------------------
------------------------------------------------------------
------------------------------------------------------------
------------------------------------------------------------
------------------------------------------------------------
------------------------------------------------------------
------------------------------------------------------------
------------------------------------------------------------
------------------------------------------------------------
------------------------------------------------------------
------------------------------------------------------------
------------------------------------------------------------
------------------------------------------------------------
------------------------------------------------------------
------------------------------------------------------------
------------------------------------------------------------
------------------------------------------------------------
------------------------------------------------------------
------------------------------------------------------------
------------------------------------------------------------
------------------------------------------------------------
------------------------------------------------------------
------------------------------------------------------------
------------------------------------------------------------
------------------------------------------------------------
------------------------------------------------------------
------------------------------------------------------------
------------------------------------------------------------
------------------------------------------------------------
------------------------------------------------------------
------------------------------------------------------------
------------------------------------------------------------
------------------------------------------------------------
------------------------------------------------------------
------------------------------------------------------------
------------------------------------------------------------
------------------------------------ttttattatcggaagggtatttta
ttttg---------aaaggcggtttaaaggaaatggacatgaca----------------
------aacaattaattactttccttttccttcaatattttg-cattcttcttatttcag
tgtttaaagtt-tcgatagtgttctcttt------acatccatgtgaaaaataatatagg
tatttttaagtgagta--------------------------------------------
--tgaccgcgtaggcgcgagataa-----------------------tagctgacgtagt
ttccggtgcgcgctcactttgtg-agatggcgtccgacaga-------------------
---------------------caggtgcg-tttttcggctcctcttat-aaatgcctata
ttattacattgatatggatgtttagattat------------------------------
------------------------------------tcagtatcttcagtaaggtaaact
------------------------------------------------------------
attgtatcattattgtga-gggaaacag--------------------------atttgg
a----------------------------tcataattgaggg------------------
------------------------------------------------------------
------------------------------------------------------------
-----------------------------tggaacgttccatataag-------------
----------------ttaagttta-----------------------------------
----------------------------------------atgagcacaatagctagtcc
aaatta-aattctgtatatgtttattattatgtttcttttactttt--------------
------------------------------------------attacatataaattatct
----------atgtaaaatgtgaattagggcttt-aattaaatccggttgacactttaca
tttatttttgagaaggtttatgtagcatatctgca-------------------------
--ttttcctgtaaaaa---------tgagaacaaat--gagtct-aaaattgtgtactga
tca----acagacatcgctgtgctgtgaagatttattggactgatgtctgtt--atttgc
tttatgatacaggtatgttacaagtcaaaat--------------------tttt-----
---------------------------------tgtttatttttaacatggttattgtgc
tcatgcgctcactt-tgtgagatggcgtccgacag----acagacattgctgtgctgtga
ag--atttaatgaac---------------------------------------------
--------------------------------------------tgtctgttatat--gc
tttatgat----acagagagacaagatt----------------------aaactcaagt
tcgacca-------------------cattgctgtatggatcctttcatttaaaccaac-
-aaacacaacgcag----------------------------------------------
------------------aaggacatccattaca--------------------------
------------------------------------------------------------
------------------------------------------------------------
------------------------------------------------------------
------------------------------------------------------------
------------------------------------------------------------
------------------------------------------------------------
------------------------------------------------------------
------------------------------------------------------------
------------------------------------------------------------
------------------------------------------------------------
------------------------------------------------------------
------------------------------------------------------------
------------------------------------------------------------
------------------------------------------------------------
------------------------------------------------------------
------------------------------------------------------------
------------------------------------------------------------
------------------------------------------------------------
------------------------------------------------------------
------------------------------------------------------------
------------------------------------------------------------
------------------------------------------------------------
------------------------------------------------------------
------------------------------------------------------------
------------------------------------------------------------
------------------------------------------------------------
------------------------------------------------------------
------------------------------------------------------------
------------------------------------------------------------
------------------------------------------------------------
------------------------------------------------------------
------------------------------------------------------------
----------
>Gypsy85|1900966
------------------------------------------------------------
------------------------------------------------------------
--------------------------------------------------------tgtg
gcgtgtgtgtg-------------------------------------------------
------------------------------------------------------------
------------------------------------------------------------
------------------------------------------------------------
------------------------------------------------------------
------------------------------------------------------------
------------------------------------------tgttgcactagattattg
gttcct------------------------------------------------------
------------------------------------------------------------
------------------------------------------------------------
------------------------------------------------------------
------------------------------------------------------------
------------------------------------------------------------
------------------------------------------------------------
------------------------------------------------------------
------------------------------------------------------------
------------------------------------------------------------
------------------------------------------------------------
------------------------------------------------------------
------------------------------------------------------------
------------------------------------------------------------
------------------------------------------------------------
------------------------------------------------------------
------------------------------------------------------------
------------------------------------------------------------
------------------------------------------------------------
------------------------------------------------------------
------------------------------------------------------------
------------------------------------------------------------
------------------------------------------------------------
------------------------------------------------------------
------------------------------------------------------------
------------------------------------------------------------
------------------------------------------------------------
------------------------------------------------------------
------------------------------------------------------------
------------------------------------------------------------
------------------------------------------------------------
------------------------------------------------------------
------------------------------------------------------------
------------------------------------------------------------
------------------------------------------------------------
------------------------------------------------------------
------------------------------------------------------------
------------------------------------------------------------
------------------------------------------------------------
------------------------------------------------------------
------------------------------------------------------------
------------------------------------------------------------
------------------------------------------------------------
------------------------------------------------------------
------------------------------------------------------------
------------------------------------------------------------
------------------------------------------------------------
------------------------------------------------------------
------------------------------------------------------------
------------------------------------------------------------
------------------------------------------------------------
------------------------------------------------------------
------------------------------------------------------------
------------------------------------------------------------
------------------------------------------------------------
------------------------------------------------------------
------------------------------------------------------------
------------------------------------------------------------
------------------------------------------------------------
------------------------------------------------------------
------------------------------------------------------------
------------------------------------------------------------
------------------------------------------------------------
------------------------------------------------------------
------------------------------------------------------------
------------------------------------------------------------
------------------------------------------------------------
------------------------------------------------------------
------------------------------------------------------------
------------------------------------------------------------
------------------------------------------------------------
------------------------------------------------------------
------------------------------------------------------------
------------------------------------------------------------
------------------------------------------------------------
------------------------------------------------------------
------------------------------------------------------------
------------------------------------------------------------
------------------------------------------------------------
------------------------------------------------------------
------------------------------------------------------------
------------------------------------------------------------
------------------------------------------------------------
------------------------------------------------------------
------------------------------------------------------------
------------------------------------------------------------
------------------------------------------------------------
------------------------------------------------------------
------------------------------------------------------------
------------------------------------------------------------
------------------------------------------------------------
------------------------------------------------------------
------------------------------------------------------------
------------------------------------------------------------
------------------------------------------------------------
------------------------------------------------------------
------------------------------------------------------------
------------------------------------------------------------
------------------------------------------------------------
------------------------------------------------------------
------------------------------------------------------------
------------------------------------------------------------
------------------------------------------------------------
------------------------------------------------------------
------------------------------------------------------------
------------------------------------------------------------
------------------------------------------------------------
------------------------------------------------------------
------------------------------------------------------------
------------------------------------------------------------
------------------------------------------------------------
------------------------------------------------------------
------------------------------------------------------------
------------------------------------------------------------
------------------------------------------------------------
------------------------------------------------------------
------------------------------------------------------------
------------------------------------------------------------
------------------------------------------------------------
------------------------------------------------------------
------------------------------------------------------------
------------------------------------------------------------
------------------------------------------------------------
------------------------------------------------------------
------------------------------------------------------------
------------------------------------------------------------
------------------------------------------------------------
------------------------------------------------------------
------------------------------------------------------------
------------------------------------------------------------
------------------------------------------------------------
------------------------------------------------------------
---------------------------------tttttttattattggaagggtatttta
ttttg---------aaaggcggtttaaaggaaataaacatg-------------------
-------acaattaattactttccttttacttcaatattttg-cattcttcttatttcag
tgtttaaagtt-tcgatagtgttctcttt------acatccatgtgaaaaataatatagg
tatttataagcgagta--------------------------------------------
--tgaccgcgtaggcgcaggatta-----------------------tagctgatgtagt
ttccggtgcgcgctcactttgtg-agatggcgtccaacaga-------------------
---------------------caggtgcg-tttttcggctcctcttat-aaatgcctata
ttattacattgatatggatgtttagatgat------------------------------
------------------------------------tcagtatcttcagtaaggttaatt
------------------------------------------------------------
attgtatcattattgtga-gggaaacag--------------------------atttgg
a----------------------------tcataattgagtg------------------
------------------------------------------------------------
------------------------------------------------------------
-----------------------------tggagcgtttcatataaa-------------
----------------ttaagttta-----------------------------------
----------------------------------------atgagcacaatggctagtct
aaatta-aattctgtatatgttcattattttgtttctttttctttt--------------
------------------------------------------attacatataaattatat
----------atgtaaaatgtgaattagtgcttt-aatttaatcgggttgacactttaca
tttatttttgagaaggtttatgtagcatatctgca-------------------------
--ttttcatattaaaa---------gaagaacaaat--gagtttaaaaatggtgtactga
tca---------------------------------------------------------
------------------------------------------------------------
------------------------------------------------------------
---------------------------------------acagacattgctgtgctgtga
ag--atttgtgggac---------------------------------------------
-----------------------------------------tgatgtctgttatat--tc
tttatgag----acagagagacaagaat----------------------aaactcaagt
tcgacca-------------------cattgctgtatggatcctttcttttaaaccaac-
-aaacacaacgcag----------------------------------------------
------------------aaggacatccattaca--------------------------
------------------------------------------------------------
------------------------------------------------------------
------------------------------------------------------------
------------------------------------------------------------
------------------------------------------------------------
------------------------------------------------------------
------------------------------------------------------------
------------------------------------------------------------
------------------------------------------------------------
------------------------------------------------------------
------------------------------------------------------------
------------------------------------------------------------
------------------------------------------------------------
------------------------------------------------------------
------------------------------------------------------------
------------------------------------------------------------
------------------------------------------------------------
------------------------------------------------------------
------------------------------------------------------------
------------------------------------------------------------
------------------------------------------------------------
------------------------------------------------------------
------------------------------------------------------------
------------------------------------------------------------
------------------------------------------------------------
------------------------------------------------------------
------------------------------------------------------------
------------------------------------------------------------
------------------------------------------------------------
------------------------------------------------------------
------------------------------------------------------------
------------------------------------------------------------
----------
>Gypsy85|1900967
accactgtccttgacgcatcaaaaatgaatctgatcctgaaagctgaggtgacagcacct
acacaatttaggggagacggttcagataaatgatgagggtgtatttgagcaaactggacg
tgactgattctgaaaagattggtgagatatttaagagtaatggggcaggccaaagatgtg
acgaaggtatggctgcgcaatggtacaacatctctttctgttgactctcttttctgtttt
gaagcagcactttggggaccaatgcagttcaggtatccccttagcggaattctactctgt
gagactgaatcctagaaagggtgcgtgggactactggataaggctgaataaggtagaaga
ttcagggatgcaaagtgtgtcaaagcagtgagaatagcacgactgctcattgtcggatgt
ataacttgaatttcaagtgttttgtagaggagcatgtaagttacaactgtagaagcactc
caccaagagtgggctctggtcgacgtgatgatatcttgctgcagggaaactagacagctc
ccttcgggtagaagacgaagtagggttgtgtagtaatccctctggtgtagctaattttga
atttgttt----------------------------------------------------
------------------------------------------------------------
------------------------------------------------------------
------------------------------------------------------------
------------------------------------------------------------
--------------------------attactccgt------------------------
------------------------------------------------------------
------------------------------------------------------------
------------------------------------------------------------
------------------------------------------------------------
------------------------------------------------------------
------ctgtgacagtctgttg--------------------------------------
---------------------------------------------------------aca
atactaaaactgtcgttttccaaaacagta------------------------------
------------------------------------------------------------
------------------------------------------------------------
------------------------------------------------------------
------------------------------------------------------------
------------------------------------------------------------
------------------------------------------------------------
------------------------------------------------------------
-----------------------------------------------tgcaagttaaaca
gagtggtaatttgttctatgcaagcgtgcttttgcag---------------------gg
caaagttgaggtccagggtatgttggacagtgggtcga-----tggcgactatgttgagc
gcggatgtggttcctcaac----tcagagatgccggggtgctgaaccaaga--catccga
agctctttagatattgttttggtaggttgcggtgggaaacaaactagtcctga---tggt
gtaat-------------------taatttgaagcttcaagtctat--------------
--------ggtgtttctgtgttcctgtcttgatatgcgagaggc---------cagtagg
acccgattatacttgg--------------------------------------------
------------------------------------------------------------
------------------------------------------------------------
------------------------------------------------------------
------------------------------------------------------------
------------------------------------------------------------
------------------------------------------------------------
------------------------------------------------------------
------------------------------------------------------------
------------------------------------------------------------
------------------------------------------------------------
------------------------------------------------------------
------------------------------------------------------------
------------------------------------------------------------
------------------------------------------------------------
------------------------------------------------------------
------------------------------------------------------------
------------------------------------------------------------
------------------------------------------------------------
------------------------------------------------------------
------------------------------------------------------------
------------------------------------------------------------
----------------------------------------------------------ac
ctaatgtcttgaagtctttcataagccagatgaagcagacagatcagttttggaaggtgg
taaagagacctgattcagttacgcaaactgacaacaacaaatttttgtgcctgctgtcct
gtatagagagatggaggggtgattcaattcctgtcaaggtgggtacgttgaaattgaggt
catgtgtgacgttaaagcctatgagtgaacacctcgtttggggtcgattgcctccagggt
ctgtacagtcagtaggaagcacagtgctcattgaaccaagcacttctcgctgtgtgcatc
gaaacatcttggttag-agggttgtatcacctttatggggtaatggctggcttccagtaa
agacaatccatccaaccaattcagagattgtgctgaggaaaaatgctacagtggcagatg
tgtttccatgcattgctttggagtaccttgtgcaaaacacagatctgattaatcataacc
attgt-acagtatgttctgacaggtcaaggaacagtttaacaactagagagttcacttcc
acagcaagtttagtaagtgaaagcagattaaatgacctgggactaaacaatctggctatc
aaggattgtgaagtatctcctttttggaagaacaagctcgttgatctagttgaaaaatat
ga--gtgtgttttctagacacagtttggattgtggcaaagcaaaatacttttgtcatcgt
atgagaattacagacgacaggccttttcgtcttccgtatctccaactatctcttctgtgc
attatttaaagttgaaagagactctagataatatgg---agaaggaaattattagatagt
cgaacagtgagtttgcatcaccattgttcttcttgtggaacaagaactgagatttaagga
tttgcactgattataggtggctgaatgcgcacacagtgaaagatgctcatcccctccctc
accaagacgatgtgttgactgctttgggtggggaacgcgtactttagcaccttggatctg
acttctgtttactacaacatcacattacatgaagatgataagaaattcaaagcgttctgt
tcaccgttgggtcttcatgaatataatcggttgcctcaaggattgtgcaacagtccagcg
acatttatgagactaatgttaactgtgtttggtgaccagaatttcttgagtcttttgtgt
tatttagatgatttttttagtttttggtaagtcagaagaagagagtttggagcggcttga
gatggtgtttcgacgtctaaaagaccacaatttgaaacaatctcctttaaaatgcagatt
tttgaggaggtcagtaaattttttgggtcatatcatttctgaagatagggtcgccagtga
tccagcaaaa--------------------------------------------------
------------------------------------------------------------
------------------------------------------------------------
-------------------------------aattgaagcgatctaaggtgtctctagga
aagaattgatggaggatgatggtgttacaccatcagcccatataatcaggtcttttttag
gaa------tagtggtctactaccaacactttatagaggattgctctttgatgactagac
ccttatttcagc-tttgactggtaagaataaacctagggtgagaagagggataaagcagc
tgaagggaa---gtcgaaagctttctctgtcagattggactgatgatcgtcgtacagccc
tgagaaatttgaaggctgccttgcttagtcaggttttgctcgcttacccagatttttcga
agccatttctgttgtctgtagatgcctctaccagtgggctcggtgcagttttgtcttagg
ttcgggaggggagtgcggtagcaaggc------cgtttgcatcgaaatctttaaatcttg
cacagtcaaagtacccagcacacagacttgagtttttagcgatgaagtgggcaatttttg
acaagttt----------------------------------------------------
------------------------------------------------------------
------------------------------------------------------------
------------------------------------------------------------
------------------------------------------------------------
------------------------------------------------------------
------------------------------------------------------------
------------------------------------------------------------
------------------------------------------------------------
------------------------------------------------------------
------------------------------------------------------------
------------------------------------------------------------
------------------------------------------------------------
------------------------------------------------------------
------------------------------------------------------------
------------------------------------------------------------
------------------------------------------------------------
------------------------------------------------------------
------------------------------------------------------------
------------------------------------------------------------
------------------------------------------------------------
------------------------------------------------------------
------------------------------------------------------------
------------------------------------------------------------
------------------------------------------------------------
------------------------------------------------------------
------------------------------------------------------------
------------------------------------------------------------
------------------------------------------------------------
------------------------------------------------------------
------------------------------------------------------------
------------------------------------------------------------
------------------------------------------------------------
------------------------------------------------------------
------------------------------------------------------------
------------------------------------------------------------
------------------------------------------------------------
------------------------------------------------------------
------------------------------------------------------------
------------------------------------------------------------
------------------------------------------------------------
------------------------------------------------------------
------------------------------------------------------------
------------------------------------------------------------
------------------------------------------------------------
------------------------------------------------------------
--------------------------------gctcattggctcagtgaatacaggttta
ctgtatggactgataataacccgctcaagtacattctcacaaaatccaagctggatgcat
gtgaacaatgttgggtagcgaagctgtcaccatacaattttgacgtccagtatattcctg
gacagatcaata-tagtggcagacgcattaagcagacagctgtttg----tgactttagg
aattcttcatcgattgactagaattccttacaatgttttgctgcatgagg------ctct
tgcagttgagcgagtgcgagatacatttcatctttcatgtg----tccagatgcaggagt
agatgatggttcctcagagcatgcagagggcgag--------tttgtatgttgggtttac
ttgctgttccgggacagtctcgagatcagatttgtcagctgttcttaaatctcatcagga
ctgggagaatggtgcagccattaggattgtgacttatgtgcagcatttag----------
------agagtatgtcggacgtagagcaaagttggcttggtagtatcaaccatgttgaat
tgttggaaaaacagaaccaggatcctgtgattgac-agtatgaagttctttgttgagaga
ggtggacggccctctcgtagagaaaaagtgtacgagtccaaaacaacatagaaaattttg
agacagtgggataagcttgtg--------ttaaggttgggtgaggttaaagagtctcgaa
gaatctggtgtcttagacaaatacttaccagtttgttatgccaacagctctttgaagtac
tgtcctgaagggtgtacatgata------gtcatcagggtcagaatgtcaccctttggtt
ggccagacaatggttcttctaggtgtctatggaaggagacataaa-aagtatgtcaatga
gtgtgaaaaatgcgttttgagtaaacg---------------------------------
---------------------------------ccttgcctttcggtctgcagaggattc
caacaacaggtcggtcgatgtattagtgatcact----------------g---------
---------------------------------------atcattttactaaacttgcct
gtgcctatgtgtgtcta------------------aatcaaactgcataagcggttgcac
gtgttttgtgaaacaagttttttagtatttatgggttacattccgcgtacacgaggcacg
tacattctgacagag-----------------gcgc-tgatggttgagctactgcggttg
tcg---------------------------------------------------------
-----ggtgtgagaatatcgcacaccactccatatcatcc--------------------
------------------------------------------------------------
---------------catggggaatggacaaacgg----aaagatttaatcgtactctgg
gtgatatgatccgttcgctctctctgaggtccaaagttaagtaaccacaaatgttgaata
cacctaccttagcgttcaattgtacgagacacgagaccactgggtattcactgttc----
ttcttgatgtttggatgaacaccaagattactggtagatgtcttgtttcaaaccgtcatc
tcgagcaacgagtcaattgatgtt--caagtatgttcagtcgcttaagaaagacttgag-
-agaagcaatgtcagttgctcaggaacattctaaacgccaccagactaaacaagctgag-
------------------------------------------------------------
------------------------------------------------------------
------------------------------------------------------------
------------------------------------------------------------
------------------------------------------------------------
------------------------------------------------------------
------------------------------------------------------------
------------------------------------------------------------
------------------------------------------------------------
------------------------------------------------------------
------------------------------------------------------------
------------------------------------------------------------
------------------------------------------------------------
------------------------------------------------------------
------------------------------------------------------------
------------------------------------------------------------
------------------------------------------------------------
------------------------------------------------------------
------------------------------------------------------------
------------------------------------------------------------
------------------------------------------------------------
------------------------------------------------------------
------------------------------------------------------------
------------------------------------------------------------
------------------------------------------------------------
------------------------------------------------------------
------------------------------------------------------------
------------------------------------------------------------
------------------------------------------------------------
------------------------------------------------------------
------------------------------------------------------------
------------------------------------------------------------
------------------------------------------------------------
----------
>Gypsy85|2075896
------------------------------------------------------------
------------------------------------------------------------
--------------------------------------------------------tgtc
gtgtgtgtgtg-------------------------------------------------
------------------------------------------------------------
------------------------------------------------------------
------------------------------------------------------------
------------------------------------------------------------
------------------------------------------------------------
-----------------------------------------ttgttgcactagattattg
gttcct------------------------------------------------------
------------------------------------------------------------
------------------------------------------------------------
------------------------------------------------------------
------------------------------------------------------------
------------------------------------------------------------
------------------------------------------------------------
------------------------------------------------------------
------------------------------------------------------------
------------------------------------------------------------
------------------------------------------------------------
------------------------------------------------------------
------------------------------------------------------------
------------------------------------------------------------
------------------------------------------------------------
------------------------------------------------------------
------------------------------------------------------------
------------------------------------------------------------
------------------------------------------------------------
------------------------------------------------------------
------------------------------------------------------------
------------------------------------------------------------
------------------------------------------------------------
------------------------------------------------------------
------------------------------------------------------------
------------------------------------------------------------
------------------------------------------------------------
------------------------------------------------------------
------------------------------------------------------------
------------------------------------------------------------
------------------------------------------------------------
------------------------------------------------------------
------------------------------------------------------------
------------------------------------------------------------
------------------------------------------------------------
------------------------------------------------------------
------------------------------------------------------------
------------------------------------------------------------
------------------------------------------------------------
------------------------------------------------------------
------------------------------------------------------------
------------------------------------------------------------
------------------------------------------------------------
------------------------------------------------------------
------------------------------------------------------------
------------------------------------------------------------
------------------------------------------------------------
------------------------------------------------------------
------------------------------------------------------------
------------------------------------------------------------
------------------------------------------------------------
------------------------------------------------------------
------------------------------------------------------------
------------------------------------------------------------
------------------------------------------------------------
------------------------------------------------------------
------------------------------------------------------------
------------------------------------------------------------
------------------------------------------------------------
------------------------------------------------------------
------------------------------------------------------------
------------------------------------------------------------
------------------------------------------------------------
------------------------------------------------------------
------------------------------------------------------------
------------------------------------------------------------
------------------------------------------------------------
------------------------------------------------------------
------------------------------------------------------------
------------------------------------------------------------
------------------------------------------------------------
------------------------------------------------------------
------------------------------------------------------------
------------------------------------------------------------
------------------------------------------------------------
------------------------------------------------------------
------------------------------------------------------------
------------------------------------------------------------
------------------------------------------------------------
------------------------------------------------------------
------------------------------------------------------------
------------------------------------------------------------
------------------------------------------------------------
------------------------------------------------------------
------------------------------------------------------------
------------------------------------------------------------
------------------------------------------------------------
------------------------------------------------------------
------------------------------------------------------------
------------------------------------------------------------
------------------------------------------------------------
------------------------------------------------------------
------------------------------------------------------------
------------------------------------------------------------
------------------------------------------------------------
------------------------------------------------------------
------------------------------------------------------------
------------------------------------------------------------
------------------------------------------------------------
------------------------------------------------------------
------------------------------------------------------------
------------------------------------------------------------
------------------------------------------------------------
------------------------------------------------------------
------------------------------------------------------------
------------------------------------------------------------
------------------------------------------------------------
------------------------------------------------------------
------------------------------------------------------------
------------------------------------------------------------
------------------------------------------------------------
------------------------------------------------------------
------------------------------------------------------------
------------------------------------------------------------
------------------------------------------------------------
------------------------------------------------------------
------------------------------------------------------------
------------------------------------------------------------
------------------------------------------------------------
------------------------------------------------------------
------------------------------------------------------------
------------------------------------------------------------
------------------------------------------------------------
------------------------------------------------------------
------------------------------------------------------------
------------------------------------------------------------
------------------------------------------------------------
------------------------------------------------------------
------------------------------------------------------------
------------------------------------------------------------
------------------------------------------------------------
------------------------------------------------------------
----------------------------------ttttttattatcggaagggtatttta
ttttg---------aaaggcggtttaaaggaaatagacatgaca----------------
------agcaattaattactttccttttacttcaatattttg-cattcttcttatttcag
tgtttaaagtt-tcgatagtgttctcttt------acatccatgtgaaaaataatatagg
tatttataagcgagta--------------------------------------------
--tgaccgcgtaggcgcgagagta-----------------------tagctgacgtagt
ttccggtgcgcgctcactttgtg-agatggcgtccaacaga-------------------
---------------------caggtgcg-tttttcggctcctcttat-aaatgccaata
ttattacattgatatggatgtttagattat------------------------------
------------------------------------tcagtatcttcagtaaggttaact
------------------------------------------------------------
attgtatcattattgttt-gggaaacag--------------------------gtttgg
a----------------------------tcataattgagtg------------------
------------------------------------------------------------
------------------------------------------------------------
-----------------------------tggagcgtttcatataag-------------
----------------ttaagttta-----------------------------------
----------------------------------------atgagcacaatggctagtcc
aaatta-aattctgtatatgttcattattttgtttctttttctttc--------------
------------------------------------------attacatataaattatat
----------atgtaaaatgtgaattagggctttaaatttaatcgggttgacactttacg
tttatttttgagaaggtttatgtagcatatctgca-------------------------
--ttttcctataaaaa---------tgtgaacaaat--gagtttaaaaattgtgtactga
tca---------------------------------------------------------
------------------------------------------------------------
------------------------------------------------------------
---------------------------------------acagacattgctgtgctgtga
ag--atatgttggac---------------------------------------------
-----------------------------------------tgatgtctgttatat--tc
tttatgat----acagagagacaagaat----------------------aaactcaagt
tcgacca-------------------cattgctgtatggatcctttcatttaaaccatc-
-aaacacaacgcag----------------------------------------------
------------------aaggacatccgttaca--------------------------
------------------------------------------------------------
------------------------------------------------------------
------------------------------------------------------------
------------------------------------------------------------
------------------------------------------------------------
------------------------------------------------------------
------------------------------------------------------------
------------------------------------------------------------
------------------------------------------------------------
------------------------------------------------------------
------------------------------------------------------------
------------------------------------------------------------
------------------------------------------------------------
------------------------------------------------------------
------------------------------------------------------------
------------------------------------------------------------
------------------------------------------------------------
------------------------------------------------------------
------------------------------------------------------------
------------------------------------------------------------
------------------------------------------------------------
------------------------------------------------------------
------------------------------------------------------------
------------------------------------------------------------
------------------------------------------------------------
------------------------------------------------------------
------------------------------------------------------------
------------------------------------------------------------
------------------------------------------------------------
------------------------------------------------------------
------------------------------------------------------------
------------------------------------------------------------
----------
>Gypsy85|2092172
------------------------------------------------------------
------------------------------------------------------------
------------------------------------------------------catgtg
gtgtg-------------------------------------------------------
------------------------------------------------------------
------------------------------------------------------------
------------------------------------------------------------
------------------------------------------------------------
------------------------------------------------------------
-----------------------------------------ttattgcactagattattg
gctcat------------------------------------------------------
------------------------------------------------------------
------------------------------------------------------------
------------------------------------------------------------
------------------------------------------------------------
------------------------------------------------------------
------------------------------------------------------------
------------------------------------------------------------
------------------------------------------------------------
------------------------------------------------------------
------------------------------------------------------------
------------------------------------------------------------
------------------------------------------------------------
------------------------------------------------------------
------------------------------------------------------------
------------------------------------------------------------
------------------------------------------------------------
------------------------------------------------------------
------------------------------------------------------------
------------------------------------------------------------
------------------------------------------------------------
------------------------------------------------------------
------------------------------------------------------------
------------------------------------------------------------
------------------------------------------------------------
------------------------------------------------------------
------------------------------------------------------------
------------------------------------------------------------
------------------------------------------------------------
------------------------------------------------------------
------------------------------------------------------------
------------------------------------------------------------
------------------------------------------------------------
------------------------------------------------------------
------------------------------------------------------------
------------------------------------------------------------
------------------------------------------------------------
------------------------------------------------------------
------------------------------------------------------------
------------------------------------------------------------
------------------------------------------------------------
------------------------------------------------------------
------------------------------------------------------------
------------------------------------------------------------
------------------------------------------------------------
------------------------------------------------------------
------------------------------------------------------------
------------------------------------------------------------
------------------------------------------------------------
------------------------------------------------------------
------------------------------------------------------------
------------------------------------------------------------
------------------------------------------------------------
------------------------------------------------------------
------------------------------------------------------------
------------------------------------------------------------
------------------------------------------------------------
------------------------------------------------------------
------------------------------------------------------------
------------------------------------------------------------
------------------------------------------------------------
------------------------------------------------------------
------------------------------------------------------------
------------------------------------------------------------
------------------------------------------------------------
------------------------------------------------------------
------------------------------------------------------------
------------------------------------------------------------
------------------------------------------------------------
------------------------------------------------------------
------------------------------------------------------------
------------------------------------------------------------
------------------------------------------------------------
------------------------------------------------------------
------------------------------------------------------------
------------------------------------------------------------
------------------------------------------------------------
------------------------------------------------------------
------------------------------------------------------------
------------------------------------------------------------
------------------------------------------------------------
------------------------------------------------------------
------------------------------------------------------------
------------------------------------------------------------
------------------------------------------------------------
------------------------------------------------------------
------------------------------------------------------------
------------------------------------------------------------
------------------------------------------------------------
------------------------------------------------------------
------------------------------------------------------------
------------------------------------------------------------
------------------------------------------------------------
------------------------------------------------------------
------------------------------------------------------------
------------------------------------------------------------
------------------------------------------------------------
------------------------------------------------------------
------------------------------------------------------------
------------------------------------------------------------
------------------------------------------------------------
------------------------------------------------------------
------------------------------------------------------------
------------------------------------------------------------
------------------------------------------------------------
------------------------------------------------------------
------------------------------------------------------------
------------------------------------------------------------
------------------------------------------------------------
------------------------------------------------------------
------------------------------------------------------------
------------------------------------------------------------
------------------------------------------------------------
------------------------------------------------------------
------------------------------------------------------------
------------------------------------------------------------
------------------------------------------------------------
------------------------------------------------------------
------------------------------------------------------------
------------------------------------------------------------
------------------------------------------------------------
------------------------------------------------------------
------------------------------------------------------------
------------------------------------------------------------
------------------------------------------------------------
------------------------------------------------------------
------------------------------------------------------------
------------------------------------------------------------
------------------------------------------------------------
------------------------------------------------------------
------------------------------------------------------------
------------------------------------------------------------
------------------------------------attcgttatctggagggcatttta
ttttg---------aaaggtgatctaaaggaaatggacaataaga---------------
----acaatatttaataaattacctttttctttaaaactttt-tgatattaaagtcttaa
tgtttaaagat-ttgatggtgttaacttt------acatcaatcc-------aatgtaag
tatttataagtgaata--------------------------------------------
--t--------aggcgcgagataa-----------------------cagctgacgtagt
ttccggtgcgcgcacactttctg-agatggagtccgacaga-------------------
---------------------caggtacg-ttttttagttcctcttat-taataccaata
ttatttaataaatatggacgtttagattat------------------------------
------------------------------------ttaat-------------------
------------------------------------------------------------
------------------------------------------------------------
------------------------------------------------------------
------------------------------------------------------------
------------------------------------------------------------
------------------------------------------------------------
------------------------------------------------------------
------------------------------------------------------------
------------------------------------------------------------
------------------------------------------------------------
------------------------------------------------------------
------------------------------------------------------------
------------------------------------------------------------
------------------------------------------------------------
------------------------------------------------------------
------------------------------------------------------------
------------------------------------------------------------
------------------------------------------------------------
------------------------------------------------------------
------------------------------------------------------------
------------------------------------------------------------
------------------------------------------------------------
------------------------------------------------------------
------------------------------------------------------------
------------------------------------------------------------
------------------------------------------------------------
------------------------------------------------------------
------------------------------------------------------------
------------------------------------------------------------
------------------------------------------------------------
------------------------------------------------------------
------------------------------------------------------------
------------------------------------------------------------
------------------------------------------------------------
------------------------------------------------------------
------------------------------------------------------------
------------------------------------------------------------
------------------------------------------------------------
------------------------------------------------------------
------------------------------------------------------------
------------------------------------------------------------
------------------------------------------------------------
------------------------------------------------------------
------------------------------------------------------------
------------------------------------------------------------
------------------------------------------------------------
------------------------------------------------------------
------------------------------------------------------------
------------------------------------------------------------
------------------------------------------------------------
------------------------------------------------------------
------------------------------------------------------------
------------------------------------------------------------
------------------------------------------------------------
------------------------------------------------------------
----------
