# Supplementary material for: Zebrafish transposable elements show extensive diversification in age, genomic distribution, and developmental expression
Source: Genome Res. 2022 Jul;32(7):1408–23. doi: 10.1101/gr.275655.121 (PMC9341512; doi:10.1101/gr.275655.121)
Supplement: Supplemental Material [file supp_gr.275655.121_Supplementary_data_2.tar.gz › supp-data-2/L1-135_DR.mafft.fa]

>L1-135_DR|74811
------------------------------------------------------------
------------------------------------------------------------
------------------------------------------------------------
------------------------------------------------------------
------------------------------------------------------------
------------------------------------------------------------
------------------------------------------------------------
------------------------------------------------------------
------------------------------------------------------------
------------------------------------------------------------
------------------------------------------------------------
------------------------------------------------------------
------------------------------------------------------------
------------------------------------------------------------
------------------------------------------------------------
------------------------------------------------------------
-----------------------------------------cactct----------act
gattt----atatgt------------------------------------gaatatgtg
cagttttatct--------------------------tagcccata---tataacaacaa
cattacc------tgttt---------------------aactgaatttggat-------
--------------------------------gctttaggggaggg---aggtgggtag-
-agttaaaataa------------aaaaaagtgtaacatcatcctaa-------------
--atttcatgtcctttttttacaat---------------aaagtccatccattgacca-
-----ctggttgtaa---agatat--ctcattacat-------------tgcactggaat
gaatta----------------------------------------------------cc
tacagt------------a---taaggggcaaactaat--ctaaaggactacc-------
----atagaatttagg-atctgtt-aata----cag------tttct-gaaacaaaac--
------------------------------------------------------------
------------------------------------------------------------
------------------------------------------------------------
------------------------------------------------------------
------------------------------------------------------------
------------------------------------------------------------
------------------------------------------------------------
------------------------------------------------------------
------------------------------------------------------------
------------------------------------------------------------
------------------------------------------------------------
--------------------------
>L1-135_DR|74812
------------------------------------------------------------
------------------------------------------------------------
------------------------------------------------------------
------------------------------------------------------------
------------------------------------------------------------
------------------------------------------------------------
------------------------------------------------------------
------------------------------------------------------------
------------------------------------------------------------
------------------------------------------------------------
------------------------------------------------------------
------------------------------------------------------------
------------------------------------------------------------
------------------------------------------------------------
------------------------------------------------------------
------------------------------------------------------------
------------------------------------------------------------
------------------------------------------------------------
------------------------------------------------------------
------------------------------------------------------------
------------------------------------------------------------
------------------------------------------------------------
------------------------------------------------------------
------------------------------------------------------------
-aatca----------------------------------------------------cc
tacagt------------a---taaggggcaaatt-------aaaggagtacc-------
----gtaaaatttggg-atgtctt-taaa----caa------ttttt-ggaagaaaacca
tac-aa---tggcac------aaga----a---ggtacctctcac---------gcta--
-----attgtttgat------------------------------t-------------t
--------gtgtatttt-tgtatgtgg-aa----------------tacagtatatg---
--tt-ttttt--------ag------ccttag----cc-gat-----gtataa-------
-caa----tacat------------ttac------------ctgttcaactg-aatctgg
atgctt---tggggcagg-ga--gggg--gaagagttaaaa---------tgtaaaa---
---------------aaaag------tgtatttt---------catgttaaatt---tca
a------gtg----tttt-------tt-----------------ctaaaat---------
-----aaaagaatgattataaaaaa-----------------------------------
------------------------------------------------------------
------------------------------------------------------------
--------------------------
>L1-135_DR|74813
------------------------------------------------------------
------------------------------------------------------------
------------------------------------------------------------
------------------------------------------------------------
------------------------------------------------------------
------------------------------------------------------------
------------------------------------------------------------
------------------------------------------------------------
------------------------------------------------------------
------------------------------------------------------------
------------------------------------------------------------
------------------------------------------------------------
------------------------------------------------------------
------------------------------------------------------------
------------------------------------------------------------
---------------------------------------------------------tac
atcacacatcaaaaata-----aaataagtttaa-ccacaacatcc--------------
----------------ctaagtaccaaaa----acataaaggaac--------attcttg
c-cctgtatctgaaaatgtgaggtcattaagactttctggc-aaaata----aatggcct
taatttgctcaattatta-----------------cag-aatgtatt-------------
---a-atgaaaatgtgctttgcttttattt--cccgtaa----------ttattaccag-
--gttgtcaaac------------taaaatgactgacatatgtctt---tttactgcaag
gcttttgatcacattctattggaa--------gaatatcaaaagcccatccaatga----
-----------------aaaatttagcacatgaaag-------------tatactggaaa
g----tatat------------------------------------------------ca
tatggtc---------------taaagagcaaatt----------aaaggaca-------
----ataaagtttgga-atctgtt-ttta----cag------tttct-ggaaactaacca
aat-at---tgacac------aag------------------------------------
------------------------------------------------------------
------------------------------------------------------------
------------------------------------------------------------
------------------------------------------------------------
------------------------------------------------------------
------------------------------------------------------------
------------------------------------------------------------
------------------------------------------------------------
------------------------------------------------------------
------------------------------------------------------------
--------------------------
>L1-135_DR|74814
------------------------------------------------------------
------------------------------------------------------------
------------------------------------------------------------
------------------------------------------------------------
------------------------------------------------------------
------------------------------------------------------------
------------------------------------------------------------
------------------------------------------------------------
------------------------------------------------------------
------------------------------------------------------------
------------------------------------------------------------
------------------------------------------------------------
------------------------------------------------------------
------------------------------------------------------------
------------------------------------------------------------
------------------------------------------------------------
------------------------------------------------------------
------------------------------------------------------------
------------------------------------------------------------
------------------------------------------------------------
-----------------ttcagatttgttc--catgttatgttt-----ttact-tcag-
--attaccaaac------------taaaatgattgacatgtgtctt---gttattgaaag
gcatttgatagcactctattggaa--------gaacatagtaagtccatccattgacca-
-----ctggctgaa----ggattggatacattacat-------------tgcagtggaaa
gaatcg----------------------------------------------------cc
tacagt------------a---taaatggcaaagt-------aaagaagtacc-------
----ataacattcggg-atctgtt-tata----caa------ttttt-ggaacaaaacca
tac-aa---tggcac------aagc----a---aatacctcatat---------gctact
ggttaattgattgat------------------------------attt-----gtatat
--------atgtatgta-----------------------------------aagtg-t-
--tt-ttctt--------tg------ccttag----cc-gat-----gtataa-------
-caa----tacat------------ttac------------ctgttcaactg-aacttgg
atgctt---tgggggagg-ga-ggtgg--gaagatttaaaa---------tgtga-----
---------------aaagg------tgtaattt---------catgttaaatt---tca
c------gtg----ttct-------gt-----------------ctacaat---------
-----aaaa-aa------------------------------------------------
------------------------------------------------------------
------------------------------------------------------------
--------------------------
>L1-135_DR|150354
------------------------------------------------------------
------------------------------------------------------------
------------------------------------------------------------
------------------------------------------------------------
------------------------------------------------------------
------------------------------------------------------------
------------------------------------------------------------
------------------------------------------------------------
------------------------------------------------------------
------------------------------------------------------------
------------------------------------------------------------
--------------------agcaaaactactcactagctagacctctactaactgaatt
a-gaaaaaataatgtttcatcagaatcctatgacaaattatattcccttgctttgtagca
aattagtcaatgggtctaaagaaacatcagaatttaagaaagattcttggtgtacagatt
tacaat-atgacctctgacagattcagaatggagccaaatatgtgt-taaagcccagaac
ttgtcaattaa--tactagatttaaaatgatccaatataactgggcaatgtgcacc-tat
atcacacctgaaaaact-----aaacaaatttaa-ccctgacatcc------------ca
gat------atatgtttcaaatgccaaaa----acataaaggaa----------------
------------------------------------------------------------
------------------------------------------------------------
------------------------------------------------------------
------------------------------------------------------------
------------------------------------------------------------
------------------------------------------------------------
------------------------------------------------------------
------------------------------------------------------------
------------------------------------------------------------
------------------------------------------------------------
------------------------------------------------------------
------------------------------------------------------------
------------------------------------------------------------
------------------------------------------------------------
-----------------------------------ttaaaa---------tgt------a
a--------------aaaag------tgtatttt---------catgctaaatt---tca
a------g-------tct-------tgtt--------------tctacaat---------
-----gaaaaaacgtttaaacaaaaa----------------------------------
------------------------------------------------------------
------------------------------------------------------------
--------------------------
>L1-135_DR|150355
------------------------------------------------------------
------------------------------------------------------------
------------------------------------------------------------
------------------------------------------------------------
------------------------------------------------------------
------------------------------------------------------------
------------------------------------------------------------
------------------------------------------------------------
------------------------------------------------------------
------------------------------------------------------------
------------------------------------------------------------
------------------------------------------------------------
------------------------------------------------------------
------------------------------------------------------------
------------------------------------------------------------
------------------------------------------------------------
------------------------------------------------------------
------------------------------------------------------------
------------------------------------------------------------
------------------------------------------------------------
------------------------------------taagtttg-----tcattaccag-
--gttttcaaac------------taaaatggttaacatgtgtctt---attattgtaag
gtgtttgatagcattctattggaa--------gaacatgaaaagtccattcattgacca-
-----caggctgaa----agatttgacacaatacat-------------tgcacagaaaa
gaatca----------------------------------------------------cc
taaaa-------------------------------------------------------
----ataaaatgttgg-atctgtt-tata----caa------ttttt-ggaacaaaacca
tac-aa---tggcac------aagc----a---aatacctctcac---------gctact
gattaattgattgat------------------------------atgt-----gtacat
--------gc--------------------------------------------------
--tt-ttact--------tg------tctcag----cc-cat-----gtctaa-------
-cta----tacat------------ttac------------ctgttaaactg-aaattaa
atactt---tgggggagg--------------gggttaaaa---------tataa-----
---------------agaa-----------------------------------------
------------------------------------------------------------
------------------------------------------------------------
------------------------------------------------------------
------------------------------------------------------------
--------------------------
>L1-135_DR|150356
------------------------------------------------------------
------------------------------------------------------------
------------------------------------------------------------
------------------------------------------------------------
------------------------------------------------------------
------------------------------------------------------------
------------------------------------------------------------
------------------------------------------------------------
------------------------------------------------------------
------------------------------------------------------------
------------------------------------------------------------
------------------------------------------------------------
------------------------------------------------------------
------------------------------------------------------------
------------------------------------------------------------
------------------------------------------------------------
------------------------------------------------------------
------------------------------------------------------------
------------------------------------------------------------
---------------------------------tctaa-aaacaattccagtt---acct
gaa------atatgtgttttgggtttattt--cttgtaagtttg-----tcattaccag-
--attatcaagc------------taaaataattgatatatgtctt---gttattgcaat
actttcgatagctcactattggaa--------aaacatagaaagtctatccattgatca-
-----ctggctaga----agatttgatacattacat-------------tgcactggaaa
gaatcg----------------------------------------------------cc
tacagt------------a---taaagggcaaatt-------aaaggagtacc-------
----ataaaatttatg-atacgtt-tata----caa------ctttt-gtaacataacaa
tac-aa---tggcac------aagc----a---aatacctctcac---------gctatt
ggttaattaattgat------------------------------atat-----ggatat
--------gtgtatttt-tgtattggg-at----------------tacagtatctg-t-
--tt-tcatt--------tg------ccttag----ccatgt-----gtataa-------
-taa----tacat------------ttac------------ctgttcaactg-aatctgg
atgctt---tgggggagg-tagggggg--gaagagttaaaa---------tgtaaaaaa-
---------------aaaag------tgtatttt---------catgccaaatt---tca
a------gtg----tttt-------tt-----------------ctgcaaa---------
-----aaaacaa------------------------------------------------
------------------------------------------------------------
------------------------------------------------------------
--------------------------
>L1-135_DR|150357
------------------------------------------------------------
------------------------------------------------------------
------------------------------------------------------------
------------------------------------------------------------
------------------------------------------------------------
------------------------------------------------------------
------------------------------------------------------------
------------------------------------------------------------
------------------------------------------------------------
------------------------------------------------------------
------------------------------------------------------------
------------------------------------------------------------
------------------------------------------------------------
------------------------------------------------------------
------------------------------------------------------------
------------------------------------------------------------
------------------------------------------------------------
------------------------------------------------------------
------------------------------------------------------------
------------------------------------------------------------
------------------------------------------------------------
------------------------------------------------------------
------------------------------------------------------------
------------------------------------------------------------
------------------------------------------------------------
------------------------------------------------------------
---------------------------------cag------tttct-ggaaaaaaa--a
aac-at---tggcac------aaga---aac-aaatacctctcac---------tctatc
------tcactctactgattgattgattgattgata--------tgagt-----gtatgt
--------g-----ttt-tgtatgtgg-aaa---------------tacagtgtact---
-gtt-t------------------------------------------------------
------------------------------------------------------------
------------------------------------------------------------
------------------------------------------------------------
------------------------------------------------------------
------------------------------------------------------------
------------------------------------------------------------
------------------------------------------------------------
--------------------------
>L1-135_DR|150358
-ataactaaagttaacaaatctgtataggtgctccacactattagttgctttattcgacc
gcataaatattataaagatgaatatacttcccaaatttttgtatttatttcactctattt
cacttttccttctactaggttttttttcccagtattaactaaaatcctttggaacaatag
acgtgcaagactccgacttacattgttatataatagagaaggtggcccaacttgcagtga
tactattggtctgcccacctagctaatgccacctataagttttcatctt----actatct
tgggtacaaatagaattgaagatagcaaaagggatggatataaagacgattttgtactct
gatttatacaaaatttgtaaaaaaaataaaataaaatccatttgtttaaaacatcttaat
gatatgaaatgatgctccgtgttcact---aaaagtcccaaatctttcata---ttttcc
cgtctgggcaaacaaagattttaaaccagcgaaaaatgattttggctttaaacagtgggc
attaaaggg-----------taggggacttatttgaaggagatacactgatgtcctttaa
agacattaatgaaaagtttggaatcctaatgtcgca---tctttttaaatacatacaaat
ttgcacctaaattaatgtcaagcaatgctacgcactagctagacctctacaaactgaatt
agaaatagagaatgttttatcagaatcctatgacaagttgtatttcattgttttataaca
aattggtcaatggctttaaagaaacatcagaatccaagaaagatttttggtgaacagatt
ttcaat-atgac--ctgacagatttagaatggagccagata------taccgcccagaac
ctgtcaattaa--taatagatttaaaatgatctgatataactgagcaatgtgcacc-tat
atcacacctgaaaaact-----aaacaagtttaa-cccaaacatcc------------ca
gat------atacgttttaaatgccaaaa----acataaaggaac--------attcttt
c-attgtatctgggagtgtgaggtggttacgattttctagc-gaaa---cataatcacat
taatctcctcatttatta-----------------taa-aatgaattccgagt-------
------------------------------------------------------------
------------------------tgaaacga---------gtctt---gttattgcaaa
gcgtttgatagcacgttattgaaa--------gaacatagaaagtccatccattgacca-
-----ctggctgaa----tgatttgacacattacac-------------tgcactggaga
gaatca----------------------------------------------------cc
tacagt------------a---taaaggataaaataaaaatttaaggagtccc-------
----ataaaattcggg-atctgtt-tata----caa------ttttt-ggaaccaaacca
ttg-aa---tggcac------aagc----a---aatacctctcac---------gctact
ggttaattgattgat----------------------a----------------------
------------------tgtgtatgg---------------------------------
------------------------------------------------------------
-----------------------------------------------------aatttaa
atgctt---tgagggaag-gaagaagggggaagagttgaaa---------tgtaaaaaaa
aaaa---------aaaaaag------tgtaattt---------catggtaaatt---tca
a------gtg---ttttt-------tttt-------------------------------
------------------------------------------------------------
------------------------------------------------------------
------------------------------------------------------------
--------------------------
>L1-135_DR|150359
t-----------------------------------------------------------
------------------------------------------------------------
------------------------------------------------------------
------------------------------------------------------------
------------------------------------------------------------
------------------------------------------------------------
------------------------------------------------------------
------------------------------------------------------------
------------------------------------------------------------
------------------------------------------------------------
------------------------------------------------------------
------------------------------------------------------------
------------------------------------------------------------
------------------------------------------------------------
------------------------------------------------------------
------------------------------------------------------------
---------------------------------------------------------tta
aatac------------------------------------ttacttcaca---------
--gttatatcagagtc--------------------------------------------
-----------------------------------cag----------------------
------------------------------------------------------------
------------------------cacaatgactcac-----------------------
----------------tatcaagg------------------------------------
------------------ccacttgtagcacttaattaggaaaggtta-tgttttatgag
gatctcctattg-------------------------------------cacatattctt
aacagttat-------------taatcatcagagttgcctttatagaatcgcttag----
-----------------gattgctttgcaata-tgac----ctttcg-------------
---gatt--tagaat-----gaagc--caga-----------------------------
------------------------------------------------------------
------------------tatgcgtta-gag---------------cccagaattttgcc
agtt------------aata----------------ctagat-----ttaaga-------
------------------------------------------------------------
------------------------------------------------------------
------------------------------------------------------------
-------atg--------------------------------------------------
------------------------------------------------------------
------------------------------------------------------------
------------------------------------------------------------
--------------------------
>L1-135_DR|150360
------------------------------------------------------------
------------------------------------------------------------
------------------------------------------------------------
------------------------------------------------------------
------------------------------------------------------------
------------------------------------------------------------
------------------------------------------------------------
------------------------------------------------------------
------------------------------------------------------------
------------------------------------------------------------
------------------------------------------------------------
------------------------------------------------------------
------------------------------------------------------------
------------------------------------------------------------
------------------------------------------------------------
------------------------------------------------------------
------------------------------------------------------------
------------------------------------------------------------
------------------------------------------------------------
------------------------------------------------------------
------------------------------------------------------------
----------------------------atgattgaggtgtcttgt-----tgttgcaag
atgtttgatggcactctattggaa--------gaatatagaaagtccatctat-------
----------------------ttgtcacattacat-------------tgcactggaaa
gaataa----------------------------------------------------cc
tacagt------------a---taaagggcaatct-------aaaggactacc-------
----tgaacgtttagg-atctgtt-tata----cag------ttgct-gaaacaaaatca
aac-at---tggcac------aagc---aac-aaatacctctcat---------gctact
gattgactgattgaa------------------------------atgt-----gtatag
--------atttatttt-tgtatgtgg-aaa---------------tactgtatgtt---
-----ttatt--------tg----------------tc---------ttatat-------
-caa----catct------------ttac------------ctgtatcactg-aatttgg
atgcttt---------------------gggggagttaaaa---------tgcaaaaata
a------------agagaag------tataattt---------catgttaaatc---tca
t------gtg----tctt-------tt-----------------ttacaac---------
-----aaaaaatgttaaaaaa---------------------------------------
------------------------------------------------------------
------------------------------------------------------------
--------------------------
>L1-135_DR|223199
------------------------------------------------------------
------------------------------------------------------------
------------------------------------------------------------
------------------------------------------------------------
------------------------------------------------------------
------------------------------------------------------------
------------------------------------------------------------
------------------------------------------------------------
------------------------------------------------------------
------------------------------------------------------------
------------------------------------------------------------
------------------------------------------------------------
------------------------------------------------------------
------------------------------------------------------------
------------------------------------------------------------
------------------------------------------------------------
------------------------------------------------------------
------------------------------------------------------------
------------------------------------------------------------
------------------------------------------------------------
------------------------------------------------------------
------------------------------------------------------------
-------atagcactctattggaa--------gaacatagaaagtccatcgattgattt-
-----ttggctgaa----agatttgacacattacat-------------tgcactgaaaa
gaatca----------------------------------------------------at
tacag-------------ag--taaagggcagatt-------aaaggagtaccaattttg
tataaacaaatttggg-atctgtt-tata----caa------ttttt-ggaacataacca
tac-aa---tggcac------aaaa---aa---aaaaactcttaa--------cgctatt
agttaattgattgat------------------------------atat-----gtatat
--------gtgtatttt-tatatgtgg-aa----------------tacagtacatg-t-
--tt-ttctt--------tg------ccttac----ct-cat------------------
-gaa--agtgtat------------tttc------------atgctaaattg-g------
----------------------gtggg------------------tttcctgtaag----
-----tt-------------------tgtcattaccaggttacaaaactaaaat-gattg
a---tatgtg----tctt-------gtta---------------ttgcaaggt-------
-gtttgatagcact----------------------------------------------
------------------------------------------------------------
------------------------------------------------------------
--------------------------
>L1-135_DR|223200
------------------------------------------------------------
------------------------------------------------------------
------------------------------------------------------------
------------------------------------------------------------
------------------------------------------------------------
------------------------------------------------------------
------------------------------------------------------------
------------------------------------------------------------
------------------------------------------------------------
------------------------------------------------------------
------------------------------------------------------------
------------------------------------------------------------
------------------------------------------------------------
------------------------------------------------------------
------------------------------------------------------------
------------------------------------------------------------
------------------------------------------------------------
------------------------------------------------------------
------------------------------------------------------------
------------------------------------------------------------
------------------------------------------------------------
------------------------------------------------------------
-----------------------------------------------atccattgacca-
-----ctggctgaa----agatttgacacat------------------tgcactggaaa
aaaaaa-------------------------------------------------acacc
tacagt------------a----------------------taaagaagtacc-------
----aaaaaatttggg-atctgtt-tata----caa------ttttt-ggaacataacca
tat-acg-atggcac------aagc-------aaaaacctctctc---------gctact
ggttaattgattggt------------------------------atat-----------
--------gtgtatttt-tgaatgtgg-aa----------------tacagtatatg---
-ttt--------------------------------cc-cat-----gtataa-------
-caa----ttaat------------ttaa------------ctgttcaactg-aatctgg
atgttt---tggaggagg----gaggg-----------------------cgcaag----
------------------------------------------------------------
------------------------------------------------------------
------------------------------------------------------------
------------------------------------------------------------
------------------------------------------------------------
--------------------------
>L1-135_DR|223201
------------------------------------------------------------
------------------------------------------------------------
------------------------------------------------------------
------------------------------------------------------------
------------------------------------------------------------
------------------------------------------------------------
------------------------------------------------------------
------------------------------------------------------------
------------------------------------------------------------
------------------------------------------------------------
------------------------------------------------------------
------------------------------------------------------------
------------------------------------------------------------
------------------------------------------------------------
-------------------------------------gatatgtgtata-----------
-------------cagtatattt---atttttgtatatggaaatacagtg-----t-ttt
gttttattt---------gccttagcccatgtaggacaa---------------------
------------------------------------------------------------
------------------------------------------------------------
------------------------------------------------------------
------------------------------------------------------------
------------------------------------------------------------
------------------------------------------------------------
--------------------------------acat-------------tgcactggaat
gaatta----------------------------------------------------cc
tacagt------------a---taaagggcaaatt-------aaaggactacc-------
----aaaaaaattggg-atctgtt-tata----cag------tttct-ggaacaaaacca
aac-at---tggcacaa---gtagc----a---aatacctct------------------
------------------------------------------------------------
------------------------------------------------------------
------------------------------------------------------------
------------------------------------------------------------
------------------------------------------------------------
------------------------------------------------------------
------------------------------------------------------------
------------------------------------------------------------
------------------------------------------------------------
------------------------------------------------------------
--------------------------
>L1-135_DR|223202
------------------------------------------------------------
------------------------------------------------------------
------------------------------------------------------------
------------------------------------------------------------
------------------------------------------------------------
------------------------------------------------------------
------------------------------------------------------------
------------------------------------------------------------
------------------------------------------------------------
------------------------------------------------------------
------------------------------------------------------------
------------------------------------------------------------
------------------------------------------------------------
------------------------------------------------------------
------------------------------------------------------------
------------------------------------------------------------
------------------------------------------------------------
------------------------------------------------------------
------------------------------------------------------------
------------------------------------------------------------
------------------------------------------------------------
------------------------------------------------------------
------------------------------------------------------------
------------------------------------------------------------
------------------------------------------------------------
------------------------------------------------------------
------------------------------------------------------------
------------------------------------------------------------
------------------------------------------------------------
------------------------------------------------------------
------------------------------------------------------------
-----------------------------------------ctgtttaactg-aatttgg
atgctt---tggagaagg-gaaggaggagagagagttaaaa---------tgtaaaaaaa
aaa-----aaaaaaaaaaag------gttaattt---------tatgttcaatt---tca
t------gtgtc--tttt-------ttttttt---------tttttacaat---------
-----aaaaaa-------------------------------------------------
------------------------------------------------------------
------------------------------------------------------------
--------------------------
>L1-135_DR|299121
------------------------------------------------------------
------------------------------------------------------------
------------------------------------------------------------
------------------------------------------------------------
------------------------------------------------------------
------------------------------------------------------------
------------------------------------------------------------
------------------------------------------------------------
------------------------------------------------------------
------------------------------------------------------------
------------------------------------------------------------
------------------------------------------------------------
------------------------------------------------------------
------------------------------------------------------------
------------------------------------------------------------
------------------------------------------------------------
------------------------------------------------------------
------------------------------------------------------------
------------------------------------------------------------
------------------------------------------------------------
-----------------------tttattt--cctgtaagtttg-----tcattaccag-
--gttatcaaac------------taaaatgattgacgtgtgtctt---gttattgtaaa
gcgtttgatagcactctattggaa--------gaacatagaaagtccatctattaaccg-
-----ctagctaaa----ccgttagacaaattacat-------------tgcactaaaaa
taatca----------------------------------------------------cc
tacagt------------a---taaa--ataaatt-------aaaggggtacc-------
----ataaaatttggg-atctgtt-tata----caa------tcttt-gaaacaaaacca
tac-aa---cggcac------aagc----g---aatacctctcac---------gctact
ggttaattgactgat------------------------------atgt-----gtatat
--------gtgtatttt-tgtatctgg-aa----------------taca--ctatg-t-
--tt-ttctt--------tg------ccttag----cc-------------ca-------
-caa----cacat------------tag---------------gtacaactg-aatttgg
atgctt---tgggagaag-ga-ggggg--gaagaatcaaaa---------agtaa-----
---------------aaaag------tgtcattt---------catgctaaatt---tta
t------gtg----tttt-------ttt----------------ctacaaa---------
-----aaaaaacatgttaaaa---------------------------------------
------------------------------------------------------------
------------------------------------------------------------
--------------------------
>L1-135_DR|299122
------------------------------------------------------------
------------------------------------------------------------
------------------------------------------------------------
------------------------------------------------------------
------------------------------------------------------------
------------------------------------------------------------
------------------------------------------------------------
------------------------------------------------------------
------------------------------------------------------------
------------------------------------------------------------
------------------------------------------------------------
------------------------------------------------------------
------------------------------------------------------------
------------------------------------------------------------
------------------------------------------------------------
------------------------------------------------------------
------------------------------------------------------------
------------------------------tatgtg--gaattac---------------
------------------------------------------agta--------------
-------------tattg------------------------------------------
----t------------------tttatttttcttgta----------------------
------------------------cagtatgaccg-------------------------
------------------------------------------------------------
------------------------------cataatttgga--------tgctttgggga
aaggaggggg--------------------------------------------------
------------------------------------------------------------
-----------------------t-tttg----cag------attaa-aatgtaaatgtt
aa----------------------------------------------------------
------------------------------------------------------------
------------attgt-tgtatgtta-aa------------------------------
--ttcctgtc--------------------------cc-ttt---tttcacaa-------
------------------------------------------------------------
------------------------------------------------------------
------------------------------------------------------------
------------------------------------------------------------
------------------------------------------------------------
------------------------------------------------------------
------------------------------------------------------------
--------------------------
>L1-135_DR|299123
------------------------------------------------------------
------------------------------------------------------------
------------------------------------------------------------
------------------------------------------------------------
------------------------------------------------------------
------------------------------------------------------------
------------------------------------------------------------
------------------------------------------------------------
------------------------------------------------------------
------------------------------------------------------------
------------------------------------------------------------
------------------------------------aacttgacctctacaccctgaatt
a-gaaaaaataatgtttcatgagaatcccatgacaacctatgtttcattgttttatagca
aattggtcaatggctctaaagaaacaccagaatccaagaaagattcttcgtgtacagatt
tgcaat-atgat--cagacagatttataatggaatcatgtatgtgt-taaagcccagaat
gtttcaattaa--tactacatttaaaatgatccaatataactgggcgatgcatact-tat
atcacacctgaaaaact-----aaacaggtttaa-cccaaacatcc------------ca
aat------atatatttcaaacgccaaaaa--aacataaaggaac--------attgttt
c-attgtatct--gaatatgaagtggataagattttctggc-aaaa---cgtagtaacat
taatctcctcaattattt-----------------caa-aaccaattccagtt-acccct
gca------atatgtgctttgggtttattt--cctgtaagtttt-----tcattaccag-
--gttatcaaat------------taaaattattgacatgtgtctt---gttatttcaag
gtgtttgatagcactctattggaa--------gaacatagatagtctctccattgacca-
--ct----actgaa----agatttgacacattacat-------------tgctctggtag
gaatca----------------------------------------------------cc
tacagcagtggcagattaaatctaaagggctaatttt----taaattaataat-------
----------tttagg-atcgttt-tata----cag------ttttt-ggaacaaaacct
tac-ag---tggcac------aagc----a---aatacctctcac---------tcta--
------------------------------------------------------------
------------------tgtatgtag-aa----------------tacagtacatg---
-gtt-ttatt--------tg------tctcag----cc-cat-----gtatac-------
-caa----tatat------------ttag------------ctgttcaactg-aatttga
atgctt---tgggggtgg----gaggc--ggaaagttgaaa---------tgtaaaaaat
c-------------------------tgtaattt---------catgataaatt---tca
a------gcg----tttt-------tgtt--------------tctaca-----------
------------------------------------------------------------
------------------------------------------------------------
------------------------------------------------------------
--------------------------
>L1-135_DR|299124
------------------------------------------------------------
------------------------------------------------------------
------------------------------------------------------------
------------------------------------------------------------
------------------------------------------------------------
------------------------------------------------------------
------------------------------------------------------------
------------------------------------------------------------
------------------------------------------------------------
------------------------------------------------------------
------------------------------------------------------------
------------------------------------------------------------
------------------------------------------------------------
------------------------------------------------------------
------------------------------------------------------------
------------------------------------------------------------
------------------------------------------------------------
------------------------------------------------------------
------------------------------------------------------------
------------------------------------------------------------
------------------------------------------------------------
------------------------------------------------------------
------------------------------------------------------------
------------------------------------------------------------
------------------------------------------------------------
------------------------------------------------------------
-----------------atctatt-aatg----caa------tttct-gggatgaaacca
aac-at---tgggtc------aagc---aac---atacctctgac---------tcta-t
gatggattaa----------------------------------tatgt-----gtataa
--------atgtatatt-tgtatgtgg-aaa---------------tacagtgcttt---
-gtt-ttatc--------tg------tgc-------------------------------
------------------------------------------------------------
------------------------------------------------------------
------------------------------------------------------------
------------------------------------------------------------
------------------------------------------------------------
------------------------------------------------------------
------------------------------------------------------------
--------------------------
>L1-135_DR|299125
------------------------------------------------------------
------------------------------------------------------------
------------------------------------------------------------
------------------------------------------------------------
------------------------------------------------------------
------------------------------------------------------------
------------------------------------------------------------
------------------------------------------------------------
------------------------------------------------------------
------------------------------------------------------------
------------------------------------------------------------
------------------------------------------------------------
------------------------------------------------------------
------------------------------------------------------------
------------------------------------------------------------
------------------------------------------------------------
------------------------------------------------------------
------------------------------------------------------------
------------------------------------------------------------
------------------------------------------------------------
------------------------------------------------------------
------------------------------------------------------------
------------------------------------------------------------
------------------------------------------------------------
------------------------------------------------------------
------------------------------------------------------------
------------------------------------------------------------
------------------------------------------------------------
------------------------------------------------------------
---------------tt-tgtatgtgg-aa----------------tacagtgtata-g-
--tt-ttctt--------tg------ccttag----cc-cat-----gtacaa-------
-caa----tacat------------ctcc------------ctgttaaactg-aatctgg
atgctt---tgggggagg-ga-gggg---taagggttaaaa---------tgtaaaaaaa
a--------------aaaaaaaaaagtatatgtt---------catgctaaact---tca
a------gtg------at-------tttt---------------ctacaat---------
-----aaaaaaa------------------------------------------------
------------------------------------------------------------
------------------------------------------------------------
--------------------------
>L1-135_DR|381078
------------------------------------------------------------
------------------------------------------------------------
------------------------------------------------------------
------------------------------------------------------------
------------------------------------------------------------
------------------------------------------------------------
------------------------------------------------------------
------------------------------------------------------------
------------------------------------------------------------
------------------------------------------------------------
------------------------------------------------------------
------------------------------------------------------------
---aaaaaataatgttttatcagaatcctatgacaaattatatttccttgttttatagca
aattagtcaatggctctaaagaaacatcagaatctaagaaagattcttggtgtacagatt
tacaat-ttgac--ctgacagatttagaatggagccaaatatgtgt-taaagcccagaac
ttgtcaatt-a--tactagatttaaaatgatccaatataactgggcaatgcgcact-tat
atcacacctgaaaaact-----aaacaagtttaa-cccaaacatcc------------ca
gat------atacatttcaaatgctaaaa----acataaaggaac--------attcttt
c-attgtatctgggaatgcgagttgattaagaatttctggc-aaaa---tgtaataacat
taatttcatcaattattt-----------------taa-aaccaat--------------
---------atatgcgctttgggtttattt--actgtaggtttg-----tcattatcag-
--gttataaaac------------taaaatgattgatatgtgtctt---gttattgcaag
gcgtttgatagcactctattggaa--------gaacacagaaagtccatcgattgatca-
-----ctggctaaa----agatttgacacattacat-------------tgcactggaaa
gaataa----------------------------------------------------cc
tacagt------------a---taaaaggcaaatt-------aaaggagtacc-------
----ataaaatttggg-atctgtt-tata----caa------ttttt-gaaacataacta
tac-aa---tggcac------aagc----a---aatacctctcac---------act---
-----attgattaat------------------------------atat-----gtatat
--------gtgtatttt-tatttgtgg-aa----------------tacagtatgtt-t-
-----ttctt--------tg------ccttag----cc-cat-----gtataacgttac-
-caa----tacat------------ctac------------ctgctaaactg-aacgtgg
atgaat---tgggggtgg-ga-aggtg--gaagagttaaaa---------tgtaaaaaaa
aaaa----aaaaaaaaagag------tgtatttt---------catgttaaatt---tca
a------gtg----tttt-------t------------------ctccaat---------
-----aaaa-aatgttttaaaaaaa-----------------------------------
------------------------------------------------------------
------------------------------------------------------------
--------------------------
>L1-135_DR|381079
------------------------------------------------------------
------------------------------------------------------------
------------------------------------------------------------
------------------------------------------------------------
------------------------------------------------------------
------------------------------------------------------------
------------------------------------------------------------
------------------------------------------------------------
------------------------------------------------------------
------------------------------------------------------------
------------------------------------------------------------
------------------------------------------------------------
------------------------------------------------------------
------------------------------------------------------------
------------------tatatgtgtatt-------tttgtgtgt-ggaatacagtatg
attttatttgccagcccatgtataaaattatatttacctgctcaattgaatttacc-tgc
tttgggggagagagagtttaaaaaaaaaatttaa-tttaaattttc------------aa
gtgttttttatgtgtttcaaaggccaaga----ttataaaggaac--------attcttt
t-attgtatctgggaatgtgaggtggttgagattttctggc-aaaa---cataat--cat
caatttcctcaattattt-----------------taa-aaccaattccagtt-acacct
gaa------atatgcactttgggtttattt--cctgtcagtgtg-----tca--------
---ttatcaaac------------taaaatgactgacatgtgtctt---gttattgcacg
gcatttgacagcactctgttgga---------------agaaagtccat--actgacc--
----actagctgaa----agatttgactcattacat-------------tgcactaaaaa
gaatta----------------------------------------------------cc
tacagt------------a---taaagggcaaatt-------gaagaagtacc-------
----at-aaatttggg-atctgtt-ttta----c-a-----gttcct-ggaacaaaacca
tac-at---tggcac------aagc----a---gatacctctcac---------gctatg
g-ttaattgattgat------------------------------atgt-----gtaaaa
aggtaaaagattgtgga-cttgaagga-gataaattgggaaatcccaatgacacatt-t-
--tt-ttaaa--------ta------cttaaaagttca-cag-----ctatgt-------
-caagcactgtattaagtta--tgtttca------------ttagtcaatgg-ctctaaa
gaaaca---tcagaatcc-aa---gaa--tgattcttggtg---------tacaga---t
t-------------------------tgcaatatg-------acctgacagatt---tag
aataaatatg----tgtt-------taac--------------catataactttttatca
cacctgaaaaactaaacaagtttaac----------------------------------
----------------ccaaacat-----cctgga-------------------------
------------------------------------------------------------
--------------------------
>L1-135_DR|463828
------------------------------------------------------------
------------------------------------------------------------
------------------------------------------------------------
------------------------------------------------------------
------------------------------------------------------------
------------------------------------------------------------
------------------------------------------------------------
------------------------------------------------------------
------------------------------------------------------------
------------------------------------------------------------
------------------------------------------------------------
------------------------------------------------------------
------------------------------------------------------------
------------------------------------------------------------
------------------------------------------------------------
------------------------------------------------------------
------------------------------------------------------------
------------------------------------------------------------
------------------------------------------------------------
------------------------------------------------------------
------------------------------------------------------------
------------------------------------------------------------
------------------------------------------------------------
------------aa----------------------------------------------
------------------------------------------------------------
------------------------------------------------------------
-------------------------catg----caacgat--------------------
----at---aggcac------aagc---aac-aaatacctctcgc-------acccttct
gatcgattgattgac-----------------------------actattg---------
----------------------------gac---------------tacagtatatt---
-gct-ttatt--------tg------tctaag----cc-cat-----gtataa-------
-caa----caggt------------tttc------------ctgtttaactt-gatctgg
gtgctt---tggtggtgg----ggggg---------------------------------
------------------------------------------------------------
------------------------------------------------------------
------------------------------------------------------------
------------------------------------------------------------
------------------------------------------------------------
--------------------------
>L1-135_DR|463829
------------------------------------------------------------
------------------------------------------------------------
------------------------------------------------------------
------------------------------------------------------------
------------------------------------------------------------
------------------------------------------------------------
------------------------------------------------------------
------------------------------------------------------------
------------------------------------------------------------
------------------------------------------------------------
------------------------------------------------------------
------------------------------------------------------------
------------------------------------------------------------
------------------------------------------------------------
------------------------------------------------------------
------------------------------------------------------------
------------------------------------------------------------
------------------------------------------------------------
------------------------------------------------------------
------------------------------------------------------------
------------------------------------------------------------
------------------------------------------------------------
------------------------------------------------------------
------------------------------------------------------------
------------------------------------------------------------
------------------------------------------------------------
----------------------------a-------------------------------
------------------------------------------------------------
------------------------------------------------------------
------------------------------------------------------------
------------------------------------------------------------
-caa----tatat------------ttac------------atgtttaactg-aatttgt
atgctt---tggggagaaagagagggg--gtagagttaaaa-------------------
--------------------------tgtttttt-----ttaaaacgtgtaatt---tca
t------gag----cttt-------ttttaacaatataaaatgtttaaaat---------
-----gaaaaa-------------------------------------------------
------------------------------------------------------------
------------------------------------------------------------
--------------------------
>L1-135_DR|463830
------------------------------------------------------------
------------------------------------------------------------
------------------------------------------------------------
------------------------------------------------------------
------------------------------------------------------------
------------------------------------------------------------
------------------------------------------------------------
------------------------------------------------------------
------------------------------------------------------------
------------------------------------------------------------
------------------------------------------------------------
------------------------------------------------------------
------------------------------------------------------------
------------------------------------------------------------
------------------------------------------------------------
------------------------------------------------------------
------------------------------------------------------------
------------------------------------------------------------
-------------------------------------tggc-aaaa---cttaataacac
aaatttcctcaaatattt-----------------caa-aaccaattccagtt-aaccct
gaa------atatgcactttgagtttattt--cctataagtctg-----tcattaccag-
--gttatcaaac------------taaaatgattggcatatgtctt---gttacggcaag
aggtttgatagcactctacttgac--------caacatagaaagtccatacatt------
------------------------------------------------------------
------------------------------------------------------------
------------------------------------------------------------
------------------------------------------------------------
------------------------------------------------------------
------------------------------------------------------------
------------------------------------------------------------
------------------------------------------------------------
------------------------------------------------------------
------------------------------------------------------------
------------------------------------------------------------
------------------------------------------------------------
------------------------------------------------------------
------------------------------------------------------------
------------------------------------------------------------
--------------------------
>L1-135_DR|463831
------------------------------------------------------------
------------------------------------------------------------
------------------------------------------------------------
------------------------------------------------------------
------------------------------------------------------------
------------------------------------------------------------
------------------------------------------------------------
------------------------------------------------------------
------------------------------------------------------------
------------------------------------------------------------
------------------------------------------------------------
------------------------------------------------------------
------------------------------------------------------------
------------------------------------------------------------
------------------------------------------------------------
------------------------------------------------------------
------------------------------------------------------------
------------------------------------------------------------
------------------------------------------------------------
------------------------------------------------------------
------------------------------------------------------------
------------------------------------------------------------
------------------------------------------------------------
-------------------------atatattatat-------------tgcactggaaa
gaatta----------------------------------------------------cc
tacagtaacct--acagta---tgaagggcaaact-------aaagg-------------
----ataaaatacatt-atctgaa--------------aa--------aaaaaaaaaaaa
aac-at---tggcac------aaat---aac-aaatacctcacac--------tcctgta
aactgattgattaat---------------------------------------------
------------------------------------------------------------
------------------tg--a-------------------------------------
------------------------------------------------------------
------------------------------------------------------------
---------------------------------------------------------ttg
a------------------------t----------------------------------
------------------------------------------------------------
------------------------------------------------------------
------------------------------------------------------------
--------------------------
>L1-135_DR|463832
------------------------------------------------------------
------------------------------------------------------------
------------------------------------------------------------
------------------------------------------------------------
------------------------------------------------------------
------------------------------------------------------------
------------------------------------------------------------
------------------------------------------------------------
------------------------------------------------------------
------------------------------------------------------------
------------------------------------------------------------
------------------------------------------------------------
------------------------------------------------------------
------------------------------------------------------------
------------------------------------------------------------
------------------------------------------------------------
------------------------------------------------------------
------------------------------------------------------------
----------------------------------ttctggt-------------------
---------------------------------ttcaa----------------------
-------ctgtatgtgctttgggtttattg----tttaaaattgg----tcattaccag-
--gttatcaaac------------taaaataattgatgtgtgtctt---gttattgcaag
gtgcgtgatagcactctattggaa-------------------gtccatccattgacca-
-----ctggctgaa----acaaatgacagaccacat-------------tgcactggaaa
gaatca----------------------------------------------------tc
tacagt------------a---taaaaggcaaatt-------aaaggcgtacc-------
----ataaaatttggg-atctgtt-tatg----caa------ttttt-ggaac-----ca
tat-aa---tggcac------aagc----a---aatacctcccat---------gctact
agttaattatttgat------------------------------atgt-----gtataa
--------ttgta-----tgtatgttg-aa----------------tacagtatatg-c-
--tt-gtatt--------tg--------------------------cctataa-------
-caa----tacat------------tcac------------ctgttcaactg-aatctgg
atgctt---ttggggagg----ggggg-gggggtgttaaaa---------tgtta-----
---------------aaaag------tgtttttt---------catgttaaatt---tca
a------gtg----tttt-------gt-----------------ctacaat---------
-----aaaaaaatgtaaataaaaaa-----------------------------------
------------------------------------------------------------
------------------------------------------------------------
--------------------------
>L1-135_DR|540583
------------------------------------------------------------
------------------------------------------------------------
------------------------------------------------------------
------------------------------------------------------------
------------------------------------------------------------
------------------------------------------------------------
------------------------------------------------------------
------------------------------------------------------------
------------------------------------------------------------
------------------------------------------------------------
------------------------------------------------------------
------------------------------------------------------------
------------------------------------------------------------
------------------------------------------------------------
------------------------------------------------------------
------------------------------------------------------------
------------------------------------------------------------
------------------------------------------------------------
------------------------------------------------------------
------------------------------------------------------------
------------------------------------------------------------
------------------------------------------------------------
------------------------------------------------------------
------------------------------------------------------------
------------------------------------------------------------
------------------------------------------------------------
-------------------------------------------ttct-ggaacaaaacca
aac-at---tggcac------aagc---aac--aatacctcacactct------------
-----actgacaact------------------------------atgt-----gtaaaa
--------atgtatttt-cgtttgtgg-aaa---------------tacagtacatg---
-gga-tta-tc-------tg------tattag----cc-cat-----gtatga-------
-caa----cacct------------ttac------------c------------------
------------------------------------------------------------
------------------------------------------------------------
------------------------------------------------------------
------------------------------------------------------------
------------------------------------------------------------
------------------------------------------------------------
--------------------------
>L1-135_DR|540584
------------------------------------------------------------
------------------------------------------------------------
------------------------------------------------------------
------------------------------------------------------------
------------------------------------------------------------
------------------------------------------------------------
------------------------------------------------------------
------------------------------------------------------------
------------------------------------------------------------
------------------------------------------------------------
------------------------------------------------------------
------------------------------------------------------------
------------------------------------------------------------
------------------------------------------------------------
--------------------------------------------gt-taaagcccagaat
ttgtcgattaa--tactaggtttaaaatgatccaaggcaaatggccaatgcgtact-tat
atcacacctgaaaaact-----aaacaagtttaa-cccaaacatcc------------ca
gat------atatgtttcaaatggcaaaa----ac--aaaggaac--------attcttt
c-attgcatccgggaatgtggggtagtttagattttctgac-aaaa---tgtaataacat
taatctcttcaatttttt-----------------caa-aactaattccagtt-acccct
aaa------acatgtgctttgggtttattt--cctgtcagtttg-----tcattaccag-
--gttatcaaac------------taaactgattgtcatgtgtctt-------------g
acatttgatatcaccctattggaa--------gaatataaaaagtccatccattgacca-
-----ctggctgaa----agatttaacacattacaa-------------ttcgctggaaa
gaatta----------------------------------------------------ca
tatagt------------a---caaggtgcaaatt-------aaaggagtaca-------
----ataaaatgtggg-atctgtt-tata----cag------ttttt-gaaacaaaaaca
tac-at---ttgcac------aagc----a---aatatctccct-----------ctatt
gataaattgattgat------------------------------ttgt-----gcacat
--------gtgtattt--tgtatgtgg-aa----------------tacagtatacg---
-gtt-ttatt--------tg------tcttag----cc-cat-----gtataa-------
-caa----tatgt------------ttac------------ctgtcgaactg-aatttgg
atgctt---tgggggagg--------g--tgagagttaaaa---------tgtaaaaaaa
a-----------aaaaaaagg-----tgtaaata---------catgttaaatt---tca
t------gtg-------------------------------------caat---------
-----aaaa-aagtt---------------------------------------------
------------------------------------------------------------
------------------------------------------------------------
--------------------------
>L1-135_DR|626434
------------------------------------------------------------
------------------------------------------------------------
------------------------------------------------------------
------------------------------------------------------------
------------------------------------------------------------
------------------------------------------------------------
------------------------------------------------------------
------------------------------------------------------------
------------------------------------------------------------
------------------------------------------------------------
------------------------------------------------------------
------------------------------------------------------------
------------------------------------------------------------
------------------------------------------------------------
------------------------------------------------------------
------------------------------------------------------------
------------------------------------------------------------
------------------------------------------------------------
------------------------------------------------------------
------------------------------------------------------------
------------------------------------------------------------
------------------------------------------------------------
-------------------------------------tagcaagtctatccattgacca-
-----ctggctgaa----atagttgtcatgttaaat-------------tgcactgaaaa
gaatca----------------------------------------------------cc
tacatt------------a---taaagagcaaatt-------aaaggagtacc-------
----ataaaatttggg-atctgtt-tata----caa------tattt-ggaacaaaacca
tat-aa---tggcac------aagc----a---aatacctctcac---------actact
gggtaattgattgat------------------------------a-------------t
--------gtgtatttt-tgtatgtgg-aa----------------tacagtatatg-t-
--tt-ttatt--------tg------ccttag----cc-cat-----gtataa-------
-caa----tacat------------ttac------------gtgttcaactc-aatttgg
atgctt---tagggggga-ta--gggt--gaagagtagaaa---------tgtaaaaa--
---------------aaaaa------ttttattt---------aatggtaatgg---tta
a------atg----tttt-------ttt----------------ctactgt---------
-----aaaaaa-------------------------------------------------
------------------------------------------------------------
------------------------------------------------------------
--------------------------
>L1-135_DR|626435
------------------------------------------------------------
------------------------------------------------------------
------------------------------------------------------------
------------------------------------------------------------
------------------------------------------------------------
------------------------------------------------------------
------------------------------------------------------------
------------------------------------------------------------
------------------------------------------------------------
------------------------------------------------------------
------------------------------------------------------------
------------------------------------------------------------
-----------------------------------------------------------a
aatgtgttgaaggctctaaagaaacatcagaatgcaagaaagattcttggtgtacagatt
tgcact-atgac--ctgacagatttcgaatggggccagatatgtgt-taaaacccagaac
atgtcaattaa--taatatatttaaaatgatcaaatataactgggcaatgt--agt-tat
atcacacttgaaaaact-----acacaagtttga-tccaaacatcc------------ca
gatc----aacatgtttcaaatgtcaaaa----acacaaaggaac--------attcttt
c-attgtatctgggaatgtgaggtggttaagattttctggc-aaaa---cgtagttacat
taatgtccttaattattt-----------------taa-aaccaattccagtt-acacct
gaa------atatgcgctttgggtgtattt--ccagtaagt-------------------
------------------------ttaaatgattgacatgt--ctt---gttattgcaag
tcatttgataggactctattggaa--------gaacataggaggtcaatccattgacca-
-----ctggctgaa----agatctgacacattacat-------------tgcactggaac
aaatta----------------------------------------------------cc
tacagt------------a---taaaggacaaatt-------aaaggagtacc-------
----ataaaatttggg-atcagtt-tata----caa------ttttt-ggaacaaaacca
tac-aa---tagcac------aagc----a---aatacctctcat---------gctact
ggttaactgattaat------------------------------atgt-----gtacat
--------ttttgtatg-tatatgttt-ta----------------ttttatttatt-ta
ttta-ttttt--------tgcc----tttttg----cc-cat-----atataa-------
-caa----tacat------------ttac------------atgtttaattg-aatgtag
atgctt---ttaagagga--a-gtaag--gaagagttaaaa---------tgtaaaaaaa
a--------------aaaaa------agtaattt---------catgttaaatt---tca
a------gtg----attt-------attt--------------tctacaat---------
-----aaaaaaa------------------------------------------------
------------------------------------------------------------
------------------------------------------------------------
--------------------------
>L1-135_DR|626436
------------------------------------------------------------
------------------------------------------------------------
------------------------------------------------------------
------------------------------------------------------------
------------------------------------------------------------
------------------------------------------------------------
------------------------------------------------------------
------------------------------------------------------------
------------------------------------------------------------
------------------------------------------------------------
------------------------------------------------------------
------------------------------------------------------------
------------------------------------------------------------
------------------------------------------------------------
------------------------------------------------------------
------------------------------------------------------------
------------------------------------------------------------
------------------------------------------------------------
------------------------------------------------------------
------------------------------------------------------------
------------------------------------------------------------
------------------------------------------------------------
------------------------------------------------------------
------------------------------------------------------------
------------------------------------------------------------
tacagt------------t---tgaaaggcaaatt-------aaaggagtgcc-------
----ataaaatgtgga-atctgtt-cata----taa------ttttt-gaa--aaaataa
tac-aa---tggcag------aagc----a---aa--------at---------aatatg
tgt------------------------------------------a-------------c
--------atgtatact-tttatgtgg-aat---------------tacagtatatg-c-
--tt-ttatt--------tg------tcttag----cc-cat-----gtataa-------
-caa----tatata----------attac------------ctgtttaactg-aatttaa
atgctt---tgggg---a-gg-gaggg--ggagagttaaaa---------tgtaaaaaaa
g--------------caat-------------tt---------cattttaaatt---tca
a------gtg-----ttt-------tgtt---------------ctacaat---------
-----tttgaaattttgaaa----------------------------------------
------------------------------------------------------------
------------------------------------------------------------
--------------------------
>L1-135_DR|626437
------------------------------------------------------------
------------------------------------------------------------
------------------------------------------------------------
------------------------------------------------------------
------------------------------------------------------------
------------------------------------------------------------
------------------------------------------------------------
------------------------------------------------------------
------------------------------------------------------------
------------------------------------------------------------
------------------------------------------------------------
------------------------------------------------------------
------------------------------------------------------------
------------------------------------------------------------
------------------------------------------------------------
------------------------------------------------------------
------------------------------------------------------------
------------------------------------------------------------
------------------------------------------------------------
------------------------------------------------------------
------------------------------------------------------------
------------------------------------------------------------
------------------------------------------------------------
------------------------------------------------------------
------------------------------------------------------------
------------------------------------------------------------
------------------------------------------------------------
------------------------------------------------------------
---------------------------------------------atat-----gtgtat
--------gtgtatttc-tgtatgtgg-aaa---------------tacagtactgt---
-gtt-ttatc--------tg------tcttag----gc-cat-----gtatga-------
-caa----catct------------ttac------------ctgtataactg-aatttgg
atgctt---taggggaag-ga-ggg-----------------------------------
------------------------------------------------------------
------------------------------------------------------------
------------------------------------------------------------
------------------------------------------------------------
------------------------------------------------------------
--------------------------
>L1-135_DR|711728
------------------------------------------------------------
------------------------------------------------------------
------------------------------------------------------------
------------------------------------------------------------
------------------------------------------------------------
------------------------------------------------------------
------------------------------------------------------------
------------------------------------------------------------
------------------------------------------------------------
------------------------------------------------------------
------------------------------------------------------------
------------------------------------------------------------
------------------------------------------------------------
------------------------------------------------------------
------------------------------------------------------------
------------------------------------------------------------
------------------------------------------------------------
------------------------------------------------------------
------------------------------------------------------------
------------------------------------------------------------
------------------------------------------------------------
------------------------------------------------------------
----------------------aca-------tatgaagatgcatc-----atctgcca-
-----ctggttaaa-----gatttggcacactacat-------------tgcactggaaa
aaacaa----------------------------------------------------cc
tatacag--------tata---tacagtacaaact-------aaaggactacc-------
----atacaattttag-atctgct-tatg----cag------tttctggaaaaaaaacca
aac-at---cggcac------aagc--aaat-aaatacctc----t--------------
-----actggttgct------------------------------atgt-----------
--------gtgtgtattttgtatgtgg-aaa---------------tgttatgtctg---
-gct-------------ttg----------------cc----------------------
------------------------------------------------------------
------------------------------------------------------------
------------------------------------------------------------
------------------------------------------------------------
------------------------------------------------------------
------------------------------------------------------------
------------------------------------------------------------
--------------------------
>L1-135_DR|711729
------------------------------------------------------------
------------------------------------------------------------
------------------------------------------------------------
------------------------------------------------------------
------------------------------------------------------------
------------------------------------------------------------
------------------------------------------------------------
------------------------------------------------------------
------------------------------------------------------------
------------------------------------------------------------
------------------------------------------------------------
------------------------------------------------------------
------------------------------------------------------------
------------------------------------------------------------
------------------------------------------------------------
------------------------------------------------------------
------------------------------------------------------------
------------------------------------------------------------
------------------------------------------------------------
------------------------------------------------------------
------------------------------------------------------------
------------------------------------------------------------
------------------------------------------------------------
--------------------atttgacacattacat-------------tgcactagaaa
aaatta----------------------------------------------------cc
tactgtt---------------taagaggcaaaaa------caaagcagtacc-------
----ataaaatttggg-atctgtt-tata----cag------tttcc-ggaacaaaacca
atc-ac---tggtac------aagc----a---aatgcctctcac---------------
------------------------------------------------------------
----------------------------------------------tatagtatact---
---------------------------------------gat------------------
-taa----tatgt------------------------------gtttaacta-aatttgg
atgctt---tgggggagg-ga-gaggg--agatagataaaag-----------aaaaaag
a--------------aaaag------tgtaattt---------aatgtaaaatt---tta
------------------------------------------------------------
------------------------------------------------------------
------------------------------------------------------------
------------------------------------------------------------
--------------------------
>L1-135_DR|711730
------------------------------------------------------------
------------------------------------------------------------
------------------------------------------------------------
------------------------------------------------------------
------------------------------------------------------------
------------------------------------------------------------
------------------------------------------------------------
------------------------------------------------------------
------------------------------------------------------------
-ttaaaagatatcagaaagattggggtcttatttgaaggagatacactgatgtcctttaa
agaccttaatgaaaaatttggaatcccaatgtcccaatgtttttttaaatacttagaaat
ttgcagatatatttatgtcaaacaaaactactcactagctagacctctacaaactgaatt
a-gaaaaaat--tgtttcatgagaaccctatcacaaattatatttcattgttttaaagca
aattgttcaatggctctaaagaaacatcaggatccaagaaagaattttggtgtacagatt
tgcaat-gtgac--ctgacaactttagaatggagccaaatatatgt-taaagcccagaac
ttttcaattat--taatagatttaaaatgatctaatataactgggcaatgcgtact-taa
atcatacctgaaaattt-----aaataagttcaa-accaaagattc------------cc
aat------atatgtttcaaatgccaaaa----acagaaaagaac--------attcttt
c-attgtgtcttggaatgtgagatgattaagattttctagc-aaaa---cgtaatcacat
aaatctccttaattattt-----------------taa-aaccaattccagtt-acacct
gaa------atatgtgctttgggtttattt--cctgtaagcttt-----tcaatactct-
--gttatc------------------aaatgattgatatgcgcctt---gttattgtaaa
gaatttgatatcactctaatggaa--------gaacatagaaagtccaaccattgacca-
-----ctggttgaa----agatttgacacattacaa-------------tgcactggaaa
gaatca----------------------------------------------------cc
tacagt------------a---taaagggcaaatt-------aaaggagtacc-------
----gtaaaatttggg-atctgtt-taca----caa------tttgt-ggaacaaaacca
tac-a----------------caaa----a---aatacctctcgc---------gctact
ggttaattaattgat------------------------------atgt-----gtataa
--------gtgtatttt-tgtttgtgg-aa----------------tacagtgtatg-t-
--tt-ttatt--------tg------ccttag----cc-cac-----gtataa-------
-caa----tgcat------------ttac------------ctgttgaactg-aatttgg
atgatt---tgggggagt-ga-ggggg-----------------------aacaa-----
---------------aaaag------tgtaattt---------cattttaaaac---tca
a------gtg----tttt-------tt-----------------ttt-------------
------------------------------------------------------------
------------------------------------------------------------
------------------------------------------------------------
--------------------------
>L1-135_DR|711731
------------------------------------------------------------
------------------------------------------------------------
------------------------------------------------------------
------------------------------------------------------------
------------------------------------------------------------
------------------------------------------------------------
------------------------------------------------------------
------------------------------------------------------------
------------------------------------------------------------
------------------------------------------------------------
------------------------------------------------------------
------------------------------------------------------------
------------------------------------------------------------
-------------gcactaaaaaacatcagaatccaagaaagattcgtggtgtacagatt
tgcaac-ttgac--ctgacagatttaaaactgagcaaaatatgtgt-taaaacccagaac
ttgtcaattaa--tactagattt-------------------------------------
------------------------------------------------------------
------------------------------------------------------------
------------------------------------------------------------
------------------------------------------------------------
------------------------------------------------------------
------------------------------------------------------------
------------------------------------------------------------
------------------------------------------------------------
------------------------------------------------------------
------------------------------------------------------------
------------------------------------------------------------
------------------------------------------------------------
------------------------------------------------------------
------------------------------------------------------------
------------------------------------------------------------
------------------------------------------------------------
------------------------------------------------------------
------------------------------------------------------------
------------------------------------------------------------
------------------------------------------------------------
------------------------------------------------------------
------------------------------------------------------------
--------------------------
>L1-135_DR|711732
------------------------------------------------------------
------------------------------------------------------------
------------------------------------------------------------
------------------------------------------------------------
------------------------------------------------------------
------------------------------------------------------------
------------------------------------------------------------
------------------------------------------------------------
------------------------------------------------------------
------------------------------------------------------------
------------------------------------------------------------
------------------------------------------------------------
------------------------------------------------------------
------------------------------------------------------------
------------------------------------------------------------
------------------------------------------------------------
------------------------------------------------------------
------------------------------------------------------------
------------------------------------------------------------
------------------------------------------------------------
------------------------------------------------------------
------------------------------------------------------------
--------------------------------gaacataaaaagtccatccattgacca-
-----ctggctgaa----agatttaaaacattacatt-----------gtgtactggaaa
gaatca----------------------------------------------------cc
tacagt------------a---taaagggccaatt-------aaaggactacc-------
----ataaaatttggg-ttctgtt-tata----caa------ttttt-ggaacgaaacca
tac-aa---tgacac------aagc----a---aatacctcttac---------actact
ggttaactgattgat------------------------------atgt-----gtatat
--------gggtgtttt-tgtatgtga-aa----------------tacagtatatg-t-
--tt-ttcta--------tg------gcctag----tc-gat-----gtatag-------
-caa----------------------tac------------ctgttcaactg-aatttgg
atgctt---tgggtgagg-ga-ggggg--gaagagtaaaa----------tgtta-----
---------------aaaag------tgtaattt---------aatgataaatt---tca
a------gtg----cttt-------tt-----------------ctacaat---------
-----aaaaaatgtttttaaa---------------------------------------
------------------------------------------------------------
------------------------------------------------------------
--------------------------
>L1-135_DR|711733
------------------------------------------------------------
------------------------------------------------------------
------------------------------------------------------------
------------------------------------------------------------
------------------------------------------------------------
------------------------------------------------------------
------------------------------------------------------------
------------------------------------------------------------
------------------------------------------------------------
------------------------------------------------------------
------------------------------------------------------------
------------------------------------------------------------
------------------------------------------------------------
------------------------------------------------------------
--------------------------------------------------agcctagaac
ttgtcagttat--tattagtattaaaatgatccattataactggccaatgcgcact-tat
atcacacatgaaaaact-----aaaaaagtttaa-cccaaacatct------------ca
gaa------atatgtttcaaatgccaaaa----acataaaggaaa--------gtt----
-----------------------tggttaaaattttctggc-aaaacatcgtaatcacat
taatcccctcaattattt-----------------taa-aactagttccagtt-acacct
gaa------atatgcactttgggtttattt--cttgtaagtttg-----tcattactaa-
--gttatcaaac------------taaaaagatttacatgtgtctt---gttattgcaag
gcgattggtagcactctattagag--------gaacaaagaaagtctatccagtgacca-
-----ctggttgaa----agatttg--acattacat-------------tgcacttgaaa
gaataa----------------------------------------------------cc
tacagt------------a---taaagagcaaatt-------aaaggagtacc-------
----ataacatttagg-atctgtt-tata----aga------ttttt-ggaacaaaacca
tac--a---taacac------aagc----a---aatgtctttcac---------tctgct
ggttaattgattgct------------------------------atgt-----gtatat
--------gtgtacttt-tgtatgtga-aa----------------tacagtatatg-t-
--tt-atctt--------tg------cctcag----cc-catgtacagtataa-------
-caa----tacat------------ttac------------ctgttcaactg-aatctgg
atgctt---tgggggagg-gagagggg--gaaaagtt----------taatgtaa-----
---------------aaaag------tgtcattt---------catgttaaatt---tca
a------gtg----tttt-------ttt----------------ctacaat---------
-----aaaaaatgttttataaaacaagatttttggtgtacagacttgcaatatgacatga
cagatttagaatgaagccaaatattaaagcccagaac-----------------------
------------------------------------------------------------
------------------------tt
>L1-135_DR|711734
------------------------------------------------------------
------------------------------------------------------------
------------------------------------------------------------
------------------------------------------------------------
------------------------------------------------------------
------------------------------------------------------------
------------------------------------------------------------
------------------------------------------------------------
------------------------------------------------------------
------------------------------------------------------------
------------------------------------------------------------
------------------------------------------------------------
------------------------------------------------------------
------------------------------------------------------------
------------------------------------------------------------
------------------------------------------------------------
------------------------------------------------------------
------------------------------------------------------------
------------------------------------------------------------
------------------------------------------------------------
------------------------------------------------------------
------------------------------------------------------------
------------------------------------------------------------
------------------------------------------------------------
------------------------------------------------------------
-----------------------------accatt-------taaaaattacc-------
----ataaaatttggggatttgtt-tata----cag------attct-ggaatgaaaaca
aac-at---caacac------aagc---aac-aaatacctctcag---------tctact
aaaggattga----------------------------------tatgt-----gtatat
--------ttgtat-tt-tgtatgcgg-aaa---------------tacagtgtatt---
-gtt-ttatc--------tg------tcttag----cc-cat-----ctatga-------
-c-------atct------------ttac------------ctgtataactg-gatttgg
gtgctt---tggggaggg-gg-agggg--attcagaatgga---------gccagacatg
tat--tt-aatcccagaagt------tgtcaatt---------aatagtagatt---tag
a------tgg----atccaatacaatatg--------------gctttcaaat-gccaaa
aacatagaaaaatattgtatctgggaaagttctgggaaacatattttctcgattatttca
cagttccagtaaaccctcaaatat-gtgctttgggtttaaaaatcattaccatgtttttg
ttttccttaaaaaagatttggcacataacagtggatggacttaataacatacggtataaa
agataaactaaatga-----------
>L1-135_DR|711735
------------------------------------------------------------
------------------------------------------------------------
------------------------------------------------------------
------------------------------------------------------------
------------------------------------------------------------
------------------------------------------------------------
------------------------------------------------------------
------------------------------------------------------------
------------------------------------------------------------
------------------------------------------------------------
------------------------------------------------------------
------------------------------------------------------------
------------------------------------------------------------
------------------------------------------------------------
------------------------------------------------------------
------------------------------------------------------------
------------------------------------------------------------
------------------------------------------------------------
------------------------------------------------------------
------------------------------------------------------------
------------------------------------------------------------
------------------------------------------------------------
------------------------------------------------------------
------------------------------------------------------------
------------------------------------------------------------
------------------------------------------------------------
---------------atataggtctcaca-------------tgcca-aaaaaaaaaaga
a-----------cat---------------------------------------------
------------------------------------------------------------
------------------tgtatctgggaaagt----g----------------------
---------------ggctg------attggga---c--tctg----gca----------
--------aacattaagttgcttgattatttcaaaccagttccagttaaccctgaaatat
gtgctt--tcggtttatc------------------------------------------
----c-------------------cctgtaagttt-------------------------
------------------------------------------------------------
------------------------------------------------------------
------------------------------------------------------------
------------------------------------------------------------
--------------------------
>L1-135_DR|793811
------------------------------------------------------------
------------------------------------------------------------
------------------------------------------------------------
------------------------------------------------------------
------------------------------------------------------------
------------------------------------------------------------
------------------------------------------------------------
------------------------------------------------------------
------------------------------------------------------------
------------------------------------------------------------
------------------------------------------------------------
------------------------------------------------------------
------------------------------------------------------------
------------------------------------------------------------
------------------------------------------------------------
------------------------------------------------------------
atcaaacctggaaaatt-----aagtaagtttaa-gccaaacatcc------------ca
ggc------atatgtttaaaatgccaaaa----acctaaaggaac--------agtcttt
c-actgtatctgggaatgtgaggtgattcaaatcttctgga-aaaa---agtgataacat
tcatttattcagt------------a-------------aattaatctta----tcactt
gag----------------------------------------------tcattgcaaag
t-ataaccataggagagtgaa--acttcatgatttgcatgtgctttaaatgcatttcaag
cgagtttaaagcattc--------------aggcacacaaaaagtacatttgtaacttta
taaaaatatctcaatgtcatatttgtcatattttatcttgcgactttattgcactggaaa
gaatga----------------------------------------------------ac
cacagtg---------------taaggggcaaata------taaaggactgcc-------
----atacaatttggt-atctatt-tata----cag------tttct-g-----------
------------------------------------------------------------
------------------------------------------------------------
------------------------------------------------------------
------------------------------------------------------------
------------------------------------------------------------
------------------------------------------------------------
------------------------------------------------------------
------------------------------------------------------------
------------------------------------------------------------
------------------------------------------------------------
------------------------------------------------------------
--------------------------
>L1-135_DR|793812
------------------------------------------------------------
------------------------------------------------------------
------------------------------------------------------------
------------------------------------------------------------
------------------------------------------------------------
------------------------------------------------------------
------------------------------------------------------------
------------------------------------------------------------
------------------------------------------------------------
------------------------------------------------------------
------------------------------------------------------------
------------------------------------------------------------
-----------------tattaggatcttatgacaaatcatatttcattgttttatagct
cttttgttaatggctctacagaaatattagaatccaaaaaagatgcttggagtgcaggtt
tgcaat-gcaacct----tagatttagaatagag-------tgtat-taaagtctaaaat
gtgtcaattat--tactagatttaaactgatccagtacaactgggcatggcaaacg-tac
tgcttatgt--------------------cacaa-cccaaacatcc------------ca
gat------atatgtttcagttgccaaaa----acataaaggaac--------gttgttt
c-attgtatctga------aaaattgaagacatttcatttt-aaca---ttaagtaacat
tcatttccttgatttttttattttaattttttttttac-aaccaattccagtt-acccct
gaa------atatgtgttttgggtttattt--cctttaagtttg-----ttattgccag-
--gttatcaaac------------caaaattattgacatgtctt-----gttattgaaag
acatttgatagcattctattggaa--------gattatag--agtccaaccattgacc--
-------tattgaa----agatttgtcacattacat-------------tgcactggaaa
gaataa----------------------------------------------------cc
tacatt------------a---taaggggcaaact-------aaaggactgct-------
----ataaaatttggg-atctgtt-tata----cag------tttct-agaacaaaacca
aac-at---tggcac------aagc---aac-aaatac------------------tacc
aatggattgatatgt---------------------------------------------
----------ttaattt-tgtatttgg-aaa---------------tacagtgtatt---
-gtt-ttgtcttagcccatg------tgtgtg---ttt---------atgtaa-------
-cat----c---t------------ttac------------ctgtataactg-aatctgg
atgctt---tggggtagt----------taaagtgttttaa-------------------
---------------aaata------tgcaattt---------catgttacatt---tca
t------gtg----cctt-------attt---------------gaaaaat---------
-----aaataaat-----------------------------------------------
------------------------------------------------------------
------------------------------------------------------------
--------------------------
>L1-135_DR|793813
------------------------------------------------------------
------------------------------------------------------------
------------------------------------------------------------
------------------------------------------------------------
------------------------------------------------------------
------------------------------------------------------------
------------------------------------------------------------
------------------------------------------------------------
------------------------------------------------------------
------------------------------------------------------------
------------------------------------------------------------
------------------------------------------------------------
-----------------------------------------atttcatcgtttaatagca
aattggtcaatggctctaaagaaacac---------------------------------
------------------cagatgtagaatggcgccatttatctgt-taaagccaagaac
ttgtcatttaa--tactagttttaaaatgatccaatataactgggcaatgcgtact-tat
aacagacctgaaaaatt-----aaacaagtttaa-cccaaacatcc------------ca
gatatttg-----gtttcaaatgccaaaa----acatatagggac---------------
--aatgtatctgggaatgtgaggtggttaatattttctggtaaaaa---cgtaataacat
tattctcctcaattattt-----------------caa-aaccaatt-------acccct
gaa------atatgtgctttgggtttattt--cctttaagttcg-----tcattaccag-
--gttatcaaat------------taaaatgattgacatgtgtctt---gttattgcaag
gcgtttgatagcactctattggaa--------gaacatagaaagtccatccattgattca
--cgactggctgaa----agatttgacacattacat-------------tgcactggaaa
gaatta----------------------------------------------------cc
tacagt------------a---taaagggcaaatt-------taaggaatact-------
----ataaaatttggg-atctgct-tata----caa-----atgttt-agatcaaaacca
t--------------------------------aatacctttcgc---------gctatt
gattaattgattgat--------------------------a------------------
------------------------------------------------------------
---------------------------------------cgt------------------
------------------------------------------------------------
------------------------------------------------------------
------------------------------------------------------------
-------gta--------------------------------------------------
------------------------------------------------------------
------------------------------------------------------------
------------------------------------------------------------
--------------------------
>L1-135_DR|871108
------------------------------------------------------------
------------------------------------------------------------
------------------------------------------------------------
------------------------------------------------------------
------------------------------------------------------------
------------------------------------------------------------
------------------------------------------------------------
------------------------------------------------------------
------------------------------------------------------------
------------------------------------------------------------
------------------------------------------------------------
------------------------------------------------------------
------------------------------------------------------------
------------------------------------------------------------
------------------------------------------------------------
------------------------------------------------------------
-----------------------------------cccaaacatcc------------cg
ggt------atatgtttcaaatgccaaaa----acataaaggaac--------attcttt
t-attgtatctgggaatgtgaggtgataa-----------c-aaaa---cgtgataacat
taatctcctcaattattt-----------------taa-aaccaattccagtt-acacct
aaa------atgtgtgctttggtttttttttccctgtaagtttg-----tcattaccag-
--attataaaac------------taaaa----tgatatgtgtctt---gttattgcaag
gtgtttgatagcactctattgcaa--------gaacatagaaagtccgtcaattgatca-
-----ctggctgaa----agatttgacacattacat-------------tgcactggaaa
gaatcacc--------------------------------------------------ta
cacagt------------a---taaaggacaaatt-------aaaggagtacc-------
----ataaaatttggg-atctgtt-tata----caa------ttttt-gaaacattacta
tac-aa---tggtac------aagc----a---aatacctctcac---------gctatt
agttaattgattgat------------------------------acat-----gtatat
--------atgtattttttgtatgtgg-aa----------------tacagta--tg-t-
--tt-ttctt--------tg------ccttag----cc-aat-----gtataa-------
-caa----tacat------------ttac------------ctgttcaactg-aaactgt
atgctt---tgggggaag-ta-ggggg--aaagagttcaaa---------tgtaaaaaaa
t-------aaaaataaaaag------ggtatttt---------tatgctaaatt---tca
a------gtg----tttt-------tt-----------------caacaat---------
-----aaaa-aaat----------------------------------------------
------------------------------------------------------------
------------------------------------------------------------
--------------------------
>L1-135_DR|871109
aataactaaagttaacgaatcagtatagatggtccacgctatcagtttctctgtttggct
gcataaacattataaagatgaatatacttcccatatttttgtattcatttcgctctattc
cactttcccctccactaggatttttttccaaaagttaactaaattcctttcgaacaatag
aagttcaaggctgcgactaacatagttatatgacagaggaggttgcccaatttgcaacgg
tatttttggtctgcccaactagctaacgccacctattggttttcacctcagcaactatct
tgggtacaaatagaatcaacaatagcaaaagggatggatatggagatgtatttgtattct
gatttatataaaaatttttaaaaaggccacaaaaaatccatttgttaaaaacaccttaac
agtatggaatgatgctcagtgttcactaggaaaagtcccaaatctttcttat--ttttct
tatctggggaaacaaaga---------------------------ttttaaacagtgggc
attaaaaggtatcagaaagattagggacttatttgaaggagacacactgatgtcctttaa
agaccttaataaaaaatttggaatcccaatgacgca---ttttttaaattacttacaaat
tcccagctatatcaatgtcaagcaaaactactcactagctagacctctacaaactgaatt
agaaaaaaataatgttttatcagaattctatgacaaattatatttccttgttttatagca
aattagtcaatggctctaaagaaacatcagaacctaagaaagattcttgttgtacagatt
tacaat-atgac--ctgacagatttagaacggagccaaatatgtgt-tata--------t
gtgtcaataaa--tactagatttaaaatgatccaatataactgggcaatgcgcacc-aac
atcacacctgataaact-----taacaaatttat-cccaaacatct-----------gca
gat------atatgtttcaaatgccaaaa----atataaaggaac--------attattt
a-attgtatctgggaatgtgagttgattaagaatttctggt-aaaa---tgtaataacat
taatctcgtcaattattt-----------------taa-aaccaattccagtt-acacct
gaa------atatgcgctttgggtttattt--cctctaggttta-----tcattaccag-
--gttataaaac------------tgaaatgattgatatgtgtctt---gttattgcaag
gcgtttgatagcactctattggaa--------gaacacagaaagtccatcgattgatca-
-----ctggctaaa----aattatgacacattacat-------------tgcactggaaa
gaataa----------------------------------------------------tc
tacaat------------a---t-------aaatt-------aaaggagtacc-------
----aaaaaatttggg-atctgtt-tata----caa------tttct-ggaacataacta
tac-aa---tggcac------aagc----a---aatacctctcac---------attatt
gattaacggattgat------------------------------atat-----gtatgt
--------gtgtatttt-tatttgtgg-aa----------------tacagtatatg-t-
--tt-ttctt--------tg------cctaag----cc-cat-----gtataa-------
-caa----tacat------------ctac------------ctgctaaactg-aatctgg
attctt---tgggggagg-ga-ggggg--gaagagttaaaa---------tgtaaaa---
---------------aaaag------tgtttttt---------c----------------
------------------------------------------------------------
------------------------------------------------------------
------------------------------------------------------------
------------------------------------------------------------
--------------------------
>L1-135_DR|871110
------------------------------------------------------------
------------------------------------------------------------
------------------------------------------------------------
------------------------------------------------------------
------------------------------------------------------------
------------------------------------------------------------
------------------------------------------------------------
------------------------------------------------------------
------------------------------------------------------------
------------------------------------------------------------
------------------------------------------------------------
-------------------------aactacttactaccttgac-----caaactgaata
a--aaaaataaatgttttatgagaatcctatgacaaattatattttgttgttgt------
aattggtcaatgcctctaaagaaacatcaggacccaagaaagattcttggtgtacagatt
tgaaaa-atgac--ataacag----agagtggagccaaatatgcgt-taaagcccagaac
ttatcaattta--tactagatttaaaatgactcaatataactgggcaatgcatatg-tga
atcacacctgaaaaact-----gaacaagtttaa-cccaaacattc------------ca
gat------atatgtttcaaatgccaaaa----acatataggaac--------atacttt
c-attgtatctgggaatgtgaggtggttaagattttctggc-gaaa---cgtaatcacat
taacctcctcaattattt-----------------taa-aaccaattccagtg-atacct
gaa------atgtgtgtattgggtttttgt--cctgtaagtttg-----tcattatcag-
--gttattaaac------------taaaatgactgacttgtgtctt---gttattgcaag
gtgtttgatagcactttattagcactttattggaaaacagaaagtccatctattgacca-
-----ctggctgaa----agatttgacacattacag-------------tgcactgaaaa
gaatca----------------------------------------------------cc
tacagt------------a---taaattgcaaatc-------aaaagagtccc-------
----ataaaatttggg-atctgtt-tata----caa------ttttt-ggaacaaaacca
tgc-aa---ttgcac------aagc----a---aatacctctcac---------gctact
ggttaattgatcgat------------------------------a-------------t
--------gtgtatttt-tgtaagtgg-aa----------------tacagtatatg-t-
--tt-ttatt--------tg------ccttag----cc-cac-----ttataa-------
-caa----tacat------------ttac------------ctgatcaacta-aatttgg
atgctt---tgggggagg-ga-aggga--gaggagttaaaa---------tctaa-----
---------------aaaag------tgtcattt---------tattttaaatt---tca
a------gtg----tttt-------tt-----------------tctacat---------
-----taaa-aatgtttaaaaaa-------------------------------------
------------------------------------------------------------
------------------------------------------------------------
--------------------------
>L1-135_DR|962483
------------------------------------------------------------
------------------------------------------------------------
------------------------------------------------------------
------------------------------------------------------------
------------------------------------------------------------
------------------------------------------------------------
------------------------------------------------------------
------------------------------------------------------------
------------------------------------------------------------
------------------------------------------------------------
------------------------------------------------------------
------------------------------------------------------------
------------------------------------------------------------
------------------------------------------------------------
------------------------------------------------------------
------------------------------------------------------------
------------------------------------------------------------
------------------------------------------------------------
------------------------------------------------------------
------------------------------------------------------------
------------------------------------------------------------
---ttatcaaac------------taaaaggattgactcacatctt---gttattgcagg
atgtttgatagccttatattggaa--------caatatagaaagtccatctattgacca-
-----ccggctgaaa--caaacatggcgcactacat-------------agcattggaa-
------------------------------------------------------------
---aga------------a---tacagtacaactt-------aaagagcagcc-------
----atcaaatttgga-atatgta-tata----ca-------------------------
------------------------------------------------------------
------------------------------------------------------------
------------------------------------------------------------
------------------------------------------------------------
------------------------------------------------------------
------------------------------------------------------------
------------------------------------------------------------
------------------------------------------------------------
------------------------------------------------------------
------------------------------------------------------------
------------------------------------------------------------
--------------------------
>L1-135_DR|962484
------------------------------------------------------------
------------------------------------------------------------
------------------------------------------------------------
-------------------------------------------tgcccaatttgcagtgg
tattattggtctgcccacctagctaacgccacctaatggtttttacctcagcaaccatct
tgggtacaaatagaatcaacgatagcaaaagggatggatatggagatgtatttgtacttc
gatttatataaaa-atgtaaaaaagaccactaaaaatccatttgttaaaaacaccttaac
ggtatggaatggtgctcagtgttc--------aagtcctaaatcttttttattttttccc
tatttggggaaacagagattttaaaccagcagaaaataatttgggctttaaaaagtgggc
attaaaaggtatcagaaagataggggacttatatgaagtagataaactgttgtcctttaa
agaccttaataaaaaatttggaatcctaatgatgcat--tttttttaaatacttaaaagt
tcgcagctatattagtgtcaagcaaaact----acttaatagacctctacaaactgaatt
agaaaaaaataatgctttatcagaattctatgacaaattatg----------atattaat
aattggtcaatggctctaaagaaacatcagaatctaagaaaaattattggtgcacagatt
cacaat-atgac--ctgacagatttagaaaagaaccaaatgtgtt---aaagcctagaac
ttgtcaaataa--tactagatttaaaatgatccaatataactgggcaatgcggacc-tat
atcacacctaaaaaact-----aaacaagtttaa-cccaaaaattc------------ca
gat------atatatttcaaattccaaaa----acaaaaagcaac--------attcttt
t-attgtatctggga----aatgtgattaagattttctggc-aaaa---tgtaatcacat
tattctccttaattattt-----------------ta-----------------------
------------------------------------------------------------
------------------------------------------------------------
------------------------------------------------------------
------------------------------------------------------------
------------------------------------------------------------
------------------------------------------------------------
------------------------------------------------------aaacca
ttg---------------------------------------------------------
------------------------------------------------------------
------------------------------------------------------------
------------------------------------------------------------
------------------------------------------------------------
--------------------------------gagttaaaa---------tgtaaaaaag
a--------------------------gtatttt---------cattttaaatt---tca
a------gtg----ttgt-------tt-----------------ctacaat---------
-----aaagaaa------------------------------------------------
------------------------------------------------------------
------------------------------------------------------------
--------------------------
>L1-135_DR|962485
------------------------------------------------------------
------------------------------------------------------------
------------------------------------------------------------
------------------------------------------------------------
------------------------------------------------------------
------------------------------------------------------------
------------------------------------------------------------
------------------------------------------------------------
------------------------------------------------------------
------------------------------------------------------------
------------------------------------------------------------
------------------------------------------------------------
------------------------------------------------------------
------------------------------------------------------------
------------------------------------------------------------
------------------------------------------------------------
------------------------------------------------------------
------------------------------------------------------------
--------------------------ttaagattttctggc-aaaa---cgtaatcacat
tactctcttccattattt-----------------tca-aaccaattccagtt-acacct
gaa------atatgtgcattgggtttgttt--cctgtaacgttg-----tcattagcagt
taataataatac------------taaagggattg-catccgtctt---gttattgcaag
atgtttgatagtactc--------------tagaatatagaaagtct-------------
t----ctggctgaa----agatttgacacattaaag-------------tgcactggaaa
gaatca----------------------------------------------------cc
tacagt------------a---tacagggcaaatt-------aaaggtgtacc-------
----aaaaaatttggg-atctgtt-tatg----cgt------ttttt-ggaacaaaat--
---------tggcaa------aagc-------aaatacctctcgc---------gctact
ggttaattgattgat------------------------------atgt-----gtatat
--------gtttatttt-tgtataagg-aa----------------tacagtgttttttt
tttttttttttttttttttg------ctttag----cc-cat-----gtatca-------
-caa----tatatttaattc--aatttaat----------tctgttcaattg-aatttgg
atgctt---tgggggagg-ga-agggg--gaagagttaaaa---------cgtaa-----
---------------aaaag------tgtatttt--------tcatgataaatt---tca
a------gtg----tttt-------tttt---------------cttcaat---------
-----aaaaa--------------------------------------------------
------------------------------------------------------------
------------------------------------------------------------
--------------------------
>L1-135_DR|962486
------------------------------------------------------------
------------------------------------------------------------
------------------------------------------------------------
------------------------------------------------------------
------------------------------------------------------------
------------------------------------------------------------
------------------------------------------------------------
------------------------------------------------------------
------------------------------------------------------------
------------------------------------------------------------
------------------------------------------------------------
------------------------------------------------------------
------------------------------------------------------------
------------------------------------------------------------
------------------------------------------------------------
------------------------------------------------------------
------------------------------------------------------------
------------------------------------------------------------
------------------------------------------------------------
------------------------------------------------------------
------------------------------------------------------------
------------------------------------------------------------
------------------------------------------------------------
------------------------------------------------------------
------------------------------------------------------------
------------------------------------------------------------
------------------------------------------------------------
------------------------------------------------------------
---------------------------------------------------------tat
--------gtgcatttt-tatatgtgg-aa----------------tacagtatatg---
-gtt-ttatt--------tg------ttttag----cc-cat-ttcacttcaa-------
-caa----tatat------------ttac------------ctgtacaactg-aatttgg
atgctt---tgggaaagt----gaggg-gggagaattaaaa---------tgtaaaaa--
---------------aaagg------tgtaattt---------catgttaaatt---tca
a------gtg---gtttt-------tttt---------------ctacaata-----aaa
gctttaataaaa------------------------------------------------
------------------------------------------------------------
------------------------------------------------------------
--------------------------
>L1-135_DR|1051343
------------------------------------------------------------
------------------------------------------------------------
------------------------------------------------------------
------------------------------------------------------------
------------------------------------------------------------
------------------------------------------------------------
------------------------------------------------------------
------------------------------------------------------------
------------------------------------------------------------
------------------------------------------------------------
------------------------------------------------------------
------------------------------------------------------------
------------------------------------------------------------
------------------------------------------------------------
------------------------------------------------------------
------------------------------------------------------------
------------------------------------------------------------
------------------------------------------------------------
------------------------------------------------------------
------------------------------------------------------------
------------------------------------------------------------
------------------------------------------------------------
-------------ctctactagaa--------gaatatggaaagtccattcattgagct-
-----ctggtagaa----agatttgtcgcattagat-------------tgctctggaaa
gaatga----------------------------------------------------cc
tacagt------------a---taaggggcaaact-------aaaggtctacc-------
----atcaaatttgta-atctgtt-tatt----caa------tttct-ggaacaaaacca
aac-------agcac------aagc---aa--aaaaactgctccaccg------------
-----atcaattgat---------------------------------------------
--------atgtatttt-tgtatgtgt-aaa---------------tacagtatgtt---
-gttgttgttt-------tg------ttttag----cc-cat-----gtataa-------
-gaa----catat------------ttac------------ctctttaactg-aaagcgg
atgctttactgaaatatgtgctttggg------------------tttcctgtaag----
-----tt-------------------tgtcattaccagtttatcaaactaaaat-ggttg
a-----tgtg----cact------------------------------------------
-----gaaagacgtttgatagca-------------------------------------
------------------------------------------------------------
------------------------------------------------------------
------------------------ct
>L1-135_DR|1051344
------------------------------------------------------------
------------------------------------------------------------
------------------------------------------------------------
------------------------------------------------------------
------------------------------------------------------------
------------------------------------------------------------
------------------------------------------------------------
------------------------------------------------------------
------------------------------------------------------------
------------------------------------------------------------
------------------------------------------------------------
------------------------------------------------------------
------------------------------------------------------------
------------------------------------------------------------
------------------------------------------------------------
------------------------------------------------------------
------------------------------------------------------------
------------------------------------------------------------
------------------------------------------------------------
taatctcctcaaatattt-----------------taa-aaccaattccactt-agtcct
gaa------atacatgcttttggtttattt--cctgtaagtttg-----tcattaccag-
--gtaaaacaac------------taaaatgattgatatgtgtcgt---attattgcaag
gcgtttgatagcactctattggaa--------gaacatagaaagtccatcgattgatca-
-----ctgggtgaa----agatttgacacattacat-------------tgcactggaat
gaatca----------------------------------------------------cc
tacagt------------a---taaagggcaaatt-------aaaagagtacc-------
----ataaaatttggg-atctgtt-tata----caa------ttatt-ggaacataacta
tac-aa---tggaac------aagc----a---aatacctctcac---------actatt
agttaattgactgat------------------------------atac-----gtatat
--------gtgtatttt-tgcatgtgg-aa----------------tacagtatatg-t-
--tt-ttctt--------tg------ccttag----cc-cat-----gtataa-------
-caa----tacat------------ctac------------ctgttaaactg-aatctgg
atgctt---tgagggagg-ga-ggggg--gaagagttaaaa---------tgtaa-----
---------------aaaag------tgtatttt---------c-----aagtt---tca
a------gtg----tttt-------tt-----------------ctacaat---------
-----aaaa-aatgttaaaataaaa-----------------------------------
------------------------------------------------------------
------------------------------------------------------------
--------------------------
>L1-135_DR|1051345
------------------------------------------------------------
------------------------------------------------------------
------------------------------------------------------------
------------------------------------------------------------
------------------------------------------------------------
------------------------------------------------------------
------------------------------------------------------------
------------------------------------------------------------
tatctggggaaacaaagattttaaaccagtgaaaaatgatcttggctttaaacagtgggc
attaaaaagtatcagaaagattggggatttatttgaaggagaaacactgatgtcctttaa
agaccttaatgaaaaatttataataccaatgatgcattttttttttaaatacgtataaat
ttgcagctgtattaatgtcaagcaaaa-------ctagctagacctctacaaactgaatt
t-gaaaaaatagtgttttataagaatcctgtgacaaattatatttcattgttttatagca
aattgatcaatagctctaaagaaatatcagaattcaagagattttt----------gatt
tgcaat-atgac--atgacagatttagaatggagctaaatacatgtctaaagccaaaaac
ttgtcaattaa--tactagatttaaaatgatccaatataactgggcaatgcatacc-tat
atcacacctgaaaaact-----aaacaggtttaa-cccaaacatcc------------cg
gat------acatgtttcaaatgccaaaa----acataaaggaac--------attcttt
c-attgcatctgggaatgtgaagtggtaaagattttctggc-aaaa----gtaatcacat
taatctcatcaattattt-----------------taa-aactgattccactt-acacct
gaa------atatgtgctttgagtttattt--cctgtaagtttg-----tcattaccag-
--gttattaaac------------taaaatgattgacatgtgtcttgaagttattgctag
gcgtttgatagcactctattaaaa--------gaacatggaa------------------
------------------agatttgacacattacat-------------tgcactgaaaa
gaatca----------------------------------------------------cc
tacagt------------a---taaagggcaaatt--------aaagagtact-------
----ataaaatttggc-atctgtt-tata----caa------ctttt-ggaacaaaacca
tac-aa---aggcac------aaga----a---aatacctctcat---------gctact
ggttaattgattgat------------------------------atgt-----gtctgt
--------gtatttttt-tttatgtga-ac----------------tacagtatatg-t-
--tt-ttctt--------tg------ccttag----cc-cat-----gtttaa-------
-caa----ttcat------------ttac------------ctgttcaactg-aatttgg
atgctt---tgggagagg-ga-----------------------------ggtaa-----
---------------aaaag------tgtaacta---------catgctaaatt---tca
a------gtg----tttt-------tt-----------------ctacaat---------
-----aaaaaa-------------------------------------------------
------------------------------------------------------------
------------------------------------------------------------
--------------------------
>L1-135_DR|1051346
------------------------------------------------------------
------------------------------------------------------------
------------------------------------------------------------
------------------------------------------------------------
------------------------------------------------------------
------------------------------------------------------------
------------------------------------------------------------
------------------------------------------------------------
------------------------------------------------------------
------------------------------------------------------------
------------------------------------------------------------
------------------------------------------------------------
------------------------------------------------------------
------------------------------------------------------------
------------------------------------------------------------
------------------------------------------------------------
------------------------------------------------------------
------------------------------------------------------------
------------------------------------------------------------
------------------------------------------------------------
------------------------------------------------------------
------------------------------------------------------------
------------------------------------------------------------
---------------------------acattacat-------------tgcactggaaa
gaatga----------------------------------------------------cc
tacattaagtt---aacta---caagggccaaact-------------------------
--------aatttggg-acctgta---------cag------tgtct-gaaacaaaatca
aac-att-ctggaac------aagc---aac-acatacctcacaat--------------
-----actgattaat---------------------------------------------
------------------------------------------------------------
------------------------------------------------------------
------------------------------------------------------------
------------------------------------------------------------
------------------------------------------------------------
------------------------------------------------------------
------------------------------------------------------------
------------------------------------------------------------
------------------------------------------------------------
--------------------------
>L1-135_DR|1051347
------------------------------------------------------------
------------------------------------------------------------
------------------------------------------------------------
------------------------------------------------------------
------------------------------------------------------------
------------------------------------------------------------
------------------------------------------------------------
------------------------------------------------------------
------------------------------------------------------------
------------------------------------------------------------
------------------------------------------------------------
------------------------------------------------------------
------------------------------------------------------------
------------------------------------------------------------
------------------------------------------------------------
------------------------------------------------------------
-------ctgaaaaactt---taaatagggttaa-tccaaacaaac------------ca
aat------atccaatttaaatgctaaaac-atacgagaaggaac--------gttcttt
t-atcacatatggtaatgtgaggttaagaagacaatctggcgaaaagaagccaggagcac
aaacttcagcggtcatcggaattggataattagtgccatctccaattccgatg-accgct
gaa------gtttgtgctcctggcttcgtt--cctct---------tcatcatgatcag-
--attatcactt------------taaaatgattgacatttatata---attctcgcaaa
--ttttattggtagtacatg----------------------ggtttatttatggatca-
-----ttgggtcaa----atattgctca-actgtat-------------tgcattggaaa
taat--------------------------------------------------------
------------------------------------------------------------
------------------------------------------------------------
------------------------------------------------------------
------------------------------------------------------------
------------------------------------------------------------
------------------------------------------------------------
------------------------------------------------------------
------------------------------------------------------------
------------------------------------------------------------
------------------------------------------------------------
------------------------------------------------------------
------------------------------------------------------------
------------------------------------------------------------
--------------------------
>L1-135_DR|1051348
------------------------------------------------------------
------------------------------------------------------------
------------------------------------------------------------
------------------------------------------------------------
------------------------------------------------------------
------------------------------------------------------------
------------------------------------------------------------
------------------------------------------------------------
------------------------------------------------------------
------------------------------------------------------------
------------------------------------------------------------
------------------------------------------------------------
------------------------------------------------------------
------------------------------------------------------------
------------------------------------------------------------
------------------------------------------------------------
------------------------------------------------------------
------------------------------------------------------------
------------------------------------------------------------
------------------------------------------------------------
------------------------------------------------------------
------------------------------------------------------------
------------------------------------------------------------
------------------agatttgacacactatat-------------tgcactggaaa
gaataa----------------------------------------------------cc
tacagt------------a---taaagggcaaatt-------aacggagtacc-------
----ataaaatttggg-atctgtt-tata----caa-----tttttt-ggaacaaaccta
tac-aa---tggcac------aagc----a---aatacctctcac---------actatt
gattaattgatgaat------------------------------atat-----atgtat
--------gtatatgta-tatat---------------------------atatata-t-
--at-atata--------ta------t---------------------------------
------------------------------------------------------------
------------------------------------------------------------
------------------------------------------------------------
------------------------------------------------------------
------------------------------------------------------------
------------------------------------------------------------
------------------------------------------------------------
--------------------------
>L1-135_DR|1051349
------------------------------------------------------------
------------------------------------------------------------
------------------------------------------------------------
------------------------------------------------------------
------------------------------------------------------------
------------------------------------------------------------
------------------------------------------------------------
------------------------------------------------------------
------------------------------------------------------------
------------------------------------------------------------
------------------------------------------------------------
------------------------------------------------------------
------------------------------------------------------------
------------------------------------------------------------
------------------------------------------------------------
------------------------------------------------------------
------------------------------------------------------------
------------------------------------------------------------
------------------------------------------------------------
------------------------------------------------------------
------------------------------------------------------------
------------------------------------------------------------
------------------------------------------------------------
------------------------------------------------------------
------------------------------------------------------------
------------------------------------------------------------
------------------------------------------------------------
------------------------------------------------------------
------------------------------------------------t-----gtgtgt
--------gtgtatttt-tatttgtgg-aa----------------tacagaatatg-t-
--tt-ttctt--------tg------ccttag----ca-cat-----gtataa-------
-caa----tacat------------ttac------------ctgctaaactg-aatctgg
atgctt---tgggggagg-ga-ggggg--gaggagttaaaa---------tgtaa-----
---------------aaaag------tgtatttt---------catgttaaatt---tca
a------gtg----tttt-------tt-----------------ctactatt--------
----aaaaa-aaaggtttaaaaaaa-----------------------------------
------------------------------------------------------------
------------------------------------------------------------
--------------------------
>L1-135_DR|1051350
------------------------------------------------------------
------------------------------------------------------------
------------------------------------------------------------
------------------------------------------------------------
------------------------------------------------------------
------------------------------------------------------------
------------------------------------------------------------
------------------------------------------------------------
------------------------------------------------------------
------------------------------------------------------------
------------------------------------------------------------
------------------------------------------------------------
------------------------------------------------------------
------------------------------------------------------------
------------------------------------------------------------
---------------------------tgatccgatacaactgggcaatgcatac-----
----------------------------atttag-cctaaatgtct------------ca
gat------atacgtttcaaataccaaaa----ac--aaagatac--------aatc---
--attgtatctgggaatgtgaggtggttaagattt--------------tcttataacat
taatctcttcagttattt-----------------caa-aaccaactccagtt-------
gaa------atatgtgctttgggttacttt--cctgtacgtttg-----tcattaccag-
--gttatcaaac------------taaaatgattgacgtgtgtatt---gctattgcaaa
acgtttgatagcactcgactggaa---gaaaagaatttagacagtccatccattgactga
-ccacttggctaaa----agatttgaca----atatc-----------ttgcactagaaa
gaatca----------------------------------------------------cc
tacact------------g---taagggggaaatt-------aaaatagtacc-------
----ataccatttggg-atctgttaaata----cagttaaatacatt-gtaacaaaacca
tac-aa---tggcac------aagc----a---aatacctctcac---------tctact
gattaattgattaat------------------------------g--t-----gtacat
--------gtgtatttc-tgtatgtgg-aa----------------tacagtatatg---
-gtt-ttatt--------tg------tcttag----ac-cat-----gtatta-------
-caa----tatat------------ttac------------ctgtttaacaa-aatttgg
atactt---tagggaagg-ag-gtgga--ggagggttaaaa---------tgtaa-----
---------------aaaaa-----------tgt---------catgttaaatt---tca
t------gtg----cgtt-------t------------------ttacaat---------
-----aaaaaaatctttataataaaa----------------------------------
------------------------------------------------------------
------------------------------------------------------------
--------------------------
>L1-135_DR|1051351
------------------------------------------------------------
------------------------------------------------------------
------------------------------------------------------------
------------------------------------------------------------
------------------------------------------------------------
------------------------------------------------------------
------------------------------------------------------------
------------------------------------------------------------
------------------------------------------------------------
------------------------------------------------------------
------------------------------------------------------------
------------------------------------------------------------
------------------------------------------------------------
------------------------------------------------------------
------------------------------------------------------------
------------------------------------------------------------
------------------------------------------------------------
------------------------------------------------------------
------------------------------------------------------------
------------------------------------------------------------
--------------------------------------agtttg------cattccctg-
--gttatcaaac------------cgacatgatcgacttgtgtctt---gtaattg-aaa
acgtctgatagcactctattggaa--------gaatatagaaagtccatccattggtca-
-----ttggttgaa----agatttgtcacatgatgc-------------tgcaccttaga
gaat--------------------------------------------------------
------------------------------------------------------------
------------------------------------------------------------
------------------------------------------------------------
------------------------------------------------------------
------------------------------------------------------------
------------------------------------------------------------
------------------------------------------------------------
------------------------------------------------------------
------------------------------------------------------------
------------------------------------------------------------
------------------------------------------------------------
------------------------------------------------------------
------------------------------------------------------------
--------------------------
>L1-135_DR|1126615
------------------------------------------------------------
------------------------------------------------------------
------------------------------------------------------------
------------------------------------------------------------
------------------------------------------------------------
------------------------------------------------------------
------------------------------------------------------------
------------------------------------------------------------
------------------------------------------------------------
------------------------------------------------------------
------------------------------------------------------------
------------------------------------------------------------
------------------------------------------------------------
------------------------------------------------------------
------------------------------------------------------------
-------ttaa--tactagatttaaaatgatccaatataacttggcaatgcaaact-tat
gtcacacctgaa--------------------aa-cccaaacatcc------------ca
gat------gaatgcttcaaatgccaaca----aaataaaggaat--------attcttt
c-attgtatctggcaatgtgaggcagttaagattttctggc-aaat---tgtaatcac--
-aatctcctcaattatct-----------------caa-aaccaattccagtc-gcacct
gaa------atacgtgctttggcttcattt--cctgtaag--------------------
------------------------------------------------------------
------------------------------------------------------------
------------------------------------------------------------
------------------------------------------------------------
------------------------------------------------------------
------------------------------------------------------------
------------------------------------------------------------
------------------------------------------------------------
------------------------------------------------------------
------------------------------------------------------------
------------------------------------------------------------
------------------------------------------------------------
------------------------------------------------------------
------------------------------------------------------------
------------------------------------------------------------
------------------------------------------------------------
------------------------------------------------------------
--------------------------
>L1-135_DR|1126616
------------------------------------------------------------
------------------------------------------------------------
------------------------------------------------------------
------------------------------------------------------------
------------------------------------------------------------
------------------------------------------------------------
------------------------------------------------------------
------------------------------------------------------------
------------------------------------------------------------
------------------------------------------------------------
------------------------------------------------------------
------------------------------------------------------------
------------------------------------------------------------
------------------------------------------------------------
------------------------------------------------------------
------------------------------------------------------------
------------------------------------------------------------
------------------------------------------------------------
---------------------------taagattt-------aggaa--aataattctat
taattta-ttaattattt-----------------cag-aagtaatcccagtt-acccct
caa------atacatgctttaggtttattt--cctgtaagtttg-----tcattatctt-
--gttat-----------------caaaatggttgacctgtgtctt---ggtattgcaag
ataattgatagcgctccactggaa--------gaatgtagaaagtccatccattgacca-
-----ctggttgac----agatttagcacattatac-------------tgaactagaaa
gaataa----------------------------------------------------cc
tacag-----------------taaagggcaaatt-------taaggactata-------
----ataaatttgtaggatctctt-tata----cag------ttct--------------
---aaa---tatcggcc----aagc---aac-aaatcactcttactctga----------
-----tatgactgat------------------------------atgt-----gtgtat
ag------atgcacttt-tgtaagtga---------------------caataaatg---
-gtt-gtgtc--------tg------tcttag----cc-cat-----gtatga-------
-caa----catctt---------------------------tagctaaactg-a------
------------------------------------------------------------
------------------------------------------------------------
------------------------------------------------------------
------------------------------------------------------------
------------------------------------------------------------
------------------------------------------------------------
--------------------------
>L1-135_DR|1126617
------------------------------------------------------------
------------------------------------------------------------
------------------------------------------------------------
------------------------------------------------------------
------------------------------------------------------------
------------------------------------------------------------
----------------------------------gattaccatctg--------------
------------------------------------------------------------
------------------------------------------------------------
------------------------------------------------------------
--------------------------------------------------acttacaaat
tcgctgctatattaatgtaaagtaa--------actagctaaacctctacaaactgaatt
a-gaaaaaaatatgtttcatcagaatcctgtgacaaatcatatttcattgttttgtagaa
aattggtcaatggctctaaagaaacttcagattctaagaaagattcatggtgtacagatt
tacaat-atgac--ctgacagatttagaatggagccaaacttgtgt-taaagtccagaac
ttgtcaattaa--tactagatttaaaatgatccaatataactgggcaatgcacacc-tat
atcacatctgaaaaact-------------------------------------------
-------------------------aaaa----acataaaggaac--------attcttc
c-attttatctgggaatttgagatgatttagatttcctggc-aaaa---cgtaatcacat
aaatttcctcaattattt-----------------taa-aaccgattccatgttacacct
gaa------atatgtgctttgggtttattt--cctgtaagtgtg-----ttattaccag-
--gtcatcacat------------taaaacgattgatatatgcctt---gttattgcaag
gcgtttgatagcactctattggaa--------gaacatagaaagttcatccattgacca-
-----ctggctgaa----agatttg--acattacat-------------tgcactggaaa
taacca----------------------------------------------------cc
tacagt------------t---ttaagggcacatt-------aaaggaatacc-------
----ataaaatttggc-atccgtt-tata----caa------ttttt-ggaacatcacca
taa-aa---tggcac------aagc----a---aatacctctcgc---------gctact
ggttaactgattgac------------------------------atgt-----gtatat
--------gtgtatttt-tgtatgtgg-aa----------------tagagtatatg-t-
--tt-ttctt--------tg------tcttag----cc-cat-----gtataa-------
-caa----tatat------------ttac------------ctgtttaactg-aatctgg
atgctt---tgggggagg-ga-ggggg--aaatagttaaaa---------tgtaaaaaaa
a--------------aaaagtgta-ttttatttt---------catgcaaaatt---tca
a------gtg----tttt-------ttt----------------ctacaaa---------
-----aaaaaaagttta-------------------------------------------
------------------------------------------------------------
------------------------------------------------------------
--------------------------
>L1-135_DR|1126618
------------------------------------------------------------
------------------------------------------------------------
------------------------------------------------------------
------------------------------------------------------------
------------------------------------------------------------
------------------------------------------------------------
------------------------------------------------------------
------------------------------------------------------------
------------------------------------------------------------
------------------------------------------------------------
------------------------------------------------------------
------------------------------------------------------------
------------------------------------------------------------
------------------------------------------------------------
------------------------------------------------------------
------------------------------------------------------------
------------------------------------------------------------
------------------------------------------------------------
------------------------------------------------------------
------------------------------------------------------------
------------------------------------------------------------
------------------------------------------------------------
------------------------------------------------------------
------------------------------------------------------------
------------------------------------------------------------
------------------------------------------------------------
------------------------------------------------------------
------------------------------------------------------------
------------------------------------------------t-----gtattt
--------gtgtatatt-tgtttgtgg-aaa---------------tacaatatatt---
-gtt-ttatt--------tg------tcttag----at-gat-----gtataa-------
-caa-----gtat------------ttac------------cagtttaactg-aatttgg
gggctt---t--------------------------------------------------
------------------------------------------------------------
------------------------------------------------------------
------------------------------------------------------------
------------------------------------------------------------
------------------------------------------------------------
--------------------------
>L1-135_DR|1187518
------------------------------------------------------------
------------------------------------------------------------
------------------------------------------------------------
------------------------------------------------------------
------------------------------------------------------------
------------------------------------------------------------
------------------------------------------------------------
------------------------------------------------------------
------------------------------------------------------------
------------------------------------------------------------
------------------------------------------------------------
------------------------------------------------------------
------------------------------------------------------------
------------------------------------------------------------
-------------------------agaattgagccaaatatgtgt-taaagcccagaac
ttgtcaattaa--tactagatttaaaatgatccaatataactgggcaatgcgcacc-tat
atcacacctgaaaaact-----aaacaaatttaa-cccaaacatcc------------ct
gat------atatgtttcaaatagcaaaa----acataaaggaac--------attctgt
c-attgtatctgtgaatgtgaggtgattaagattttctggc-aaaa---tgtaataacat
taatcttgtcaattattt-----------------taa-aaccaattccagtt-acacct
gaa------atatccgctttgggtttattt--cct----gtttg-----acattaccag-
--attataaaac------------taaaatgattgaaatgtgtctt---gttattgcaag
gcgtttgatagcactctattggaa--------gaacacagaaagtccatcgattgatca-
-----ctggctaaa----agaattgacacattacat-------------tacactagaaa
gaataacctacagcacaggtgtcaaaagttccaaccctaattaaattgacacccctggcc
tacagt------------a---taaagggcaaatt-------aaaggaatacc-------
----attatatttggg-atctgtt-tata----caa------ttttt-ggaacaaaacca
tac-aa---tgacac------gagc----a---aatacctcttac---------gctatt
agttaattgattgat------------------------------atat-----ggatat
--------gtgtgtttt-tgtatgcga-aa----------------tacagtatatg-t-
--tt-ttctt--------tg------cattag----cc-cat-----gtataa-------
-caa----tacat------------cgac------------ctgttaaactg-aatctgg
atgctt---tggtggagg-ga-cgggg--gaagagttaaaa---------tgtta-----
---------------aaaag------tgtatttt---------catgctaaatt---tca
a------gca----cttt-------ttttgttgttgttttttttttacaat---------
-----aaaa-aaaagtaaaaaaaaaa----------------------------------
------------------------------------------------------------
------------------------------------------------------------
--------------------------
>L1-135_DR|1187519
------------------------------------------------------------
------------------------------------------------------------
------------------------------------------------------------
------------------------------------------------------------
------------------------------------------------------------
------------------------------------------------------------
------------------------------------------------------------
------------------------------------------------------------
------------------------------------------------------------
------------------------------------------------------------
------------------------------------------------------------
------------------------------------------------------------
------------------------------------------------------------
------------------------------------------------------------
------------------------------------------------------------
------------------------------------------------------------
------------------------------------------------------------
------------------------------------------------------------
------------------------------------------------------------
------------------------------------------------------------
------------------------------------------------------------
------------------------------------------------------------
------------------------------------------------------------
------------------------------------------------------------
------------------------------------------------------------
------------------a---taaaaggtgaact-------aaatcactaca-------
----ataaaatgtggg-atctgtt-caaa----cag------tttct-ggaaactacaca
aata-----tggcac------aaga---aac-aaatacctctcac---t-----------
-----actaatagag-------------------------------------gtgtaaat
--------atgcactat-tatatgtga-aa--------------------gtatctg---
-gta-atgtc--------tg------tgttag----cc-tat-----tcatga-------
-cag----catat------------ttac-cc-----atatcgagtaaacgaattcttgg
atgctt---t--------------------------------------------------
------------------------------------------------------------
------------------------------------------------------------
------------------------------------------------------------
------------------------------------------------------------
------------------------------------------------------------
--------------------------
>L1-135_DR|1258474
------------------------------------------------------------
------------------------------------------------------------
------------------------------------------------------------
------------------------------------------------------------
------------------------------------------------------------
------------------------------------------------------------
------------------------------------------------------------
------------------------------------------------------------
------------------------------------------------------------
------------------------------------------------------------
------------------------------------------------------------
------------------------------------------------------------
------------------------------------------------------------
------------------------------------------------------------
------------------------------------------------------------
------------------------------------------------------------
------------------------------------------------------------
------------------------------------------------------------
-----------------------------------tctggc-aaaa---agtaatgacat
taatttcctcgattattt-----------------caacaaccaattccagtt-ccccct
gaa------at----------------------------gtttg-----tcattaacag-
--attatcaaac------------taaaatgactggcatgtgtctt---gtta-------
------------------------------------------------------------
------------------------------------------------------------
------------------------------------------------------------
------------------------------------------------------------
------------------------------------------------------------
------------------------------------------------------------
------------------------------------------------------------
------------------------------------------------------------
------------------------------------------------------------
------------------------------------------------------------
------------------------------------------------------------
------------------------------------------------------------
------------------------------------------------------------
------------------------------------------------------------
------------------------------------------------------------
------------------------------------------------------------
--------------------------
>L1-135_DR|1258475
------------------------------------------------------------
------------------------------------------------------------
------------------------------------------------------------
------------------------------------------------------------
------------------------------------------------------------
------------------------------------------------------------
------------------------------------------------------------
------------------------------------------------------------
------------------------------------------------------------
------------------------------------------------------------
------------------------------------------------------------
------------------------------------------------------------
------------------------------------------------------------
-----------------------------------------------------------t
tacaattatgac--ctgacagatttggaatggagccaaatatgtgt-taaagcccagaac
ttgtcaataaa--tactagatttaaaatgatccagtataactgggcaatgcgcacc-tat
atcacgcctgaaaaact-----aaacaagtttaa-cccaaacatcc------------ca
gat------atatgcttc--------aaa----acataaaggaac--------attcttt
c-attgtatatgggaatgtgatgtgattaagattttcaggc-aaaa---tgtaataacat
taatctcctcaattattt-----------------taa-aaccaattccagtt-acacct
gaa------atatgcgcttttgg-----------------------------------g-
--tttatgaaac------------taaaatgattgatatgtgtctt---gttattgcaag
gcgtttgatagcactctattggaa--------gaacacagaaagtccatcgattgatca-
-----ctggctaaa----agatttgacacattacat-------------tgcaatggaaa
gaataa----------------------------------------------------cc
tacagt------------a---taaagggaaaatt-------aaaggagtgcc-------
----ataaaatttgag-atctgtt-cata----caa------ttttt-ggaacacaacta
tac-aa---tggcac------aagc----a---aatacctcttac---------acgatt
gattaattgattgat------------------------------atat-----gtatat
--------gtgtatttt-tatttgtgg-aa----------------tacagtatatg-t-
--tt-ttctt--------tg------ccttag----cc-cat-----gtataa-------
-caa----tacat------------ctac------------cagctaaactg-aatctgg
atgctt---tgggggagg-ga-ggggg--gaagagtgaaaa---------tgtaa-----
---------------aaaat------tgtatttt---------aatgttaaatt---tta
a------gta----tttt-------tt-----------------ctacaat---------
-----aaaa-aaatgtttaaaaaaa-----------------------------------
------------------------------------------------------------
------------------------------------------------------------
--------------------------
>L1-135_DR|1258476
------------------------------------------------------------
------------------------------------------------------------
------------------------------------------------------------
------------------------------------------------------------
------------------------------------------------------------
------------------------------------------------------------
------------------------------------------------------------
------------------------------------------------------------
------------------------------------------------------------
------------------------------------------------------------
------------------------------------------------------------
------------------------------------------------------------
------------------------------------------------------------
------------------------------------------------------------
------------------------------------------------------------
------------------------------------------------------------
------------------------------------------------------------
------------------------------------------------------------
------------------------------------------------------------
------------------------------------------------------------
------------------------------------------------------------
------------------------------------------------------------
------------------------------------------------------------
------------------------------------------------------------
------------------------------------------------------------
------------------------------------------------------------
------------------------------------------------------------
------------------------------------------------------------
------------------------------------------------------------
------------------------------------------------------------
---------t--------tg------ccttag----cc-cat-----gtataa-------
-caa----tacat------------ctac------------cagctaaactg-aatctgg
atgctt---tgggggagg-ga-ggggg--gaagagtgaaaa---------tgtaa-----
---------------caaat------tgtatttt---------aatgttaaatt---tca
a------gtg----tttt-------tt-----------------ctacaata--------
----aaaaa-aaatgttttaaaaaaa----------------------------------
------------------------------------------------------------
------------------------------------------------------------
--------------------------
>L1-135_DR|1258477
------------------------------------------------------------
------------------------------------------------------------
------------------------------------------------------------
------------------------------------------------------------
------------------------------------------------------------
------------------------------------------------------------
------------------------------------------------------------
------------------------------------------------------------
------------------------------------------------------------
------------------------------------------------------------
------------------------------------------------------------
------------------------------------------------------------
------------------------------------------------------------
------------------------------------------------------------
------------------------------------------------------------
------------------------------------------------------------
------------------------------------------------------------
------------------------------------------------------------
----------------tgtgaggtggttaagattttctagc-aaaa---cttaatcacat
tagtctcctcaattattt-----------------taa-aaccaattccagtt-acacct
gaa------atacgcgct-tgggtttattt--cctgtaagtttg-----tcattaccag-
--gttatcaaac------------taaaatgattgacgtgt--------cttattgcaag
gtgttcgatagcactcttttaaaa--------gaaaatagaaagtccatccattgacca-
-----ctggctgaa----agatttaacacattacat-------------tgtactggaaa
gaattg----------------------------------------------------cc
cacagt------------t---taaagggcaaatt-------aaaggagtacc-------
----atcaaatttggg-atctgtt-tata----caa------ttttt-ggaaaaagacca
tac-aa---tggcac------aagc----a---aata---ctcat---------gctact
ggttaattgattgtt------------------------------a-----------tgt
--------gtgtatttt-tgtatgtgg-aa----------------tacagtgcatg-t-
--tt-ttctt--------tg------ccttaa----cc-cat-----gtataa-------
-caa----cat--------------tgac------------ctgttaaactg-aatttgg
atgctt---tgtgggagg-aa--gggg--gaagagttcaaa---------tgtaa-----
---------------acaag------tgtaattt---------catgttaaatt---tca
a------gtg----tttt-------tct----------------ctacaaa---------
-----aaaa-aaa-----------------------------------------------
------------------------------------------------------------
------------------------------------------------------------
--------------------------
>L1-135_DR|1258478
------------------------------------------------------------
------------------------------------------------------------
------------------------------------------------------------
------------------------------------------------------------
------------------------------------------------------------
------------------------------------------------------------
------------------------------------------------------------
------------------------------------------------------------
------------------------------------------------------------
------------------------------------------------------------
------------------------------------------------------------
------------------------------------------------------------
------------------------------------------------------------
------------------------------------------------------------
------------------------------------------------------------
------------------------------------------------------------
----------------------------gtttaa-cccaaacatcc------------ca
gat------atatgcttcaaatgccaaaa----acataaaggaac--------attcttt
c-attgtatctgggaatgtgagttgattaagaatttctggc-aaaa---tgtaataacat
taatctcatcaattattt-----------------taa-aaccagttccagtt-acatct
gaa------atatgcgctttggatttattt--cctgtaggtttg-----tcattatcag-
--gttataaaac------------taaaatgattgatatgtgtctt---gttattgcaag
gcgtttgatagcactctattggaa--------gaacacagaaagtccatcgattgatca-
-----ctggctaaa----agatttgacacattacat-------------tgcactggaaa
aaataa----------------------------------------------------cc
tacagt------------a---taaagggcaaatt-------aaaggagtacc-------
----ataaaatttggg-atctgtt-tata----cca------ttttt-ggaacataacta
tac-aa---tggcac------aagc----a---aatacctctcac---------actatt
gattaattgattgat------------------------------atat-----gtatat
--------gtgtatttt-tatttgtgg-aa----------------tacagtatatg-t-
--tg-ttctt--------tg------ccttag----cc-cat-----gcataa-------
-caa----tacat------------atac------------ctgctaaactg-aatctgc
atgctt---tgggggagg-ga-tgggg--gaagagttaaaa---------tataa-----
---------------aaaag------tgttattt---------catgttaaatt---tca
a------gtg----tttt-------tt-----------------ctacaat---------
-----aa-----------------------------------------------------
------------------------------------------------------------
------------------------------------------------------------
--------------------------
>L1-135_DR|1258479
------------------------------------------------------------
------------------------------------------------------------
------------------------------------------------------------
------------------------------------------------------------
------------------------------------------------------------
------------------------------------------------------------
------------------------------------------------------------
------------------------------------------------------------
------------------------------------------------------------
------------------------------------------------------------
------------------------------------------------------------
------------------------------------------------------------
------------------------------------------------------------
------------------------------------------------------------
-acaat-gcaac--ctcacggatttagaatggagtcagaaacgtgt-taaagccaagcat
ttgccaattaaagtactaaatctaagatgatccaatacaactgagcaacgcatact-tat
gtcacacctgaacaatg-----taacacgttaaaccccaaacatcc------------ca
gatac--------------------------------aaaagaac--------attcttt
c-attttatctcggaatgtgaggtgattaagaccttctggc-aaaa---agtaataacat
tcatttcctcaattattt-----------------caa-aaccgattccagtt-actgct
gaa------atac----tttgggtttattt--cctgtaagtctg-----tcattataag-
--gtaatcaaac------------taaaatgactgacatgtgtctt---gttattgcaag
acgtttgatagcactctattggaa--------gaatatagaaagtctatccattgacc--
----actggttgaa----agatttgtcacattggac-------------t------gaaa
gaatta----------------------------------------------------cc
tacagg------------a---taacgggcaaact-------------------------
------------------------------------------------------------
------------------------------------------------------------
------------------------------------------------------------
------------------------------------------------------------
------------------------------------------------------------
------------------------------------------------------------
------------------------------------------------------------
------------------------------------------------------------
------------------------------------------------------------
------------------------------------------------------------
------------------------------------------------------------
------------------------------------------------------------
--------------------------
>L1-135_DR|1258480
------------------------------------------------------------
------------------------------------------------------------
------------------------------------------------------------
------------------------------------------------------------
------------------------------------------------------------
------------------------------------------------------------
------------------------------------------------------------
------------------------------------------------------------
------------------------------------------------------------
------------------------------------------------------------
------------------------------------------------------------
------------------------------------------------------------
------------------------------------------------------------
------------------------------------------------------------
------------------------------------------------------------
------------------------------------------------------------
------------------------------------------------------------
------------------------------------------------------------
------------------------------------------------------------
------------------------------------------------------------
------------------------------------------------------------
------------------------------gattggcatgtgtctt---------gcaag
atgttttatagcattctattagaatattagaagactatagaaagtccatcc---------
-----atggttaaa----actattggcacaatacat-------------tgcactggaaa
gaataa----------------------------------------------------cc
tacagta-----------------------------------------------------
------------------------------------------------------------
------------------------------------------------------------
------------------------------------------------------------
------------------------------------------------------------
------------------------------------------------------------
------------------------------------------------------------
------------------------------------------------------------
------------------------------------------------------------
------------------------------------------------------------
------------------------------------------------------------
------------------------------------------------------------
------------------------------------------------------------
--------------------------
>L1-135_DR|1326999
------------------------------------------------------------
------------------------------------------------------------
------------------------------------------------------------
------------------------------------------------------------
------------------------------------------------------------
------------------------------------------------------------
------------------------------------------------------------
------------------------------------------------------------
------------------------------------------------------------
------------------------------------------------------------
------------------------------------------------------------
------------------------------------------------------------
------------------------------------------------------------
------------------------------------------------------------
------------------------------------------------------------
------------------------------------------------------------
------------------------------------------------------------
------------------------------------------------------------
------------------------------------------------------------
------------------------------------------------------------
------------------------------------------------------------
------------------------------------------------------------
--------tagcactctattggaag-------aataataataagtctaccttttgacca-
-----ctttttaaa----agat--------ttacat-------------tgcactgagaa
gaatta----------------------------------------------------cc
tacagta---------------tcaggggcaaact-------aaagcactacc-------
----ataaagttttag-atctatt-tata----cag------tgtct-ggaacaaaactg
aac-at---tggcac------aagc---aat-aaatatctc-----g-------------
-----gtctgtcggt----------------------------ct---------------
--------ctttatttt-tgtatgtgg-aaa---------------tccaatatatt---
-gtttctccc--------tg----------------------------------------
------------------------------------------------------------
------------------------------------------------------------
------------------------------------------------------------
------------------------------------------------------------
------------------------------------------------------------
------------------------------------------------------------
------------------------------------------------------------
--------------------------
>L1-135_DR|1327000
------------------------------------------------------------
------------------------------------------------------------
------------------------------------------------------------
------------------------------------------------------------
------------------------------------------------------------
------------------------------------------------------------
------------------------------------------------------------
------------------------------------------------------------
------------------------------------------------------------
------------------------------------------------------------
------------------------------------------------------------
------------------------------------------------------------
------------------------------------------------------------
------------------------------------------------------------
------------------------------------------------------------
------------------------------------------------------------
------------------------------------------------------------
------------------------------------------------------------
------------------------------------------------------------
------------------------------------------------------------
------------------------------------------------------------
------------------------------------------------------------
------------------------------------------------------------
------------------------------------------------------------
------------------------------------------------------------
------------------------------------------------------------
---------------------------------cag------tttct-ggaacaaaacca
aac-at---ttgcac------aagc---aac-aaatacctctcat---------tctact
gattggttgatttattgattgattgattgattgatt--------gatgt-----gtagat
--------atatatttt-tgtatgtgt-aat---------------tat------tt---
-gtt-tt-tt--------ta------ctttac----cc-aat-----gtaaaa-------
-c----------------------------------------------------------
------------------------------------------------------------
------------------------------------------------------------
------------------------------------------------------------
------------------------------------------------------------
------------------------------------------------------------
------------------------------------------------------------
--------------------------
>L1-135_DR|1327001
------------------------------------------------------------
------------------------------------------------------------
------------------------------------------------------------
------------------------------------------------------------
------------------------------------------------------------
------------------------------------------------------------
------------------------------------------------------------
------------------------------------------------------------
------------------------------------------------------------
------------------------------------------------------------
------------------------------------------------------------
------------------------------------------------------------
------------------------------------------------------------
------------------------------------------------------------
------------------------------------------------------------
------------------------------------------------------------
------------------------------------------------------------
------------------------------------------------------------
------------------------------------------------------------
------------------------------------------------------------
------------------------------------------------------------
------------------------------------------------------------
------------------------------------------------------------
------------------------------------------------------------
------------------------------------------------------------
------------------------------------------------------------
---------atttggg-atctgtt-tata----caa------tttct-ggaacataacta
tac-aa---tggcac------aagc----a---aatacctctcac---------act---
-----attgattgat------------------------------atat-----gtatat
--------gtgtatttt-tatttgtgg-aa----------------tacagtatatg-t-
--tt-ttctt--------tg------ccttag----cc-cat-----gtataa-------
-caa----taaat------------ctac------------ctgctaaactg-aatctgg
atgctt---tgagggagg-gagggggg--gaagagttaaaa---------tgttaaaaaa
a-------aaaaaaaaaaag------tgtatttt---------catgttaaatt---tca
a------gtg----tttt-------tt-----------------ctacaat---------
-----aaaa-acatttttataaaaaaaaa-------------------------------
------------------------------------------------------------
------------------------------------------------------------
--------------------------
>L1-135_DR|1327002
------------------------------------------------------------
------------------------------------------------------------
------------------------------------------------------------
------------------------------------------------------------
------------------------------------------------------------
------------------------------------------------------------
------------------------------------------------------------
------------------------------------------------------------
------------------------------------------------------------
------------------------------------------------------------
------------------------------------------------------------
------------------------------------------------------------
------------------------------------------------------------
------------------------------------------------------------
------------------------------------------------------------
------------------------------------acaactggataatgcatactatat
atcacacct-------------aaaaaagtttaa-cccaaacatcc------------ca
gat------atatgttttaa----------------------------------------
--------------------aggtggtgaagactttctggc-aaaa---caaaataacat
taatttcctcaattattt-----------------caa-aaccaattccagtt-atccct
gaa------atatgtgctttgggttgatt---cctgtatgtttg-----tcattaccag-
--gttatcagac------------taaaatgattgacatgtctt-----gttattg----
acgtttgatagtgctttattacaa--------gaaaatagaaagtccatccattgacca-
-----ctggctgaa----aaatttggcaaattagat-------------tgcactggaaa
caatta----------------------------------------------------cc
tacagta----------aa---aaaaaggcaaatt-------aaaagagtacc-------
----aagaaatttgaa-atctgtt-tata----cag------tttct-ggaacaaaacca
tac-at---tggcac------ag--------taaatacctcttac---------tctact
gattgattgattgattgattgattgattgattgattgattgattgattgatttgattgat
tgatt---gattatttt-tgtatgtgg-aa----------------tacagtatata---
-att-ttatt--------tg------tctaag---ccc---------atataa-------
-caa----tataa------------ttac------------ccatttaactg-aatttgg
atgctt---tggaggagg-ga-acggg---------------------------------
---------------aaaagt----gtgtaattt---------aatgttaactt---tca
t------gtg----cttt-------ttt--------------------------------
------------------------------------------------------------
------------------------------------------------------------
------------------------------------------------------------
--------------------------
>L1-135_DR|1327003
------------------------------------------------------------
------------------------------------------------------------
------------------------------------------------------------
------------------------------------------------------------
------------------------------------------------------------
------------------------------------------------------------
------------------------------------------------------------
------------------------------------------------------------
------------------------------------------------------------
------------------------------------------------------------
------------------------------------------------------------
------------------------------------------------------------
------------------------------------------------------------
------------------------------------------------------------
------------------------------------------------------------
------------------------------------------------------------
------------------------------------------------------------
------------------------------------------------------------
------------------------------------------------------------
------------------------------------------------------------
------------------------------------------------------------
------------------------------------------------------------
------------------------------------------------------------
------------------------------------------------------------
------------------------------------------------------------
tacagt------------a---tacacagaaatgt--------acaaaatacc-------
----ataaaacttggg-atctgtt-tata----cag------tttct-agaacaaaaccg
aac-at---tggcaa------aaac---aac-aaatacatcttac---------tctact
g----attgattgat------------------------------atgt-----gtatat
--------gtgtatttt-tgtatgtgg-aaa---------------tacagtatat----
------------------------------------------------------------
------------------------------------------------------------
------------------------------------------------------------
------------------------------------------------------------
------------------------------------------------------------
------------------------------------------------------------
------------------------------------------------------------
------------------------------------------------------------
--------------------------
>L1-135_DR|1327004
------------------------------------------------------------
------------------------------------------------------------
------------------------------------------------------------
------------------------------------------------------------
------------------------------------------------------------
------------------------------------------------------------
------------------------------------------------------------
------------------------------------------------------------
------------------------------------------------------------
------------------------------------------------------------
------------------------------------------------------------
------------------------------------------------------------
------------------------------------------------------------
------------------------------------------------------------
------------------------------------------------------------
------------------------------------------------------------
------------------------------------------------------------
------------------------------------------------------------
------------------------------------------------------------
taatctcctcaattatct-----------------taa-aaccacttccagtt-tgacct
gaa------aagtgtgctttgggtttattt--cctgttagtttg-----tcattaccag-
--gttatcatac------------taaaataattgatatgtgtctt---gttatcgcaaa
gcgtttgatagcactctattagaa--------gaacatagaaagtccatttattgacca-
-----ctggctaaa----agattttacacattacat-------------tgcactggaaa
gaatca----------------------------------------------------cc
tacagt------------a---taaagggtaaatt-------aaaggggtacc-------
----ataacatttggg-atctgtt-tata----caa------ttttt-ggaacataaaca
ttc-aa---tggaac------aagc----a---aatacctctcac---------gctact
tggtaattaacgtgt------------------------------a--------------
-------------tttt-tgtatgtgg-aa----------------tacaatatatg-t-
--ct-ttctt--------tg------cctcag----cc-cat-----ctataacaataca
tcaa----tacat------------ttac------------ctgttcaactg-aatctgg
atgcct---tgaggaagg-ga-ggggg--aaagagttaaaa---------tgtta-----
---------------aaaag------tgtatttt---------cacgttaaatt---tca
a------gtt----tttt-------t------------------ctacagt---------
-----aaaataaaagttataaaaa------------------------------------
------------------------------------------------------------
------------------------------------------------------------
--------------------------
>L1-135_DR|1387034
------------------------------------------------------------
------------------------------------------------------------
------------------------------------------------------------
------------------------------------------------------------
------------------------------------------------------------
------------------------------------------------------------
------------------------------------------------------------
------------------------------------------------------------
------------------------------------------------------------
------------------------------------------------------------
------------------------------------------------------------
------------------------------------------------------------
------------------------------------------------------------
------------------------------------------------------------
------------------------------------------------------------
------------------------------------------------------------
------------------------------------------------------------
------------------------------------------------------------
------------------------------------------------------------
------------------------------------------------------------
------------------------------------------------------------
---------------------------------------------t---gttattgcaag
tcttttgattgcactctgttggaa--------gaatatagaaagtccatccactgacca-
-----ctggttgaa----agatttgtcgtattacat-------------tgcactggaaa
gaatta----------------------------------------------------cc
cacatt------------a---taaggggcaaact-------gaaggactacc-------
----ataaaatatggg--------------------------------------------
------------------------------------------------------------
------------------------------------------------------------
------------------------------------------------------------
------------------------------------------------------------
------------------------------------------------------------
------------------------------------------------------------
------------------------------------------------------------
------------------------------------------------------------
------------------------------------------------------------
------------------------------------------------------------
------------------------------------------------------------
--------------------------
>L1-135_DR|1387035
------------------------------------------------------------
------------------------------------------------------------
------------------------------------------------------------
------------------------------------------------------------
------------------------------------------------------------
------------------------------------------------------------
------------------------------------------------------------
------------------------------------------------------------
------------------------------------------------------------
------------------------------------------------------------
------------------------------------------------------------
------------------------------------------------------------
------------------------------------------------------------
------------------------------------------------------------
---aat-ataac--ctgacagatttagaatggagccaaatatgtgt-caaagc-----ac
ttgtcaattaa--tactagatttaaaattatccgatataactgggaaatgtgcacc-tat
atcacacctgaaaaaca-----aaacaagttcaa-cccaaacatcc------------cg
aat------gtacgtttcaaatgccaaaa----acctaaaggaac--------attcttt
c-attgtatctgggaatgtgaggtgattaagattttctggc-aaattg------------
caatttcctcaattattt-----------------taa-aaccaattcttgtttactctt
gaa---------------------------------------------------------
------------------------ataagtaagtaa-------------------gtaag
gcgtttgatagcactctattgaaa--------gaa-----------catccattgatca-
-----ctggctgaa----aggtttgacacattgcat-------------tgcactggaaa
gaatca----------------------------------------------------cc
tacagt------------a---taaagggcaaatt-------aaaggagtacc-------
----ataaaatttggg-ttctgtt-ttta----caa------ttttt-agaatataacta
tac-aa---tggcat------aagc----a---aatacctctcat---------gctagt
ggttaattgattgat------------------------------atat-----gtatat
--------gtgtatttt-tgtgtttgg-aa----------------tacagtatatg-t-
--tt-ttcta--------tg------ccttag----ct-cat-----gtataa-------
-caa----tacat------------ttac------------ctgttcgactg-aatatgg
atgctt---tagggggag----ggggg--agggagttataa---------tgtaaa----
---------------aaaag------tgtatttt---------catgcaaaatt---gca
a------gtg----tttt-------tc-----------------ctacaat---------
-----aaaaaaa------------------------------------------------
------------------------------------------------------------
------------------------------------------------------------
--------------------------
>L1-135_DR|1387036
------------------------------------------------------------
------------------------------------------------------------
------------------------------------------------------------
------------------------------------------------------------
------------------------------------------------------------
------------------------------------------------------------
------------------------------------------------------------
------------------------------------------------------------
------------------------------------------------------------
------------------------------------------------------------
------------------------------------------------------------
------------------------------------------------------------
------------------------------------------------------------
------------------------------------------------------------
---------------------------------------------t-taaagccaagaac
ttgtcaattaa--tactaggtttaaaataatccaat---------caatgcgtact-tat
atcacacctgaaaaact-----aaacatgtttaa-cccaaacatcc------------ta
gatat---------------acgtaaataa--aacataaagg------------------
----------------------gtggtgaagattttctggc-aaaa---cgtaatcacaa
taatctcctcaattattt-----------------taa-aaccaattccagtt-acacct
gaa------atat-----------------------------------------------
------------------------------------------------------------
------------------------------------------------------------
------------------------------------------------------------
------------------------------------------------------------
------------------------------------------------------------
------------------------------------------------------------
------------------------------------------------------------
------------------------------------------------------------
------------------------------------------------------------
------------------------------------------------------------
------------------------------------------------------------
------------------------------------------------------------
------------------------------------------------------------
------------------------------------------------------------
------------------------------------------------------------
------------------------------------------------------------
------------------------------------------------------------
--------------------------
>L1-135_DR|1387037
------------------------------------------------------------
------------------------------------------------------------
------------------------------------------------------------
------------------------------------------------------------
------------------------------------------------------------
------------------------------------------------------------
------------------------------------------------------------
------------------------------------------------------------
------------------------------------------------------------
------------------------------------------------------------
------------------------------------------------------------
------------------------------------------------------------
------------------------------------------------------------
------------------------------------------------------------
------------------------------------------------------------
------------------------------------------------------------
------------------------------------------------------------
------------------------------------------------------------
------------------------------------------------------------
------------------------------------------------------------
------------------------------------------------------------
------------------------------------------------------------
------------------------------------------------------------
------------------------------------------------------------
------------------------------------------------------------
tagagt------------a---taaagggcaaatt-------aaaggagtacc-------
----atataacagg---atctgttttata----cta------ttttt-------------
------------------------------------------------------------
------------------------------------------------------------
--------gtgtatttt-tgtatgtgg-aa----------------tacagtatttg---
-tttttcctt--------tg------cctcag----cc-tat-----gtacaa-------
-caa----cacat------------ttac------------ctgttcaactg-aatctgg
atgcttt--tgggggggg--------------gagttaaaa---------tgtaaataag
--------------------------tgtattta--------------------------
------agag----tttt-------tttt---------------ctataat---------
-----ataaatatattaaa-----------------------------------------
------------------------------------------------------------
------------------------------------------------------------
--------------------------
>L1-135_DR|1475917
------------------------------------------------------------
------------------------------------------------------------
------------------------------------------------------------
------------------------------------------------------------
------------------------------------------------------------
------------------------------------------------------------
------------------------------------------------------------
------------------------------------------------------------
------------------------------------------------------------
------------------------------------------------------------
------------------------------------------------------------
------------------------------------------------------------
------------------------------------------------------------
------------------------------------------------------------
------------------------------------------------------------
------------------------------------------------------------
------------------------------------------------------------
-------------------------------------------ac---------------
------tatcttg-----------------------------------------------
------------------------------------------------------------
-------------------------------acctcca----------------------
------------------------caaaatgaat--------------tagcaaagataa
atgttttatgacaatctatgacaaat----------------------------------
--------------------------cgaatttcat-------------tgttttgtaac
aaatttgtta---------------------------------------------atgtc
tataaa----------------taaacatcagaat----ccaacaaagatacg-----ta
aagggcagaatttcga---------tatgacc----------tcatt-------------
---caa---tggcgt------cagt-----------------------------------
------------------------------------------------------------
------------------tatgtgtta-aag---------------cccagtatttg-tc
aatt------------aata----------------ctagat-----ttacaa-------
-aaatc-----------------------------------caaaacaactgggcagtgc
gtactta--tgtcacagc----------tgaaaaattaaac-------------------
-----------------------------aagtttaa-aca-cccagttaaaat------
-------gta--------------------------------------------------
-----aaaa---------------------------------------------------
------------------------------------------------------------
------------------------------------------------------------
--------------------------
>L1-135_DR|1475918
------------------------------------------------------------
------------------------------------------------------------
------------------------------------------------------------
------------------------------------------------------------
------------------------------------------------------------
------------------------------------------------------------
------------------------------------------------------------
------------------------------------------------------------
------------------------------------------------------------
------------------------------------------------------------
------------------------------------------------------------
------------------------------------------------------------
------------------------------------------------------------
------------------------------------------------------------
------------------------------------------------------------
------------------------------------------------------------
----------------------------gtttattccaaaacacct------------ca
gatat--------------attgtaaaaac---ctatttaagaac---------------
--attttatctggaagcataagataattagaacattctgac-aaaa---aaagtcaacac
taatttcctgaatcatct-----------------taa-aatcaattctg----------
-------------------------------tcctttaggtttg-----tcattatcag-
--gttat-----------------tatgatgattg-------------------------
---------agcattc--------------------------------------------
---aactggttaatttctagatcttccacattttgt-------------tgcattaaaaa
aaaata---------------------------------------------------acc
tacagt------------a---taaacagaaaact-------aacagactccc-------
----gtaaaatgttga-atgttct-taaa----cgt------tttgt-gacaaataacca
aag-atc-------------taagc---aatgttataacactcattct------------
---------------c---------------------------tgaaat-----gtgcat
g-------ctatgtttt-tgtatttat-aaagt------------atctggtgtgtc---
------------------tg------tctcaga--------------gtttgaa----ta
ctaa----aacttct----------ttac------------ccgtctgattgcagtttgg
atgctt---t--------------------------------------------------
------------------------------------------------------------
------------------------------------------------------------
------------------------------------------------------------
------------------------------------------------------------
------------------------------------------------------------
--------------------------
>L1-135_DR|1475919
------------------------------------------------------------
------------------------------------------------------------
------------------------------------------------------------
------------------------------------------------------------
------------------------------------------------------------
------------------------------------------------------------
------------------------------------------------------------
------------------------------------------------------------
------------------------------------------------------------
------------------------------------------------------------
------------------------------------------------------------
------------------------------------------------------------
------------------------------------------------------------
------------------------------------------------------------
------------------------------------------------------------
------------------------------------------------------------
------------------------------------------------------------
------------------------------------------------------------
------------------------------------------------------------
------------------------------------------------------------
--------------------------------------------------------cag-
--gttattaacct-------------aaataattcatatgtgtcttt--gttattggaag
gcatttgctagcactctattggaa--------gaacatggaaagtccatctattgacca-
-----ctgactgaa----aaatttgacacatt----------------------------
------------------------------------------------------------
----------------------------acaaatt-------aaaagagtacc-------
----ataaagctttgg-atcagtt-tatactttttt------ttttt-ggaacaaaacca
tac-aa---tggcac------aag------c-aaatacctctcac---------gctact
gattaattgattga------------------------------tgtgt-----gtacat
--------gtgtatttt-taagtgtgg--ga---------------tacaatatgtg---
-ctt-ttatt--------tg------tcttag----ca-cat-----gtataa-------
-caa----tatat------------ttac------------ctgttcaactg-aatttgg
atgcat---taggggaat-ga-agggg--gcagagtttaaa---------ta--------
-------------aaaaaag------tctaattt---------catgttagatt---tca
c------atg----tttt-------tata--------------tctataaga-----aaa
aaattcaaaaccaattc-------------------------------------------
------cagttgaacctgaaatat-gtgctttgggtt-----------------------
-------------------------------------------------tatttcct---
------gttagtttgtcattacaa--
>L1-135_DR|1475920
------------------------------------------------------------
------------------------------------------------------------
------------------------------------------------------------
------------------------------------------------------------
------------------------------------------------------------
------------------------------------------------------------
------------------------------------------------------------
------------------------------------------------------------
------------------------------------------------------------
------------------------------------------------------------
------------------------------------------------------------
------------------------------------------------------------
------------------------------------------------------------
------------------------------------------------------------
------------------------------------------------------------
------------------------------------------------------------
------------------------------------------------------------
------------------------------------------------------------
------------------------------------------------------------
------------------------------------------------------------
----------------------------------------------------ttagcag-
--gttatcatac------------taaaataattgatatgtgtctt---gttattgcaag
gcgtttgatagcactctattggaa--------gaacatagaaagtccatccagtgatca-
-----ctggctgaa----agatttgacacattacat-------------tgcattggaaa
gattga----------------------------------------------------cg
tacagt------------a---taaaaggcgaatt-------aaagagggatc-------
----ataaaatttggg-atccgtt-taaa----ca--------tttt-ggaacataacta
tac-aa---tggcac------aagc----a---aatatctctctc----------ttatt
ggttaaataattgat------------------------------atat-----gtatat
--------gtg-ttttt-tgtatgtgg-aa----------------tacagtatatg-t-
--tt-ttctt--------tg------ccttag----cc-cat-----gtataa-------
-caa----tacat------------ttac------------ctgttcaactg-aatctgg
atgctt---tgggggagg-aa-ggggg--aaa-agttaaaa---------t-tta-----
---------------aaaag------tgtatttt---------agtgctaaata---tta
a------gtg----tttt-------t------------------ctgcaat---------
-----aaag-aaatgttaaa----------------------------------------
------------------------------------------------------------
------------------------------------------------------------
--------------------------
>L1-135_DR|1475921
------------------------------------------------------------
------------------------------------------------------------
------------------------------------------------------------
------------------------------------------------------------
------------------------------------------------------------
------------------------------------------------------------
------------------------------------------------------------
------------------------------------------------------------
------------------------------------------------------------
------------------------------------------------------------
------------------------------------------------------------
------------------------------------------------------------
------------------------------------------------------------
------------------------------------------------------------
------------------------------------------------------------
------------------------------------------------------------
------------------------------------------------------------
------------------------------------------------------------
----------------------------aaggttttctggc-aata---agtaatccaat
taatctcctcaa------------------------------------------------
------------------------------------------------------------
------------------------------------------------------------
------------------------------------------------------------
------------------------------------------------------------
-----a----------------------------------------------------cc
taaagt------------a---taaagggcaaatt-------aaaggtgtacc-------
----ataaaatttggg-atttgtt-taca----caa------tttat-ggaacaaaacca
tac-aa---tggcac------aagc----a---aatacctctcac---------actact
ggtttattgattgac------------------------------a-------------t
--------ttgtatttt-tgtatgtgg-aa----------------tacagtatatg-t-
--tt-ttatt--------tg------ccttag----cc-cat-----gtataa-------
-caa----tacat------------ttac------------ctgttcaattg-aatttag
atgctt---tgggggagg-ga-gaggt--taagatgcaaaa---------aaaaaaaaaa
a--------------aaaa-------------ct---------taattttatataaatca
a------atg-----att-------tttt---------------ctacaat---------
-----taaaaatgtttaaaaaaa-------------------------------------
------------------------------------------------------------
------------------------------------------------------------
--------------------------
>L1-135_DR|1475922
------------------------------------------------------------
------------------------------------------------------------
------------------------------------------------------------
------------------------------------------------------------
------------------------------------------------------------
------------------------------------------------------------
------------------------------------------------------------
------------------------------------------------------------
------------------------------------------------------------
------------------------------------------------------------
------------------------------------------------------------
------------------------------------------------------------
------------------------------------------------------------
------------------------------------------------------------
------------------------------------------------------------
------------------------------------------------------------
------------------------------------------------------------
------------------------------------------------------------
------------------------------------------------------------
------------------------------------------------------------
------------------------------------------------------------
------------------------------------------------------------
------------------------------------------------------------
------------------------------------------------------------
------------------------------------------------------------
-acagc------------a---taaggggcaaact-------acaggactacc-------
----atatagtttggc-atctgat-tata----cag------tttct-gaatcaaagtca
aac-at---tggcaa------aagc----accaaatagctctcac---------tgtact
gattgattgattgattgattgattgattgattgattgattgattgatat-----gtcttt
aaa--agtatttatttt-tgtatgcagaaaa---------------aacagtatatt---
-gtt-ttatt--------tg------ttttag----cc-ctt-----gtataa-------
-cag----catct------------ttac------------ctgcataactg-aatttgg
atgctt---tggtggagg-ga-ggggg--gtggggattaaa--------ctgttaa----
-------------aaaaaag------tggaattc---------catcttaaactt-----
------------------------------------------------------------
------------------------------------------------------------
------------------------------------------------------------
------------------------------------------------------------
--------------------------
>L1-135_DR|1475923
------------------------------------------------------------
------------------------------------------------------------
------------------------------------------------------------
------------------------------------------------------------
------------------------------------------------------------
------------------------------------------------------------
------------------------------------------------------------
------------------------------------------------------------
------------------------------------------------------------
------------------------------------------------------------
------------------------------------------------------------
------------------------------------------------------------
------------------------------------------------------------
------------------------------------------------------------
------------------------------------------------------------
------------------------------------------------------------
------------------------------------------------------------
------------------------------------------------------------
---------------------------taagattttctggc-aaaa---tgtaatagcat
taatctcgtcaattattt-----------------taa-aaccaattccagtt-acacct
gaa------atatgcgctttgggtttattt--cctgtaggtttg-----tca--------
--------aaac------------taaaacgatccaggt---------------------
------------------------------------------------------------
------------------------------------------------------------
------------------------------------------------------------
--------------------tataa-----------------------------------
------------------------------------------------------------
------------------------------------------------------------
------------------------------------------------------------
------------------------------------------------------------
------------------------------------------------------------
------------------------------------------------------------
------------------------------------------------------------
------------------------------------------------------------
------------------------------------------------------------
------------------------------------------------------------
------------------------------------------------------------
------------------------------------------------------------
--------------------------
>L1-135_DR|1475924
------------------------------------------------------------
------------------------------------------------------------
------------------------------------------------------------
------------------------------------------------------------
------------------------------------------------------------
------------------------------------------------------------
------------------------------------------------------------
------------------------------------------------------------
------------------------------------------------------------
------------------------------------------------------------
------------------------------------------------------------
------------------------------------------------------------
------------------------------------------------------------
------------------------------------------------------------
------------------------------------------------------------
------------------------------------------------------------
------------------------------------------------------------
------------------------------------------------------------
------------------------------------------------------------
------------------------------------------------------------
------------------------------------------------------------
-------------------------------attgatatgtgtctt---gttatagcaag
gcgtttgatagcactctacttgaa--------gaacacagaaagtccatcaattgatca-
-----ctggctaaa----agatttgacacattacat-------------tgcactggaaa
gaaaaa----------------------------------------------------cc
tacaga------------a---taaagggcaaatt-------aaaggagtacc-------
----ataaaatttggg-atctgtt-tata----caa------ttttt-ggaacaaaacca
tac-aa---tggcac------aagc----a---aatacctctcac---------actatt
gatttattgattgat------------------------------atat-----gtatat
--------gtgtatttt-tatttgtgg-aa----------------tacagtatatg-t-
--tt-ttctt--------tgccttagccttag----cc-cat-----ctataa-------
-caa----tacat------------ctac------------ctgctaaacta-aatctgg
atgctt---tgggggagg-ga-ggggg--gaagagttcaaa---------tgtaaaaaaa
ataa---aaataaaaaaaag------tgtatttt---------tatgctaaatt---tta
a------gtg----attt-------t------------------ctacaac---------
-------aa-aaatgtaaaaaaa-------------------------------------
------------------------------------------------------------
------------------------------------------------------------
--------------------------
>L1-135_DR|1559461
------------------------------------------------------------
------------------------------------------------------------
------------------------------------------------------------
------------------------------------------------------------
------------------------------------------------------------
------------------------------------------------------------
------------------------------------------------------------
------------------------------------------------------------
------------------------------------------------------------
------------------------------------------------------------
------------------------------------------------------------
------------------------------------------------------------
------------------------------------------------------------
------------------------------------------------------------
------------------------------------------------------------
------------------------------------------------------------
------------------------------------------------------------
------------------------------------------------------------
------------------------------------------------------------
--------------------------------------------attccagtt-acccct
gac------atatgtgcttggggtttatttc-----------------------------
------------------------------------------------------------
-----------------------------------catataaagcccatccattgaccg-
-----ctggtttgt---cagatttg------tacat-------------tgcactggaaa
gtaata------------------------------------------------------
--------------------cctaaggggcaaact-------aaaggcctacc-------
----ataacatttggg--------------------------------------------
----ac------------------------------------------------------
------------------------------------------------------------
------------------------------------------------------------
------------------------------------------------------------
-cag--------------------------------------------------------
---------t--------------------------------------------------
------------------------------------------------------------
------------------------------------------------------------
------------------------------------------------------------
------------------------------------------------------------
------------------------------------------------------------
--------------------------
>L1-135_DR|1559462
------------------------------------------------------------
------------------------------------------------------------
------------------------------------------------------------
------------------------------------------------------------
------------------------------------------------------------
------------------------------------------------------------
------------------------------------------------------------
------------------------------------------------------------
------------------------------------------------------------
------------------------------------------------------------
------------------------------------------------------------
------------------------------------------------------------
------------------------------------------------------------
------------------------------------------------------------
------------------------------------------------------------
------------------------------------------------------------
------------------------------------------------------------
------------------------------------------------------------
------------------------------------------------------------
------------------------------------------------------------
------------------------------------------------------------
------------------------------------------------------------
--gtttaatagcactctattggaa--------gaacatagaaagtccatccattgacca-
-----ctggctgaa----agatttg--acattacat-------------tgcactggaaa
gaatca----------------------------------------------------cc
tacagt------------a---aaaagggcaaatt-------aaaaaagtacc-------
----ataaaattgggg-acttgtt-tgtg----caa------ttttt-ggaacataacta
tac-aa---tggcac------aagc----a---aatacctctcat---------gcttcg
ggtttattgattgat------------------------------atat-----gtatat
--------gtgtatttc-tgtatgtgg-ag----------------tacagtatatg-t-
--tt-ttctt--------tg------ccttag----cc-cat-----gtataa-------
-caa----tacaa------------ttac------------ctgttcaacta-aattagt
atgctt---tgggggagg-ga-ggggg--gaagagttaaat---------tgtaaaaaaa
a--------------aaaaa------agtatttt---------catgctaaaat---cca
a------gcg------tt-------ttt----------------cagcaat---------
-----aaagtaaaaaataaaaaaaga----------------------------------
------------------------------------------------------------
------------------------------------------------------------
--------------------------
>L1-135_DR|1559463
------------------------------------------------------------
------------------------------------------------------------
------------------------------------------------------------
------------------------------------------------------------
------------------------------------------------------------
------------------------------------------------------------
------------------------------------------------------------
------------------------------------------------------------
------------------------------------------------------------
------------------------------------------------------------
------------------------------------------------------------
------------------------------------------------------------
------------------------------------------------------------
------------------------------------------------------------
------------------------------------------------------------
------------------------------------------------------------
------------------------------------------------------------
-----------------------------------------------------atttttt
acattttatttgggcatagggggtgattttaaatgcttgta-gaaa---aataataaaaa
tagaaatttcaatcaaat-----------------aca-aaacaattacagtt-acacct
gaa------atatgtgcgttgggttcattt--agtgtaagtttg-----tcattaccag-
--gttatcaaac------------taaaatgactgacatgtgtctt---gttattacaag
gtgtttgatagcagtctattagta--------gaacatagaaagtccatccattgacca-
-----ccggctgaa----agatttgacacattgcat-------------tccactggaaa
gaatcg----------------------------------------------------cc
tacagt------------a---taaagggaaaact-------aaaggagtatc-------
----ataaaatttggg-atccgtt-tata----cca------ttttt-ggaacaaaatca
tac-aa---tggcac------aagc----a---agtacctctcag---------gctact
ggttaattgactaat------------------------------a--t-----gtatat
--------gtgtatttt-tgtatgtgg-aa----------------t-----atatg-t-
--tt-ttctt--------tg------ccttag----cc-cat-----ggataa-------
-caa----tacat------------ttac------------ctgctcaactg-aatttgg
agg----------------ga-ggggg--aaagagttaaaa---------tgtaaaaaaa
c------------aaaaaaacaag--tgtaattt---------catgttaaatt---tca
a------gtg----tttt-------tt-----------------ctacaat---------
-----a------------------------------------------------------
------------------------------------------------------------
------------------------------------------------------------
--------------------------
>L1-135_DR|1559464
------------------------------------------------------------
------------------------------------------------------------
------------------------------------------------------------
------------------------------------------------------------
------------------------------------------------------------
------------------------------------------------------------
------------------------------------------------------------
------------------------------------------------------------
------------------------------------------------------------
------------------------------------------------------------
------------------------------------------------------------
------------------------------------------------------------
------------------------------------------------------------
------------------------------------------------------------
------------------------------------------------------------
------------------------------------------------------------
------------------------------------------------------------
------------------------------------------------------------
------------------------------------------------------------
------------------------------------------------------------
------------------------------------------------------------
------------------------------------------------------------
------------------------------------------------------------
------------------------------------------------------------
------------------------------------------------------------
------------------------------------------------------------
------------------------------------------------------------
------------------------------------------------------------
----------------------------------------------------------at
--------gtgtgtttt-tgtatgtgg--aa---------------tacagtatatg---
-ttt-ttatt--------tg------ccttac----cc-cat-----gtataa-------
-caa----tacat------------ttac------------ctgttcag-------ttgg
atgttt---tgggggagg-ga-ggggg--gaa-agttcaaa---------tgtaaaaa--
---------aacaaaaaaag------tgtaacta---------catgttaaatt---tta
a------gtg----attt-------tttt--------------tttct----------ac
aaaacaaaaaagtttt--------------------------------------------
------------------------------------------------------------
------------------------------------------------------------
--------------------------
>L1-135_DR|1559465
------------------------------------------------------------
------------------------------------------------------------
------------------------------------------------------------
------------------------------------------------------------
------------------------------------------------------------
------------------------------------------------------------
------------------------------------------------------------
------------------------------------------------------------
------------------------------------------------------------
------------------------------------------------------------
------------------------------------------------------------
------------------------------------------------------------
------------------------------------------------------------
------------------------------------------------------------
------------------------------------------------------------
------------------------------------------------------------
------------------------------------------------------------
------------------------------------------------------------
------------------------------------------------------------
------------------------------------------------------------
------------------------------------------------------------
----tattaaac------------taaaatgattgatatgcgtcgt---gttattgcaag
ttgtttgatagcactctattgaaa--------gaacatagaaagtccatccattgacca-
-----ctgcctgaa----agatttgacatattacat-------------tgcactgaaaa
gaatca----------------------------------------------------cc
tacaat------------a---taaatggaaaatt-------aaaggagtacc-------
----ataaaatttagg-atctgtt-tatt----cag------------------------
---------tggcac------aagc----a---aatacctctcag---------gctact
g----gtcgattgat------------------------------atgt-----gtatat
--------gtgtatttt-tgtatgtgg-aa----------------tacgggctatg-t-
--tt-ttctt--------tg------ccttag----cc-cat-----atatga-------
-caa----tacatt----------------------------------------------
-----------gtggagt-ga-ggggg--taagagttcaaa---------tgtaaaaaaa
a-------ataaaataaaaataa--------------------catattaaact---tta
a------gtg----tttt-------tt-----------------ctgcaat---------
-----aaaataaatgtttttcaaaaa----------------------------------
------------------------------------------------------------
------------------------------------------------------------
--------------------------
>L1-135_DR|1674978
------------------------------------------------------------
------------------------------------------------------------
------------------------------------------------------------
------------------------------------------------------------
------------------------------------------------------------
------------------------------------------------------------
------------------------------------------------------------
------------------------------------------------------------
------------------------------------------------------------
------------------------------------------------------------
------------------------------------------------------------
------------------------------------------------------------
------------------------------------------------------------
------------------------------------------------------------
------------------------------------------------------------
------------------------------------------------------------
------------------------------------------------------------
------------------------------------------------------------
------------------------------------------------------------
------------------------------------------------------------
------------------------------------------------------------
------------------------------------------------------------
------------------------------------------------------------
------------------------------------------------------------
------------------------------------------------------------
------------------------------------------------------------
------------------------------------------------------------
------------------------------------------------------------
---------------------------------------------------------tat
--------gtgtactat-tgtatgtgg--aa---------------tacagtatatg---
-ttt-gtctt--------tg------ccttag----cc-tat-----gtataa-------
-caa----tacat------------ttac------------ctgttcaactg-aatctgt
atgctt---tgggggaga-ga-ggggg--gga---tttaaa---------tgt-------
-------------aaaaaag------tgtatttt---------catgctaaatt---act
a------gtg----tttt-------t-tg--------------tctgcaata-----aaa
aaagtaaaaaaaaa----------------------------------------------
-----------aaacctgcagtat-atagctcaaattaaaggagtaccataaaatttggg
atctgtttaaacaatttttggaacaaaactatgcataggcaagagcaaatacttctcacg
ctattggttaattgattgatagatca
>L1-135_DR|1674979
------------------------------------------------------------
------------------------------------------------------------
------------------------------------------------------------
------------------------------------------------------------
------------------------------------------------------------
------------------------------------------------------------
------------------------------------------------------------
------------------------------------------------------------
------------------------------------------------------------
------------------------------------------------------------
------------------------------------------------------------
------------------------------------------------------------
------------------------------------------------------------
------------------------------------------------------------
------------------------------------------------------------
------------------------------------------------------------
------------------------------------------------------------
-------------------------------------------acctcaca---------
--aatttataatggaac-------------------------------------------
-----------------------------------cag----------------------
------------------------------------------------------------
---------------------aa-------------------------------------
----------------tgtggtaaa-----------------------------------
------------------gcatttgtcaattaacac-------------tagatttaaac
taatcc----------------------------------------------------aa
tacaactgg-------------tgtatgtcacaccg------gaaaaactaattaagttt
gaatcaaacgtatagatatatgcttcaaa-------------tgcct-aaaacaaaaaga
aac-attg-tttcac---------------------------------------------
------------------------------------------------------------
------------------tgcatatgggaatgt----g----------------------
---------------ggatg------gttaaaa---ccttctg----gcaaaaag-----
-taat---aacattaatttcctcgataatttcaaacaaattccagttacccct-------
------------------------------------------------------------
------------------------------------------------------------
------------------------------------------------------------
------------------------------------------------------------
------------------------------------------------------------
------------------------------------------------------------
--------------------------
>L1-135_DR|1674980
------------------------------------------------------------
------------------------------------------------------------
------------------------------------------------------------
------------------------------------------------------------
------------------------------------------------------------
------------------------------------------------------------
------------------------------------------------------------
------------------------------------------------------------
------------------------------------------------------------
------------------------------------------------------------
---------------------------------------------taaatacttacaaat
ttgtatctatattaatgtcaagcaaaactactcactagctagacctctacaaactgaatt
a-gaaaaaa-aatgttttatcagaatcctatgacaaattatatttccttgttttatagca
aattagtcaatggctctaaagaaacatcaaaatctgagaaagattcttggtgtacagatt
tacaat-atgac--ctgacagatttagaatggagccaaatatgagt-taaaacccagaac
gtgtcaataaa--cactagatttaaaatgatccaatataactgggcaatgcgcacc-tac
atcacacctgaaaaact-----ttacaaatttaa-cccaaacatcc------------ta
gat------atacatttcaaatgccaaaa----atataaaggaac--------tttcttt
c-attgtatctgggaatgtgagttgattaagattttctggc-aaaa---tgtaataacat
taatctcgttaattattt-----------------taa-aaccaattccagtt-agacct
gaa------atatgcgcttttggtttattt--cctgtaggtttg-----tcattatcag-
--gttataaaac------------tataatgatttatatgtgtctt---gttattgcaag
gcgtttgatggga--ctattggaa--------gaacacagaaagtccatcaattgatca-
-----ctggctaaa----agatttgacacattacat-------------tgcatatta--
----ca----------------------------------------------------cc
tacagt------------a---tgaagggcaaaat-------aaagaactacc-------
----ataaaatttggg-atctgtt-ttta----caa------ttttt-ggaacaaaacta
tac-aa---tggcac------aagc----a---aatatctctcac---------actatt
gattaattgattgat------------------------------gtat-----gtacac
--------atgtatttt-tatttgtgg-aa----------------tacagtatatg-t-
--tt-ttctt--------tg------ccttag----gc-cat-----gtataa-------
-caa----tacat------------gtac------------ctgctacactg-aatatgg
atgctt---tgggggagg-ga-ggggg--gaagagttaaaa---------tgtaaa----
---------------aaaag------tgtatttt---------catgttaaatt---tca
a------gtg----tttt-------tt-----------------ctacaat---------
-----aaaa-aaatgtaaaaaaaaaa----------------------------------
------------------------------------------------------------
------------------------------------------------------------
--------------------------
>L1-135_DR|1674981
------------------------------------------------------------
------------------------------------------------------------
------------------------------------------------------------
------------------------------------------------------------
------------------------------------------------------------
------------------------------------------------------------
------------------------------------------------------------
---------------------------------------------------a-ttttccc
tatctggggaaacaaagatttt-aatcagcaaaaaatgattttggctttaaacagtgggc
attaaaaggtatcataaagataagggacttatttgaaggagattcactgatgtcctttaa
agaccttaatgaaaaatttggaatcatattgaca-at--tttttttaaatacttacaaat
ttgcagc----------------------------------aacctctacaaactaaatt
ag-aaaaaataatgttttatgataatcctaggtcaaattatatttcattgttttatagta
aattggtcaatggctttaaagacacatcagaatccaagaaagattcttggtgtacagatt
tgcaaa-atgac--ctgacag--ttaga--------------------------------
------------------------------------------------------------
------------------------------------------------------------
------------------------------------------------------------
------------------------------------------------------------
------------------------------------------------------------
------------------------------------------------------------
------------------------------------------------------------
------------------------------------------------------------
------------------------------------------------------------
------------------------------------------------------------
------------------------------------------------------------
------------------------------------------------------------
------------------------------------------------------------
------------------------------------------------------------
------------------------------------------------------------
------------------------------------------------------------
------------------------------------------------------------
------------------------------------------------------------
------------------------------------------------------------
------------------------------------------------------------
------------------------------------------------------------
------------------------------------------------------------
------------------------------------------------------------
--------------------------
>L1-135_DR|1674982
------------------------------------------------------------
------------------------------------------------------------
------------------------------------------------------------
------------------------------------------------------------
------------------------------------------------------------
------------------------------------------------------------
------------------------------------------------------------
------------------------------------------------------------
------------------------------------------------------------
------------------------------------------------------------
------------------------------------------------------------
------------------------------------------------------------
------------------------------------------------------------
------------------------------------------------------------
------------------------------------------------------------
------------------------------------------------------------
------------------------------------------------------------
------------------------------------------------------------
------------------------------------------------------------
------------------------------------------------------------
------------------------------------------------------------
------------------------------------------------------------
------------------------------------------------------------
------------------------------------------------------------
------------------------------------------------------------
------------------a---taaatctcagacc-------aaatgcgagtca------
-------------------------tacaaggccaat----ttccct-------------
----act--tgacacag----atgc---aa---agatcttcgcaa---------------
------------------------------------------------------------
----------------------------aaa-----------------------------
-att-------------ttg--g----------------cat------------------
-caata-------------------ttag-----aaaaatgctttccatcta--------
----------------------------taataggtataaa-------------------
---------------------------------------------------------cca
aa-----acg---gtttt------------------------------------------
-----agtaa--------------------------------------------------
------------------------------------------------------------
------------------------------------------------------------
--------------------------
>L1-135_DR|1674983
------------------------------------------------------------
------------------------------------------------------------
------------------------------------------------------------
------------------------------------------------------------
------------------------------------------------------------
------------------------------------------------------------
------------------------------------------------------------
------------------------------------------------------------
------------------------------------------------------------
------------------------------------------------------------
------------------------------------------------------------
------------------------------------------------------------
------------------------------------------------------------
------------------------------------------------------------
------------------------------------------------------------
-----------------------------atccaatataactgggccatgcatact-tat
atcacacctgaaaaact-----aaataagtttaa-cccaaacatcc------------ca
gat------atatgtttcaaatggcaaaa----acatgaaggaac--------attcttt
c-attggatctgggaatatgagatagttaagattttctggc-gaaa---cataatcacat
gaatctcctcaattattt-----------------taa-aaccaattccagtt-acacct
ccagttatgatgcaagctgagactgcatcacacgtgtagggttaggtctccattaccag-
--gtcatcaaac------------taaaatgattggcatgtgtctt---gttattgcaag
gagtttgatagtactcttttggaa--------gacaacagaaagtccatccattgacca-
-----ctggctgaa----ggatttgactcattacac-------------tgcactggaaa
gaatca----------------------------------------------------cc
tacagt------------a---taaaggggaaattta----aaaaaaagtacc-------
----ataaaatttgga-atctgtt-tata----cag------ttttt-ggagcaaaaccg
tgc-aa---tggcac------aagc----a---aacacctctcat---------ggtact
ggttaattgattgac------------------------------a-------------t
--------g------tg-tatatgtgg-aa----------------tacagtataag-t-
--tt-ttctt--------tg------ctgtag----cc-cat-----gtataa-------
-taa----cacat------------tgac------------ctgtttaactg-aatttga
atgctt---tgggggagt-at-g-------------taaaa---------tgtaaaaaaa
a--------------aaaaaaaaaagtgtaattt---------catgtttaatt---tca
a------gtg----tttt-------tttt---------------ctacaat---------
-----aaaaa--------------------------------------------------
------------------------------------------------------------
------------------------------------------------------------
--------------------------
>L1-135_DR|1674984
------------------------------------------------------------
------------------------------------------------------------
------------------------------------------------------------
------------------------------------------------------------
------------------------------------------------------------
------------------------------------------------------------
------------------------------------------------------------
------------------------------------------------------------
------------------------------------------------------------
------------------------------------------------------------
------------------------------------------------------------
------------------------------------------------------------
------------------------------------------------------------
------------------------------------------------------------
------------------------------------------------------------
------------------------------------------------------------
------------------------------------------------------------
------------------------------------------------------------
------------------------------------------------------------
------------------------------------------------------------
------------------------------------------------------------
------------------------------------------------------------
-------------------------------------tagaaactccatctgttgacca-
-----ttggttgaa----cgatttgtcacattgcat-------------tgcacttgaaa
a-----------------------------------------------------------
-----------------------aaggagcaaact-------aaagaactacc-------
----aaaaaatttgcg-gtctgtt-tcta----tag------tttct-gctacaaaacca
aac-at---tgccac------aagc---aac-aaatacctctcaatct------------
-----attaattgat------------------------------atgt-----gt--at
--------gtatgtttt-tgtaagtgg-aaa---------------tacagtatatt---
-gtt-ttattt-------tt------ttttag----cc-cat-----acataa-------
-caa----cacct------------ttac------------ctgtttggc----aattgg
atgatt---tcaagtagggggatgggg---------------gtttttcctataag----
-----tt-------------------tgtaatcgccaggttatcaaactaaaat-gatgg
a-----agtgtcagtg------------tagc-----------actccatt---------
-----agaagaatata--------------------------------------------
------------------------------------------------------------
------------------------------------------------------------
--------------------------
>L1-135_DR|1674985
------------------------------------------------------------
------------------------------------------------------------
------------------------------------------------------------
------------------------------------------------------------
------------------------------------------------------------
------------------------------------------------------------
------------------------------------------------------------
------------------------------------------------------------
------------------------------------------------------------
------------------------------------------------------------
------------------------------------------------------------
------------------------------------------------------------
------------------------------------------------------------
------------------------------------------------------------
------------------------------------------------------------
------------------------------------------------------------
------------------------------------------------------------
------------------------------------------------------------
------------------------------------------------------------
------------------------------------------------------------
---------------------agtttat--------------------------------
------------------------------------------------------------
--------------------------------------------------cagtgacca-
-----ctggctgaa----agatttgacacattacat-------------tgcactgggaa
gaatca----------------------------------------------------ct
gacagt------------a---tatggcgctaatt-------aaaggagcacc-------
----ataaaatttgtg-atctgtt-tata----cag------ttttt-agaacaaaaaca
ta----------------------------------------------------------
------------------------------------------------------------
------------------------------------------------------------
------------------------------------------------------------
------------------------------------------------------------
------------------------------------------------------------
------------------------------------------------------------
------------------------------------------------------------
------------------------------------------------------------
------------------------------------------------------------
------------------------------------------------------------
--------------------------
>L1-135_DR|1772225
------------------------------------------------------------
------------------------------------------------------------
------------------------------------------------------------
------------------------------------------------------------
------------------------------------------------------------
------------------------------------------------------------
------------------------------------------------------------
------------------------------------------------------------
------------------------------------------------------------
------------------------------------------------------------
------------------------------------------------------------
------------------------------------------------------------
------------------------------------------------------------
------------------------------------------------------------
------------------------------------------------------------
------------------------------------------------------------
------------------------------------------------------------
------------------------------------------------------------
---------------------------------------------------taagaatat
taattcactcaattat--------------------aa-aaacaattccagta-acccct
gaa------atacgtactttgggtttattt--cctagaagtctg-----t----------
---------aac------------taaaatgattgacatgtgtc------ttattgcaag
aggtttgatagaacttcgttggaa--------gaaaatagaaagtcaatccattgacca-
-----ctggctgaa----agatttgac--attacat-------------tactctggaaa
gaatta----------------------------------------------------cc
tacagt----------------ataagggccaatt-------aaaagagtact-------
----atcaaatttggg-atctgtt-tata----cag------tttct-ggaacaaaacca
tac-ac---tggcac------aagc----a---aatccctctctc---------tctact
gattgattgatgtgt-----------------------------------------actt
--------atgtatttt-tgtatgtgg--aa---------------tacaatatatt---
-gtt-ttatt--------ta------ttt--------t---------gtataa-------
-caa----t---------------------------------------------------
------------------------------------------------------------
------------------------------------------------------------
------------------------------------------------------------
------------------------------------------------------------
------------------------------------------------------------
------------------------------------------------------------
--------------------------
>L1-135_DR|1772226
------------------------------------------------------------
------------------------------------------------------------
------------------------------------------------------------
------------------------------------------------------------
------------------------------------------------------------
------------------------------------------------------------
------------------------------------------------------------
------------------------------------------------------------
------------------------------------------------------------
------------------------------------------------------------
------tagttaaaaatttgaaatcccaatgacgta---tttttttaaatacttacaaat
tcgcagctatattaatgtcaagcaaaactattcactagctagacctctacaaactgaatt
a-gaaaaaataatgttttatcaaaatcctatgacaaattatatctccttgttttatagca
aattagtcaatggctccaaagaaacattacaatctaagaaagattcttagtgtacagatt
tacaat-atgac--ctgacagatttagaatggagccaaatatgtgt-taaagcccagacc
ttgtcaattaa--tactagatttaaaatgatccaatataaatgggtaatgcgcacc-tat
atcacacctgaaaaact-----aatcaagtttaa-cccaaacatcc------------ca
gat------atatgtttcaaatgccaaaa----acattaaggaac--------attcttt
c-attgtatctgggaatgtgagttgataaagaatttctggc-aaaa---tgtgataacat
taatctcgtcaattattt-----------------taa-aaccaattccagtt-actcct
gaa------atatgtgctttgggtttattt--cctgtaggtttg-----tcattatcag-
--gttataaaac------------taaaatgattgatatgtgtctt---gttattgcaag
gcgtgtgatagcactctataggaa--------gaacacagaaagtccatcgattgatca-
-----ctggctaaa----agatttgacacattacat-------------tgcactggaaa
gaataa----------------------------------------------------cc
tacagt------------a---taaagggcagatt-------aaaggagtacc-------
----ataaaatttggg-atctgtt-taaa----caa------ttttt-ggaacataacta
tac-aa---cggcac------aagc----a---aatacctctcac---------act---
-----attgattgat------------------------------atat-----gtatat
--------gtgtatttt-tatttgtag-aa----------------taaagtatatg-t-
--tt-ttgtt--------tg------ccttag----cc-cat-----gtataa-------
-taa----tacat------------ctac------------ctgctaaactg-aatctgg
atgctt---tggggaggc-g---gagg--ggggggttaaaa---------tgtaaaata-
--------------taaaag------tgtatttt---------catgttaaatt---tca
a------gtg----tttt-------ttt---------------cctacaat---------
-----aaaa-aaa-----------------------------------------------
------------------------------------------------------------
------------------------------------------------------------
--------------------------
>L1-135_DR|1772227
------------------------------------------------------------
------------------------------------------------------------
------------------------------------------------------------
------------------------------------------------------------
------------------------------------------------------------
------------------------------------------------------------
------------------------------------------------------------
------------------------------------------------------------
------------------------------------------------------------
------------------------------------------------------------
------------------------------------------------------------
------------------------------------------------------------
------------------------------------------------------------
------------------------------------------------------------
------------------------------------------------------------
------------------------------------------------------------
------------------------------------------------------------
------------------------------------------------------------
------------------------------------------------------------
------------------------------------------------------------
------------------------------------------------------------
------------------------------------------------------------
------------------------------------------------------------
------------------------------------------------------------
------------------------------------------------------------
-------------------------------------------aaagagtatt-------
----ataaaatttggg-atctgat-tatg----cag------tgttt-ggaacaaaacct
tac-aa---tggcac------aagc----a---aatacatctcac---------actaca
ggttaattgattgat--------------------------at-----------------
--------gtgtattct-tgtatgtgg-aa----------------tacagtatatg-t-
--tt-ttctt--------tg-------cttag----cc-gat-----atataa-------
-caa----tatat------------ttac------------ctgttcaactg-aacttgg
atgctt---tgggggagc-ga-gggggttggagagttaaaa---------tgtaaaaaaa
aaaa---------aaaaaag------tatagttt---------catgttaaatt---tca
a------gtg----tttt-------tttt------------tttctacaat---------
-----agaaaa-------------------------------------------------
------------------------------------------------------------
------------------------------------------------------------
--------------------------
>L1-135_DR|1772228
------------------------------------------------------------
------------------------------------------------------------
------------------------------------------------------------
------------------------------------------------------------
------------------------------------------------------------
------------------------------------------------------------
------------------------------------------------------------
------------------------------------------------------------
------------------------------------------------------------
------------------------------------------------------------
------------------------------------------------------------
------------------------------------------------------------
------------------------------------------------------------
------------------------------------------------------------
------------------------------------------------------------
------------------------------------------------------------
------------------------------------------------------------
------------------------------------------------------------
------------------------------------------------------------
------------------------------------------------------------
------------------------------------------------------------
------------------------------------------------------------
----------------------------------acaaagaaagtccaaccattgacca-
-----ctggttgaa----acattggacaccttatat-------------tgcactgggaa
------------------------------------------------------------
------------------ag--tactgg------t-------aaagaagtacc-------
----atcaaatttggg-atct-tt-tgta----cag------tttct-ggaacaaaacca
aac-at---tttcac------aagc---aa---a--------------------------
------------------------------------------------------------
------------------------------------------------------------
------------------------------------------------------------
------------------------------------------------------------
------------------------------------------------------------
------------------------------------------------------------
------------------------------------------------------------
------------------------------------------------------------
------------------------------------------------------------
------------------------------------------------------------
--------------------------
>L1-135_DR|1772229
------------------------------------------------------------
------------------------------------------------------------
------------------------------------------------------------
------------------------------------------------------------
------------------------------------------------------------
------------------------------------------------------------
------------------------------------------------------------
------------------------------------------------------------
------------------------------------------------------------
------------------------------------------------------------
------------------------------------------------------------
------------------------------------------------------------
------------------------------------------------------------
------------------------------------------------------------
------------------------------------------------------------
------------------------------------------------------------
------------------------------------------------------------
------------------------------------------------------------
------------------------------------------------------------
--attttctcaatcattt-----------------caa-aatcaattttattt-acccct
gaa------atatctgttttgggtttattt--cctgtaagttcg-----tcattaccat-
--gttatcaaac------------taaaatgattgatgtgtctt-----gttataggtat
acatttgatagcactctgttggaa--------gaatatagaaagtccatacactgacta-
-----ctggtcaaa----aagtttgacacattgcat-------------tgtactggaaa
gaacta----------------------------------------------------cc
aacagt------------t---taaagggaaaact-------aaaggagaacc-------
----ataaaatttggg-atctatt-tata----cag------tttct-ggaacaaaacca
aac-at---tggcac------aagc---aac-aaatacctctcac---------tttact
gattgattgattgat---------------------------------------------
------------------------------------------------------------
------------------------------------------------------------
------------------------------------------------------------
------------------------------------------------------------
------------------------------------------------------------
------------------------------------------------------------
------------------------------------------------------------
------------------------------------------------------------
------------------------------------------------------------
--------------------------
>L1-135_DR|1772230
------------------------------------------------------------
------------------------------------------------------------
------------------------------------------------------------
------------------------------------------------------------
------------------------------------------------------------
------------------------------------------------------------
------------------------------------------------------------
------------------------------------------------------------
------------------------------------------------------------
------------------------------------------------------------
------------------------------------------------------------
------------------------------------------------------------
------------------------------------------------------------
------------------------------------------------------------
------------------------------------------------------------
------------------------------------------------------------
------------------------------------------------------------
------------------------------------------------------------
------------------------------------------------------------
---------------tct-----------------caa-aaccaattccagtt-acccct
gac------atttgtgctttgggtttattt--catgcaggtttg-----tcattaccag-
--gttatcaaac------------taaaatgattgtcctgtgtctt---gtta-------
-----tgatagcactctattggca--------gaacgtagaaagtccatccagtgacca-
-----ctggctgaa----agatttgacacattacat-------------tgaactggaaa
gaatca----------------------------------------------------cc
tacagt------------a---taaagggcaaatt-------aaaggagtacc-------
----ataatatttggc-atctgtt-ttta----cag------ttttt-ggaacaaaacca
tac-aa---tgacat------aagc----g---aatacctctca-----------ctact
gacaatttgattaat------------------------------atgt-----gtat-t
--------gtgtattt--tatatgtgg-aa----------------tgcagtatatg---
-att-ttatt--------tg------tcttac----cc-cat-----gtatag-------
-caa----tatat------------ttac------------ctcttcaacta-aatttgg
atactt---ttggggagg----gaagg--ggagagtataaa--------gtaaaaaaaaa
a------------aaaaaag------tgtaattt---------catgttaaatt---tga
a------gtg----tttt-------tttt---------------ctacaat---------
-----aaaa-atgtttaaaa----------------------------------------
------------------------------------------------------------
------------------------------------------------------------
--------------------------
>L1-135_DR|1772231
------------------------------------------------------------
------------------------------------------------------------
------------------------------------------------------------
------------------------------------------------------------
------------------------------------------------------------
------------------------------------------------------------
------------------------------------------------------------
------------------------------------------------------------
------------------------------------------------------------
------------------------------------------------------------
------------------------------------------------------------
------------------------------------------------------------
------------------------------------------------------------
------------------------------------------------------------
------------------------------------------------------------
------------------------------------------------------------
------------------------------------------------------------
------------------------------------------------------------
------------------------------------------------------------
------------------------------------------------------------
------------------------------------------------------------
------------------------------------------------------------
------------------------------------------------------------
------------------------------------------------------------
------------------------------------------------------------
------------------------------aaatt-------aaaggagtacc-------
----ataaaatttagg-atctgat-tata----caa------ttttt-ggaacctaacca
tac-aa---tggcac------aagc----a---aatacctctcac---------ggtact
ggtcaattgattgat----------------------------ttgtgttt---------
--------gtgtatttt-tgtatgcgg-aa----------------tgcagtaaata---
--ttatacat--------gg------gctaag----gc-aaa-----gaaaat-------
-caa----tacat------------ttcc------------ctgttcaactg-aatctgg
atgctt---tcggggagg-gagcgggg--aaagagttaaaa---------tgtaaagaaa
a-------------------------tacacttt--------ttttgttaaatt---tta
a------ggg----tttt-------tttt---------------ctacaat---------
-----aaaaaagtggcaaaaaaa-------------------------------------
------------------------------------------------------------
------------------------------------------------------------
--------------------------
>L1-135_DR|1882054
------------------------------------------------------------
------------------------------------------------------------
------------------------------------------------------------
------------------------------------------------------------
------------------------------------------------------------
------------------------------------------------------------
------------------------------------------------------------
------------------------------------------------------------
------------------------------------------------------------
------------------------------------------------------------
------------------------------------------------------------
------------------------------------------------------------
------------------------------------------------------------
------------------------------------------------------------
------------------------------------------------------------
------------------------------------------------------------
------------------------------------------------------------
------------------------------------------------------------
------------------------------------------------------------
------------------------------------------------------------
------------------------------------------------------------
------------------------------------------------------------
------------------------------------------------------------
------------------------------------------------------------
------------------------------------------------------------
------------------------------------------------------------
------------------------------------------------------------
------------------------------------------------------------
----------------------------------------------------------ac
--------gtgtatttt-tgtatgtgg--aa---------------tacagtatata---
-gct-ttatt--------tg------tctaag----tc-cgt-----gtataa-------
-caa----catat------------ttac------------ctgtttaagtg-aatttgc
atgctt---tgggggagg-ga-ggggg--g------------------------------
------------------------------------------------------------
a------gtg----tt------------------------------------------aa
aaaggaaaaaaa------------------------------------------------
------------------------------------------------------------
------------------------------------------------------------
--------------------------
>L1-135_DR|1882055
------------------------------------------------------------
------------------------------------------------------------
------------------------------------------------------------
------------------------------------------------------------
------------------------------------------------------------
------------------------------------------------------------
------------------------------------------------------------
------------------------------------------------------------
------------------------------------------------------------
------------------------------------------------------------
------------------------------------------------------------
------------------------------------------------------------
------------------------------------------------------------
------------------------------------------------------------
-------------------------------------------------aagcacagaac
ttgtcaattaa--tactagatttaaaatgatccaacataactgggcaatgcgtact-tgc
atcacacccaaaaaact-----tcacaagattaa-accaaacatcc------------ca
gat------atatgtttttaatgctaaag----acgataagaaac--------attcttt
c-gttgtgt---------------------------------------------------
------------------------------------------------------------
------------------------------------------------------------
------------------------------------------------------------
------------------------------------------------------------
------------------------------------------------------------
------------------------------------------------------------
------------------------------------------------------------
------------------------------------------------------------
------------------------------------------------------------
------------------------------------------------------------
------------------------------------------------------------
------------------------------------------------------------
------------------------------------------------------------
------------------------------------------------------------
------------------------------------------------------------
------------------------------------------------------------
------------------------------------------------------------
------------------------------------------------------------
------------------------------------------------------------
--------------------------
>L1-135_DR|1882056
------------------------------------------------------------
------------------------------------------------------------
------------------------------------------------------------
------------------------------------------------------------
------------------------------------------------------------
------------------------------------------------------------
------------------------------------------------------------
------------------------------------------------------------
------------------------------------------------------------
------------------------------------------------------------
------------------------------------------------------------
------------------------------------------------------------
------------------------------------------------------------
------------------------------------------------------------
------------------------------------------------------------
------------------------------------------------------------
----------------------aaacaattttaa-cccaaacatcc------------ca
gat------atatgtttcaaatgcc-aaa----acataaaggaac--------attcttt
c-attgtatctgggaatgtgagttgattaagattttctggc-aaaa---tgtaataacaa
taatctcgtcaattattt-----------------taa-aaccaattccagtt-acacct
gaa------atatgtgctttgggtttattt--cctgtaggtttg-----tcattaccag-
--gttataaaatgctaataaagcataaaatgattgatatgtgtctt---gttattgcaag
gcgtttgatagca--ctactggaa--------g--------aagtccatcgattgatca-
-----ctggctaaa----agaattgtaacattacat-------------tgcactggaaa
gaataa----------------------------------------------------cc
tacagt------------a---ttaagggcaaatt-------aaagaagtacc-------
----atagaatttggg-atctgtt-tata----caa------ttttt-ggaacataacta
tac-aa---tggcac------aagc----a---aacacttctcac---------actatt
gattagttaattgat------------------------------atat-----gtttat
--------gtgtatttt-tatttgtgg-aa----------------tacagtatatg-t-
--tt-ttctt--------tg------ccttag----cc-cat-----gtaaaa-------
-caa----tatat------------ctac------------ctgttaaactg-aatctgg
atgctt---ttggggagg-ga-ggggg--gaagagttaaaa---------tgtaa-----
---------------aataa------tgtatttt---------catgctaaatt---tca
g------gtg----tttt-------tt-----------------ctacaat---------
-----aaaa-aaatgtaaaaaataaa----------------------------------
------------------------------------------------------------
------------------------------------------------------------
--------------------------
>L1-135_DR|1882057
------------------------------------------------------------
------------------------------------------------------------
------------------------------------------------------------
------------------------------------------------------------
------------------------------------------------------------
------------------------------------------------------------
------------------------------------------------------------
------------------------------------------------------------
------------------------------------------------------------
------------------------------------------------------------
------------------------------------------------------------
------------------------------------------------------------
------------------------------------------------------------
------------------------------------------------------------
------------------------------------------------------------
------------------------------------------------------------
------------------------------------------------------------
------------------------------------------------------------
------------------------------------------------------------
------------------------------------------------------------
------------------------------------------------------------
--------------------------------------tgtgtctt---gttattgccag
gcgtttaaaagcactctagtgcaa--------aaacatagaaagtctgtccattgaccc-
----aatggctgaa----agatttgacgcattacat-------------tgcactggaaa
gagtca----------------------------------------------------cc
tacatt------------a---taaagggcaaatt-------aaaagagtacc-------
----atgaaatttggg-gtctgtt-tata----caa------ttttt-ggaacaaaacta
tac-aa---tggcac------tagc----a---tgtacctatcatgctttatatgcttct
gattaattgattgat---------------------------------------------
--------atttgtttt-tgtatgtgg-aa----------------tatagtaaatg-c-
--tt-ttatt--------tg------tcttag----cc-cat-----gcataa-------
-caat-------------------------------------------------------
----------------------agaga--agagagttaaaa---------agtaaaaa--
---------------aagag------tgtaattt---------catgttacatt---tca
a------gt---------------------------------------------------
------------------------------------------------------------
------------------------------------------------------------
------------------------------------------------------------
--------------------------
>L1-135_DR|1882058
t-----------------------------------------------------------
------------------------------------------------------------
------------------------------------------------------------
------------------------------------------------------------
------------------------------------------------------------
------------------------------------------------------------
------------------------------------------------------------
------------------------------------------------------------
------------------------------------------------------------
------------------------------------------------------------
------------------------------------------------------------
------------------------------------------------------------
------------------------------------------------------------
------------------------------------------------------------
------------------------------------------------------------
------------------------------------------------------------
------------------------------------------------------------
-------------------------------------------acccc------------
------tatctagac---------------------------------------------
------------------------------------------------------------
-------------------------------ttccacaagctgaat--------------
------------------------tagaaaagctg-------------------------
----------------ttttaaaagg----------------------------------
---atcttatctaa----tgacaagtcatatttcat-------------tattttatagt
aaatatgtga---------------------------------------------atggc
tatgaac---------------aaacatccagaatc---tataaaaaattattggag---
-----------------tgctgttttgcaatg-caacatcacttatttagaatgaagcca
gactatagttgacgtcagaataaactacaactgggtaatgcatacttatgta--------
-----cctgaaatatt---------------------------aaatat-----gtttaa
cc---caaacatctcatatatatgttttaaaaa-----cgg-ta-aaaaagaaaatg-tt
tattgctgtgt----atctg--agaatgtgagatggccttctg----gcaaaaag-----
-taat---aacattaatttcctcaatcatttcaaaccaattccaatcacccttaaattat
gtgctt--ccggttttaagtaccagga-taataaactaaaatgat---------------
-------------tgacatgctt-cttgttattctgaaactctactggaagact--atag
aaagtccatcc--actctgacccgatttg----------gcacattataatgtg------
-ttgaaaagaataacctatag---------------------------------------
------------------------t-----------------------------------
------------------------------------------------------------
--------------------------
>L1-135_DR|1882059
------------------------------------------------------------
------------------------------------------------------------
------------------------------------------------------------
------------------------------------------------------------
------------------------------------------------------------
------------------------------------------------------------
------------------------------------------------------------
------------------------------------------------------------
------------------------------------------------------------
------------------------------------------------------------
------------------tgaaatcccaatgaaacattatttt------tacttacaact
ttgcagctattttaatgtcaaacaaaactactcactatctagacctgcacaaactaaatt
a-gaaaagataatgttttatgagagtcatatgacaaat-atgttgaattgttttatagca
aatttatcaatgccactaaagaaacattagaatccaagaaagattcttggtgtacagatt
tgcaat-atgac--ctgacaaatttataatcaaaccagatatgtat-taaagaccagtat
ttgttactgaa--aactagatcaaaaatgatccaatacaactgggcaacgcatact-tgc
aacgcgccactccttaa-----agacatgtttaa-cccaaacatcc------------ca
gat------atacat---aaatgccaaaa----acataaaaaaataaataaaaatacatt
c-attgtatgtgg-aatgtgacgtgattaagagtttttggc-agaa---cgtaataacat
ttatctacttaattattt-----------------cta-aaccgattccaagt-------
---------------gctttgggtttattt--cctgtaagtttg-----ccatcaccag-
--gttatcaaac------------taaaatga----------------------------
------------gctctgttggaa--------gaatatagaaagtccatccaatgacca-
-----ctggctcaa----agatttgttacatttcag-------------tgcccttggaa
aaaaaa--------------------------------------------------tact
tacagt------------a---taaggggcaaatt-------aaagaagtacc-------
----ataaaacttaca-atctgtt-taaa----cag------tattt-agaataaaacca
ttc-aa---tggcac------aagc----a---aatacctctcac---------actact
ggttaattaactgat------------------------------atgtgtacagtacat
--------gtgcagttt-tgtatgtgg-aa----------------tacagtatata-t-
--ct-ttatt--------tg------tcttag----cc-cag-----gtataa-------
-caa----cttat------------ttac------------ctgttgaactg-aattt-c
atgctt---tggggagag-gg--------ggagagttaaaa---------tgtaaaaaaa
aaaaaatacaataaaaaaag------tgtaattt---------catgtgttagt---ttg
t------ttg----tttt-------tgta---------------caaaaaaag-------
---gtaaaaaaaa-----------------------------------------------
------------------------------------------------------------
------------------------------------------------------------
--------------------------
>L1-135_DR|1973936
------------------------------------------------------------
------------------------------------------------------------
------------------------------------------------------------
------------------------------------------------------------
------------------------------------------------------------
------------------------------------------------------------
------------------------------------------------------------
------------------------------------------------------------
------------------------------------------------------------
------------------------------------------------------------
------------------------------------------------------------
------------------------------------------------------------
------------------------------------------------------------
------------------------------------------------------------
-------------------------------------------tg---------------
------------------------------------------------------------
------------------------------------------------------------
------------------------------------------------------------
------------------------------------------------------------
------------------------------------------------------------
------------------------------------------------------------
------------------------------------------------------------
------------------------------------------------------------
---------------------------atatagtac-------------tgcactgaaaa
gaacct------------------------------------------------------
------------------a---tcttttataaact-------aaaggagtatt-------
----ataaaatgtata-atctg--------------------tttct-ggaaaataatca
gat-at---caccac------aagc---aac-----------------------------
------------------------------------------------------------
-------aatacatttt-------------------------------------------
------------------------------------------------------------
--------tacacca---------------------------------------------
------------------------------------------------------------
------------------------------------------------------------
------------------------------------------------------------
------------------------------------------------------------
------------------------------------------------------------
------------------------------------------------------------
--------------------------
>L1-135_DR|1973937
------------------------------------------------------------
------------------------------------------------------------
------------------------------------------------------------
------------------------------------------------------------
--------------------------------------------------------atct
ttaggataaatagaatcaacgatagcaaaagggatggatatggagatgtatttatactct
gatttatataaaaaaaattaaaaagaccactgaaaaccactgttt---aaacaccttaat
gttatggaatgatgctcagtgtttccaaggaaaggtcccgaatctttcttatatttcccc
tatctggagaaacaaagaattaaaa------aaatatattttggctttaaaaaaaagggc
attaaaaggtgtcagaaagattgggcacttatttgaaggagatacactgatgtcgtttaa
aaactttaatgaataattaagaattccaatgacacat-tttttttaaaatacttacaaat
tcacagctatattaatattaagcaaaactactcactagctag------------------
----------aatgttttatgaaaatcctatgacaatttatatttcattgttttatagca
a----gtcaatggctcttaagaaacatcacaatccaagaaagattcttggtgtacagatt
tgcagatatgac--ctgacagatttagaatgaagccaaatatgtgt-taaatcccagaac
ttc-------a--taatagatttaaaatgatccaatacaactaagcaatgtccacc-taa
atcacacctgaaaaact-----aaacaagtttaa-cccaaacatcc------------ca
gat------atatgtttcaaatgcaaaaa----ac----aggaac--------attcttt
c-actgtatctgggaatgtgaggtggctaagattttctggc-aaaa---cgtaatcacat
taatctcctc-atttttt-----------------tta-aaccaattccagtt-acacct
gaa------atatgtgctttgggtttattt--cctgtaagtttg-----tcattaccgg-
--tttatcaaac------------taaaatgattga--cgtgtctt---gttattgcaag
gcgtttgatagcactctattggaa--------gaacatagattgaccatccattgacca-
-----ctggctgaa----agacttgacacattacat-------------tgcactggaaa
gaatca----------------------------------------------------cc
tacaat------------a---taaagggcaaata-------aaaggtgtacc-------
----ataaaatttggg-atctgtt-tata----caa------ttttt-ggaacataacca
tac-aa---tgacac------aagc----a---attacctctcac---------gctact
ggttaattgtttgaa------------------------------atgt-----gtatat
--------gtgtatttt-tctatgtgg-aa----------------tacagtatatg-tg
-ttt-ttctt--------tg------ccttag----cc-cat-----atatag-------
-caa----tccat------------ttac------------ctgttcaactg-attttgg
atgctt---taggggagg-ga-----g--ggagaattaaaa--------atgtaa-----
---------------aaacg------tgtatttt---------cacattacatt---tca
a------gtg----tttt-------tt-----------------ctacaat---------
-----taaa-attttttaaaaa--------------------------------------
------------------------------------------------------------
------------------------------------------------------------
--------------------------
>L1-135_DR|1973938
------------------------------------------------------------
------------------------------------------------------------
------------------------------------------------------------
------------------------------------------------------------
------------------------------------------------------------
------------------------------------------------------------
------------------------------------------------------------
------------------------------------------------------------
------------------------------------------------------------
------------------------------------------------------------
------------------------------------------------------------
------------------------------------------------------------
------------------------------------------------------------
------------------------------------------------------------
------------------------------------------------------------
------------------------------------------------------------
------------------------------------ctaaacatcc------------ca
gat------atatgtctcaaatgccaaaa----acataaaggagc--------gttcttt
ttattctatgtgt-aatgtgaggtggttaagattttctggc-aaaa---tgtaatcacat
taatctcctcaattattt-----------------taa-aaccaattccgcat-acactt
gaa------atttgcgctttggatttattt--cctgtaag------------ttatcag-
--gttatcaaac------------taaaatgattgacatgtgtctt---gtgattgcaag
gtgtttgatagca--ctattgaaa--------gaacatagaaagtccatccattgacca-
-----ctggctgaa----agatttg--acattacat-------------tgcactggaca
gaatca----------------------------------------------------tc
tacagt------------a---ttaagggcaaatt-------aaatgagtacc-------
----ataaaaattgtg-atctgtt-tatg----caa------tttct-agaacaaaacca
tac-aa---tggcac------aagc----a---aatacctctaac---------attact
ggttaattgattgat------------------------------atgt-----gtaaat
--------gattatgct-tgtatgtgg-aa----------------tacagtatatg-t-
--tt-ttatt--------tg------ccttag----cc-cgt-----gcataa-------
-caa----tacat------------ttac------------ctgttcaacta-aatttgg
atgatt---tgggggagg---gagggg--gaagagttacaag-----gaaaaaaa-----
---------------aaaag------tggaattt---------catgttaaatt---tca
a------gtg----tttt-------ttt----------------ctacaat---------
-----aaaaa--------------------------------------------------
------------------------------------------------------------
------------------------------------------------------------
--------------------------
>L1-135_DR|1973939
------------------------------------------------------------
------------------------------------------------------------
------------------------------------------------------------
------------------------------------------------------------
------------------------------------------------------------
------------------------------------------------------------
------------------------------------------------------------
------------------------------------------------------------
------------------------------------------------------------
------------------------------------------------------------
------------------------------------------------------------
------------------------------------------------------------
------------------------------------------------------------
------------------------------------------------------------
------------------------------------------------------------
------------------------------------------------------------
------------------------------------------------------------
------------------------------------------------------------
------------------------------------------------------------
------------------------------------------------------------
------------------------------------------------------------
------------------------------------------------------------
----------------------at--------aaatataaata-----------------
------------------------------------------------------------
------------------------------------------------------------
------------------------------------------------------------
------------------------------------------------------------
-------------at------aaat----a---aatacctctcac---------gctact
ggctgattgattgat------------------------------atat-----gtatat
--------gtgtatttt-tgtatgtgg-aa----------------tacagtatatatt-
--tt-ttctt--------tg------ccttag----cc-cat-----gtgtaa-------
-caa----------------------tac------------ctgttcaacta-aatctgg
atgctt---tgagggaag-ga-ggggg--gaaaagttaaaa---------tgcaaaaaaa
a--------------g----------tgtttttt---------catgctaaatt---tca
a------gtg----tttt-------t----------------------------------
------------------------------------------------------------
------------------------------------------------------------
------------------------------------------------------------
--------------------------
>L1-135_DR|1973940
------------------------------------------------------------
------------------------------------------------------------
------------------------------------------------------------
------------------------------------------------------------
------------------------------------------------------------
------------------------------------------------------------
------------------------------------------------------------
------------------------------------------------------------
------------------------------------------------------------
------------------------------------------------------------
------------------------------------------------------------
------------------------------------------------------------
------------------------------------------------------------
------------------------------------------------------------
---aat-atgac--atgaaagatttagaatggagccaaatacatgg-taaagcctagaac
ttgtcaattaa--tactag-------ataatccagtataactgaccaatactttct-tat
tttacacctgaaaaact-----aaacaagtttta-ctcaaacatcccataaatttcaaaa
gat------atatgtttcaaatgccgaaa----aa------------------aatcttt
c-attgtatctgggaatgtgaggtggttaagattttcttgc-aaaa---cgtaattacat
taatctcctccattattt-----------------taa-aaccaattccagtt-acgcct
aaaa----tatatgtgctttgggtttattt--cctgtaagtttg-----tcattatcag-
--gttatcaaac------------taaaatcattga--tgtgtctg---cttattgcaag
gcgtttgatagcactctattggaa--------gaacatagaaagtccatctattgacca-
-----ctggctgaa----agatttgactcattacac-------------tccattggaaa
gaacca----------------------------------------------------cc
tacagt------------a---taaagggcaaatt-------aaaggggtacc-------
----ataaaatttggc-atctgtt-tata----caa------ttttt-ggaacaaaacca
tac-aa---tggcac------aagc---aa---aatacctctcac---------gctact
gtttaattgattgat------------------------------atgt-----gtatat
--------gtgtgtttt-tgtatttga-aa----------------tacagtatatg-t-
--tt-ttctt--------tg------ccttag----cc-gat-----gtatta-------
-caa----tacat------------tcac------------ctgttcaaatg-aatttgg
atgctt---t-------------gggg--caagagttaaaa---------tgtta-----
---------------aaaaa----------attt---------cttgttaatta---tta
c------gtg----tttt-------ttt----------------ctacaat---------
-----aaaaaaagtttataaaaaaa-----------------------------------
------------------------------------------------------------
------------------------------------------------------------
--------------------------
>L1-135_DR|1973941
------------------------------------------------------------
------------------------------------------------------------
------------------------------------------------------------
------------------------------------------------------------
------------------------------------------------------------
------------------------------------------------------------
------------------------------------------------------------
------------------------------------------------------------
------------------------------------------------------------
------------------------------------------------------------
------------------------------------------------------------
------------------------------------------------------------
------------------------------------------------------------
------------------------------------------------------------
------------------------------------------------------------
------------------------------------------------------------
------------------------------------------------------------
------------------------------------------------------------
------------------------------------------------------------
-----------------------------------------ccaattccgatg-ccccca
gaa------atgattgttctcgatttaatt--catc-----------agctatcatcag-
--ctaaccagct------------taaaatgaacgacatttgtcaa---gttgttccaaa
acctttagtagcattttataa-----------gaatatagacggtccatcaactgatca-
-----ttggatgta----agatttgacatgctgtat-------------ggcagtggaaa
gaataa----------------------------------------------------cc
tataac------------a---taaaaggcaaact-------acaggaat----------
----ataaaat----------------------taa------ttttc-gggaaataagca
aat-at---taacac------aagc-----------------------------------
------------------------------------------------------------
----------------------------aaa-----------------------------
------------------------------------------------------------
------------------------------------------------------------
------------------------------------------------------------
------------------------------------------------------------
------------------------------------------------------------
------------------------------------------------------------
------------------------------------------------------------
------------------------------------------------------------
--------------------------
>L1-135_DR|1973942
------------------------------------------------------------
------------------------------------------------------------
------------------------------------------------------------
------------------------------------------------------------
------------------------------------------------------------
------------------------------------------------------------
------------------------------------------------------------
------------------------------------------------------------
------------------------------------------------------------
------------------------------------------------------------
------------------------------------------------------------
------------------------------------------------------------
------------------------------------------------------------
------------------------------------------------------------
------------------------------------------------------------
--------------------------------------------------------g---
------------------------------------------------------------
---------------------------------acttaaaagaat---------------
------------------------------------------agaa--------------
-----------------------------------tgg-agccaa---------------
---------atatg----------------------------------------------
------------------------------------------------------------
----------------tgttaaagc----c------------------------------
----------------cagaacttgtcaattaatgc-------------tacatttaaaa
tgatcc------------------------------------------------------
------------------a-----------------------------------------
-----------------atatatc-tgga----caatgca--tactt-------------
----ata--tcacacctgca-aaacctaaaccaagtttaactcag---------------
-----actaattgat------------------------------atgt-----gtacat
--------gtatatttt-tgtatgtga-ag----------------tacagtatatg---
-gtt-------------ctg------ttttag----cc-cat-----gtatga-------
-caa----tatac----------------------------ctgttggaactaaatttgt
atgtga-----------------------aaaatgttttta-------------------
---------------aaaag------tgtaactt---------catgttaaatt------
----caagtg----tttt-------ttt----------------ctactat---------
-----aaaaagtgtttaa------------------------------------------
------------------------------------------------------------
------------------------------------------------------------
--------------------------
>L1-135_DR|1973943
------------------------------------------------------------
------------------------------------------------------------
------------------------------------------------------------
------------------------------------------------------------
------------------------------------------------------------
------------------------------------------------------------
------------------------------------------------------------
------------------------------------------------------------
------------------------------------------------------------
------------------------------------------------------------
------------------------------------------------------------
------------------------------------------------------------
------------------------------------------------------------
------------------------------------------------------------
------------------------------------------------------------
------------------------------------------------------------
------------------------------------------------------------
------------------------------------------------------------
------------------------------------------------------------
------------------------------------------------------------
------------------------------------------------------------
------------------------------------------------------------
--------------------------------------agaaagtccatcatttgacca-
-----ctggctgaa----agatttgacacattacat-------------agcattagaaa
gaattg----------------------------------------------------cc
tacagt------------t---tcaagaactattt-------aaaggagtacc-------
----ataaaatttagg-atttggt-tata----caa------ttttt-ggaacaaaac--
----ca---tggcac------aagg----a---aataccgca------------actact
gattaattgattgat------------------------------atgt-----gtatt-
------------------tgtatgtgg-at----------------tacagta-----tg
-gtt-ttatt--------ta-------------------tat-----gtaaaa-------
-caa----tattt------------ttac------------ctgttcaactg-aatttgg
atgctt---tggggagag-----------------ttaaaa---------tgtaa-----
---------------aaaa-----------------------------------------
------------------------------------------------------------
------------------------------------------------------------
------------------------------------------------------------
------------------------------------------------------------
--------------------------
>L1-135_DR|2061904
------------------------------------------------------------
------------------------------------------------------------
------------------------------------------------------------
------------------------------------------------------------
------------------------------------------------------------
------------------------------------------------------------
------------------------------------------------------------
------------------------------------------------------------
------------------------------------------------------------
------------------------------------------------------------
------------------------------------------------------------
------------------------------------------------------------
------------------------------------------------------------
------------------------------------------------------------
------------------------------------------------------------
------------------------------------------------------------
------------------------------------------------------------
-----------------caaatggcaaaa----acataaaggaac--------aatcttt
c-attgtatctgggaatgtgagttgattaagattttctggc-aaaa---tgtaataacat
taatctcctcaattattt-----------------taa-aacaaattccagtt-acacct
gaa------atatgcgctttgggtttattt--cctgtaagttta-----tcattaccag-
--gttataaaac------------taaaatgattgatacgtgtctt---gttattgcaag
gcgtttgatagca--ctattggaa--------gaacgcagaaagtccatcgattgatca-
-----ctggctaaa----agatttgacacattacat-------------tgcactggaaa
gaataa----------------------------------------------------cc
tacagt------------a---taaagggcaaatt-------aaaagagtacc-------
----ataaaatgtggg-atctgtt-tata----caa------ttttt-ggaacataacta
tac-ag---tggcac------aagc----a---aatacgtttcac---------gctatt
agttaagtgattgat------------------------------atat-----gtatgt
--------gtattttt-------------a----------------tacagtatgtg-t-
-----ttctt--------tg------ccttag----cc-cat-----atataa-------
-caa----tacat------------ctcc------------ctgttaaactg-aatctgg
atgctt---tgggggagg-ga-ggggg--gaagagttaaaa---------tgtaaaaa--
---------------aaaag------tgtatttt---------catgcaaaatt---tca
a------gtg----tttt-------tt-----------------ctgcaat---------
-----aaaa-aagtgttaaaaaa-------------------------------------
------------------------------------------------------------
------------------------------------------------------------
--------------------------
>L1-135_DR|2061905
------------------------------------------------------------
------------------------------------------------------------
------------------------------------------------------------
------------------------------------------------------------
------------------------------------------------------------
------------------------------------------------------------
------------------------------------------------------------
------------------------------------------------------------
------------------------------------------------------------
------------------------------------------------------------
------------------------------------------------------------
------------------------------------------------------------
------------------------------------------------------------
------------------------------------------------------------
------------------------------------------------------------
------------------------------------------------------------
------------------------------------------------------------
------------------------------------------------------------
------------------------------------------------------------
------------------------------------------------------------
------------------------------------------------------------
-------------------------------attgacgtgtgtctt---gttattgcaag
acgtttgatagcactatatcggaa--------gaatac----agtccatgcattcacca-
-----ctggttgaa----agatttgtcacagtacat-------------tgcactggaaa
gaataa------------------------------------------------------
------------------------------------------------------------
-----------------atcaata---------cag------ttata-ggaacaaaacca
aac-at---ctgcac------caac----a---aatacctctcac---------ttttct
g----attgattgaa------------------------------atgt-----gtatat
--------atgtatttt-tgtatatgg-aaa---------------tgcattatatt---
-gtc-ttatt--------tg----------------tc-ctt-----gtatga-------
-caa----cattt------------ttac------------atgtacagctg-aatttga
atgttagg-gaggggaaataa--------ggggagttaaaa---------tgtaa-----
---------------------------------------------------------taa
a-----------------------------------------------------------
----taaa----------------------------------------------------
------------------------------------------------------------
------------------------------------------------------------
--------------------------
>L1-135_DR|2061906
------------------------------------------------------------
------------------------------------------------------------
------------------------------------------------------------
------------------------------------------------------------
------------------------------------------------------------
------------------------------------------------------------
------------------------------------------------------------
------------------------------------------------------------
------------------------------------------------------------
------------------------------------------------------------
------------------------------------------------------------
------------------------------------------------------------
------------------------------------------------------------
------------------------------------------------------------
------------------------------------------------------------
------------------------------------------------------------
------------------------------------------------------------
------------------------------------------------------------
------------------------------------------------------------
------------------------------------------------------------
-aa------aaatgccttaagtgtttattt--cctgcaagtttg-----tcattaccag-
--gttatcaaac------------taaaatgattgatatatgtctt---gtaattgcaag
gcgtttgatagcactctattggaa--------gaacatagaaagtccatccattgacca-
-----ctggctaaa----aaatttgacacattatat-------------ttcactgaaga
gaatca----------------------------------------------------cc
tacagt------------a---taaagggcaaatt-------aaaagag-act-------
----gtaaaaattgag-atctgtt-cata----caa------ttttt-ggaacagaacta
tcc-aa---tggtac------aagc----a---aatacctctcat---------gctgct
ggttaattgattgat------------------------------atgt-----gtatat
--------gtgtatttt-tgtacctgg-aa----------------tacagtatgt----
--tt-ttctt--------tg------ccttag----cc-cat-----gtataa-------
-caa----tacatac---------agtac------------ctgttcaactg-aatttgg
atgctt---tgagggagg-gagggggg--gaagagttaaaa---------tgtaa-----
---------------aaaag------tgtatttt---------catgttaaatt---tta
a------atg----tttt-------ttt----------------ctacaat---------
-----caaa-aattttt-------------------------------------------
------------------------------------------------------------
------------------------------------------------------------
--------------------------
>L1-135_DR|2061907
------------------------------------------------------------
------------------------------------------------------------
------------------------------------------------------------
------------------------------------------------------------
------------------------------------------------------------
------------------------------------------------------------
------------------------------------------------------------
------------------------------------------------------------
------------------------------------------------------------
------------------------------------------------------------
------------------------------------------------------------
------------------------------------------------------------
------------------------------------------------------------
------------------------------------------------------------
------------------------------------------------------------
------------------------------------------------------------
------------------------------------------------------------
------------------------------------------------------------
------------------------------------------------------------
------------------------------------------------------------
------------------------------------------------------------
------------------------------------------------------------
------------------------------------------------------------
------------------------------------------------------------
-aatca----------------------------------------------------cc
tacagt------------a---aaaagggcaaatt-------aaaggagtacc-------
----ataaaatttgcc-atctgtt-tata----caa------ttttt-ggaacaaaagca
tacaaa---tagcac------aagc----a---aatacctctcat---------gctact
ggttaattgattcat------------------------------a-------------t
--------gtgtatttt-tgtttgtag-aa----------------tacagtatatg-t-
--tt-ttatt--------tg------ccttag----cc-cat-----gtataa-------
-caa----cacat------------ttat------------ctgttcaactg-aatttgg
atgctt---ttggggagg-ga-ggggg--gaagagttaaaat-------gtttaa-----
---------------aaaag------tataaatt---------cttgttaaatt---tca
a------gtg----tttt-------tt-----------------ctaaaat---------
-----aaaa-aaat----------------------------------------------
------------------------------------------------------------
------------------------------------------------------------
--------------------------
>L1-135_DR|2061908
------------------------------------------------------------
------------------------------------------------------------
------------------------------------------------------------
------------------------------------------------------------
------------------------------------------------------------
------------------------------------------------------------
------------------------------------------------------------
------------------------------------------------------------
------------------------------------------------------------
------------------------------------------------------------
------------------------------------------------------------
------------------------------------------------------------
------------------------------------------------------------
------------------------------------------------------------
------------------------------------------------------------
------------------------------------------------------------
------------------------------------------------------------
------------------------------------------------------------
------------------------------------------------------------
------------------------------------------------------------
------------------------------------------------------------
------------------------------------------------------------
------------------------------------------------------------
----------------------------------at-------------tgcactggaaa
gaatca----------------------------------------------------cc
tacagt------------a---taaagggcaaatt-------aaaagagtacc-------
----ataaaatttggg-atctgtt-taca----caa------ttttt-taaacaaaacca
tac-aa---tggcac------aaga----a---aatacctctcat---------gctact
ggttaactgattgat------------------------------ccgt-----gtatgt
--------gtgaatttt-tgcatgtgg-aa----------------tacagtacatg---
--tc-ttatt--------tg------ccttag----cc-cat-----gtataa-------
-caa----tacat------------ttac------------ctgttcaactg-aatttga
atgctt---tgggggagg-ga-ggggg--gaagagtttaaa---------tgtaa-----
---------------aaaaggag----------t---------tatgttaaatt---tca
a------gta----ggtt-------tttt---------------ctacaat---------
-----aaaaaaaatgtttaaaaa-------------------------------------
------------------------------------------------------------
------------------------------------------------------------
--------------------------
>L1-135_DR|2061909
------------------------------------------------------------
------------------------------------------------------------
------------------------------------------------------------
------------------------------------------------------------
------------------------------------------------------------
------------------------------------------------------------
------------------------------------------------------------
------------------------------------------------------------
------------------------------------------------------------
------------------------------------------------------------
------------------------------------------------------------
------------------------------------------------------------
-----------------------------------------------------------t
ggttaattaat-------------------------------------------------
------------------------------------tgatatttgtatat----------
-------------ttgtattttt---gttttt-------gaaatacagtatatgtt-ttt
tttttattt---------gccttagctcatgtataacaaaacattt-acctgttaaactg
aattt----ggatggtttgggggagagaggtatatatgaaaaaaagtgta----------
--atttcatgttaaatttcaagtgtcttaataatttctggc-aaaa---cgtaataaaa-
-------------tattg-----------------taa-aaccaattccagtt-acacct
gaa------atatgcgctttgggtttattt--cctgtgagtctg-----tcattactaa-
--gttatcaaac------------taaaatgaatgacatttgtctt---gttattgcaag
gtgtttgatagcactctgttggaa--------gaacatagaaagtccattcactggccc-
-----ctgactgaa----agatttgacacattacat-------------tgcactggaaa
gtatca----------------------------------------------------cc
tacagg------------a---taaagggcaaatt-------aaaggagtatc-------
----ataaagtttggg-atctgtt-ttta----caa------ttttt-ggaacaaatcca
ttc-aa---tggcaca------agc----a---aatacctcttac---------actatt
g-----------------------------------------------------------
------------------------------------------------------------
------------------------------------------------------------
------------------------------------------------------------
------------------------------------------------------------
------------------------------------------------------------
------------------------------------------------------------
------------------------------------------------------------
------------------------------------------------------------
------------------------------------------------------------
--------------------------
>L1-135_DR|2061910
------------------------------------------------------------
------------------------------------------------------------
------------------------------------------------------------
------------------------------------------------------------
------------------------------------------------------------
------------------------------------------------------------
------------------------------------------------------------
------------------------------------------------------------
------------------------------------------------------------
------------------------------------------------------------
------------------------------------------------------------
------------------------------------------------------------
------------------------------------------------------------
------------------------------------------------------------
------------------------------------------------------------
------------------------------------------------------------
------------------------------------------------------------
------------------------------------------------------------
------------------------------------------------------------
------------------------------------------------------------
------------------------------------------------------------
------------------------------------------------------------
------------------------------------------------------------
------------------------------------------------------------
------------------------------------------------------------
------------------------------------------------------------
------------------------------------------------------------
------------------------------------------------------------
------------------------------------------------------------
----------------------------------------------tatagtatatg-g-
--t-----tt--------tg------tcttag----tc-cat-----gtataa-------
-caa----catgt------------ttac------------ccacttaactg-aatttgg
atgctt---tgggggatg-ga-aaggg--ggagagttaaaa---------tgtaaaaaaa
a--------------aa-------------------------------------------
------------------------------------------------------------
------------------------------------------------------------
------------------------------------------------------------
------------------------------------------------------------
--------------------------
>L1-135_DR|2061911
------------------------------------------------------------
------------------------------------------------------------
------------------------------------------------------------
------------------------------------------------------------
------------------------------------------------------------
------------------------------------------------------------
------------------------------------------------------------
------------------------------------------------------------
------------------------------------------------------------
------------------------------------------------------------
------------------------------------------------------------
------------------------------------------------------------
------------------------------------------------------------
------------------------------------------------------------
------------------------------------------------------------
------------------------------------------------------------
------------------------------------------------------------
------------------------------------------------------------
------------------------------------------------------------
------------------------------------------------------------
------------------------------------------------------------
------------------------------------------------------------
------------------------------------------------------------
------------------------------------------------------------
------------------------------------------------------------
------------------------------------------------------------
------------------------------------------------------------
------------------------------------------------------------
------------------------------------------------------------
----------atatttt-------------------------------------------
---------------------------------------tat------------------
-----------------------------------------ttgtataactg-aatttgg
atgctt---tggaaaaaa----gatga-aggagagttcaaatgtt-----tttaa-----
---------------aaatg------tgtaattt---------catgtttaatt---tca
t------ctg--gatttt-------ttga-------------------------------
----caaaaaa-------------------------------------------------
------------------------------------------------------------
------------------------------------------------------------
--------------------------
>L1-135_DR|2061912
------------------------------------------------------------
------------------------------------------------------------
------------------------------------------------------------
------------------------------------------------------------
------------------------------------------------------------
------------------------------------------------------------
------------------------------------------------------------
------------------------------------------------------------
------------------------------------------------------------
------------------------------------------------------------
------------------------------------------------------------
------------------------------------------------------------
------------------------------------------------------------
------------------------------------------------------------
------------------------------------------------------------
------------------------------------------------------------
------------------------------------------------------------
------------------------------------------------------------
------------------------------------------------------------
------------------------------------------------------------
------------------------------------------------------------
------------------------------------------------------------
------------------------------------------------------------
------------------------------------------------------------
------------------------------------------------------------
------------------------------------------------------------
------------------------------------------------------------
------------------------------------------------------------
------------------------------------------------------------
-------------------------gg-aa----------------tacaatgtttg-t-
--tt-ttctt--------tg------ccttag----cc-cat-----gtataa-------
-caa----tacat------------ctac------------ctgctaaactg-aatctgc
atgctt---tggaggaga-ga-ggggg--gaagagt------------------------
--------------gaaaag------tgtatttt---------catgctaaatt---tca
a------gtg----tttt-------tt-----------------ctacaat---------
-----aaaa-aaat----------------------------------------------
------------------------------------------------------------
------------------------------------------------------------
--------------------------
>L1-135_DR|2087757
------------------------------------------------------------
------------------------------------------------------------
------------------------------------------------------------
------------------------------------------------------------
------------------------------------------------------------
------------------------------------------------------------
------------------------------------------------------------
------------------------------------------------------------
------------------------------------------------------------
------------------------------------------------------------
------------------------------------------------------------
------------------------------------------------------------
------------------------------------------------------------
------------------------------------------------------------
------------------------------------------------------------
------------------------------------------------------------
------------------------------------------------------------
-----------------------------------------taac---------------
------------------------------------------aaca--------------
-------------tatca------------------------------------------
------------------------------------------------------------
------------------------------------------------------------
------------------------------------------------------------
--------------------acctgttaaattgaatttgga--------tgctttgggga
agggaggggggaattcaaatgtaaaaaatgtcatttatgatcaagtttttgtgccttttt
tacaataaaaataaaaaaaa--taaggggaaaact-------gaaggactacc-------
----atacaatttggg-atctatt-tata----cag------tttat-ggaataaaccca
aac-ac---tgtcac------aagc---aac-taatacctcttactc--t----------
-----actgacggat----------------------------tgatat-----------
--------gtgtatttt-tgtgtgtgg-aattattac-caggttctcagaataaatt---
gatt-----------ggctg---tg-----------tcttgt-ttttgcaaga-------
-caat--------------------tgata-----------gcactctactggaaagtgc
atccat---tgaccaccgttagaaggattattgcactggaa-------------------
------------------------------------------------tgaatt------
------------------------------------------acctacagtata------
----------------------a-------------------------------------
------------------------------------------------------------
------------------------------------------------------------
--------------------------
