# Supplementary material for: Zebrafish transposable elements show extensive diversification in age, genomic distribution, and developmental expression
Source: Genome Res. 2022 Jul;32(7):1408–23. doi: 10.1101/gr.275655.121 (PMC9341512; doi:10.1101/gr.275655.121)
Supplement: Supplemental Material [file supp_gr.275655.121_Supplementary_data_2.tar.gz › supp-data-2/DNA6-3_DR.mafft.fa]

>DNA6-3_DR|5456
------------------------------------------------------------
------------------------------------------------------------
------------------------------------------------------------
------------------------------------------------------------
------------------------------------------------------------
------------------------------------------------------------
------------------------------------------------------------
------------------------------------------------------------
------------------------acggaagtttgacgtttggttctcctgtgtcccctg
ttcctcttgctgtaccaatgcagcagctgcttca-cgtaaaagctgactaacag-ttttt
gccatt---ttacttctgttatac-tgcatttacactagt-aactcacgctgtctc---a
accaacaaaaccg---tgcttctgccctcgggctctgt--gtgtg--aaagcactcgacg
-tcacttgaaaacgcccctcccactgatgagcataggctttgcatacagcttgaagttaa
aaatgaaatcgaaaa-tgaaaact---gaaatg--------aaaaagtgtcaa-taaaat
----gaaag-cttaaa-tttac----attttaatttgaattgtgtccctcttatag----
------------------cgtgaacattaataaca-------------------------
------------------------------------------------------------
------------------------------------------------------------
------------------------------------------------------------
------------------------------------------------------------
------------------------------------------------------------
------------------------------------------------------------
------------------------------------------------------------
------------------------------------------------------------
------------------------------------------------------------
------------------------------------------------------------
------------------------------------------------------------
------------------------------------------------------------
------------------------------------------------------------
------------------------------------------------------------
------------------------------------------------------------
------------------------------------------------------------
------------------------------------------------------------
------------------------------------------------------------
------------------------------------------------------------
------------------------------------------------------------
------------------------------------------------------------
------------------------------------------------------------
------------------------------------------------------------
------------------------------------------------------------
----------------------------------------------
>DNA6-3_DR|5457
------------------------------------------------------------
------------------------------------------------------------
------------------------------------------------------------
------------------------------------------------------------
------------------------------------------------------------
------------------------------------------------------------
------------------------------------------------------------
------------------------------------------------------------
------------------------------------------------------------
-----------------------------------tatggaagttaa--------atcct
gacaat---tt-------------------------------------------------
------------------------------------------------------------
------------------------------------------------------------
---------------ttaaaaaat---caaat---------aaacattgaaaa-tgaaaa
---tgaaaa--tcaga-ttaac----aatttcattt------------------------
--------------------------------------------taaaacactgttctca
---aaatatctgccaa--------------------------------------------
----------aattgaaaac-gaa-a--ttaaatgtt--aaat-tggcaacttc-----a
-ttttaat--tattaa-tttgacagggac-gatg--------------------------
------------------------------------------------------------
------------------------------------------------------------
------------------------------------------------------------
---------------------------------------------------tgttgtcaa
ag-gt----------attgcgaacagtgtt---tt-a--aaa-tg---aaattgttaa-t
ct----gattttcatt--------------ttcatt------------------------
------------------------------------------------------------
------------------------------------------------------------
------------------------------------------------------------
------------------------------------------------------------
------------------------------------------------------------
------------------------------------------------------------
------------------------------------------------------------
------------------------------------------------------------
------------------------------------------------------------
------------------------------------------------------------
------------------------------------------------------------
------------------------------------------------------------
------------------------------------------------------------
------------------------------------------------------------
------------------------------------------------------------
----------------------------------------------
>DNA6-3_DR|5458
------------------------------------------------------------
------------------------------------------------------------
------------------------------------------------------------
------------------------------------------------------------
------------------------------------------------------------
------------------------------------------------------------
------------------------------------------------------------
------------------------------------------------------------
------------------------------------------------------------
-----------------------------------tatggaaggtaa--------atcct
gccaat---tt-------------------------------------------------
------------------------------------------------------------
------------------------------------------------------------
---------------taaataaat---caaat---------aaacattggaaa-tgaaaa
---tgaaaa--tcaga-ttaac----aatttcattt------------------------
--------------------------------------------taaaacactgttcgca
------------------------------------------------------------
------------------------------------------------------------
----------atacac-tttgaca-------ac------acatcgtccc-----------
------------------------------------------------------------
------------------------------------------------------------
------------------------------------------------------------
------------------------------------------------------tgtcaa
at--t-aataa----------------------tt-a--aaa-tg---aagttgccaa-t
tt---aacatttaatt-------------------------------------------t
------------------------------------------------------------
------------------------------------------------------------
------------------------------------------------------------
------------------------------------------------------------
------------------------------------------------------------
------------------------------------------------------------
------------------------------------------------------------
------------------------------------------------------------
------------------------------------------------------------
------------------------------------------------------------
------------------------------------------------------------
------------------------------------------------------------
------------------------------------------------------------
------------------------------------------------------------
------------------------------------------------------------
----------------------------------------------
>DNA6-3_DR|5459
------------------------------------------------------------
------------------------------------------------------------
------------------------------------------------------------
------------------------------------------------------------
------------------------------------------------------------
------------------------------------------------------------
------------------------------------------------------------
------------------------------------------------------------
------------------------------------------------------------
-----------------------------------tatggaaggtaa--------ttcct
gccaat---tt-------------------------------------------------
------------------------------------------------------------
------------------------------------------------------------
-------------------taaat----aaatcaaat----gaacattgggaa-tgaaaa
---tgaaa-----aga-ttaac----aatttcattataa---------------------
-------------------------------aacactgttcgc-aaa----atatctt--
------------------------------------------------------------
--ccaa----aattaaaaac-gaa-a--taaaatga-tttaat-------ttaa-----a
-tttttat--ttttac-tgtgacg------------aa-acattgtccctgtcaaatcga
taat--tgaaatt--aag--tttccgatttaacatttt----------------tgcatc
aagactgc---------------caatatt-aaatgaaaagccaaactgaaaaataaaat
gcaaacacaatttttacaaagcttgttat-------taatgttcatgctattaagtttt-
----------------tcttttattgacaccttttttaa--------gtttagttttcat
tt-tt-gattattatttt-----------------------------------------t
tt----aacttgaacc--------------tgtat-------------------------
------------------------------------------------------------
------------------------------------------------------------
------------------------------------------------------------
------------------------------------------------------------
------------------------------------------------------------
------------------------------------------------------------
------------------------------------------------------------
------------------------------------------------------------
------------------------------------------------------------
------------------------------------------------------------
------------------------------------------------------------
------------------------------------------------------------
------------------------------------------------------------
------------------------------------------------------------
------------------------------------------------------------
----------------------------------------------
>DNA6-3_DR|5460
------------------------------------------------------------
------------------------------------------------------------
------------------------------------------------------------
------------------------------------------------------------
------------------------------------------------------------
------------------------------------------------------------
--------------------------------------------atac-ag--tatacaa
tacaacttcatcacaaggcctaccgcagttacgc---tgcagtttctc------------
------tgcgactcctgctgcgggacggatgtttgacgtttggttcccctgtgtctcctg
ttcctcttgctgtaccaatacagcagctgcttca-cgtaaaagttgacaaacag-ttttt
gccatt---ttacctctgttatac-tgtatttacattagt-aactcacgctgtccc---a
tccatcaaaaccg---tgcttctgccctcgggctctgt--gtgtg--aaagcactcgacg
-tcacttgaatacgcccctcccactgattagcatagactttgcatacagcttgaagttga
aaatgaaatcgaaaa-tgaaaact---gaaatg--------aaaaagtgtcaa-taaaag
----gaaag-cttaaa-tttac----agtttaatttgaattttgtcattattatag----
------------------tgtgaacattaataacacgctttgt-aaaaattgtgttagca
-ct--ttgtttttcagtttgt----cttttcatttttaatattggc-------agtcttg
acgcgg----aaatgcagtg-aaa-a--tgaaatgtt--aaat-tggcaacttc-----a
-ttttaat--tattaa-tttgacagggac-gat------gtgttgtcaaagtgaaaatga
aaat--gaaaatt--aaata-------------atttcatttc-----------------
------------------------------------------------------------
------------------------------------------------------------
----------------------------------------------------gttttcaa
tt-tt-ggcagatattttgcgaacagtgtt---tt-a--aaa-tg---aaattgttaa-t
ct----gatttaaatt--------------ttcatttt---------------------t
-aatgtttatttaa-------------tttatt-------taaaat--------------
--tggcaggattt-----------acc---------------------------------
------------------------------------------------------------
----------ttccata-------------------------------------------
------------------------------------------------------------
------------------------------------------------------------
------------------------------------------------------------
------------------------------------------------------------
------------------------------------------------------------
------------------------------------------------------------
------------------------------------------------------------
------------------------------------------------------------
------------------------------------------------------------
------------------------------------------------------------
------------------------------------------------------------
----------------------------------------------
>DNA6-3_DR|5461
------------------------------------------------------------
------------------------------------------------------------
------------------------------------------------------------
------------------------------------------------------------
------------------------------------------------------------
------------------------------------------------------------
------------------------------------------------------------
------------------------------------------------------------
------------------------------------------------------------
-----------------------------------tatggaaggtaa--------atcct
gccaat---tt-------------------------------------------------
------------------------------------------------------------
------------------------------------------------------------
---------------aaaataaat---caaa---------taatcattggaaa-ttaaaa
---tgaaaa--ccagg-ttaac----aattt-----------------------------
-------------------------------------------------cactgtttgca
---aaataactgccaa--------------------------------------------
----------aattgaaaat-gaa-a--tgatttaa------------------------
-tttttat--tttcac-tgtgaca-------ac------acatcgtccc-----------
------------------------------------------------------------
------------------------------------------------------------
------------------------------------------------------------
------------------------------------------------------tgtcaa
at--c-tataa----------------------at-a--aaa-tg---aagttgcgga-t
tt---aacatttcgtt--------------tttactgcatttccgcctcaagttaatctc
-aatgtttacatga-------------tttatt-taaaaacagca---------------
------------------------------------------------------------
-----------------------g------------------------------------
--gatttaccttccata-------------------------------------------
------------------------------------------------------------
------------------------------------------------------------
------------------------------------------------------------
------------------------------------------------------------
------------------------------------------------------------
------------------------------------------------------------
------------------------------------------------------------
------------------------------------------------------------
------------------------------------------------------------
------------------------------------------------------------
------------------------------------------------------------
----------------------------------------------
>DNA6-3_DR|5462
------------------------------------------------------------
------------------------------------------------------------
------------------------------------------------------------
------------------------------------------------------------
------------------------------------------------------------
-------------------------------------------------------attta
aatatttacaactactaagttgtt-gt--ctactagttgacctaatac-ac--aata-ag
tacgagttcatcacaaggcctaccatacttcaatgc--acagtttctc-tgcccaccgaa
gaagcccgcgactcctggggtgggaagaatatttgatggctggttatcctgtgtcctctg
ttcctcttgctgtaccaatgcagcagcttctttg-cataaaaacggactaccag-ttttt
gccatt---ttacttctgtt------atatatacattagt-aagtcatgctgccct---a
tccatcaagactg---ttcttctgcgctcgggttctg----------aaaacacttgatg
gtcacttgaatacgccccgcctactgattagcataggctttgcacacaggttgaatttga
aaa-------------tgaaaact---gaaata--------aaaa-aaggaaa-taaaag
----gaaaa-cttaaa-tttac----attttagtttgaattgtgacactataatag----
------------------tgtgaaaattaacaaca-actttgt-gaaaattgtgtttgca
-tt--ttttttttcagtttgg----cttttca-tttta----------------------
-cacgg----aaatgcagtg-aaa-a--taaactgtt--aaat-tagcaacttc-----a
-ttttatt--tatgga-tttgattgggac-agt------gtgttgtcacagtgaaaatga
--------aaatt--taata-------------atttcattta-----------------
------------------------------------------------------------
------------------------------------------------------------
----------------------------------------------------attttcaa
tt-tt-gtcagataatttgcaaacagtgtt---tt-t-----------------------
---------------------------------atttt---------------------c
-aatgtttatttga-------------ttttttt------ttaaat--------------
--cagcagtgtct-----------acc---------------------------------
------------------------------------------------------------
----------ttccata-------------------------------------------
------------------------------------------------------------
------------------------------------------------------------
------------------------------------------------------------
------------------------------------------------------------
------------------------------------------------------------
------------------------------------------------------------
------------------------------------------------------------
------------------------------------------------------------
------------------------------------------------------------
------------------------------------------------------------
------------------------------------------------------------
----------------------------------------------
>DNA6-3_DR|5463
------------------------------------------------------------
------------------------------------------------------------
------------------------------------------------------------
------------------------------------------------------------
------------------------------------------------------------
------------------------------------------------------------
------------------------------------------------------------
------------------------------------------------------------
------------------------------------------------------------
-----------------------------------tatggaaggcaa--------atcct
gccaat---tt-------------------------------------------------
------------------------------------------------------------
------------------------------------------------------------
-------------------taaat----aaatcaaat----aaacattggaaa-tgaaaa
---tgaaaa--tcaga-ttaac----aattccattttaa---------------------
-------------------------------aacactgttcgc-aaaa--tatatctg--
------------------------------------------------------------
--ccaa----aactgaaaac-gaa-a--tgaaatta--------------ttta-----a
-ttttcat--tttcac-tttgaca------------ac-acatc--gtccgtcaaattga
taat--taaaatg--aag--ttgccaatctaacattttattttcactgcatttccacgtc
aacactgcgtttgaatgtcgggcaaataccaaaccta-aaaccaactttaccgagctgat
ttagctgtctttca---------------aagattttagtactaacaagttaataacgtc
acaagacctaatacagtaaactacacgacttcatcacaagg-----cacttacgctgcag
tt-ttgactggttctcctgtgtctcctgttc-ctc-t--tga-tgtgcagactaacag-t
ttt-gccattttccct--------------ttgttaca---------------------c
-tgtatttacacta-------------gtaact-------catgctgtccgggctctgtg
tgtgaaagcactc-----------aacgtcacttgaatacgcccctcccactgat-----
-----------------------------------------------------------t
agcataggctttgcatacagcttt------------------------------------
------------------------------------------------------------
------------------------------------------------------------
------------------------------------------------------------
------------------------------------------------------------
------------------------------------------------------------
------------------------------------------------------------
------------------------------------------------------------
------------------------------------------------------------
--------aa--------------------------------------------------
------------------------------------------------------------
------------------------------------------------------------
----------------------------------------------
>DNA6-3_DR|5464
tatggacagtaaatcctgctaattttaaataattcaaataaacatgggaaattaaaatga
aaaccagattaactatttcattgtgttttggtttt-------------------------
----------------------------------------------------------ga
cgatgtaat---------------------------------------------------
------------------tcgcagattatccctaaaattgcgtgcgcgaatgtccggcaa
atatcaagcctaaaaccaactttagcgagctaatttatctgt----ctttcaaatatttg
agtaa-------taacaagttgtt-aagtcatca-caagatctaatac-ag--tattcta
tacaaatttatcacaagacctgccgtacttgcgc-tgcatggtttctc-tgcccaccata
gaagcctgtgactcctgctgtgggatgaatttttaacggttggttattctgtgtcctctg
ttcctctcaatgtaccaatgcagcagctgcttca-cataaaagctgattaatag-ttttt
gcaatt---ttacttctgtta------tatatacattagt-aattcacgttgtccta--a
atcatcaaaaccg---tgcttctcccctcagcc--------aata--aaaacactcaaca
-tctcctgaataaattttatttttcagt-----ttggcttttcat----tttaatattg-
----gcagtctggat-gcggaaat---gcagta--------aaaatgaaatgt-taaaac
----gccaa-cttaa---------------------------------------------
------------------------------------------------------------
------------------------------------------------------------
------------------------------------------------------------
-ttttatt--tagaga-tttgacagggac-aat------ttgttgtcttggtgaaaatta
--------aaa-t--aaata-------------atttcaattt-----------------
------------------------------------------------------------
------------------------------------------------------------
----------------------------------------------------tatattga
atatt-gaattatattttgtgtacagtgtt---tt-a--aaa-tg---aaattgttga-t
ct----ggttttcatt--------------ttaattta---------------------c
-aatgtttatttga-------------tttatt-------taaaat--------------
--tggaaggattt-----------------------------------------------
------------------------------------------------------------
------------------------------------------------------------
------------------------------------------------------------
------------------------------------------------------------
------------------------------------------------------------
------------------------------------------------------------
------------------------------------------------------------
------------------------------------------------------------
------------------------------------------------------------
------------------------------------------------------------
------------------------------------------------------------
------------------------------------------------------------
------------------------------------------------------------
----------------------------------------------
>DNA6-3_DR|94861
------------------------------------------------------------
------------------------------------------------------------
------------------------------------------------------------
------------------------------------------------------------
------------------------------------------------------------
------------------------------------------------------------
------------------------------------------------------------
------------------------------------------------------------
------------------------------------------------------------
-----------------------------------tatggaaagcta--------ttctt
gcctat-----------------------------tt-----------------------
------------------------------------------------------------
------------------------------------------------------------
---------------aaaat-------caaa---------taaaccttggaaa-ttaaaa
-------------ata-ttaac----aatttcat--------------------------
------------------------------------------tataaaacactgttggca
---aaa-atttggcaa--------------------------------------------
----------caataaaaat-gaa-a--ttttatttaaaataataaagtaatta-----a
attttcat--attcac-cgttaaa-------aa------acagcatccc-----------
------------------------------------------------------------
------------------------------------------------------------
------------------------------------------------------------
------------------------------------------------------tgtcaa
at--t-ggttgataa------------------at-a--aaa-ta---aagttgcaga-t
tt---gttattttatt--------------tttactgcatt-------------------
------------------------------------------------------------
------------------------------------------------------------
------------------------------------------------------------
------------------------------------------------------------
------------------------------------------------------------
------------------------------------------------------------
------------------------------------------------------------
------------------------------------------------------------
------------------------------------------------------------
------------------------------------------------------------
------------------------------------------------------------
------------------------------------------------------------
------------------------------------------------------------
------------------------------------------------------------
------------------------------------------------------------
----------------------------------------------
>DNA6-3_DR|94862
------------------------------------------------------------
------------------------------------------------------------
------------------------------------------------------------
------------------------------------------------------------
--------------------gcagatgatccttaacactgcgtgcatgaatgtctggcga
atatcaaacctaaaaccaactttaccgagctgatttagctgt----ctttcaaagatttt
agtac-------taacaagttgtt-aa--cgtca-caagatctaatac-ag--tatacta
tacgacttcatctcaaggcctatagcacttatgc---tggagtttctc-tgcccatcaag
gaagcccgcaactcctgctgcgggacggaagtttgacgtttggttctcctgtgtcccctg
ttcctcttgctgtaccaatgcagcagctgcttca-cgtaaaagctgactaacag-ttttt
gccatt---ttacttctgttatac-tgtatttacactagt-aactaacgctgtccc---a
tccatcaaaaccg---tgcttctgccctcgggctctgt--gtgtg--aaagcactcgaca
-tcacttgaatatgcccctcccactgattagcataggctttgcatacagcttgaagttga
aaataaaatcgaaaa-tggaaact---gaaat---------aaaaggtgtcaa-taaaag
----gaaag-cttaaa-tttac----attttaatttgaattgtgtcactattatag----
------------------cgtgaacattaataacacgctttgt-aaaaatcgtttttgca
-tt--ttatttttcagtttgg----cttttta-ttttaatattggc-------agtcttg
acgttg----aaatgcagtg-aaa-a--tgaaatgtt--aagt-tggcaacttc-----a
-ttttaat--ttttaattttgacagggac-aat------gtgttgtcaaagtgaaaatga
--------aaaat--aaata-------------atttcatttc-----------------
------------------------------------------------------------
------------------------------------------------------------
----------------------------------------------------attttcaa
tt-tt-ggcagatattttgcgaacagtgtt---tt----aaa-tg---aaattgttaa-t
ct----gattttcatt--------------ttcatttc---------------------c
-aatgtttatttga-------------tttatt-------taaaac--------------
--tggcaggat-------------------------------------------------
------------------------------------------------------------
------------------------------------------------------------
------------------------------------------------------------
------------------------------------------------------------
------------------------------------------------------------
------------------------------------------------------------
------------------------------------------------------------
------------------------------------------------------------
------------------------------------------------------------
------------------------------------------------------------
------------------------------------------------------------
------------------------------------------------------------
------------------------------------------------------------
----------------------------------------------
>DNA6-3_DR|94863
------------------------------------------------------------
------------------------------------------------------------
------------------------------------------------------------
------------------------------------------------------------
------------------------------------------------------------
------------------------------------------------------------
------------------------------------------------------------
------------------------------------------------------------
------------------------------------------------------------
------------------------------------------------------------
-----------------------------------------------------ccc---a
tccatcaaaaccgtgctttttctggcctcagtctccgta--------aaagcactcaacg
-tcacttgaattcccccccaccactgattagcataagc-----------gtttacattta
aaatgaaatcgaaaa-tgaaaact---gaaata----------aaagggtcaa-taaagg
----gaaaa-cttaaa-tttac----atttttatttgaattgtgtcactattatac----
------------------cgtgaacattaataacaagctttgt-aaaaattgtgttcgca
-tt--ttatttttcagttagt---ttttttta-tttcaatattggc-------attcctc
acactg----aaatgccgtg-aaa-a--tgaaatgtt--aaat-cagcaacttc-----a
-ttttaat--tatcga-tttgacagggat-gat------gtgttgtcacagtgaaaataa
--------aaata--aaatt-------------attttatttc-----------------
------------------------------------------------------------
------------------------------------------------------------
----------------------------------------------------attttcag
tt-tt-ggcagatattttgcgaacagtgtt---tt-a--taa-tg---aatttggtaa-t
ca----gttttttata--------------ttaatttc---------------------c
---agtttatttga-------------tttatt-------taaaat--------------
--tggcaggattt-----------acc---------------------------------
------------------------------------------------------------
----------ttccata-------------------------------------------
------------------------------------------------------------
------------------------------------------------------------
------------------------------------------------------------
------------------------------------------------------------
------------------------------------------------------------
------------------------------------------------------------
------------------------------------------------------------
------------------------------------------------------------
------------------------------------------------------------
------------------------------------------------------------
------------------------------------------------------------
----------------------------------------------
>DNA6-3_DR|94864
------------------------------------------------------------
------------------------------------------------------------
------------------------------------------------------------
------------------------------------------------------------
------------------------------------------------------------
------------------------------------------------------------
------------------------------------------------------------
------------------------------------------------------------
------------------------------------------------------------
--------------------------------------ggaaggcaa--------ttcct
ggcaat---------------------------tataaat-aactca-------------
---------------------------------------------aataaacatttaa--
attataataaaaagccccttccactgattagca-------------taggctgtcattaa
aaaatgtatcaaaaa-tgaaaact---gaaata----------aaagtgtcaa-ttgaag
----taaaa-cttcaa-tttac----attttaattttaattgtgtcacttttatag----
------------------cgtgaacattaataacaagctttgt-aaaaattgtgtttgca
-tt--ttatttttcagtttgg----cttttta--tttaatattggc-------agtcttt
atgcag----aaatgcagtg-aaa-a--tgaaatgtt--aaat-cggcaacttc-----a
-ttttatt--catcaa-tttgacagggac-aat------gtgttgttacagtgaaaataa
------------------------------------------------------------
------------------------------------------------------------
------------------------------------------------------------
------------------------------------------------------------
------------------------------------------------------------
------------------------------------------------------------
------------------------------------------------------------
------------------------------------------------------------
------------------------------------------------------------
------------------------------------------------------------
------------------------------------------------------------
------------------------------------------------------------
------------------------------------------------------------
------------------------------------------------------------
------------------------------------------------------------
------------------------------------------------------------
------------------------------------------------------------
------------------------------------------------------------
------------------------------------------------------------
------------------------------------------------------------
------------------------------------------------------------
----------------------------------------------
>DNA6-3_DR|94865
------------------------------------------------------------
------------------------------------------------------------
------------------------------------------------------------
------------------------------------------------------------
------------------------------------------------------------
------------------------------------------------------------
------------------------------------------------------------
------------------------------------------------------------
------------------------------------------------------------
------------------------------------------------------------
------------------------------------------------------------
------------------------------------------------------------
------------------------------------------------------------
------------------------------------------------------------
------------------------------------------------------------
------------------------------------------------------------
---------ttttcagtttaa----catttaa-ttttaaaattgatg-------------
------aga-aaatgcagtg-aaa-a--tgaaatgtg-----------------t----a
-acttatt--tatgga-attgacaggaaaacat---------------------------
------------------------------------------------------------
------------------------------------------------------------
------------------------------------------------------------
----------------------------------------------------tttttaaa
tt-tt-ggccgatattttgtcaacagttttt-----a--taa-cg---aaattggtaa-t
gt----ggttttta---------------------tagattcc----------------t
--------------------------gccaatt-------ttaaataa------------
-atcaaataaactga-------aaacca--------------------------------
---------------------------------------g--------------------
----------attaaca-------------------------------------------
------------------------------------------------------------
------------------------------------------------------------
------------------------------------------------------------
------------------------------------------------------------
------------------------------------------------------------
------------------------------------------------------------
------------------------------------------------------------
------------------------------------------------------------
------------------------------------------------------------
------------------------------------------------------------
------------------------------------------------------------
----------------------------------------------
>DNA6-3_DR|94866
------------------------------------------------------------
------------------------------------------------------------
------------------------------------------------------------
------------------------------------------------------------
------------------------------------------------------------
------------------------------------------------------------
------------------------------------------------------------
------------------------------------------------------------
------------------------------------------------------------
------------------------------------------------------------
--------------------------------------------------tgtccc---a
tccatcaaaaccg---tgcttctgccctcgggctctgt--gtgtg--aaagcactcgacg
-tcacttgaatacgcccctcccactgattagcataggctttgcatacagctttaagttga
aaatgaaatcgaaaa-tgaaaac--------tg--------aaaaagtgtcaa-taaaag
----gaaag-cttaaa-tttac----attttcatttgaattgtgtcactattatag----
------------------cgttaacattaataacacgctttgt-aaaaattgtgtttgca
-ta--ttatttttcagtttgg----cttttta-ttttaatattggc-------agtcttg
acgtgg----aaatgcagtg-aaa-a--tgaaatgtt--aaat-tggcaacttc-----a
-ttttaat--tatcaa-tttgacagggac-gat------gtgttgtcaaagtgaaagtga
aaat--taaaatg--aaata-------------atttcatttc-----------------
------------------------------------------------------------
------------------------------------------------------------
----------------------------------------------------gttttcat
tt-tt-ggcagatattttccgaacagtgtt---tt-a--aaa-tg---aaattgttaa-t
ct----gattttcatt--------------ttcatttc---------------------c
-aatgtttatttga-------------tttatt-----tataaaat--------------
--tggcaggattt-----------acc---------------------------------
------------------------------------------------------------
----------ttccata-------------------------------------------
------------------------------------------------------------
------------------------------------------------------------
------------------------------------------------------------
------------------------------------------------------------
------------------------------------------------------------
------------------------------------------------------------
------------------------------------------------------------
------------------------------------------------------------
------------------------------------------------------------
------------------------------------------------------------
------------------------------------------------------------
----------------------------------------------
>DNA6-3_DR|94867
------------------------------------------------------------
------------------------------------------------------------
------------------------------------------------------------
------------------------------------------------------------
------------------------------------------------------------
------------------------------------------------------------
------------------------------------------------------------
------------------------------------------------------------
------------------------------------------------------------
------------------------------------------------------------
------------------------------------------------------------
------------------------------------------------------------
------------------------------------------------------------
------------------------------------------------------------
---------------------c----atttgcatttg---------tctactacgg----
------------------tgtgagcagtaataatatgctttgc-aaaatgtttttttgtt
-tt---------------------cttttttg-ttttaat------------cagtcttg
cctcat----aaatgcagtg-aag-a--taaaatgtt---------------------ga
cttataaa--ctaaaa-tttgacagtaat-gat------gcattgtcagagtaaaa----
-----ttaaaacaa-------------------aaatcattta-----------------
------------------------------------------------------------
------------------------------------------------------------
----------------------------------------------------attttcaa
tt-tc-ggcagatattttgagcgcagcttct-----a--taa-cg---aaattgctaa-t
tt----ggttttaatt--------------ttta--------------------------
------------------------------------------------------------
------------------------------------------------------------
------------------------------------------------------------
------------------------------------------------------------
------------------------------------------------------------
------------------------------------------------------------
------------------------------------------------------------
------------------------------------------------------------
------------------------------------------------------------
------------------------------------------------------------
------------------------------------------------------------
------------------------------------------------------------
------------------------------------------------------------
------------------------------------------------------------
------------------------------------------------------------
----------------------------------------------
>DNA6-3_DR|94868
------------------------------------------------------------
------------------------------------------------------------
------------------------------------------------------------
------------------------------------------------------------
------------------------------------------------------------
------------------------------------------------------------
------------------------------------------------------------
------------------------------------------------------------
------------------------------------------------------------
------------------------------------------------------------
------------------------------------------------------------
--------------------------------------------------------gact
-taactcgaacatacctcttccactgattagcttaagctttgcaaacaggttgaagttga
aaatgaaattgaaaa-ttaaaact---gaaata------------agtgtcaa-taaatg
----gaaaa-cttaaa-ttgac----attttcattttaattgtgtcactattatag----
------------------cgtgaacattaacaacacactttgt-aaaaattgtgtttgca
-ct--ttatttgtcagtttgg----ctttc---atttaa--------------attcttg
acatgg----gaatgcagtg-aaa-a--tgaaatgtt--aaat-ctgcaacttcatt---
-ttttttt--tatcag-ttggacaggaat-gat------gtgtt--caaagtgaaaatga
aaat-----------aaata-------------attagatttt-----------------
------------------------------------------------------------
------------------------------------------------------------
----------------------------------------------------attttcaa
tt-tt-ggcagatattttgcaaacagtgtt---tt-a--taa-tg---aaattgttaa-t
ct----ggtttacatt--------------ttaatttg---------------------c
-aatgtttaattga-------------tttatt-------taaaat--------------
--tagcaggaatc-----------acc---------------------------------
------------------------------------------------------------
----------ttcaata-------------------------------------------
------------------------------------------------------------
------------------------------------------------------------
------------------------------------------------------------
------------------------------------------------------------
------------------------------------------------------------
------------------------------------------------------------
------------------------------------------------------------
------------------------------------------------------------
------------------------------------------------------------
------------------------------------------------------------
------------------------------------------------------------
----------------------------------------------
>DNA6-3_DR|94869
------------------------------------------------------------
------------------------------------------------------------
------------------------------------------------------------
------------------------------------------------------------
------------------------------------------------------------
------------------------------------------------------------
------------------------------------------------------------
------------------------------------------------------------
------------------------------------------------------------
------------------------------------------------------------
------------------------------------------------------------
------------------------------------------------------------
------------------------------------------------------------
------------------------------------------------------------
------------------------------------------------------------
------------------------------------------------------------
------------------------------------------------------------
------------------------------------------------------------
-----aat--tatcaa-tttgacagggac-gat------gtgttgtcaaagtgaaaatga
--------aattg--aaatc-------------atttcatttt-----------------
------------------------------------------------------------
------------------------------------------------------------
---------------------------------------------------ggtttt---
------------tttttggcgaacagtgtt---tt-a--aaa-tg---aaattgttaa-t
ct----gatttacatt--------------ttcatttt---------------------c
-aatgtttatttga-------------tttatt-------taaaat--------------
--tggcaggattt-----------acc---------------------------------
------------------------------------------------------------
----------ttccata-------------------------------------------
------------------------------------------------------------
------------------------------------------------------------
------------------------------------------------------------
------------------------------------------------------------
------------------------------------------------------------
------------------------------------------------------------
------------------------------------------------------------
------------------------------------------------------------
------------------------------------------------------------
------------------------------------------------------------
------------------------------------------------------------
----------------------------------------------
>DNA6-3_DR|94870
tatggaaggtaaatcctgccaattttaaataaatcaaataaacattggaaatgaaaatga
aaatcagatcaacaattccattttaaaacactgttcgcaaaatatctgccaaaattgaaa
attaaatgaaattatttcattttaat------tttcactttgacaacacatcgtccctgt
caaattgataactaaaatgaagttgccaatttaacatttcattttcactgaatttccatt
tcgatttcattttcaactttacagatgatccctaacactgcgtgcatgtatgtctggcga
atatgaaacctaaaaccaactttaccaagatgatttagctgt----cttttaaagatttt
agtac-------taacaagttgtt-aa--cgtca-caggacctaatac-ag--tatacta
tacaacttcatcacaaggcctaccgcacttacgc---tgcagtttctctttcccaccgag
gaagcccgcgactcctgctgcgggacaaaagtttaacgtttggttctcctgtgtcccctg
ttcctcttgctgtaccaatgcagcagctgcttca-cgtaaaagctgactaacag-ttttt
gccatt---ttacctctgttatac-tgtatttacactagt-aactcacgctgtccc---a
tccatcagaacag---tacttctgccctcgggctctgt--gtgtg--aaagcacacaacg
-tcacttgtatacgcccctcccactgattagcataggctttgcatacagctttaagttga
aaatgaaatcgaaaa-tgaaaact---gaaatg--------aaaaagtgtcaa-taaaag
----gaaag-cttaaa-tttac----attttcatttgaattgtgtcactattctag----
------------------cgtgaacattaataacacgctttgt-aaaaattgtgtttgca
-tt--ttatttttcagtttgg----cttttta-ttttaatattggc-------attcttg
acgtgg----aaattcagtg-aaa-a--tgaaatgtt--aaat-tggcaactta-----a
-ttttaat--tatcaa-tttgacagggac-gat------gtgttgtcaaagtgaaaatta
--------aaatg--aaata-------------atttcattta-----------------
------------------------------------------------------------
------------------------------------------------------------
----------------------------------------------------attttcaa
tt-tt-ggcagatattttgcgaacagtgtt---tt-a--aaa-tg---gaattgttaa-t
ct----gattttcatt--------------ttcatttc---------------------c
-aatgtttatttga-------------tttatt-------tacaat--------------
--tggcaggattt-----------acc---------------------------------
------------------------------------------------------------
----------ttcca---------------------------------------------
------------------------------------------------------------
------------------------------------------------------------
------------------------------------------------------------
------------------------------------------------------------
------------------------------------------------------------
------------------------------------------------------------
------------------------------------------------------------
------------------------------------------------------------
------------------------------------------------------------
------------------------------------------------------------
------------------------------------------------------------
----------------------------------------------
>DNA6-3_DR|94871
------------------------------------------------------------
------------------------------------------------------------
------------------------------------------------------------
------------------------------------------------------------
------------------------------------------------------------
------------------------------------------------------------
------------------------------------------------------------
------------------------------------------------------------
------------------------------------------------------------
------------------------------------------------------------
------------------------------------------------------------
------------------------------------------------------------
-------------------------------------ctttttatacaggctgaagttga
a--------------tcgaaaact---caaata--------aaaaggtgtcaa-taaaag
----gaaaa-cttaaa-tttac----attttaatttgaattgtgtcactattatag----
------------------cgtgaacattagtaacatac----------attgtgtttgca
-tt--ttatttttcagtttgg----cttttca-ttttaatattggc-------agtcttg
aatcag----aaatgcagcg-aaa-a--tgaaatgtt--aaat-cagaaacttc-----a
-ttttaat--tatgga-tttgacagggac-gat------gtgttgccacagtgaaaatga
--------aaatt--aaa------------------tcagttc-----------------
------------------------------------------------------------
------------------------------------------------------------
----------------------------------------------------atttttaa
tt-tt-ggcagatattttgcaa--agtgtt---tt-a--taa-tg---aaattgttaa-t
ct----ggatttcatt--------------ttaatttc---------------------c
-atcgtttatttga-------------tttatt-------taaaat--------------
--tggcaggattt-----------acc---------------------------------
------------------------------------------------------------
----------ttccata-------------------------------------------
------------------------------------------------------------
------------------------------------------------------------
------------------------------------------------------------
------------------------------------------------------------
------------------------------------------------------------
------------------------------------------------------------
------------------------------------------------------------
------------------------------------------------------------
------------------------------------------------------------
------------------------------------------------------------
------------------------------------------------------------
----------------------------------------------
>DNA6-3_DR|94872
------------------------------------------------------------
------------------------------------------------------------
----------------------------------------------------------gt
cgatgtaat---------------------------------------------------
------------------ttgcagatgatccctatcactgcgtgcatgtatgtctggcga
atatgaaacctaaaaccaactgtaccgagctgatttagctgt----ctttcaaagatttt
agtac-------tgacaagttgtt-aa--cgtca-caagacctaatac-ag--tacacta
tacgacttcatcacaaggcctaccacacttacgc---tgcagtttctc-tgcccactcag
gaagcccacgactcctgctgcg------aagtttgacgtttggttctcctgtgtcccgtg
ttcctcttgctctaccaatgcagcagctgcttca-cataaaagctgactaacag-ttttt
gccatt---ttacttctgttatac-tgtatttacactagt-aactcacgctgtccc---a
tccaagaataccg---tgcttctgccctcgggctctgt--gtgtg--aaagcactcgacg
-tcactcgaatacgcccctcccactgattagcataggctttgcatacagctttaagttga
aaatgaaatcgaaaa-tgaaaact---gaaatg--------aaaaagtgtcaa-taaaag
----gaaag-cttaaa-tttac----attttcatttgaattgtgtcactattatag----
------------------cgtgaacattaataacacgctgtgt-aaaaattgtgtttgca
-tt--ttatttttcagtttgg----cttttca-ttttaatattggc-------agtcttg
atgcgg----aaatgcaggg-aaa-a--tgaaatgtt--aaat-cggcaacttc-----a
-ttttaat--tatcag-tttgacagggac-gat------gtgttgtcaaagtgaaaatta
--------aaact--aaata-------------atttca---------------------
------------------------------------------------------------
------------------------------------------------------------
------------------------------------------------------------
------------------------------------------------------------
---------tttaatt--------------ttcatttc---------------------c
-aatgtttatttga-------------tttatt-------taaaat--------------
--tggcaggattt-----------acc---------------------------------
------------------------------------------------------------
----------ttccata-------------------------------------------
------------------------------------------------------------
------------------------------------------------------------
------------------------------------------------------------
------------------------------------------------------------
------------------------------------------------------------
------------------------------------------------------------
------------------------------------------------------------
------------------------------------------------------------
------------------------------------------------------------
------------------------------------------------------------
------------------------------------------------------------
----------------------------------------------
>DNA6-3_DR|166651
------------------------------------------------------------
------------------------------------------------------------
------------------------------------------------------------
------------------------------------------------------------
------------------------------------------------------------
------------------------------------------a-----------------
------------------------------------------------------------
------------------------------------------------------------
------------------------------------------------------------
------------------------------------------------------------
------------------------------------------------------------
------------------------------------------------------------
------------------------------------------------------------
------------------------------------------------------------
------------------------------------------------------------
------------------------------------------------------------
---------------------------------------------------------tta
atgtgg----------------------cagaatgtt-----------------------
---------------------------------------gtgttgtcacaatgaaaatga
--------aaatt--aaata-------------atttcattgt-----------------
------------------------------------------------------------
------------------------------------------------------------
----------------------------------------------------attttcaa
tt-tt-ggcagacacttagcgaacagtgtt---tt-a--taa-tg---aagttgttaa-t
ct----ggtttttatt--------------ttaatttc---------------------c
-atagtttatttga-------------tttatt-------taaaat--------------
--tggcaggattt-----------acc---------------------------------
------------------------------------------------------------
----------ttcca---------------------------------------------
------------------------------------------------------------
------------------------------------------------------------
------------------------------------------------------------
------------------------------------------------------------
------------------------------------------------------------
------------------------------------------------------------
------------------------------------------------------------
------------------------------------------------------------
------------------------------------------------------------
------------------------------------------------------------
------------------------------------------------------------
----------------------------------------------
>DNA6-3_DR|166652
------------------------------------------------------------
------------------------------------------------------------
------------------------------------------------------------
------------------------------------------------------------
------------------------------------------------------------
------------------------------------------------------------
------------------------------------------------------------
------------------------------------------------------------
------------------------------------------------------------
------------------------------------------------------------
------------------------------------------------------------
------------------------------------------------------------
------------------------------------------------------------
------------------------------------------------------------
------------------------------------------------------------
------------------------------------------------------------
------------------------------------------------------------
-----------aacgcagtgtaaa-a--tgaaatgtt--aaat-cgccaac---------
-ttttaaa--tatgga-tttgacagggac-gat------gtgttgtcacagtgaaaataa
--------aaatt--aaata-------------actttatttc-----------------
------------------------------------------------------------
------------------------------------------------------------
----------------------------------------------------attttcat
tt-tt-ggcagacattttgcaaacagtgtt---tt-a--aaa-cg---aaattgttaa-t
ct----ggttttcatt--------------ttaatgtt---------------------a
-aatgtttatttga-------------tttatt-------taaaat--------------
--tggcaggattt-----------acc---------------------------------
------------------------------------------------------------
----------ct------------------------------------------------
------------------------------------------------------------
------------------------------------------------------------
------------------------------------------------------------
------------------------------------------------------------
------------------------------------------------------------
------------------------------------------------------------
------------------------------------------------------------
------------------------------------------------------------
------------------------------------------------------------
------------------------------------------------------------
------------------------------------------------------------
----------------------------------------------
>DNA6-3_DR|166653
------------------------------------------------------------
------------------------------------------------------------
------------------------------------------------------------
------------------------------------------------------------
------------------------------------------------------------
------------------------------------------------------------
------------------------------------------------------------
------------------------------------------------------------
------------------------------------------------------------
------------------------------------------------------------
------------------------------------------------------------
------------------------------------------------------------
-----------------------------------------------------------a
aaattaaatccaaaa-tgaaaact---gaaata--------aaaaagtgtcaa-taatag
----gaaaa-gttaaa-tttac----attttattttgaattgtgtcactatta-------
-----------------gcgtgattattattat-----------ttaaattattattaag
-ct--ttatttttcagtttggcattcttttca-ttttaatattggc-------agtcttg
atgcag----aaaggcagta-aaa-a--tgaaatgtt--aaat-cagcaac---------
-ttataat--tttcaa-cttgacaggggacgat------gtgtcgtcacagtgacaataa
aaat--gaaaatt--------------------aaatcatttc-----------------
------------------------------------------------------------
------------------------------------------------------------
----------------------------------------------------attttcag
tt-tt-------------------------------a-----------------------
--------------tt--------------ttaatttt----------------------
-aatgtttatttga-------------tttatt-------taaaat--------------
--tggcaggattt-----------acc---------------------------------
------------------------------------------------------------
----------ttccata-------------------------------------------
------------------------------------------------------------
------------------------------------------------------------
------------------------------------------------------------
------------------------------------------------------------
------------------------------------------------------------
------------------------------------------------------------
------------------------------------------------------------
------------------------------------------------------------
------------------------------------------------------------
------------------------------------------------------------
------------------------------------------------------------
----------------------------------------------
>DNA6-3_DR|166654
------------------------------------------------------------
------------------------------------------------------------
------------------------------------------------------------
------------------------------------------------------------
------------------------------------------------------------
------------------------------------------------------------
------------------------------------------------------------
------------------------------------------------------------
------------------------------------------------------------
----------------------------------------aacgtag--------ttcct
gtctat---tt-------------------------------------------------
------------------------------------------------------------
------------------------------------------------------------
---------------------------taaatcaatctaataaaccttggaaa-ttaaaa
---tgaaaa---------------------------------------------------
------------------------------------------------------------
-ct---------------------------------------------------------
---------------------aaaaat--------------------------------a
attttaat--tttcaagttt----------------------------------------
------------------------------------------------------------
------------------------------------------------------------
------------------------------------------------------------
------------------------------------------------------------
---tt----------------------------tt-a-----------------------
------------------------------------------------------------
---------------------------tttatt-------tgaaat--------------
--cggcaggaact-----------------------------------------------
------------------------------------------------------------
-------atattccaca-------------------------------------------
------------------------------------------------------------
------------------------------------------------------------
------------------------------------------------------------
------------------------------------------------------------
------------------------------------------------------------
------------------------------------------------------------
------------------------------------------------------------
------------------------------------------------------------
------------------------------------------------------------
------------------------------------------------------------
------------------------------------------------------------
----------------------------------------------
>DNA6-3_DR|166655
------------------------------------------------------------
------------------------------------------------------------
------------------------------------------------------------
------------------------------------------------------------
------------------------------------------------------------
------------------------------------------------------------
------------------------------------------------------------
------------------------------------------------------------
------------------------------------------------------------
------------------------------------------------------------
------------------------------------------------------------
------------------------------------------------------------
------------------------------------------------------------
-----------------------t---aaaata--------aaaaagtgtcaa-taaaag
----gaaag-gttaaa-tttac----attttaatttgaattgcgtcactattatag----
------------------cgagaacattactaac----------aaacattgtgttagca
ttt--tatttttttagttagg----ctgttca-ttttaatattggc-------agttttg
acgtga----aaatgctgtg-aaa-a--ttaaatctt--aaat-cggcaagttc-----a
-taagtat--cgttaa-------------gtat-----tgtgttgtcaaagtgaaaataa
--------aaatt--aaatc-------------atttcatttc-----------------
------------------------------------------------------------
------------------------------------------------------------
-----------------------------------------------attttattttcat
tt-tt-gacagatatttagcgaacagtgttt-----a--ata-tg---aaattgctaa-t
ct----tattatcatt--------------ttaatttc---------------------c
-aatgttgatttga-------------tttatt-------taaaat--------------
--ttgcaggactt-----------acc---------------------------------
------------------------------------------------------------
------------------------------------------------------------
------------------------------------------------------------
------------------------------------------------------------
------------------------------------------------------------
------------------------------------------------------------
------------------------------------------------------------
------------------------------------------------------------
------------------------------------------------------------
------------------------------------------------------------
------------------------------------------------------------
------------------------------------------------------------
------------------------------------------------------------
----------------------------------------------
>DNA6-3_DR|239680
------------------------------------------------------------
------------------------------------------------------------
----------------------------------------------------------gc
cgatgtaat---------------------------------------------------
------------------ttggagatgatccctaacactgcgtgcatgtatgcctggcga
ttatgaaacctaaaaccaaccttaccgagctgatttagctgt----ctttcaaaga-ttt
aatac-------taacaagttgtt-aa--cgtca-caagacctaatac-ag--tacacta
tacaacttcatcacaaagcctaccgcacttacgc---tgcagtttctc-tgcccaccgag
gaagcctgcgactcctgctgcgggacggaagtttgacgtttggttctcctgtgtcccctg
t---------------------------gcttca-cgtaaaagctgactaacag-ttttt
gccatt---ttac--ctgttatac-tgtatttacactagt-aactcacactgtcccatca
tccataaaaaccg---tgcttctgccctcgggctctgt--gtgtg--aaagcgctcaacg
-tcacttgaatacgcccctcccactgattagcataggctttgcatacagctttaagttga
aaatgaaa-------------act---taaatg--------aaaaagtgtcaa-taaaag
----gaaag-cttaaa-tttac----attttcatttgaattgtgtcactattatag----
------------------cgtgaacattaataacacgctttgt-aaaaattgtgtttgca
-tt--ttatttttcagtttag----cttttta-ttttaatattggc-------agtcttg
acgtgg----aaatgcagtg-aaa-a--tgaaatgtt--aaat-tggcaacttc-----a
-ttttaat--tatcaa-tttgacagggac-gat------gtgttgtcaaagtgaaaatga
aatt--taaagtg--a---a-------------atttcatttc-----------------
------------------------------------------------------------
------------------------------------------------------------
----------------------------------------------------gttttcaa
at-tt-ggcagatattttgtgaacagtgtt---tt-a--aaa-tg---aaattgttat-t
ct----gattttcatt--------------ttcatttc---------------------c
-aatgtttatttga-------------tttatt-------taaaat--------------
--tggcaggattt-----------acc---------------------------------
------------------------------------------------------------
----------ttccata-------------------------------------------
------------------------------------------------------------
------------------------------------------------------------
------------------------------------------------------------
------------------------------------------------------------
------------------------------------------------------------
------------------------------------------------------------
------------------------------------------------------------
------------------------------------------------------------
------------------------------------------------------------
------------------------------------------------------------
------------------------------------------------------------
----------------------------------------------
>DNA6-3_DR|239681
------------------------------------------------------------
------------------------------------------------------------
------------------------------------------------------------
------------------------------------------------------------
------------------------------------------------------------
------------------------------------------------------------
------------------------------------------------------------
------------------------------------------------------------
------------------------------------------------------------
------------------------------------------------------------
------------------------------------------------------------
-----------------------------------------------------------g
-tcactggaatacacccctcgcactggttaacataggctttgcataaag------gttga
aaattaaataaaaaa-tgaaaact---gaaaca----------aaagtgtcga-taaaag
----aaaaa-cttaaa-tttac----attttcatttaaattgtgtcactattatag----
------------------cgtgaacattaaaaacacgctttgt-taaaaatgtgtttgca
-tt--ttatttttcaattagc----cttttca-ttttaatattggc-------ggtcttg
atgtag----aaacgaaata-aaa-a--tgtaatgtt--aaat-cagcaacttc-----a
-ttatatt--tatcga----------------------t---ttgtcacagtgaaaataa
aatca-------------------------------------------------------
------------------------------------------------------------
------------------------------------------------------------
----------------------------------------------------tttttcaa
tt-tt-ggcagatattttt-------tgtt---tt-a--taa-tg---aaattgttaa-t
ct----g-ttttcatt--------------ttaatttt---------------------c
-aatgttaaactga-------------tttatt-------caaaat--------------
--tgacaggaatt-----------acc---------------------------------
------------------------------------------------------------
----------ttccat--------------------------------------------
------------------------------------------------------------
------------------------------------------------------------
------------------------------------------------------------
------------------------------------------------------------
------------------------------------------------------------
------------------------------------------------------------
------------------------------------------------------------
------------------------------------------------------------
------------------------------------------------------------
------------------------------------------------------------
------------------------------------------------------------
----------------------------------------------
>DNA6-3_DR|239682
------------------------------------------------------------
------------------------------------------------------------
------------------------------------------------------------
------------------------------------------------------------
------------------------------------------------------------
------------------------------------------------------------
------------------------------------------------------------
------------------------------------------------------------
------------------------------------------------------------
-----------------------------------tatgaaaggtaa--------ttcca
gccaat---tt-------------------------------------------------
------------------------------------------------------------
------------------------------------------------------------
-------------------taaat----aaatcaatt----aaataat-taaa-ttaaaa
---tgaaaa--ctaca-ttaac----aatt------tag---------------------
-------------------------------g------------------tatatctg--
------------------------------------------------------------
--gcaa----aattgaaatt-aaa-a--tgaa-----------------attta-----a
-ttttcat--cttcac-tgtgaca------------ac-acatcgtccctgtcaaatcaa
taaa--taaaagg--aag--ttgcagatgtaacatttcattttcgctgcgtttctgcgtc
aagactac---------------caatattaaaatgaaaagccaa---------------
------------------------------------------------------------
------------------------------------------------------------
------------------------------------------------------------
------------------------------------------------------------
------------------------------------------------------------
------------------------------------------------------------
------------------------------------------------------------
------------------------------------------------------------
------------------------------------------------------------
------------------------------------------------------------
------------------------------------------------------------
------------------------------------------------------------
------------------------------------------------------------
------------------------------------------------------------
------------------------------------------------------------
------------------------------------------------------------
------------------------------------------------------------
------------------------------------------------------------
------------------------------------------------------------
----------------------------------------------
>DNA6-3_DR|239683
------------------------------------------------------------
------------------------------------------------------------
------------------------------------------------------------
------------------------------------------------------------
------------------------------------------------------------
------------------------------------------------------------
------------------------------------------------------------
------------------------------------------------------------
------------------------------------------------------------
-----------------------------------tatggaaggtaa--------atcct
gccaat---ttt------------------------------------------------
------------------------------------------------------------
------------------------------------------------------------
---------------ttaataaat---caaat---------aaacattggaaa-tgaaaa
---tgaaaa--tcaga-ttaac----aatttaattt------------------------
--------------------------------------------taaaacac--ttcgca
---aaatatctgccaa--------------------------------------------
----------aattgaaaag-gaa-a--tgaaatta--------------ttta-----a
-ttttcat--tttcac-tttgaca-------ac------acatcgcccc-----------
------------------------------------------------------------
------------------------------------------------------------
------------------------------------------------------------
------------------------------------------------------tgtcaa
at--t-gataa----------------------tt-a--aaa-tg---aagttgccaa-t
tt---aacatttcatt-------------------------tccacgtcaagactgt--c
-aatattaaaatgcaaatcca---------------------------------------
------------------------------------------------------------
------------------------------------------------------------
------------------------------------------------------------
------------------------------------------------------------
------------------------------------------------------------
------------------------------------------------------------
------------------------------------------------------------
------------------------------------------------------------
------------------------------------------------------------
------------------------------------------------------------
------------------------------------------------------------
------------------------------------------------------------
------------------------------------------------------------
------------------------------------------------------------
----------------------------------------------
>DNA6-3_DR|239684
tatggaaggtaaatcctgccaattttaaataaatcaaataaacataggaaatgaaaatga
aaatcagattaacaatttcattttaaaacactgt--------------------------
------------------------------------------------------------
------------------------------------------------------------
------------------tcgcaaaatatc------------------------------
-tgccaaatttcacatcgtccctgtcaaattgata-------------------------
attaa-------aatgaagttgcc-aa--tttaa-caa----------t-----------
-------------------------cattttcac---tgcatttccac------------
----------gtcctgcctgcgggacggaagtttgacgtttggttctcctgtgtcccgcg
ttcctcttgctgtaccaatgcagcagctgcttca-cgtaaaagctgactaacag-ttcat
gccatt---ttacttctgttatac-tgtatatacactagt-aactcacgctgtcc----a
tccatcaaa-tcg---tgcttctgctctcgggctctgt--gtgtg--aaagcactcgacg
-tcacttgaatactgccctcccactgattagcataggctttgcataaaggttgaggttga
aaatgaaatcgaaaa-tgaaaact---gaaatg--------aaaaagtgtcaa-taaaag
----gaaag-cttaaa-tttac----gttttaatttgaattatgtcactattagag----
------------------cgagaacattaataacacgctttgt-aaaaattgtgtttgca
-tt--ttatttttcagtttga----cttttta-ttttaacattggc-------agtcttg
acgtgc----aaatgcagtg-aaa-a--taaaatgtt--aaat-cggcaacttc-----a
-ttttaat--gatcaa-tttgacagggac-gat------gtgttgtcaaagtgaaaatga
--------aaatt--aaata-------------atttcatttc-----------------
------------------------------------------------------------
------------------------------------------------------------
----------------------------------------------------ctttttaa
tt-tt-ggcagatattttgcgattaatgtt---tt-a--aaa-tg---aaattgttaa-t
ct----gattttcatt--------------ttcatttc---------------------c
-aatgtttatttga-------------tttatt-------taaaat--------------
--tggcaggattt-----------acc---------------------------------
------------------------------------------------------------
----------ttccata-------------------------------------------
------------------------------------------------------------
------------------------------------------------------------
------------------------------------------------------------
------------------------------------------------------------
------------------------------------------------------------
------------------------------------------------------------
------------------------------------------------------------
------------------------------------------------------------
------------------------------------------------------------
------------------------------------------------------------
------------------------------------------------------------
----------------------------------------------
>DNA6-3_DR|239685
------------------------------------------------------------
------------------------------------------------------------
------------------------------------------------------------
------------------------------------------------------------
------------------------------------------------------------
------------------------------------------------------------
------------------------------------------------------------
------------------------------------------------------------
------------------------------------------------------------
------------------------------------------------------------
------------------------------------------------------------
------------------------------------------------------------
--------aatacgcccctcacactgattagcataggcttt-cattcaggttgacgttga
aaataaaatcgtaag-tgaaaact---gaaata----------aaagcgtcaa-taaaag
----gaaaa-ctttaa-tgtac----atttcaattagaattgtgtcagtataatag----
------------------cgagaacattaatgacaagc-----------ttgtgttttca
-ct--ttattcttgagtttgg----cttttca-ttgtaatattggc-------agtcttg
acgtgg----acacgcag---gaa-a--tgaaatgtt--aaat-cgacagcttc-----a
-ttttaat--gatgga-tttgacagagac-gat------gggttgtcacagtgaaaattt
ataaaataaaatt--aaatc-------------atttgatttc-----------------
------------------------------------------------------------
------------------------------------------------------------
----------------------------------------------------atcttcaa
ct-tt-ggcagatatttagcgaacagtgtt---tt-a--taa-tg---aaattgttaa-t
ct----ggttttcatt--------------ttatcttc----------------------
-aatgttgatctga-------------tttatt-------taaaat--------------
--tagcaggattt-----------acc---------------------------------
------------------------------------------------------------
----------ttcta---------------------------------------------
------------------------------------------------------------
------------------------------------------------------------
------------------------------------------------------------
------------------------------------------------------------
------------------------------------------------------------
------------------------------------------------------------
------------------------------------------------------------
------------------------------------------------------------
------------------------------------------------------------
------------------------------------------------------------
------------------------------------------------------------
----------------------------------------------
>DNA6-3_DR|317224
------------------------------------------------------------
------------------------------------------------------------
------------------------------------------------------------
------------------------------------------------------------
------------------------------------------------------------
------------------------------------------------------------
------------------------------------------------------------
------------------------------------------------------------
------------------------------------------------------------
-----------------------------------tatggaaggtaa--------atcct
gccaat---tt-------------------------------------------------
------------------------------------------------------------
------------------------------------------------------------
---------------taaataaat-----------------------------atgaaag
---taaaat-----------------aatttcattt------------------------
------------------------------------------------------------
------------------------------------------------------------
----------------------------------------------------------ta
cttttaat---------tttgtca----------g----atattttgct-----------
------------------------------------------------------------
------------------------------------------------------------
------------------------------------------------------------
----------------------------------------------------gttgtaaa
tt-tca---------------------------tt----taa-tg---aaattgttaa-t
ctt-g----------t--------------tttattgtatttc----------------c
-aatgtttaaatga-------------tttattt------ttaaat--------------
--tggcagtattt-----------atc---------------------------------
------------------------------------------------------------
----------ttccata-------------------------------------------
------------------------------------------------------------
------------------------------------------------------------
------------------------------------------------------------
------------------------------------------------------------
------------------------------------------------------------
------------------------------------------------------------
------------------------------------------------------------
------------------------------------------------------------
------------------------------------------------------------
------------------------------------------------------------
------------------------------------------------------------
----------------------------------------------
>DNA6-3_DR|317225
------------------------------------------------------------
------------------------------------------------------------
------------------------------------------------------------
------------------------------------------------------------
------------------------------------------------------------
------------------------------------------------------------
------------------------------------------------------------
------------------------------------------------------------
------------------------------------------------------------
-----------------------------------tatggaaggtaa--------atcct
gccaat---tt-------------------------------------------------
------------------------------------------------------------
------------------------------------------------------------
---------------taaataaat---caaat---------aaacattggaaa-tgaaaa
---tgaaaa--tcaga-ttaac----aatttcattc------------------------
--------------------------------------------taaaacactgttcgca
---aaatatctgcaaa--------------------------------------------
----------aattgaaaac-aaa-a--tgaaattat--------ttcatttta-----a
-ttttaat--tttcac-tttgaca-------ac------acatcgtccc-----------
------------------------------------------------------------
------------------------------------------------------------
------------------------------------------------------------
------------------------------------------------------tgtcaa
at--t-gataa----------------------tt-a--aaa-tg---aagttgccaa-t
tt---aacatcgatgt------------------------------------gttgt--c
-aaagtgaaaatgaaaattaa-----------------aatgaaataatttcattttgtt
ttcaat----ttttgcatttgcgaacagtgttttaaatt---------------------
------------------------------------------------------------
------------------------------------------------------------
------------------------------------------------------------
------------------------------------------------------------
------------------------------------------------------------
------------------------------------------------------------
------------------------------------------------------------
------------------------------------------------------------
------------------------------------------------------------
------------------------------------------------------------
-g----------------------------------------------------------
------------------------------------------------------------
------------------------------------------------------------
----------------------------------------------
>DNA6-3_DR|317226
------------------------------------------------------------
------------------------------------------------------------
-----------------------------------------------------------t
cgatgtaat---------------------------------------------------
------------------ttgcagatgatccctaacactgcgtgcatgtatgtctggcga
ttatgaaacctaaaaccaaccttaccgagctgatttagctgt----ctttcaaagatttt
agcac-------taacaagttgtt-aa--cgtca-caagacctaatac-ag--tacacta
tacgacttcatcacaaggcctaccgcacttacgc---tgcagtttctc-tgcccaccgag
gaagcccgcgactcctgctgcgggatgaaagtttgacgtttggttcttctgtgtcccgtg
ttcctcttgctgtaccaatgcagcagctgcttca-cgtaaaagctgactaacag-ttttt
gccatt---ttacctctgttatac-tgtatttacactagt-aactcacgctgtccc---a
tccatcaaaactg---tgcttctgccctcgggctctgt--gtgtg--aaagcactcgaca
-tcacttgaatacgcccctcccactgattagcataggctttgcatacagctttaagttga
aaatgaaatcgaaaa-tgaaaact---gaaatg--------aaaaagtgtcaa-taaaag
----gaaag-cttaaa-ttttc----attttcatttgaattgtgtcactattatag----
------------------cgtgaacattaataacacgctttgt-aaaaattgtgtttgca
-tt--ttatttttcagtttgg----cttttta-ttttaatattggc-------agccttg
atgtgg----aaatgcagta-aaa-a--tgaagtg-------------------------
------------------------------------------------------------
------------------------------------------------------------
------------------------------------------------------------
------------------------------------------------------------
------------------------------------------------------------
------------------------------------------------------------
------------------------------------------------------------
------------------------------------------------------------
------------------------------------------------------------
------------------------------------------------------------
------------------------------------------------------------
------------------------------------------------------------
------------------------------------------------------------
------------------------------------------------------------
------------------------------------------------------------
------------------------------------------------------------
------------------------------------------------------------
------------------------------------------------------------
------------------------------------------------------------
------------------------------------------------------------
------------------------------------------------------------
------------------------------------------------------------
----------------------------------------------
>DNA6-3_DR|317227
------------------------------------------------------------
------------------------------------------------------------
----------------------------------------------------------gt
ctatgtaat---------------------------------------------------
------------------ttgcagatgatccctaacgctgcgtgcatgactg--tggcga
atatcaaacctaaaaccaactttgtcgagctgatttagctgt----ctttcaaagatttt
agtac-------taacaagttgtt-aa--cgtca-caagacctaatac-ag--tacatta
tacgacttcatcacaaggcctaccgcacttacgc---tgcagtttctc-tacccaccgag
gaagcccgcgactcctgctgcgggacggaagtttgacgtttggttctcctgtgtcccttg
ttcctcttgctgtaccaatgcagcagctgcttca-ggtaaaagctgactaacag-ttttt
gccatt---ttacttctgttattc-tgtatttacactagt-aactcacgctg--------
tccatcaaaaccg---tgcttctgccctctagctctgt--gtgtg--aaagcactcgacg
-tcacttgaatacgcccctcccactgattagcataggctttgcatacagcttgaagttaa
aaatgaaatcgaaaagtaaaaact---aaaatg--------aaaaagtgtcaa-taaaat
----gaaag-cttaaa-tttac----attttcatttgaattgtgtcactattatag----
------------------cacagacattaataacacgctttgt-aaaaaatgtgtttgca
-tt--ttatttttcagtttgg----cttttta-ttttaatattg--------------tg
acgtgg----aaaagcagtg-aaa-a--tgaaatgtt--aaat-tggcaccttc-----a
-ttttaat--tatcaa-tttgacagggac-gattgtgtcttgttgtcaaagtgaaaatga
aaat--aaacatt--aaata-------------atttcatttc-----------------
------------------------------------------------------------
------------------------------------------------------------
----------------------------------------------------gttttcaa
tt-tt-ggcaaatattttgcgaacagtgtt---tt-a--aaa-tg---aaattgttaa-t
ct----gattttcgtt--------------ttcatttc---------------------c
-aatgtttattt-a-------------tttatt-------taaaat--------------
--tggcaggatct-----------acc---------------------------------
------------------------------------------------------------
----------ttccata-------------------------------------------
------------------------------------------------------------
------------------------------------------------------------
------------------------------------------------------------
------------------------------------------------------------
------------------------------------------------------------
------------------------------------------------------------
------------------------------------------------------------
------------------------------------------------------------
------------------------------------------------------------
------------------------------------------------------------
------------------------------------------------------------
----------------------------------------------
>DNA6-3_DR|317228
------------------------------------------------------------
------------------------------------------------------------
------------------------------------------------------------
------------------------------------------------------------
------------------------------------------------------------
------------------------------------------------------------
------------------------------------------------------------
------------------------------------------------------------
------------------------------------------------------------
------------------------------------------------------------
------------------------------------------------------------
------------------------------------------------------------
---------------------------------------------------ttgaattg-
aattgaaatcgaaaa-tgaaaact---gaaatg--------aaaaagtgtcaa-taaaag
----gaaag-cttaaa-tttat----attttcatttgaattgtgtcactattatag----
------------------cgtgaacattaataacacgctttgt-aaaaattgtgtttgca
-tt--ttatttttcagttcgg----cttttca-ttttaatattggc-------agtcttg
acgtgg----aaatgcagtg-aaa-a--tgaaatgtt--aaat-tggcaacttc-----a
-ttttaat--tatcaa-tttgacagggac-gat------gtgttgtcaaaatgaaaatg-
---------------caata-------------atttcttttc-----------------
------------------------------------------------------------
------------------------------------------------------------
----------------------------------------------------gttttcaa
tt-tt-ggcagatattttgtggacagtgtt---tt-a--aaa-tg---aaactgttaa-t
ct----gattttcatt--------------ttcatttc---------------------c
-aatgtttatttga-------------tgtatt-------taaaat--------------
--tggcaggattt-----------acc---------------------------------
------------------------------------------------------------
----------ttccatatgtg---------------------------------------
-----------------------tgtgaaaagcac------------tcgacgt------
--------cacttgaatgcg-cccctcccactg---------------------------
----att-agcataggctttgc-------atacagcttgaagttgaa-------------
-------------------------aatgaaat---------------------------
------------------------------------------------------------
------------------------------------------------------------
------------------------------------------------------------
------------------------------------------------------------
------------------------------------------------------------
------------------------------------------------------------
------------------------------------------------------------
----------------------------------------------
>DNA6-3_DR|317229
------------------------------------------------------------
------------------------------------------------------------
------------------------------------------------------------
---tgtaat---------------------------------------------------
------------------ttgcagttgatccctaacactgcgtgcatgactgtctggcga
atatcaaacctaaaaccaactttaccaagctaatttagctgt----ctttcaaagatttt
agtactaacaactaataagttgtt-aa--cgtca-caagacctaatac-ag--tatacta
tacgacttcatcacaaggcctaccgcacttacgc---tgcagtttctt-tgcccatcgag
aaagcccgcgactcctgctgcgggacgaaagtttggcgtttggttctcctgtgtcccctg
ttcctcatgctctaccaatgcagcagctgcttca-tgtaaaagctgactaacag-ttttt
gccatt---ttacttctgttatacgtatatacacattagt-aactcacgctgtccc---a
tccatcaaaaccg---tgcttctgctctcgggctctgt----gtg--aaagcactcgacg
-tcacttgaatacgcccctcccactgattagcataggctttgcatacaggttaaggttga
aaa-------------tgaaatcg---aaagtg----------aaaactgaaa-tgaaaa
aaataaaag-cttata-tttac----attttaatttgaatagtgtcactattatag----
------------------cgtgaacattaataacacgctttgtaaaaaattgtgtttgca
ttt--ttatttttcactttgg----cttttta-ttttaatattggc-------agtcttg
atgtgg----aaatgcagtg-aaa-a--tgaaatgtt--aaat-tggca-----------
------------------------------------------------------------
----------------aata-------------atttcatttt-----------------
------------------------------------------------------------
------------------------------------------------------------
----------------------------------------------------gttttcaa
tt-tt-ggaagatattttgcaaacagtatt---tt-t--aaa-ta---taatggttaa-t
ct----gattttta--------------------tttc---------------------c
-aaagtttatttga-------------tttatt-------taaaat--------------
--tggcaggattt-----------acc---------------------------------
------------------------------------------------------------
----------ttccata-------------------------------------------
------------------------------------------------------------
------------------------------------------------------------
------------------------------------------------------------
------------------------------------------------------------
------------------------------------------------------------
------------------------------------------------------------
------------------------------------------------------------
------------------------------------------------------------
------------------------------------------------------------
------------------------------------------------------------
------------------------------------------------------------
----------------------------------------------
>DNA6-3_DR|399893
------------------------------------------------------------
------------------------------------------------------------
------------------------------------------------------------
------------------------------------------------------------
------------------------------------------------------------
------------------------------------------------------------
------------------------------------------------------------
------------------------------------------------------------
------------------------------------------------------------
------------------------------------------------------------
---------------------------tattta---tagt-aactcacgctgtccc---a
tccatcaaaaccg---tgcttctacccttgggctctgtcacagtg--aaagcactctacg
-tcatttgaatacgcccctcccactgattagcatatgctttgcatacagcttgaagttga
aaatgaaatcgaaaa-tgaaaact---gaaatg--------aaaaagtgtcaa-taaaag
----gaaag-cttaaa-tttac----attttcatttgaattgtgtcactattatag----
------------------cgtgaacattaataccacgctttgt-aaaaattgtgtttgca
-tt--ttatttttcagtttgg----cttttca-ttttaacattggc-------agtctcg
acgcgg----aaatgcagtg-ata-a--ttatatgtt--aaat-tggcaacttc-----a
-ttgtaat--tatcaa-cttgacagggac-gat------gtattgtcaaagtgaaaatga
--------aaatt--aaata-------------atttcatttc-----------------
------------------------------------------------------------
------------------------------------------------------------
----------------------------------------------------gttttcaa
tt-tt-ggcagatattttgcgaacagtgtt---tt-a--aaa-tg---aaattgttaa-t
ct----gattttcatt--------------ttcatttc---------------------c
-aatgtttatttga-------------tttatt-------taaaat--------------
--tggcaggattt-----------acc---------------------------------
------------------------------------------------------------
----------ttccat--------------------------------------------
------------------------------------------------------------
------------------------------------------------------------
------------------------------------------------------------
------------------------------------------------------------
------------------------------------------------------------
------------------------------------------------------------
------------------------------------------------------------
------------------------------------------------------------
------------------------------------------------------------
------------------------------------------------------------
------------------------------------------------------------
----------------------------------------------
>DNA6-3_DR|399894
------------------------------------------------------------
------------------------------------------------------------
------------------------------------------------------------
------------------------------------------------------------
------------------------------------------------------------
------------------------------------------------------------
------------------------------------------------------------
------------------------------------------------------------
------------------------------------------------------------
------------------------------------------------------------
------------------------------------------------------------
------------------------------------------------------------
------------------------------------------------------------
---------------------------------------------------aa-taaaag
----gaaag-cttaaa-tttac----atttgaatttgaattgtgtcactattatag----
------------------cgtgaaaattaataacacgctttgt-aaaaattgtgtttgca
-tt--ttatttttctgtttgg----cttttta-ttttaatattggc-------agtcttg
acgcag----aaatgcagtg-aaa-a--tgaaatgtt--aaat-tggcaacttc-----a
-ttttaat--tatcaa-cttgacaggaac-gat------gcgttgtcaaagtgaaaatga
--------aaatt--aaata-------------atttcatttc-----------------
------------------------------------------------------------
------------------------------------------------------------
----------------------------------------------------gttttcag
tt-tt-ggcagatattttgcgaacggtgtt---tt-a--aaa-tg---aaattgttaa-t
ct----gattttcatt--------------ttcatttc---------------------c
-aatgtttatttga-------------tttatt-------taaaat--------------
--tggcaggattt-----------acc---------------------------------
------------------------------------------------------------
----------ttccata-------------------------------------------
------------------------------------------------------------
------------------------------------------------------------
------------------------------------------------------------
------------------------------------------------------------
------------------------------------------------------------
------------------------------------------------------------
------------------------------------------------------------
------------------------------------------------------------
------------------------------------------------------------
------------------------------------------------------------
------------------------------------------------------------
----------------------------------------------
>DNA6-3_DR|399895
------------------------------------------------------------
------------------------------------------------------------
------------------------------------------------------------
------------------------------------------------------------
------------------------------------------------------------
------------------------------------------------------------
------------------------------------------------------------
------------------------------------------------------------
------------------------------------------------------------
-----------------------------------tatggaatgaag--------ttcct
gccaat---tt-------------------------------------------------
------------------------------------------------------------
------------------------------------------------------------
-------------------taaat----caatcaact----gaaccttggaaa-ttaaaa
---taaaaa--ccaga-ttaac----aattttattatga---------------------
-------------------------------aacactgtttgc-taa----atatctg--
------------------------------------------------------------
--ccaa----aattgaaaat-aaa-a--tgaaatta-tttact-------tttc-----a
-tttttat---------tgtgaca------------ac-acatctaccctgtcaaatcga
taaa--taaaatg-------ttgctgatttaatattttattttcactgcatttctgcgtc
aaaactgc---------------caatattaaaatgaaaacccaaattgaaaaatgaaac
gcaaacacaatttttacaaaacgtattataatgttataatattaatgctataataattca
attcaaatcaattcagttatttgtatagcgcttttacaatgcatttcattttattttaaa
tt-tt-ggcagttattttgcaaacagtgtt---tc-a--taa-ta---aagttgttaa-t
ct----ggtttgcatt--------------ttaatttc---------------------c
-agtgtttaattga-------------tttatt-------taaaat--------------
--tggcaggaatt-----------acc---------------------------------
------------------------------------------------------------
----------ttccata-------------------------------------------
------------------------------------------------------------
------------------------------------------------------------
------------------------------------------------------------
------------------------------------------------------------
------------------------------------------------------------
------------------------------------------------------------
------------------------------------------------------------
------------------------------------------------------------
------------------------------------------------------------
------------------------------------------------------------
------------------------------------------------------------
----------------------------------------------
>DNA6-3_DR|399896
------------------------------------------------------------
------------------------------------------------------------
------------------------------------------------------------
------------------------------------------------------------
------------------------------------------------------------
------------------------------------------------------------
-----------------------------tccca--------------------------
--------------------------------------tt--------------------
------------------------------------------------------------
-----------------------------------cat-caaaacagc------gcttct
gcccc-agctc-------------------------------------------------
---------------------------------------------tgaaaacactcgaca
-tcactcaaatacacccctcccactgattagcataggctttgcatacaggttgaaattga
aaatgaaatcgaaa-atgaaaact---gaaa----------taaaagtgtcaa-tgaaag
----gaaaatcttaaa-tttac----attttcatttgaactg--tcaccattatagg---
-------------------------------ggcatattcgagtaacgtcagtgttttca
---ctggatctgtcgatgtaatttgc-gataatccctaaaatttcgtagg----------
---------caaatatccagcgaaca--tcaaaccta--aaac---------------ca
actt---ca-agctaa-tttagct------------------------------------
------------------------------------------------------------
------------------------------------------------------------
------------------------------------------------------------
---------------------------------------------------gtctttcaa
acatt----------------------------tc-a--gcacta-acaagttgttaa-t
gtcacaagacctaatg-------------------------------------------c
-agta-------------------------------------------------------
------------------------------------------------------------
------------------------------------------------------------
----------tattat--------------------------------------------
------------------------------------------------------------
------------------------------------------------------------
------------------------------------------------------------
------------------------------------------------------------
------------------------------------------------------------
------------------------------------------------------------
------------------------------------------------------------
------------------------------------------------------------
------------------------------------------------------------
------------------------------------------------------------
------------------------------------------------------------
----------------------------------------------
>DNA6-3_DR|399897
------------------------------------------------------------
------------------------------------------------------------
------------------------------------------------------------
------------------------------------------------------------
----------------------------------------cgtgcatgactgtctgggga
aaatcaaacctaaaaccaactttaccgagttgatgtagctgt----ctttcaaagatttt
agtac-------taacaagttgtt-aa--cgtca-caagacctaatac-gg--cctacta
tacgacttcatcacaaggcctaccgcacttatgc---tgcagtttctc-tgcccaccgag
gaagcctgtgtctcctgctgcgggacggaagtttaacgtttggttctcctgtgtcccctg
ttcctcttgctgtaccaatgcagcagctgcttca-cgtaaaagctgactaacag-atttt
gccatt---ttacttctgttatac-tgtatttatactagt-aactcacgctgtccc---a
tccatcaaaacag---tgcttctgccctcaggctctgt--gtgtg--aaagcactcgacg
-tcacttgaatacacccctcccactgattagcataggctttgcatacagcttgaagttaa
aaatgaaatcgacaa-tgaaaact---gaaatgaaa---aaaaaaagtgtcaa-taaaag
----gaatg-cttaaa-tttac----attttaatttgaattgtgtcactattatag----
------------------cgtgaacattaataacacgcttttt-aaaaatggtgtttgca
-tt--ttatttttcagttagg----cttttta-ttttaatattggc-------agtcttg
acctgg----aattgcagtg-aaa-a--ttaaatgtt--aaat-tggcaacttt-----a
-ttttaat--tatcaa-tttgacagggac-gat------gtgttgtcaaagagaaaataa
--------aaatt--aaata-------------atttcatttc-----------------
------------------------------------------------------------
------------------------------------------------------------
----------------------------------------------------gttttcaa
tt-tt-ggcagatattttgcgaacaatgtt---tt-a--aaa-tg---aaattgttaa-t
ct----g------att--------------tttatttt---------------------c
-aatttttatttga-------------tttatt-------taaaat--------------
--tggcaggattt-----------acc---------------------------------
------------------------------------------------------------
----------ttccata-------------------------------------------
------------------------------------------------------------
------------------------------------------------------------
------------------------------------------------------------
------------------------------------------------------------
------------------------------------------------------------
------------------------------------------------------------
------------------------------------------------------------
------------------------------------------------------------
------------------------------------------------------------
------------------------------------------------------------
------------------------------------------------------------
----------------------------------------------
>DNA6-3_DR|399898
------------------------------------------------------------
------------------------------------------------------------
------------------------------------------------------------
------------------------------------------------------------
------------------------------------------------------------
------------------------------------------------------------
------------------------------------------------------------
------------------------------------------------------------
------------------------------------------------------------
-----------------------------------tatggaaggtaa--------ttcct
gccaat---tt-------------------------------------------------
------------------------------------------------------------
------------------------------------------------------------
-------------------aaaat---aaaatcaaat----aaactttggaaa-ttaaaa
---tgaaaa--ccaga-ttaac----------attatga---------------------
-------------------------------aacactatttgc-aaa----atatctg--
------------------------------------------------------------
--ccaa----aattgaaaat-gaa-a--taaaatga-tttaat-------tttc-----a
-tttttat--ttttac-tgtgaca------------ac-atatcgtccctgttaaatcga
taaa--taaaatg-------t-----------ttttttattttcactgcatttccgcatc
aagactgc---------------caatattaaaatgaaaagacaaactgaaaaataaaat
gcaa--------------------------------------------------------
------------------------------------------------------------
------------------------------------------------------------
------------------------------------------------------------
------------------------------------------------------------
------------------------------------------------------------
------------------------------------------------------------
------------------------------------------------------------
------------------------------------------------------------
------------------------------------------------------------
------------------------------------------------------------
------------------------------------------------------------
------------------------------------------------------------
------------------------------------------------------------
------------------------------------------------------------
------------------------------------------------------------
------------------------------------------------------------
------------------------------------------------------------
------------------------------------------------------------
----------------------------------------------
>DNA6-3_DR|399899
------------------------------------------------------------
------------------------------------------------------------
------------------------------------------------------------
------------------------------------------------------------
------------------------------------------------------------
------------------------------------------------------gatttt
agtac-------taacaagtt----aa--cgtta-caagacctaatac-ag--tatacta
tacgacttcatcacaaggcctaccgcacttacgc---tgcagtttctc-tgcccacagag
gaagcctgcgactactgctgtgggacggaagtttgacgtttggttctcctgtgtcccctg
tttctcttgctgtaccaatgcagca----------cgtaaaagctgactaacag-ttttt
gccatt---ttacctctgttatac-tgtatttacactagt-aactcacgctgtccc---a
ttcatcaaaaccg---tgcttctgccctcgggctctgt--gtgtg--aaagcacttgacg
-tcacttgaatacgcccctcccactgattagcataggctttacatacagctttaagttga
aaatgaaatcgaaaa-tgaaaact---gaaatg--------aaaaagtatcaa-taaaag
----gaaag-tttaa--tttac----attttcatttgaattgtgtcactattatag----
------------------cgtgatcattaataacacgctttgt-aaaaattgtgcttgca
-tt--ttatttttcagtttgg----cttttta-ttttaatattggc-------agtcttg
acgtgg----aaatgcagtg-aaa-a--tgaaatgtt--aaat-tggcaacttc-----a
-ttttaat--tatcaa-tttgacagggac-gat------gtgttgtcaaagtgaaaatta
aaat--taaaatg--aaata-------------atttcatttc-----------------
------------------------------------------------------------
------------------------------------------------------------
----------------------------------------------------gttttcaa
tt-tt-ggcagatattttgcgaatagtgtt---tt-a--aaa-tg---aaattgttaa-t
ct----gattttcatt--------------ttcatttc---------------------c
-aatgtttatttga-------------tttatt-------taaaat--------------
--tggcaggattt-----------acc---------------------------------
------------------------------------------------------------
----------ttccata-------------------------------------------
------------------------------------------------------------
------------------------------------------------------------
------------------------------------------------------------
------------------------------------------------------------
------------------------------------------------------------
------------------------------------------------------------
------------------------------------------------------------
------------------------------------------------------------
------------------------------------------------------------
------------------------------------------------------------
------------------------------------------------------------
----------------------------------------------
>DNA6-3_DR|399900
------------------------------------------------------------
------------------------------------------------------------
------------------------------------------------------------
------------------------------------------------------------
------------------------------------------------------------
------------------------------------------------------------
------------------------------------------------------------
------------------------------------------------------------
------------------------------------------------------------
------------------------------------------------------------
------------------------------------------------------------
------------------------------------------------------------
------------------------------------------------------------
------------------------------------------------------------
-----------------------------ttcatttgaattgtgtcactattttag----
------------------cgtgaacattaataacacgctttgt-aaaaattgtgcttgca
ttt--tttttttttagtttgg----cttttta-ttttgatatt-----------------
------------------------------------------------------------
------------------------------------------------------------
------------------------------------------------------------
------------------------------------------------------------
------------------------------------------------------------
------------------------------------------------------------
------------------------------------------------------------
------------------------------------------------------------
------------------------------------------------------------
------------------------------------------------------------
------------------------------------------------------------
------------------------------------------------------------
------------------------------------------------------------
------------------------------------------------------------
------------------------------------------------------------
------------------------------------------------------------
------------------------------------------------------------
------------------------------------------------------------
------------------------------------------------------------
------------------------------------------------------------
------------------------------------------------------------
------------------------------------------------------------
------------------------------------------------------------
----------------------------------------------
>DNA6-3_DR|399901
------------------------------------------------------------
------------------------------------------------------------
------------------------------------------------------------
------------------------------------------------------------
------------------------------------------------------------
------------------------------------------------------------
------------------------------------------------------------
------------------------------------------------------------
------------------------------------------------------------
------------------------------------------------------------
------------------------------------------------------------
------------------------------------------------------------
------------------------------------------------------------
------------------------------------------------------------
------------------------------------------------------------
------------------------------------------------------------
------------------------------------------------------------
------------------------------------------------------------
-----agt--tattga-tttgacagggac-gtt------gtgttgtcacagtgaaaatga
aa----------------------------------tcatttc-----------------
------------------------------------------------------------
------------------------------------------------------------
----------------------------------------------------cttttcaa
tt-tt-ggcagatattttgcaaacagagtt---tt-a--aaa-tt---aaattgttaa-t
ct----ggttttcatt--------------tttattct---------------------c
-aatgtttatttga-------------tttatt-------taaaat--------------
--tggcaggattt-----------acc---------------------------------
------------------------------------------------------------
----------ttccata-------------------------------------------
------------------------------------------------------------
------------------------------------------------------------
------------------------------------------------------------
------------------------------------------------------------
------------------------------------------------------------
------------------------------------------------------------
------------------------------------------------------------
------------------------------------------------------------
------------------------------------------------------------
------------------------------------------------------------
------------------------------------------------------------
----------------------------------------------
>DNA6-3_DR|399902
------------------------------------------------------------
------------------------------------------------------------
------------------------------------------------------------
------------------------------------------------------------
------------------------------------------------------------
---------------------------agctgatttagctgt----ctttcaaagatttt
agtac-------taacaagttgtt-aa--cgtca-caagaccgaatac-ag--taaacta
tacgacttcatcacaaggcctactgcacttaagc---tgcagtttctc-tgcccaccgag
gaagtctgcgactcctgctgcgggacggaagtttgacgtttggttctcctgtgtctcctg
ttcctcttgctgtaccaatgaagcagctgcttca-cgtaaaagct----aacaa-tttta
accatt---ttacttctgttatac-tgtatttacactagt-aactcacgctgttcc---a
tccatcaaaaccg---tgcttctgccctcgggctctgt--gtgtg--aaagcactcgatg
-tcacttgaatacgcccctcccactgattagcatagtctttgcatacagctttaagttga
aaatgaaatcgaaaa-tgaaaact---gaaatg--------aaaaagtgtcaa-taaaag
----gaaag-cttaaa-tttcc----gttttcatttgaattgtgtcactattatag----
------------------cgtgaacattaataccacgctttgt-aaaaattgtgtttgca
-tt--ttatttttcagtttgg----cttttta-ttttaatattggc-------agtcttg
acgtgg----aaatgctgtg-aaa-a--tgaaatgtt--g--------------------
--tgtgaa--tgtgaa-tgtgacagtgac-aat------gtgttgtcaaagtggaaatga
aaat--gaaaaat--aaata-------------atttcatttc-----------------
------------------------------------------------------------
------------------------------------------------------------
----------------------------------------------------gttttcaa
tt-tt-ggcagatattttgcgaacagtttt---tt-a--aaa-cg---aaattgttaa-t
ct----gattttcatt--------------ttcatttc---------------------c
-aatgtttatttga-------------tttatt-------taaaat--------------
--tggcaggattt-----------acc---------------------------------
------------------------------------------------------------
----------ttccata-------------------------------------------
------------------------------------------------------------
------------------------------------------------------------
------------------------------------------------------------
------------------------------------------------------------
------------------------------------------------------------
------------------------------------------------------------
------------------------------------------------------------
------------------------------------------------------------
------------------------------------------------------------
------------------------------------------------------------
------------------------------------------------------------
----------------------------------------------
>DNA6-3_DR|482931
------------------------------------------------------------
------------------------------------------------------------
------------------------------------------------------------
------------------------------------------------------------
------------------------------------------------------------
------------------------------------------------------------
------------------------------------------------------------
------------------------------------------------------------
------------------------------------------------------------
------------------------------------------------------------
------------------------------------------------------------
------------------------------------------------------------
------------------------------------------------------------
---------------------------------------------------aa-taaaag
----gaaag-cttaaa-tttac----attttcatttgaattgtgtcactattatag----
------------------cgtgaacattaataacacgctttgt-aaaaattgtgtttgca
-tt--ttatttttcagtttgg----ctttcca-ttttaacattggc-------agtcttg
acgcgg----aaatggggtg-aaa-a--ttaaatgtt--aaat-tgtcaacttc-----a
-ttttaat--tatcaa-tttgacagggac-gat------gtgttgtcaaagtgaaaatga
--------aaatt--aaata-------------atttcatttt-----------------
------------------------------------------------------------
------------------------------------------------------------
----------------------------------------------------gttttcaa
tt-tt-ggcagatattttgcgaacagtgtt---tt-a--aaa-tg---aaattgttaa-t
ct----gattttcatt--------------ttcatttc---------------------c
-aatgtttatttga-------------tttatt-------tgaaat--------------
--tggcaggattt-----------acc---------------------------------
------------------------------------------------------------
----------tttcata-------------------------------------------
------------------------------------------------------------
------------------------------------------------------------
------------------------------------------------------------
------------------------------------------------------------
------------------------------------------------------------
------------------------------------------------------------
------------------------------------------------------------
------------------------------------------------------------
------------------------------------------------------------
------------------------------------------------------------
------------------------------------------------------------
----------------------------------------------
>DNA6-3_DR|482932
------------------------------------------------------------
------------------------------------------------------------
------------------------------------------------------------
------------------------------------------------------------
------------------------------------------------------------
------------------------------------------------------------
------------------------------------------------------------
------------------------------------------------------------
------------------------------------------------------------
------------------------------------------------------------
---------------------------tattta---tagt-aactcacgctgtccc---a
tccatcaaaaccg---tgcttctgcccttgggctctgtcacagta--aaagcactcgacg
-tcacttgaatacgcccctcccactgattagcataggctttgcacacagcttgaagttga
aaatgaaatcgaaaa-tgaaaact---gaaatg--------aaaaagtgtcaa-taaaag
----gaaa----------------------------------------------------
------------------------------------------------------------
------------------------------------------------------------
------------------------------------------------------------
------------------------------------------------------------
------------------------------------------------------------
------------------------------------------------------------
------------------------------------------------------------
------------------------------------------------------------
------------------------------------------------------------
------------------------------------------------------------
------------------------------------------------------------
------------------------------------------------------------
------------------------------------------------------------
------------------------------------------------------------
------------------------------------------------------------
------------------------------------------------------------
------------------------------------------------------------
------------------------------------------------------------
------------------------------------------------------------
------------------------------------------------------------
------------------------------------------------------------
------------------------------------------------------------
------------------------------------------------------------
------------------------------------------------------------
------------------------------------------------------------
----------------------------------------------
>DNA6-3_DR|482933
------------------------------------------------------------
------------------------------------------------------------
------------------------------------------------------------
------------------------------------------------------------
------------------------------------------------------------
------------------------------------------------------------
------------------------------------------------------------
------------------------------------------------------------
------------------------------------------------------------
-----------------------------------tatggaaggtaa--------atcct
gccaat---tt-------------------------------------------------
------------------------------------------------------------
------------------------------------------------------------
---------------taaatggat---caaa---------taaacatttgaaa-ttaaaa
---gaaaaa--tcaaa-ttaacacttaatttcattt------------------------
--------------------------------------------taaaacactgttcgct
---aaatatctgccaa--------------------------------------------
----------aattgaaaac-gaa-a--tggaatt--------------attta-----a
-ttttcat--tttcac-tttgaca-------ac------acatcgtccc-----------
------------------------------------------------------------
------------------------------------------------------------
------------------------------------------------------------
------------------------------------------------------cgtcaa
at--t-gataaa--------------------ttt-a--aaa-ag---aagttgccaa-t
tt---aacatttcaata---aaaggaaagcttaaatgtacattttgttttaaattgtgtc
-actattatagag-------------------t-aaacattaata---------------
----acacgcttt-----gtaaaaatggcgtt-------------------------tgc
attt------tatatttcagtttg------------------------------------
--gatttttatttta---------------------------------------------
------------atatt-------------------------------------------
------------------------------------------------------------
------------------------------------------------------------
------------------------------------------------------------
------------------------------------------------------------
------------------------------------------------------------
------------------------------------------------------------
------------------------------------------------------------
------------------------------------------------------------
------------------------------------------------------------
------------------------------------------------------------
----------------------------------------------
>DNA6-3_DR|482934
------------------------------------------------------------
------------------------------------------------------------
------------------------------------------------------------
------------------------------------------------------------
------------------------------------------------------------
------------------------------------------------------------
------------------------------------------------------------
------------------------------------------------------------
------------------------------------------------------------
------------------------------------------------------------
------------------------------------------------------------
------------------------------------------------------------
------------------------------------------------------------
------------------------------------------------------------
------------------------------------------------------------
------------------------------------------------------------
------------------------------------------------------------
------------------------------------------------------------
--tttaat--tttcac-tttgaca-------ac------acatcgtccc-----------
------------------------------------------------------------
------------------------------------------------------------
------------------------------------------------------------
------------------------------------------------------tgtcaa
at--t-gatca----------------------tt-a--aaa-tg---aagttgccaatt
tt---aacatttcatt--------------ttcactgcatttccgcttcaagactgc--c
-aat--------------------------------------------------------
------------------------------------------------------------
------------------------------------------------------------
------------------------------------------------------------
------------------------------------------------------------
------------------------------------------------------------
------------------------------------------------------------
------------------------------------------------------------
------------------------------------------------------------
------------------------------------------------------------
------------------------------------------------------------
------------------------------------------------------------
------------------------------------------------------------
------------------------------------------------------------
------------------------------------------------------------
----------------------------------------------
>DNA6-3_DR|482935
------------------------------------------------------------
------------------------------------------------------------
------------------------------------------------------------
------------------------------------------------------------
------------------------------------------------------------
------------------------------------------------------------
------------------------------------------------------------
------------------------------------------------------------
------------------------------------------------------------
-----------------------------------tatggaaggtaa--------atcct
gccaat---tt-------------------------------------------------
------------------------------------------------------------
------------------------------------------------------------
---------------taaataaaa---taaat---------aaacactggaaa-cgaaaa
---tgaaaa--tcaga-ttaac----aatttcattt------------------------
--------------------------------------------taaaacactgttcgca
---aaatatctgccaa--------------------------------------------
----------aattgaaaac-gaa-a--tgaaactat------------tttta-----a
-ttttcat--tttcac-tttgaca-------ac------acatcgtccc-----------
------------------------------------------------------------
------------------------------------------------------------
------------------------------------------------------------
------------------------------------------------------tgtcaa
at--t-gataa----------------------tt-a--aaa-tg---aggttgccaa-t
tt---aacatttcatt--------------ttcactgcatttccacgtcaagactgc--c
-aatattaaaataaaaa-------------------------------------------
------------------------------------------------------------
------------------------------------------------------------
------------------------------------------------------------
------------------------------------------------------------
------------------------------------------------------------
------------------------------------------------------------
------------------------------------------------------------
------------------------------------------------------------
------------------------------------------------------------
------------------------------------------------------------
------------------------------------------------------------
------------------------------------------------------------
------------------------------------------------------------
------------------------------------------------------------
----------------------------------------------
>DNA6-3_DR|482936
------------------------------------------------------------
------------------------------------------------------------
------------------------------------------------------------
------------------------------------------------------------
------------------------------------------------------------
------------------------------------------------------------
------------------------------------------------------------
------------------------------------------------------------
------------------------------------------------------------
-----------------------------------tatggaaggtaa--------atcct
gccaat---tt-------------------------------------------------
------------------------------------------------------------
------------------------------------------------------------
---------------taaataaat---caag---------taaacattggaaaatgaaaa
---tgaaaa--tcaga-ttaac----agtttcattt------------------------
--------------------------------------------taaaacactgtttgcc
---aaatatctgcccaccgaggttgaggtttggttctcctgtgttccctgtgctgtacca
atgcagcttcacgtaaaagc-tga-c--taacagtttttaccattacctctgtt-----a
tgctgtat--ttacac-tagtaac-------tc------acgctgtccccatcaaaactg
tgctttgaaagca------------------------------c----------------
------------------------------------------------------------
------------------------------------------------------------
--------------------------------------------------tcgacgtcac
tt--g-aatacaccctttgcatacagcttaaagtt-g--aaaatg---aaatcgaaaa-t
ga---aaactgaaatgaaaaaaaggaaagcttaaatttacattttcatttgaattgt-tc
-actattatagcg-------------------t-gaacattaata---------------
----actcgcttt-----gtaaaaattgtgtt-------------------------tgc
attt------tgtttttcagtttg------------------------------------
--gcttttt---------------------------------------------------
------------------------------------------------------------
------------------------------------------------------------
------------------------------------------------------------
------------------------------------------------------------
------------------------------------------------------------
------------------------------------------------------------
------------------------------------------------------------
------------------------------------------------------------
------------------------------------------------------------
------------------------------------------------------------
------------------------------------------------------------
----------------------------------------------
>DNA6-3_DR|482937
------------------------------------------------------------
------------------------------------------------------------
---------------------------------------------gcgttttggttctgt
cggtgtaat---------------------------------------------------
------------------ttgcagatgatccccaacactgcgtgcatgactg--tggcga
atatcaaacctaaaaccaactttaccgagctggtttagctgt----ctttcaacgatttt
aggac-------taacaagttgtt-aa--catca-caagacctaatac-agtatatacaa
tacgacttcatcacaaggcctaccgcacttacgc---tgcagtttctc-tgcccactgag
gaagtccgcgactcctgctgcgggacggaagtttgacgtttggttctcctgtgtcccgtg
ttcctcttgctctaccaatgcagcagctgcttca-cgtaaaaactgactaacag--tttt
gccatt---ttacttctgttatac-tgtatttacactagtaaactcacgctgtccc---a
tccatcaaaaccg---tgcttctgccctcggactc--t--gtgtg--aaagcactcgacg
-tcactcgaatacgcccctcccactgattagcataggctttgcacgcagcttgaagttga
aaatgaaatcgaaaa-tgaaaact---gaaatg--------aaaaagtgtcaa-taaaag
----gaaag-cttaaa-tttac----attttaatttgaattgtgtcactattatag----
------------------cgtgaacattaataacacgctttgt-aaaaattgtgtttgca
-tt--ttatttttcagtttgg----cttttca-ttttaatattggc-------agtcttg
atgcgg----aaatgcagtg-aaa-a--tgaaatgtt--aaat-cggcaacttc-----a
-ttttaat--tatcaa-tttgacagggac-gat------gtgttgtcaaagtgaaaatga
aaat--aaaaatg--a---a-------------atttaatttc-----------------
------------------------------------------------------------
------------------------------------------------------------
----------------------------------------------------attttcaa
tt-tt-ggcagatattttgcgaacagtgtt---tt-a--aaa-tg---aaattgttaa-t
ct----gattttcatt--------------ttcatttc---------------------c
-aatgtttatttga-------------tttatt-------taaaat--------------
--tggcaggattt-----------acc---------------------------------
------------------------------------------------------------
----------ttccata-------------------------------------------
------------------------------------------------------------
------------------------------------------------------------
------------------------------------------------------------
------------------------------------------------------------
------------------------------------------------------------
------------------------------------------------------------
------------------------------------------------------------
------------------------------------------------------------
------------------------------------------------------------
------------------------------------------------------------
------------------------------------------------------------
----------------------------------------------
>DNA6-3_DR|482938
------------------------------------------------------------
------------------------------------------------------------
------------------------------------------------------------
------------------------------------------------------------
------------------------------------------------------------
------------------------------------------------------------
------------------------------------------------------------
------------------------------------------------------------
------------------------------------------------------------
-----------------------------------tatgaaaggtaa--------atcct
gccgat---tt-------------------------------------------------
------------------------------------------------------------
------------------------------------------------------------
-------------------taaat----aaatcaagc----aaacattgaaaa-ttaaaa
---tgaaaa--ccaga-ttaac----aatatcattttaa---------------------
-------------------------------aacgctgttcgc-aaa----ctatctg--
------------------------------------------------------------
--ccaa----aattgaaaat-gaa-aactaaaataaagtcaatagaaagcttaa-----a
-tttacat--tttcat-ttgaatt------------gg-gta-----actaacagtgtga
atat--caataac--acg--ctttgtaaaaaaaattgtgtttgcattttatcttcagttt
ggcttttcattttaatattggcaaaatattaattttatttatcgatttgacagggacaat
gtgtttcaattttg---------------gcagatattttgcgaacagtgttaaaatg--
------------------------------------------------------------
------------------------------------------------aaattgttaa-t
ct----gatttttatt--------------ttaattta---------------------c
-aatgtttatttga-------------tttatt-------taaaat--------------
--tggcaggattt-----------aac---------------------------------
------------------------------------------------------------
----------ttccata-------------------------------------------
------------------------------------------------------------
------------------------------------------------------------
------------------------------------------------------------
------------------------------------------------------------
------------------------------------------------------------
------------------------------------------------------------
------------------------------------------------------------
------------------------------------------------------------
------------------------------------------------------------
------------------------------------------------------------
------------------------------------------------------------
----------------------------------------------
>DNA6-3_DR|482939
------------------------------------------------------------
------------------------------------------------------------
------------------------------------------------------------
------------------------------------------------------------
------------------------------------------------------------
------------------------------------------------------------
------------------------------------------------------------
------------------------------------------------------------
------------------------------------------------------------
------------------------------------------------------------
------------------------------------------------------------
------------------------------------------------------------
------------------------------------------------------------
---------------------aaa---taaa---------taaacattgaaaa-tccaaa
---t-aaaa--ccaga-ttaac----accttcatta------------------------
--------------------------------------------aaaaacattgttcaca
---aaatatctgccga--------------------------------------------
----------aattgaaaat-gaa-c--ttaaatt-------------------------
-atttaat----------------------------------------------------
------------------------------------------------------------
------------------------------------------------------------
------------------------------------------------------------
------------------------------------------------------------
------------------------------------------------------------
------------------------------------------------------------
------------------------------------------------------------
------------------------------------------------------------
------------------------------------------------------------
------------------------------------------------------------
------------------------------------------------------------
------------------------------------------------------------
------------------------------------------------------------
------------------------------------------------------------
------------------------------------------------------------
------------------------------------------------------------
------------------------------------------------------------
------------------------------------------------------------
------------------------------------------------------------
------------------------------------------------------------
------------------------------------------------------------
----------------------------------------------
>DNA6-3_DR|482940
------------------------------------------------------------
------------------------------------------------------------
------------------------------------------------------------
------------------------------------------------------------
------------------------------------------------------------
------------------------------------------------------------
------------------------------------------------------------
------------------------------------------------------------
------------------------------------------------------------
------------------------------------------------------------
------------------------------------------------------------
------------------------------------------------------------
------------------------------------------------------------
------------------------------------------------------------
-----------------------------------t------------------------
--------------------------------------------tataaaactgttcgca
---aaatatctgtcaaatgaa---------------------------------------
----------aattgaaa------------------------------ttatta-----a
attttaat--tttcac-tgtgaca-------ac------accatgtcct-----------
------------------------------------------------------------
------------------------------------------------------------
------------------------------------------------------------
------------------------------------------------------tgtaaa
at--t-gataa----------------------at-a--aaa-ag---aagttgccgg-t
tt---aacatttcatt--------------ttcactgcatttccacgccaagactg----
------------------------------------------------------------
------------------------------------------------------------
------------------------------------------------------------
------------------------------------------------------------
------------------------------------------------------------
------------------------------------------------------------
------------------------------------------------------------
------------------------------------------------------------
------------------------------------------------------------
------------------------------------------------------------
------------------------------------------------------------
------------------------------------------------------------
------------------------------------------------------------
------------------------------------------------------------
------------------------------------------------------------
----------------------------------------------
>DNA6-3_DR|482941
------------------------------------------------------------
------------------------------------------------------------
------------------------------------------------------------
------------------------------------------------------------
------------------------------------------------------------
------------------------------------------------------------
------------------------------------------------------------
------------------------------------------------------------
------------------------------------------------------------
-----------------------------------cgtaaaagctgactaacag-ttttt
gccatt---ttacttctgttatac-tgtatttacactagt-aactcacactatcct---a
tccatcaaaaccg---tgcttctgccctccggctctgt--gtgtg--aaagcactcaacg
-tcacttgaatttgcccctcccactgattagcataggctttgcatacagcttgaagttga
aattgaaatcaaaaa-tgaaaact---gaaatg--------aaaaagtgtcaa-taaaag
----gaaag-cttaaa-tttac----attttaatttaggttgtgtcactattatag----
------------------cgtgaacattaataacacactttgt-aaaaattgtgtttgca
-tt--ttatttttcagtttgg----cttttca-ttttaatattggc-------agtcttg
acgagg----aaatgcagtg-aaa-a--tgaaatgtt--acat-tagcaacttc-----a
-ttttaat--tatcaa-tttgacagggac-gat------gtgttgtgaaagtgaaaaaga
aaat--gaaaatt--aaata-------------atttcatttt-----------------
------------------------------------------------------------
------------------------------------------------------------
----------------------------------------------------gtttttaa
tt-tt-ggcagatattttgcgagcagtgtt---tt-a--aaa-tg---aaattgttaa-t
ct----g------att--------------ttcatttc---------------------c
-aatgtttatttga-------------tttatt-------taaaat--------------
--tggcaggattt-----------acc---------------------------------
------------------------------------------------------------
----------ttccata-------------------------------------------
------------------------------------------------------------
------------------------------------------------------------
------------------------------------------------------------
------------------------------------------------------------
------------------------------------------------------------
------------------------------------------------------------
------------------------------------------------------------
------------------------------------------------------------
------------------------------------------------------------
------------------------------------------------------------
------------------------------------------------------------
----------------------------------------------
>DNA6-3_DR|482942
------------------------------------------------------------
------------------------------------------------------------
------------------------------------------------------------
------------------------------------------------------------
--------------------gcagatgatccctaacactgcgtgcatgactg--tggcga
atatcaaacctaaaaccaactttaccgtgctgatttagctgt----cttttaacgatttt
aggac-------taacaagttgtt-aa--cgtca-caagacctaatac-agtatatacaa
tacgacttcatcacaaggcctaccgcacttatgc---tgcagtttctc-tgcccattgag
gaagcccgcgactcctgctgcgggacggaagtttgacgtttgattctcctgtgtcccgtg
ttcctcttgctctaccaacgcagcagctgcttca-cgtaaaagctgactaacag--tttt
gccctt---ttacttctgttatac-tgtatttgaactagtaaactcacgctgtctc---a
tccatcaaaaccg---tgcttctgccctcgggctctgt--gtgtg--aaagcactcgacg
-tcacttgaatacgcccctcccactgattagcataggctttgcattcagcttgaagttga
aaatgaaatcgaaaa-tgaaaact---gaaatg--------aaaaagtgtcaa-taaaag
----gaaag-tttaaa-tttac----attttcatttgaattgtgtcactattatag----
------------------cgtgaacattaataacacgctttgt-aaaaattgtgttttca
-tt--ttatttttcagtttgg----cttttca-ttttaatattggc-------agtcttg
acgtgg----aaatgcagtg-aaa-a--tgaaatgtt--aaat-cggcaacttc-----a
-ttttaat--tatcaa-tttgacagggac-gat------gtgttgtcaaagtgaaaatga
aaat--aaaaatg--aaata-------------atttaatttc-----------------
------------------------------------------------------------
------------------------------------------------------------
----------------------------------------------------attttcaa
tt-tt-ggcagatattttgcgaacagtgtt---tt-a--aaa-tg---aaattgttaa-t
cg----gattttcatt--------------ttaatttc---------------------c
-aatgtttatttga-------------gttatt-------taaaat--------------
--tggcaggattt-----------acc---------------------------------
------------------------------------------------------------
----------ttccata-------------------------------------------
------------------------------------------------------------
------------------------------------------------------------
------------------------------------------------------------
------------------------------------------------------------
------------------------------------------------------------
------------------------------------------------------------
------------------------------------------------------------
------------------------------------------------------------
------------------------------------------------------------
------------------------------------------------------------
------------------------------------------------------------
----------------------------------------------
>DNA6-3_DR|558985
------------------------------------------------------------
------------------------------------------------------------
------------------------------------------------------------
------------------------------------------------------------
------------------------------------------------------------
------------------------------------------------------------
------------------------------------------------------------
------------------------------------------------------------
------------------------------------------------------------
------------------------------------------------------------
------------------------------------------------------------
------------------------------------------------------------
------------------------------------------------------------
----ggaatcgaaaa-tgaaaact---gaaatg--------aaaaagtgtcaa-taaaag
----gaaag-cttaga-tttac----attttcatttgaattgtgtcactattatag----
------------------cgtgaacattaataacacgctttgt-aaaaactgtgtttgca
-tt--ttatttttcagtttgg----cttttta-ttttaatattggc-------agtct--
------------------tg-aaa-a--tgaaatgtt--aaat-tggcaacttc-----a
-ttttaat--tatcaa-tttgactcggac-gat------gtgttgtcaaagtgaaaatga
--------aaatt--aaata-------------attccatttt-----------------
------------------------------------------------------------
------------------------------------------------------------
----------------------------------------------------gttttcaa
tt-tt-ggcagatattttgcgaacagtgtt---tt-a--aaa-tg---aaattgttaa-t
ct----gattttc--------------------atttc---------------------c
-aatgtttatttga-------------tttatt-------taaaac--------------
--tggcaggattt-----------acc---------------------------------
------------------------------------------------------------
----------ttcccta-------------------------------------------
------------------------------------------------------------
------------------------------------------------------------
------------------------------------------------------------
------------------------------------------------------------
------------------------------------------------------------
------------------------------------------------------------
------------------------------------------------------------
------------------------------------------------------------
------------------------------------------------------------
------------------------------------------------------------
------------------------------------------------------------
----------------------------------------------
>DNA6-3_DR|558986
------------------------------------------------------------
------------------------------------------------------------
------------------------------------------------------------
------------------------------------------------------------
------------------------------------------------------------
-tatggaaggtaaagccaattttgaataattaaat----------------aaacatttc
attttcactga-caacacatcctc-cc--tgtcaacgatacttaaaat-aa--agt----
--------------------tgctgatttaacat---ttcattttcac-tgcatctgcat
caagccaatg---------ttaaaatgaaaa-----------------------------
--------gctaaactaaaaaattaaatg---ca-aacacaatatttacaaagg-ttgtt
attaat---gt-tctctgtttaatttatatatacattagt-agctcacgctgtctc---a
tccatcaaaaccg---tgcttctgccctcagcctctg-----------aaacagtcaacg
-tcacttgaatatgcccctcccactgattagcatatgctttgcatacaggttgaggttga
aaa-------------tgaaaact---gaaata----------aaagtctcaa-taaaag
----gaaaa-gttaaa-tttac----atcttaatttgaattgtgtcactattatag----
------------------cgtgaacattaataacaagctttgt-aaaaattgtgtttgca
-tt--ttatttttcattttga----cttttca-ttttaatattggc-------agtcttg
atgcag----aaatacagtt-aaa-a--taaaatgtt--aaat-cggcaacttc-----a
-ttttaat--tatcga-tttgacagggtg-gat-----------gtgacagagaaaagaa
aaag-----------aaata-------------attgcatttg-----------------
------------------------------------------------------------
------------------------------------------------------------
----------------------------------------------------attttcaa
tt-tt-ggtagatattttttgaacagtgtt---tt-a--taa-tg---aaattgtcaa-t
ct----ggttttcatt--------------ttagtttt---------------------c
-aaagtttatttca-------------tttatt------aaaaaat--------------
--tggcaggattt-----------acc---------------------------------
------------------------------------------------------------
----------ttctat--------------------------------------------
------------------------------------------------------------
------------------------------------------------------------
------------------------------------------------------------
------------------------------------------------------------
------------------------------------------------------------
------------------------------------------------------------
------------------------------------------------------------
------------------------------------------------------------
------------------------------------------------------------
------------------------------------------------------------
------------------------------------------------------------
----------------------------------------------
>DNA6-3_DR|558987
------------------------------------------------------------
------------------------------------------------------------
------------------------------------------------------------
------------------------------------------------------------
------------------------------------------------------------
------------------------------------------------------------
------------------------------------------------------------
------------------------------------------------------------
------------------------------------------------------------
-----------------------------------tatggaaggtaa--------atcct
gccaat---tt-------------------------------------------------
------------------------------------------------------------
------------------------------------------------------------
---------------taaataaat-----------------aaacattggaaa-------
---tgaaaa--tcaaa-ttaac----aatttcattt------------------------
--------------------------------------------taaaacactgttcgca
---aaatatctgccaa--------------------------------------------
----------aattgaaaat-gaa-a--ttaaattat--------ttcattttt-----a
-ttttcat--tttcac-tttgaca-------ac------acatcgtccc-----------
------------------------------------------------------------
------------------------------------------------------------
------------------------------------------------------------
------------------------------------------------------aaacaa
at--t-gataa----------------------tt-a--aaa-tg---aatttgccga-t
tt---aacatttcatt--------------ttcactgcatttccgcatcaacactgc--c
-aatattaaaatgaaaagcca--------aact-gaaaaataaaatgc---------aaa
cacaat----tttcac------aaagcctgttattaatg---------------------
------------------------------------------------------------
------------------------------------------------------------
------------------------------------------------------------
------------------------------------------------------------
------------------------------------------------------------
------------------------------------------------------------
------------------------------------------------------------
------------------------------------------------------------
------------------------------------------------------------
------------------------------------------------------------
------------------------------------------------------------
------------------------------------------------------------
------------------------------------------------------------
----------------------------------------------
>DNA6-3_DR|558988
------------------------------------------------------------
------------------------------------------------------------
------------------------------------------------------------
------------------------------------------------------------
------------------------------------------------------------
------------------------------------------------------------
------------------------------------------------------------
------------------------------------------------------------
------------------------------------------------------------
-----------------------------------tatggaaggtaa--------atcct
gccaat---tt-------------------------------------------------
------------------------------------------------------------
------------------------------------------------------------
---------------taaataaat---caaat---------aaacattggaaa-tgaaaa
---tgaaaa--tcaga-ttaac----aatttcattt------------------------
--------------------------------------------taaaacactgttcaca
---aaatatctgccaa--------------------------------------------
----------aattgaaaat-gaa-a--tgaaatta--------------tttc-----a
-tttttat--tttcac-tttgaca-------ac------acatcgtccc-----------
------------------------------------------------------------
------------------------------------------------------------
------------------------------------------------------------
------------------------------------------------------aaacaa
at--t-gataa----------------------tt-a--aaa-tg---aagttgccga-t
tt---aacatttcatt--------------ttcactgcatttccgcatcaacactgc--c
-aatattaaaatgaaaagcta--------aactg--------------------------
------ctttttttac------aaagcctgttattaatgttcacgctataatagtgacac
aattcaaatgaaaat--aaattaaaactttccttttattgacactttttcttttcagttt
tcattttagatttcattttcaacttca----------------------------agctg
catgcaaagcctatgctaatcagtgggaggggcgtattcaagcgacgtcgagtgctttca
cacacaaaaaactggtagtcagcttttacgtgaagcagctgctgcattggtagagcaaga
ggaa---aggggacaagcttaccaagctaatttagctgtttttcaacgattttaggacta
acaagttgttaacgtcacaaaacctaatacagtatataatacgacttcatcacaaggcct
tccgcacttacactg-cagtttctctgcccaccgaggaagcccgcgactcctgctgcggg
acggaagtttgacgtttggttctcctgtgtcc----------------------------
------------------------------------------------------------
------------------------------------------------------------
------------------------------------------------------------
------------------------------------------------------------
------------------------------------------------------------
----------------------------------------------
>DNA6-3_DR|558989
------------------------------------------------------------
------------------------------------------------------------
------------------------------------------------------------
------------------------------------------------------------
------------------------------------------------------------
--------------------------------atttagctgt----ttttcaacgatttt
aggac-------taacaagttgtt-aa--cgtca-caagacctaatac-agtatatacaa
tacgacttcatcacaaggccttccgcacttacac---tgcagtttctc-tgcccaccgag
gaagcccgcgactcctgctgcgggacggaagtttgacgtttggttctcctgtgtcccctg
ttcctcttgctctaccaatgcagcagctgcttca-cgtaaaagctgagtaacag--tttt
tccatt---ttacttctgttatac-tgtatttacactagt-aactcacgctgcccc---a
tgcatcaaaacca---tgcttctgccctcgggctctgt--gtgtg--aaagcactcgaca
-tcacttgaatacgcccctcccactgattagcataggctttgcatgcagcttgaagttga
aaatgaaatctaaaa-tgaaaact---ggaaag--------aaaaagtgtcaa-taaaag
----gaaag-cttaaa-tttac----attttaatttgaattgtgtcactattatag----
------------------cgtgaacattaataacaggctttgt-gaaaatcgtgtttgca
-tt--ttatttttcagtttgg----cttttca-ttttaatattggc-------agtcttg
atgcag----aaatgcagtg-aaa-a--ttaaatgtt--aaat-cggcaacttc-----a
-ttttaat--tatcaa-tttgtttgggac-gat------gtgttgtcaaagtgaaaatga
aaat--aaaaatg--aaata-------------atttaatttc-----------------
------------------------------------------------------------
------------------------------------------------------------
----------------------------------------------------attttcaa
tt-tt-ggcagatattttgcgaacagtgtt---tt-g--aaa-tg---aaattgttaa-t
ct----gattttc--------------------atttc---------------------c
-aatgtttatttga-------------tttatt-------taaaat--------------
--tggcaggattt-----------acc---------------------------------
------------------------------------------------------------
----------ttcca---------------------------------------------
------------------------------------------------------------
------------------------------------------------------------
------------------------------------------------------------
------------------------------------------------------------
------------------------------------------------------------
------------------------------------------------------------
------------------------------------------------------------
------------------------------------------------------------
------------------------------------------------------------
------------------------------------------------------------
------------------------------------------------------------
----------------------------------------------
>DNA6-3_DR|558990
------------------------------------------------------------
------------------------------------------------------------
------------------------------------------------------------
------------------------------------------------------------
------------------------------------------------------------
------------------------------------------------------------
------------------------------------------------------------
------------------------------------------------------------
------------------------------------------------------------
-----------------------------------tattgaaagtaa--------ttcct
gcctat---tt-------------------------------------------------
------------------------------------------------------------
------------------------------------------------------------
---------------taaataagt---caaataacc---ttaaacgatggaaa-ttgaaa
---tgaaaa--ccaga-ttaac----aatatcatta------------------------
--------------------------------------------taaatcactgttggca
---aaatatctgccaa--------------------------------------------
----------tatt----------------------------------------------
------------------------------------------------------------
------------------------------------------------------------
------------------------------------------------------------
------------------------------------------------------------
------------------------------------------------------------
------------------------------------------------------------
------------------------------------------------------------
------------------------------------------------------------
------------------------------------------------------------
------------------------------------------------------------
------------------------------------------------------------
------------------------------------------------------------
------------------------------------------------------------
------------------------------------------------------------
------------------------------------------------------------
------------------------------------------------------------
------------------------------------------------------------
------------------------------------------------------------
------------------------------------------------------------
------------------------------------------------------------
------------------------------------------------------------
------------------------------------------------------------
----------------------------------------------
>DNA6-3_DR|558991
------------------------------------------------------------
------------------------------------------------------------
------------------------------------------------------------
------------------------------------------------------------
------------------------------------------------------------
------------------------------------------------------------
------------------------------------------------------------
------------------------------------------------------------
------------------------------------------------------------
------------------------------------------------------------
------------------------------------------------------------
----------------------------------------------------actcaacg
-tcacttgaatacgcccctcccactgattagcataggctttgcatacagctttaagttga
aaatgaaatc--------aaaact---gaaatg--------aaaaagtgtcaa-taaaag
----gaaag-cttaca-tttac----------atttgaattgggtcactattatag----
------------------cgtgaacattaataacacgctttgg-aaaaattgtgtttgca
-tt--ttatttttcagtttgg----cttttta-ttttaatattggc-------agtcttg
acgtgg----aaatgcagta-taa-a--tgaaatttt--aaat-tggcaacttc-----a
-ttttaat--tatcaa-tttgacagggac-gatgtg---gtgttgtcaaagtgaaaatga
aaat--taaaatg--aaata-------------atttcattta-----------------
------------------------------------------------------------
------------------------------------------------------------
----------------------------------------------------gtttttag
tt-tt-ggcagatattttgcgaacagtgtt---tt-a--aaa-tg---aagttgttaa-t
ct----gattttcatt--------------ttcatttc---------------------c
-aatgtttatttga-------------tttatg-------taaaat--------------
--tggcaggattt-----------acc---------------------------------
------------------------------------------------------------
----------ttccata-------------------------------------------
------------------------------------------------------------
------------------------------------------------------------
------------------------------------------------------------
------------------------------------------------------------
------------------------------------------------------------
------------------------------------------------------------
------------------------------------------------------------
------------------------------------------------------------
------------------------------------------------------------
------------------------------------------------------------
------------------------------------------------------------
----------------------------------------------
>DNA6-3_DR|558992
------------------------------------------------------------
------------------------------------------------------------
------------------------------------------------------------
------------------------------------------------------------
------------------------------------------------------------
------------------------------------------------------------
------------------------------------------------------------
------------------------------------------------------------
------------------------------------------------------------
-----------------------------------tatggaaggtaa--------ctcct
gccaat---tt-------------------------------------------------
------------------------------------------------------------
------------------------------------------------------------
---------------caaataaat---taaa---------ttaatgctgtaaa-tgaaaa
---tgaaga--gcaga-tgaac----acttccat--------------------------
-------------------------------------------------------tcact
---aaagatctgccga--------------------------------------------
----------cattactaat-cag-a--tgatttta------------------------
-tttagat--gttcac-tgtgaca-------ac------acctcgtccc-----------
------------------------------------------------------------
------------------------------------------------------------
------------------------------------------------------------
------------------------------------------------------cgtcaa
ac--c-cataa----------------------at-a--aaa-tg---aagctgcaga-t
tt---aacatttgatt--------------acctctgcatttctgcatcaagactgc--c
-gatattaaaatgaaaagccaaac--------t-gcaaactaaaatgc------------
--aaacacaatat-----tcacaaagcctgttgttaa-----------------------
------------------------------------------------------------
------------------------------------------------------------
------------------------------------------------------------
------------------------------------------------------------
------------------------------------------------------------
------------------------------------------------------------
------------------------------------------------------------
------------------------------------------------------------
------------------------------------------------------------
------------------------------------------------------------
------------------------------------------------------------
------------------------------------------------------------
------------------------------------------------------------
----------------------------------------------
>DNA6-3_DR|646421
------------------------------------------------------------
------------------------------------------------------------
------------------------------------------------------------
------------------------------------------------------------
------------------------------------------------------------
------------------------------------------------------------
------------------------------------------------------------
------------------------------------------------------------
------------------------------------------------------------
------------------------------------------------------------
------------------------------------------------------------
------------------------------------------------------------
------------------------------------------------------------
------------------------------------------------------------
------------------------------------------------------------
------------------tataaacattaataacacgctttgt-aaaaattgtgtttgca
-tt--ttattttttagtttgg----cttttca-ttttaatattgga-------agtcttg
atgcgg----aaacgcagt--gaa-a--tgaaatgct--aaat-tggcaactttttatat
-ttttctt--tatcga-tttgacaggata-gac------atgttgtcacagtgaaaatga
--------aaactacaaata-------------attttatttt-----------------
------------------------------------------------------------
------------------------------------------------------------
----------------------------------------------------atttttaa
tt-tt-ggcagatatttagcgaacaatgct---tt-a--taa-at---aacttgtaaa-t
ct----ggtttttatt--------------ttaatttt---------------------c
-aatgttttattga-------------tttatt-------taaaat--------------
--tagcagggatt-----------acc---------------------------------
------------------------------------------------------------
----------tttcata-------------------------------------------
------------------------------------------------------------
------------------------------------------------------------
------------------------------------------------------------
------------------------------------------------------------
------------------------------------------------------------
------------------------------------------------------------
------------------------------------------------------------
------------------------------------------------------------
------------------------------------------------------------
------------------------------------------------------------
------------------------------------------------------------
----------------------------------------------
>DNA6-3_DR|646422
------------------------------------------------------------
------------------------------------------------------------
------------------------------------------------------------
------------------------------------------------------------
------------------------------------------------------------
------------------------------------------------------------
------------------------------------------------------------
------------------------------------------------------------
------------------------------------------------------------
-----------------------------------tatggaaggtaat-------tttct
aataat---tt-------------------------------------------------
------------------------------------------------------------
------------------------------------------------------------
-------------------taaat----aaatgaaat----aaacattggaaa-ttaaaa
---tgaaaa--cccga-ttaac----aatttcgttgtaa---------------------
-------------------------------aacgctgttcgc-aaa----atatctg--
------------------------------------------------------------
--ccaa----aattgaaaat-gaa-a----------------------------------
------------------------------------------------------------
------------------------------------------------------------
------------------------------------------------------------
------------------------------------------------------------
------------------------------------------------------------
------------------------------------------------------------
-----------ttatt--------------ttatttc-----------------------
------------------------------------------------------------
------------------------------------------------------------
------------------------------------------------------------
------------------------------------------------------------
------------------------------------------------------------
------------------------------------------------------------
------------------------------------------------------------
------------------------------------------------------------
------------------------------------------------------------
------------------------------------------------------------
------------------------------------------------------------
------------------------------------------------------------
------------------------------------------------------------
------------------------------------------------------------
------------------------------------------------------------
----------------------------------------------
>DNA6-3_DR|646423
------------------------------------------------------------
------------------------------------------------------------
------------------------------------------------------------
------------------------------------------------------------
------------------------------------------------------------
------------------------------------------------------------
------------------------------------------------------------
------------------------------------------------------------
------------------------------------------------------------
-----------------------------------tatggaaggtaa--------atcct
gccaat---tt-------------------------------------------------
------------------------------------------------------------
------------------------------------------------------------
---------------taaacaaat---caaat---------aaacattggaaa-tgaaaa
---tgaaaa--tcaga-tgaac----aatttcattt------------------------
--------------------------------------------taaaacactgtttgca
---aaatatttgccaa--------------------------------------------
----------aattgaaaac-aaa-a--ttaaatta--------------ttta-----a
-ttttcat--tttcac-tttgaca-------ac------acatcgtccc-----------
------------------------------------------------------------
------------------------------------------------------------
------------------------------------------------------------
------------------------------------------------------tgtcaa
at--t-gataa----------------------tt-a--aaa-tg---aagttgccaa-t
tt---aacatttcatt--------------tttactgcatttccacgtcaagactgc--c
-aatattaaaatacaaagcca--------aact-gaaa----------------------
------------------------------------------------------------
------------------------------------------------------------
------------------------------------------------------------
------------------------------------------------------------
------------------------------------------------------------
------------------------------------------------------------
------------------------------------------------------------
------------------------------------------------------------
------------------------------------------------------------
------------------------------------------------------------
------------------------------------------------------------
------------------------------------------------------------
------------------------------------------------------------
------------------------------------------------------------
----------------------------------------------
>DNA6-3_DR|646424
------------------------------------------------------------
------------------------------------------------------------
------------------------------------------------------------
------------------------------------------------------------
------------------------------------------------------------
------------------------------------------------------------
------------------------------------------------------------
------------------------------------------------------------
------------------------------------------------------------
------------------------------------------------------------
------------------------------------------------------------
------------------------------------------------------------
------------------------------------------------------------
-----------------------------aatg--------aaaaagtgtcaa-taaaag
----gaaag-cttaca-tttac----attttaatttgaattgtgtcactattatag----
------------------cgtgaacattaataacacgctttgt-aaaaattgtgtttgca
-tt--ttatttttcagtttgg----ctttgta-ttttaatattggc-------agtcttg
acgtgg----aaatgcagta-aaa-a--tgacatgtt--aaat-tggcaacttc-----a
-ttttaat--tatcaa-tttgacagggac-gat------gtgttgtcaaagtgaaaatga
--------aaatt--aaata-------------atttaatttt-----------------
------------------------------------------------------------
------------------------------------------------------------
----------------------------------------------------gtttttaa
tt-tt-ggcagatattttgcaaacagtgtt---tt-a--aaa-tg---aaattgttta-t
ct----gattttcatt--------------ttcatttc---------------------c
-aatgtttatttga-------------tttgtt-------taaaat--------------
--tggcaggattt-----------acc---------------------------------
------------------------------------------------------------
----------ttccata-------------------------------------------
------------------------------------------------------------
------------------------------------------------------------
------------------------------------------------------------
------------------------------------------------------------
------------------------------------------------------------
------------------------------------------------------------
------------------------------------------------------------
------------------------------------------------------------
------------------------------------------------------------
------------------------------------------------------------
------------------------------------------------------------
----------------------------------------------
>DNA6-3_DR|646425
------------------------------------------------------------
------------------------------------------------------------
------------------------------------------------------------
------------------------------------------------------------
-------------------------------------------------------gaaag
ctggaaaacc----attgactttacctagctaatttagctat----ctt-----gttttt
agtac-------taacaagttgtt-aa--cgtca-gaagacctaatac-ag--tatactg
tacaacttcatcacaaggcctaacgcacttatgc---tgcattttctc-tgccctttgag
gaagcccgcgaggcctgctgtgggacggatatttgacgtttggttctcctgtgtcccctg
ttcctcttgctgtaccaatgcagcagctgcatca-cattaaagctgactaacag-ttttt
gccatt---ttacttctgttatac-tgtatatacactcgt-aactcacgctgtccc---a
tccatcaaaacca---tgcttctgctcacgggctctgt------g--aaagcactcaacg
-tcacttcaatacgcacctcccactgattagcataggctttgcatacaggttgaggttga
aaatgaaatcgaaaa-taaaaact---gaaatg--------aaaaagtgtcaa-taaaag
----gaaaa-cttaaa-tttac----attttaatttgaattgtgtcactatcattg----
------------------tgtgaatattaataaaatgctttgt-caaaattatgtttgca
-tt--ttatttttcagtttga----cttttta-ttttaatattggc-------agtctta
acatga----aaatgcagta-aaa-a--tgaaatgtt--aaat-cggcaacttc-----a
-ttttaat--tatcaa-tttgactgggac-aat------gtgttgtcaaagtgaaaatga
--------aaatt--aaata-------------attttatttt-----------------
------------------------------------------------------------
------------------------------------------------------------
----------------------------------------------------gttttcaa
tt-tt-ggcagatattttgcgaacagtgtt---aa-a--aaa-tg---aaattgttaa-t
ct----gattttcatt--------------ttaatttc---------------------c
-attttttatttga-------------tttatt-------taaaat--------------
--tggcaggattt-----------acc---------------------------------
------------------------------------------------------------
----------ttccata-------------------------------------------
------------------------------------------------------------
------------------------------------------------------------
------------------------------------------------------------
------------------------------------------------------------
------------------------------------------------------------
------------------------------------------------------------
------------------------------------------------------------
------------------------------------------------------------
------------------------------------------------------------
------------------------------------------------------------
------------------------------------------------------------
----------------------------------------------
>DNA6-3_DR|646426
------------------------------------------------------------
------------------------------------------------------------
------------------------------------------------------------
------------------------------------------------------------
------------------------------------------------------------
------------------------------------------------------------
------------------------------------------------------------
------------------------------------------------------------
------------------------------------------------------------
-----------------------------------tatggaaggtaa--------atcct
gccaat---tt-------------------------------------------------
------------------------------------------------------------
------------------------------------------------------------
---------------taaataaat---ctaat---------aaacattgcaaa-tgaaaa
---tgaaaa--tcaga-ttaac----aatttcattt------------------------
--------------------------------------------taaaacacttttcgca
------------------------------------------------------------
----------aaatgaaaattaaata-----------------------atctc-----a
-ttttcgt--ttttaattttggca------gat---------------------------
------------------------------------------------------------
------------------------------------------------------------
------------------------------------------------------------
------------------------------------------------------------
---at------tttg----cgaacagtgtt---tt-a--aaa-tt---aaattgttaa-t
ct----gattttcatt--------------ttgatttc---------------------c
-aatgtttga-----------------tttatt-------taaaat--------------
--tggcaggatttacc--------------------------------------------
------------------------------------------------------------
----------ttccat--------------------------------------------
------------------------------------------------------------
------------------------------------------------------------
------------------------------------------------------------
------------------------------------------------------------
------------------------------------------------------------
------------------------------------------------------------
------------------------------------------------------------
------------------------------------------------------------
------------------------------------------------------------
------------------------------------------------------------
------------------------------------------------------------
----------------------------------------------
>DNA6-3_DR|646427
------------------------------------------------------------
------------------------------------------------------------
------------------------------------------------------------
------------------------------------------------------------
------------------------------------------------------------
------------------------------------------------------------
------------------------------------------------------------
------------------------------------------------------------
------------------------------------------------------------
-----------------------------------tatggaaggtaa--------atcc-
accaat---tt-------------------------------------------------
------------------------------------------------------------
------------------------------------------------------------
---------------taaataaat---caaat---------aaaaaatggaaa-ttaaaa
---tgaaaa--tcaga-ttaac----aatttcattt------------------------
--------------------------------------------taaaacactgttcgca
---aaatatcggccaa--------------------------------------------
----------agttgaaaac-gaa-a--ttaaatta--------------tttc-----a
-ttttcat--tttcac-tttgaca-------ac------acatcgtccc-----------
------------------------------------------------------------
------------------------------------------------------------
------------------------------------------------------------
------------------------------------------------------tgtcaa
at--t-gataa----------------------tt-a--aaa-tg---aagttgccga-t
tt---aacattacatt--------------ttcactgcatttccacgtcaagactgt--c
-aatattaaaataaaaagcca--------aact-gaaaaataaaatgc----------aa
cacaat----ttttac------aaagcgtgttattaatattcacgctataatagtg--ac
aatttaaattaaaatttaaatgtaagctttccttttactgacactttttcatttcaattt
tcattttcgatttcattttcaacctca----------------------------acctg
tatgcaaagcctatgctaatcagtgggaggggcgtatt----------------------
------gtaatttgcagatgatccctaacactgcgtgcatgactgcctggccgcgaattt
aaaacct-aaaaccaactttaccaagctaatttagctgtctttcaaagattttagtacta
acaagttgttaacgtcacaagacctaatacattatactatacaacttcatcacaaggcct
accgcacttacgctg-cagtttctctacccattgaggaagccagcgactcttgctgtggg
acgaatgtttgatgtttggttctcctgtgtcccctgttcctcttgcttgaccaatggagc
agctgcttcatgtaaaagctgactaacagtttttgccattttacttctgttatactgtat
atacactcgtaactcacgctgtcccatccattaaaaccgtgcttctgccctcgggctttg
tga-----aacactcgacgtcacttgaaaacgcccctaccattgattag-cataggcttt
gcatacaggaaatcgaaaatgaaaactgaaaagtgtcaataaaaggaaagcttaaacatt
ttaatttacattgtgtcactattatagcctgaatattaataacaattttggcagatattt
tgcgaacatttagaatgaaattgttaatctgattttcattttaatt
>DNA6-3_DR|646428
------------------------------------------------------------
------------------------------------------------------------
------------------------------------------------------------
------------------------------------------------------------
------------------------------------------------------------
------------------------------------------------------------
------------------------------------------------------------
------------------------------------------------------------
------------------------------------------------ctgtgtcccgtg
ttcctcttgctgtaccaatgcagcagctgcttca-cgtaaaagctgactaatag-ttttt
gccatt---ttacctctgttataa-tgtatttacactagt-aactcacgctgtccc---a
tccattaaaaccg---tgcttctgccctcgggctctgt--gtgtg--aaagcactcgacg
-tcacttgaatacgcccctcccactgattagcataggctttgcatacagctttaagttga
aaatgaaatcgaaag-tgaaaact---gaaatg--------aaaaagtgtcaa-taaaag
----gaaag-cttaaa-tttac----attttcatttgaattgtgtcactattatag----
------------------tgttaacattaataacacgctttgt-aaaaattgtgtttgca
-ta--ttatttttcagtttgg----cttttta-ttttattattggc-------agtcttg
acgtgg----aaatgcagtg-aaa-a--tgaaatgtt--aaat-tggcaacttc-----a
-ttttaaa--tatcaa-tttgacagggac-gat------gtgttgtcaaagtgaaagtga
aaat--taaaatg--aaata-------------atttcattcc-----------------
------------------------------------------------------------
------------------------------------------------------------
----------------------------------------------------gttttcaa
tt-tt-ggcacatattttgcgaacagtgtt---tt-a--aaa-tg---aaattgttaa-t
ct----gattttcatt--------------ttcatttt---------------------c
-aatgtttttttga-------------tttatt-------taaaat--------------
--tggcaggattt-----------acc---------------------------------
------------------------------------------------------------
----------ttccata-------------------------------------------
------------------------------------------------------------
------------------------------------------------------------
------------------------------------------------------------
------------------------------------------------------------
------------------------------------------------------------
------------------------------------------------------------
------------------------------------------------------------
------------------------------------------------------------
------------------------------------------------------------
------------------------------------------------------------
------------------------------------------------------------
----------------------------------------------
>DNA6-3_DR|646429
------------------------------------------------------------
------------------------------------------------------------
------------------------------------------------------------
------------------------------------------------------------
------------------------------------------------------------
------------------------------------------------------------
------------------------------------------------------------
------------------------------------------------------------
------------------------------------------------------------
------------------------------------------------------------
------------------------------------------------------------
------------------------------------------------------------
------------------------------------------------------------
-------------aa-tgaaaact---gaaata----------aaagtgtcaa-taaaag
----gaaag-cttaca-tttac----attttcacttgaattgtgtccctattattg----
------------------tgtgaacaataataaaacgctttgt-aaaaattgtgtttgca
-tt--ttatttttcagtttgg----ctgttta-ttttaatat-----------agtcttg
atgagg----aaatgcagcg-aag-a--taaa--gtt--aaat-cggcaacttc-----a
-ttttaat--tatcga-tttgacagggac-gat------gtgttgtcaaagagaaaatga
aat---------------------------------------------------------
------------------------------------------------------------
------------------------------------------------------------
------------------------------------------------------------
---------------------aatagtgtt---tt-a--aaa-tg---aaattttaaa-t
ct----gattttcatt--------------taaatttt---------------------c
-aatgcttgtttga-------------tttatt-------taaaat--------------
--tatcaggattt-----------acc---------------------------------
------------------------------------------------------------
----------tttcaca-------------------------------------------
------------------------------------------------------------
------------------------------------------------------------
------------------------------------------------------------
------------------------------------------------------------
------------------------------------------------------------
------------------------------------------------------------
------------------------------------------------------------
------------------------------------------------------------
------------------------------------------------------------
------------------------------------------------------------
------------------------------------------------------------
----------------------------------------------
>DNA6-3_DR|646430
------------------------------------------------------------
------------------------------------------------------------
------------------------------------------------------------
------------------------------------------------------------
------------------------------------------------------------
------------------------------------------------------------
------------------------------------------------------------
------------------------------------------------------------
------------------------------------------------------------
------------------------------------------------------------
------------------------------------------------------------
------------------------------------------------------------
------------------------------------------------------------
------------------------------------------------------------
------------------------------------------------------------
------------------------------------------------------------
------------------------------------------------------------
------------------------------------------------------------
------------------------------------------------------------
------------------------------------------------------------
------------------------------------------------------------
------------------------------------------------------------
------------------------------------------------------------
------------tattttgcaaacagtgtt---tt-a--taa-tg---gaattgctaa-c
ct----ggttttcatt--------------tcaattgc---------------------t
-aatgtttatctaa-------------attatt-------taacat--------------
--tttcaggaatt-----------acc---------------------------------
------------------------------------------------------------
----------ttcc----------------------------------------------
------------------------------------------------------------
------------------------------------------------------------
------------------------------------------------------------
------------------------------------------------------------
------------------------------------------------------------
------------------------------------------------------------
------------------------------------------------------------
------------------------------------------------------------
------------------------------------------------------------
------------------------------------------------------------
------------------------------------------------------------
----------------------------------------------
>DNA6-3_DR|731016
------------------------------------------------------------
------------------------------------------------------------
------------------------------------------------------------
------------------------------------------------------------
------------------------------------------------------------
------------------------------------------------------------
------------------------------------------------------------
------------------------------------------------------------
------------------------------------------------------------
-----------------------------------tatggaaggtaa--------atctt
gctcat---tt-------------------------------------------------
------------------------------------------------------------
------------------------------------------------------------
---------------taaataaat---caaa---------ctaacattggaag-ctaaag
---tgaaaa--ccaga-ttaac----aatttgatta------------------------
--------------------------------------------taaaacactgttcgct
---aaatatctgccaa--------------------------------------------
----------aattgaaaat----------------------------------------
------------------------------------------------------------
------------------------------------------------------------
------------------------------------------------------------
------------------------------------------------------------
------------------------------------------------------------
------------------------------------------------------------
------------------------------------------------------------
------------------------------------------------------------
------------------------------------------------------------
------------------------------------------------------------
------------------------------------------------------------
------------------------------------------------------------
------------------------------------------------------------
------------------------------------------------------------
------------------------------------------------------------
------------------------------------------------------------
------------------------------------------------------------
------------------------------------------------------------
------------------------------------------------------------
------------------------------------------------------------
------------------------------------------------------------
------------------------------------------------------------
----------------------------------------------
>DNA6-3_DR|731017
------------------------------------------------------------
------------------------gttttggttct-------------------------
----------------------------------------------------------gt
tgatgtaag---------------------------------------------------
------------------ttgcagatgatccctaaaactgcttgcatgaatgt-gagaga
acaccatacctaaaaccaactttatcaagcaaattaagccaatattttttcaaagatttt
ggtac-------taacaagttgttaacgt-----gcaagacgtaatac-ag--tatactg
tatgagttcatcacaaggtctgccgtactagcaa---tgcagaatctc-tgcccatcgaa
gaagcccacgactcctgctgcgggacggatgtttgacgaatggttatcctgtgtcctctg
ttcctctagctgtaccaat---------------ctatggaaggtta--------atcct
gccaat---tt-------------------------------------------------
------------------------------------------------------------
------------------------------------------------------------
---------------taaataaat---caaa---------ttaacattggaaa-ctaaaa
---cgaaaa--ccaga-ttaac----agtttgatta------------------------
--------------------------------------------taaaacacagttcgct
---aaatatctggcaa--------------------------------------------
----------aattgaaaat-gat-a-t--------------------tgttta-----a
-ttttcat--tttcac-tgtgaca-------ac------acatcgtccc-----------
------------------------------------------------------------
------------------------------------------------------------
------------------------------------------------------------
------------------------------------------------------tgtcaa
at--c-aatca----------------------tt-a--aaa-tg---aagtttccca-t
tt---aacatt-------------------------------------------------
------------------------------------------------------------
------------------------------------------------------------
------------------------------------------------------------
------------------------------------------------------------
------------------------------------------------------------
------------------------------------------------------------
------------------------------------------------------------
------------------------------------------------------------
------------------------------------------------------------
------------------------------------------------------------
------------------------------------------------------------
------------------------------------------------------------
------------------------------------------------------------
------------------------------------------------------------
------------------------------------------------------------
----------------------------------------------
>DNA6-3_DR|731018
------------------------------------------------------------
------------------------------------------------------------
------------------------------------------------------------
------------------------------------------------------------
--------------------gcagatgatccctaacactgcgtgcatgactgtgtggcga
atatcaaacctaaaaccaactttaccgagatgatttagcggt----ctttcaaagatttt
agtac-------taacaagttgtt-aa--cgtca-caagacctaatac-ag--tatacta
aacgactttatcacaaggcctaccgcacttacgc---tgcagtttctc-tgcccaccgag
gaagcccgcgactcctgatgcaggacgaaagtttgacgtttggttctcctgtgtctcgtt
ttcctcttgctgtatcaatgcagcagctgcttca-cataaaagctgactaacag-ttttt
gccatt---ttacttctgttatac-tgtatttacactagtaaactcacgctgtctc---a
tccatcaaaacgt---tgcttctgccctcgagc----t--atgtg--aaagcactcgacg
-ttacttgaatacgcccctcccactgattagcataggctttgcatacagcttgaagttga
aaatgaaatcgaaaa-tgaaaact---gaaatg--------aaaaagtgtcaa-taaaag
----gaaag-cttcaa-tttac----attttcatttgaattgtgtcactattatag----
------------------tgtgaatattaataatacgctttgt-aaatattgtgtttgca
-tt--ttatttttcagtttgg----cttttta-ttttaattttggc-------agtcttg
acgtgg----aaatgcagtg-aaa-a--tgaaatgtt--aaat-tggcaacttc-----a
-atttaat--tatcaa-tttgacagggac-gat------gtgttgtcaaagtgaaaatga
aaataaaaaaatt--aaata-------------atttaatttc-----------------
------------------------------------------------------------
------------------------------------------------------------
----------------------------------------------------attttcaa
tt-tt-ggcagatattttgcgaacagtgtt---tt-a--aaa-tg---aaattgttaa-t
ct----ggttttcatt--------------ttcatttc---------------------c
-aatgtttatttga-------------tttatt-------taaaat--------------
--tggcaggattt-----------agc---------------------------------
------------------------------------------------------------
----------ttccata-------------------------------------------
------------------------------------------------------------
------------------------------------------------------------
------------------------------------------------------------
------------------------------------------------------------
------------------------------------------------------------
------------------------------------------------------------
------------------------------------------------------------
------------------------------------------------------------
------------------------------------------------------------
------------------------------------------------------------
------------------------------------------------------------
----------------------------------------------
>DNA6-3_DR|731019
------------------------------------------------------------
------------------------------------------------------------
------------------------------------------------------------
------------------------------------------------------------
------------------------------------------------------------
------------------------------------------------------------
------------------------------------------------------------
------------------------------------------------------------
------------------------------------------------------------
------------------------------------------------------------
------------------------------------------------------------
------------------------------------------------------------
------------------------------------------------------------
------------------------------------------------------------
------------------------------------------------------------
------------------------------------------------------------
------------------------------------------------------------
------------------------------------------------------------
-----------------------------------------------------------a
--------aatta--aaata-------------atttcatttc-----------------
------------------------------------------------------------
------------------------------------------------------------
----------------------------------------------------cttttcaa
tt-tt-ggcagacattttgcgaacaatgtt---tt-a--aaa-tg---aaattgttaa-t
ct----gattttcatt--------------ttcatttc---------------------c
-agtgtttatttga-------------ttaatt-------taaaat--------------
--tggcaggattt-----------acc---------------------------------
------------------------------------------------------------
----------ttccata-------------------------------------------
------------------------------------------------------------
------------------------------------------------------------
------------------------------------------------------------
------------------------------------------------------------
------------------------------------------------------------
------------------------------------------------------------
------------------------------------------------------------
------------------------------------------------------------
------------------------------------------------------------
------------------------------------------------------------
------------------------------------------------------------
----------------------------------------------
>DNA6-3_DR|731020
------------------------------------------------------------
-----------------------------------------acaccagctaaa-------
------------------------------------------gatggactctggagacag
tgata-aat---------------------------------------------------
------------------ttgcagatgatccctaacactgcgtgcatgaatgtctggcga
ataccaaacctaaaaccaactttaccgagctgatttagctgt----ttttcaaagatttt
agtac-------taacaagttgtt-aa--cgtca-caagacttaatactct--tgtacta
tacgacttcatcacaaggcctaccgcacttacgc---tgcagtttcaa-tggccaccgag
gaagcccgcgactcctgctgcgggacggaagtttgacgtttggttctcctgtgtcccctg
ttcctcttgctgtaccaatgcagcagctgcttca-cgtaaaagctgactaacag-gattt
gccatt---ttacctctgttatac-tgtatttacactagt-aactcacgctgtccc---a
tccatcaaaaccg---tgcttctaccctcgggctctgt--gtgtg--aaagcactcgacg
-tcacttgaatacgcccctcccactgattagcatagactttgcatacagctttaagttaa
aaattaaatcgaaaa-tgaaaact---gaaatg--------aaaaagtgtcaa-taaaag
----gaaag-cttaaa-tttac----attttcatttgaattgtgtcactattatag----
------------------cgtgaacattaataacacgctttgt-aaaaattgtgtttgca
-tt--ttatttttcagtttgg----cttttta-ttttaatattggc-------agtcttg
acgtgg----aaatgcagtg-aaa-a--tgaaatgtt--aaat-tggcaacttc-----a
-ttttaat--tatcaa-tttgacagggac-gat------gtgttgtcaaagagaaaatga
--------aaatg--aaata-------------atttcagat------------------
------------------------------------------------------------
------------------------------------------------------------
------------------------------------------------------------
-------gcagatattttgcgaacagtgtt---tt-a--aaa-tg---aaattgttaa-t
ct----gattttcatt--------------ttcatttc---------------------c
-aatgtttatttga-------------tttatt-------taaaat--------------
--tggcaagattt-----------acc---------------------------------
------------------------------------------------------------
----------ttccata-------------------------------------------
------------------------------------------------------------
------------------------------------------------------------
------------------------------------------------------------
------------------------------------------------------------
------------------------------------------------------------
------------------------------------------------------------
------------------------------------------------------------
------------------------------------------------------------
------------------------------------------------------------
------------------------------------------------------------
------------------------------------------------------------
----------------------------------------------
>DNA6-3_DR|731021
------------------------------------------------------------
------------------------------------------------------------
------------------------------------------------------------
------------------------------------------------------------
------------------------------------------------------------
------------------------------------------------------------
------------------------------------------------------------
------------------------------------------------------------
------------------------------------------------------------
-----------------------------------tatgaaaggtaa--------gccca
gccaat---tt-------------------------------------------------
------------------------------------------------------------
------------------------------------------------------------
---------------ttaagaaat---taat---------taaacattggaaa-tgaaaa
---tgaaaa--ccaga-taaac----aatttcatta------------------------
--------------------------------------------taaaacactgtttgta
---aaatatctgcaaa--------------------------------------------
----------aattgaaaca-aat-t--t-----------------------tt-----t
-ttttcat--tttcac-tgtgaaa-------ac------acatccaccc-----------
------------------------------------------------------------
------------------------------------------------------------
------------------------------------------------------------
------------------------------------------------------tgtcat
at--c-gataa----------------------at-a--agc-tg---aagttaccga-t
tt---aacattttaat--------------tttactgcatttctgggtcaagactgc--c
-aatattaaaaagaaaagccaaac--------t-gaaaaataaaatac------------
--aaacataattt-----ttaaaaagc---------------------------------
------------------------------------------------------------
------------------------------------------------------------
------------------------------------------------------------
------------------------------------------------------------
------------------------------------------------------------
------------------------------------------------------------
------------------------------------------------------------
------------------------------------------------------------
------------------------------------------------------------
------------------------------------------------------------
------------------------------------------------------------
------------------------------------------------------------
------------------------------------------------------------
----------------------------------------------
>DNA6-3_DR|731022
------------------------------------------------------------
------------------------------------------------------------
------------------------------------------------------------
------------------------------------------------------------
------------------------------------------------------------
------------------------------------------------------------
------------------------------------------------------------
------------------------------------------------------------
------------------------------------------------------------
-----------------------------------tatggaaggtaa--------ttcct
gccaat---tt-------------------------------------------------
------------------------------------------------------------
------------------------------------------------------------
---------------tacataaat---caaa---------taaacactggata-ttaaaa
---tgaaaa--ccaga-ttaaca---attt------------------------------
-------------------------------------------------cattattaaag
---cactatttccaaaattgat--------------------------------------
----------aataaaatg----------acaatagttt---------------------
-atctggt--tttcat-ttt----------------------------------------
------------------------------------------------------------
------------------------------------------------------------
------------------------------------------------------------
------------------------------------------------------------
---------------------------------------------------------a-a
tt---tcattttaatg--------------ttcatttaattt--------atg------t
-aaaatttgcaggacttacctt--------------------------------------
------------------------------------------------------------
------------------------------------------------------------
------------------------------------------------------------
------------------------------------------------------------
------------------------------------------------------------
------------------------------------------------------------
------------------------------------------------------------
------------------------------------------------------------
------------------------------------------------------------
------------------------------------------------------------
------------------------------------------------------------
------------------------------------------------------------
------------------------------------------------------------
------------------------------------------------------------
----------------------------------------------
>DNA6-3_DR|731023
------------------------------------------------------------
------------------------------------------------------------
-----------------------------------------------gctttggttctgt
cgatgtaat---------------------------------------------------
------------------ttgcagatgatccctaagactgcgtgcatgactgtctggcaa
atatcaaacctaaaaccaactttaccgagctaatttagctgt----cttttaaagattgt
agtac-------taacaagttgtt-aa--cgtca-ca-gaccttatac-ag--tatacaa
tacaacttcatcacaaggcctaccgtacttacgc---tgcagtttctc-tgcccatcaag
gaagcccgcgactcctgctgcgggacggatgtttgacgtttggttctcctgtgtcccctg
ttcctcttgctgtaccaatgcagcagctgcttca-cgtaaaagctgactaacag-ttttt
gccatt---tttcttctgttatac-tgtatatacactagt-aactcacgctgtccc---a
tccatcaaa-cca---tacttctgccctcgggctctgt--------gaaagcactcaacg
-tctcttgaataagcccctcccactgataagcatggcctttgcatacagattgaggttga
aaatgaaatcgaaaa-tgaaaact---gaaatg--------aaaaagagtcat-taaaag
----gaaag-cttaaa-cttac----attttaatttgaattgtgtcactattatag----
------------------cgtgaatattaataacacgctttgt-aaaaattgtgtttgct
-tt--ttattttttagtttgg----cttttta-ttttaatattgtc-------agtcttg
acgcgg----aaacacagag-aaa-a--ttatatgtt--aaat-tggcaacttc-----a
-ttttaat--tatcaa-tttgacaggcgc-ggt------gtgttttcaaagtgaaaacga
aaat--gaaaatt--aaata-------------atttcatttt-----------------
------------------------------------------------------------
------------------------------------------------------------
----------------------------------------------------gttttcaa
tt-tt-agcagatattttgcgaacggtgtt---tt-a--aaa-ag---aaattgttaa-t
ct----gatttttatt--------------ttaagttc---------------------c
-aatgtttatttga-------------tttatt-------taaaat--------------
--tagctgtaatt-----------acc---------------------------------
------------------------------------------------------------
----------ttccata-------------------------------------------
------------------------------------------------------------
------------------------------------------------------------
------------------------------------------------------------
------------------------------------------------------------
------------------------------------------------------------
------------------------------------------------------------
------------------------------------------------------------
------------------------------------------------------------
------------------------------------------------------------
------------------------------------------------------------
------------------------------------------------------------
----------------------------------------------
>DNA6-3_DR|731024
------------------------------------------------------------
------------------------------------------------------------
------------------------------------------------------------
cgatgtaat---------------------------------------------------
------------------ttgcagattatccctaacactcc-tgcatca----ctggcaa
atagtaaacctaaaaccaactttaccgagctaatttattttt----ctttcaaagatttt
agtac-------taaca-gttgtt-ga--cgtca-caagacctaatac-agtatatg---
-----------------------tgcacttacgc---tgcagtttctc-tgcccatagag
gaagcccgcgact----ctgcggtacggatgtttgacgtttggttctcctgtatcctcgg
ttcttcttgctgtaccaatgcagcagcggcttca-cgtaaaagctgactaacgg-ttttt
gccaat---ttacttctgttatac-tgtat----actagt-aacccaagctgtccc---a
tccatcaaaaccg---tgcttctgcccttggactctgt------g--aaagcactcgacg
-tcacttgaatacgctcctcccactgattagcataggttttgcatacaggttgaggttga
aaatgaaatcgaaaa-tgaaaact---ga-------------aaaagtgtcaa-taaaag
----ggaag-cttaaa-tttac----attttcatttgaattgtgtcactattatag----
------------------agtaaatattaataacacgctttgt-aaaaattttgtttgca
-tt--ttatttttcagtttgg----tctttta-ttttaaaattgtc-------agtcttg
acctgg----aaatgcagtg-aaa-a--ttaaatgtt--ttat-tgacaacttc-----a
-ttttaat--tagcaa-tttgacagggac-gat------gtgttgtcaaagtgaaaatga
aa--------att--aaatg-------------atttcatttt-----------------
------------------------------------------------------------
------------------------------------------------------------
----------------------------------------------------gttttcaa
tt-tt-ggcagatattttgtaaacagtgtt---tt-a--aaa-tg---aaattgttaa-t
ct----gattttcatc--------------ttaatttc---------------------a
-aatgtttatttga-------------tttatt-------tgaaat--------------
--tggcaggattt-----------acc---------------------------------
------------------------------------------------------------
----------ttccatatatggaatgtaaatcc---tgccaatttta--------aataa
atcaaataaacatttgaaattaaaatgaaaatcag------------tcaatct------
--------gttcgcaaaatatctgccaaaattgaaaa-----------a---gaaaggaa
gtcattt-aatttaatccttgtcaaattaatgaagttgccaatttaacatttcagtttca
ctgcatttccggggcaagactgcctattaaaataaaaagccaaactgaaaaataaaacca
aacacaatttt-------------------------------------------------
------------------------------------------------------------
------------------------------------------------------------
------------------------------------------------------------
------------------------------------------------------------
------------------------------------------------------------
------------------------------------------------------------
----------------------------------------------
>DNA6-3_DR|731025
------------------------------------------------------------
------------------------------------------------------------
------------------------------------------------------------
------------------------------------------------------------
------------------------------------------------------------
------------------------------------------------------------
------------------------------------------------------------
------------------------------------------------------------
------------------------------------------------------------
-----------------------------------tatggaaagtaa--------tt---
----aa---tt-------------------------------------------------
------------------------------------------------------------
------------------------------------------------------------
-------------------gaaat----aaatcaact----taacattggaaa-ttaaaa
---tgaaaa--ccaga-ttgac----aatttcattataa---------------------
-------------------------------aacactgttcac-aaa----atatctg--
------------------------------------------------------------
--ccaa----aattaaaaaa-aaaca--taaagtaa-tttaat-------tttc-----a
-ttttaat--tttcac-tgtgaca------------ac-aca------------------
------------------------------------------------------------
------------------------------------------------------------
------------------------------------------------------------
------------------------------------------------------------
------------------------------------------------------------
------------------------------------------------------------
------------------------------------------------------------
------------------------------------------------------------
------------------------------------------------------------
------------------------------------------------------------
------------------------------------------------------------
------------------------------------------------------------
------------------------------------------------------------
------------------------------------------------------------
------------------------------------------------------------
------------------------------------------------------------
------------------------------------------------------------
------------------------------------------------------------
------------------------------------------------------------
------------------------------------------------------------
------------------------------------------------------------
----------------------------------------------
>DNA6-3_DR|812457
------------------------------------------------------------
------------------------------------------------------------
------------------------------------------------------------
------------------------------------------------------------
------------------------------------------------------------
------------------------------------------------------------
------------------------------------------------------------
------------------------------------------------------------
------------------------------------------------------------
-----------------------------------tatggaaggtaa--------atcct
gccaaa---ct-------------------------------------------------
------------------------------------------------------------
------------------------------------------------------------
---------------aaaataaat---caaat---------aaacattggaaa-tgaaaa
---tgaaaa--tcaga-ttaac----aatttcattt------------------------
--------------------------------------------taaaacactgttcgca
---aaatatctgccaa--------------------------------------------
----------aattgaaaac-aaa-a--ttaaatta--------------ttta-----a
-ttttcat--tttcac-tttgaca-------ac------acatcgtctc-----------
------------------------------------------------------------
------------------------------------------------------------
------------------------------------------------------------
------------------------------------------------------tgtcaa
gt--t-gataa----------------------tt-a--aag-tg---aagttgccac-t
tt---aacatttcatt--------------ttcactgcatttccgcgtctagactgc--c
-aatattaaaatgaaaagcc----------------------------------------
------------------------------------------------------------
------------------------------------------------------------
------------------------------------------------------------
------------------------------------------------------------
------------------------------------------------------------
------------------------------------------------------------
------------------------------------------------------------
------------------------------------------------------------
------------------------------------------------------------
------------------------------------------------------------
------------------------------------------------------------
------------------------------------------------------------
------------------------------------------------------------
------------------------------------------------------------
----------------------------------------------
>DNA6-3_DR|812458
------------------------------------------------------------
------------------------------------------------------------
------------------------------------------------------------
------------------------------------------------------------
------------------------------------------------------------
------------------------------------------------------------
------------------------------------------------------------
------------------------------------------------------------
------------------------------------------------------------
-----------------------------------tatggaaggtaa--------atcct
gctaat---tt-------------------------------------------------
------------------------------------------------------------
------------------------------------------------------------
---------------taaataag----caaa---------taaacgctggaaa-ttaaaa
---tgaaaa--tcaga-ttaac----aatttcattt------------------------
--------------------------------------------taaaacactgtttaca
---aaatatctgccaa--------------------------------------------
----------aattaaaaac-gaa-a--tgaaattattta--------attttc-----a
-ttttcat--ttttac-tttgaca-------ac------acattgtcac-----------
------------------------------------------------------------
------------------------------------------------------------
------------------------------------------------------------
------------------------------------------------------cgtcaa
ac--t-gataa----------------------tt-a--aaa-tg---aagttgccaa-t
tt---aacatttcatt--------------ttcattgcatttctgcgtcaaggctgc--c
-aatactaaaataaaaagccaaact------at-aaaaaataaaatgc------------
--aaacacaattt-----t-----------------------------------------
------------------------------------------------------------
------------------------------------------------------------
------------------------------------------------------------
------------------------------------------------------------
------------------------------------------------------------
------------------------------------------------------------
------------------------------------------------------------
------------------------------------------------------------
------------------------------------------------------------
------------------------------------------------------------
------------------------------------------------------------
------------------------------------------------------------
------------------------------------------------------------
----------------------------------------------
>DNA6-3_DR|812459
------------------------------------------------------------
------------------------------------------------------------
------------------------------------------------------------
------------------------------------------------------------
------------------------------------------------------------
------------------------------------------------------------
------------------------------------------------------------
------------------------------------------------------------
------------------------------------------------------------
------------------------------------------------------------
------------------------------------------------------------
------------------------------------------------------------
------------------------------------------------------------
------------------------------------------------------------
------------------------------------------------------------
------------------------------------------------------------
------------------------------------------------------------
------------------------------------------------------------
-ttttaat--tatcag-tttgacggtgac-aat------gtgttgtcaaagtaaaaatga
aagt--gaaaatt--aaata-------------atttcatttc-----------------
------------------------------------------------------------
------------------------------------------------------------
----------------------------------------------------gttttcag
tt-tt-ggcagatattttgtaaacagtgtt---t--a--aaa-tg---aaattgttaa-t
ct----gatttttatt--------------ttaatttc---------------------c
-agtgtttatttga----------------------------------------------
------------------------------------------------------------
------------------------------------------------------------
------------------------------------------------------------
------------------------------------------------------------
------------------------------------------------------------
------------------------------------------------------------
------------------------------------------------------------
------------------------------------------------------------
------------------------------------------------------------
------------------------------------------------------------
------------------------------------------------------------
------------------------------------------------------------
------------------------------------------------------------
------------------------------------------------------------
----------------------------------------------
>DNA6-3_DR|812460
------------------------------------------------------------
------------------------------------------------------------
------------------------------------------------------------
------------------------------------------------------------
------------------------------------------------------------
------------------------------------------------------------
------------------------------------------------------------
------------------------------------------------------------
------------------------------------------------------------
------------------------------------------------------------
-------------------------------------------------ctgtctt---a
tctatcaaaactg---tgcttttgctctcggactctg----------aaaacactcaacg
-tcaattgaatacgcccctcccactgattaacataggctttgcatacacgttgacgttgc
aaa-------------tgaaa-------aatta----------aaagtgtcaa-taaaag
----gaaaa-cttaaa-tgtgc----gttttaatttgaattgtgtcccgattatag----
------------------cgtgaatgttaataacaagccttgt-aaaaattgtgtttgca
-tt--ttatttttcagtttgg----cttttta-ttttaatattggc-------agtcttg
acgcgg----aaatgcagtg-aaa-a--ttaaatgtt--aaat-cggcaacttc-----a
-ttttatt--tatcga-tttgacaggg---------------------------------
----------------ataa-------------atttcatttc-----------------
------------------------------------------------------------
------------------------------------------------------------
----------------------------------------------------attttcaa
tt-tt-ggcagatattttg-----------------------------------------
------------------------------------------------------------
------------------------------------------------------------
------------------------------------------------------------
------------------------------------------------------------
------------------------------------------------------------
------------------------------------------------------------
------------------------------------------------------------
------------------------------------------------------------
------------------------------------------------------------
------------------------------------------------------------
------------------------------------------------------------
------------------------------------------------------------
------------------------------------------------------------
------------------------------------------------------------
------------------------------------------------------------
------------------------------------------------------------
----------------------------------------------
>DNA6-3_DR|812461
------------------------------------------------------------
------------------------------------------------------------
------------------------------------------------------------
------------------------------------------------------------
------------------------------------------------------------
------------------------------------------------------------
------------------------------------------------------------
------------------------------------------------------------
------------------------------------------------------------
------------------------------------------------------------
------------------------------------------------------------
------------------------------------------------------------
------------------------------------------------------------
------------------------------------------------------------
------------------------------------------------------------
------------------------------------------------------------
------------------------------------------------------------
------------------------------------------------------------
------------------------------------------------------------
------------------------------------------------------------
------------------------------------------------------------
------------------------------------------------------------
------------------------------------------------------------
------gacagatatttagtgaacagtgtt---tt-a--taa-ta---aaattgttaa-t
ct----ggttttcatt--------------ttaatctc---------------------c
-aatgcttatttga-------------tttatt-------taaaat--------------
--tggcaggattc-----------acc---------------------------------
------------------------------------------------------------
----------gtccat--------------------------------------------
------------------------------------------------------------
------------------------------------------------------------
------------------------------------------------------------
------------------------------------------------------------
------------------------------------------------------------
------------------------------------------------------------
------------------------------------------------------------
------------------------------------------------------------
------------------------------------------------------------
------------------------------------------------------------
------------------------------------------------------------
----------------------------------------------
>DNA6-3_DR|812462
------------------------------------------------------------
------------------------------------------------------------
------------------------------------------------------------
------------------------------------------------------------
------------------------------------------------------------
------------------------------------------------------------
------------------------------------------------------------
------------------------------------------------------------
------------------------------------------------------------
-----------------------------------tatggaaggtaa--------ttcct
gccaat---tt-------------------------------------------------
------------------------------------------------------------
------------------------------------------------------------
-------------------taaat----aaatcaaat----caacattggaaa-ttaaaa
---atgaaa--t-aaa-tgaat----aatttcattataa---------------------
-------------------------------aacactgttcac-aaa----agatatg--
------------------------------------------------------------
--cca-------------------------------------------------------
------------------------------------------------------------
------------------------------------------------------------
------------------------------------------------------------
------------------------------------------------------------
------------------------------------------------------------
------------------------------------------------------------
------------------------------------------------------------
------------------------------------------------------------
------------------------------------------------------------
------------------------------------------------------------
------------------------------------------------------------
------------------------------------------------------------
------------------------------------------------------------
------------------------------------------------------------
------------------------------------------------------------
------------------------------------------------------------
------------------------------------------------------------
------------------------------------------------------------
------------------------------------------------------------
------------------------------------------------------------
------------------------------------------------------------
------------------------------------------------------------
----------------------------------------------
>DNA6-3_DR|812463
------------------------------------------------------------
------------------------------------------------------------
------------------------------------------------------------
------------------------------------------------------------
------------------------------------------------------------
------------------------------------------------------------
------------------------------------------------------------
---------------------------------------------caca-----------
------------------------------------------------------------
-----------------------------------tat----------------------
------------------------------------------------------------
----------------tggttctgtc----------------------------------
------------------------------------------------------------
---------------tatataatt-tacagatgatcccta-aagctttataag-caaatg
ccctgcaaaaatcaaacctaaaatcaacttt-----------------------------
------------------------------------------------------------
------------------------------------------------------------
------------------------------------------------------------
---------------------actgagct-caa--g---atgctgtc-------------
------------------------------------------------------------
------------------------------------------------------------
------------------------------------------------------------
------------------------------------------------------------
------------------------------------------------------------
------------------------------------------------------------
------------------------------------------------------------
------------------------------------------------------------
------------------------------------------------------------
------------------------------------------------------------
------------------------------------------------------------
------------------------------------------------------------
------------------------------------------------------------
------------------------------------------------------------
------------------------------------------------------------
------------------------------------------------------------
------------------------------------------------------------
------------------------------------------------------------
------------------------------------------------------------
------------------------------------------------------------
------------------------------------------------------------
----------------------------------------------
>DNA6-3_DR|889734
------------------------------------------------------------
------------------------------------------------------------
------------------------------------------------------------
------------------------------------------------------------
------------------------------------------------------------
------------------------------------------------------------
------------------------------------------------------------
------------------------------------------------------------
------------------------------------------------------------
----------tggaccaatgcagcagctacatca-tgtaaaggctgattaaccg-ttttt
gccatt---ttacttctgt------tatatatacattagt-aactctctctgtctt---g
tccattaaaacca---tgcttctgccctcgggctctgtg--------aaaccacttaacg
-tcacttgaatacacccctcatactgattaacataggctttgcatacaggttaaagtaga
aaattaaattgaaaaaaaaaaact---caaata--------aaaagttgtcaa--aaaag
----aaaaa-cttaca-tttac----attttaattagaattgtgccactattttac----
------------------catgaatattaataac----------aaacattgcgtttgca
-at--ttattttttagtttgg----cttttca-ttttaatattatc-------agtcttg
atgcag----aaatgcagtg-aaa-a--tgaaatgct--aaaa------acttc-----a
-ttttaat--tatcga-tttgaaagggac-gat------gtgctgtcacagtgaaaatca
aaat--gaaaatt--aaata-------------atctaattta-----------------
------------------------------------------------------------
------------------------------------------------------------
----------------------------------------------------attttaaa
tt-tt-agcagatattttgcgaacagtgtt---tt-a--taa-tg---aaattgttaa-t
ct----ggttttcatt--------------ttaatgtc---------------------c
-gttgtttatttga-------------tttatt-------taaaat--------------
--tggcaggattt-----------acc---------------------------------
------------------------------------------------------------
----------ttccata-------------------------------------------
------------------------------------------------------------
------------------------------------------------------------
------------------------------------------------------------
------------------------------------------------------------
------------------------------------------------------------
------------------------------------------------------------
------------------------------------------------------------
------------------------------------------------------------
------------------------------------------------------------
------------------------------------------------------------
------------------------------------------------------------
----------------------------------------------
>DNA6-3_DR|889735
------------------------------------------------------------
------------------------------------------------------------
------------------------------------------------------------
------------------------------------------------------------
------------------------------------------------------------
------------------------------------------------------------
------------------------------------------------------------
------------------------------------------------------------
------------------------------------------------------------
-----------------------------------tatagaaggtaa--------ttcca
gccact---tt-------------------------------------------------
------------------------------------------------------------
------------------------------------------------------------
---------------taaataaat---caaa---------taaacaatggaag-ttaaaa
---tgaaaa--ccaga-ttaaaa---aatttcaca-c-----------------------
-----------------------------------------a--ctcaacactattagca
---atacacctgcaaaaattaa--------------------------------------
----------aaaataacat-gaa-a--tacaatggttt---------------------
-aatttac--atttac-actgaca-------ac------acatcgtccc-----------
------------------------------------------------------------
------------------------------------------------------------
------------------------------------------------------------
------------------------------------------------------agtcca
at--c-tttaa----------------------tt-a--aaa-tt---gagttgccga-a
tt---acaatttcatt--------------ttcactgcatttccgcatcaaga------c
-aatatttaaatgaaaaagccaaag-------t-gataaataaaatgc------------
------------------------------------------------------------
------------------------------------------------------------
------------------------------------------------------------
------------------------------------------------------------
------------------------------------------------------------
------------------------------------------------------------
------------------------------------------------------------
------------------------------------------------------------
------------------------------------------------------------
------------------------------------------------------------
------------------------------------------------------------
------------------------------------------------------------
------------------------------------------------------------
------------------------------------------------------------
----------------------------------------------
>DNA6-3_DR|889736
------------------------------------------------------------
------------------------------------------------------------
------------------------------------------------------------
------------------------------------------------------------
------------------------------------------tgcatgactg--tggtga
atatcaaacctaaaaccaactttaccgagctgatttagctgt----ctttcaacgatttt
aggac-------taacaagttgtt-aa--cgtca-caagacctaatac-agtatatacaa
tacgacttcatcacaaggcctaccgcacttacac---tgcagtttctc-tgcccactgag
gaagtccgcgactcctgctgcgggacggaagtttgacgtttggttctccagtgtcccgtg
ttcctcttgctctaccaatgaagcagctgcttca-cgtaaaagctgactaacag--tttt
gccatt---ttacttctgttatac-tgtatttacacaagtaaactcaccctgtccc---a
tccatcaaaaccg---tgcttctgccctcggtctctgt--gtgtg--aaagcactcgacg
-tcactcaaatacgcccctcccactgattagcataggctttgcatgcagcttgaagttga
aaatgaaatcgaaaa-tgaaaact---gaaatg--------aaaaagtgtcaa-taaaag
----gaaag-cttaaa-tttac----attttaatttgaattgtgtcactattatag----
------------------cgtgaacattaataacacgctttgt-aaaaatttggtttgca
-tt--ttatttttcagtttgg----cttttca-ttttaatattggc-------agtcttg
atgcgg----aaatgcagtg-aaa-a--tgaaatgtt--aaat-cggcaactac-----a
-ttttaat--tatcaa-tttgacagggac-gat------gtgttgtcaaagtgaaaatga
aaat--aaaaatg--aaata-------------atttaatttc-----------------
------------------------------------------------------------
------------------------------------------------------------
----------------------------------------------------attttcaa
tt-tt-ggcagatattttgcgaacagtgtt---tt-a--aaa-tg---aaattgttaa-t
ct----gattttcatt--------------ttcatttc---------------------c
-aatgtttatttga-------------tttatt-------taaaat--------------
--tggcaggattt-----------acc---------------------------------
------------------------------------------------------------
----------ttccata-------------------------------------------
------------------------------------------------------------
------------------------------------------------------------
------------------------------------------------------------
------------------------------------------------------------
------------------------------------------------------------
------------------------------------------------------------
------------------------------------------------------------
------------------------------------------------------------
------------------------------------------------------------
------------------------------------------------------------
------------------------------------------------------------
----------------------------------------------
>DNA6-3_DR|889737
------------------------------------------------------------
------------------------------------------------------------
------------------------------------------------------------
------------------------------------------------------------
------------------------------------------------------------
-----------agg----------------------------------------------
-----------acaatatgttgtcacag-------tgaaaatgaaaatgaaaataagtca
tttcaattcatt-----------------------t--tcaatttttggtgttttataat
gaaactgttaacct-ggtt------------------------ttcattttaatttccaa
tg---tttatttgatttatgcagaaattacctttatatggaaagtaa--------ttcct
gccaat---tt-------------------------------------------------
------------------------------------------------------------
------------------------------------------------------------
-------------------taaaa---aatatcaaat----aaacattggaaa-ttaaaa
---taaaaa--ccaga-ttaac----aatgtcatcataa---------------------
-------------------------------aacactgtttgc-aaa----ttatctg--
------------------------------------------------------------
--ccaa----aattgaaaat-aaa-t--tgaaatga-ct---------------------
-tttttac---------tgtgaca------------gc-acatcgtccctgtcaaattaa
taaa--taaaata--aag--ctgctgatttaacatttcattttcactgcatttccacgtc
aagactata--------------aaatattaaaatgaaaagccaaactgaaaaataaaat
acaaacacaatttttacaaagctttttat-------taatattcatgctataatagtaa-
------------------------------------------------------------
------------------------------------------------------------
------------------------------------------------------------
------------------------------------------------------------
------------------------------------------------------------
------------------------------------------------------------
------------------------------------------------------------
------------------------------------------------------------
------------------------------------------------------------
------------------------------------------------------------
------------------------------------------------------------
------------------------------------------------------------
------------------------------------------------------------
------------------------------------------------------------
------------------------------------------------------------
------------------------------------------------------------
------------------------------------------------------------
------------------------------------------------------------
----------------------------------------------
>DNA6-3_DR|889738
------------------------------------------------------------
------------------------------------------------------------
------------------------------------------------------------
------------------------------------------------------------
------------------------------------------------------------
------------------------------------------------------------
------------------------------------------------------------
------------------------------------------------------------
-------------------------------------------------tgtcccttctg
ttcctcttgttgtaccaatgcagcagctgcgtca-tgtaaaagctggtttacag-gtttt
gccatt---ttacttctat------aatatatacatcagt-aactcacactgtccc---a
tccattaaaaccg---tgctt-----ctcaagcttta----------aaaacactagacg
-tcacttgaatatgcccctccccctgattagcataggctttgcatacaggt---------
---ggatgttgaaca-tgaaaact---gaaata--------aaag--tgtcaa-aaatag
----gaaaa-cttatagtacat----tttttcaattcaatt-------------------
------------------------------------------------------------
------------------------------------------------------------
------------------------------------------------------------
------------------------------------------------------------
------------------------------------------------------------
------------------------------------------------------------
------------------------------------------------------------
------------------------------------------------------------
------------------------------------------------------------
------------------------------------------------------------
------------------------------------------------------------
------------------------------------------------------------
------------------------------------------------------------
------------------------------------------------------------
------------------------------------------------------------
------------------------------------------------------------
------------------------------------------------------------
------------------------------------------------------------
------------------------------------------------------------
------------------------------------------------------------
------------------------------------------------------------
------------------------------------------------------------
------------------------------------------------------------
------------------------------------------------------------
------------------------------------------------------------
----------------------------------------------
>DNA6-3_DR|889739
------------------------------------------------------------
------------------------------------------------------------
------------------------------------------------------------
------------------------------------------------------------
------------------------------------------------------------
------------------------------------------------------------
------------------------------------------------------------
------------------------------------------------------------
------------------------------------------------------------
------------------------------------------------------------
------------------------------------------------------------
------------------------------------------------------------
------------------------------------------------------------
------------------------------------------------------------
------------------------------------------------------------
------------------------------------------------------------
------------------------------------------------------------
--------------gcagtg-aaa-a--cgaaatgtc----------------------a
-ttttatt--catcat-tttcacagtgac-tat------gtgttgtcacagtaaaagtta
aact----gaattt-------------------attccattct-----------------
------------------------------------------------------------
------------------------------------------------------------
----------------------------------------------------attttcta
ct-gt-gaccaatat----aatacagtttt---ct-atatca-tg---aaatagtcaa-t
ct----gttttttc-------------------atttt---------------------t
-ataattttataga-------------tttattt------aaaaat--------------
--tcacagaat-----------a-aac---------------------------------
------------------------------------------------------------
----------ttccat--------------------------------------------
------------------------------------------------------------
------------------------------------------------------------
------------------------------------------------------------
------------------------------------------------------------
------------------------------------------------------------
------------------------------------------------------------
------------------------------------------------------------
------------------------------------------------------------
------------------------------------------------------------
------------------------------------------------------------
------------------------------------------------------------
----------------------------------------------
>DNA6-3_DR|889740
------------------------------------------------------------
------------------------------------------------------------
------------------------------------------------------------
------------------------------------------------------------
------------------------------------------------------------
------------------------------------------------------------
------------------------------------------------------------
------------------------------------------------------------
------------------------------------------------------------
-----------------------------------tatagaaagtaa--------atcct
gccagt---tt-------------------------------------------------
------------------------------------------------------------
------------------------------------------------------------
---------------taaataaat---caaa---------taaacactggaaa-ttaaaa
---tgaaaa--ccaga-ttaac----catttcatta------------------------
--------------------------------------------taaaatgctgttcgcc
---aaatatctaccaa--------------------------------------------
----------aattaaaaat-gaa-a--ttaagcat---a--------ggcttt-----g
-cattcag--gttgat-gttgaaa-------a----------------------------
------------------------------------------------------------
------------------------------------------------------------
------------------------------------------------------------
--------------------------------------------------------ttaa
at--c-gaaaa----------------------tg-a--aaactg---aagta-------
-----aaaatgtcaata---aaaaggaaactttaatgtacattttcatttgaattgttac
-actattatagcg-------------------t-gaacatcaa-----------------
------------------------------------------------------------
------------------------------------------------------------
------------------------------------------------------------
------------------------------------------------------------
------------------------------------------------------------
------------------------------------------------------------
------------------------------------------------------------
------------------------------------------------------------
------------------------------------------------------------
------------------------------------------------------------
------------------------------------------------------------
------------------------------------------------------------
------------------------------------------------------------
------------------------------------------------------------
----------------------------------------------
>DNA6-3_DR|889741
------------------------------------------------------------
------------------------------------------------------------
------------------------------------------------------------
------------------------------------------------------------
------------------------------------------------------------
------------------------------------------------------------
------------------------------------------------------------
------------------------------------------------------------
------------------------------------------------------------
------------------------------------------------------------
------------------------------------------------------------
------------------------------------------------------------
------------------------------------------------------------
------------------------------------------------gaaaa-ttaaaa
---tgaaaa--ccaca-ttaac----aatttcatca------------------------
--------------------------------------------taaaacac--ttcaca
---aaatatctgccca--------------------------------------------
----------aactaaaaat-taa-a--agaaa---------------------------
----------ttttat-tgtgaca-------gc------acaacatccc-----------
------------------------------------------------------------
------------------------------------------------------------
------------------------------------------------------------
------------------------------------------------------agtcaa
gt--t-gataa-tca------------------ta-a--aaatga---aagttgtcaa-c
tt---aacttttcatt--------------ttcactgcatttctgcatcaagaatgc--c
-aatattaaaatgaaaagccaaac--------t-gaaaaataaaatgc------------
--aaacacaattt-----ttactaagctt-------------------------------
------------------------------------------------------------
------------------------------------------------------------
------------------------------------------------------------
------------------------------------------------------------
------------------------------------------------------------
------------------------------------------------------------
------------------------------------------------------------
------------------------------------------------------------
------------------------------------------------------------
------------------------------------------------------------
------------------------------------------------------------
------------------------------------------------------------
------------------------------------------------------------
----------------------------------------------
>DNA6-3_DR|889742
------------------------------------------------------------
------------------------------------------------------------
------------------------------------------------------------
------------------------------------------------------------
------------------------------------------------------------
------------------------------------------------------------
------------------------------------------------------------
------------------------------------------------------------
---------------------------------------------ctcctgtgtcccctg
ttcctcttgctgtaccaatgcagcagctgcttca-cgtcaaagctgactaacag-ttttt
accatt---ttacctttgttatac-tgtatttacactagt-aactcacgctctccc---a
tccatcaaaa--------------------------------------------------
----------------------------------------------caactttaagttga
aaatgaaatcgaaaa-tgaaaact---gaaatg--------aaaaagtgtcaa-taaaag
----aaaag-cttaaa-tttac----attttcatttgaattgtgtcactattatag----
------------------cgtgaacattaataacatgctttgt-aaaaattgtgttcgca
-tt--ttatttttcagtttgg----cttttta-ttttaatattggc------tcgtcttg
acgtgg----aaatgcagtg-aaa-a--tgaaatgtt--gaat-tggcaacttc-----a
-ctttaat--tatcaa-tttgacagggac-gat------gtgctgtcaaagtaaaaatta
--------aaatt--aaata-------------atttcatttc-----------------
------------------------------------------------------------
------------------------------------------------------------
----------------------------------------------------gttttcaa
tt-tt-ggcagatattttgcgaacagtgtt---tt-a--aag-tg---aaattgttaa-t
ct----gattttcatt--------------ttcatttc---------------------c
-aatgtttatttga-------------tttatt-------taaaat--------------
--tggcaggattt-----------acc---------------------------------
------------------------------------------------------------
----------ttccata-------------------------------------------
------------------------------------------------------------
------------------------------------------------------------
------------------------------------------------------------
------------------------------------------------------------
------------------------------------------------------------
------------------------------------------------------------
------------------------------------------------------------
------------------------------------------------------------
------------------------------------------------------------
------------------------------------------------------------
------------------------------------------------------------
----------------------------------------------
>DNA6-3_DR|983989
------------------------------------------------------------
------------------------------------------------------------
----------------------------------------------------------gt
cggtgtaat---------------------------------------------------
------------------ttgcagatgatccctaacactgcgtgcatgactg--tggcga
atatcaaacctaaaaccaactttaccgtgctgatttagctgt----ctttcaacgatttt
aggac-------taacaagttgtt-aa--cgtca-caagacctaatac-agtatatacaa
tacgacttcatcacaaggcctaccgcacttacgc---tgcagtttctc-tgcccactgag
gaagcccgcgactcctgctgcgggacggaagtttgacgtttggttctcctgtgtctcctg
ttcctcttgctctaccaatgcagcagctgcttca-cgtaaaagctgactaacag--tttt
gccatt---ttacttctgttatac-tgtatttacactagt-aactcacgctgtccc---a
tccatcaaaaccg---tgcttctgccctcggtctctgt--gtgtg--aaagcactcgacg
-tcactcgaatacgcccctcccactgattagcataggctttgcatgcagcttgaagttaa
aaatgaaatcg-------------------------------aaaagtgtcaa-taaaag
----gaaag-cttaaa-tttac----attttaatttgaattgtgtcactattatag----
------------------cgtgaacattaataacacgctttgt-aaaaattgtgtttgca
-tt--ttatttttcagtttgg----cttttca-ttttaatattggc-------agtcttg
atgcgg----aaatgcagtg-aaa-a--tgaaatgtt--aaat-cggcaacttc-----a
-ttttgat--tatcaa-tttgacagggac-gat------gtgttgtcaaagtgaaaatga
aaat--aaaaatg--aaata-------------atttaatttc-----------------
------------------------------------------------------------
------------------------------------------------------------
----------------------------------------------------attttcaa
tt-tt-ggcagatattttgcgaacagtgtt---tt-a--aaa-tg---aaattgttaa-t
ct----gattttcatt--------------ttcatttc---------------------c
-aatgtttatttga-------------tttatt-------taaaat--------------
--tggccggattt-----------a-c---------------------------------
------------------------------------------------------------
----------ttccata-------------------------------------------
------------------------------------------------------------
------------------------------------------------------------
------------------------------------------------------------
------------------------------------------------------------
------------------------------------------------------------
------------------------------------------------------------
------------------------------------------------------------
------------------------------------------------------------
------------------------------------------------------------
------------------------------------------------------------
------------------------------------------------------------
----------------------------------------------
>DNA6-3_DR|983990
------------------------------------------------------------
------------------------------------------------------------
----------------------------------------------------------gt
cgatgtaat---------------------------------------------------
------------------tggcagatgatccctaaaattgtgtgcatgaatgtctggcga
atatcaaacctaaaaccaactttaacgagctaatttagcagt----ctttcaaagatttt
agtac-------taataagtagtt-aa--cgtca-caagacctaatac-ag--tatacta
aaggaattcatcacaaggcctaccgtccttacgc-tgcacagtttctc-tgcccgctgaa
gaagtccgcga--cctgctgcgggacggatgtttgacggttggttatcctgggtcctctg
ttcctcttgctgtaccaat--agcagctcattc----------------agtaa-atcct
accaat---t--------------------------------------------------
------------------------------------------------------------
-----ttaaataaatc-------------------------------------aaataaa
cattgaaaattaaaa-tgaaaacc---aaaata---------------------------
------------------------------------------------------------
------------------------------------------------------------
------------------------------------------------------------
------------------------------------------------------------
------------------------------------------------------------
------------------------------------------------------------
------------------------------------------------------------
------------------------------------------------------------
------------------------------------------------------------
------------------------------------------------------------
------------------------------------------------------------
------------------------------------------------------------
------------------------------------------------------------
------------------------------------------------------------
------------------------------------------------------------
------------------------------------------------------------
------------------------------------------------------------
------------------------------------------------------------
------------------------------------------------------------
------------------------------------------------------------
------------------------------------------------------------
------------------------------------------------------------
------------------------------------------------------------
------------------------------------------------------------
------------------------------------------------------------
------------------------------------------------------------
----------------------------------------------
>DNA6-3_DR|983991
------------------------------------------------------------
------------------------------------------------------------
------------------------------------------------------------
------------------------------------------------------------
------------------------------------------------------------
------------------------------------------------------------
------------------------------------------------------------
------------------------------------------------------------
------------------------------------------------------------
------------------------------------------------------------
--------------------------------------------------tgtccc---a
ttcatcaaaaccg---agcttctgccttcgggctctgt------g--aaagcacttaacg
-tcacttgaatatgcccctcccactgattagcatagactttgcatacaggttgacgttga
aaatgaaatcgaaaa-tgaaaact---gaaa----------taaaagggtcaa-taaaag
----gaaaa-tctaaa-tttac----atcttaatttaaattgtgtcaccattacag----
------------------cgtgaacaataataacaagcttagt-aaaaatggtctttgcg
-tt--ttatttttcagtttgg----cttttca-ttttaatattggc-------attcctg
acgcgg----aaatgcagtg-aaa-a-------------------------tgc-----a
-ttttaat--tattga-tttgacagggat-gat------gtgttgtcacagtgtaaatga
aaac--gaaaatt--aaatc-------------atcttatttc-----------------
------------------------------------------------------------
------------------------------------------------------------
----------------------------------------------------attttcaa
tt-tt-ggcagatattttgtgaacgatgct---tt-a--taa-tg---aaattgttaa-t
ca----ggttttcatt--------------ttaatttc---------------------c
-aatgtttatttga-------------tttatt-------taaaat--------------
--tggcaggattt-----------acc---------------------------------
------------------------------------------------------------
----------ttccata-------------------------------------------
------------------------------------------------------------
------------------------------------------------------------
------------------------------------------------------------
------------------------------------------------------------
------------------------------------------------------------
------------------------------------------------------------
------------------------------------------------------------
------------------------------------------------------------
------------------------------------------------------------
------------------------------------------------------------
------------------------------------------------------------
----------------------------------------------
>DNA6-3_DR|983992
------------------------------------------------------------
------------------------------------------------------------
------------------------------------------------------------
----gtaat---------------------------------------------------
------------------ttgcagatgatccctaaaattgcatgcatgaatatctggcgg
atatcaaacctaaaaccaactttaccaagctaatttagctgt----ctttcaaagatttt
agtac-------taacaagtagtt-aa--ca-----------------------------
--------catcacaagac-----------------------------------------
------------------------------------------------------------
------------------------------------------------------------
------------------------------------------------------------
------------------------------------------------------------
------------------------------------------------------------
------------------------------------------------------------
------------------------------------------------------------
------------------------------------------------------------
------------------------------------------------------------
------------------------------------------------------------
------------------------------------------------------------
------------------------------------------------------------
------------------------------------------------------------
------------------------------------------------------------
------------------------------------------------------------
------------------------------------------------------------
------------------------------------------------------------
------------------------------------------------------------
------------------------------------------------------------
------------------------------------------------------------
------------------------------------------------------------
------------------------------------------------------------
------------------------------------------------------------
------------------------------------------------------------
------------------------------------------------------------
------------------------------------------------------------
------------------------------------------------------------
------------------------------------------------------------
------------------------------------------------------------
------------------------------------------------------------
------------------------------------------------------------
------------------------------------------------------------
----------------------------------------------
>DNA6-3_DR|983993
------------------------------------------------------------
------------------------------------------------------------
------------------------------------------------------------
------------------------------------------------------------
------------------------------------------------------------
------------------------------------------------------------
------------------------------------------------------------
------------------------------------------------------------
------------------------------------------------------------
------------------------------------------------------------
------------------------------------------------------------
------------------------------------------------------------
------------------------------------------------------------
---------------------------------------------------aa-taaaag
----gaaag-cttaaa-tttac----atttgaatttgaat--tgtcactattatag----
------------------cgtaaacattaataccacgctttgt-aaaaattgtgtttgca
-tt--ttatttttcagtttgg----cttttta-ttttaatattggc-------agtcttg
acgcgg----aaatgcagtg-aaa-a--tgaaatgtt--aaat-tggcaacttc-----a
-ttttaat--tatcaa-cttgacagggac-gat------gtgttgtcaaagtgaaaatga
--------aaatt--aaata-------------atttcatttt-----------------
------------------------------------------------------------
------------------------------------------------------------
----------------------------------------------------gttttcaa
tt-tt-ggcagatattttgcgaacagtgtt---tt-a--aaa-tg---aaattgttaa-t
ct----gattttcatt--------------ttcatttc---------------------c
-aatgtttatttga-------------tgtatt-------taaaat--------------
--tggcaggattt-----------acc---------------------------------
------------------------------------------------------------
----------ttctata-------------------------------------------
------------------------------------------------------------
------------------------------------------------------------
------------------------------------------------------------
------------------------------------------------------------
------------------------------------------------------------
------------------------------------------------------------
------------------------------------------------------------
------------------------------------------------------------
------------------------------------------------------------
------------------------------------------------------------
------------------------------------------------------------
----------------------------------------------
>DNA6-3_DR|983994
------------------------------------------------------------
------------------------------------------------------------
------------------------------------------------------------
------------------------------------------------------------
------------------------------------------------------------
------------------------------------------------------------
------------------------------------------------------------
------------------------------------------------------------
------------------------------------------------------------
------------------------------------------------------------
------------------------------------tagt-aactcacgctgtccc---a
tccatcaaaaccg---tgcttctacccttgggctctgtcacagtg--aaagcactcgacg
-tcacttgtatacgcccctcccgctgattagcataggctttgcatacagcttgaagttga
aaatgaaatcgaaaa-cgaaagct---gaaatg--------aaaaagtgtcaa-taaaag
----gaaag-cttaaa-tttac----------atttgaattgtgtcactgttatagcatt
taacataa--agcatttagcataacattaataccacgctttgt-aaatattgtgtttgca
-tt--ttatttttcagtttgg----cttttta-tttt-----------------------
------------------------------------------------------------
------------------------------------------------------------
------------------------------------------------------------
------------------------------------------------------------
------------------------------------------------------------
------------------------------------------------------------
------------------------------------------------------------
------------------------------------------------------------
------------------------------------------------------------
------------------------------------------------------------
------------------------------------------------------------
------------------------------------------------------------
------------------------------------------------------------
------------------------------------------------------------
------------------------------------------------------------
------------------------------------------------------------
------------------------------------------------------------
------------------------------------------------------------
------------------------------------------------------------
------------------------------------------------------------
------------------------------------------------------------
------------------------------------------------------------
------------------------------------------------------------
----------------------------------------------
>DNA6-3_DR|983995
------------------------------------------------------------
------------------------------------------------------------
------------------------------------------------------------
------------------------------------------------------------
------------------------------------------------------------
------------------------------------------------------------
------------------------------------------------------------
------------------------------------------------------------
------------------------------------------------------------
-----------------------------------tatggaatgtaa--------atcct
gccaat---tt-------------------------------------------------
------------------------------------------------------------
------------------------------------------------------------
---------------taaataaat---caaat---------aaacatttgaaa-tgaaaa
---tgaaaa--tcaga-tcaac----actttcattt------------------------
--------------------------------------------taaaacattgttcgca
------------------------------------------------------------
---------------------aaata----------------------------------
-----------------tctgcca------------------------------------
------------------------------------------------------------
------------------------------------------------------------
------------------------------------------------------------
------------------------------------------------------------
------------------------------------------------aaattaaaaa--
------------------------------------------------------------
------------------------------------------------------------
------------------------------------------------------------
------------------------------------------------------------
------------------------------------------------------------
------------------------------------------------------------
------------------------------------------------------------
------------------------------------------------------------
------------------------------------------------------------
------------------------------------------------------------
------------------------------------------------------------
------------------------------------------------------------
------------------------------------------------------------
------------------------------------------------------------
------------------------------------------------------------
------------------------------------------------------------
----------------------------------------------
>DNA6-3_DR|983996
------------------------------------------------------------
------------------------------------------------------------
------------------------------------------------------------
------------------------------------------------------------
------------------------------------------------------------
------------------------------------------------------------
------------------------------------------------------------
------------------------------------------------------------
------------------------------------------------------------
--------------------------------------aaaagctgactaacag-ttttt
gccatt---ttacttctgttatac-tgtatttacactagt-aactcatgctgtccc---a
tccatcaaaaccg---tgcttctgccctccggctctgt--gtgtg--aaagcactcgacg
-tcacttgaatacgcccctcccactcattagcataggctttgcatacagcttaacgttaa
aaataaaatcaaaaa-tgaaaact---gaaatg--------aaaaagtgtcaa-taaaag
----gaaag-cttaaa-tttac----attttaatttgaattgtgtcactattatag----
------------------cgtgaacattaataacacgctttgt-aaaaattgtgtttgca
-tt--ttattttt-agtttga----cttttaa-ttttaatattggc-------agtct--
------------------------------aaatgct--aaat-tggcaacttc-----a
-ttttaat--tatcaa-tttgacagggac-gat------gtgttgtcaaagtgaaaatga
--------aaatt--aaata-------------atttcatttc-----------------
------------------------------------------------------------
------------------------------------------------------------
----------------------------------------------------gtttt---
------------------------------------------------------------
------------------------------------------------------------
------------------------------------------------------------
------------------------------------------------------------
------------------------------------------------------------
------------------------------------------------------------
------------------------------------------------------------
------------------------------------------------------------
------------------------------------------------------------
------------------------------------------------------------
------------------------------------------------------------
------------------------------------------------------------
------------------------------------------------------------
------------------------------------------------------------
------------------------------------------------------------
------------------------------------------------------------
------------------------------------------------------------
----------------------------------------------
>DNA6-3_DR|983997
------------------------------------------------------------
------------------------------------------------------------
------------------------------------------------------------
------------------------------------------------------------
------------------------------------------------------------
------------------------------------------------------------
------------------------------------------------------------
------------------------------------------------------------
------------------------------------------------------------
-----------------------------------tatggaaggtaa--------ttcct
gccgat---tt-------------------------------------------------
------------------------------------------------------------
------------------------------------------------------------
-------------------taaat----aaatcaaat----aaacattggaaa-ttaaaa
---tgaaaa--tcaga-ataac----aatttcattatat---------------------
-------------------------------aacactgtttgc-aaa----atatttg--
------------------------------------------------------------
--ccaa----aattaaaaat-aaa-t--ta--------------------ttta-----a
-tttacat--tttcac-tgtgaca------------ac-acatcgtccgtgtcaaatcaa
taat--taaaatg--aag--ttgctgattaaaaat-------------------------
------------------------------------------------------------
------------------------------------------------------------
------------------------------------------------------------
------------------------------------------------------------
------------------------------------------------------------
------------------------------------------------------------
------------------------------------------------------------
------------------------------------------------------------
------------------------------------------------------------
------------------------------------------------------------
------------------------------------------------------------
------------------------------------------------------------
------------------------------------------------------------
------------------------------------------------------------
------------------------------------------------------------
------------------------------------------------------------
------------------------------------------------------------
------------------------------------------------------------
------------------------------------------------------------
------------------------------------------------------------
----------------------------------------------
>DNA6-3_DR|983998
------------------------------------------------------------
------------------------------------------------------------
------------------------------------------------------------
------------------------------------------------------------
------------------------------------------------------------
---------------------------------------------c--------------
------------------------------------------------------------
------------------------------------------------------------
------------------------------------------------------------
------------------------------------------------------------
---------------------------tgtatacattagt-aactcacgctgcccc---a
tccatcaaaacca---tgcttctgccctcgggctctg----------aaaacacttgatg
-ccacttgaatatgcccctcccactgattagcata-----------caggttacaggttg
aaa-------------tgaaagct---gaaata----------aaagtgttca-tagaag
----gaaaa-cttaaa-tgtac----attttaatttgaattgtatcactatcacag----
------------ctatagcatgaacatgaataacaagctttgt-aaaaattgtgtttgca
-tt--ttattttttagtttgg----tttttca-ttttatgaatggc-------gaccttg
gcgtgg----aaatgcagta-aaa-a--tgaaatttt--aaat-ctgcaacttc-----a
-ttttatt--tatcga-attgacagggag-gat------gtggtgtcacagtgaaaatga
--------aaatt--aaatc-------------atttcgtttc-----------------
------------------------------------------------------------
------------------------------------------------------------
----------------------------------------------------attttaag
ct-tt-ggcagatatttagcgaacagtgtt---tg-a--taa-tg---aaattatta--t
ct----gtttttcatt--------------ttaatttc---------------------c
-aatgtttatttga-------------tttatt-------tgaaat--------------
--tggcaggaatt-----------acc---------------------------------
------------------------------------------------------------
----------tttcata-------------------------------------------
------------------------------------------------------------
------------------------------------------------------------
------------------------------------------------------------
------------------------------------------------------------
------------------------------------------------------------
------------------------------------------------------------
------------------------------------------------------------
------------------------------------------------------------
------------------------------------------------------------
------------------------------------------------------------
------------------------------------------------------------
----------------------------------------------
>DNA6-3_DR|983999
------------------------------------------------------------
------------------------------------------------------------
------------------------------------------------------------
------------------------------------------------------------
------------------------------------------------------------
------------------------------------------------------------
------------------------------------------------------------
------------------------------------------------------------
------------------------------------------------------------
------------------------------------------------------------
------------------------------------------------------------
------------------------------------------------------------
------------------------------------------------------------
-------------------------cacagatgacgcct---aactgtgtgca-caaatg
tccagcaaatatcaaacctaaaaataactttatttagagtta------------------
--------a-----------------------------------tttagctgtctttcaa
------------------------------------------------------------
---------agattttagtacaaaca--------------------------------ag
tagttaatg-tcacaa----gacctaata-tag--t---atactgtaca-----------
---------------------------------aattcattgc-g---------------
------------------------------------------------------------
------------------------------------------------------------
-----------------------------------------aagcctaccgtactcac-a
ct------------------gcacagtttctcggc--ctgaa----gaagcccgcaactc
c-g--aag------------------------------actgctgtgggatg--------
-aacatttgatgg--------------ttggtt---------------------------
------------------------------------------------------------
------------------------------------------------------------
-------atc--------------------------------------------------
------------------------------------------------------------
------------------------------------------------------------
------------------------------------------------------------
------------------------------------------------------------
------------------------------------------------------------
------------------------------------------------------------
------------------------------------------------------------
------------------------------------------------------------
------------------------------------------------------------
------------------------------------------------------------
------------------------------------------------------------
----------------------------------------------
>DNA6-3_DR|984000
------------------------------------------------------------
------------------------------------------------------------
------------------------------------------------------------
------------------------------------------------------------
------------------------------------------------------------
------------------------------------------------------------
------------------------------------------------------------
------------------------------------------------------------
------------------------------------------------------------
------------------------------------------------------------
------------------------------------------------------------
------------------------------------------------------------
------------------------------------------------------------
-------------------------------------------------------aaaag
----gaaag-cttaaa-ttaac----attttaatttaaattgtgtctctgttacag----
------------------cgggaacaa---------gcttagt-aaaaattgcatttgca
-tt--ttattgttcagtttgg----cttttca-ttttaattttgac-------agtcttg
acacag----aaatgcagtg-aaa-a--ataaatgtt--aaat-cgacaactac-----a
-ttttaat--tatcga-tttgaccgggac-ggt------gtgttgtcacagtgaaaatga
catttttaatatcg-------------------atttgac--------------------
------------------------------------------------------------
------------------------------------------------------------
----------------------------------------------------attttcag
tt-tt-ggcagatattttg----cagtgtt---tt-a--taa-ag---aaattgttta-t
ct----gtttttcact--------------ttcatttc---------------------c
-aatgtttatttga-------------ttgatt-------taaaat--------------
--tggctggattt-----------acc---------------------------------
------------------------------------------------------------
----------ttccata-------------------------------------------
------------------------------------------------------------
------------------------------------------------------------
------------------------------------------------------------
------------------------------------------------------------
------------------------------------------------------------
------------------------------------------------------------
------------------------------------------------------------
------------------------------------------------------------
------------------------------------------------------------
------------------------------------------------------------
------------------------------------------------------------
----------------------------------------------
>DNA6-3_DR|984001
------------------------------------------------------------
------------------------------------------------------------
------------------------------------------------------------
------------------------------------------------------------
------------------------------------------------------------
------------------------------------------------------------
------------------------------------------------------------
--------catcacaaggcctacattgcttatgc-tgcacagtttctctgccccactgag
gaagcccgtgactcctgctgtgggatgaacgtttggt------ttatcctgtgtcctctt
tttctcttgttgtacccat---acagctgcttca-cgtaaaagctgactaacgg-ttttt
gccatt---ttgcttctgt------tttatatacattagt-aactcgcgctgtccc---a
tccatcaaaacca---agcttctgccctcgggctctg----------aaaacacttgacg
-tcacttgaatacgctcctcccactgattagcataggctttgcatacagattgactttga
aaa-------------tgaaaaca---------------------agtgtcaa-aaaaag
----gaaag-cttaaa-ttaac----attttaatttgaattgtgtctccgttatag----
------------------cgggaacat---------gcttagt-aaaaattgcgtttgca
-tt--ttattgttcagtttgg----cttttca-ttttaatattgac-------agtcttg
acgcag----aaatgcagtg-aaa-a--ataaatgtt--aaat-cgacaacttc-----a
-ttttaat--tatcga-tttgaccgggac-ggt-----------------gtgaaaatga
cattttcaatatct-------------------atttgac--------------------
------------------------------------------------------------
------------------------------------------------------------
----------------------------------------------------attttcag
tt-tt-ggcagatattttg----cagtgtt---tt-a--taa-ag---aaattgttta-t
ct----gtttttcact--------------ttcatttc---------------------c
-aatgtttatttga-------------tttatt-------taaaat--------------
--tggctggattt-----------acc---------------------------------
------------------------------------------------------------
----------ttccata-------------------------------------------
--------------------------gaa-------------------------------
----------------------ccctaaaattgcgtgtgcgaatgcccg---gcaaatat
ccaccct-aaaaccaactttaccgagctgatttagctgtcttttaaagattttagtacta
acaagttgttaacatcacaagatctaatacagtata------------------------
------------------------------------------------------------
------------------------------------------------------------
------------------------------------------------------------
------------------------------------------------------------
-------------------------------------------------ccata------
------------------------------------------------------------
------------------------------------------------------------
----------------------------------------------
>DNA6-3_DR|984002
------------------------------------------------------------
------------------------------------------------------------
------------------------------------------------------------
------------------------------------------------------------
------------------------------------------------------------
------------------------------------------------------------
------------------------------------------------------------
------------------------------------------------------------
------------------------------------------------------------
-----------------------cagctgcttca-cctaaaagctgactaacag-ttttc
gccatt---ttact-------------tatgtacattact-aacttgcgctgtac----a
tctatcaaaacca---tgcgtttgccctcgggctctat------a--aaaacactcaacg
-tcacttgaatacgcccctcccactgattagcataggctttgcatacatgttgacgttga
aaatgaaatcgaaaa-tgaaaact---gaaata----------aaagtgtcaa-taaaag
----gacaa-cttaaa-tgtac----attttcacttgaattgtgtcactattatagaatt
attaattattaatgttaatattaacattaataacacgctttgt-aaaaatagtgtttgca
-tt--ttattttttagtttgg----cttttca-----------------------ttttg
aggcgg----aaatgcagtg-aaa-a--ttaaatgtt--aaat-cggcagcttc-----a
-ttttgat--tatcga-tttgacagggac-gac------gtgttgtctcagtgaaaatga
----------------aaca-------------atttcatttt-----------------
------------------------------------------------------------
------------------------------------------------------------
---------------------------------------------------tattttcaa
tt-tt-ggcagatatttagcaaacagtgtt---tg-a--aaa-tg---aaattgttaa-t
ct----gatttttgtt--------------ttaatttc---------------------c
-aatgtttgtttga-------------tttatt-------taaaat--------------
--tggcaggattt-----------acc---------------------------------
------------------------------------------------------------
----------ttccata-------------------------------------------
------------------------------------------------------------
------------------------------------------------------------
------------------------------------------------------------
------------------------------------------------------------
------------------------------------------------------------
------------------------------------------------------------
------------------------------------------------------------
------------------------------------------------------------
------------------------------------------------------------
------------------------------------------------------------
------------------------------------------------------------
----------------------------------------------
>DNA6-3_DR|984003
------------------------------------------------------------
------------------------------------------------------------
------------------------------------------------------------
------------------------------------------------------------
------------------------------------------------------------
------------------------------------------------------------
------------------------------------------------------------
------------------------------------------------------------
------------------------------------------------------------
-----------------------cagctgcttca-cctaaaagctgactaacag-ttttc
gccatt---ttact-------------tatgtacattact-aacttgcgctgtac----a
tctatcaaaacca---tgcgtttgccctcgggctctat------a--aaaacactcaacg
-tcacttgaatacgcccctcccactgattagcataggctttgcatacatgttgacgttga
aaatgaaatcgaaaa-tgaaaact---gaaata----------aaagtgtcaa-taaaag
----gacaa-cttaaa-tgtac----attttcacttgaattgtgtcactattatagaatt
attaattattaatgttaatattaacattaataacacgctttgt-aaaaatagtgtttgca
-tt--ttattttttagtttgg----cttttca-----------------------ttttg
aggcgg----aaatgcagtg-aaa-a--ttaaatgtt--aaat-cggcagcttc-----a
-ttttgat--tatcga-tttgacagggac-gac------gtgttgtctcagtgaaaatga
----------------aaca-------------atttcatttt-----------------
------------------------------------------------------------
------------------------------------------------------------
---------------------------------------------------tattttcaa
tt-tt-ggcagatatttagcaaacagtgtt---tg-a--aaa-tg---aaattgttaa-t
ct----gatttttgtt--------------ttaatttc---------------------c
-aatgtttgtttga-------------tttatt-------taaaat--------------
--tggcaggattt-----------acc---------------------------------
------------------------------------------------------------
----------ttccata-------------------------------------------
------------------------------------------------------------
------------------------------------------------------------
------------------------------------------------------------
------------------------------------------------------------
------------------------------------------------------------
------------------------------------------------------------
------------------------------------------------------------
------------------------------------------------------------
------------------------------------------------------------
------------------------------------------------------------
------------------------------------------------------------
----------------------------------------------
>DNA6-3_DR|984004
------------------------------------------------------------
------------------------------------------------------------
------------------------------------------------------------
------------------------------------------------------------
------------------------------------------------------------
------------------------------------------------------------
------------------------------------------------------------
----------------------------------------aattt---------------
------------------------------------------------------------
-----------------------------------cat---------t-------ttatt
ttcaat---tttg---------------gcagatattt---agcaaacagtgttttataa
actgttaa------tctggttttcattttaatgtccaag-gtttattgatttatttaaag
-ttggcaggaattaccttc----catatttgcatat----------taggttgacgttga
aaatgaaa--------tcgaaaat---gaaaaa--------taaaagtgtcaa-taaaag
----gaaaa-cctaaa-tgtac----atttttatttgaattgtgtcactattatag----
-----------------c------------------------------------------
-gt---------------------------------------------------------
---------------------gaa------------------------------------
------------------------------------------------------------
------------------------------------------------------------
------------------------------------------------------------
------------------------------------------------------------
------------------------------------------------------------
---tcc-------------c-------------tcga--ata-tgc------------cc
ct--------ccca----------------------------------------------
---------------------------ctgatta---gcataagct--------------
------------------------------------------------------------
------------------------------------------------------------
----------ttgcat--------------------------------------------
------------------------------------------------------------
------------------------------------------------------------
------------------------------------------------------------
------------------------------------------------------------
------------------------------------------------------------
------------------------------------------------------------
------------------------------------------------------------
------------------------------------------------------------
------------------------------------------------------------
------------------------------------------------------------
------------------------------------------------------------
----------------------------------------------
>DNA6-3_DR|984005
------------------------------------------------------------
------------------------------------------------------------
------------------------------------------------------------
------------------------------------------------------------
------------------------------------------------------------
------------------------------------------------------------
------------------------------------------------------------
------------------------------------------------------------
------------------------------------------------------------
------------------------------------------------------------
---------------------------------cattagt-aactcgcgcagtccc---a
tccatcaaaactg---tgcttctgccctcgggctc--t--gtgtg--aaagcactcgacg
-tcacttgaatacgcccctcccactgattagcataggctttgcatacagctttaagttga
aaatgaaa-------------acc-----aatg--------aaaaagtgtcaa-taaaag
----gaaag-cttaaa-tttac----attttcatttgaattgtgtcactattatag----
------------------cgtgaacattaataacacgcttt---aaaaattgtgtttgca
-tt--ttatttttcagtttgg----cttttta-ttttaatattggc-------agccttg
atgtgg----aaatgcagtg-aaa-a--tgaaatgtt--aaat-tggcagcttc-----a
-tttaaat--tatcaa-tttgacagggac-gat------gtgttgtcaaaatg------a
--------aaatg--aaata-------------atttcatttt-----------------
------------------------------------------------------------
------------------------------------------------------------
----------------------------------------------------gtttttaa
tt-tt-ggcagatattttgcgaacagtgtt---tt-a--aaa-tg---aaattgttaa-t
ct----ga------tt--------------tttatttc---------------------c
-aatgtgtatttga-------------tttatt-------taaaat--------------
--tggcaggattt-----------acc---------------------------------
------------------------------------------------------------
----------ttccata-------------------------------------------
------------------------------------------------------------
------------------------------------------------------------
------------------------------------------------------------
------------------------------------------------------------
------------------------------------------------------------
------------------------------------------------------------
------------------------------------------------------------
------------------------------------------------------------
------------------------------------------------------------
------------------------------------------------------------
------------------------------------------------------------
----------------------------------------------
>DNA6-3_DR|1070399
------------------------------------------------------------
------------------------------------------------------------
------------------------------------------------------------
------------------------------------------------------------
------------------------------------------------------------
------------------------------------------------------------
------------------------------------------------------------
------------------------------------------------------------
------------------------------------------------------------
------------------------------------------------------------
------------------------------------------------------------
------------------------------------------------------------
----cttgaatatgcccctcccactgattagcataggctttgcattcagctttaagttga
aaatgaaa-------------act---gaaatg--------aaaaagtgtcaa-taaaag
----gaaag-cttaaa-tttac----attttcatttgaattgtgtcactattatag----
------------------cgagaacattaataacacgctttgt-aaaaattgtgtttgca
-tt--atattttttagtttgg----cttttta-ttttaatattggc-------agtcttg
acgtgg----aaatgcagtg-aaa-a--tgaaatgtt--aaat-tggcaacttc-----a
-ttttaat--tatcaa-tttgacagggac-gat------gtgttgtcaaagtgaaaatga
--------aaatg--aaata-------------atttcatttc-----------------
------------------------------------------------------------
------------------------------------------------------------
----------------------------------------------------gttttcaa
tt-tt-ggcagatattttgcgaacggtgtt---tt-a--aaa-tg---aaattgttaa-t
ct----gattttcatt--------------ttcatttg---------------------c
-aatctttatttga-------------tttatt-------taaaat--------------
--tagcaggattt-----------ccc---------------------------------
------------------------------------------------------------
----------ttccata-------------------------------------------
------------------------------------------------------------
------------------------------------------------------------
------------------------------------------------------------
------------------------------------------------------------
------------------------------------------------------------
------------------------------------------------------------
------------------------------------------------------------
------------------------------------------------------------
------------------------------------------------------------
------------------------------------------------------------
------------------------------------------------------------
----------------------------------------------
>DNA6-3_DR|1070400
------------------------------------------------------------
------------------------------------------------------------
------------------------------------------------------------
------------------------------------------------------------
------------------------------------------------------------
------------------------------------------------------------
------------------------------------------------------------
------------------------------------------------------------
-------------------------------------gtttggttctcctgtgtcccctg
ttcctcttgctgtaccaatgcagcagctgcttca-cgtaaaagctgactaacag-ttttt
gccatt---ttacctctgttatac-tgtatttacactagt-aactcaggctgtccc---a
tccatcaaaaccg---tgcttctgccctcaggctctgt--gtatg--aaagcactcgacg
-tcacttgaatacgcccctcccactgattagcataggctttgcatacagcttt-agctga
aaatgaaatcga----------------aaatg--------aaaaagtgtcaa-taaaag
----gaaag-cttata-tttac----attttcatttgaattgtgtcactattatag----
------------------cgtgaacattaataacacgctttgt-aaaaattatgtttgca
-tt--ttattttttagtttgg----cttttta-ttttaatattggc-------agtcttg
acgtgg----aaattcagtg-aaa-a--tgaaatgtt--atat-tggcaacttc-----a
-ttttaat--tatcaa-tttgacagggac-gat------gtgttgtcaaagtgaaaatga
--------aaatg--aaata-------------atttcatttc-----------------
------------------------------------------------------------
------------------------------------------------------------
----------------------------------------------------cttttcaa
tt-tt-ggcagatattttgcgcacagtgtt---tt-a--aaa-tt---aaattgttaa-t
ct----gattttcatt--------------ttcatttc---------------------c
-aatctttatttga-------------ttcatt-------taaaat--------------
--tggcaggattt-----------ccc---------------------------------
------------------------------------------------------------
----------ttccata-------------------------------------------
------------------------------------------------------------
------------------------------------------------------------
------------------------------------------------------------
------------------------------------------------------------
------------------------------------------------------------
------------------------------------------------------------
------------------------------------------------------------
------------------------------------------------------------
------------------------------------------------------------
------------------------------------------------------------
------------------------------------------------------------
----------------------------------------------
>DNA6-3_DR|1070401
------------------------------------------------------------
------------------------------------------------------------
------------------------------------------------------------
------------------------------------------------------------
------------------------------------------------------------
------------------------------------------------------------
------------------------------------------------------------
------------------------------------------------------------
------------------------------------------------------------
------------------------------------------------------------
--------------------------------------------ttacgctgtccc---a
tccatcaaaacca---tgcttctgccctcgggctctgt--gtgtg--aaagcactctacg
-tcacttgaatacgcccctcccactgattagcataggctttgcatgcagctcgaagttga
aaatgaaatcgaaaa-tgaaaact---gaaaag--------aaaaagtgtcaa-taaaag
----gaaag-cttaaa-tttac----attttattttgaattgtgtcactattatag----
------------------cgtgaacattaataccacgctttgt-aaaaattgtgtttgca
-tt--ttatttttcagtttgg----cttttca-ttttaatattggc-------agtcttg
atgcgg----aaatgaagtg-aaa-a--tgaaatgtt--aaat-cggcaacttc-----a
-ttttaat--tatcaa-tttgacagggac-gat------gtgttgtcaaagtgaaaatga
aaat--aaaaatg--atata-------------atttaattt------------------
------------------------------------------------------------
------------------------------------------------------------
------------------------------------------------------------
------------------------------------------------------------
------------------------------------------------------------
----------------------------------------tcgaac--------------
--ttgagagat-------------------------------------------------
------------------------------------------------------------
------------------------------------------------------------
------------------------------------------------------------
------------------------------------------------------------
------------------------------------------------------------
------------------------------------------------------------
------------------------------------------------------------
------------------------------------------------------------
------------------------------------------------------------
------------------------------------------------------------
------------------------------------------------------------
------------------------------------------------------------
------------------------------------------------------------
----------------------------------------------
>DNA6-3_DR|1070402
------------------------------------------------------------
------------------------------------------------------------
------------------------------------------------------------
------------------------------------------------------------
------------------------------------------------------------
------------------------------------------------------------
------------------------------------------------------------
------------------------------------------------------------
------------------------------------------------------------
-----------------------------------------------------------t
gccaat---tt-------------------------------------------------
------------------------------------------------------------
------------------------------------------------------------
---------------gaaataattcattaaata------g--------------taaaaa
--ataaaaaattta---ttaac----aatttaattatttttgaat-----------g---
--------------------------------------------aacaattccattatta
---------------------a--------------------------------------
--------a-aaatgtgaaaatga-at-ttaaatgat-ttaat-tagcaatttc-----a
---------c-------tgtgaca-------at------gcattattcctgtaaaaatga
-------taaata-----------------------------------------------
------------------------------------------------------------
------------------------------------------------------------
------------------------------------------------------------
---------------------------------------aaa-ta---aagctg------
--------ggtctatt----------------------atttt-----------------
-aatgtt--------------------tttattg------ca------------------
------------------------------------------------------------
------------------------------------------------------------
------------------------------------------------------------
------------------------------------------------------------
------------------------------------------------------------
------------------------------------------------------------
------------------------------------------------------------
------------------------------------------------------------
------------------------------------------------------------
------------------------------------------------------------
------------------------------------------------------------
------------------------------------------------------------
------------------------------------------------------------
------------------------------------------------------------
----------------------------------------------
>DNA6-3_DR|1070403
------------------------------------------------------------
------------------------------------------------------------
------------------------------------------------------------
------------------------------------------------------------
------------------------------------------------------------
------------------------------------------------------------
------------------------------------------------------------
------------------------------------------------------------
------------------------------------------------------------
------------------------------------------------------------
---att---ttacctctgttatac-tgtatttacactagt-aacttacgctgtccc---a
tccatcaaaacct---tgcttctgctct-aggctgtgt--gtgtg--aaagcactcgacg
-tcacttaaatacgcccctcccactgattagcataggctttgcatacagctttaagttga
aaatgaaa------------------------------------aagtgtcaa-taaaag
----gaaag-cttaaa-tttac----attttcatttgaattgtgtcactattatag----
------------------cgtgaacattaataacacgctttgt-aaaaattgtgtttgca
-tt--ttatttttcagtttgg----cttttta-ttttaatattggc-------agtcttg
acgtgg----aaacgcagtg-aaa-a--tgaaatgtt--aaat-tggcaacttc-----a
-ttttaat--tatcaa-tttgac--ggac-gat------gtgttgtcaaagtgaaaatta
aaat--taaaatt--aaata-------------atttcatttc-----------------
------------------------------------------------------------
------------------------------------------------------------
----------------------------------------------------gttttcaa
tt-tt-ggcagatattttgcaaacagtgtt---tt-a--aaa-tg---aaattgttaa-t
ct----gattttcatt--------------ttcatttc---------------------c
-aatgtttatttga-------------tttatt-------taaaac--------------
--tggcaggattt-----------acc---------------------------------
------------------------------------------------------------
----------ttccata-------------------------------------------
------------------------------------------------------------
------------------------------------------------------------
------------------------------------------------------------
------------------------------------------------------------
------------------------------------------------------------
------------------------------------------------------------
------------------------------------------------------------
------------------------------------------------------------
------------------------------------------------------------
------------------------------------------------------------
------------------------------------------------------------
----------------------------------------------
>DNA6-3_DR|1070404
------------------------------------------------------------
------------------------------------------------------------
------------------------------------------------------------
------------------------------------------------------------
------------------------------------------------------------
------------------------------------------------------------
------------------------------------------------------------
------------------------------------------------------------
------------------------------------------------------------
------------------------------------------------------------
------------------------------------------------------------
------------------------------------------------------------
-----------------------ctgattagcacaggctttgcatacaggttgaggttga
aaatgaaatcgaaaa-tgaaaatt---gaaatg--------aaaaagtgtcaa-taaaag
----gaaag-cttaaa-tttac----attttaatttgaattgtgtcactattatag----
------------------cgtgaatattaataacacgctttgt-aaaaattgtgtt-gca
-tt--ttatttttcagtttgg----cttttta-ttttaatattggc-------agtcttg
acgtgg----aaatgcagtg-aaa-a--tgtaatgtt--aaat-cggcaacttc-----a
-ttttaat--tatcaa-tttgacagggac-gat------gtgttgtcaaagtgaaaatga
aaa----aaaatt--aaata-------------atttcatttt-----------------
------------------------------------------------------------
------------------------------------------------------------
----------------------------------------------------gttttcaa
ct-tt-ggccgatattttgcgaacagtgtt---tt-a--aaa-ta---aaattgttaa-t
ct----gattttaatt--------------ttaatttc---------------------c
-attttttatttga-------------tttatt-------taaagt--------------
--tggcaggattt-----------acc---------------------------------
------------------------------------------------------------
----------ttccata-------------------------------------------
------------------------------------------------------------
------------------------------------------------------------
------------------------------------------------------------
------------------------------------------------------------
------------------------------------------------------------
------------------------------------------------------------
------------------------------------------------------------
------------------------------------------------------------
------------------------------------------------------------
------------------------------------------------------------
------------------------------------------------------------
----------------------------------------------
>DNA6-3_DR|1143231
------------------------------------------------------------
------------------------------------------------------------
------------------------------------------------------------
------------------------------------------------------------
---------------------------atccctaaaattgtctgcgtgaatgtccggcga
atttctaacctaaaaccaactttaccaagctaatttagctgt----ctttcaaagatttt
agaac-------t-tcaagttgtt-aa--catca-caagacctgatac-ag--tatgata
tacaaattcatcacaaggcctgccgtactttcgc-tg--cagtttctc-tccccacagta
gaagcctgtgactcttgctatgg-------------------------------------
------------------------------------------------------------
------------------------------------------------------------
------------------------------------------------------------
------------------------------------------------------------
------------------------------------------------------------
------------------------------------------------------------
------------------------------------------------------------
------------------------------------------------------------
------------------------------------------------------------
------------------------------------------------------------
------------------------------------------------------------
------------------------------------------------------------
------------------------------------------------------------
------------------------------------------------------------
------------------------------------------------------------
------------------------------------------------------------
------------------------------------------------------------
------------------------------------------------------------
------------------------------------------------------------
------------------------------------------------------------
------------------------------------------------------------
------------------------------------------------------------
------------------------------------------------------------
------------------------------------------------------------
------------------------------------------------------------
------------------------------------------------------------
------------------------------------------------------------
------------------------------------------------------------
------------------------------------------------------------
------------------------------------------------------------
------------------------------------------------------------
----------------------------------------------
>DNA6-3_DR|1143232
------------------------------------------------------------
------------------------------------------------------------
------------------------------------------------------------
------------------------------------------------------------
------------------------------------------------------------
------------------------------------------------------------
------------------------------------------------------------
------------------------------------------------------------
-------------------gtgggatgaatgtttaaaggttggttatcctgtgtcctctg
tttgtcttgctgttccaatgcagcaactgctttg-c------------------------
------------------------------------------------------------
------------------------------------------------------------
-----------------------------------gactttgcatacaggttgacgttga
aaa-------------taaaa-------------------------ttgtcaa-taaaag
----gaaaa-cttaat-tttac----actttaatttgaattgtgtcactattaa------
------------------------------------------------------------
------------------------------------------------------------
------------------------------------------------------------
------------------------------------------------------------
------------------------------------------------------------
------------------------------------------------------------
------------------------------------------------------------
------------------------------------------------------------
------------------------------------------------------------
------------------------------------------------------------
------------------------------------------------------------
------------------------------------------------------------
------------------------------------------------------------
------------------------------------------------------------
------------------------------------------------------------
------------------------------------------------------------
------------------------------------------------------------
------------------------------------------------------------
------------------------------------------------------------
------------------------------------------------------------
------------------------------------------------------------
------------------------------------------------------------
------------------------------------------------------------
------------------------------------------------------------
------------------------------------------------------------
----------------------------------------------
>DNA6-3_DR|1143233
------------------------------------------------------------
------------------------------------------------------------
---------------------------------------------gcgttttggttctgt
cggtgtaat---------------------------------------------------
------------------ttgcagatgatccctaacactgcgtgcatgactg--tggcga
atatcaaacataaaaccaactttaccgtgctgatttagctgt----ctttcaacgatttt
aggac-------taacaagttgtt-aa--cgtca-caagacctaatac-agtatatacaa
tacgacttcatcacaaggcctaccgcacttacgc---tgcagtttctc-tgcccactgag
gaagtctgcgactcctgctgcgggacggaagtttgacgtttggttctcctgtgtcccgtg
ttcctcttgctctaccaatgcagcagctgcttca-tgtaaaagctgactaacag--tttt
gccatt---ttacttctgttatac-tgtatttacactagtaaactcacgctgtccc---a
tccatcaaaaccg---cgcttctgccctcggtctctgt--gtgtg--aaagcactcgacg
-tcacttgaatacgcccctcccactgattagcataggctttgcatgcagcttgaagttga
aaatgaaatcgaaaa-tgaacact---taaatg--------aaaaagtgtaaa-taaaag
----gaaag-cttaaa-tttac----attttaatttgaattgtgtcactattatag----
------------------cgtgaacattaataacacgtttttt-aaaaattgtgtttgca
-tt--ttatttttcagtttag----cttttca-ttttaatattggc-------agtcttg
atgcgg----aaatgcagtg-aaa-a--tgaaatgtt--aaat-cggcaacttc-----a
-ttttaat--tatcaa-tttgacagggac-gat------gtgttgtcaaagtgaaaatga
aaat--aaaaatg--aaata-------------atttaatttc-----------------
------------------------------------------------------------
------------------------------------------------------------
----------------------------------------------------attttcaa
tt-tt-ggcagatattttgcgaacagtgtt---tt-a--aaa-tg---aaattgttaa-t
ct----gattttcatt--------------ttcatttc---------------------c
-aatgtttatttga-------------tttatt-------taaaat--------------
--tggcagggttt-----------acc---------------------------------
------------------------------------------------------------
----------ctccata-------------------------------------------
------------------------------------------------------------
------------------------------------------------------------
------------------------------------------------------------
------------------------------------------------------------
------------------------------------------------------------
------------------------------------------------------------
------------------------------------------------------------
------------------------------------------------------------
------------------------------------------------------------
------------------------------------------------------------
------------------------------------------------------------
----------------------------------------------
>DNA6-3_DR|1143234
------------------------------------------------------------
------------------------------------------------------------
------------------------------------------------------------
------------------------------------------------------------
------------------------------------------------------------
------------------------------------------------------------
------------------------------------------------------------
------------------------------------------------------------
------------------------------------------------------------
------------------------------------------------------------
------------------------------------------------------------
------------------------------------------------------------
------------------------------------------------------------
------------------------------------------------------------
------------------------------------------------------------
------------------------------------------------------------
-----------gtcggtgtaatttgcagataatccctaaca-tgcgtgca----------
---------tgactgt--ggcgaata--tcaaacata--aaac---------------ca
actttaccg-agctga-tttagct------------------------------------
------------------------------------------------------------
------------------------------------------------------------
------------------------------------------------------------
---------------------------------------------------gtcttttaa
cgatt----------------------------tt-a--ggacta-acaagttgttaa-c
gtcacaagacctaata-------------------------------------------c
-agtatatacaata-----------acttcatc--a----caaggc--------------
------------------------------------------------------------
------------------------------------------------------------
---------ctaccacacttacgct-----------------------------------
------------------------------------------------------------
------------------------------------------------------------
------------------------------------------------------------
------------------------------------------------------------
---------------gcagttt--------------------------------------
------------------------------------------------------------
------------------------------------------------------------
------------------------------------------------------------
------------------------------------------------------------
------------------------------------------------------------
------------------------------------------------------------
----------------------------------------------
>DNA6-3_DR|1201855
------------------------------------------------------------
------------------------------------------------------------
------------------------------------------------------------
------------------------------------------------------------
------------------------------------------------------------
------------------------------------------------------------
------------------------------------------------------------
------------------------------------------------------------
------------------------------------------------------------
------------------------------------------------------------
------------------------------------------------------------
------------------------------------------------------------
-----------------------ctgattagcataggctttgcatttagcttgaagttga
aaatgaaatcgaaaa-tgaaaact---gaaatg--------aaaaagtgtcaa-taaaag
----gaaag-tttaaa-tttac----attttcatttgaattgtgtcactattatag----
------------------catgaacactaataacacgctttgt-aaaaattgtgtttgca
-tt--ttatttttcagtttgg----cttttca-ttttaatattggc-------agtcttg
atgcgg----aaatgcagtg-aaa-a--tgaaatgtt--taat-cggcaacttc-----a
-ttttaat--tatcaa-tttgacagggac-gat------gtgttgtcaaagtgaaaatga
aaat--aaaaatt--aaata-------------atttaatttc-----------------
------------------------------------------------------------
------------------------------------------------------------
----------------------------------------------------atttttaa
tt-tt-ggcagatattttgcgaacagtgtt---tt-a--aaa-tg---aaattgttaa-t
ct----gattttcatt--------------ttcatttc---------------------c
-aatgtttatttga-------------tttatt-------taaaat--------------
--tggcaggattt-----------acc---------------------------------
------------------------------------------------------------
----------ttccata-------------------------------------------
------------------------------------------------------------
------------------------------------------------------------
------------------------------------------------------------
------------------------------------------------------------
------------------------------------------------------------
------------------------------------------------------------
------------------------------------------------------------
------------------------------------------------------------
------------------------------------------------------------
------------------------------------------------------------
------------------------------------------------------------
----------------------------------------------
>DNA6-3_DR|1201856
------------------------------------------------------------
------------------------------------------------------------
------------------------------------------------------------
------------------------------------------------------------
------------------------------------------------------------
------------------------------------------------------------
------------------------------------------------------------
------------------------------------------------------------
------------------------------------------------------------
-----------------------------------tatggaaggt---------------
--caat---tt-------------------------------------------------
------------------------------------------------------------
------------------------------------------------------------
---------------taaataaat---caat---------taaacgttgaaaa-ttaaaa
---tgtaaa--ccaga-t-aac----aattttatta------------------------
--------------------------------------------caaaacactgtttgaa
---aaatatctgccaa--------------------------------------------
----------cattaaaaat-aaa-a--tga--------------------act-----t
-ctttcat--tttccc-tgtcaca-------ac------acatctaccc-----------
------------------------------------------------------------
------------------------------------------------------------
------------------------------------------------------------
------------------------------------------------------tgtcat
at--c-gataa----------------------at-a--aaa-tg---aagttgccga-t
tt---aacgtttaatt--------------tttattgcattcccacgtcaagacagc--c
-aatattaaaatgaaaagccaaac--------t-gaaaaataaaatgc------------
--aaac--aattt-----ttacaaagcttgt-----------------------------
------------------------------------------------------------
----------tatta---------------------------------------------
------------atgttc----acgc----------------------------------
------------------------------------------------------------
------------------------------------------------------------
------------------------------------------------------------
------------------------------------------------------------
------------------------------------------------------------
------------------------------------------------------------
------------------------------------------------------------
------------------------------------------------------------
------------------------------------------------------------
------------------------------------------------------------
----------------------------------------------
>DNA6-3_DR|1201857
------------------------------------------------------------
------------------------------------------------------------
------------------------------------------------------------
------------------------------------------------------------
------------------------------------------------------------
------------------------------------------------------------
------------------------------------------------------------
---------------------------------------------------ctcacttag
caagcc--agactcctgctgcgggacggaagtttgacatttggttctcctgtgtcccctg
ttcctcttgctgtaccaatgcagcagctgcttca-cgtaaaagctgactaacag-ttttt
gccatt---ttacttctgttatac-tgtatttacactagt-----aacgctgtccc---a
tccatcaaaaccg---tgcttctgccctcaggctctat------g--aaagcactcgacg
-tcacttgaatacgcccctcccactgattagcataggctttgcatacagcttgaagttga
aaatgaaa-------------act---gaaatg--------aaaaagtgtcaa-taaaag
----gaaag-cttaaa-tttac----attttaatttgaattgtgtcactattatag----
------------------cgtgaacattaataacacgctttgt-aaaaattgtgtttgca
-tt--tt-tttttcagtttgg----cttttca-ttttattattggc-------agtcttg
acgttg----aaatgcagtg-aaa-a--tgaaatgtt--aaat-tggcaacttc-----a
tttttaat--tatcaa-tttgacagggac-gat------gtgttgtcaaagtgaaaatga
--------aaatt--aaata-------------atttcatttc-----------------
------------------------------------------------------------
------------------------------------------------------------
----------------------------------------------------cttttcaa
tt-tt-ggcagatattttgcgaacagtgtt---tt-a--aaa-tg---aaattgttaa-t
ct----gattttcatt--------------ttcatttc---------------------c
-aatgtttatttga-------------tttatt-------taaaat--------------
--tggcaggattta---------cacc---------------------------------
------------------------------------------------------------
----------ttccata-------------------------------------------
------------------------------------------------------------
------------------------------------------------------------
------------------------------------------------------------
------------------------------------------------------------
------------------------------------------------------------
------------------------------------------------------------
------------------------------------------------------------
------------------------------------------------------------
------------------------------------------------------------
------------------------------------------------------------
------------------------------------------------------------
----------------------------------------------
>DNA6-3_DR|1201858
------------------------------------------------------------
------------------------------------------------------------
------------------------------------------------------------
------------------------------------------------------------
------------------------------------------------------------
------------------------------------------------------------
------------------------------------------------------------
------------------------------------------------------------
------------------------------------------------------------
------------------------------------------------------------
------------------------------------------------------------
------------------------------------------------------------
------------------------------------------------------------
------------------------------------------------------------
-----aaag-cttaaa-tttac----attttcatttgaattgtgtcactattatag----
------------------cgtgaacattaataacacgctttgt-aaaaattgtgtttgca
-tt--ttatttttcagtttgg----cttttta-ttttaatattggc-------agtcttg
acgcgg----aaatgcagtg-aaa-a--tgaaatgtt--aaat-aggcaacttc-----a
-ttgtaat--tatcaa-tttgacagggac-gat------gtgttgtccaagtgaaaatga
--------aaatg--aaata-------------atttcatttt-----------------
------------------------------------------------------------
------------------------------------------------------------
----------------------------------------------------gttttcaa
tt-tt-ggcagatattttgcgaacagtgtt---tt-a--taa-tg---gaattgttaa-t
ct----ga------tt--------------ttaatttt---------------------c
-aatgtttatttga-------------tttatt-------taaaac--------------
--tggcaggattt-----------acc---------------------------------
------------------------------------------------------------
----------tttcata-------------------------------------------
------------------------------------------------------------
------------------------------------------------------------
------------------------------------------------------------
------------------------------------------------------------
------------------------------------------------------------
------------------------------------------------------------
------------------------------------------------------------
------------------------------------------------------------
------------------------------------------------------------
------------------------------------------------------------
------------------------------------------------------------
----------------------------------------------
>DNA6-3_DR|1274885
------------------------------------------------------------
------------------------------------------------------------
------------------------------------------------------------
------------------------------------------------------------
------------------------------------------------------------
------------------------------------------------------------
------------------------------------------------------------
------------------------------------------------------------
------------------------------------------------------------
------------------------------------------------------------
------------------------------------------------------------
------------------------------------------------------------
------------------------------------------------------------
--------------------------------a--------aaa--gtgtcaa-taagaa
------aaa-cctaaa-tgtac----attttaattagaattgtgtcactattattg----
------------------catgcacattaataacaagctttgtaaaaaattgtgtttgcg
-tt--ttatttttcagtttgg----cttttca-ttttaatattg----------------
------------atgcag------------------------------------------
------------------------------------------------------------
------------------------------------------------------------
------------------------------------------------------------
------------------------------------------------------------
------------------------------------------------------------
------------------------------------------------------------
------------------------------------------------------------
------------------------------------------------------------
------------------------------------------------------------
------------------------------------------------------------
------------------------------------------------------------
------------------------------------------------------------
------------------------------------------------------------
------------------------------------------------------------
------------------------------------------------------------
------------------------------------------------------------
------------------------------------------------------------
------------------------------------------------------------
------------------------------------------------------------
------------------------------------------------------------
------------------------------------------------------------
------------------------------------------------------------
----------------------------------------------
>DNA6-3_DR|1274886
------------------------------------------------------------
------------------------------------------------------------
------------------------------------------------------------
------------------------------------------------------------
------------------------------------------------------------
------------------------------------------------------------
------------------------------------------------------------
------------------------------------------------------------
------------------------------------------------------------
--------------------------------------------------------tcct
gcccat---tt-------------------------------------------------
------------------------------------------------------------
------------------------------------------------------------
---------------taaataaatg-ataca---------taaaaaaaaaaaa-aaaaaa
---aaaaaa--acaga-ttaac----aatttcatta------------------------
--------------------------------------------taaaacactgtttgca
---aaatatctgtcaa--------------------------------------------
----------aattaaaaat-gaa-a--taaaatgattta-------------------a
-ttttcat--tttcac-tgttaca-------ac------acatcgtccc-----------
------------------------------------------------------------
------------------------------------------------------------
------------------------------------------------------------
------------------------------------------------------tgtcaa
at--c-gataa----------------------at-a--aaa-tg---aagtttccga-t
tt---aacatttcatt--------------ttcactgcatttctgattcgcaattgcggc
aaatatcaaacgttaaaaccgactttgtctttc-aaagattttagtac------------
--taacaagtttttaacgtcacaagaactaatacaa------------------------
------------------------------------------------------------
--------tatcctataaaaa---------------------------------------
------------------------------------------------------------
------------------------------------------------------------
------------------------------------------------------------
---------------------------------------------ttcatcacaaggccc
accgcagttacgctgacagtttttc----------agaagtctacgactcctgctgtggg
atgaacgtttgatgattgtttatcctgtgtcctctgttcctcttgttgtataaatgcagc
aactgcttcacgtaagagcttactaacagtttttgccattttactt---------gttat
atacattagtaactcacgctgtcatatccatcaaaacggtgcttctgcccacaggctctg
------aaaacacttgatgtcacttgattaagcccctcccactcattag-cataggcttt
gcatacaggaaattgaaaatgaaaactgaaaagtgttaataaaagcaaaacttaaacatt
taaatttcaattgtgtcactattatagcgtgaacattaataacaattttggaagatattt
tgtgaacatttataatgaaattgttcatctgatttttttttttaat
>DNA6-3_DR|1274887
------------------------------------------------------------
------------------------------------------------------------
------------------------------------------------------------
------------------------------------------------------------
------------------------------------------------------------
------------------------------------------------------------
------------------------------------------------------------
------------------------------------------------------------
------------------------------------------------------------
-----------------------------------tatggaaattaa--------ttcct
gccaat---ttt------------------------------------------------
------------------------------------------------------------
------------------------------------------------------------
------------------ataaat----caatcaaat----aaacattggaaa-ttaaaa
---aaaaaa-atcaga-tgaac----aatttcattataa---------------------
-------------------------------aacactgttcac-aaa----atatctt--
------------------------------------------------------------
--ccaa----aattg---------------------------------------------
------------------------------------------------------------
------------------------------------------------------------
------------------------------------------------------------
------------------------------------------------------------
------------------------------------------------------------
------------------------------------------------------------
------------------------------------------------------------
------------------------------------------------------------
------------------------------------------------------------
------------------------------------------------------------
------------------------------------------------------------
------------------------------------------------------------
------------------------------------------------------------
------------------------------------------------------------
------------------------------------------------------------
------------------------------------------------------------
------------------------------------------------------------
------------------------------------------------------------
------------------------------------------------------------
------------------------------------------------------------
------------------------------------------------------------
------------------------------------------------------------
----------------------------------------------
>DNA6-3_DR|1274888
------------------------------------------------------------
------------------------------------------------------------
------------------------------------------------------------
------------------------------------------------------------
------------------------------------------------------------
------------------------------------------------------------
------------------------------------------------------------
------------------------------------------------------------
------------------------------------------------------------
---------ccgtaacaatgcagcagctgcttca-cgtaaaagctgactaacag-ttttt
gccatt---ttacttctgttatac-tgtatttacactagt-aactcacgctgtccc---a
tccatcaaaaccg---tgcttctgccctcgggctctgtcacagtg--aaagcactcgacg
-tcacttgaatatgcccctcccactgattagcataggctttgcatacagcttgaagttta
aaatgaaatcgaaaa-tgaaaact---gaaatg--------aaaaagtgtcaa-taaaag
----gaaag-cttaaa-tttac----attttaatttgaattgtgtcactaatatag----
------------------agtgaatattaataacacgctttgt-aaaaattgtgtttgca
-tt--ttatttttcagtttgg----cttttta-ttttaatattggc-------agtattg
atgtgg----aaatgcagtg-aaa-a--tgaaatgtt--aaat-tggcaacttc-----c
-ttttaat--cattaa-tttgacagggaa-gat------gtgttgtcaaagtgaaaatga
--------aaatt--aaata-------------atttcatttc-----------------
------------------------------------------------------------
------------------------------------------------------------
----------------------------------------------------tttttcag
tt-tt-gtcagatattttgcgaacagtgt-------------------------------
------------------------------------------------------------
------------------------------------------------------------
------------------------------------------------------------
------------------------------------------------------------
------------------------------------------------------------
------------------------------------------------------------
------------------------------------------------------------
------------------------------------------------------------
------------------------------------------------------------
------------------------------------------------------------
------------------------------------------------------------
------------------------------------------------------------
------------------------------------------------------------
------------------------------------------------------------
------------------------------------------------------------
------------------------------------------------------------
----------------------------------------------
>DNA6-3_DR|1274889
tatggaaggtaaatcctgccaattttaaataaatcaaataaacattggaaatgaaaatga
aaatcagattaacaatttcattttaaaacactgttcgcaaaatatctgccaaaattgaaa
atgaaattaaattacttcatttttat------tttcactttgacaacacatcgtccctgt
caaattgataattaaaatgaagttgccgattgaacatttcattttcactgcatttccgtt
tcgatttcattttcaacataacagatgatccctaacactgcttgcatgactg--tggcga
atatcaaacctaaaaccaactttactgagctgatttagcggt----ctttcaacggtttt
aggac-------taacaagttgtt-aa--cgtca-caagacctaatac-ag--tatacta
tacgacttcatcacaaggcctaccgcacttacgc---tgcagtttctc-tgcccaccgag
gaagcactcgacttctgctgcgggacagaagtttgacgtttggttctcctgtgtcccctg
ttcctcttgctgtaccaatgcagcagctgcttca-cgtaaaagctgactaacag-ttttt
gccatt---ttacctctgttatac-tgtatttacactagt-aactcacgctgtccc---a
tccatcaaaaccg---tgcttctgccctcgggctctgt--gtgtg--aaagcactcgacg
-tcacttgaatacgcccctcccactgattagcataggctttgcatgcagcttgaagttga
aaatgaaatcga----------------aaatg--------aaaaagtgtcaa-taaaag
----gaaag-cttaaa-tttac----attttcatttgaattgtgtcactattatag----
------------------cgtgaacattaataacacgctttgt-aaaaattgtgtttgca
-tt--ttatttttcagtttgg----cttttcg-ttttaatattggc-------agtcttg
atgcgg----aaatgcagtg-aaa-a--tgaaatgtt--aaat-cggcaacttc-----g
-ttttaat--tatcaa-tttgacagggac-gat------gtgttgtcaaagtgaaaataa
--------aaatg--aaata-------------atttaatttc-----------------
------------------------------------------------------------
------------------------------------------------------------
----------------------------------------------------attttcaa
tt-tt-ggcagatattttgcgaacagtgtt---tt-a--aaa-tg---aaattgttaa-t
ct----gattttcatt--------------ttcatttc---------------------c
-aatgtttatttga-------------tttatt-------taaaat--------------
--tggcaggattt-----------acc---------------------------------
------------------------------------------------------------
----------ttccata-------------------------------------------
------------------------------------------------------------
------------------------------------------------------------
------------------------------------------------------------
------------------------------------------------------------
------------------------------------------------------------
------------------------------------------------------------
------------------------------------------------------------
------------------------------------------------------------
------------------------------------------------------------
------------------------------------------------------------
------------------------------------------------------------
----------------------------------------------
>DNA6-3_DR|1274890
------------------------------------------------------------
------------------------------------------------------------
------------------------------------------------------------
------------------------------------------------------------
------------------------------------------------------------
------------------------------------------------------------
------------------------------------------------------------
------------------------------------------------------------
------------------------------------------------------------
------------------------------------------------------------
------------------------------------------------------------
------------------------------------------------------------
------------------------------------------------------------
--------------------------------------------------aaa-ttaaaa
---tgaaaa--gcaga-ttaac----aagtt---ta------------------------
--------------------------------------------taaaacacggttcgca
---gaatatctgccaa--------------------------------------------
----------aattgaaaat-aaa-a--tttaattatttaa-------------------
-tgtttat--ttccac-tgcgaca-------ac------acatcgtcac-----------
------------------------------------------------------------
------------------------------------------------------------
------------------------------------------------------------
------------------------------------------------------g-----
------------------------------------------------------------
----------ttgatt--------------ttcacagcatttctgcatcaagactgc--c
-aatattaaaacgaaaagccaaac--------t-gaaaaataaaatgc------------
--aaacaaaa--------------------------------------------------
------------------------------------------------------------
------------------------------------------------------------
------------------------------------------------------------
------------------------------------------------------------
------------------------------------------------------------
------------------------------------------------------------
------------------------------------------------------------
------------------------------------------------------------
------------------------------------------------------------
------------------------------------------------------------
------------------------------------------------------------
------------------------------------------------------------
------------------------------------------------------------
----------------------------------------------
>DNA6-3_DR|1341781
------------------------------------------------------------
------------------------------------------------------------
------------------------------------------------------------
------------------------------------------------------------
------------------------------------------------------------
------------------------------------------------------------
------------------------------------------------------------
------------------------------------------------------------
------------------------------------------------------------
------------------------------------------------------------
------------------------------------------------------------
------------------------------------------------------------
-------------gcacctctcactgattagcataggctttgcatacaggttgacgttaa
aaacgaaatcaaaaa-tgaaaact---gaaaaaccatc-a-----------aa-taaaag
----gaaaa-ctaaaa-tatac----attcaaatttgaattgtgtcactattatag----
------------------cgtgaacattaataacaagcttcgt-aaaaattgtgtttgca
-tt--tt------------ga----cttttta-ttttaatattgtc-------agtcttg
ac---------------gta-aaa-a--taaattgtt--aaat-cggcaattta-----a
-ttttatt--tatcaa-tttgac--ggac-aat------gtgttgtcacaatgaaaatga
--------aaact--aaatc-------------atttcatttc-----------------
------------------------------------------------------------
------------------------------------------------------------
----------------------------------------------------atttttaa
tt-tt-gccagatattttgcgaacagtgtt---tt-a--taa-tg---aaagtgttaa-t
ct----ggttttcatt--------------ttaatttc---------------------c
-aatgtttatttga-------------tttatt-------ttaaat--------------
--tggcaagaatt-----------acc---------------------------------
------------------------------------------------------------
----------ttccatatatggaaggtaattcc---tgccaattt------------aag
atcaaataaacattggaaattaaaatgaaaaccagatt--------accaatttccttat
aaaacaccgttcacaaaatatctgccaaaaatgcaaa-----------t---gaaattat
ttcatttcaacacattgtccatcaaatcaattaaactgcaaatataacaattaattttca
cagcattttaacgtcaagactgactattaaaatgaaaagccaaactgaaaaataaaatca
aacacaatttttacatcgattttattttccagtgggaagggctgaaattccggttataaa
aatgtagctgcagaattagttttcatatatcattcacacctcttacgacatagattcagt
agttacttcatgaggttgt------acagtttttgccatttgacttctgttataatatat
atacattagtaactcacgctgtcccattcttcaaaaaagcgcctttgcatacagtttaaa
gaaatgaaaacactcgacgtcgcttgaataggcccctcccactgatt--gcataggcttt
gcatacagggaaaaaaaaaagaaaactgaaaagtgtcaataaacaaaaaacttcaacgtt
ttaatttgaattgtgtcactattatagcgctaacgttaataacaatcttaacaaaaatgc
agtgaaaattcatggttaaatcatcaatttaattttatttatcgat
>DNA6-3_DR|1341782
------------------------------------------------------------
------------------------------------------------------------
------------------------------------------------------------
------------------------------------------------------------
------------------------------------------------------------
------------------------------------------------------------
------------------------------------------------------------
------------------------------------------------------------
------------------------------------------------------------
------------tacctatg--acagctgcttct-cgtaaaag----ctaacag-ttttt
gccatt---ttagttctgt------tatatatacgttaat-aacttgcgctgtcccatca
tccatcaaaacca---tgcttctgccctcgggctctg----------aaaacacttgacg
-tcacttgaatacacccctatcactgattagcataggctgtgcatacaggttgatgttga
aaattcaattgaaaa-taaagact---gaaata---------aaaagtgtcaa-taaaaa
------aaa-attaaa-tatac----attttaatttgaattatgtcact--tatag----
------------------cgtgaaca---------agctttgt-aaaaattgtgtttaca
-tt--ttatttttcagtttgg----cttttca-ttttaatattggc-------agtcttg
atgcag----aaatgcagtg-aaa-a--tgaaatgtt--aaat-aggcaactta------
-------------------------------------------------------aataa
------------------------------------------------------------
------------------------------------------------------------
------------------------------------------------------------
----------------------------------------------------------aa
tt-tt-gacagatgttttgcg--tagtgtt---ct-a--taa-ta---caatagttaa-t
ct----ggttttcatt--------------ttattttc---------------------c
-aatgtttatttga-------------tttaat-------taaaat--------------
--tggcaggattt-----------acc---------------------------------
------------------------------------------------------------
----------ttccata-------------------------------------------
------------------------------------------------------------
------------------------------------------------------------
------------------------------------------------------------
------------------------------------------------------------
------------------------------------------------------------
------------------------------------------------------------
------------------------------------------------------------
------------------------------------------------------------
------------------------------------------------------------
------------------------------------------------------------
------------------------------------------------------------
----------------------------------------------
>DNA6-3_DR|1402914
------------------------------------------------------------
------------------------------------------------------------
------------------------------------------------------------
------------------------------------------------------------
--------------------gcagatgatccctaacactacgtgcatgtatgtctggcga
ttatgaaacctaaatccaaccttaccgagctgatttagctgt----ctttcaaagatttt
agcac-------taacaagttgtt-aa--cgtca-caagacctaatac-ag-------ta
tacgacttcatcacaaggcctaccgcacttacgc---tgcagtttctc-tgcccatcgag
gaagcccgcgactcctgctgcgggacggaagtttgacgtttggttctcctgtgtcccctg
ttcctcttgctgtaccaatgcagcagctgcttca-cgtaaaagctgactaacag-ttttt
gccatt---ttacttctgttatac-tgtatttacactagt-aactcacgctgtccc---a
tccatcaaaaccg---tgcttctgccctcgggctctgt------g--aaagcatttaacg
-tcacttgaatacgcccctcccactgattagcataggctttgcatacagctttaagttga
aaatgaaatcgaaaa-tgaaaact---gaaatg--------aaaaagtgtcaa-taaaag
----gaaag-cttaaa-tttac----attttcatttgaat--tgtcactattatag----
------------------cgtgaacattaataacaggctttgt-aaaaatggtgtttgca
-tt--ttatttttcagtttgg----cttttca-ttttaatattggc-------agtcttg
atgcgg----aaatgcagtg-aaa-a--tgaaatgtt--aaat-cggcaacttc-----a
-ttttaat--tatcaa-ttcgacagggaa-gat------gtgttgtcaaagtcaaaatga
aaat--gaaaatt--aaata-------------atttcatttt-----------------
------------------------------------------------------------
------------------------------------------------------------
----------------------------------------------------gttttcaa
tt-tt-agcagatattttgcgaacagtatt---tt-a--aaa-tg---aaattgttaa-t
ct----gattttcatt--------------ttcatttc---------------------c
-aatgtttatttga-------------tttatt-------t-------------------
------------------------------------------------------------
------------------------------------------------------------
------------------------------------------------------------
------------------------------------------------------------
------------------------------------------------------------
------------------------------------------------------------
------------------------------------------------------------
------------------------------------------------------------
------------------------------------------------------------
------------------------------------------------------------
------------------------------------------------------------
------------------------------------------------------------
------------------------------------------------------------
------------------------------------------------------------
----------------------------------------------
>DNA6-3_DR|1402915
cgtgaacattaaatattggcagtcttgaggaaatgcagtgaaaatgaaatgttaaattgg
caacttcatcaataatttcatttagttttcaattttgacagatgttttgcgaactttaaa
atgaaatt-gttaatctgattttcattttcatttccaatgtttatttgatttattttagt
cgatgtaat---------------------------------------------------
------------------ttgcagatgatccctaacactgcgtggatgaatgtctggcga
atatgaaacctaaaaccaactttaccgagctgacttagctgt----ctttcaaagatttt
agtac-------taacaagttgtt-aa--cttca-caagacctaatac-ag--tatacta
tacgacttcatcacaaggcctaccgcacttacgc-tg--cagtttctc-tgcccaccgag
gaagcccgcgactcctgctgcgtgacggaagtttgacgtttggttctcctgtgtcccctg
ttcctcttgctgtaccaatgcagcagctgcttca-cgtaaaagctgactaacag-ttttt
gccatt---ttacttctgttatac-tgtatttacactagt-aactcaagctgtccc---a
tccaccaaaaccg---tgcttttgccctcgggctccgt--gtgtg--aaagcactcgatg
-tcacttgaatatgcccctcccactgattaccataggctttgcatacagcttgaagttga
aaatggaatcgaaaa-tgaaaact---gaaatg--------aaaaagtgtcaa-taaaag
----gaaag-cttaa---------------------------------------------
------------------------------------------------------------
------------------------------------------------------------
------------------------------------------------------------
------------------------------------------------------------
------------------------------------------------------------
------------------------------------------------------------
------------------------------------------------------------
------------------------------------------------------------
------------------------------------------------------------
------------------------------------------------------------
------------------------------------------------------------
------------------------------------------------------------
------------------------------------------------------------
------------------------------------------------------------
------------------------------------------------------------
------------------------------------------------------------
------------------------------------------------------------
------------------------------------------------------------
------------------------------------------------------------
------------------------------------------------------------
------------------------------------------------------------
------------------------------------------------------------
------------------------------------------------------------
------------------------------------------------------------
------------------------------------------------------------
----------------------------------------------
>DNA6-3_DR|1402916
------------------------------------------------------------
------------------------------------------------------------
-------------------------------------------gatcactctg----tgc
tgttgcaat---------------------------------------------------
------------------ttgcagatgatccctaacactgcgtgcatgaatgtctggcga
ttatcaaacctaaaaccaactttaccgagctgattatgctgt----ctttcaaagatttt
agtac-------taacaagttgtt-aa--cgtca-caagacctaatac-ag--tatacta
tacggcttcatcacaaggcctaccgcacttaagt---tgcagattctc-tgcccaccgag
gaagcccgcgactcctgctgtgggacggaagtttgacgtttagttctcctgtgtcccctg
ttcttcttgctgtaccaatgcagcagctgcttca-cgtaaaagctgacaaacag-ttttt
gccatt---ttacttctgttatac-tgtatttacactagt-aactcacgctgtccc---a
tccatcaaaaccg---tgcttctgccctcgggctctgt--gtgtg--aaagcactcgaag
-ttacttgaatacgcccctcccactgattagcataggctttgcataaagattgaagttga
aaatgaaatcgaaaa-tgaaaact---gaaatg--------aagaagtgtcaa-taaaag
----gaaag-cttaaa-tttac----attttaatttgaattgtgtcactattatag----
------------------cgtgaacattaaaaacacgctttgt-aaaatatgtgtttgcg
-tt--ttattttccagtttgg----cttttca-ttttaatattggc-------agtcttg
acgtgg----aaatgcagtg-aaa-a--ttaaatgtt--aaat-tggcaagttc-----a
-ttttaat--gatcaa-tttgacagggac-ga-----------tgtcaaagtgaaaatga
--------aaatt--aaact-------------atttcatttc-----------------
------------------------------------------------------------
------------------------------------------------------------
----------------------------------------------------gttttcaa
tt-tt-ggcagatatttagcgaacagtgtt---tt-a--aaa-tg---aaattgttaa-t
ct----gattttcatt--------------ttcatttc---------------------c
-aatatttatttga-------------tttatt-------taaaat--------------
--tggcaggattt-----------acc---------------------------------
------------------------------------------------------------
----------ttccata-------------------------------------------
------------------------------------------------------------
------------------------------------------------------------
------------------------------------------------------------
------------------------------------------------------------
------------------------------------------------------------
------------------------------------------------------------
------------------------------------------------------------
------------------------------------------------------------
------------------------------------------------------------
------------------------------------------------------------
------------------------------------------------------------
----------------------------------------------
>DNA6-3_DR|1402917
------------------------------------------------------------
------------------------------------------------------------
----------------------------------------------------------gt
cggtgtaat---------------------------------------------------
------------------ttgcagatgatccctaacactgcgtgcatgactt--tggcga
atatcaaacaaaaaaccaactttaccgagctgatttagctgt----ctttcaacgatttt
aggac-------taacatgttgtt-aa--cgtca-caagacctaatac-agtatatacaa
tacgacttcatcacaaggcctaccgcacttacgc---tgcagtttttc-tgcccactgag
gaagtccgcgactcctgctgcgggacggaagtttgacgtttggttctcctgtgtcccgcg
ttcctcttgctctaccaatgcagcagctgcttca-cgtaaaagctgactaacag--tttt
gccatt---ttacttctgttatac-tgtatttacactagt-aactaacgccgtccc---a
tccatcaaaaccg---tgcttctgccctcgggctctgt--gtgtg--aaagcactcgacg
-tcactcgaatacgcccctcccactgattagcataggctttgcatacagcttg-------
-aatgaaatcgcaaa-tgaaaact---gaaatg--------aaaaagtgtcaa-taaaag
----gaaag-cttaaa-tttac----attttaatttgaattgtgtcactattatag----
------------------cgtgaacattaataacacgctttgt-aaaaattgtgtttgca
-tt--ttgtttttcagtttgg----cttttta-ttttaatattggc-------agtcttg
atgcgg----aaatgcagtg-aaa-a--ttaaatgtt--aaat-cggcaacttc-----a
-ttttaat--tatcaa-tttgacagggac-gat------gtgttgtcaaagtgaaaatga
aaat--aaaaatg--aaata-------------atttaatttc-----------------
------------------------------------------------------------
------------------------------------------------------------
----------------------------------------------------attttcca
tt-tt-ggctgatatttagcgaacagtgtt---tt-a--aaa-tg---aaattgttaa-t
ct----gattttcatt--------------ttcatttc---------------------c
-aatgtttatttga-------------tttatt-------taaaat--------------
--tggcaggattt-----------acc---------------------------------
------------------------------------------------------------
----------ttcca---------------------------------------------
------------------------------------------------------------
------------------------------------------------------------
------------------------------------------------------------
------------------------------------------------------------
------------------------------------------------------------
------------------------------------------------------------
------------------------------------------------------------
------------------------------------------------------------
------------------------------------------------------------
------------------------------------------------------------
------------------------------------------------------------
----------------------------------------------
>DNA6-3_DR|1402918
------------------------------------------------------------
------------------------------------------------------------
------------------------------------------------------------
------------------------------------------------------------
------------------------------------------------------------
------------------------------------------------------------
------------------------------------------------------------
------------------------------------------------------------
------------------------------------------------------------
--------------------------------ta-tgt----------------------
------------------------atgtatatacac------------------------
------------------------------------------------------------
------------------------------------------------------------
---------------acaaacaca---cacaca--------tatatatatata-tatata
----------tatata-tatat----atatatatatatatatacacacatacatac----
-----------------atacataca------------------tacatgtatgtatgta
tgtatatatatatatatatat--atatatata-tatacatacatac----atacatacac
acacac----acacacacac-acaca-c---------acacat----------------a
tatatata--tatata--------------tat---------------------------
--------atata-tatata-------------atttcatttt-----------------
------------------------------------------------------------
------------------------------------------------------------
------------------------------------------------------------
-----tgtcagatattttgcaaacagtgtt---tt-a--aca-tg---aaattgttca-t
ct----gattttcatc--------------ttaatttc---------------------c
-aatgtttatttga-------------tttatt-------taaaat--------------
--tggcaggattc-----------acc---------------------------------
------------------------------------------------------------
----------ttccata-------------------------------------------
------------------------------------------------------------
------------------------------------------------------------
------------------------------------------------------------
------------------------------------------------------------
------------------------------------------------------------
------------------------------------------------------------
------------------------------------------------------------
------------------------------------------------------------
------------------------------------------------------------
------------------------------------------------------------
------------------------------------------------------------
----------------------------------------------
>DNA6-3_DR|1402919
------------------------------------------------------------
------------------------------------------------------------
------------------------------------------------------------
------------------------------------------------------------
------------------------------------------------------------
------------------------------------------------------------
------------------------------------------------------------
------------------------------------------------------------
------------------------------------------------------------
------------------------------------------------------------
----------------------------atttacactagt-aactcacgctgtccc---a
tccatcaaaaccg---tgcttctaccctcgggctctgt----gtg--aaagcactcaaag
-tcacttgaatacgcccctcccactgattagcataggctttgcatacaggttgaagttca
aaatgaaatctaaa-------act---gaaata--------aaaaagtgtcaa-taaaag
----gaaag-cttaaa-ttcac----attttaatttgaat--------------------
-------------------------------------------------tggtgtttgca
-tt--ttatttttcag----------ttttta-tttgaatactggc-------agttttg
acgcgg----aaatgcagtg-aaa-a--ttaaatgtt--taat-cggcaacttc-----a
-tttgaat--gatcaa-tttgacagggac-gat------gtgtggtcaaagtgaaaataa
--------aaatt--aaata-------------atttcatttc-----------------
------------------------------------------------------------
------------------------------------------------------------
----------------------------------------------------gttatcaa
tt-tt-ggcagatattttgcgaacagtgtt---tt-a--aaa-tg---acattgttca-t
ct----gattttcatc--------------ttaatttc---------------------c
-aatgtttatttga-------------tttatt-------taaaat--------------
--cggcaggattc-----------acc---------------------------------
------------------------------------------------------------
----------ttccata-------------------------------------------
------------------------------------------------------------
------------------------------------------------------------
------------------------------------------------------------
------------------------------------------------------------
------------------------------------------------------------
------------------------------------------------------------
------------------------------------------------------------
------------------------------------------------------------
------------------------------------------------------------
------------------------------------------------------------
------------------------------------------------------------
----------------------------------------------
>DNA6-3_DR|1402920
------------------------------------------------------------
------------------------------------------------------------
------------------------------------------------------------
------------------------------------------------------------
---------------------cagatgatccctaacactgcgtgcatgaatgtctggcga
a---------------------taccgagctgatttagctgt----ctttcaaagatttt
agtac-------tgacaagttgtt-aa--cgtca-caagacctaatac-ag--tattcta
tacgacttcataacaaggcttacc--------------acagtttctc-tgcccactgag
gaagcccgcgactcctgctgcgggacggaagtttgacgttcgg-----------ttcgtg
ttcctcttgctgtaccaatgcagcagctgcttca-cgtaaaagctgactaacag-ttttt
gccatt---ttacctctgttatac-tgtatttacactagt-aactcacgctgtccc---a
tccatcaaaaccg---ttcttctgctctcgggctctgt----gtg--aaagcactcgacg
-tcacttgaatacgcccctcccactgattagcataggctttgcatacagctttaagttga
aaatgaaataga----------------aaatg--------aaaaagcgttaa-taaaag
----gaaag-cttaaa-tttac----attttcatttgaatagtgtctctgttatag----
------------------cgtgaacattaataacacgctgagt-aaaaattgtgtttgca
-tt--ttatttttcagttcgg----cttttca-ttttaatattggc-------agtcttg
acgcgg----aaatgcagtg-aaa-a--tgaaatgtt--taat-tgtcaacttc-----a
-tttgaat--gatcaa-tttgacagggac-gat------gtgttgtcaaagtgaaaataa
--------aaatt--aaata-------------atttcatttc-----------------
------------------------------------------------------------
------------------------------------------------------------
----------------------------------------------------gttttcaa
tt-tt-ggctgatattttgcgaacagtgtt---tt-a--aaa-tg---acattgttca-t
ct----gattttcatt--------------ttcatttc---------------------c
-aatgtttatttga-------------tttaat-------taaaat--------------
--tggcaggattc-----------acc---------------------------------
------------------------------------------------------------
----------ttccata-------------------------------------------
------------------------------------------------------------
------------------------------------------------------------
------------------------------------------------------------
------------------------------------------------------------
------------------------------------------------------------
------------------------------------------------------------
------------------------------------------------------------
------------------------------------------------------------
------------------------------------------------------------
------------------------------------------------------------
------------------------------------------------------------
----------------------------------------------
>DNA6-3_DR|1497851
------------------------------------------------------------
------------------------------------------------------------
------------------------------------------------------------
------------------------------------------------------------
------------------------------------------------------------
------------------------------------------------------------
------------------------------------------------------------
------------------------------------------------------------
------------------------------------------------------------
------------------------------------------------------------
------------------------------------------------------------
-------------------------------------------ga--aatgaactcgatg
-tcacttgaatacgcccctcccactgattagcataggctttgcatacagctttaagttga
aaatgaaa-------------act---gaaatg--------aaaaagtgtcaa-taaaag
----gaaag-cttaaa-tttac----attttcatttgaattgtgtcactattatag----
------------------cgtgaacattgataacacgctttgt-aaaaattgtgtttgca
-tt--ttatttttcagtttgg----ctttttatttttaatattggc-------agtcttg
acgtgg----aaatgcagtg-taa-a--tgaaatgtt--aaat-tggcaacttc-----a
-ttttaat--tatcaa-tttgacagggac-gat------gtgttgtcaaagtggaaattt
--------aaatg--aaata-------------atttcattta-----------------
------------------------------------------------------------
------------------------------------------------------------
----------------------------------------------------gttttcaa
tt-tt-ggcagatattttgcgcacagtgtt---tt-a--aaa-tg---aaattgttaa-t
ct----gattttcatt--------------ttcatttc---------------------c
-aatctttatttga-------------tttatt-------taaaat--------------
--tggcaggattt-----------acc---------------------------------
------------------------------------------------------------
----------ttccata-------------------------------------------
------------------------------------------------------------
------------------------------------------------------------
------------------------------------------------------------
------------------------------------------------------------
------------------------------------------------------------
------------------------------------------------------------
------------------------------------------------------------
------------------------------------------------------------
------------------------------------------------------------
------------------------------------------------------------
------------------------------------------------------------
----------------------------------------------
>DNA6-3_DR|1497852
------------------------------------------------------------
------------------------------------------------------------
------------------------------------------------------------
------------------------------------------------------------
------------------------------------------------------------
------------------------------------------------------------
------------------------------------------------------------
------------------------------------------------------------
------------------------------------------------------------
------------------------------------------------------------
------------------------------------------------------------
------------------------------------------------------------
------------------------------------------------------------
------------------------------------------------------------
------------------------------------------------------------
------------------------------------------------------------
------------------------------------------------------------
------------------------------------------------------------
------------------------------------------------------------
----------------aata-------------atttcatttc-----------------
------------------------------------------------------------
------------------------------------------------------------
----------------------------------------------------attttcaa
tt-tt-agcagatattttgcgaacagtgtt---tt-a--aaa-tg---aaattgttaa-t
ct----gattttcatt--------------ttcatttc---------------------c
-aatgtttatttga-------------tttatt-------taaaat--------------
--tggcaggattt-----------acc---------------------------------
------------------------------------------------------------
----------ttcca---------------------------------------------
------------------------------------------------------------
------------------------------------------------------------
------------------------------------------------------------
------------------------------------------------------------
------------------------------------------------------------
------------------------------------------------------------
------------------------------------------------------------
------------------------------------------------------------
------------------------------------------------------------
------------------------------------------------------------
------------------------------------------------------------
----------------------------------------------
>DNA6-3_DR|1497853
------------------------------------------------------------
------------------------------------------------------------
------------------------------------------------------------
------------------------------------------------------------
------------------------------------------------------------
------------------------------------------------------------
------------------------------------------------------------
------------------------------------------------------------
------------------------------------------------------------
-------------------------------------tggaaggtaa--------atcct
gccaat---tt-------------------------------------------------
------------------------------------------------------------
------------------------------------------------------------
---------------taaataaat---caaat---------aaacattggaaa-tgaaaa
---tgaaaa--tcaga-ttaac----aatttcattt------------------------
--------------------------------------------taaaacactgttcgca
---aaatatctgctaa--------------------------------------------
----------aattgaaaac-taa-a--tgaaattat--------ttaattttc-----a
-ttttgat--tttcac-tttgaca-------ac------acatcatccc-----------
------------------------------------------------------------
------------------------------------------------------------
------------------------------------------------------------
------------------------------------------------------tgtcaa
at--t-gataa----------------------tt-a--aaa-tg---aagattccaa-t
tt---aacatttcatt--------------ttcacagcatttccacgtcaagactgc--c
-aatattaaaatgaaaagcca--------aact-gaaaaataaaatg---------caaa
cacaat----ttttac------aaagcatgttattaa-----------------------
------------------------------------------------------------
------------------------------------------------------------
------------------------------------------------------------
------------------------------------------------------------
------------------------------------------------------------
------------------------------------------------------------
------------------------------------------------------------
------------------------------------------------------------
------------------------------------------------------------
------------------------------------------------------------
------------------------------------------------------------
------------------------------------------------------------
------------------------------------------------------------
----------------------------------------------
>DNA6-3_DR|1497854
------------------------------------------------------------
------------------------------------------------------------
------------------------------------------------------------
------------------------------------------------------------
------------------------atgatccctaaaattgcgtgcgtgaatgtttggcga
atatcaaacctaaaaccaactttaccgagctaatttagctgt----ctttcaaagatttt
agtac-------tgaaaagttgtt-at--cgtca----------atac-aa--tatacta
tacgaattcatcccaaggcctaccgttcttacgc-tg--cagtttctc-tgcccaccgaa
gaagcccgcgactcctgctgtggga--------tgacggttggttatcctgtgtccactg
ttcctcttgttg--------cagcagccgcttca-tgtaaaggctgactaaccg-ttttt
gccatt---ttacttctgttata-------------------------------------
--cattaaaaccg---tgcttctgctctcgggctc------tgtg--aaggcactcaaga
-tcacttgaatacgcccctcccactgattagcataagcttcgcatagaggttgaagtag-
-----------aaaa-ttaaaact---caaata--------aaaaggtgtcaa-taaagg
----aaaaa-cttaga-tttac----attttaattcgtattgtgtcactattttag----
------------------cgtgaacattaataacaaac----------------------
-tc--gtatttttcactttgg----cttttttattttaatattggc-------agtcttg
atgcg----------------gaa-a--tgaaatgtt--aaat-gggaaacttgattaaa
cttttgat--tatcga-tttgacagggtc-gat------gtgtcgtcactgtgaaaataa
--------aaaat--aaata-------------attgtatttt-----------------
------------------------------------------------------------
------------------------------------------------------------
----------------------------------------------------attaacaa
at-tt-ggcagatatttcgcgcacagtgtt---tt-atttaa-tg---aaattgttag-t
ct----ggttttcatt--------------ttaattt-----------------------
-aatgt------------------------------------------------------
------------------------------------------------------------
------------------------------------------------------------
------------------------------------------------------------
------------------------------------------------------------
------------------------------------------------------------
------------------------------------------------------------
------------------------------------------------------------
------------------------------------------------------------
------------------------------------------------------------
------------------------------------------------------------
------------------------------------------------------------
------------------------------------------------------------
------------------------------------------------------------
------------------------------------------------------------
----------------------------------------------
>DNA6-3_DR|1587350
------------------------------------------------------------
------------------------------------------------------------
------------------------------------------------------------
------------------------------------------------------------
------------------------------------------------------------
------------------------------------------------------------
------------------------------------------------------------
------------------------------------------------------------
------------------------------------------------------------
-----------------------------------tatagaaggtaa--------atcct
gccaat---tt-------------------------------------------------
------------------------------------------------------------
------------------------------------------------------------
---------------gaaataaat---caaat---------aaacattg-------aaaa
---taaaaa--tcaga-ttaac----aatttcaatt------------------------
--------------------------------------------taaaacactgttcgca
---aaatatctggcaa--------------------------------------------
----------aattga------------------------------tttatttc-----a
-ttttcat--tttcac-tttgaca-------ac------acatcacctt-----------
------------------------------------------------------------
------------------------------------------------------------
------------------------------------------------------------
------------------------------------------------------tgtaaa
aa--t-tgt------------------------tt-g--cat-tt---tatttttcag-t
tt---ggcttttcatt--------------ttaat-----------------attgg--c
-agtcttgacatggaaatgcag----tgaaaat-gaaaattaaatgat-ttcattttgtt
ttcaat----tttggcctttgcgaacagtgttttaaa-----------------------
-------atgaaattgttaatcag------------------------------------
--attttcgttttcattt------------------------------------------
------------------------------------------------------------
------------------------------------------------------------
------------------------------------------------------------
------------------------------------------------------------
------------------------------------------------------------
------------------------------------------------------------
------------------------------------------------------------
------------------------------------------------------------
------------------------------------------------------------
------------------------------------------------------------
------------------------------------------------------------
----------------------------------------------
>DNA6-3_DR|1587351
------------------------------------------------------------
------------------------------------------------------------
------------------------------------------------------------
------------------------------------------------------------
------------------------------------------------------------
------------------------------------------------------------
------------------------------------------------------------
------------------------------------------------------------
------------------------------------------------------------
-----------------------------------tacggaaggtaa--------ttcct
gccaattattt-------------------------------------------------
------------------------------------------------------------
------------------------------------------------------------
---------------taaataaat---caaa---------taaaaattggaaa-ttaaaa
---aaaaaa---cata-ttaac----aattttatta------------------------
--------------------------------------------taaaccactgttcgca
---aaatatctgccaa--------------------------------------------
----------aattgaaaat-taa-a--ttaaata--------------attca-----a
-ttttcat--tttcac-tgtgaca-------ac------acgtcacccc-----------
------------------------------------------------------------
------------------------------------------------------------
------------------------------------------------------------
------------------------------------------------------tgtcac
at--a-gatag----------------------at-a--aaa-tg---aagttaacga-t
gt---aacgtttcatt--------------ttcactgcagttctgcgtcaagactgc---
--------taatgaaaagccaaac--------t-gaaaaataaaacac------------
--aaacacaatta-----ttacaaagcttgttattaatgttcgcgct---atagtgacac
aatt------aaaatttaaattta------------------------------------
--ggttttccttttat---------------ttagttttcattttcaacatcatc--ctg
tctgcaaagcctatgtta----gcgggagaggcgtatt----------------------
------------------------------------------------------------
------------------------------------------------------------
------------------------------------------------------------
------------------------------------------------------------
------------------------------------------------------------
------------------------------------------------------------
------------------------------------------------------------
------------------------------------------------------------
------------------------------------------------------------
------------------------------------------------------------
----------------------------------------------
>DNA6-3_DR|1587352
------------------------------------------------------------
------------------------------------------------------------
------------------------------------------------------------
------------------------------------------------------------
------------------------------------------------------------
------------------------------------------------------------
------------------------------------------------------------
------------------------------------------------------------
------------------------------------------------------------
------------------------------------------------------------
------------------------------------------------------------
------------------------------------------------------------
------------------------------------------------------------
------------------------------------------------------------
------------------------------------------------------------
------------------------------------------------------------
------------------------------------------------------------
------------------------------------------------------------
---------------------------------------------tccc-----------
------------------------------------------------------------
------------------------------------------------------------
------------------------------------------------------------
------------------------------------------------------tatcaa
at--c-gatag----------------------at-a--aaa-tg---aagttgacga-t
tt---aacatttcatt--------------ttcactgcagttctgcatcaagactgc--t
-aatattaaaatgaaaagccaaac--------t-gaaaaattaaa---------------
------------------------------------------------------------
------------------------------------------------------------
------------------------------------------------------------
------------------------------------------------------------
------------------------------------------------------------
------------------------------------------------------------
------------------------------------------------------------
------------------------------------------------------------
------------------------------------------------------------
------------------------------------------------------------
------------------------------------------------------------
------------------------------------------------------------
------------------------------------------------------------
------------------------------------------------------------
----------------------------------------------
>DNA6-3_DR|1587353
------------------------------------------------------------
------------------------------------------------------------
------------------------------------------------------------
------------------------------------------------------------
------------------------------------------------------------
------------aaaccaactttaccgagctggtttagctgt----ctttcaaagatttt
attac-------taacaagttgttaaa--cgtca-caagacctattac-ag--tatacta
tacgacttcatcacaaggcctaccgcacttttgc---tgcagtttctc-tgcccaccgag
gaagcccgcgactcctgct-----------------------------------------
------------------------------------------------------------
------------------------------------------------------------
----------------------------------------gtgtg--aaagcactcgacg
-tcacttgaatacgcccctcccactgactagcataggctttgcatacagcttgaagttga
aaatgaaatcgaaaa-taaaaact---gaaatg--------aaaaagtgtcaa-taaaag
----gaaag-cttaaa-tttac----atttttaattgaattgtgtcactattatag----
------------------cgtgaacattaataacacactttgt-aaaaattgtgtt--tg
-ca--ttatttttcagtttgg----cttttta-tcttaatattggc-------agtcttg
acgtgg----aaatacagtg-aaa-a--tgaaatgtt--aaat-tggcatcttc-----a
-ttttaat--tatcaa-tttgacagggac-gat------gtgttgtcaaagtgaaaatta
aaat--taaaatt--aaata-------------atttcatttc-----------------
------------------------------------------------------------
------------------------------------------------------------
----------------------------------------------------gttttcaa
tt-tt-ggcagatattttgtgaacagtgtt---tt-a--aaa-tg---aaattgttaa-t
ct----gattttcatt--------------ttcagttc---------------------c
-aatgtttaattga-------------tttatt-------taaaat--------------
--tggcaggattt-----------acc---------------------------------
------------------------------------------------------------
----------ttccata-------------------------------------------
------------------------------------------------------------
------------------------------------------------------------
------------------------------------------------------------
------------------------------------------------------------
------------------------------------------------------------
------------------------------------------------------------
------------------------------------------------------------
------------------------------------------------------------
------------------------------------------------------------
------------------------------------------------------------
------------------------------------------------------------
----------------------------------------------
>DNA6-3_DR|1587354
------------------------------------------------------------
------------------------------------------------------------
------------------------------------------------------------
------------------------------------------------------------
------------------------------------------------------------
------------------------------------------------------------
------------------------------------------------------------
------------------------------------------------------------
------------------------------------------------------------
------------------------------------------------------------
------------------------------------------------------------
------------------------------------------------------------
-----------------------atggtaaaggtaaatcctgc---caattttaaatt--
------------------------------------------------------------
-----------------tttac----attttaatttgaattttgtcactattatag----
------------------cgtgaacattaataacacactttgt-aaaaattgtgtttgca
-tt--ttatttttcagtttgg----cttttta-ttttaattttggc-------agtcttg
acgcga----aaaatcagtg-aaa-a--tgaaatgtt--aaat-tggcaacttt-----a
-ttttaat--tatcaa-tttgacagggac-aat------gtgttgtcaaaatga------
--------aaatt--aaata-------------attttatttc-----------------
------------------------------------------------------------
------------------------------------------------------------
----------------------------------------------------gttttaaa
tt-tt-ggcagaaattttgcgaacaatgtt---tt-a--gaa-tg---aaattgttaa-t
ct----aactttcatt--------------ttaatttc---------------------c
-aaaatttatttga-------------tttatt-------taaaat--------------
--tggcaggattt-----------acc---------------------------------
------------------------------------------------------------
----------ttccata-------------------------------------------
------------------------------------------------------------
------------------------------------------------------------
------------------------------------------------------------
------------------------------------------------------------
------------------------------------------------------------
------------------------------------------------------------
------------------------------------------------------------
------------------------------------------------------------
------------------------------------------------------------
------------------------------------------------------------
------------------------------------------------------------
----------------------------------------------
>DNA6-3_DR|1587355
------------------------------------------------------------
------------------------------------------------------------
------------------------------------------------------------
------------------------------------------------------------
------------------------------------------------------------
------------------------------------------------------------
------------------------------------------------------------
------------------------------------------------------------
------------------------------------------------------------
-----------------------------------tatggaaggtaa--------atcct
gccaat---tt-------------------------------------------------
------------------------------------------------------------
------------------------------------------------------------
---------------taaataaat---caaat---------aaacattggaaa-tgaaaa
---tgaaaa--tcaga-ttaac----aatttcattt------------------------
--------------------------------------------aaaaacactgtttgca
---aaatatctgcgaa--------------------------------------------
----------aattgaaaag-gaa-a--ttaaatta--------------ttta-----a
-ttttcat--tttcac-tttgaca-------ac------acattgtccc-----------
------------------------------------------------------------
------------------------------------------------------------
------------------------------------------------------------
------------------------------------------------------tgtcaa
at--t-gataa----------------------tt-a--aaa-tg---aagttgccaa-t
tt---aacatttcatt--------------ttcactgcatttccacatcaagactgc--c
-attattaaaataaaaagcca--------aact-gaaaaattaaatgt------------
------------------------------------------------------------
[truncated: 143,683 more chars]
