# Supplementary material for: Zebrafish transposable elements show extensive diversification in age, genomic distribution, and developmental expression
Source: Genome Res. 2022 Jul;32(7):1408–23. doi: 10.1101/gr.275655.121 (PMC9341512; doi:10.1101/gr.275655.121)
Supplement: Supplemental Material [file supp_gr.275655.121_Supplementary_data_2.tar.gz › supp-data-2/Tx1-49_DR.mafft.fa]

>Tx1-49_DR|963414
------------------------------------------------------------
------------------------------------------------------------
------------------------------------------------------------
------------------------------------------------------------
------------------------------------------------------------
------------------------------------------------------------
------------------------------------------------------------
------------------------------------------------------------
------------------------------------------------------------
------------------------------------------------------------
---------------------------------ttttaaatt-gggagagagttttaaat
ggaattgagaaaagactgagattttggaaaactagaaatttgacgtt-aaaaggaaagta
ttcatcttaaatgctttaatgttgtcaaaggtctggtatgtgttaagtgtaactgcgttg
cctgaagtatactatgaaaaaataaatgatgta---gttttaaag-tttttgtggggaaa
tggaagagccaagatagcttattata---ctttgattggggaggtaaaagaaggaggtct
gggacttttggatag--ttttttaaaaatgaaaacattaacaattaagattattcaaaga
tttttggaagggaaaatgggtgtgatttggaaaagtgtgttggatta--ttatttgaaga
aatgtggacattttaatatgggatgtaatgttttatt------gatgaagatgaagaaac
gga-tgatagcaggtctgccaaaattttatgttgaggtcttagaatcatgagggggattt
ttagaaaatgtgttgattataccaaaagcaagggcgcagattctagaacaaccactttta
ctgaattcaacaattttaagtgaaggaaatgttttatatttt-aaggaat-ggtgggacg
gaggattaagacaagttaaagatgtattatatgaagtaataaaagga--tttgtaccatt
aaaagtaat---------agtggaggatggttataaaagagttgt---------taaagc
aaaattacaaagacaatgtcatgagttg-aaaaaagcaataccaaaagactgcattgtaa
taattg--------aaaaaaaaaat---aatagttgagcgatgaagatgaattactagag
acctattttaagaagaaaaatggag---agatcaatgagcttatgtacagttaagagttt
ttacg---ctatttttagataaaaggcttttgtaagacctatagcactcaactaattaac
aaa------------------------------------------------attttaatt
atttattgagacatattcgcatattaatataaatgagtaaataaataaaatgaatagtat
aaatgaataaaatgggtattaaacaagatataat
>Tx1-49_DR|963415
ctactatatgc-aagaaaaagagaaa------gggggtgttttaataggtttagatctg-
--------------------gagaaggcttttgacagggtagagcatga-ttttttattt
gcagttcttaaggagtttggttttggggaaaatgttagaaaatggattcaa-attttttt
atacagatattttaacttgtattaaatgta-------tttttttaacagaatgtcttcaa
ccaactagatcaataaggcaaggatgtccattgtctgctttattatacccactggaagct
gagccactgggactggcaat-aaaatcagatagaagcattaaagggatacaaacagaaa-
acaatgacaacagagaagctgtgtatcaatacgctgatgatactacatcgt---------
------------------------tggggattt------------tagagcgatattgta
aagcatcaggagctaaggttaatgttggaaaaagtttatgcatgagggtgggaagagtaa
aagaaataacacaacatataccctttaaagaagaaaaggaacatacaaaaatgttgggaa
tttgggtagggatggattctaatgaagcagatattttaaatt-gggagagagttttaaat
ggaattgagaaaagactgagattttggaaaactagaaatttgacgtt-aaaaggaaagta
ttcatcttaaatgctttaatgttgtcaaaggtctggtatgtgttaagtgtaactgcgttg
cctgaagtatactatgaaaaaataaatgatgta---gttttaaag-tttttgtggggaaa
tggaagagccaagatagcttattata---ctttgattggggaggtaaaagaaggaggtct
gggacttttggatag--ttttttaaaaatgaaaacattaacaattaagattattcaaaga
tttttggaagggaaaatgggtgtgatttggaaaagtgtgttggatta--ttatttgaaga
aatgtggacattttaatatgggatgtaatgttttatt------gatgaagatgaagaaac
tga-tgatagcaggtctgccaaaattttatgttgaggtcttagaatcatgagggggattt
ttagaaaatgtgttgattataccaaaagcaagggcgcagattctagaacaaccactttta
ctgaattcaacaattttaagtgaaggaaatgttttatatttt-aaggaat-ggtgggacg
gaggattaagacaagttaaagatgtattatatgaagtaataaaagga--tttgtaccatt
aaaagtaat---------tgtggaggatggttataaaagagttgt---------taaagc
aaaattacaaagacaatgtcatgagttg-aaaaaagcaataccaaaagactgcattgaaa
taattg--------aaaaaaaaaaaaaaaatagttgagcgatgaagatgaattactagag
acctattttaagaagaaaaatggag---agatcaatgagcttatgtacagttaagagttt
ttacg---ctatttttagataaaaggcttttgtaagacctatagcactcaactaattaac
aaa------------------------------------------------attttaatt
atttattgagacatattcgcatattaatataaatgagtaaagaaataaaatgaatagtat
aaatgaataaaatgggtattaaacaagatataat
>Tx1-49_DR|1563398
ctactatatgc-aagaaaaggagaaa------gggggtgttttaataggtttagatttg-
--------------------gagaaggcttttgacagggtagagcatga-ttttttattt
gcagttcttaaggagtttggttttggggaaaattttagaaaatggattcaa-attttttt
atacagatattttaacttgtattaaatgta-----tttttttttaacagaatgtcttcaa
ccaactagatcaataaggcaaggatgtccattgactgctttatcatacacactggtagct
gagccactgggattggcaat-aaaatcagatagaagcattaaagggatacaaatagaaa-
acaatgacaacagagaagctgtgtatcaatacgctgatgatactatatctt---------
------------------------tggggattt------------tagagcgatattgta
aagcatcaggagctaaggttaatgttagaaaaagtttatgcatgagggtgggaagagtaa
aagaaataacacaacatataccctttaaagaagaaaaggaacatacaaaaatgttgggaa
tttgggtggggatggattttattaaagcatatattttaaatt-gggagagagttttaaat
ggaattgagaaaagactgagattttggaaagctagaaatttgacgtt-aaaaggaaagta
ttcatcttaaatgctttaatgttgtcaaaggtctggtatgtgttaagtgtaactgcgttg
cctgaagtatactatgaacaaataaatgatgta---gttttaaag-tttttgtggggaaa
tggaagagccaagattgcttattata---ctttgattggggaggtaaaagaaggaggtct
gggacttttggatag--ttttttaaaaatgaaaacattaacaattaagattattcaaagg
tttttggaagggaaaatgggtgtgatttggaaaagtgtgttggatta--gtatttgaaga
aatgtggacattttaatatgggatgtaatgttttatt------gatgaagatgaagaaac
gga-tgatagcaggtctgccaaaattttatgttgaggtcttagaatcatgagggggattt
ttagaaaatgtgttgattataccaaaagcaaggtcgcagattctagaacaaccactttta
ctgaattcaacaattttaagtgaaggaaatgttttatatttt-aaggaat-ggtgggacg
gaggattaagacaagttaaagatgtattatatgaagtaataaaagga--tttgtaccatt
aaaagtaat---------tgtggaggatggttataaaagagttgt---------taaagc
aaaattacaaagacaatgtcatgagttg-aaaaaagcaataccaaaagactgcattgtaa
taattg---------aaaaaaaaat------agttgagcgatgaagatgaattactagag
acctattttaagaagaaaaatggag---agatcaatgagcttatgtacagttaagagttt
ttacg---ctatttttagataaaaggcttttgtaagacctatagcactcaactaattaac
aaa------------------------------------------------attttaatt
atttattgagacatattcgcatatta----------------------------------
----------------------------------
>Tx1-49_DR|1563399
-tactttatacgaaggagaaaaaaat-----gattggatatttaattagtttggtttta-
--------------------gagaaaacatttgatagagtggaacatga-ctatttgttt
gaagtgattaaaaactttggatttggggataaatttcggaaagggatc-aa-catttttt
attacaatattttgacatgtattaaatgca--atg---ttttttatctgaatgttttcaa
ccaacaaggtctataagacaaggatgtccactatctgcactactgtacatattagtagct
gaaccacta------gcaat-aaaagcaatcaatagagtaaaagaaatacaagtagaag-
taagaaccgaacttgaaccaatataccagtatgaagatgacacaactttgttggttgaag
acatccaaagtgtaacaaaggcaatggggattt------------taaagaagcattgta
aagggactggagctaagattaatgttgaaaagagcgtgtgtatgagaattggaagggcag
atgttttacctcagcacatacattttaagaaagagaatgagcatatcaagattttaggca
tttggatctgtttggattttaataaagcagatcattttaatt-gggagggagttttaaaa
gggatggaaattagattgagatattggaaactgagaaacctgacattgaagggaaaggtt
ttattaattaaatctctaatgctattaaaaatgtggtatgtgctgagtgttaccccattg
ccttgtgaatactataaaagaa-taaaaaaaaatgtgttttagat-ttcttatggggaaa
agaaagagcaaaaatagcatacgacgacatgttgattggagggaaagaagttgggggact
tgggcttttagaccc--acttttaagggtgaaaacattaaggacaaaattggtaaaatgt
tttgtagatgttaagattaaagcagtgtggaaaaatgtcatggacta-tttttttaaaga
aatgtggtcgagtaaataagggatgtagtgtattatc------tatgaaaacaaaaaaag
aaa-tgtggacaggtataccaacattttatgaagagcttttagaagcttggggaaatttt
ttagaaaatatgctcattgtacctaaaggaagaaaccagctgttagaacaacctttgttt
ttaaacatgaatataacgaaagatgaaaatgtaatatattat-aaaaaat-ggtggcaag
ctggaattaggcaagtgaaggatgtgctctatgaggtgataaatgat-------------
-----aaat---------tgaagacatgttatctgaaaatgaagtgaatgaggggaaagg
aacacttgtaaaacagtttgaggattta-aaaagagcaataccacaagaatggggtgaaa
gaattag------aaaaaatatgat-----------------------------------
---------gagaacatgactcaaaaag--------------------------------
------------------------------------------------------------
------------------------------------------------------------
------------------------------------------------------------
----------------------------------
>Tx1-49_DR|1563400
-tactgtatac-aaggagaaaaaaat-----tattggatatttaattagtttggtttta-
--------------------gagaaaacatttgatagagtggaacatga-ctatttgttt
gaagtgattaaaaactttggatttggggataaatttcggaaagggatc-aa-catttttt
attacaatatcttgacatgtattaaatgca--atg---ttttttatcgtaatgttttcaa
ccaacaaggtctgtaagacaaggatgtccactatctgcactactgtacatattagtagct
aaaccacta------gcaat-aaaagcaatcaatggagtaaaaggaatacaagtagaag-
aaagaaccgaacttgaaccaatataccagtatgaagatgacacaactttgttggttgaag
acatccaaagtgtaacaaaggcaatggggattt------------taaagaagcattgta
aagggactggagctaagattcatgttgaaaagagcgtgtgtatgagaattggaagggcag
atgttttacctcagcacatacattttaagaaagagaatgagcatatcaagattttaggca
tttggatctgtttggattttaataaagcagatcattttaatt-gggagggagttttaaaa
gggatggaaattagattgagatattggaaactgagaaacctgacattgaagggaaaggtt
ttattaattaaatctctaatgctatcaaaaatgtggtatgtgccgagtgttaccccattg
ccttgtgaatactataaaagaa-taaaaaaaaatgtgttttagat-ttcttaaggggaaa
agaaagagcaaaaatagcatacaacgacacgttgattggagggaaagaagttgggggact
tgggcttttagaccc--acttttaagggtgaaaacattaaggacaaaattggtaaaatgt
tttgtagatgttaagattaaagcagtgtggaaaaatgtcatgcacta-tttttttaaaga
aatgtggtcgagtaaataagggatgtagtgtattatc------tatgaaaacaaaaaaag
aaa-tgtggacaggtataccaacattttatgaagagcttttagaagcttggggaaacttt
ttagaaaatatgctcattgtacctaaaggaagaaaccagctgttagaacaacctttgttt
ttaaacatgaatatcacgaaagatgaaaatgtaatatattat-aaaaaat-ggtggcaag
ctggaattaggcaagtgaaggacgtgctctatgaggtgataaatgat-------------
-----aaat---------tgaagacatgttatctgaaaatgaagtgaatgaggggaaagg
aacacttgtaaaacagcttgaggattta-aaaagagcaataccacaagaatggggtgaaa
gaattg--------aaaaa-----------------------------------------
------------------------------------------------------------
------------------------------------------------------------
------------------------------------------------------------
------------------------------------------------------------
----------------------------------
>Tx1-49_DR|1563401
ctactatatgc-aagaaaaagagaaa------gggggtgttttaataggtttagatctg-
--------------------gagaaggcttttgacagggtagagcatga-ttttttattt
ggagttcttaaggagtttggttttggggaaaattttagaaaatggattcaa-attttttt
atacagatattttaacttgtattaaatgta-------tttttttaacagaatgtcttcaa
ccaactagatcaataaggcaaggatgtccattgactgctttattatacacactggaagct
gagccactggggat--------------------acaattaaagggatacaaatagaaa-
acaatgacaacagagaagctgtgtatcaatacgctgatgatactacattgt---------
------------------------tggggattt------------tagagcgatattgta
aagcatcaggagctaaggttaatgttggaaaaagtttatgcttgagggtgggaagagtaa
aagaaataacacaacatataccctttaaagaagaaaaggaacatacaaaaatgttgggaa
tttgggtggggatggattctaataaagcagacattttaaatt---gagagagttttaaat
ggaattgagaaaagactgagattttggaaagctagaaatttgacgtt-aaaaggaaagta
ttcatcttaaatgctttaatgttgtcaaaggtctggtatgtgttaagtgtaattgcattg
cctgaagtatactatgaaaaaataaatgatgta---gttttaaagttttttttggggaaa
tggaagagccaagattgcttattata---ctttgattggggaggtaaaagaaggaggtct
gggacttttggatag--ttttttaaaaatgaaaacattaacaattaagattattcaaagg
tttttggaagggaaaatgggtgtgatttggaaaagtgtgttgggtta--ttatttgaaga
aatgtggacattttaatatgggatgtaatgttttatt------gatgaagatgaagaaat
gga-tgatagcaggtctgccaaaattttatgttgaggtcttagaatcatgagggggattt
ttagaaaatgtgttgattataccaaaagcaagggcgcagattctagaacaaccactttta
ctgaattcaacaattttaagtgaaggaaatgttttatatttt-aaggaat-ggtgggacg
gaggattaagacaagttaaagatgtattatatgaagtaataaaagga--tttgtaccatt
aaaagtaat---------tgtggaggatgggtataaaagagttgt---------taaagc
aaaattacaaagacaatgtcatgagttgaaaaaaagcaataccaaaagactgcattgaaa
taattg--------aaaaaaaaaat------agttgggcgatgaagatgaattaccagag
acctattttaagaagaaaaatggag---agatcaatgagcttatgtacagttaagagttt
ttatg---ctatttttagataaaaggcttttgtaagacctatagcactcaactaattaac
aaa------------------------------------------------gttttaatt
atttattgagacatattcgcatattaatataaatgagtaaataaataaaatgaatagtat
aaatgaataaaatgggtattaaacaagatataat
>Tx1-49_DR|1563402
ctactatatga-aagaaaaagagaaa------gggggggttttaataggtttagatctg-
--------------------gagaaggcttttgacagggtagagcatga-ttttttattt
gcaattcttaaggagtttggatttggggaaaattttagaaaatggatt-aa-aaaatttt
atacagatattttaacttgtattaaatgta----attttttttaaacagaatgtcttcaa
ccaactagatcaataaggcaaggatgtccattgtctgctttattatacacactggtagct
gagccactgggattggcaat-aaaatcagatagaagcattaaagggatacaaatagaaa-
acaatgacaacagagaagctgtgtatcaatacgctgatgatactacatcgt---------
------------------------tggggattt------------tagagtgatattgta
aagcatcaggagctaaggttaatgttggaaaaagtttatgcatgagggtgggaagagtaa
aagaaataacacaacatataccctttaaagaagaaaaggaac--acaaacattttgggaa
tttgggtggggatggattctaataaagcagatattttaaatt-gggagagagttttaaat
ggaattgagaaaagacagagattttggaaagctagaatttgacgata-aaagggaaagta
ttcatcttaaatgctttaatgttgtcaaaggtctggcatgtgttaggtgtaactgcgttg
cctgaagtatactataaaaaaattgatgt--------------ag-tttttgtggggaaa
tagaagagccaagattgcttattata---ctttgattggggaggtaaaagaagggggtct
gggacttttggatag--ttttttaaaaatgaaagcattaacaattaagattattcaaagg
tttttggaagggaaaatgggtgtgatttggaaaagtgtgttggatta--ttatttgaaga
aatgtggacattttaatatgggatgtaatgttttatg------gatgaagatgaagaaac
gga-tgatagcaggtctgccaaaattttatgttgaggtcttagaatcatgagggggattt
ttagaaaatttgttgattataccaaaagcaagggcgcagattctagaacaaccactttta
ctgaattcaacaattttaagtgaaggaaatgttttatatttt-aaggaat-ggtgggacg
gaggattaagacaagttaaagatgtattatacgaagtaataaaagga--tttgtaccatt
aaaagtaat---------tgtggaggatgggtataaaagagttgt---------taaagc
aaaattacaaagacaatgtcatgagttg-aaaaaagcaataccaaataactgcattgaaa
taattg----------aaaaaaaaa------agttgggcgatgaagatgaattaccagag
acctattttaagaagaaaaatggag---agatcaatgagcttatgtacagttaagagttt
ttacg---ctaattttagataaaaggcttttgtaagacctatagcactcaactaattaac
aaa------------------------------------------------attttaatt
atttattgagacatattcgcatattaatataaatgagtaaataaataaaatgaatagtat
aaatgaataaaatgggtattaaacaagatataat
>Tx1-49_DR|1563403
ctactatatgc-aagaaaaagagaaa------gggggtgttttaataggtttagatctg-
--------------------gagaaggcttttgacagggtagagcatga-ttttttattt
gcagttcttaaggagtttggttttggggaaaatgttagaaaatggattcaa-attttttt
atacagatattttaacttgtattaaatgta------ttttttttaacagaatgtcttcaa
ccaactagatcaataaggcaaggatgtccattgactgctttattatacacactggaagct
gagccactgggattggcaat-aaaatcagatagaagcattaaagggatacaaatagaaa-
acaatgacaacagagaagctgtgtatcaatacgctgatgatactacatcgt---------
------------------------tggggattt------------tagagcgatattgta
aagcatcaggagctaaggttaatgttggaaaaagtttatgcatgagggtgggaagagtaa
aagaaataacacaacatataccctttaaagaagaaaaggaacatacaaaaatgttgggaa
tttgggtagggatggattctaataaagcagatattttaaatt-gggagagagttttaaat
ggaattgagaaaagactgagattttggaaagctagaaatttgacgtt-aaaaggaaagta
ttaatcttaaatgctttaatgttgtcaaaggtctggtatgtgttaagtgtaactgcgttg
cctgaagtatactatgaaaaaataaatgatgta---gttttaaag-tttttgtggggaaa
tggaagagccaagacagctaattata---ctttgattggggaggtaaaagaaggaggtct
gggacttttggatag--ttttttaaaaatgaaaacattaacaattaagattattcaaaga
tttttggaagggaaaatgggtgtgatttggaaaagtgtgttggatta--ttatttgaaga
aatgtggacattttaatatgggatgtaatgttttatt------gatgaagatgaagaaac
gga-tgatagcaggtctgccaaaattttatgttgaggtcttagaatcatgagggggattt
ttagaaaatgtgttgattataccaaaagcaagggcgcagattctagaacaaccactttta
ctgaattcaacaattttaagtgaaggaaatgttttatatttt-aaggaat-ggtgggacg
gaggattaagacaagttaaagatgtattatatgaagtaataaaagga--tttgtaccatt
aaaagtaat---------tgtggaggatgggtataaaagagttgt---------taaagc
aaaattacaaagacaatgtcatgagttg-aaaaaagcaataccaaaagactgcattgtaa
taattg--------aaaaaaaaaaa------aattgggcgatgaagatgaattaccagag
acctattttaagaagaaaaatggag---agatcaatgagcttatgtacagttaagagttt
ttacg---ctatttctagataaaaggcttttgtaagacctatagcactcaactaattaac
aaa------------------------------------------------atgtttatt
atttattgagacatattcgcatattaatataaatgagtaaataaataaaatgaatagtat
aaatgaataaaatgggtattaaacaagatataat
>Tx1-49_DR|1563404
------------------------------------------------------------
------------------------------------------------------------
----------------------------aaaattttaa----------------------
----------------------------------ttatttctt-----------------
------------------------------------------------------------
-------------------------------------------gggacataattgcata-
ttaataaaaat---gagactgtgt---aaaatgggtattaaataagatata---------
------------------------atgggattt------------tagagcgatattgta
aagcatcaggagctaaggttaatgttggaaaaagtttgagcatgagggtgggaagagtaa
aagaaataacacaacatataccctttaaagaagaaaaggaac--acaaacattttgggaa
tttgggtggggatggattctaataaagcagatattttaaatt-gggagagagttttaaat
ggaattgagaaaagactgagattttggaaagctagaatttgacgata-aaagggaaagta
ttcatcttaaatgctttaatgttgtcaaaggtctggcatgtgttaggtgtaactgcgttg
cctgaagtatactataaaaaaattgatgt--------------ag-tttttgtggggaaa
tagaagagccaagattgcttattata---ctttgattggtgaggtaaaagaaggaggtct
gggacttttggatag--ttttttaaaaatgaaagcattaacaattaagattattcaaagg
tttttggaagggaaaatggatgtgatttggaaaagtgtgttggatta--ttatttgaaga
aatgtggacattttaatatgggatgtaatgttttatt------gatgaagatgaagaaac
gga-tgatagcaggtctgccaaaattttatgttgaggtcttagaatcatgagggggattt
ttagaaaatgtgttgattataccaaaagcaagggcgcagattctagaacaaccactttaa
ctgaattcaactattttaagtgaaggaaatattttatatttt-aaggaat-ggtgggatg
gaggattaagacaagttaaagatgtattatatgaact------agga--tttgtaccatt
acaagaaat---------tgtggatgctgggtataaaagagttgt---------taaagc
aaaattacaaagacaatgccatgagttg-aaaaaagcaataccaaaagattggattgaaa
taattg--------aaaaaaaaata------tgttgggcgatgaggatgaattaccagag
acctattttaagaagaaaaatggagaaaagatcaatgagcttatgtacagttaagagttt
ttatg---ctgtttttagataaaaggcttttgtaagacctatagcactcaacta------
------------------------------------------------------------
------------------------------------------------------------
----------------------------------
>Tx1-49_DR|1563405
ctactatatgc-aagaaaaggagaaa------gggggtgttttaataggtttagatctg-
--------------------gagaaggcttttgacagggtagagcatga--tttttattt
gcagttcttaaggagtttggttttggggaaaattttagaaaatggattcaa-a-tttttt
atacagatattttaacttgtattaaatgta------ttttttttaacagaatgccttcaa
ccaactagatcaataaggcaaggatgtccattgactgctttattatacacactggaagct
gagccactgggattggcaat-aaaatcagatagaagcattaaagggatacaaatagaaa-
acaatgacaacagagaagctgtgaatcaatacgctgatgatactacatctt---------
------------------------tggggattt------------tagagcgatattgta
aagcatcaggagctaaggttaatgttggaaaatgtttatgcatgagggtgggaagagtaa
aagaaataacacaacatataccctttaaagaagaaaaggaacatacaaaaatgttgggaa
tttgggtggggatggattttaataaagcatatattttaaatt-gggagtgagttttaaat
ggaattgagaaaagactgagattttggaaagctagaaatttgacgtt-aaaaggaaagta
ttcatcttaaatgctttaatgttgtcaaaggtctggtatgtgttaagtgtaactgcgttg
cctgaagtatactatgaaaaaataaatgatgta---gttttaaag-tttttgtggggaaa
tggaagagccaagattgcttattata---ctttgatttgggaggtaaaagaaggaggtct
gggacttttggatag--ttttttaaaaatgaaaacattaacaattaagattattcaaagg
tttttggaagggaaaatgggtgtgatttggaaaagtgtgttgggtta--ttatttgaaga
aatgtggacattttaatatgggatgtaatgttttatg------gatgaagatgaagaaac
ggattgatagcaggtctgccaaaattttatgttgaggtcttagaatcatgagggggattt
ttagaaaatttgttgattataccaaaagcaagggcgcagattctagaacaaccactttta
ctgaattaaacaattttaagtgaaggaaatgttttatatttt-aaggaat-ggtgggacg
gaggattaagacaagttaaagatgtattatatgaagtaataaaagga--tttgtaccatt
aaaagtaat---------tgtggaggatgggtataaaagagttgt---------taaagc
aaaattacaaagacaatgtaatgagctg-aaaaaagcaataccaaaagactgcattgaaa
taattg--------aaaaaaaaaaa------agttgggcgatgaagatgaattaccggag
acctattttaagaagaaaaatggag---agatcaatgagcttatgtacagttaagagttt
ttacg---ctatttttagataaaaggcttttgtaagacctatagcactcaactaattaac
aaa------------------------------------------------attttaatt
atttattgagacatattcgcatattaatataaattagtaaataaataaaatgaatagtat
aaatgaataaaatgggtattaaacaagatataat
>Tx1-49_DR|1563406
------------------------------------------------------------
----------------------------------------agaaaatga-ctatttgttt
gaagtgattaaaaactttggatttggggagaattttaggaaatggatc-aa-catttttt
attataatattttgacatgtattaaatgca--atgtttttttttatcggaatgttttcaa
ccaacaaggtctatgagacaaggatgtccactatctgcactactgtacacattagtagct
gaaccattgggacttgcaat-aaaagcagtcaatggaataaaagaaatacaaatagaag-
aaagaaccgaacttgagccaatttaccagtatgcagatgacacaactttgttggttgaag
acatccaaattgtaacaaaggcaatggggattt------------taaagaggtattgta
aagaaactggagctaagattaatat--------------attagagaattaatcaataaa
acctttgcctacaatgtcaggtttctcag----------------------tttgcaata
tctcaatcta--------------------------------------------------
----------------------atttccatctaagttccatccatctgcccttctaattc
tcatacacacactcttttcaactctcaaaaatgtggtatgtgctgagtgttaccccattg
ccttttgattactataaaagaatt--ttgaaaatgtg-tttagat-ttcttatcgggaaa
aggaagagcaaaaatagcatacgaca------cgttttaagga-----------------
--------tataccc--ccttttaaggatgaaaacattaaggacaaaattggtaaaatgt
tttgtagatgttaagagtaaagcagtgtggaaaagtgtcatgggcta--ttttttaaaga
aatgtggtcaagtaaataagggatgtagtgtattatg------tatgaaaacaaaaaaag
aaa-tgtggac-----------------------aggttttagaagcttggggaagcttt
ttagaaaatatgctcattgtacctaaaggaagaaaccagctcttagaacaacctttgttt
ttaaacatgaatgtcaagaaagatggaaatgtaatatattataaaaaaat-ggtggaaag
ctggaattaggcaagtgaaggatgtgctctataaggtgataaatggtgataaaatccatt
acaggtaat---------tgaagacatgttatcggaaaatgaagtgaattaagggaaaag
aacacttgtaaaacagtttgaggattta-aaaagagcaataccacaggaatgggttgaaa
gaattg--------aacaaaacgaa-----------------------------------
---------aagggagaaaatggaga----------------------------------
------------------------------------------------------------
------------------------------------------------------------
------------------------------------------------------------
----------------------------------
>Tx1-49_DR|1563407
ctactatatgc-aagaaaaagagaaa------gggggtgttttaataggtttagatctg-
--------------------gagaaggcttttgacagggtagagcatga-ttttttattt
gcaggtcttaaggagtttggttttggggaaaatgttagaaaatggattcaa-attttttt
atacagatattttaacttgtattaaatgta-------tttttttaacagaatgtcttcaa
ccaactagatcaataaggcaaggatgtccattgtctgctttattatacacactggtagct
gagccactgggattggcaat-aaaatcagatagaagcattaaagggatacaaatagaaa-
acaatgacaacagagaagctgtgtatcaatacgctgatgatcctacatcgt---------
------------------------tggggattt------------tagagcgatattgta
aagcatcaggagctaaggttaatgttggaaaaagtttgagcatgagggtggaaagagtaa
aagaaataacacaacatataccctttaaagaagaaaaggaacatac-aaaatgttgagaa
tttgggtagggatggattctaataaagcagatattttaaatt-gggagagagttttaaat
ggaattaagaaaagactgagattttggaaagctagaaatatgacgtt-aaaaggaaagta
ttcatcctaaatgatttaatgttgtcaaaggtctggtatgtgttaagtgtaactgcgttg
cctgaagtatactatgaaaaaataaatgatgta---gttttaaag-tttttgtggggaaa
tggaagagccaagatagcttattata---ctttgattggggaggtaaaagaaggaggtct
gggacttttggatag--ttttttaaaaatgaaaacaataacaattaagattattcaaaga
tttttggaagggaaaatgggtgtgatttggaaaagtgtgttggatta--ttatttgaaga
aatgtggacattttaatatgggatgtaatgttttatt------gatgaagatgaagaaac
gga-tgatagcaggtctgccaaaattttatgttgaggtctaagaatcatgagagggattt
ttagaaaatgtgttgattataccaaaagcaagggcgcagattctagaacaaccactttta
ctgaattcaacaattttaagtgaaggaaatgttttatattta-agggaat-ggtgggacg
gaggattaagacaagttaaagatgtattatatgaagtaataaaagga--tttgtaccatt
aaaagtaat---------tgtggaggatgggtataaaaatgttgt---------taaagc
aaaattacaaagacaatgtcatgagttg-aaaaaagcaataccaaaagactgcattgtaa
taattgaaaaaaaaaaaaaaaaaaa------agttgagcgatgaagatgaattactagag
acctattttaagaagaaaaatggag---agatcaatgagcttatgtatagttaagagttt
ttacg---ctatttttagataaaaggcttttgtaagacctatagcactcaactaattaac
aaa------------------------------------------------attttaatt
atttattgagacatattcgcatattaatataaatgagtaaataaataaaatgaatagtat
aaatgaataaaatgggtattaaacaagatataat
>Tx1-49_DR|1563408
ctactatatgc-aagaaaaagagaaa-----ggggggggttttaataggtttagatttg-
--------------------gagaaggcttttgacagggtagagcatga-ttttttattt
gcagttcttaaggagtttggtttt-gggaaaattttagaaaatggattcaa-attttttt
atacagatattttaacttgtattaaatgta----ttttttttttaacagaatgtcttcaa
ccaactagatcaataaggcaaggatgtccattgactgctttattatacacactggaagct
gagccactgggattggcaat-aaaatcagatagaagcattaaagggatacaaatagaaa-
acaatgacaacagagaagctgtgtatcaatacgctgatgatactacatcaa---------
------------------------tggggattt------------tagagcgatattgta
aagcatcaggagctaaggttaatgttggaaaaagtttatgcatgagggtgggaagagtaa
aagaaataacacaacatataccctttaaagaagaaaaggaac--acaaaaatgttgggaa
tttgggtggggatggattctaataaagcagatattttaaatt-gggagagagttttaaat
ggaattgagaaaagactgagattttggaaagctagaaatttgatgtt-aaaaggaaagta
ttcatcttaaatgctttaatgttgtcaaaggtctggtatgtgttaagtgtaactgcgttg
cctgaagtatactatgaaaaaataaatgatgta---gttttaaag-tttttgtggggaaa
tggaagagccaagatagcttattata---ctttgattggggaggtaaaagaaggaggtct
gggacttttggatag--ttttttaaaaatgaaaacattaacaattaagattattcaaagg
tttttggaagggaaaatgggtgtgatttggaaaagtgtgttggatta--ttatttgaaga
aatgtggacattttaatatgggatgtaatgttttattgatgaagatgaagatgaagaaac
gga-tgatagcatgtctgccaaaattttatgttgaggtcttagaatcatgagggggattt
ttagaaaatgtgttgattataccaaaagcaagggcacagattctagaacaaccactttta
ctgaattaaacaattttaagtgaaggaaatgttttatatttt-aaggaat-ggtgggacg
gaggattaagacaagttaaagatgtattatatgaagtaataaaagga--tttgtaccatt
aaaagtaat---------tgtggaggatgggtataaaagagttgt---------taaagc
aaaattacaaagacaatgtcatgagttg-aaaaaagcaataccaaaagactgcattgtaa
taattg--------aaaaaaaaaaa------agttgggcgatgaagatgaattaccagag
acctattttaagaagaaaaatggag---agatcaatgagcttatgtacagttaagagttt
ttaag---ctatttttagataaaaggcttttgtaagacctatagcactcaactaattaac
aaa------------------------------------------------attttaatt
atttattgagacatattcgcatattaatataaatgagtaaataaataaaatgaatagtat
aaatgaataaaatgggtattaaacaagatataat
>Tx1-49_DR|1563409
ctactatatgc-aagaaaaagagaaa-----gggggggggtttaataggtttagatttg-
--------------------gagaaggcttttgacagggtagagcatga-ttttttattt
gcagttcttaaggagtttggttttggggaaaattttagaaaatggattcaa-attttttt
atacagatattttaacttgtattaaatgta-------tttttttaacagaatgtcttcaa
ccaactagatcaataaggcaaggatgtccattgt---ctttattatacacactggaagct
gagccactgggattggcaat-aaaatcagatagaagcattaaagggatacaaatagaaa-
acaatgacaacagagaagctgtgtatcaatacgctgatgattctacatcgt---------
------------------------tggggattt------------tagagcgatattgta
aagcatcaggagctaaggttaatgttggaaaaagtttatgcatgagggtgggaaaagtaa
aagaaataacacaacatatgccctttaaagaagaaaaggaacatacaaaaatgttggcaa
tttgggtggggatgaattttaataaagcatatattttaaatt-gggagagagttttaaat
ggaattgagaaaagactgagattttggaaagctagaaatttgacgtt-aaaaggaaagta
ttaatcttaaatgctttaatgttgtcaaaggtctggtatgtgttaagtgtaactgcgttg
cctgaagtatactatgaaaaaataaatgatgta---gttttaaag-tttttgtggggaaa
tggaagagccaagattgcttattata---ctttgattggggaggtaaaagaaggaggtct
gggacttttggatag--ttttttaaaaatgaaaacattaacaattaagattattcaaagg
tttttggaagggaaaatgggtgtgatttggaaaagtgtgttggatta--ttatttgaaga
aatgtggacattttaatatgggatgtaatgttttatt------gatgaagatgaagaaac
gga-tgatagcaggtctgccaaaattttatgttgaggtcttagaatcatgagggggattt
ttagaaaatgtgttgattataccaaaagcaagggcacagattctagaacaaccactttta
ctgaattaaacaattttaagtgaaggaaatgttttatatttt-aaggaat-gatgggacg
gaggattaagacaagttaaagatgtattatatgaagtaataaaagga--tttgtaccatt
aaaagtaat---------tgtggaggatgggtataaaagagttgt---------taaagc
aaaattacaaagacaatgtcatgagttg-aaaaaagcaataccaaaagactgcattgtaa
taattg--------aaaaaaaaaaa---aaaagttgggcgatgaagatgaattaccagag
acctattttaagaagaaaaatggag---agatcaatgagcttatgtacagttaagagttt
ttacg---ctatttttagataaaaggcttttgtaagacctatagcactcaactaattagc
aaa------------------------------------------------atttttatt
atttattgagacatattcgcatattaatataaatgagtaaataaataaaatgaatagtat
aaatgaataaaatgggtattaaacaagatataat
>Tx1-49_DR|1563410
-tactatatga-aagaaaaagagaaggggggggggggggggttaataggtttagatctgg
ccacccctggtttagatctagagaaggctttcgacagggtagagcagga-ttttttattt
gcagttcttaaggagtttggatttggggaaaattgtagaaaatggatt--a-aatttttt
aaacagatattttaacttgtattaaatgta-----tttttttttaacagaatgtcttcaa
ccaactagatcaataaggcaaggatttccactgtctgctttattatacacactggtagct
gagccactgggattggcaat-aaaatcagatagaagcattaaaaggatacaaatagaaa-
acaatgacaacagagaagctgtgtatcaatacgctgatgatacttcatcgt---------
------------------------tggggattt------------tagagtgatattgta
aagcatcaggagctaaggttaatgttggaaaaagtttatgcacaagggtgggaagagtaa
aagaaataacacaacatataccctttaaagaagaaaaggaacaca-aaaaatgttgggaa
tttgggtggggatggattctaataaagcagatatttaaaatt-aggagagagttttaaat
ggaattgagaaaagactgagattttggaaagctagaaatttgacgttaaaagggaaagta
ttcatcttaaatgctttaatgttgttaaaggtctggtatgtgttaagtgtaactgtgttg
cctgaagtatactataaaaaaattaatgttgta---gttttaaag-tttttgtggggaaa
tggaagagccaagattgcttattata---ctttgattggggaggt---agaaggaggtct
gggacttttagatag--ttttttaaaaatgaaaacattaacaattaagattattcaaagg
tttttggaagggaaaatgggtgtgatttggaaaagtttgtcggatta--ttatttgaaga
aatgtggacattttaatattggatgtaatgttttata------tatgaagatgaagaaac
gga-tgatagcaggtctgccaaaatattatgttgaggtcttagaatcatgagggggattt
ttagaaaatgtgttgattataccaaaagcaagggcacagattctagaaaaaccactttta
ctgaattcaacaattttaagtgaaggaaatgttttatatttt-aaggaat-ggtgggacg
gaggattaagacaagttaaagatgtattatatgaagtaataaaagga--tttgtaccatt
aaaagtaat---------tgtggaggat-agtataaaagagttgt---------taaagc
aaaattacaaagacaatgtcatgagttg-aaaaaagcaataccaaaagactgcattgaaa
taattg--------aaaaaaaaaaa--aaatagttgggcgaggagaatgaattaccagag
acctattttaagaag-aaaatggag---agatcaatgagcttatgtacagttaagagttt
ttatgctactatttttagataaaaggcttttgtaagacctatagcactcaactaattaac
aaa------------------------------------------------gttttaatt
atttattgagacatattcgcatattaatataaatgagtaaataaataaaatgaatagtat
aaatgaataaaatgggtattaaacaagatataat
>Tx1-49_DR|1563411
-tactgtatac-aaggagaaaaaaat-----tattggatatttaattagtttggtttta-
--------------------gagaaaacatttgatagagtggaacatga-ctatttgttt
gaagtgattaaaaactttggatttggggataaatttcggaaagggatc-aa-ca-ttttt
attacaatattttgacatgtattaaatgca--atg---ttttttatcggaatgttttcaa
ccaacaaggtctgtaagacaaggatgtccactatctgcactactgtacatattagtagct
aaaccacta------gcaat-aaaagcaatcaatggagtaaaaggaatacaagtagaaga
aaagaaccgaacttgaaccaatataccagtatgaagatgacacaactttgttggttgaag
acatccaaagtgtaacaaaggcaatggggattt------------taaagaagcattgta
aagggactggagctaagattcatgttgaaaagagcgtgtgtatgagaattggaagggcag
atgttttacctcagcacatacattttaagaaagagaatgagcatatcaagattttaggca
tttggatctgtttggattttaataaagcagatcattttaatt-gggagggagttttaaaa
gggatggaaattagattgagatattggaaactgagtaacctgacattgaagggaaaggtt
ttattaattaaatctctaatgctatcaaaaatgtggtatgtgccgagtgttaacccattg
ccttgtgaatactataaaagaattaaaaaaaaatgtgttttagat-ttcttaaggggaaa
agaaagagcaaaaatagcatacgacgacacgttgattggagggaaagaagttgggggact
tgggcttttagaccc--acttttaagggtgaaaacattaaggacaaaattggtaaaatgt
tttgtagatgttaagattaaagcagtgtggaaaaatgtcatgcacta-tttttttaaaga
aatgtggtcgagtaaataagggatgtagtgtattatc------tatgaaaacaaaaaaag
aaa-tgtggacaggtataccaacattttatgaagagcttttagaagcttggggaaacttt
ttag-aaatatgctcattgtacctaaaggaagaaaccagctcttagaacaacctttgttt
ttaaacatgaatatcacgaaagatgaaaatgtaatatattat-aaaaaat-ggtggcaag
ctggaattaggcaagtgaaggacgtgctctatgaggtgataaatgat-------------
-----aaat---------tgaagacatgttatctgaaaatgaagtgaatgaggggaaagg
aacacttgtaaaacagcttgaggattta-aaaagagcaataccacaagaatggggtgaaa
gaattg--------aaaaatataat-----------------------------------
---------gagaacatgactcaaaaaga-------------------------------
------------------------------------------------------------
------------------------------------------------------------
------------------------------------------------------------
---------------------------atgggag
>Tx1-49_DR|1563412
ctactatatgc-aagaaaaagagaaa-----gggggggggtttaataggtttagatttg-
--------------------gagaaggcttttgacagggtagagcatga-ttttttattt
gcagttcttaaggagtttggtttt-gggaaaattttagaaaatggattcaa-attttttt
atacagatatttgaacttgtattaaatgta---tttttttttttaacagaatgtcttcaa
ccaactagatcaataaggcaaggatgtccattgactgctttattatacacactggaagct
gagccactgggattggcaat-aaaatcagatagaagcattaaagggatataaatagtaa-
acaatgacaacagagaagctgtgtatcaatacgctgatgatactacatcgt---------
------------------------tggggattt------------tagagcgatattgta
aagcatcaggagctaaggttaatgttggaaaaagtttatgcatgagggtgggaagagtaa
aagaaataacacaacatataccctttaaagaagaaaaggaacatacaaaaatgttggaaa
tttgggtggggatggattctaataaagcagatattttaaatt-gggagagagttttaaat
ggaattgagaaaagactgagattttggaaagctagaaatttgatgtt-aaaaggaaagta
ttcatcttaaatgctttaatgttgtcaaaggtctggtatgtgttaagtgtaactgcgttg
cctgaagtatactatgaaaaaataaatgatgta---gttttaaag-tttttgtggggaaa
tggaagagccaagattgcttattata---ctttgattggggaggtaaaagaaggaggtct
gggacttttggatag-tttttttaaaaatgaaaacattaacaattaagattattcaaagg
tttttggaagggaaaatgggtgtgat-----------------aata--atatttgaaga
aatgtggacattttaatatgggatgtaatgttttatt------gatgaagatgaagaaac
gga-tgatagcaggtctgccaaaattttatgttgaggtcttagaatcatgagggggattt
ttagaaaatgtgttgattataccaaaagcaagggcacagattctagaacaaccactttta
ctgaattaaacaattttaagtgaaggaaatgttttatatttt-aaggaat-ggtgggacg
gaggattaagacaagttaaagatgtattatatgaagtaataaaagga--tttgtaccatt
aaaagtaat---------tgtggaggatgggtataaaagagttgt---------taaagc
aaaattacaaagacaatgtcatgagttg-aaaaaagcaataccaaaagactgcattgaaa
taattg-------aaaaaaaaaaaa------agttgggcgatgaagatgaattaacagag
acctattttaagaagaaaaatggag---agatcaatgagcttatgtacagttaagagttt
ttacg---ctatttttagataaaaggcttttgtaagacctatagcactcaactaattaac
aaa------------------------------------------------attttaatt
atttattgagacatattcgcatattaatataaatgagtaaataaataaaatgaatagtat
aaatgaataaaatgggtattaaacaagatataat
>Tx1-49_DR|1563413
ctactatatga-aagaaaaagagaaa------gggggggttttaataggtttagatctg-
--------------------gagaaggcttttgacagggtagagcatga-ttttttattt
gcaattcttaaggagtttggatttggggaaaattttagaaaatggatt-aa-aaaatttt
atacagatattttaacttgtattaaatgta-----ttttttttaaacagaatgtcttcaa
ccaactagatcaataaggcaaggatgtccattgtctgctttattatacacactggaagct
gagccactgggattggcaat-aaaatcagatagaagcattaaagggatacaaatagaaa-
acaatgacaacagagaagctgtgtatcaatacgctgatgatactacatcgt---------
------------------------tggggattt------------tagagtgatattgta
aagcatcaggagctaaggttaatgttggaaaaagtttatgcatgagggtgggaagagtaa
aagaaataacacaacatataccctttaaagaagaaaaggaac--acaaacattttgggaa
tttgggtggggatggattctaataaagcagatattttaaatt-gggagagagttttaaat
ggaattgagaaaagactgagattttggaaagctagaatttgacgata-aaagggaaagta
ttcatcttaaatgctttaatgttgtcaaaggtctggcatgtgttaggtgtaactgcgttg
cctgaagtatactataaaaaaattgatgt--------------ag-tttttgtggggaaa
tagaagagccaagattgcttattata---ctttgattggggaggtaaaagaagggggtct
gggacttttggatag--ttttttaaaaatgaaagcattaacaattaagattattcaaagg
tttttggaagggaaaatggatgtgatttggaaaagtgtgttgaatta--ttatttgaaga
aatgtggacattttaatatgggatgtaatgttttatg------gatgaagatgaagaaac
gga-tgatagcaggtctgccaaaattttatgttgaggtcttagaatcatgagggggattt
ttagaaaatttgttgattataccaaaagcaagggcgcagattctagaacaaccactttta
ctgaattcaacaattttaagtgaaggaaatgttttatatttt-aaggaat-ggtgggacg
gaggattaagacaagttaaagatgtattttacaaagtaataaaagga--tttgtaccatt
aaaagtaat---------tgtggaggatgggtataaaagagttgt---------taaagc
aaaattacaaagacaatgtcatgagttg-aaaaaagcaataccaaataactgcattgaaa
taattg---------aaaaaaaaaa------agttgggcgatgaagatgaattaccagag
acctattttaagaagaaaaatggag---agatcaatgagcttatgtacagttaagagttt
ttacg---ctatttttagataaaaggcttttgtaagacctatagcactcaactaattaac
aaa------------------------------------------------atttttatt
atttattgagacatattcgcatattaatataaatgagtaaataaataaaatgaatagtat
aaatgaataaaatgggtattaaacaagatataat
>Tx1-49_DR|1563414
ctactatatgc-aagaaaaagagaaa-----ggggggggttttaataggtttagatttg-
--------------------gagaaggcttttgacagggtagagcatga-ttttttattt
gcagttcttaaggagtttggtttt-gggaaaattttagaaaatggattcaa-attttttt
atacagatattttaacttgtattaaatgta---tttttttttttaacagaatgtcttcaa
ccaactagatcaataaggcaaggatgtccattgactgctttattatacacactggaagct
gagccactgggattggcaat-aaaatcagatagaagcattaaagggatataaatagtaa-
acaatgacaacagagaagctgtgtatcaatacgctgatgatactacatcgt---------
------------------------tggggattt------------tagagcgatattgta
aagcatccggagctaaggttaatgttggaaaaagtttatgcatgagggtgggaagagtaa
aagaaataacacaacatataccctttaaaaaagaaaaggaacatacaaaaatgttgggaa
tttgggtggggatggattctaataaagcagatattttaaatt-gggagagagttttaaat
ggaattgagaaaagactgagattttggaaagctagaaatttgatgtt-aaaaggaaagta
ttcatcttaaatgctttaatgttgtcaaaggtctggtatgtgttaagtgtaactgcgttg
cctgaagtatactatgaaaaaataaatgatgta---gttttaaag-tttttgtggggaaa
tggaagagccaagacagctaattata---ctttgattggggaggtaaaagaaggaggtct
gggacttttggatag--ttttttaaaaatgaaaacattaacaattaagattattcaaagg
tttttggaagggaaaatgggtgtgatttggaaaagtgtgttggatta--ttatttgaaga
aatgtggacattttaatatgggatgtaatgttttatt------gatgaagatgaagaaac
gga-tgatagcaggtctgccaaaattttatgttgaggtcttagaatcatgagggggattt
ttagaaaatgtgttgattataccaaaagcaagggcacagattttagaacaaccactttta
ctgaattaaacaattttaagtgaaggaaatgttttatatttt-aaggaat-ggtgggacg
gaggattaagacaagttaaagatgtattatatgaagtaataaaagga--tttgtaccatt
aaaagtaat---------tgtggaggatgggtataaaagagttgt---------taaagg
aaaattacaaagacaatgtcatgagttg-aaaaaagcaataccaaaagactgcattgtaa
taattg--------aaaaaaaaaaa------agttgggcgatgaaggtgaattaccagag
acctattttaagaagaaaaatggag---agatcaatgagcttatgtacagttaagagttt
ttacg---ctatttttagataaaaggcttttgtaagacctatagcactcaactaattaac
aaa------------------------------------------------attttaatt
atttattgagacatattcgcatattaatataaatgagtaaataaataaaatgaatagtat
aaatgaataaaatgggtattaaacaagatataat
>Tx1-49_DR|1563415
------------------------------------------------------------
------------------------------------------------------------
----------------------------aaaattt-------------------------
------------------------------------------------------------
------------------------------------------------------------
------------------------------------------------------------
------------------------------------------------------------
------------------------------------------------------------
------------------------------------------------------------
------------------------------------------------------------
------------------------------------------------------------
------------------------------------------------------------
------------------------------------------------------------
------------------------------------------------------------
------------------------------------------------------------
------------------------------------------------------------
------------------------------------------------------------
------------------------------------------------------------
------------------------------------------------------------
------------------------------------------------taattatttatt
gagacataattgcatattaatataaatgagactgtgtaaaat-gggtattaaacaagata
taatattaagacaagttaaagatgtattatatgaagtaataaaagga--tttgtaccatt
acaagtaat---------tgtggaggatgggtataaaatagtggt---------taaaga
caaattacaaagacaatgtcatgagttg-aaaaaagcaataccaaaagattgcattgaaa
taatta--------aaaaaaaaaaa----ttagttgggcgatgaagatgaattatcagaa
accttttttaagaagaaaaatggagaaaagatcaatgagcttatgtacagttaagagttt
ttatg---ctgtttttagataaaaggcttttgtaagacctataacactcaactactggaa
ggaaagatatgatgatttaaaaagaaatatggcaaaatgtcagaatgaaatatatggaac
aaa---------------------------------------------------------
----------------------------------
>Tx1-49_DR|1563416
ctactatatga-aagaaaaagagaaa------gggggtg--ttaataggtttagatttg-
--------------------gagaaagcttttgacagggtagagcatga-ttttttattt
gcagttcttaaggtgtttggatttggggaaaattttagaaaatggatttaa---attttt
atacagatattttaacttgtattaaatgta----ttttttttttaacagaatgtcttcaa
ccaactagatcaataaggcaaggatgtccattgtctgctttattatacacactggtagct
gagccactgggattggcaataaaaatcagatagaagcattaaagggatacaaatagaaa-
acaatgacaacagagaagctgtgtatcaatacgctgatgatactacatcgt---------
------------------------tggggattt------------tagagcgatattgta
aagcatcaggagctaaggttaatgttggaaaaagtttgagcatgagggtgggaagagtaa
attaaataacacaacatataccctttaaagaagaaaaggagcatacaaaaatgttggaaa
tttgggtggggatgtattgtaataaagcagatattttaaatt-gagagggtgttttaaat
ggaactgagaaaagactgaga-tttggaaagctagaaattttacgttaaaaggaaaagta
ttaatcttaaatgttttaacgttgtcaaaggtctggtttgtgttaagtgtaactgtgttg
cctgaagtatactat-aaaaatttaatgatgta---gttttaaag-ttttggtggggaaa
tggaagagccaagattgcttattaaa---ctttgattggggaggtaaaagaaggaggtct
gggacttttggatag-tttttttaaaaatgaaaacataaacaattaagattattcaaagg
tttttggaagggaaaatggatgtgatttggaaaagtgtgttgaatta--ttatttgaaga
aatgtggacattttattatggaatgtaatgttttatg------gatgaagatgaagaaac
gga-tgatagcaggtctgccaaaattttatgttgaggtcttagaatcatggggggaattt
ttagaaaatgtgttgattataccaaaagcaagggcgcagattctagaacaaccactttta
ctgaattcaacaattttaagtgaaggaaatattttatatttt-aaggaat-ggtgagata
ggggattaagacaagttaaagatgtattatatgaagtgataaaagga--tttgtaccatt
acaagtaat---------tgtggatgg---------------------------------
------------------------------------------------------------
------------------------------------------------------------
------------------------------------------------------------
------------------------------------------------------------
------------------------------------------------------------
------------------gcata-------------------------------------
----------------------------------
>Tx1-49_DR|1563417
-tactatatga-aagaaaaagagaag------ggggggggcttaataggtttagatcta-
--------------------gagaaggctttcgacagggtagagcagga-ttttttattt
gcagttcttaaggagtttggatttggggaaaattgtagaaaattgatt-aa-attttttt
aaacagatattttaacttgtattaaatgta---tttttttttttaacagaatgtcttcaa
ccaactagatcaataaggcaaggatgtccactgtctgctttattatacacactggtagct
gagccactgggattggcaat-aaaatcagatagaagcattaaaaggatacaaatagaaa-
acaatgacaacagagaagatgtgtatcaatacgctgatgatacttcatcgt---------
------------------------tggggattt------------tagagcgatattgta
aagcatcaggagctaaggttaatgtgggaaaaagtttatgcacaagggtgggaagagtaa
aagaaataacacaacatataccctttaaagaagaaaaggaacaca-aaaaatgttgggaa
tttgggtggggatggattctaataaagcagatatttaaaatt-aggagagagttttaaat
ggaattgagaaaagactgagattttggaaagctagaaatttgacgttaaaagggaaagta
ttaatcttaaattctttaatgttgttaaaggtctggtatgtgttaagtgtatctgtgttg
cctgaagtatactataaaaaaattaatgttgta---gttttaaag-tttttgtggggaaa
tggaagagccaagattgcttattata---ctttaattggggaggtaaaagaaggaggtct
gggacttttagatag--ttttttaaaaatgaaaacattaacaattaagattattcaaagg
tttttggaagggaaaatgggtgtgatttggaaaagtttgtcggatta--ttatttgaaga
aatgtggacattttaatatgggatgtaatgttttata------tatgaagatgaagaaac
gga-tgatagcaggtctgccaaaatattatgttgaggtcttagaatcatgagggggattt
ttagaaaatgtgttgattataccaaaaacaagggcgcagattctagaacaaccactttta
ctgaattaaacaattttaagtgaaggaaatgttttatatttt-aaggaat-ggtgggacg
gaggattaagacaagttaaagatgtattatatgaagtaataaaagga--tttgtaccatt
aaaagtaat---------tgtggaggatgggtataaaagagttgt---------taaagc
aaaattacaaagacaatgtcatgagttg-aaaaaagcaataccaaaagactgcattgaaa
taattg--------aaaaaaaaaaa-----tagttgagcgatgaagatgaattactagag
acacattttaagaagaaaaatggag---agatcaatgagcttatgtacagttaagagttt
ttaca---ctatttttagataaaaggcttttgtaagacctatagcactcaactaattaac
aaa------------------------------------------------attttaatt
atttattgagacatattcgcatattaatataaatgagtaaataaata-------------
aaatgaataaaatgggtattaaacaagatataat
>Tx1-49_DR|1563418
ctactatatgc-aagaaaaagagaaa------gggggtgttttaataggtttagatctg-
--------------------gagaaggcttttgacagggtagagcatga-ttttttattt
gcagttcttaaggagtttggttttggggaaaattttagaaaatggattcaa-attttttt
atacagatattttaacttgtattaaatgta-------tttttttaacagaatgtcttcaa
ccaactagatcaataaggcaaggatgtccattgactgctttattatacacactggaagct
gagccactggggat--------------------acaattaaagggatacaaatagaaa-
acaatgacaacagagaagctgtgtatcaatacgctgatgatactacattgt---------
------------------------tggggattt------------tagagcgatattgta
aagcatcaggagctaaggttaatgttggaaaaagtttatgcatgagggtgggaagagtaa
aataaataacacaacatataccctttaaagaagaaaaggaacatacaaaaatgttgggaa
tttgggtggggatggattctaataaagcagatattttaaatt---gagagagttttaaat
ggaattgagaaaagactgagattttggaaagctagaaatttgacgtt-aaaaggaaagta
ttcatcttaaatgctttaatgttgtcaaaggtctggtatgtgttaagtgtaactgcgttg
cctgaagtatactatgaaaaaataaatgatgta---gttttaaagttttttttggggaaa
tggaagagccaagattgcttattata---ctttgattggggaggtaaaagaaggaggtct
gggacttttggatag--ttttttaaaaatgaaaacattaacaattaagattattcaaagg
tttttggaagggaaaatgggtgtgatttggaaaagtgtgttgggtta--ttatttgaaga
aatgtggacattttaatatgggatgtaatgttttatt------gatgaagatgaagaaac
gga-tgatagcaggtctgccaaaattttatgttgaggtcttagaatcatgagggggattt
ttagaaaatgtgttgattataccaaaagcaagggcgcagattctagaacaaccactttta
ctgaattcaacaattttaagtgaaggaaatgttttatatttt-aaggaat-ggtgggacg
gaggattaagacaagttaaagatgtattatatgaagtaataaaagga--tttgtaccatt
aaaagtaat---------tgtggaggatgggtataaaagagttgt---------taaagc
aaaattacaaagacaatgtcatgagttg-aaaaaagcaataccaaaagactgcattaaaa
taattg--------aaaaaaaaaat------agttgggcgatgaagatgaattaccagag
acctattttaagaagaaaaatggag---agatcaatgagcttatgtacagttaagagttt
ttatg---ctatttttagataaaaggcttttgtaagacctatagcactcaactaattaac
aaa------------------------------------------------gttttaatt
atttattgagacatattcgcatattaatataaatgagtaaataaataaaatgaatagtat
aaatgaataaaatgggtattaaacaagatataat
>Tx1-49_DR|1563419
ctactatatga-aagaaaaagagaaa------gggggggttttaataggtttagatctg-
--------------------gagaaggcttttgacagggtagagcatga-ttttttattt
gcaattcttaaggagtttggatttggggaaaattttagaaaatggatt-aa-aaaatttt
atacagatattttaacttgtattaaatgta----attttttttaaacagaatgtcttcaa
ccaactagatcaataaggcaaggatgtccattgtctgctttattatacacactggtagct
gagccactgggattggcaat-aaaatcagatagaagcattaaagggatacaaatagaaa-
acaatgacaacagagaagctgtgtatcaatacgctgatgatactacatcgt---------
------------------------tggggattt------------tagagtgatattgta
aagcatcaggagctaaggttaatgttggaaaaagtttgagcatgagggtgggaagagtaa
aagaaataacacaacatataccctttaaagaagaaaaggaac--acaaacattttgggaa
tttgggtggggatggattctaataaagcagatattttaaatt-gggagagagttttaaat
ggaattgagaaaagacagagattttggaaagctagaatttgacgata-aaagggaaagta
ttcatcttaaatgctttaatgttgtcaaaggtctggcatgtgttaggtgtaactgcgttg
cctgaagtatactataaaaaaattgatgt--------------ag-tttttgtggggaaa
tagaagagccaagattgcttattata---ctttgattggggaggtaaaagaagggggtct
gggacttttggatag--ttttttaaaaatgaaagcattaacaattaagattattcaaagg
tttttggaagggaaaatgggtgtgatttggaaaagtgtgttggatta--ttatttgaaga
aatgtggacattttaatatgggatgtaatgttttatg------gatgaagatgaagaaac
gga-tgatagcaggtctgccaaaattttatgttgaggtcttagaatcatgagggggattt
ttaaaaaatttgttgattataccaaaagcaagggcacagattctagaacaaccactttta
ctgaattcaacaattttaagtgaaggaaatgttttatatttt-aaggaat-ggtgggacg
gaggattaagacaagttaaagatgtattatacgaagtaataaaagga--tttgtaccatt
aaaagtaat---------tgtggaggatgggtataaaagagttgt---------taaagc
aaaattacaaagacaatgtcatgagttg-aaaaaagcaataccaaataactgcattgaaa
taattg-------aaaaaaaaaaaa------agttgggcgatgaagatgaattaccagag
acctattttaagaagaaaaatggag---agatcaatgagcttatgtacagttaagagttt
ttacg---ctaattttagataaaaggcttttgtaagacctatagcactcaactaattaac
aaa------------------------------------------------attttaatt
atttattgagacatattcgcatattaatataaatgagtaaataaataaaatgaatagtat
aaatgaataaaatgggtattaaacaagatataat
>Tx1-49_DR|1563420
ctactatatgc-aagaaaaagagaa-------gggggggttttaataggtttagatttg-
--------------------gagaaggcttttgacagggtagagcatga-ttttttattt
gcagttcttaaggagtttggttttggggaaaattttagaaaatggattcaa-attttttt
atacagatattttaacttgtattaaatgttttttttttttttttaacagaatgtcttcaa
ccaactagatcaataaggcaaggatgtccattgtctgctttattatacacactggaagct
gagccactgggattggcaat-aaaatcagatagaagcattaaagggatacaaatagaaa-
acaatgacaacagagaagctgtgtatcaatacgctgatgatactacattgt---------
------------------------tgtggattt------------tagagcgatattgta
aagcatcaggagctaaggttaatgttggaaaaagtttatgcatgagggtgggaagagtaa
aagaaataacacaacatataccctttaaagaagaaaaggaacatacaaaaatgttgggaa
tttgggtggggatggattttaataaagcagatattttaaatt-gggagagagttttaaat
ggaattgagaaaagactgagattttggaaagctaaaatttgacgata-aaagagaaagta
ttcatcttaaatgctttaatgttgtcaaaggtctggtatgtgttaagtgtaactgcgttg
cctgaagtatactatgaaaaaataaatgatgta---gttttaaag-tttttgtggggaaa
tggaagagccaagattgcttattata---ctttgattgtggaggtaaaagaaggaggtct
gggacttttggatag--ttttttaaaaatgaaaacattaacaattaagattattcaaagg
tttttcgaagggaaaatgggtgtgatttggaaaagtgtgttggatta--ttatttgaaga
aatgtggacattttaatatgggatgtaatgttttatt------gatgaagatgaagaaaa
gga-tgatagcaggtctgccaaaattttatgttgaggtcttagaatcatgagggggattt
ttagaaaatgtgttgattataccaaaagcaagggcacagattctagaacaaccactttta
ctgaattaaacaattttaagtgaaggaaatgttttatatttt-aaggaat-ggtgggacg
gaggattaagacaagttaaagatgtattatatgaagtaataaaagga--tttgtaccatt
aaaagtaat---------tgtggaggatgggtataaaagagttgt---------taaagc
aaaattacaaagacaatgtcatgagttg-aaaaaagcaataccaaaagactgcattgtaa
taattg------aaaaaaaaaaaaa------agttgggtgatgaaggtgaattaccagag
acctattttaagaagaaaaatggag---agatcaatgagcttatgtacagttaagagttt
ttacg---ctatttttagataaaaggcttttgtaagacctatagcactcaactaattaac
aaa------------------------------------------------attttaatt
atttattgagacatattcgcatattattataaatgagtaaagaaataaaatgaatagtat
aaatgaataaaatgggtattaaacaagatataat
>Tx1-49_DR|1563421
ctactatatgc-aagaaaaagagaaa------gggggtgttttaataggtttagatctg-
--------------------gagaaggcttttgacagggtagagcatga-ttttttattt
gcagttcttaaggagtttggttttggggaaaatgttagaaaatggattcaa-attttttt
atacagatattttaacttgtattaaatgta------ttttttttaacagaatgtcttcaa
ccaactagatcaataaggcaaggatgtccattgtctgctttattatacacactggtagct
gagccactgggactggcaat-aaaatcagatagaagcattaaagggatacaaacagaaa-
acaatgacaacagagaagctgtgtatcaatacgctgatgatactacatcgt---------
------------------------tggggattt------------tagagcgatattgta
aagcatcaggagctaaggttaatgttggaaaaagtttatgcatgagggtgggaagagtaa
aagaaataacacaacatataccctttaaagaagaaaaggaacatacaaaaatgttgggaa
tttgggtagggatggattctaatgaagcagatattttaaatt-ggaagagagttttaaat
ggaattgagaaaagactgagattttggaaaactagaaatttgacgtt-aaaaggaaagta
ttcatcttaaatgctttaatgttgtcaaaggtctggtatgtgttaagtgtaactgcgttg
cctgaagtatactatgaaaaaataaatgatgta---gttttaaag-tttttgtggggaaa
tggaagagccaagatagcttattata---ctttgattggggaggtaaaagaaggaggtct
gggacttttggatag--ttttttaaaaatgaaaacattaacaattaagattattcaaaga
tttttggaagggaaaatgggtgtgatttggaaaagtgtgttggatta--ttatttgaaga
aatgtggacattttaatatgggatgtaatgttttatt------gatgaagatgaagaaac
tga-tgatagcaggtctgccaaaattttatgttgaggtcttagaatcatgagggggattt
ttagaaaatgtgttgattataccaaaagcaagggcgcagattctagaacaaccactttta
ctgaattcaacaattttaagtgaaggaaatgttttatatttt-aaggaat-ggtgggacg
gaggattaagacaagttaaagatgtattatatgaagtaataaaagga--tttgtaccatt
aaaagtaat---------tgtggaggatggttataaaagagttgt---------taaagc
aaaattacaaagacaatgtcatgagttg-aaaaaagcaataccaaaagactgcattgaaa
taattg--------aaaaaaaaaaaaaaaatagttgagcgatgaagatgaattactagag
acctattttaagaagaaaaatggag---agatcaatgagcttatgtacagttaagagttt
ttacg---ctatttttagataaaaggcttttgtaagacctatagcactcaactaattaac
aaa------------------------------------------------attttaatt
atttattgagacatattcgcatattaatataaatgagtaaagaaataaaatgaatagtat
aaatgaataaaatgggtattaaacaagatataat
>Tx1-49_DR|1563422
ctactatatgc-aagaaaaagagaaa------gggggtgttttaataggtttagatctg-
--------------------gagaaggcttttgacagggtaaagcatga-ttttttattt
gcagttcttaaggagtttggttttggggaaaattttagaaaatggattcaa-attttttt
atacaggtattttaacttgtattaaatgta------ttttttttaacagaatgtcttcaa
ccaactagatcaataaggcaaggatgtccattgactgctttattatacacactggaagct
gagccactgggattggcaat-aaaatcagatagaagcattaaagggatacaaatagaaa-
acaatgacaacagagaagctgtgtatcaatacgctgatgatactacatcgt---------
------------------------tggggattt------------tagagcgatattgta
aagcatcaggagctacggttaatgttggaaaaagtttatgcatgagggtgggaagagtaa
aagaaataacacaacatataccctttaaagaagaaaaggaacatacaaaaatgttcggaa
tttgggtggggatggattctaataaagcagatattttaaatt-gggagagagttttgaat
ggaattgagaaaagactgagattttggaaagctaaaatttgacgata-aaagagaaagta
ttcatcttaaatgctttaatgttgtcaaaggtctggtatgtgttaagtgtaactgcgttg
cctgaagtatactatgaaaaaataaatgatgta---gttttaaag-tttttgtggggaaa
tggaagagccaagattgcttattata---ctttgattggggaggtaaaagaaggaggtct
gggacttttggatag--ttttttaaaaatgaaaacattaacaattaagattattcaaagg
ttttgcgaagggaaaatgggtgtgatttggaaaagtgtgttggatta--ttatttgaaga
aatgtggacattttaatatgggatgtaatgttttatt------gatgaagatgaagaaac
aga-tgatagcaggtctgccaaaattttatgttgaggtcttagaatcatgagggggattt
ttagaaaatgtgttgattataccgaaagcaagggcgcagattctagaacaaccactttta
ctgaattaaacaattttaagtgaaggaaatgttttatatttt-aaggaat-ggtgggacg
gaggattaagacaagttaaagatgtattatatgaagtaataaaagga--tttgtaccatt
aaaagtaat---------tgtggaggatgggtataaaagagttgt---------taaagc
aaaattacaaagacaatgtcatgagttg-aaaaaagcaataccaaaagactgcattgtaa
taattg--------aaaaaaaaaaa-----tagttgggcgatgaagatgaattaccagag
acctattttaggaggaaaaatagag---agatcaatgagcttatgtacagttaagagttt
ttacg---ctatttttagataaaaggcttttgtaagacctatagcactcaactaattaac
aaa------------------------------------------------attttaatt
atttattgagacatattcgcatattaatataaatgagtaaataaataaaatgaatagtat
aaatgaataaaatgggtattaaacaagatataat
>Tx1-49_DR|1563423
ctactatatgc-aagaaaaagagaaa------gggggtgttttaataggtttagatctg-
--------------------gagaaggcttttgacagggtagagcatgatttttttattt
gcagttcttaaggagtttggttttggggaaaattttagaaaatggattcaa-attttttt
atacagatattttaacttgtattaaatgta-------tttttttaacagaatgtcttgaa
ccaactagatcaataaggcaaggatgtccattgactgctttattatacacactggaagct
gagccactggggat--------------------acaattaaagggatacaaatagaaa-
acaatgacaacagagaagctgtgtatcaatacgctgatgatactacattgt---------
------------------------tggggattt------------tagagcgatattgta
aagcatcaggagctaaggttaatgttggaaaaagtttatgcatgagggtgggaagagtaa
aataaataacacaacatataccctttaaagaagaaaaggaacatacaaaaatgttgtgaa
tttgggtggggatggattctaataaagcagatattttaaattggggagagagttttaaat
ggaattgagaaaagactgagattttggaaagctagaaatttgatgtt-aaaaggaaagta
ttcatcttaaatgctttaatgttgtcaaaggtctggtatgtgttaagtgtaactgcgttg
cctgaagtatactatgaaaaaataaatgatgta---gttttaaag-tttttgtggggaaa
tggaagagccaagattgcttattata---ctttgattggggaggtaaaagaaggaggtct
gggacttttggatag--ttttttaaaaatgaaaacattaacaattaagattattcaaagg
tttttggaagagaaaatgagtgtgatttggaaaagtgtgttggatta--ttatttgaaga
aatgtggacattttaatatgggatgtaattttttatt------gatgaagatgaagaaac
gga-tgatagcaggtctgccaaaattttatgttgaggtcttagaatcatgggggggattt
ttagaaaatgtgttgattataccaaaagcaagggcgcagattctagaacaaccactttta
ctgaactcaacaattttaagtgaaggaaatgttttatatttt-aaggaat-ggtgggacg
gaggattaagacaagttaaagatgtattatatgaagtaataaaagga--tttgtaccatt
aaaagtaattgtggatgctgtggaggctgggtataaaagagttgt---------taaaga
aaaattacaaagacaatgtcatgagttg-aaaaaagcaatattaaaagattggattgaaa
taattg--------a---aaaaaaa----ttagttgggcgatgaagatgaattaccagag
atctattttaagaagaaaaatggagaaaagatctataagcttatgtacagttaagagttt
ttatg---ctgtttttagataaaaggcttttgtaagacctataactctcaacta------
------------------------------------------------------------
------------------------------------------------------------
----------------------------------
>Tx1-49_DR|1563424
ctactatatga-aagaaaaagagaaa------gggggtgttttaataggtttagatctg-
--------------------gagaaggcttttgacagggtagagcacga-ttttttattt
gcagttcttaaggagtttggatttggggaaaattttagaaaatggatt-aa-aaatattt
atacagatattttaacttgtattaaatgta------ttttttttaacagaatgtcttcaa
ccaactagttcaataaggcaaggatgtccattgtctgctttattatacacactgatagct
gagccactgggattggcaat-aaa------------------------------------
------------------------------------------------------------
------------------------------------------------------------
------------------------------------------------------------
------------------------------------------------------------
------------------------------------------------------------
------------------------------------------------------------
------------------------------------------------------------
------------------------------------------------------------
------------------------------------------------------------
------------------------------------------------------------
------------------------------------------------------------
------------------------------------------------------------
------------------------------------------------------------
------------------------------------------------------------
------------------------------------------------------------
------------------------------------------------------------
------------------------------------------------------------
------------------------------------------------------------
------------------------------------------------------------
------------------------------------------------------------
------------------------------------------------------------
------------------------------------------------------------
------------------------------------------------------------
----------------------------------
>Tx1-49_DR|1563425
------------------------------------------------------------
------------------------------------------------------------
------------------------------------------------------------
------------------------------------------------------------
--------------------------------------tttattatacacactggtagct
gagccactgggattggcaataaaaatcagatagaagcattaaagggatacaaatagaaa-
acaatgacaacagagaagctgtgtatcaatacgctgatgatacttcatcgt---------
------------------------tggggattt------------gagagcgatattgta
aagcatcaggagctaaggttaatgttggaaaaagtttgagcatgagggtgggaagagtaa
aagaaataacacaacatataccctttaaagaagaaaaggaacaca-aaaaatgttgggaa
tttgggtggggatggattctaataaagcagagatttaaaatt-aggagagagttttaaat
ggaattgagaaaagactgagattttggaaagctagaaatttgacgttaaaaaggaaagta
ttaatcttaaatgctttaatgttgttaaaggtctggtatgtgttaagtgtaactgcgttg
cctgaagtatactataaaaaaattaatgttgta---gttttaaag-tttttgtggggaaa
tggaagagccaagattgcttattata---ct----ttggggaggtaaaagaaggaggtct
gggacttttggatag-tttttttaaaaatgaaaacattaacaattaagattattcaaagg
tttttggaagggaaaatgggtgtgatttggaaaagtttgttggatta--ttatttgaaga
aatgtggacattttaatatgggatgtaatgttttatt------gatgaagatgaagaaac
gga-tgatagcaggtctgccaaaattttatgttgaggtcttagaatcatgagggggattt
ttagaaaatgtgttgattataccaaaagcaagggcgcagattctagaacaaccactttta
ctgaattcaacaattttaagtgaaggaaatgttttatatttt-aaggaat-ggtgggacg
gaggattaagacaagttaaagatgtattatatgaagtaataaaagga--tttgtaccatt
aaaagtaat---------tgtggaggatgggtataaaagagttgt---------taaagc
aaaatttcaaagacaatgtcatgagttg-aaaaaagcaataccaaaagactgcattgaaa
taattg--------aaaaaaaaaat------agttgagcgatgaagatgaattaccagag
acctattttaggaagaaaaatggag---agatcaatgagcttatgtacagttaagagttt
ttatg---ctatttttagataaaaggcttttgtaagacctatagcactcaactaactaac
aaa------------------------------------------------attttaatt
atttattgagacatattcgcatattaatataattgagtaaataaataaaatgaatagtat
aaatgaataaaatgggtaataaacaagatataat
>Tx1-49_DR|1563426
ctactatatgc-aagaaaaagagaaa-gggggggggggggtttaataggtttagatctg-
--------------------gagaaggcttttgacagggtagagcatga-ttttttattt
gcagttcttaaggagtttggttttggggaaaattttagaaaatggattcaa-attttttt
atacagatattttaacttgtattaaatgta------ttttttttaacagaatgtcttcaa
ccaactaggtcaataaggcaaggatgtccattgactgctttattatacacactggaagct
gagccactggggat--------------------acaattaaagggatacaaatagaaa-
acaatgacaacagagaagctgtgtatcaatacgctgatgatactacattgt---------
------------------------tggggattt------------tagagcgatattgta
aagcatcaggagctaaggttaatgttggaaaaagtttatgcttgagggtgggaagagtaa
aagaaataacacaacatataccctttaaagaagaaaaggaacatacaaaaatgttgggaa
tttgggtggggatggattctaataaagcagatattttaaatt---gagagagttttaaat
ggaattgagaaaagactgagattttggaaagctagaaacttgacgtt-aaaaggaaagta
ttcatcttaaatgctttaatgttgtcaaaggtctggtatgtgttaagtgtaactgcgttg
cctgaagtatactatgaaaaaataaatgatgta---gttttaaagttttttttggggaaa
tggaagagccaagattgcttattata---ctttgattggggaggtaaaagaaggaggtct
gggacttttggatag--ttttttaaaaatgaaaacattaacaattaagattattcaaagg
tttttggaagggaaaatgggtgtgatttggaaaagtgtgttgggtta--ttatttgaaga
aatgtggacattttaatatgggatgtaatgttttatt------gatgaagatgaagaaac
gga-tgatagcaggtctgccaaaattttatgttgaggtcttagaatcatgagggggattt
ttagaaaatgtgttgattataccaaaagcaagggcgcagattctagaacaaccactttta
ctgaattcaacaattttaagtgaaggaaatgttttatatttt-aaggaat-ggtgggacg
gaggattaagacaagttaaagatgtattatatgaagtaataaaagga--tttgtaccatt
aaaagtaat---------tgtggaggatgggtataaaagagttgt---------taaagc
aaaattacaaagacaatgtcatgagttg-aaaaaagcaataccaaaagactgcattgaaa
taattg--------aaaaaaaaaat------agttgggcgatgaagatgaattaccagag
acctattttaagaagaaaaatggag---agatcaatgagcttatgtacagttaagagttt
ttatg---ctatttttagataaaaggcttttgtaagacctatagcactcaactaattaac
aaa------------------------------------------------gttttaatt
atttattgagacatattcgcatattaatataaatgagtaaataaataaaatgaatagtat
aaatgaataaaatgggtattaaacaagatataat
>Tx1-49_DR|1563427
ctactatatgc-aagaaaaagagaaggggggggggggggggttaataggtttagatttg-
--------------------gagaaggcttttgacagggtagagcatga-----------
--------------------------------------------------------tttt
atacagatattttaacttgtattaaatgta--------ttttttaacagaatgtcttcaa
ccaactagatcaataaggcaaggatgtccattgtctgctttattatacacactggaagct
gagccactgggattggcaat-aaaatcagatagaagcattaaagggatacaaatagaaa-
acaatgacaacagagaagctgtgtatcaatacgctgatgatactacattgt---------
------------------------tggggattt------------tagagcgatattgta
aagcatcaggagctacggttaatgttggaaaaagtttatgcatgagggtgggaagagtaa
aagaaatgacacaacatataccctttaaagaagaaaaggaacatacaaaaatgttgggaa
tttgggtggggatggattctaataaagcagatattttaaatt-gggagagagttttgaat
ggaattgagaaaagactgagattttggaaagctaatatttgacgata-aaagagaaagta
ttcatcttaaatgctttaatgttgtcaaaggtctggtatgtgttaagtgtaactgcgttg
cctgaagtatactatgaaaaaataaatgatgta---gttttaaag-tttttgtggggaaa
tggaagagccaagatagcttattata---ctttgattggggaggtaaaagaaggaggtct
gggacttttggatag--ttttttaaaaatgaaaacattaacaattaagattattcaaagg
tttttcgaagggaaaatgggtgtgatttggaaaagtgtgttggatta--ttatttgaaga
aatgtggacattttaatgtgggatgtaatgttttatt------gatgaagatgaagaaac
aga-tgatagcaggtctgccaaaattttatgttgaggtcttagaatcatgagggggattt
ttagaaaatgtgttgattataccaaaagcaagggcgcagattctagaacaaccactttta
ctgaattaaacaattttaagtgaaggaaatgttttatatttt-aaggaat-ggtgggata
aaggattaagacaagttaaagatgtattatatgaagtaataaaagga--tttgtaccatt
aaaagtaat---------tgtggaggatgggtataaaagagttgt---------taaagc
aaaattacaaagacaatgtcatgagttg-aaaaaagcaataccaaaagactgcattgtaa
taattg--------aaaaaaaaaat------agttgggcgatgaagatgaattaccagag
acctattttaagaagaaaaatggag---agatcaatgagcttatgtacagttaagagttt
ttacg---ctatttttagataaaaggcttttgtaagacctatagcactcaactaattaac
aaa------------------------------------------------attttaatt
atttattgagacatattcgcatattaatataaatgagtaaataaataaaatgaatagtat
aaatgaataaaatgggtattaaacaagatataat
>Tx1-49_DR|1563428
ctactatatgc-aagaaaaagagaaa------gggggtgttttaataggtttagatttg-
--------------------gagaaggcttttgacagggtagagcatga-ttttttattt
gcagttcttaaggagtttggttttggggaaaattttagaaaatggattcaattttttttt
atacagatattttaacttgtattaaatgtt---tttttttttttaacagaatgtcttcaa
ccaactagatcaataaggcaaggatgtccattgactgctttattatacacagtggaagct
gagccactgggattggcaat-aaaatcagatagaagcattaaagggatacaaatagaaa-
acaatgacaacagagaagctgtgtatcaatacgctgatgatactacatcgt---------
------------------------tggagattt------------tagagcgatattgta
aagcatcaggagctaaggttaatgttggaaaaagtttatgcatgagggtgggaatagtaa
aagaaataacacaacatataccctttaaagaagaaaaggaacatacaaaaatgttgggaa
tttgggtagggatggattctaatgaagcagatattttaaatt-gggagtgagttttaaat
ggaattaagaaaagactgagattttggaaagctagaaatttgacgtt-aaaaggaaagta
ttcatcttaaatgctttaatgttgtcaaaggtctggtatgtgttaagtgtaactgcgttg
cctgaagtatactatgaaaaaataaatgatgta---gttttaaagttttttttggggaaa
tggaagagccaagattgcttattata---ctttgattggggaggtaaaagaaggaggtct
gggacttttggatag--ttttttaaaaatgaaaacattaacaattaagattattcaaaga
tttttggaagggaaaatgggtgtgatttggaaaagtgtgttggatta--ttatttgaaga
aatgtggacattttaatatgggatgtaatgttttatt------gatgaagatgaagaaac
gga-tgatagcaggtctgccaaaattttatgttgaggtcttagaatcatgagggggattt
ttagaaaatgtgttgattataccaaaagcaagggcgcagattctagaacaaccactttta
ctgaattcaacaattttaagtgaaggaaatgttttatatttt-aaggaat-ggtgggacg
gaggattaagacaagttaaagatgtattatatgaagtaataaaagga--tttgtaccatt
aaaagtaat---------tgtggaggatggttataaaagagttgt---------taaagc
aaaattacaaagacaatgtcatgagttg-aaaaaagcaataccaaaagactgcattgtaa
taattg--------aaaaaaaaaat------agttgagcgattaagatgaattactagag
atctattttaagaagaaaaatggag---agatcaatgagcttatgtacagttaagagttt
-------------------taagaggcttttgtaagacctatagcactcaactaattaac
aaa------------------------------------------------attttaatt
atttattgagacatattcgcatattaatataaatgagtaaataaataaaatgaatagtat
aaatgaataaaatgggtattaaacaagatataat
>Tx1-49_DR|1563429
ctactatatga-aagaaaaagagaaa------gggggggttttaataggtttagatctg-
--------------------gagaaggcttttgacagggtagagcatga-ttttttattt
gcaattcttaaggagtttggatttggggaaaattttagaaaatggatt-aa-aaaatttt
atacagatattttaacttgtattaaatgta----attttttttaaacagaatgtcttcaa
ccaactagatcaataaggcaaggatgtccattgactgctttattatacacactggaagct
gagccactgggattggcaat-aaaatcagatagaagcattaaagggatacaaatagaaa-
acaatgacaacagagaagctgtgtatcaatacgctgatgatacttcatcgt---------
------------------------tggggattt------------tagagtgatattgta
aagcatcaggagctaaggttaatgttggaaaaagtttgagcatgagggtgggaagagtaa
aagaaataacacaacatataccctttaaagaagaaaaggaac--acaaacattttgggaa
tttgggtggggatggattctaataaagcagatattttaaatt-gggagagagttttaaat
ggaattgagaaaagacagagattttggaaagctagaatttgacgata-aaagggaaagta
ttcatcttaaatgctttaatgttgtcaaaggtctggcatgtgttaggtgtaactgcgttg
cctgaagtatactataaaaaaattgatgt--------------ag-tttttgtggggaaa
tagaagagccaagattgcttattata---ctttgattggggaggtaaaagaagggggtct
gggacttttggatag--ttttttaaaaatgaaagcattaacaattaagattattcaaagg
tttttggaagggaaaatgggtgtgatttggaaaagtgtgttggatta--ttatttgaaga
aatgtggacattttaatatgggatgtaatgttttatg------gatgaagatgaagaaac
gga-tgatagcaggtctgccaaaattttatgttgaggtcttagaatcatgagggagattt
ttagaaaatttgttgattataccaaaagcaagggcgcagattctagaacaaccactttta
ctgaattcaacaattttaagtgaaggaaatgttttatatttt-aaggaat-ggtgggacg
gaggattaagacaagttaaagatgtattatatgaagtaataaaagga--tttgtaccatt
aaaagtaat---------tgtggaggatgggtataaaagagttgt---------taaagc
aaatatacaaagacaatgtcatgagttg-aaaaaagcaataccaaataactgcattgaaa
taattg--------aaaaaaaaaaa------agttgggcgatgaagatgaattaccagag
acctattttaagaagaaaaatggag---agatcaatgagcttatgtacagttaagagttt
ttacg---ctaattttagataaaaggcttttgtaagacctatagcactcaactaattaac
aaa------------------------------------------------attttaatt
atttattgagacatattcgcatattaatataaatgagtaaataaataaaatgaatagtat
aaatgaataaaatgggtattaaacaagatataat
>Tx1-49_DR|1563430
------------------------------------------------------------
---------------------agaaagcttttgacagggtagagcatga-ttttttattt
gcagttcttaaggagtttggatttggggaaaattttagaaaatggatttaa---attttt
atacagatattttaacttgtattaaatgta--ttttttttttttaacagaatgtcttcaa
ccaactagatcaataaggcaaggatgtccactgtctgctttattatacacactggtagct
gagccactgggattggcaat-aaaatcagatagaagcattaaagggatacaaatagaaa-
acaatgacaacagagaagctttgtatcaatacgctgatgatactacatcgt---------
------------------------tggggattttaaggcaaattgtagagcgatattgta
aagcatcaggagctaaggttaatgttggaaaaagtttgagcatgagggtgggaagagtaa
aataaataacacaacatataccctttaaagaagaaaaggagcatacaaaaatgttgggaa
tttgggtggggatgtattgtaataaagcagatattttaaatt-gagagggtgttttaaat
ggaactgagaaaagactgagattttggaaagctagaaattttacgttaaaaggaaaagta
ttaatcttaaatgttttaacgttgtcaaaggtctggtttgtgttaagtgtaactgtgttg
cctgaagtatactat-aaaaattgaatgatgta---gttttaaag-ttttggtggggaaa
tggaagagccaagattgcttattaaa---ctttgattggggaggtaaaagaaggaggtct
gggacttttggatagttttttttaaaaatgaaaacataaacaattaagattattcaaagg
tttttggaagggaaaatggatgtgatttggaaaagtgtgttgaatta--ttatttgaaga
aatgtggacattttaatatgggatgtaatgttttatg------gatgaagatgaagaaac
gga-tgatagcaggtctgccaaaattttatgttgaggtcttagaatcatgagggggattt
ttagaaaatgtgttgattataccaaaagcaagggcgcagattctagaacaaccactttta
ctgaattcaacaattttaagtgaaggaaatattttatatttt-aaagaat-ggtgagatg
ggggattaagacaagttaaagatgtattatatgaagtgataaaagga--tttgtaccatt
acaagtaat---------tgtggatgg---------------------------------
------------------------------------------------------------
------------------------------------------------------------
------------------------------------------------------------
------------------------------------------------------------
------------------------------------------------------------
------------------gcata-------------------------------------
----------------------------------
>Tx1-49_DR|1563431
ctactatatgc-aagaaaaagagaaa------gggggtgttttaataggtttagatctg-
--------------------gagaaggcttttgacagggtagagcatga-ttttttattt
gcagttcttaaggagtttggttttggggaaaatgttagaaaatggattcaa-attttttt
atacagatattttaacttgtattaaatgta-------tttttttaacagaatgtcttcaa
ccaactagatcaataaggcaaggatgtccattgtctgctttattatacccactggaagct
gagccactgggactggcaat-aaaatcagatagaagcattaaagggatacaaacagaaa-
acaatgacaacagagaagctgtgtatcaatacgctgatgatactacatcgt---------
------------------------tggggattt------------tagagcgatattgta
aagcatcaggagctaaggttaatgttggaaaaagtttatgcatgagggtgggaagagtaa
aagaaataacacaacatataccctttaaagaagaaaaggaacatacaaaaatgttgggaa
tttgggtagggatggattctaatgaagcagatattttaaatt-gggagagagttttaaat
ggaattgagaaaagactgagattttggaaaactagaaatttgacgtt-aaaaggaaagta
ttcatcttaaatgctttaatgttgtcaaaggtctggtatgtgttaagtgtaactgcgttg
cctgaagtatactatgaaaaaataaatgatgta---gttttaaag-tttttgtggggaaa
tggaagagccaagatagcttattata---ctttgattggggaggtaaaagaaggaggtct
gggacttttggatag--ttttttaaaaatgaaaacattaacaattaagattattcaaaga
tttttggaagggaaaatgggtgtgatttggaaaagtgtgttggatta--ttatttgaaga
aatgtggacattttaatatgggatgtaatgttttatt------gatgaagatgaagaaac
gga-tgatagcaggtctgccaaaattttatgttgaggtcttagaatcatgagggggattt
ttagaaaatgtgttgattataccaaaagcaagggcgcagattctagaacaaccactttta
ctgaattcaacaattttaagtgaaggaaatgttttatatttt-aaggaat-ggtgggacg
gaggattaagacaagttaaagatgtattatatgaagtaataaaagga--tttgtaccatt
aaaagtaat---------agtggaggatggttataaaagagttgt---------taaagc
aaaattacaaagacaatgtcatgagttg-aaaaaagcaataccaaaagactgcattgtaa
taattg--------aaaaaaaaaat---aatagttgagcgatgaagatgaattactagag
acctattttaagaagaaaaatggag---agatcaatgagcttatgtacagttaagagttt
ttacg---ctatttttagataaaaggcttttgtaagacctatagcactcaactaattaac
aaa------------------------------------------------attttaatt
atttattgagacatattcgcatattaatataaatgagtaaataaataaaatgaatagtat
aaatgaataaaatgggtattaaacaagatataat
>Tx1-49_DR|1563432
ctactatatga-aagaaaaagagaag-----ggggggggtgttaataggtttagatctg-
--------------------gagaaggcttttgacagggtagagcatga-ttttttattt
gcagttcttaaggagtttggatatgggtaaaattttagaaaatgg---------------
------------------------------------------------------------
------------------------------------------------------------
------------------------------------------------------------
------------------------------------------------------------
------------------------------------------------------------
------------------------------------------------------------
------------------------------------------------------------
------------------------------------------------------------
------------------------------------------------------------
------------------------------------------------------------
------------------------------------------------------------
------------------------------------------------------------
------------------------------------------------------------
------------------------------------------------------------
------------------------------------------------------------
------------------------------------------------------------
------------------------------------------------------------
------------------------------------------------------------
------------------------------------------------------------
------------------------------------------------------------
------------------------------------------------------------
------------------------------------------------------------
------------------------------------------------------------
------------------------------------------------------------
------------------------------------------------------------
------------------------------------------------------------
----------------------------------
>Tx1-49_DR|1563433
------------------------------------------------------------
----------------------------------------agaaaatga-ctatttgttt
gaagtgattaaaaactttggatttggggagaattttaggaaatggatc-aa-catttttt
attataatattttgacatgtattaaatgca--atg--tttttttatcggaatgttttcaa
ccaacaaggtctataagacaaggatgtccactatctgcactactgtacacattagtagct
gaaccattaggacttgcaat-aaaagcagtcaatggaataaaaggaatacaaatagaag-
aaagaaccaaagttgagccaatttactagtatgcagatgacacaactttgttggttgaag
acatccaaagtgtaacaaaggcaatggggattt------------taaagaggtattgta
aaggaactggagctaagattaatgt--------------attagagaattaatcaataaa
acctttgccttcaatgtcaggtttctcag----------------------tttccaata
tctcaatcta--------------------------------------------------
----------------------atttccatctaagttccatccatctgcccttccaattc
tcatacacacactcttttcaactctcaaaaatgtggtatgtgctgagtgttaccccattg
ccttttgattactataaaagaatt--ttgaaaatttgttttagat-ttcttattggaaaa
aggaagagcaaaaatagcatacgaca------cgttttaagga-----------------
--------cataccc--acttttaaggatgaaaacattaaggacaaaattggtaaaatgt
tttgtagatgttaagagtaaagcagtgtggaaaagtgtcatgggcta--ttttttaaaga
aatgtggtcaagtaaataagggatgtagtgtattatg------tatgaaaacaaaaaaag
aaa-tgtggac-----------------------aggttttagaagcttggggaaacttt
ttagaaaatatgctcattgtacctaaaggaagaaaccagctcttagaacaacctttgttt
ttaaacatgaatgtcaagaaagatggaaatgtaatatattataaaaaaat-ggtggaaag
ctggaattaggcaagtgaaggatgtgctctatgaggtgataaatggc--tatcttccatt
acaggtaat---------cgaagacatgttatctgaaaatgaagtgaattaagggaaagg
aacacttgtaaaacagtttgaggattta-aaaagagcaataccacaggaatgggtggaaa
gaattg--------aacaaaacgaa-----------------------------------
---------aag------------------------------------------------
------------------------------------------------------------
------------------------------------------------------------
------------------------------------------------------------
----------------------------------
>Tx1-49_DR|1563434
------------------------------------------------------------
------------------------------------------------------------
------------------------------------------------------------
------------------------------------------------------------
------------------------------------------------------------
------------------------------------------------------------
------------------------------------------------------------
------------------------------------------------------------
------------------------------------------------------------
------------------------------------------------------------
------------------------------------------------------------
------------------------------------------------------------
------------------------------------------------------------
------------------------------------------------------------
------------------------------------------------------------
------------------------------------------------------------
------------------------------------------------------------
------------------------------------------------------------
------------------------------------------------------------
------------------------------------------------------------
------------------------------------------------------------
----attaagacaagttaaagatgtattatatgaagtaataaaagga--tttgtaccctt
ataagtaat---------tgtggaggatgggtataaaatagttgt---------taattc
aaaatt----agacaatgtcatgagttg-aaaaaagcaataccaaaagattgcattgaaa
tagtcaa-----aaaaaaaaaaaaa----atagttgggcgatgaagatgaattatcagag
acctattttaagaagaaaaatggagaaaagatcaatgagcttatgtacagttaagagttt
ttatg---ctgtttttagataaaaggcttttgtaagacctatagcactcaactactggaa
ggaaagatatgatgatttaaaaagaaatatggtgaaatgtcagaatgaacaattttaatt
atttattgagacataattgcatattaatacaaatg--------------ataggtattaa
gatataaatatataggtattgaacaagatataat
>Tx1-49_DR|1563435
------------------------------------------------------------
----------------------------------------agaaaatga-ctatttgttt
gaagtgattaaaaactttggatttggggagaattttaggaaatggatc-aa-catttttt
attataatattttgacatgtattaaatgca--agg--tttttttatcggaatgttttcaa
ccaacaaggtctataagacaaggatgtccactatctgcactactgtacacattagtagct
gaaccatta--------------------tttgtaatccaaaaggaatacaaatagaag-
aaagaaccgaacttgagccaatttaccagtatgcagatgacacaactttgttggttgaag
acatccaaagtgtaacaaaggcaatggggattt------------taaagaggtattgta
aaggaactggagctaagattaatgt--------------attagagaattaatcaataaa
acctttgccttcaatgtcaggtttctcag----------------------tttccaata
tctcaatcta--------------------------------------------------
----------------------atttccatctaagttccatccatctgccctttcaattc
tcatacacacactcttttcaactctcaaaaatgtggtatgtgctgagtgttaccccattg
ccttttgattactataaaagaatt--ttgaaaatgtgttttagat-ttcttatcaggaaa
aggaagagcaaaaatagcatacgaca------cgttttaagga-----------------
--------cataccc--acttttaaggatgaaaacattaaggacaaaattggtaaaatgt
tttgtagatgttaagagtaaagcagtgtggaaaagtgtcatgggcta--ttttttaaaga
aatgtggtcaagtaaataagggatgtagtgtattatg------tatgaaaac-aaaaaag
ata-tgtggacaggtataccaatattttatacagaggttttagaaacttggggaaacttt
ttagaaaatgtgctcattgtacctaaaggaagaaaccagctcttagaacaacctttgttt
ttaaacatgaatgtcaagaaagatggaaatgtaatatattataaaaaaat-ggtggaaag
ctggaattaggcaaatggaggatgtgctctatgaggtgataaatggc--tatcttccatt
acaggtaat---------tgaagacatgttatctgaaaatgaagtgaattaagggaaagg
aacacttgtaaaacagtttgaggattta-aaaagagcaataccacaggaatgggttgaaa
gaattg--------aacaaaacgaa-----------------------------------
---------aagggagaaaatggaga----------------------------------
------------------------------------------------------------
------------------------------------------------------------
------------------------------------------------------------
----------------------------------
>Tx1-49_DR|1563436
-tactgtatac-aaggagaaaaaaat-----tattggatatttaattagtttggtttta-
--------------------gagaaaacatttgatagagtggaacatga-ctatttgttt
gaagtgattaaaaactttggatttggggataaatttcggaaagggatc-aa-catttttt
attacaatattttgacatgtattaaatgca--atg---ttttttatcgtaatgttttcaa
ccaacaaggtctgtaagacaaggatgtccactatctgcactactgtacatattagtagct
aaaccacta------gcaat-aaaagcaatcaatggagtaaaaggaatacaagtagaag-
aaagaaccgaacttgaaccaatataccagtatgaagatgacacaactttgttggttgaag
acatccaaagtgtaacaaaggcaatggggattt------------taaagaagcattgta
aagggactggagctaagattcatgttgaaaagagcgtgtgtatgagaattggaagggcag
atgttttacctcagcacatacattttaagaaagagaatgagcatatcaagattttaggca
tttggatctgtttggattttaataaagcagatcattttaatt-gggagggagttttaaaa
gggatggaaattagattgagatattggaaactgagaaacctgacattgaagggaaaggtt
ttattaattaaatctctaatgctatcaaaaatgtggtatgtgccgagtgttaccccattg
ccttgtgaatactataaaagaattaaaaaaaaatgtgttttagat-ttcttaaggggaaa
agaaagagcaaaaatagcatacgacgacacgttgattggagggaaagaagttgggggact
tgggcttttagaccc--acttttaagggtgaaaacattaaggacaaaattggtaaaatgt
tttgtagatgttaagattaaagcagtgtggaaaaatgtcatgcactattttttttaaaga
aatgtggtcgagtaaataagggatgtagtgtattatc------tatgaaaacaaaaaaag
aaa-tgtggacaggtataccaacattttatgaagagcttttagaagcttggggaaacttt
ttagaaaatgtgctcattgtacctaaaggaagaaaccagctgttagaacaacctttgttt
ttaaacatgaatatcacgaaagatgaaaatgtaatatattat-aaaaaat-ggtggcaag
ctggaattaggcaagtgaaggacgtgctctatgaggtgataaatgat-------------
-----aaat---------tgaagacatgttatctgaaaatgaagtgaatgaggggaaagg
aacacttgtaaaacagcttgaggattta-aaaagagcaataccacaagaatggggtgaaa
gaattg--------aaaaatataat-----------------------------------
---------gagaacatgactcaaaaaga-------------------------------
------------------------------------------------------------
------------------------------------------------------------
------------------------------------------------------------
---------------------------atgggag
>Tx1-49_DR|1563437
ctactatatga-aagaaaaagagaaa------ggggggg--ttaataggtttagatttg-
--------------------gagaaagcttttgacagggtagagcagga-ttttttattt
gcagttcttaaggagtttggatttggggaaaattttagaaaatggatttaa---attttt
atacagatattttaacttgtattaaatgta------ttttttttaacagaatgtcttcaa
ccaactagatcaataaggcaaggatgtccactgtctgctttattatacacactggtagct
gagccactgggattggcactaaaaatcagatagaagcattaaagggatacaaatagaaa-
acaatgacaacagagaagctttgtatcaatacgctgatgatactacatcgt---------
------------------------tggggattt------------tagagcgatattgta
aagcatcaggagctaaggttaatgttggaaaaagtttgagcatgagggtgggaatagtaa
aataaataacacaacatataccctttaaagaagaaaaggagcatacaaaaatgttgggaa
tttgggtggggatgtattgtaataaagcagatattttaaatt-gagagggtgttttaaat
ggaactgagaaaagactgagattttggaaagctagaaattttacgttaaaaggaaaagta
ttaatcttaaatgttttaacgttgtcaaaggtctggtttgtgttaagtgtaactgtgttg
cctgaagtatactat-aaaaatttaatgatgta---gttttaaaa-ctttggtggggaaa
tggaagagccaagattgcttattaaa---ctttgattggggaggtaaaagaaggagttct
gggatttttggatag-tttttttaaaaatgaaaacattaacaattaagattattcaaagg
tttttggaagggaaaatgggtgtgatttggaaaagtgtgttggatta--ttatttgaaga
aatgtggacattttaatatgggatgtaatgttttatt------gatgaagatgaagaaac
gga-tgatagcaggtctgccaaaattttatgttgaggtcttagaatcatgtggggaattt
ttagaaaatgtgttgattataccaaaagcaagggcgcagattctagaacaaccactttta
ctgaattcaacaattttaagtgaaggaaatattttatatttt-aaggaat-ggtgggacg
gaggattaagacaagttaaagatgtattatatgaagtaataaaagga--tttgtaccatt
aaaagtaat---------tgtggaggatgggtataaaagagttgt---------taaagc
aaaattacaaagacaatgtcatgagttg-aaaaaagtaataataaataactgcattgaaa
taattg--------aaaaaaaaaaa----atagttgagcgatgaagatgaattactagag
acctattttaagaagaaaaatggag---agatcaatgagcttatgtacagttaagagttt
ttacg---ctatttttagataaaaggcttttgtaagacctatagcactcaactaattaac
aaa------------------------------------------------attttaatt
atttattgagacatattcgcatattaatataaatgagtaaataaataaaatgaatagtat
aaatgaataaaatgggtattaaacaagatataat
>Tx1-49_DR|2080148
ctactatatgc-aagaaaaagagaaa------gggggggttttaataggtttagatttg-
--------------------gagaaggcttttgacagggtagagcatga-ttttttattt
gcagttcttaaggagtttggttttggggaaaattttagaaaatggattcaa-attttttt
atacagatattttaacttgtattaaatgta----ttttttttttaacagaatgtcttcaa
ccaactagatcaataaggcaaggatgtccattgactgctttattatacacactggaagct
gagccactgggattggcaat-aaaatcagatagaagcattaaagggatataaatagtaa-
acaatgacaacagagaagctgtgtatcaatacgctgatgatactacatcgt---------
------------------------tggggattt------------tagagcgatattgta
aagcatccggagctaaggttaatgttggaaaaagtttatgcatgagggtgggaagagtaa
aagaaataacacaacatataccctttaaagaagaaaaggaacatacaaaaatgttgggaa
tttgggtggggatggattctaataaagcagatattttaaatt-gggagagagttttaaat
ggaattgagaaaagactgagattttggaaagctagaaatttgatgtt-aaaaggaaagta
ttcatcttaaatgctttaatgttgtcaaaggtctggtatgtgttaagtgtaactgcgttg
cctgaagtatactatgaaaaaatgaatgatgta---gttttaaag-tttttgtggggaaa
tggaagagccaagattgcttattata---ctttgattggggaggtaaaagaaggaggtct
gggacttttggatag--ttttttaaaaatgaaaacattaacaattaagattattcaaagg
tttttggaagggaaaatgggtgtgatttggaaaagtgtgttggatta--ttatttaaaga
aatgtggacattttaatatgggatgtaatgttttatt------gatgaagatgaagaaac
gga-tgatagcaggtctgccaaaattttatgttgaggtcttagaatcatgagggggattt
ttagaaaatttgttgattataccaaaa--------gcagattctagaacaaccactttta
ctgaattaaacaattttaagtgaaggaaatgttttatatttt-aaggaat-ggtgggacg
gaggattaagacaagttaaagatgtattatatgaagtaataaaagga--tttgtaccatt
aaaagtaat---------tgtggaggatgggtataaaagagttgt---------taaagc
aaaattacaaagacaatgtcatgagttg-aaaaaagcaataccaaaagactgcattgaaa
taattg--------aaagaaaaaaa----atagttgggcgatgaagatgatttaccagag
acctattttaagaagaaaaatggag---agatcaatgagcttatgtacagttaagagttt
ttacg---ctatttttagacaaaaggcttttgtaagacctatagcactcaactaattaac
aaa------------------------------------------------attttaatt
atttattgagacatattcacatattaatataaatgagtaaataaataaaatgaatagtat
aaatgaataaaatgggtattaaacaagatataat
>Tx1-49_DR|2080515
ctactatatgc-aagaaaaagagaaa------gggggggttttaataggtttagatttg-
--------------------gagaaggcttttgacagggtagagcatga-ttttttattt
gcagttcttaaggagtttggttttggggaaaattttagaaaatggattcaa-attttttt
atacagatattttaacttgtattaaatgta------ttttttttaacagaatgtcttcaa
ccaactagatcaataaggcaaggatgtccattgt---ctttattatacacactggaagct
gagccactgggattggcaat-aaaatcagatagaagcattaaagggatacaaatagaaa-
acaatgacaacagagaagctgtgtatcaatacgctgatgattctacatcat---------
------------------------tggggattt------------tagagcgatattgta
aagcatcaggagctaaggttaatgttggaaaaagtttatgcatgagggtgggaaaagtaa
aagaaataacacaacatataccctttaaagaagaaaaggaacatacaaaaatgttgggaa
tttgggtggggatggattttaataaagcatatattttaaatt-gggagagagttttaaat
ggaattgagaaaagactgagattttggaaagctagaaatttgatgtt-aaaaggaaagta
ttcatcttaaatgctttaatgttgtcaaagatctggtatgtgttaagtgtaactgcgttg
cctgaagtatactatgaaaaaataaatgatgta---gttttaaag-tttttttggggaaa
tggaagagccaagattgcttattata---ctttgattggggaggtaaaagaaggaggtct
gggacttttggatagttttttttaaaaatgaaaacattaacaattaagattattcaaaga
tttttggaagggaaaatgggtgtgatttggaaaagtgtgttggatta--ttatttgaaga
aatgtggacattttaatatgggatgtaatgttttatt------gatgaagatgaagaaac
gga-tgatagcaggtctgccaaaattttatgttgaggtcttagaatcatgagggggattt
ttagaaaatgtgttgattataccaaaagcaagggcacagattctagaacaaccactttta
ctgaattaaacaattttaagtgaaggaaatgttttatatttt-aaggaat-ggtgggacg
gaggattaagacaagttaaagatgtattatatgaagtaataaaagga--tttgtaccatt
aaaagtaat---------tgtggaggatgggtataaaagagttgt---------taaagc
aaaattacaaagacaatgtcatgagttg-aaaaaagcaataccaaaagactgcattgtaa
taattg--------aaaaaaaaaa-------agttgggtgatgaaggtgaattaccagag
acctattttaagaagaaaaatggag---agatcaatgagcttatgtacagttaagagttt
ttatg---ctatttttagataaaaggcttttgtaagacctatagcactcaactaattaac
aaa------------------------------------------------attttaatt
atttattgagacatattcgcatattaatataaatgagtaaataaataaaatgaatagtat
aaatgaataaaatgggtattaaacaagatgtaat
>Tx1-49_DR|2086408
ctactatatgc-aagaaaaagagaaa------gggggtgttttaataggtttagatctg-
--------------------gagaaggcttttgacagggtagagcatgatttttttattt
gcagttcttaaggagtttggttttggggaaaattttagaaaatggattcaa-attttttt
atacagatattttaacttgtattaaatgta-------tttttttaacagaatgtcttgaa
ccaactagatcaataaggcaaggatgtccattgactgctttattatacacactggaagct
gagccactggggat--------------------acaattaaagggatacaaatagaaa-
acaatgacaacagagaagctgtgtatcaatacgctgatgatactacattgt---------
------------------------tggggattt------------tagagcgatattgta
aagcatcaggagctaaggttaatgttggaaaaagtttatgcatgagggtgggaagagtaa
aataaataacacaacatataccctttaaagaagaaaaggaacatacaaaaatgttgtgaa
tttgggtggggatggattctaataaagcagatattttaaattggggagagagttttaaat
ggaattgagaaaagactgagattttggaaagctagaaatttgatgtt-aaaaggaaagta
ttcatcttaaatgctttaatgttgtcaaaggtctggtatgtgttaagtgtaactgcgttg
cctgaagtatactatgaaaaaataaatgatgta---gttttaaag-tttttgtggggaaa
tggaagagccaagattgcttattata---ctttgattggggaggtaaaagaaggaggtct
gggacttttggatag--ttttttaaaaatgaaaacattaacaattaagattattcaaagg
tttttggaagagaaaatgagtgtgatttggaaaagtgtgttggatta--ttatttgaaga
aatgtggacattttaatatgggatgtaattttttatt------gatgaagatgaagaaac
gga-tgatagcaggtctgccaaaattttatgttgaggtcttagaatcatgggggggattt
ttagaaaatgtgttgattataccaaaagcaagggcgcagattctagaacaaccactttta
ctgaactcaacaattttaagtgaaggaaatgttttatatttt-aaggaat-ggtgggacg
gaggattaagacaagttaaagatgtattatatgaagtaataaaagga--tttgtaccatt
aaaagtaattgtggatgctgtggaggctgggtataaaagagttgt---------taaaga
aaaattacaaagacaatgtcatgagttg-aaaaaagcaatattaaaagattggattgaaa
taattg--------aaagaaaaaaa----ttagttgggcgatgaagatgaattaccagag
atctattttaagaagaaaaatggagaaaagatctataagcttatgtacagttaagagttt
ttatg---ctgtttttagataaaaggcttttgtaagacctataactctcaacta------
------------------------------------------------------------
------------------------------------------------------------
----------------------------------
>Tx1-49_DR|2097005
------------------------------------------------------------
------------------------------------------------------------
------------------------------------------------------------
-------tattttaacttgtattaaatgta-------tttttttaacagaatgtcttcaa
ccaactagatcaataaggcaaggatgtcaactgtctgctttattatacacactggtagct
gagccactgggattggcaataaaaatcagatagaagcattaaagggatacaaatagaaa-
acaatgacaacagagaagctgtgtatcaatacgctgatgatacttcatcgt---------
------------------------tggggattt------------gagagcgatattgta
aagcatcaggagctaaggttaatgttggaaaaagtttgagcatgagggtgggaagagtaa
aagaaataacacaacatataccctttaaagaaaaaaaggaacaca-aaaaatgttgggaa
tttgggtggggatggattctaataaagcagagatttaaaatt-aggagagagttttaaat
ggaattgagaaaagactgagattttggaaagctagaaatttgacgttaaaaaggaaagta
tttatcttaaatgctttaatgttgtcaaaggtctggtatgtgttaagtgtaactgcgttg
cctgaagtatactataaaaaaatttatgttgta---gttttaaag-tttttgtggggaaa
tggaagagccaagattgcttattata---ct----ttggggaggtaaaagaaggaggtct
gggacttttggatag-tttttttaaaaatgaaaacattaacaattaagattattcaaagg
tttttggaagggaaaatgggtgtgatttggaaaagtttgttggatta--ttatttgaaga
aatgtggacattttaatatgggatgtaatgttttatt------gatgaagatgaagaaac
gga-tgatagcaggtctgccaaaattttatgttgaggtcttagaatcatgagggggattt
ttagaaaatgtgttgattataccaaaagcaagggcgcagattctagaacaaccactttta
ctgaattcaacaattttaagtgaaggaaatgttttatatttt-aaggaat-ggtgggacg
gaggattaagacaagttaaagatgtattatatgaagtaataaaagga--tttgtaccatt
-aaagtaat---------tgtggaggatgggtataaaagagttgt---------taaagc
aaaattacaaagacaatgtcatgagttg-aaaaaagcaatccaaaaga------------
------------------------------------------------------------
------------------------------------------------------------
------------------------------------------------------------
------------------------------------------------------------
------------------------------------------------------------
----------------------------------
