# Supplementary material for: Zebrafish transposable elements show extensive diversification in age, genomic distribution, and developmental expression
Source: Genome Res. 2022 Jul;32(7):1408–23. doi: 10.1101/gr.275655.121 (PMC9341512; doi:10.1101/gr.275655.121)
Supplement: Supplemental Material [file supp_gr.275655.121_Supplementary_data_2.tar.gz › supp-data-2/DNA-X-17_DR.mafft.fa]

>DNA-X-17_DR|3419
------------------------------------------------------------
------------------------------------------------------------
------------------------------------------------------------
------------------------------------------------------------
------------------------------------------------------------
------------------------------------------------------------
------------------------------------------------------------
------------------------------------------------------------
------------------------------------------------------------
------------------------------------------------------------
------------------------------------------------------------
------------------------------------------------------------
------------------------------------------------------------
------------------------------------------------------------
------------------------------------------------------------
------------------------------------------------------------
------------------------------------------------------------
------------------------------------------------------------
------------------------------------------------------------
------------------------------------------------------------
------------------------------------------------------------
------------------------------------------------------------
------------------------------------------------------------
------------------------------------------------------------
------------------------------------------------------------
------------------------------------------------------------
------------------------------------------------------------
------------------------------------------------------------
------------------------------------------------------------
------------------------------------------------------------
--------------------t-gcggttg---------t---------------------
----gaccattgcaga-----------ctcgcaata--------------t-tg-----c
ga----ta---------------at-----------gat-gaaac---------------
----------ga------tt-tatat-------t-----gt----gc-a--------gc-
---attattaca----------tagtaatattactacta----------------atatt
----actcta--------------------------------------------------
------------------------------------------------------------
------------------------------------------------------------
------------------------------------------------------------
------------------------------------------------------------
------------------------------------------------------------
------------------------------------------------------------
------------------------------------------------------------
------------------------------------------------------------
------------------------------------------------------------
------------------------------------------------------------
------------------------------------------------------------
------------------------------------------------------------
------------------------------------------------------------
-----------------------------------------------------
>DNA-X-17_DR|3420
------------------------------------------------------------
------------------------------------------------------------
------------------------------------------------------------
------------------------------------------------------------
------------------------------------------------------------
------------------------------------------------------------
------------------------------------------------------------
------------------------------------------------------------
------------------------------------------------------------
------------------------------------------------------------
------------------------------------------------------------
------------------------------------------------------------
------------------------------------------------------------
------------------------------------------------------------
------------------------------------------------------------
------------------------------------------------------------
------------------------------------------------------------
------------------------------------------------------------
------------------------------------------------------------
------------------------------------------------------------
------------------------------------------------------------
------------------------------------------------------------
------------------------------------------------------------
------------------------------------------------------------
------------------------------------------------------------
------------------------------------------------------------
------------------------------------------------------------
------------------------------------------------------------
------------------------------------------------------------
------------------------------------------------------------
------------------------------------------------------------
------------------------------------------------------------
------------------------------------------------------------
------------------------------------------------------------
------------------------------------------------------------
------------------------------------------------------------
-------------------cataat--gcaatt---------------------------
--------------------------------c-a---------------------caac
cgtaaataaa-----------cagaatac-------------------------tcacaa
aaat--------------------------------------------------------
-----actgaagctgttca---------------------------ttaacagatact--
------------------------------------------------------------
---------------------------------------------tcttacagggttttt
ttttttttttttttttt-------------------------------------------
------------------------------------------------------------
------------------------------------------------------------
------------------------------------------------------------
------------------------------------------------------------
------------------------------------------------------------
-----------------------------------------------------
>DNA-X-17_DR|3421
------------------------------------------------------------
------------------------------------------------------------
------------------------------------------------------------
------------------------------------------------------------
------------------------------------------------------------
------------------------------------------------------------
------------------------------------------------------------
------------------------------------------------------------
------------------------------------------------------------
------------------------------------------------------------
------------------------------------------------------------
------------------------------------------------------------
------------------------------------------------------------
------------------------------------------------------------
------------------------------------------ggttttt-----------
------------------------------------------------------------
------------------------------------------------------------
------------------------------------------------------------
------------------------------------------------------------
------------------------------------------------------------
------------------------------------------------------------
------------------------------------------------------tttaaa
caacttaa----------------------------------------------------
------------------------------------------------------------
------------------------------------------------------------
------------------------------------------------------------
----------------atgt----------------------------------------
------------------------------------------------------------
----------------------------------------------tttatgtg-caatc
ca------------c-----tt--------------------------------------
------------------------aat---------------------------------
--------tt-----------------------ata--------------tata------
------ta------t--------at------------------ata--------t-----
---------ata------ta-ta----------t-----at----at-a-----------
---tata------------------------------------------------tatat
-----------------------atat--------ata----------------------
-----------------tatat---------------------------------ata--
--------------------------------t-a-------------------------
------t-------------atat------------------------------------
------------------------------------------------------------
------------------------------------------------------------
------------------------------------------------------------
------------------------------------------------------------
------------------------------------------------------------
------------------------------------------------------------
------------------------------------------------------------
------------------------------------------------------------
------------------------------------------------------------
------------------------------------------------------------
-----------------------------------------------------
>DNA-X-17_DR|3422
------------------------------------------------------------
------------------------------------------------------------
------------------------------------------------------------
------------------------------------------------------------
------------------------------------------------------------
------------------------------------------------------------
------------------------------------------------------------
------------------------------------------------------------
------------------------------------------------------------
------------------------------------------------------------
------------------------------------------------------------
------------------------------------------------------------
------------------------------------------------------------
------------------------------------------------------------
------------------------------------------------------------
------------------------------------------------------------
------------------------------------------------------------
------------------------------------------------------------
------------------------------------------------------------
------------------------------------------------------------
------------------------------------------------------------
------------------------------------------------------------
------------------------------------------------------------
------------------------------------------------------------
------------------------------------------------------------
------------------------------------------------------------
------------------------------------------------------------
------------------------------------------------------------
------------------------------------------------------------
---------------------t--------------------------------------
-----------------------atat---------------------------------
--------at-----------------------ata--------------tata------
------ta------t--------at------------------ata--------t-----
---------ata------ta-ta----------t-----at----at-a-----------
---tata------------------------------------------------tatat
-----------------------atat--------ata----------------------
-----------------tatat---------------------------------ata--
------------at------------------c-aa------------------------
-----at------------aaaacttttg--------------------------tcttc
aatataaa----------------------------------------------------
------------------------------------------------------------
------------------------------------------------------------
-----------------------------------------gtcaccaaacgtaaagtta
ttattttaattt------------------------------------------------
------------------------------------------------------------
------------------------------------------------------------
------------------------------------------------------------
------------------------------------------------------------
------------------------------------------------------------
-----------------------------------------------------
>DNA-X-17_DR|3423
------------------------------------------------------------
------------------------------------------------------------
------------------------------------------------------------
------------------------------------------------------------
------------------------------------------------------------
------------------------------------------------------------
------------------------------------------------------------
------------------------------------------------------------
------------------------------------------------------------
------------------------------------------------------------
------------------------------------------------------------
------------------------------------------------------------
------------------------------------------------------------
------------------------------------------------------------
------------------------------------------------------------
------------------------------------------------------------
------------------------------------------------------------
------------------------------------------------------------
------------------------------------------------------------
------------------------------------------------------------
------------------------------------------------------------
------------------------------------------------------------
------------------------------------------------------------
------------------------------------------------------------
------------------------------------------------------------
------------------------------------------------------------
------------------------------------------------------------
------------------------------------------------------------
------------------------------------------------------------
------------------------------------------------------------
------------------------tat---------------------------------
--------at-----------------------ata--------------tata------
------ta------t--------at------------------ata--------t-----
---------aca------ta-ta----------t-----at----at-a-----------
---tata------------------------------------------------tatac
-----------------------atat--------ata----------------------
-----------------catat---------------------------------agt--
------------at------------------c-a-------------------------
---gtac----------tgggtttttta--------------------------------
------------------------------------------------------------
------------------------------------------------------------
------------------------------------------------------------
-------------------------------------------catcaaatgttgt-tta
ttatgaatcagttctttt------------------------------------------
------------------------------------------------------------
------------------------------------------------------------
------------------------------------------------------------
------------------------------------------------------------
------------------------------------------------------------
-----------------------------------------------------
>DNA-X-17_DR|3424
------------------------------------------------------------
------------------------------------------------------------
------------------------------------------------------------
------------------------------------------------------------
------------------------------------------------------------
------------------------------------------------------------
------------------------------------------------------------
------------------------------------------------------------
------------------------------------------------------------
------------------------------------------------------------
------------------------------------------------------------
------------------------------------------------------------
------------------------------------------------------------
------------------------------------------------------------
------------------------------------------------------------
------------------------------------------------------------
------------------------------------------------------------
------------------------------------------------------------
------------------------------------------------------------
------------------------------------------------------------
------------------------------------------------------------
------------------------------------------------------------
------------------------------------------------------------
------------------------------------------------------------
------------------------------------------------------------
------------------------------------------------------------
------------------------------------------------------------
------------------------------------------------------------
------------------------------------------------------------
------------------------------------------------------------
------------------------tat---------------------------------
--------at-----------------------ata--------------tata------
------ta------t--------at------------------ata--------t-----
---------ata------ta-ta----------t-----at----at-a-----------
---tata------------------------------------------------tatat
-----------------------attc--------aca----------------------
-----------------cacat---------------------------------ata--
---------------------aaagcccacatt-atttgttcttccaggagaatagtgaa
caagagt-------tgtgtaatgtatc---------------------------------
------------------------------------------------------------
------------------------------------------------------------
------------------------------------------------------------
------------------------------------------------------------
------------------------------------------------------------
------------------------------------------------------------
------------------------------------------------------------
------------------------------------------------------------
------------------------------------------------------------
------------------------------------------------------------
-----------------------------------------------------
>DNA-X-17_DR|3425
------------------------------------------------------------
------------------------------------------------------------
------------------------------------------------------------
------------------------------------------------------------
------------------------------------------------------------
------------------------------------------------------------
------------------------------------------------------------
------------------------------------------------------------
-----------------gtttaaatgattaaaaaaa------------------------
------------------------------------------------------------
------------------------------------------------------------
------------------------------------------------------------
------------------------------------------------------------
----------------------aaaat---------------------------------
--------------------cctgctattttataaataatttaatacaattattcttta-
------------------------------------------------------------
------------------------------------------------------------
------------------------------------------------------------
--ttaaactttcaactggtaaaa-------------------------------------
-----------------------------tgttgtgtgtctgaatacttaaatctctctc
------------------------------------------------------------
---------------------------------------------------------agg
cctt--------------------------------------------------------
------------------------------------------------------------
------------------------------------------------------------
------------------------------------------------------------
------------------------------------------------------------
------------------------------------------------------------
--------------------------------------------------------aaaa
-----ata---ttca---------------------------------------------
--------------aatgacacaa-tttcac-----tct---------------------
--attatgtttaaa----------------------------------ctc-tg-----c
aat-------------------att-----------accacaaatc-----------t--
---------------------tgtct-------tct---ga----cc-t--------ctt
gcac--------------------------------------------------------
------------------------------------------------------------
------------------------------------------------------------
------------------------------------------------------------
------------------------------------------------------------
------------------------------------------------------------
------------------------------------------------------------
------------------------------------------------------------
------------------------------------------------------------
------------------------------------------------------------
------------------------------------------------------------
------------------------------------------------------------
------------------------------------------------------------
------------------------------------------------------------
------------------------------------------------------------
-----------------------------------------------------
>DNA-X-17_DR|3426
------------------------------------------------------------
------------------------------------------------------------
------------------------------------------------------------
------------------------------------------------------------
------------------------------------------------------------
------------------------------------------------------------
------------------------------------------------------------
------------------------------------------------------------
------------------------------------------------------------
------------------------------------------------------------
------------------------------------------------------------
------------------------------------------------------------
------------------------------------------------------------
------------------------------------------------------------
-----------------------------------acaataaaag---------------
------------------------------------------------------------
------------------------------------------------------------
------------------------------------------------------------
--tttgatttacaaatggaaaag-------------------------------------
-----------------------------ttgcttgtccctgaatgcctgaaactctctt
------------------------------------------------------------
---------------------------------------------------------agg
gctt--------------------------------------------------------
------------------------------------------------------------
------------------------------------------------------------
------------------------------------------------------------
------------------------------------------------------------
------------------------------------------------------------
--------------------------------------------------------aaaa
-----aca---tgca-----aacaa-----------------------------------
--------------------------tcaac-----tcc---------------------
--gttatggttaaa----------------------------------ctc-ta-----c
agt-------------------aac-----------tccacaagtc-----------tcc
---------------------tgtgt-------ttt---ga----cc-t--------gt-
------------------------------------------------------------
------------------------------------------------------------
------------------------------------------------------------
------------------------------------------------------------
------------------------------------------------------------
------------------------------------------------------------
------------------------------------------------------------
------------------------------------------------------------
------------------------------------------------------------
------------------------------------------------------------
------------------------------------------------------------
------------------------------------------------------------
------------------------------------------------------------
------------------------------------------------------------
------------------------------------------------------------
-----------------------------------------------------
>DNA-X-17_DR|3427
------------------------------------------------------------
------------------------------------------------------------
------------------------------------------------------------
------------------------------------------------------------
------------------------------------------------------------
------------------------------------------------------------
------------------------------------------------------------
------------------------------------------------------------
------------------------------------------------------------
------------------------------------------------------------
------------------------------------------------------------
------------------------------------------------------------
------------------------------------------------------------
------------------------------------------------------------
------------------------------------------------------------
------------------------------------------------------------
------------------------------------------------------------
------------------------------------------------------------
------------------------------------------------------------
------------------------------------------------------------
------------------------------------------------------------
------------------------------------------------------------
------------------------------------------------------------
------------------------------------------------------------
------------------------------------------------------------
------------------------------------------------------------
------------------------------------------------------------
------------------------------------------------------------
------------------------------------------------------------
------------gca-----ca--------------------------------------
--------------gatgttgaatagtcaag-----tat---------------------
--aataaaataaca----------------------------------ctt-tg-----c
agtctcttg-----a-------gcc-----------tttaaacgtt--ggcaattaatca
---------------------tgcat-------ctt---aa----aa-t--------gtg
gagcttggt------------ttaatataacctctacttgaaattgaacatcatgt-gat
---gtgactcttccagt-------------------------------------------
-----------------tgcgcata--tttcta-----------------ttttgatgct
gaaa--------------------------------------------------------
---tgata-------------tattg-----------------------------tggag
c-----------------------------------------------------------
------------------------------------------------------------
------------------------------------------------------------
------------------------------------------------------------
------------------------------------------------------------
------------------------------------------------------------
------------------------------------------------------------
------------------------------------------------------------
------------------------------------------------------------
------------------------------------------------------------
-----------------------------------------------------
>DNA-X-17_DR|3428
------------------------------------------------------------
------------------------------------------------------------
------------------------------------------------------------
------------------------------------------------------------
------------------------------------------------------------
------------------------------------------------------------
------------------------------------------------------------
------------------------------------------------------------
-------------gatgtgactaat-----------------------------------
------------------------------------------------------------
------------------------------------------------------------
------------------------------------------------------------
------------------------------------------------------------
------------------------------------------------------gcagat
---------gtgcactttgcgatatcgatgctgaaactaaatattttgaatata------
------------------------------------------------------------
------------------------------------------------------------
------------------------------------------------------------
------------taatagattag-------------------------------------
----------------------------------ggctccacaatattgaaaaaaaaca-
------------------------------------------------------------
-----------------------------------------------acaac--aaaaaa
aaca--------------------------------------------------------
------------------------------------------------------------
------------------------------------------------------------
------------------------------------------------------------
------------------------------------------------------------
------------------------------------------------------------
----------------------------------------------------------aa
------ca----ttg-----tcatt-----------------------------------
--------------attc-tt-ttttttcag-----------------------------
---------------------------catttcata--------------t-tg-----t
ag----tat-----g-------aaa-----------tag--attt-------------cg
---------gca------ga-gtgat-------t-----ga----at-a--------ac-
---tc-----------aatttgcaaagaat---gtattt----------------cagaa
----tg-ttggagtga-------tttt--------ataggca------------------
-----------------ag-----------------------------------------
------------------------------------------------------------
------------------------------------------------------------
------------------------------------------------------------
------------------------------------------------------------
------------------------------------------------------------
------------------------------------------------------------
------------------------------------------------------------
------------------------------------------------------------
------------------------------------------------------------
------------------------------------------------------------
------------------------------------------------------------
------------------------------------------------------------
-----------------------------------------------------
>DNA-X-17_DR|3429
------------------------------------------------------------
------------------------------------------------------------
------------------------------------------------------------
------------------------------------------------------------
------------------------------------------------------------
------------------------------------------------------------
------------------------------------------------------------
------------------------------------------------------------
------------------------------------------------------------
------------------------------------------------------------
------------------------------------------------------------
------------------------------------------------------------
------------------------------------------------------------
------------------------------------------------------------
---------------------------------------------------tgcaatat-
------------------------------------------------------------
------------------------------------------------------------
------------------------------------------------------------
------------------------------------------------------------
-------------------------tgaagctaaaatgatac---actgaagaaaatgag
------------------------------------------------------------
------------------------------------------------------------
------------------------------------------------------------
------------------------------------------------------------
------------------------------------------------------------
------------------------------------------------------------
------------------------------------------------------------
------------------------------------------------------------
------------------------------------------------------------
-----------tttg-----cgata---------------------c-------------
-------------------tttatcttc--------------------------------
------------------------------------------------------------
--------------tgt-----aat------------------ata------ttt-----
------tggata----catacaaattc---actt-----ga----at-a--------gcc
ttttttaaaaataa-----------------------------------------ttcat
-----------------a-----attcttgtt-tgattagaatcat--------------
-----------------tct----------------------------------------
------------------------------------------------------------
------------------------------------------------------------
------------------------------------------------------------
------------------------------------------------------------
------------------------------------------------------------
------------------------------------------------------------
------------------------------------------------------------
------------------------------------------------------------
------------------------------------------------------------
------------------------------------------------------------
------------------------------------------------------------
------------------------------------------------------------
-----------------------------------------------------
>DNA-X-17_DR|3430
------------------------------------------------------------
------------------------------------------------------------
------------------------------------------------------------
------------------------------------------------------------
------------------------------------------------------------
------------------------------------------------------------
------------------------------------------------------------
------------------------------------------------------------
------------------------------------------------------------
------------------------------------------------------------
------------------------------------------------------------
------------------------------------------------------------
------------------------------------------------------------
------------------------------------------------------------
------------------------------------------------------------
------------------------------------------------------------
------------------------------------------------------------
------------------------------------------------------------
------------------------------------------------------------
------------------------------------------------------------
------------------------------------------------------------
------------------------------------------------------------
------------------------------------------------------------
------------------------------------------------------------
------------------------------------------------------------
------------------------------------------------------------
------------------------------------------------------------
------------------------------------------------------------
------------------------------------------------------------
------------------------------------------------------------
------------------------tat---------------------------------
--------at-----------------------ata--------------tata------
------ta------t--------at------------------ata--------t-----
---------ata------ta-ta----------t-----at----at-a-----------
---taca------------------------------------------------tatat
-----------------------atat--------ata----------------------
-----------------tatatca------------------------------------
-------------------------------tt-aaccagcaagtct-------------
------tcattct-------acaaattag--------------------------tagag
tcatttaag---------------------------------------------------
-------------------------------------------------gt---------
------------------------------------------------------------
------------------------------------------------------------
------------------------------------------------------------
------------------------------------------------------------
------------------------------------------------------------
------------------------------------------------------------
------------------------------------------------------------
------------------------------------------------------------
-----------------------------------------------------
>DNA-X-17_DR|3431
------------------------------------------------------------
------------------------------------------------------------
------------------------------------------------------------
------------------------------------------------------------
------------------------------------------------------------
------------------------------------------------------------
------------------------------------------------------------
------------------------------------------------------------
------------------------------------------------------------
------------------------------------------------------------
------------------------------------------------------------
------------------------------------------------------------
------------------------------------------------------------
------------------------------------------------------------
--------------------------------------------tttttggttgct----
------------------------------------------------------------
------------------------------------------------------------
------------------------------------------------------------
--------------------ttgtgct---------------------------------
------------------------------------------------------------
------------------------------------------------------------
------------------------------------------------------------
------------------------------------------------------------
------------------------------------------------------------
------------------------------------------------------------
------------------------------------------------------------
------------------------------------------------------------
------------------------------------------------------------
------------------------------------------------------------
-------t---cgtt-----taaattactt------------------------------
------------------------tatttttaaccc--ttg-------------------
--------gt---------------------ttact--------------tgtg------
------ta------t--------at------------------ata--------t-----
---------ata------ta-ta----------t-----at----at-a-----------
---tata------------------------------------------------tatat
-----------------------atat--------ata----------------------
-----------------tatat---------------------------------ata--
--------------------------------t-a-------------------------
------t-------------atat------------------------------------
------------------------------------------------------------
------------------------------------------------------------
------------------------------------------------------------
------------------------------------------------------------
------------------------------------------------------------
------------------------------------------------------------
------------------------------------------------------------
------------------------------------------------------------
------------------------------------------------------------
------------------------------------------------------------
-----------------------------------------------------
>DNA-X-17_DR|3432
------------------------------------------------------------
------------------------------------------------------------
------------------------------------------------------------
------------------------------------------------------------
------------------------------------------------------------
------------------------------------------------------------
------------------------------------------------------------
------------------------------------------------------------
------------------------------------------------------------
------------------------------------------------------------
------------------------------------------------------------
------------------------------------------------------------
------------------------------------------------------------
------------------------------------------------------------
-----------------------caatcttgtttgtcacacaa-----------------
------------------------------------------------------------
------------------------------------------------------------
------------------------------------------------------------
--------------------tag-------------------------------------
----------------------------------ggctgtttgttacacaataggg----
------------------------------------------------------------
-----------------------------------------------------------c
tatt--------------------------------------------------------
------------------------------------------------------------
------------------------------------------------------------
------------------------------------------------------------
------------------------------------------------------------
------------------------------------------------------------
----------------------------------------------------------ga
------ta----ttg-----caata-----------------------------------
----------------tt-tt-att-tt--------ttt---------------------
-----gcgatttaaa-------------------ta--------------t-tg-----c
ga----ta------t-------aa------------a-t-acagtt--------t---ca
---------aag------ga-tattt-------t-----ga----at-a--------gc-
---act------------------------------------------------------
------------------------------------------------------------
------------------------------------------------------------
------------------------------------------------------------
------------------------------------------------------------
------------------------------------------------------------
------------------------------------------------------------
------------------------------------------------------------
------------------------------------------------------------
------------------------------------------------------------
------------------------------------------------------------
------------------------------------------------------------
------------------------------------------------------------
------------------------------------------------------------
------------------------------------------------------------
-----------------------------------------------------
>DNA-X-17_DR|3433
------------------------------------------------------------
------------------------------------------------------------
------------------------------------------------------------
------------------------------------------------------------
------------------------------------------------------------
------------------------------------------------------------
------------------------------------------------------------
------------------------------------------------------------
------------------------------------------------------------
------------------------------------------------------------
------------------------------------------------------------
------------------------------------------------------------
------------------------------------------------------------
------------------------------------------------------------
-------------------------------------tataaaa----------------
------------------------------------------------------------
------------------------------------------------------------
------------------------------------------------------------
------------------------------------------------------------
-------------------------------ttttgtgtctgaatg---------ctctt
------------------------------------------------------------
---------------------------------------------------------agc
gatt--------------------------------------------------------
------------------------------------------------------------
------------------------------------------------------------
------------------------------------------------------------
------------------------------------------------------------
------------------------------------------------------------
--------------------------------------------------------aaac
-----ttt---taaa-----catcatt---------------------------------
--------ttttatttttataaac-ttttac-----ccc---------------------
--attaaggttaaa----------------------------------ctc-tg-----c
aga-------------------aac-----------tccacaaata-----------tta
---------------------tataa-------tat---at----aa-t--------aac
--ataaact-----------------ata----taactcaacattgcagattctgc-gat
---gtaactattacata-------------------------------------------
-----------------tgtgcatg--atgggatat-------------ctatctatgct
gaaa--------------------------------------------------------
---cgaca-------------tattg-----------------------------tgcag
cc----------------------------------------------------------
------------------------------------------------------------
------------------------------------------------------------
------------------------------------------------------------
------------------------------------------------------------
------------------------------------------------------------
------------------------------------------------------------
------------------------------------------------------------
------------------------------------------------------------
------------------------------------------------------------
-----------------------------------------------------
>DNA-X-17_DR|3434
------------------------------------------------------------
------------------------------------------------------------
------------------------------------------------------------
------------------------------------------------------------
------------------------------------------------------------
------------------------------------------------------------
------------------------------------------------------------
------------------------------------------------------------
------------------------------------------------------------
------------------------------------------------------------
------------------------------------------------------------
------------------------------------------------------------
------------------------------------------------------------
------------------------------------------------------------
-----------------------------------------tggtttgct----------
------------------------------------------------------------
------------------------------------------------------------
------------------------------------------------------------
--------------------ca--------------------------------------
------------------------------------------------------------
------------------------------------------------------------
------------------------------------------------------tccaaa
acctcttaa---------------------------------------------------
------------------------------------------------------------
------------------------------------------------------------
------------------------------------------------------------
------------------------------------------------------------
------------------------------------------------------------
-------------------------------------------------tgttt-tgagg
tga-tata---tata-----ta--------------------------------------
------------------------tat---------------------------------
--------at-----------------------ata--------------tata------
------ta------t--------at------------------ata--------t-----
---------ata------ta-ta----------t-----at----at-a-----------
---tata------------------------------------------------tatat
-----------------------atat--------ata----------------------
-----------------tatat---------------------------------ata--
--------------------------------t-a-------------------------
------t-------------atatgtttc--------------------------ttaa-
------------------------------------------------------------
------------------------------------------------------------
------------------------------------------------------------
-----------------------------------------------------taatcat
atattt------------------------------------------------------
------------------------------------------------------------
------------------------------------------------------------
------------------------------------------------------------
------------------------------------------------------------
------------------------------------------------------------
-----------------------------------------------------
>DNA-X-17_DR|3435
------------------------------------------------------------
------------------------------------------------------------
------------------------------------------------------------
------------------------------------------------------------
------------------------------------------------------------
------------------------------------------------------------
------------------------------------------------------------
------------------------------------------------------------
------------------------------------------------------------
------------------------------------------------------------
------------------------------------------------------------
------------------------------------------------------------
------------------------------------------------------------
------------------------------------------------------------
------------------------------------------------------------
------------------------------------------------------------
------------------------------------------------------------
------------------------------------------------------------
------------------------------------------------------------
------------------------------------------------------------
------------------------------------------------------------
------------------------------------------------------------
------------------------------------------------------------
------------------------------------------------------------
------------------------------------------------------------
------------------------------------------------------------
------------------------------------------------------------
------------------------------------------------------------
------------------------------------------------------------
------------------------------------------------------------
--------------------------------------t---------------------
----gactattgcag------------atttac-ta--------------c-tg-----c
ga----tat-----c-------gat-----------gc--taaac---------------
------------------aa-tatat-------t-----gt----gc-a--------gt-
---cctag---------aat--gaaggttgctgttgctg----------------atctt
----cat----------------attt--------aaacaat------------------
-----------------taaataat--gt-------------------------------
------------------------------------------------------------
------------------------------------------------------------
------------------------------------------------------------
------------------------------------------------------------
------------------------------------------------------------
------------------------------------------------------------
------------------------------------------------------------
------------------------------------------------------------
------------------------------------------------------------
------------------------------------------------------------
------------------------------------------------------------
------------------------------------------------------------
-----------------------------------------------------
>DNA-X-17_DR|3436
------------------------------------------------------------
------------------------------------------------------------
------------------------------------------------------------
------------------------------------------------------------
------------------------------------------------------------
------------------------------------------------------------
------------------------------------------------------------
------------------------------------------------------------
------------------------------------------------------------
------------------------------------------------------------
------------------------------------------------------------
------------------------------------------------------------
------------------------------------------------------------
------------------------------------------------------------
-------------------------------------tgcagtatttatg----------
------------------------------------------------------------
------------------------------------------------------------
------------------------------------------------------------
------------------------------------------------------------
------------------------------------atgtattattt-------------
------------------------------------------------------------
------------------------------------------------------------
------------------------------------------------------------
------------------------------------------------------------
------------------------------------------------------------
------------------------------------------------------------
------------------------------------------------------------
------------------------------------------------------------
---------------------------------------------attttaata----aa
ttc-t-------aat-----tt--------------------------------------
------------------------aat---------------------------------
--------ct-----------------------ata--------------tata------
------ta------t--------at------------------ata--------t-----
---------ata------ta-ta----------t-----at----at-a-----------
---tata------------------------------------------------tatat
-----------------------atat--------ata----------------------
-----------------tatat---------------------------------ata--
--------------------------------t-a-------------------------
------------------------------------------------------------
------------------------------------------------------------
------------------------------------------------------------
------------------------------------------------------------
------------------------------------------------------------
------------------------------------------------------------
------------------------------------------------------------
------------------------------------------------------------
------------------------------------------------------------
------------------------------------------------------------
------------------------------------------------------------
-----------------------------------------------------
>DNA-X-17_DR|3437
------------------------------------------------------------
------------------------------------------------------------
------------------------------------------------------------
------------------------------------------------------------
------------------------------------------------------------
------------------------------------------------------------
------------------------------------------------------------
------------------------------------------------------------
------------------------------------------------------------
------------------------------------------------------------
------------------------------------------------------------
------------------------------------------------------------
------------------------------------------------------------
------------------------------------------------------------
------------------------------------------------------------
------------------------------------------------------------
------------------------------------------------------------
------------------------------------------------------------
------------------------------------------------------------
------------------------------------------------------------
------------------------------------------------------------
------------------------------------------------------------
------------------------------------------------------------
------------------------------------------------------------
------------------------------------------------------------
------------------------------------------------------------
------------------------------------------------------------
------------------------------------------------------------
------------------------------------------------------------
------------------------------------------------------------
--------------------------t---------------------------------
--------at-----------------------ata--------------tata------
------ta------t--------at------------------ata--------t-----
---------ata------ta-ta----------t-----at----at-a-----------
---tata------------------------------------------------tatat
-----------------------atat--------ata----------------------
-----------------tatat---------------------------------tca--
------------at------------------t-c--------------atgttaa----
-atgagt----------agtatgtgtatg--------------------------taca-
------------------------------------------------------------
------------------------------------------------------------
------------------------------------------------------------
-----------------------------------------agcagcaaacatattttta
atgtccttctttta----------------------------------------------
------------------------------------------------------------
------------------------------------------------------------
------------------------------------------------------------
------------------------------------------------------------
------------------------------------------------------------
-----------------------------------------------------
>DNA-X-17_DR|3438
------------------------------------------------------------
------------------------------------------------------------
------------------------------------------------------------
------------------------------------------------------------
------------------------------------------------------------
------------------------------------------------------------
------------------------------------------------------------
------------------------------------------------------------
------------------------------------------------------------
------------------------------------------------------------
------------------------------------------------------------
------------------------------------------------------------
------------------------------------------------------------
------------------------------------------------------------
-------------------------------------------------ataaaca----
------------------------------------------------------------
------------------------------------------------------------
------------------------------------------------------------
------------------------------------------------------------
------------------------------------------------------------
------------------------------------------------------------
------------------------------------------------------------
------------------------------------------------------------
------------------------------------------------------------
------------------------------------------------------------
------------------------------------------------------------
------------------------------------------------------------
------------------------------------------------------------
-------------------------------------------------------ataat
ataattat---aata-----taatacacat----------------t-------------
-------------------a----tattattttaattctgg-------------------
--------at-----------------------atg--------------tgta------
------taggggcataagccatgattaa---------------aca--------t-----
---------tga------ta-ta----------t-----at----at-a-----------
---tata------------------------------------------------tatgt
-----------------------gtgt--------gtg----------------------
-----------------tgtgt---------------------------------gtg--
--------------------------------t-g-------------------------
------t-------------gtgtgtgtg-------------------------------
------------------------------------------------------------
------------------------------------------------------------
------------------------------------------------------------
------------------------------------------------------------
------------------------------------------------------------
------------------------------------------------------------
------------------------------------------------------------
------------------------------------------------------------
------------------------------------------------------------
------------------------------------------------------------
-----------------------------------------------------
>DNA-X-17_DR|3439
------------------------------------------------------------
------------------------------------------------------------
------------------------------------------------------------
------------------------------------------------------------
------------------------------------------------------------
------------------------------------------------------------
------------------------------------------------------------
------------------------------------------------------------
------------------------------------------------------------
------------------------------------------------------------
------------------------------------------------------------
------------------------------------------------------------
------------------------------------------------------------
------------------------------------------------------------
-------------------cttagaaatgtggatttttaaatgactgattctgatt----
------------------------------------------------------------
------------------------------------------------------------
------------------------------------------------------------
------------------------------------------------------------
----------------------------------caaagatttgttttgagaaagtgtt-
------------------------------------------------------------
-------------------------------------------------------attaa
ttt---------------------------------------------------------
------------------------------------------------------------
------------------------------------------------------------
------------------------------------------------------------
------------------------------------------------------------
------------------------------------------------------------
------------------------------------------------------------
-------------------------at---------------------------------
---------------------ttgtat---------------------------------
--------at-----------------------ata--------------tata------
------ta------t--------at------------------ata--------t-----
---------ata------ta-ta----------t-----at----at-a-----------
---tata------------------------------------------------tatat
-----------------------atat--------ata----------------------
-----------------tatat---------------------------------ata--
--------------------------------t---------------------------
------------------------------------------------------------
------------------------------------------------------------
------------------------------------------------------------
------------------------------------------------------------
------------------------------------------------------------
------------------------------------------------------------
------------------------------------------------------------
------------------------------------------------------------
------------------------------------------------------------
------------------------------------------------------------
------------------------------------------------------------
-----------------------------------------------------
>DNA-X-17_DR|3440
------------------------------------------------------------
------------------------------------------------------------
------------------------------------------------------------
------------------------------------------------------------
------------------------------------------------------------
------------------------------------------------------------
------------------------------------------------------------
------------------------------------------------------------
------------------------------------------------------------
------------------------------------------------------------
------------------------------------------------------------
------------------------------------------------------------
------------------------------------------------------------
------------------------------------------------------------
------------------------------------------------------------
------------------------------------------------------------
------------------------------------------------------------
------------------------------------------------------------
------------------------------------------------------------
------------------------------------------------------------
------------------------------------------------------------
------------------------------------------------------------
------------------------------------------------------------
------------------------------------------------------------
------------------------------------------------------------
------------------------------------------------------------
------------------------------------------------------------
------------------------------------------------------------
------------------------------------------------------------
------catg-ggtg---------------------------------------------
------------------------------------------------------------
---------------------------agccggaca----------gggctgtg-----t
ga----tattgg--t-------aat---------------------c-------t-----
-----g---aca--ctgcca-tagtt-------t-----gt----gt----------ttc
---tgtgatt---------------------------------------------tatat
-----------------a-----attt------tgatt----------------------
-----------------tggat---------------------------------ataa-
---------------------------tttcct---------------------------
-----------------gagat--------------------------------------
------------------------------------------------------------
------------------------------------------------------------
------------------------------------------------------------
------------------------------------------------------------
------------------------------------------------------------
------------------------------------------------------------
------------------------------------------------------------
------------------------------------------------------------
------------------------------------------------------------
------------------------------------------------------------
-----------------------------------------------------
>DNA-X-17_DR|93240
------------------------------------------------------------
------------------------------------------------------------
------------------------------------------------------------
------------------------------------------------------------
------------------------------------------------------------
------------------------------------------------------------
------------------------------------------------------------
------------------------------------------------------------
------------------------------------------------------------
------------------------------------------------------------
------------------------------------------------------------
------------------------------------------------------------
------------------------------------------------------------
------------------------------------------------------------
------------------------------------------------------------
------------------------------------------------------------
------------------------------------------------------------
------------------------------------------------------------
------------------------------------------------------------
------------------------------------------------------------
------------------------------------------------------------
------------------------------------------------------------
------------------------------------------------------------
------------------------------------------------------------
------------------------------------------------------------
------------------------------------------------------------
------------------------------------------------------------
------------------------------------------------------------
------------------------------------------------------------
------------------------------------------------------------
------------------------tat---------------------------------
--------at-----------------------ata--------------tata------
------ta------t--------at------------------ata--------t-----
---------ata------ta-ta----------t-----at----at-a-----------
---tata------------------------------------------------aataa
-----------------------ataa--------ata------------aacaggacaa
g----------------tatac-----------------------ttgttggcctgtg--
--------------------------------t-a-------------------------
aaagtgtatt----aaactaattt------------------------------------
------------------------------------------------------------
------------------------------------------------------------
------------------------------------------------------------
------------------------------------------------------------
------------------------------------------------------------
------------------------------------------------------------
------------------------------------------------------------
------------------------------------------------------------
------------------------------------------------------------
------------------------------------------------------------
-----------------------------------------------------
>DNA-X-17_DR|93241
------------------------------------------------------------
------------------------------------------------------------
------------------------------------------------------------
------------------------------------------------------------
------------------------------------------------------------
------------------------------------------------------------
------------------------------------------------------------
------------------------------------------------------------
------------------------------------------------------------
------------------------------------------------------------
------------------------------------------------------------
------------------------------------------------------------
------------------------------------------------------------
------------------------------------------------------------
------------------------------------------------------------
------------------------------------------------------------
------------------------------------------------------------
------------------------------------------------------------
------------------------------------------------------------
------------------------------------------------------------
--tatata----------------------------------------------------
------------------------------------------------------------
------------------------------------------------------------
------------------------------------------------------------
------------------------------------------------------------
------------------------------------------------------------
------------------------------------------------------------
------------------------------------------------------------
-------------------------------------------------------tatat
ata-tata---ta-a-----ta--------------------------------------
------------------------tat---------------------------------
--------at-----------------------ata--------------tata------
------ta------t--------at------------------ata--------t-----
---------ata------ta-tatnnntatatat-----at----at-a-----------
---tata------------------------------------------------tatat
-----------------------atat--------ata----------------------
-----------------tatat---------------------------------ata--
--------------------------------t-a-------------------------
------t-------------atatatata--------------------------tatat
gtcgg-------------------------------------------------------
------------------------------------------------------------
------------------------------------------------------------
-----------------------------------------cgaagaataaggtga----
------------------------------------------------------------
------------------------------------------------------------
------------------------------------------------------------
------------------------------------------------------------
------------------------------------------------------------
------------------------------------------------------------
-----------------------------------------------------
>DNA-X-17_DR|93242
------------------------------------------------------------
------------------------------------------------------------
------------------------------------------------------------
------------------------------------------------------------
------------------------------------------------------------
------------------------------------------------------------
------------------------------------------------------------
------------------------------------------------------------
------------------------------------------------------------
------------------------------------------------------------
------------------------------------------------------------
------------------------------------------------------------
------------------------------------------------------------
------------------------------------------------------------
----------------------------------aattataaa-----------------
------------------------------------------------------------
------------------------------------------------------------
------------------------------------------------------------
------------------------------------------------------------
-----------------------------ttacttgtgcctgaatgctt-aatctggctt
g-----------------------------------------------------------
-------------------------------------------aaatga------accac
aaat--------------------------------------------------------
------------------------------------------------------------
------------------------------------------------------------
------------------------------------------------------------
------------------------------------------------------------
------------------------------------------------------------
--------------------------------------------------------gaaa
-----aca---catt-----ca--------------------------------------
--------------aatgatatat------------------------------------
---ttttggttact----------------------------------cct-tg-----c
aat-------------------gac-----------tccacaaatc--------------
------------------------------------------------------------
------------------------------------------------------------
------------------------------------------------------------
------------------------------------------------------------
------------------------------------------------------------
------------------------------------------------------------
------------------------------------------------------------
------------------------------------------------------------
------------------------------------------------------------
------------------------------------------------------------
------------------------------------------------------------
------------------------------------------------------------
------------------------------------------------------------
------------------------------------------------------------
------------------------------------------------------------
------------------------------------------------------------
-----------------------------------------------------
>DNA-X-17_DR|93243
------------------------------------------------------------
------------------------------------------------------------
------------------------------------------------------------
------------------------------------------------------------
------------------------------------------------------------
------------------------------------------------------------
------------------------------------------------------------
------------------------------------------------------------
------------------------------------------------------------
------------------------------------------------------------
------------------------------------------------------------
------------------------------------------------------------
------------------------------------------------------------
------------------------------------------------------------
------------------------------------------------------------
------------------------------------------------------------
------------------------------------------------------------
------------------------------------------------------------
------------------------------------------------------------
------------------------------------------------------------
------------------------------------------------------------
------------------------------------------------------------
------------------------------------------------------------
------------------------------------------------------------
------------------------------------------------------------
------------------------------------------------------------
------------------------------------------------------------
------------------------------------------------------------
------------------------------------------------------------
------------------------------------------------------------
------------------------------------------------------------
---------------------------------------------------aca------
ta-----aat----tg------aat-----------aat-caaatg--------t--aaa
---------gta-------a-ca---------ct-----gca------------------
--------t----------------------------------------------tgtct
aa---------------------tttgtcaa----caaacataactact-----------
-----------gtgtataaaa------ac----------------aacagacattataa-
---------------------------ttacta---------------------------
-gatcct-----------gaaggttttaaa------------------------------
------------------------------------------------------------
------------------------------------------------------------
------------------------------------------------------------
------------------------------------------------------------
------------------------------------------------------------
------------------------------------------------------------
------------------------------------------------------------
------------------------------------------------------------
------------------------------------------------------------
------------------------------------------------------------
-----------------------------------------------------
>DNA-X-17_DR|93244
------------------------------------------------------------
------------------------------------------------------------
------------------------------------------------------------
------------------------------------------------------------
------------------------------------------------------------
------------------------------------------------------------
------------------------------------------------------------
------------------------------------------------------------
------------------------------------------------------------
------------------------------------------------------------
------------------------------------------------------------
------------------------------------------------------------
------------------------------------------------------------
------------------------------------------------------------
------------------------------------------------------------
------------------------------------------------------------
------------------------------------------------------------
------------------------------------------------------------
------------------------------------------------------------
---------------------------------------------------aaaatt---
------------------------------------------------------------
------------------------------------------------------agac--
------------------------------------------------------------
------------------------------------------------------------
------------------------------------------------------------
------------------------------------------------------------
------------------------------------------------------------
------------------------------------------------------------
------------------------------------------------------------
-------a----ttg-----tgata-----------------------------------
----------------tt-tt-gtt-tt--------tat---------------------
-----gcaat-ata--------------------ta--------------t-tg-----c
aa----ta------t-------aa------------a-t-acaat---------------
------------------------------------------------------------
------------------------------------------------------------
------------------------------------------------------------
------------------------------------------------------------
------------------------------ttc-a---------------------c---
--cagatgag-----------tagaa-----------------------------ttt--
------------------------------------------------------------
------ggaaaaa----------------------------------------atg----
------------------------------------------------------------
-----------------------------------------------gattaattttcaa
tc-----------------tttttgcatg-------------------------attttg
tag---------------------------------------------------------
------------------------------------------------------------
---gggaaaaataatgct---------------tgaaatgtaatttacaaata-------
------------------------------------------------------------
------------------------------------------------------------
-----------------------------------------------------
>DNA-X-17_DR|93245
------------------------------------------------------------
------------------------------------------------------------
------------------------------------------------------------
------------------------------------------------------------
------------------------------------------------------------
------------------------------------------------------------
------------------------------------------------------------
------------------------------------------------------------
------------------------------------------------------------
------------------------------------------------------------
------------------------------------------------------------
------------------------------------------------------------
------------------------------------------------------------
------------------------------------------------------------
-------------------------------------gcagtaa----------------
------------------------------------------------------------
------------------------------------------------------------
------------------------------------------------------------
--------------------tga-------------------------------------
----------------------------------ggcggtatacttgcaaaaaaa-----
------------------------------------------------------------
----------------------------------------------------aaaaaaaa
aact--------------------------------------------------------
------------------------------------------------------------
------------------------------------------------------------
------------------------------------------------------------
------------------------------------------------------------
------------------------------------------------------------
----------------------------------------------------------gg
------ca----ctg-----caata-----------------------------------
----------------tt-tt-att-gt--------ttt---------------------
-----gtgataaa--------------------aca--------------t-tg-----t
ga----tt------t-------ga------------------agtt--------t---ca
---------cca------ca-t-----------------ga----at-a--------gc-
---tctatt---------------------------------------------------
------------------------------------------------------------
------------------------------------------------------------
------------------------------------------------------------
------------------------------------------------------------
------------------------------------------------------------
------------------------------------------------------------
------------------------------------------------------------
------------------------------------------------------------
------------------------------------------------------------
------------------------------------------------------------
------------------------------------------------------------
------------------------------------------------------------
------------------------------------------------------------
------------------------------------------------------------
-----------------------------------------------------
>DNA-X-17_DR|93246
------------------------------------------------------------
------------------------------------------------------------
------------------------------------------------------------
------------------------------------------------------------
------------------------------------------------------------
------------------------------------------------------------
------------------------------------------------------------
------------------------------------------------------------
------------------------------------------------------------
------------------------------------------------------------
------------------------------------------------------------
------------------------------------------------------------
------------------------------------------------------------
------------------------------------------------------------
--------------------------------------------ttagtttttaaa----
------------------------------------------------------------
------------------------------------------------------------
------------------------------------------------------------
------------------------------------------------------------
------------------------------------------aattttaa----------
------------------------------------------------------------
------------------------------------------------------------
------------------------------------------------------------
------------------------------------------------------------
------------------------------------------------------------
---tctt-----------------------------------------------------
------------------------------------------------------------
------------------------------------------------------------
-------------------------------------------------------tgctg
tcagttta---gatt-----ta--------------------------------------
------------------------taa---------------------------------
------atgt-ttcc------------------aat--------------tata------
------ta------t--------at------------------ata--------t-----
---------ata------ta-ta----------t-----at----at-a-----------
---tata------------------------------------------------tatat
-----------------------atat--------ata----------------------
-----------------tatat---------------------------------atgtc
----------------------------------a-------------------------
------t-------------aag-------------------------------------
------------------------------------------------------------
------------------------------------------------------------
------------------------------------------------------------
------------------------------------------------------------
------------------------------------------------------------
------------------------------------------------------------
------------------------------------------------------------
------------------------------------------------------------
------------------------------------------------------------
------------------------------------------------------------
-----------------------------------------------------
>DNA-X-17_DR|93247
------------------------------------------------------------
------------------------------------------------------------
------------------------------------------------------------
------------------------------------------------------------
------------------------------------------------------------
------------------------------------------------------------
------------------------------------------------------------
------------------------------------------------------------
------------------------------------------------------------
------------------------------------------------------------
------------------------------------------------------------
------------------------------------------------------------
------------------------------------------------------------
------------------------------------------------------------
----------------------------------------ttggtcagc-----------
------------------------------------------------------------
------------------------------------------------------------
------------------------------------------------------------
------------------------------------------------------------
-----------------------------------------tcgatgtaaaaaattaaa-
------------------------------------------------------------
------------------------------------------------------taaaat
attcttt-----------------------------------------------------
------------------------------------------------------------
------------------------------------------------------------
------------------------------------------------------------
------------------------------------------------------------
------------------------------------------------------------
----------------------------------------------------------tg
aaa-----------a-----ga--------------------------------------
------------------------tat---------------------------------
--------at-----------------------ata--------------tata------
------ta------t--------at------------------ata--------t-----
---------ata------ta-ta----------t-----at----at-a-----------
---tata------------------------------------------------tatat
-----------------------atat--------ata----------------------
-----------------tatat---------------------------------ata--
--------------------------------t-a-------------------------
------t-------------atat------------------------------------
------------------------------------------------------------
------------------------------------------------------------
------------------------------------------------------------
------------------------------------------------------------
------------------------------------------------------------
------------------------------------------------------------
------------------------------------------------------------
------------------------------------------------------------
------------------------------------------------------------
------------------------------------------------------------
-----------------------------------------------------
>DNA-X-17_DR|93248
------------------------------------------------------------
------------------------------------------------------------
------------------------------------------------------------
------------------------------------------------------------
------------------------------------------------------------
------------------------------------------------------------
------------------------------------------------------------
------------------------------------------------------------
------------------------------------------------------------
------------------------------------------------------------
------------------------------------------------------------
------------------------------------------------------------
------------------------------------------------------------
------------------------------------------------------------
----------------------------ccagtcatcgttcaagt---------------
------------------------------------------------------------
------------------------------------------------------------
------------------------------------------------------------
--------------------tag-------------------------------------
----------------------------------agctgcacaatattggaaa-------
------------------------------------------------------------
-----------------------------------------------------------a
atca--------------------------------------------------------
------------------------------------------------------------
------------------------------------------------------------
------------------------------------------------------------
------------------------------------------------------------
------------------------------------------------------------
----------------------------------------------------------ga
------ta----ttg-----ccatt-----------------------------------
----------------tt----att-tt--------tct---------------------
-----gtgat----------------------------------------t-taaa----
------ta------t-------gac----------ca-t-acagtt--------t---ca
---------cag------ga-ttgtt-------t-----ga----at-a--------gc-
---tctatt-----------tga-------------------------------------
------------------------------------------------------------
------------------------------------------------------------
------------------------------------------------------------
------------------------------------------------------------
------------------------------------------------------------
------------------------------------------------------------
------------------------------------------------------------
------------------------------------------------------------
------------------------------------------------------------
------------------------------------------------------------
------------------------------------------------------------
------------------------------------------------------------
------------------------------------------------------------
------------------------------------------------------------
-----------------------------------------------------
>DNA-X-17_DR|93249
------------------------------------------------------------
------------------------------------------------------------
------------------------------------------------------------
------------------------------------------------------------
------------------------------------------------------------
------------------------------------------------------------
------------------------------------------------------------
------------------------------------------------------------
------------------------------------------------------------
------------------------------------------------------------
------------------------------------------------------------
------------------------------------------------------------
------------------------------------------------------------
------------------------------------------------------------
------------------------------------------------------------
------------------------------------------------------------
------------------------------------------------------------
------------------------------------------------------------
-----------tgcataaaacaagcaaatttgcaa-------------------------
------------------------------------------------------------
------------------------------------------------------------
------------------------------------------------------------
------------------------------------------------------------
------------------------------------------------------------
------------------------------------------------------------
------------------------------------------------------------
------------------------------------------------------------
------------------------------------------------------------
------------------------------------------------------------
---gcata---gatg-gatgcagtagaacaaag-------------------------a-
--------aacttttttttattgtt-----------------------------------
-------gttttatag-------------------ttttc--------tgtgga------
gt-----gta----ag------aac-----------aaa-ccttta--------t--caa
---------gta-------a-ca---------tt-----gt----at-t--------gtc
---ttca-t----------------------------------------------tgtat
aa---------------------ataaataa----aatgaaatat---------------
-------------tcattaaatctc----------------------taaactttagaa-
---------------------------tttctt-gc------------------------
------------------------ttaaaatttgcttgatatac--------gtcta-aa
tgaa--------------------------------------------------------
------------agtctttcactctgtt----gtt-ttgcgatgactccacaaatca---
------------------------------------------------------------
------------------cgt---------------tctgaa------------------
------------------------------------------------------------
------------------------------------------------------------
------------------------------------------------------------
------------------------------------------------------------
------------------------------------------------------------
------------------------------------------------------------
-----------------------------------------------------
>DNA-X-17_DR|93250
------------------------------------------------------------
------------------------------------------------------------
------------------------------------------------------------
------------------------------------------------------------
------------------------------------------------------------
------------------------------------------------------------
------------------------------------------------------------
------------------------------------------------------------
------------------------------------------------------------
------------------------------------------------------------
------------------------------------------------------------
------------------------------------------------------------
------------------------------------------------------------
------------------------------------------------------------
------------------------------------------------------------
------------------------------------------------------------
------------------------------------------------------------
------------------------------------------------------------
------------------------------------------------------------
------------------------------------------------------------
------------------------------------------------------------
------------------------------------------------------------
-aatacaa----------------------------------------------------
------------------------------------------------------------
------------------------------------------------------------
------------------------------------------------------------
------------------------------------------------------------
------------------------------------------------------------
------------------------------------------------------------
------------------------------------------------------------
------------------------------------------------------------
--------------------------------------------tttcatcaca------
tg-----gct----tg------aaa-----------agt-gctgtt--------t--gga
---------aag-------a--------------------------a-a--------gaa
---ttga-t----------------------------------------------tggaa
tg---------------------attctgta-----gggagtgaatcat-----gaataa
----------attatatcaaa------ca-------------------------------
----------------------------------aaa-----------------------
----tac-----------aaataaatacag-------------aaacataaactgag---
------------------------------------------------------------
------------------------------------------------------------
------------------------------------------------------------
------------------------------------------------------------
------------------------------------------------------------
------------------------------------------------------------
------------------------------------------------------------
------------------------------------------------------------
------------------------------------------------------------
------------------------------------------------------------
-----------------------------------------------------
>DNA-X-17_DR|93251
------------------------------------------------------------
------------------------------------------------------------
------------------------------------------------------------
------------------------------------------------------------
------------------------------------------------------------
------------------------------------------------------------
------------------------------------------------------------
------------------------------------------------------------
------------------------------------------------------------
------------------------------------------------------------
------------------------------------------------------------
------------------------------------------------------------
------------------------------------------------------------
------------------------------------------------------------
------------------------------------------------------------
------------------------------------------------------------
------------------------------------------------------------
------------------------------------------------------------
------------------------------------------------------------
------------------------------------------------------------
------------------------------------------------------------
------------------------------------------------------------
------------------------------------------------------------
------------------------------------------------------------
------------------------------------------------------------
------------------------------------------------------------
------------------------------------------------------------
------------------------------------------------------------
------------------------------------------------------------
---------------------------gtg------------------------------
------------------------tat---------------------------------
--------gt-----------------------ata--------------tatg------
------ta------t--------at------------------ata--------t-----
---------ata------ta-ta----------t-----at----at-a-----------
---tata------------------------------------------------tatat
-----------------------atat--------ata----------------------
-----------------tataa------------------a--------------atg--
--------------------------------t-gaaaaatgc-----------------
-aaaggttgcaaaaagtttaatttattta--------------------------caatg
cttcat------------------------------------------------------
------------------------------------------------------------
------------------------------------------------------------
------------------------------------------------------------
------------------------------------------------------------
------------------------------------------------------------
------------------------------------------------------------
------------------------------------------------------------
------------------------------------------------------------
------------------------------------------------------------
-----------------------------------------------------
>DNA-X-17_DR|93252
------------------------------------------------------------
------------------------------------------------------------
------------------------------------------------------------
------------------------------------------------------------
------------------------------------------------------------
------------------------------------------------------------
------------------------------------------------------------
------------------------------------------------------------
------------------------------------------------------------
------------------------------------------------------------
------------------------------------------------------------
------------------------------------------------------------
------------------------------------------------------------
------------------------------------------------------------
---------------------------------------aataataatttggtttaaaa-
------------------------------------------------------------
------------------------------------------------------------
------------------------------------------------------------
--gttgatttatg-----------------------------------------------
-----------------------------atttaaacgttgcagtg--------------
------------------------------------------------------------
----------------------------------------------------actccaca
aatc--------------------------------------------------------
------------------------------------------------------------
------------------------------------------------------------
------------------------------------------------------------
------------------------------------------------------------
------------------------------------------------------------
--------------------------------------------------------agaa
-----gcg---tttt-----taaatgt---------------------------------
----------------------------ggc-----tcc---------------------
--taattaattata--------------------------------------t-------
------tac-----t-------gat-----------tcatcaattt-----------caa
---------------------tgatg-------tg-------------------------
------------------------------------------------------attatt
---gctgctgcacacat-------------------------------------------
-----------------tgt-gaaa--tca-------------------------atgct
gaaa--------------------------------------------------------
---catta-------------tattg-----------------------------tgcag
cc----------------------------------------------------------
------------------------------------------------------------
------------------------------------------------------------
------------------------------------------------------------
------------------------------------------------------------
------------------------------------------------------------
------------------------------------------------------------
------------------------------------------------------------
------------------------------------------------------------
------------------------------------------------------------
-----------------------------------------------------
>DNA-X-17_DR|93253
------------------------------------------------------------
------------------------------------------------------------
------------------------------------------------------------
------------------------------------------------------------
------------------------------------------------------------
------------------------------------------------------------
------------------------------------------------------------
------------------------------------------------------------
------------------------------------------------------------
------------------------------------------------------------
------------------------------------------------------------
------------------------------------------------------------
------------------------------------------------------------
------------------------------------------------------------
------------------------------------------------------------
------------------------------------------------------------
------------------------------------------------------------
------------------------------------------------------------
------------------------------------------------------------
------------------------------------------------------------
------------------------------------------------------------
------------------------------------------------------------
------------------------------------------------------------
------------------------------------------------------------
------------------------------------------------------------
------------------------------------------------------------
------------------------------------------------------------
------------------------------------------------------------
------------------------------------------------------------
--------------------ta--------------------------------------
------------------------tat---------------------------------
--------at-----------------------ata--------------tata------
------ta------t--------at------------------ata--------t-----
---------ata------ta-ta----------t-----at----at-a-----------
---tata------------------------------------------------tatat
-----------------------atat--------ata----------------------
-----------------tatat---------------------------------ata--
--------------------------------t-a-------------------------
------t-------------atatattct--------------------------atcaa
t-----------------------------------------------------------
--tgaaatttacataatgc----------ctcgt-----------------atgtttttt
t-----------------------------------------------------------
---------------------------------------------------agcttttct
gttttt-tattttacataatgtagtaccatat----------------------------
------------------------------------------------------------
------------------------------------------------------------
-----------------------------------------------------tgtt---
------------------------------------------------------------
------------------------------------------------------------
-----------------------------------------------------
>DNA-X-17_DR|93254
------------------------------------------------------------
------------------------------------------------------------
------------------------------------------------------------
------------------------------------------------------------
------------------------------------------------------------
------------------------------------------------------------
------------------------------------------------------------
------------------------------------------------------------
------------------------------catagttttt--------------------
------------------------------------------------------------
------------------------------------------------------------
------------------------------------------------------------
------------------------------------------------------------
------------------------------------------------------------
-------------------------------------------gttgttt----------
------------------------------------------------------------
------------------------------------------------------------
------------------------------------------------------------
--------------------cg--------------------------------------
---------------------------------------------attaaggaagtcagt
ggt---------------------------------------------------------
--------------------------------------------------------tcca
gctttcttta--------------------------------------------------
------------------------------------------------------------
------------------------------------------------------------
------------------------------------------------------------
------------------------------------------------------------
------------------------------------------------------------
------------------------------------------------------------
------------aaa-----ta--------------------------------------
------------------------tat---------------------------------
--------at-----------------------ata--------------tata------
------ta------t--------at------------------ata--------t-----
---------ata------ta-ta----------t-----at----at-a-----------
---tata------------------------------------------------tatat
-----------------------atat--------ata----------------------
-----------------tatat---------------------------------ata--
--------------------------------t-a-------------------------
------t-------------atat------------------------------------
------------------------------------------------------------
------------------------------------------------------------
------------------------------------------------------------
------------------------------------------------------------
------------------------------------------------------------
------------------------------------------------------------
------------------------------------------------------------
------------------------------------------------------------
------------------------------------------------------------
------------------------------------------------------------
-----------------------------------------------------
>DNA-X-17_DR|93255
------------------------------------------------------------
------------------------------------------------------------
------------------------------------------------------------
------------------------------------------------------------
------------------------------------------------------------
------------------------------------------------------------
------------------------------------------------------------
------------------------------------------------------------
------------------------------------------------------------
------------------------------------------------------------
------------------------------------------------------------
------------------------------------------------------------
------------------------------------------------------------
------------------------------------------------------------
------------------------------------------------------------
------------------------------------------------------------
------------------------------------------------------------
------------------------------------------------------------
------------------------------------------------------------
------------------------------------------------------------
------------------------------------------------------------
------------------------------------------------------------
------------------------------------------------------------
------------------------------------------------------------
------------------------------------------------------------
------------------------------------------------------------
------------------------------------------------------------
------------------------------------------------------------
------------------------------------------------------------
------------------------------------------------------------
------------------------------------------------------------
------------------------------------------------------------
------------------------------------------------------------
------------------------------------------------------------
---------------------------aattcataattg----------------taact
----taattagggtgat------ttc---------------------------------g
agt-------gcatc--tgcataaa----------------------------ttatgag
cga---------------------------att-a---------------------taag
catagatgaa-----------caca-----------------------------------
------------------------------------------------------------
------------------------------------------------aatgaaat----
------------------------------------------------------------
-----------------------------------------------aaacagtgctttt
t-----------------------------------------------------------
------------------------------------------------------------
------------------------------------------------------------
------------------------------------------------------------
------------------------------------------------------------
------------------------------------------------------------
-----------------------------------------------------
>DNA-X-17_DR|93256
------------------------------------------------------------
------------------------------------------------------------
------------------------------------------------------------
------------------------------------------------------------
------------------------------------------------------------
------------------------------------------------------------
------------------------------------------------------------
------------------------------------------------------------
------------------------------------------------------------
------------------------------------------------------------
------------------------------------------------------------
------------------------------------------------------------
------------------------------------------------------------
------------------------------------------------------------
-----------------------------------------tacacttta----------
------------------------------------------------------------
------------------------------------------------------------
------------------------------------------------------------
------------------------------------------------------------
------------------------------------------------------------
------------------------------------------------------------
------------------------------------------------------------
-------------------aaaa-------------------------------------
------------------------------------------------------------
---------------------------------------------------------atc
ctgggtcaaat-------------------------------------------------
------------------------------------------------------------
------------------------------------------------------------
-------------------------------------------------------gctgg
gtcaaaca---tgtg-----taatatata-------------------------------
------------------------------------------------------aat---
--------at----------------------tata--------------ttta------
------ta------t--------at------------------ata--------t-----
---------ata------ta-ta----------t-----at----at-a-----------
---tata------------------------------------------------tatat
-----------------------atat--------ata----------------------
-----------------t------------------------------------------
------------------------------------------------------------
------------------------------------------------------------
------------------------------------------------------------
------------------------------------------------------------
------------------------------------------------------------
------------------------------------------------------------
------------------------------------------------------------
------------------------------------------------------------
------------------------------------------------------------
------------------------------------------------------------
------------------------------------------------------------
------------------------------------------------------------
-----------------------------------------------------
>DNA-X-17_DR|164954
------------------------------------------------------------
------------------------------------------------------------
------------------------------------------------------------
------------------------------------------------------------
------------------------------------------------------------
------------------------------------------------------------
------------------------------------------------------------
------------------------------------------------------------
------------------------------------------------------------
------------------------------------------------------------
------------------------------------------------------------
------------------------------------------------------------
------------------------------------------------------------
------------------------------------------------------------
------------------------------------------------------------
------------------------------------------------------------
------------------------------------------------------------
------------------------------------------------------------
------------------------------------------------------------
------------------------------------------------------------
------------------------------------------------------------
------------------------------------------------------------
------------------------------------------------------------
------------------------------------------------------------
------------------------------------------------------------
------------------------------------------------------------
------------------------------------------------------------
------------------------------------------------------------
------------------------------------------------------------
------------------------------------------------------------
------------------------------------------------------------
--------ta-caa--------------------tt--------------c-ca-----c
tt----ga------t-------ga------------g-t-taaa----------------
---------------------------------------------------------tg-
---actgtt-----------tggaaagaattgatcattt----------------t-gat
----tgattgggatgat-------tat--------gtagggg-----------------a
gt----------------ggataaa--at--------------------------atatg
aaa--------taa----------------tct-a---------------------caag
catagataa---------------------------------------------------
------------------------------------------------------------
------------------------------------------------------------
------------------------------------------------------------
------------------------------------------------------------
------------------------------------------------------------
------------------------------------------------------------
------------------------------------------------------------
------------------------------------------------------------
------------------------------------------------------------
------------------------------------------------------------
-----------------------------------------------------
>DNA-X-17_DR|164955
------------------------------------------------------------
------------------------------------------------------------
------------------------------------------------------------
------------------------------------------------------------
------------------------------------------------------------
------------------------------------------------------------
------------------------------------------------------------
------------------------------------------------------------
------------------------------------------------------------
------------------------------------------------------------
------------------------------------------------------------
------------------------------------------------------------
------------------------------------------------------------
------------------------------------------------------------
------------------------------------------------------------
------------------------------------------------------------
------------------------------------------------------------
------------------------------------------------------------
------------------------------------------------------------
------------------------------------------------------------
------------------------------------------------------------
----------------------------------------------------cgttttta
taggtttatagtttttaa------------------------------------------
------------------------------------------------------------
------------------------------------------------------------
------------------------------------------------------------
------------------------------------------------------------
------------------------------------------------------------
------------------------------------------------------------
-----------cgtt-----ta--------------------------------------
------------------------tat---------------------------------
--------at-----------------------ata--------------tata------
------ta------t--------at------------------ata--------t-----
---------ata------ta-ta----------t-----at----at-a-----------
---tata------------------------------------------------tatat
-----------------------atat--------ata----------------------
-----------------tatat---------------------------------ata--
--------------------------------t-a-------------------------
------t-------------gcattttca--------------------------aataa
ta----------------------------------------------------------
------------------------------------------------------------
------------------------------------------------------------
------------------------------------------------------------
------------------------------------------------------------
------------------------------------------------------------
------------------------------------------------------------
------------------------------------------------------------
------------------------------------------------------------
------------------------------------------------------------
-----------------------------------------------------
>DNA-X-17_DR|164956
------------------------------------------------------------
------------------------------------------------------------
------------------------------------------------------------
------------------------------------------------------------
------------------------------------------------------------
------------------------------------------------------------
------------------------------------------------------------
------------------------------------------------------------
------------------------------------------------------------
------------------------------------------------------------
------------------------------------------------------------
------------------------------------------------------------
------------------------------------------------------------
------------------------------------------------------------
-----------------------------------------gaatatatctgctta----
------------------------------------------------------------
------------------------------------------------------------
------------------------------------------------------------
------------------------------------------------------------
----------------------------tcacatatttctatcatatt------------
------------------------------------------------------------
------------------------------------------------------------
------------------------------------------------------------
------------------------------------------------------------
------------------------------------------------------------
------------------------------------------------------------
------------------------------------------------------------
------------------------------------------------------------
------------------------------------------------------------
---tagtagg-agtg-----ct--------------------------------------
--------------------------tcagc-----------------------------
--------atgaaatt-----------ta--aaaca-----------acctaca------
agca--taga----ta------aatac-------------aaaaca-a------g----a
aaaaa----ata------ta-tacagt------tg----aa----at-taac--------
---catgttg---------------------------------------------tatt-
-----------------------gtttt--------------------------------
------------------------------------------------------------
------------------------------------------------------------
------------------------------------------------------------
------------------------------------------------------------
------------------------------------------------------------
------------------------------------------------------------
------------------------------------------------------------
------------------------------------------------------------
------------------------------------------------------------
------------------------------------------------------------
------------------------------------------------------------
------------------------------------------------------------
------------------------------------------------------------
-----------------------------------------------------
>DNA-X-17_DR|164957
------------------------------------------------------------
------------------------------------------------------------
------------------------------------------------------------
------------------------------------------------------------
------------------------------------------------------------
------------------------------------------------------------
------------------------------------------------------------
------------------------------------------------------------
------------------------------------------------------------
------------------------------------------------------------
------------------------------------------------------------
------------------------------------------------------------
------------------------------------------------------------
------------------------------------------------------------
------------------------------------------------------------
------------------------------------------------------------
------------------------------------------------------------
------------------------------------------------------------
------------------------------------------------------------
-------------------------------------atcatgatttt------------
------------------------------------------------------------
-----------------------------------------tag----------------
------------------------------------------------------------
------------------------------------------------------------
------------------------------------------------------------
------------------------------------------------------------
------------------------------------------------------------
------------------------------------------------------------
-------------------------------------------------------aatga
ttggcttaat-tttg-----taggagagtg----------------c-------------
------------------------------------tct---------------------
---gtaaaatcaaa-------------------aca----------aagacata--agtt
aataa-tagtgctttgcttt--gat----------tagt-acaaca--g-----tattca
ggt------acaga----aactgaata------tca--aac----ataa--------acc
a--tatagtcttctg----------------------------------------tatat
ga---------------------atat-------aata----------------------
---------ttcgttaatacaaaca-----------------------------------
---------------------------tttttt---------------------------
-------------cacccaaatgctttaa-------------------------------
------------------------------------------------------------
------------------------------------------------------------
------------------------------------------------------------
------------------------------------------------------------
------------------------------------------------------------
------------------------------------------------------------
------------------------------------------------------------
------------------------------------------------------------
------------------------------------------------------------
------------------------------------------------------------
-----------------------------------------------------
>DNA-X-17_DR|164958
------------------------------------------------------------
------------------------------------------------------------
------------------------------------------------------------
------------------------------------------------------------
------------------------------------------------------------
------------------------------------------------------------
------------------------------------------------------------
------------------------------------------------------------
------------------------------------------------------------
------------------------------------------------------------
------------------------------------------------------------
------------------------------------------------------------
------------------------------------------------------------
------------------------------------------------------------
---------------------------------------------tttt-----------
------------------------------------------------------------
------------------------------------------------------------
------------------------------------------------------------
------------------------------------------------------------
------------------------------------------------------------
--agga------------------------------------------------------
----------------------------------------------------cctttgaa
ttttggtaa---------------------------------------------------
------------------------------------------------------------
------------------------------------------------------------
------------------------------------------------------------
------------------------------------------------------------
------------------------------------------------------------
------------------------------------------------------------
--------------t-----ta--------------------------------------
------------------------tat---------------------------------
--------at-----------------------ata--------------tata------
------ta------t--------at------------------ata--------t-----
---------ata------ta-ta----------t-----at----at-a-----------
---tata------------------------------------------------tatat
-----------------------atat--------ata----------------------
-----------------tatat---------------------------------ata--
--------------------------------t-a-------------------------
------t-------------atat------------------------------------
------------------------------------------------------------
------------------------------atga-----------------agagttc--
------------------------------------------------------------
-----------------------------------------------------agat---
------------------------------------------------------------
------------------------------------------------------------
------------------------------------------------------------
------------------------------------------------------------
------------------------------------------------------------
------------------------------------------------------------
-----------------------------------------------------
>DNA-X-17_DR|164959
------------------------------------------------------------
------------------------------------------------------------
------------------------------------------------------------
------------------------------------------------------------
------------------------------------------------------------
------------------------------------------------------------
------------------------------------------------------------
------------------------------------------------------------
------------------------------------------------------------
------------------------------------------------------------
------------------------------------------------------------
------------------------------------------------------------
------------------------------------------------------------
------------------------------------------------------------
--------------------------atggggtggtaa-atta-----------------
------------------------------------------------------------
------------------------------------------------------------
------------------------------------------------------------
--------------------tag-------------------------------------
----------------------------------ggctgcatgatattgg----------
------------------------------------------------------------
--------------------------------------------------------aaaa
acct--------------------------------------------------------
------------------------------------------------------------
------------------------------------------------------------
------------------------------------------------------------
------------------------------------------------------------
------------------------------------------------------------
----------------------------------------------------------ga
------ta----ttg-----tgata-----------------------------------
----------------tt-tt-ttt-ct--------gtg---------------------
-----ataaatat---------------------tg--------------c--------t
ga----ta------t-------ga------------a-t-acattt--------t---ta
---------caa------ga-tggtt----------------------------------
------------------------------------------------------------
------------------------------------------------------------
------------------------------------------------------------
------------------------------------------------------------
------------------------------------------------------------
------------------------------------------------------------
------------------------------------------------------------
------------------------------------------------------------
------------------------------------------------------------
------------------------------------------------------------
------------------------------------------------------------
------------------------------------------------------------
------------------------------------------------------------
------------------------------------------------------------
------------------------------------------------------------
-----------------------------------------------------
>DNA-X-17_DR|164960
------------------------------------------------------------
------------------------------------------------------------
------------------------------------------------------------
------------------------------------------------------------
---------------acattgtaatgttt-------------------------------
------------------------------------------------------------
------------------------------------------------------------
------------------------------------------------------------
-------------ttttctttaatatattgcgaaataaa---------------------
------------------------------------------------------------
------------------------------------------------------------
------------------------------------------------------------
------------------------------------------------------------
----------------------acaatttcagcagatgacgtga----------------
------------------------attgttccatttggaaagaattcat-----------
------------------------------------------------------------
------------------------------------------------------------
------------------------------------------------------------
------tattccagaatgaatggggtgattttgta-------------------------
-------------------------gaggagtgcatctgcataaaa--------------
------------------------------------------------------------
------------------------------------------------------tataca
acttacag----------------------------------------------------
------------------------------------------------------------
------------------------------------------------------------
------------------------------------------------------------
------------------------------------------------------------
------------------------------------------------------------
------------------------------------------------------------
------ta---aaga-caaataaaaaagaacaaaa-----------ttgaaaataaata-
--------aaacatagtttttgtttatct-------------------------------
---agggagtctagcg-----------------gtaggctatt---caggtaca------
ga-----aat----tg------aat-----------aat-caaatg-------ga--aaa
---------ata-------g-ca----------------ga----gc-a--------gtc
---ttca-c----------------------------------------------tgttt
aa---------------------aata---a----aaacaattaatctt-----tgttaa
-----------agctacaaac------at----------------tgcagttaacatta-
---------------------------tttctt-gca-----------------------
----ctt-----------gaatactttaaa-----cctgcttgtatagcaggctttaaaa
a-----------------------------------------------------------
------------------------------------cctttgcaaatataca--------
------------------------------------------------------------
-------------------------------------attaatccacaaatagcatgtgt
tcagaact----------------------------------------------------
------------------------------------------------------------
------------------------------------------------------------
------------------------------------------------------------
------------------------------------------------------------
------------------------------------------------------------
-----------------------------------------------------
>DNA-X-17_DR|164961
------------------------------------------------------------
------------------------------------------------------------
------------------------------------------------------------
------------------------------------------------------------
------------------------------------------------------------
------------------------------------------------------------
------------------------------------------------------------
------------------------------------------------------------
------------------------------------------------------------
------------------------------------------------------------
------------------------------------------------------------
------------------------------------------------------------
------------------------------------------------------------
------------------------------------------------------------
------------------------------------------------------------
------------------------------------------------------------
------------------------------------------------------------
------------------------------------------------------------
------------------------------------------------------------
------------------------------------------------------------
------------------------------------------------------------
------------------------------------------------------------
------------------------------------------------------------
------------------------------------------------------------
------------------------------------------------------------
------------------------------------------------------------
------------------------------------------------------------
------------------------------------------------------------
------------------------------------------------------------
--------------------ta--------------------------------------
------------------------tat---------------------------------
--------at-----------------------ata--------------tata------
------ta------t--------at------------------ata--------t-----
---------ata------ta-ta----------t-----at----at-a-----------
---tata------------------------------------------------tatat
-----------------------atat--------ata----------------------
-----------------tatat---------------------------------ata--
--------------------------------t-a-------------------------
------t-------------ataatcatt--------------------------ttaaa
a-----------------------------------------------------------
------------------------------------------------------------
------------------------------------------------------------
---------------------------------------------tcattaaatattata
attttt-aatgttgccaactt---------------------------------------
------------------------------------------------------------
------------------------------------------------------------
------------------------------------------------------------
------------------------------------------------------------
------------------------------------------------------------
-----------------------------------------------------
>DNA-X-17_DR|164962
------------------------------------------------------------
------------------------------------------------------------
------------------------------------------------------------
------------------------------------------------------------
------------------------------------------------------------
------------------------------------------------------------
------------------------------------------------------------
------------------------------------------------------------
------------------------------------------------------------
------------------------------------------------------------
------------------------------------------------------------
------------------------------------------------------------
------------------------------------------------------------
------------------------------------------------------------
------------------------------------------------------------
------------------------------------------------------------
------------------------------------------------------------
------------------------------------------------------------
------------------------------------------------------------
------------------------------------tcatttaaaatt------------
------------------------------------------------------------
------------------------------------------------------------
tttt--------------------------------------------------------
------------------------------------------------------------
------------------------------------------------------------
------------------------------------------------------------
------------------------------------------------------------
------------------------------------------------------------
-------------------------------------------------------aaaag
tatagata---aata-aggacaa-------------------------------------
----------------------tttattgtg-----cct---------------------
---gcat--------------------------gca----------gagttaca------
gg----cct-----ta------taa-----------aca-cttgca--------g--gta
---------ataatctttta----------------------------------------
-------------c-----------------------------------------tctat
----------------------------------tatggtta------------------
------------------aaat--------------------------------------
------------------------------------------------------------
------------------------------------------------------------
------------------------------------------------------------
------------------------------------------------------------
------------------------------------------------------------
------------------------------------------------------------
------------------------------------------------------------
------------------------------------------------------------
------------------------------------------------------------
------------------------------------------------------------
------------------------------------------------------------
------------------------------------------------------------
-----------------------------------------------------
>DNA-X-17_DR|164963
------------------------------------------------------------
------------------------------------------------------------
------------------------------------------------------------
------------------------------------------------------------
------------------------------------------------------------
------------------------------------------------------------
------------------------------------------------------------
------------------------------------------------------------
------------------------------------------------------------
------------------------------------------------------------
------------------------------------------------------------
------------------------------------------------------------
------------------------------------------------------------
------------------------------------------------------------
-----------------------------------------------ttgt---------
------------------------------------------------------------
------------------------------------------------------------
------------------------------------------------------------
------------------------------------------------------------
------------------------------------------------------------
------------------------------------------------------------
------------------------------------------------------------
------------------------------------------------------------
------------------------------------------------------------
------------------------------------------------------------
------------------------------------------------------------
------------------------------------------------------------
------------------------------------------------------------
------------------------------------------------------------
-------t---ttga-----ta--------------------------------------
------------------------tat---------------------------------
--------at-----------------------ata--------------tata------
------ta------t--------at------------------ata--------t-----
---------ata------ta-ta----------t-----at----at-a-----------
---cata------------------------------------------------tatat
-----------------------atat--------ata----------------------
-----------------tatat---------------------------------gtg--
------------------------------------------------------------
------t-------------gtggctttt-------------------------------
------------------------------------------------------------
------------------------------------------------------------
------------------------------------------------------------
--------------------------------------------ccaatgtagtaatctt
gattaat-----------------------------------------------------
------------------------------------------------------------
------------------------------------------------------------
------------------------------------------------------------
------------------------------------------------------------
------------------------------------------------------------
-----------------------------------------------------
>DNA-X-17_DR|164964
------------------------------------------------------------
------------------------------------------------------------
------------------------------------------------------------
------------------------------------------------------------
------------------------------------------------------------
------------------------------------------------------------
------------------------------------------------------------
------------------------------------------------------------
------------------------------------------------------------
------------------------------------------------------------
------------------------------------------------------------
------------------------------------------------------------
------------------------------------------------------------
------------------------------------------------------------
------------------------------------------------------------
------------------------------------------------------------
------------------------------------------------------------
------------------------------------------------------------
------------------------------------------------------------
------------------------------------------------------------
------------------------------------------------------------
------------------------------------------------------------
------------------------------------------------------------
------------------------------------------------------------
------------------------------------------------------------
------------------------------------------------------------
------------------------------------------------------------
------------------------------------------------------------
------------------------------------------------------------
------------------------------------------------------------
-----------------------acat---------------------------------
--------at-----------------------ata--------------tata------
------ta------t--------at------------------ata--------t-----
---------ata------ta-ta----------t-----at----at-a-----------
---tata------------------------------------------------tatat
-----------------------atat--------ata----------------------
-----------------tatat---------------------------------ata--
--------------------------------t-ataagc--------------------
------c-------------aaatggtgt--------------------------tttta
atgagcta----------------------------------------------------
cttttaattca-------------------------------------------------
------------------------------------------------------------
----------------------------------------atggcccacgtaattgtttt
t-----------------------------------------------------------
------------------------------------------------------------
------------------------------------------------------------
------------------------------------------------------------
------------------------------------------------------------
------------------------------------------------------------
-----------------------------------------------------
>DNA-X-17_DR|164965
------------------------------------------------------------
------------------------------------------------------------
------------------------------------------------------------
------------------------------------------------------------
------------------------------------------------------------
------------------------------------------------------------
------------------------------------------------------------
------------------------------------------------------------
------------------------------------------------------------
------------------------------------------------------------
------------------------------------------------------------
------------------------------------------------------------
------------------------------------------------------------
------------------------------------------------------------
------------------------------------------------------------
------------------------------------------------------------
------------------------------------------------------------
------------------------------------------------------------
------------------------------------------------------------
------------------------------------------------------------
------------------------------------------------------------
------------------------------------------------------------
------------------------------------------------------------
------------------------------------------------------------
------------------------------------------------------------
------------------------------------------------------------
------------------------------------------------------------
------------------------------------------------------------
-------------------------------------------------------tgaaa
------cag----------acagtgtt---------------------------------
--------------tatt-tt-ttattttt------------------------------
------------------------------------------------------------
----------------------------------------ttaatt-------gtattca
agt------aga------aa-------------------tt----ga-a--------ta-
---atcaac-----------tgtaaacaactaacactgc--------------acagact
------------------------------------------------------------
------------------------------------------------------------
------------------------tcttggtct-aaa---------------------at
attaaattcaa-------------------------------------------------
------------------------------------------------------------
------------------------------------------------------------
------------------------------------------------------------
------------------------------------------------------------
------------------------------------------------------------
------------------------------------------------------------
------------------------------------------------------------
------------------------------------------------------------
------------------------------------------------------------
------------------------------------------------------------
-----------------------------------------------------
>DNA-X-17_DR|164966
------------------------------------------------------------
------------------------------------------------------------
------------------------------------------------------------
------------------------------------------------------------
------------------------------------------------------------
------------------------------------------------------------
------------------------------------------------------------
------------------------------------------------------------
------------------------------------------------------------
------------------------------------------------------------
------------------------------------------------------------
------------------------------------------------------------
------------------------------------------------------------
------------------------------------------------------------
------------------------------------------------------------
------------------------------------------------------------
------------------------------------------------------------
------------------------------------------------------------
------------------------------------------------------------
--------------------------------------aacttatgtt------------
------------------------------------------------------------
---------------------------------------g--------------------
------------------------------------------------------------
------------------------------------------------------------
------------------------------------------------------------
------------------------------------------------------------
------------------------------------------------------------
------------------------------------------------------------
------------------------------------------------------------
----agca--ttttg-------------------------------t-------------
----------------------tttctgc-------------------------------
--------------------------------aata--------------tata--ttgt
ga----t-----------------------------------------------------
------aggaaa--ataatttt-----------c---caaa----at-g----ac-----
---tctgttcctctg--------------tgcattaatt----------------tactt
----tatttg--------------------------------------------------
------------------------------------------------------------
------------------------------------------------------------
---gcattat-------tatata-------------------------------------
------------------------------------------------------------
------------------------------------------------------------
------------------------------------------------------------
------------------------------------------------------------
------------------------------------------------------------
------------------------------------------------------------
------------------------------------------------------------
------------------------------------------------------------
------------------------------------------------------------
------------------------------------------------------------
-----------------------------------------------------
>DNA-X-17_DR|164967
------------------------------------------------------------
------------------------------------------------------------
------------------------------------------------------------
------------------------------------------------------------
------------------------------------------------------------
------------------------------------------------------------
------------------------------------------------------------
------------------------------------------------------------
------------------------------------------------------------
------------------------------------------------------------
------------------------------------------------------------
------------------------------------------------------------
------------------------------------------------------------
------------------------------------------------------------
------------------------------------------------------------
------------------------------------------------------------
------------------------------------------------------------
------------------------------------------------------------
------------------------------------------------------------
------------------------------------------------------------
------------------------------------------------------------
------------------------------------------------------------
------------------------------------------------------------
------------------------------------------------------------
------------------------------------------------------------
------------------------------------------------------------
------------------------------------------------------------
------------------------------------------------------------
------------------------------------------------------------
------------------------------------------------------------
------------------------------------------------------------
------------------------------------------------------------
------------------------------------------------------------
------------------------------------------------------------
------------------------------------------------------------
------------------------------------------------------------
-------------------catagt--gcaatt---------------------------
--------------------------------c-a---------------------caac
cgtaagtaaa-----------cagaa------------------------------ataa
taac--------------------------------------------------------
-----agttaa-------------------------------------------------
------------------------------------------------------------
-----------------------------------------------taacagttttttt
ttttttttttttttttttacaatgccttgaa-----------------------------
------------------------------------------------------------
------------------------------------------------------------
-----------------------------tacttaaaaccaaaggcaaaata--------
------------------------------------------------------------
------------------------------------------------------------
-----------------------------------------------------
>DNA-X-17_DR|164968
------------------------------------------------------------
------------------------------------------------------------
------------------------------------------------------------
------------------------------------------------------------
------------------------------------------------------------
------------------------------------------------------------
------------------------------------------------------------
------------------------------------------------------------
------------------------------------------------------------
------------------------------------------------------------
------------------------------------------------------------
------------------------------------------------------------
------------------------------------------------------------
------------------------------------------------------------
---------------------------------------aaaaatcta------------
------------------------------------------------------------
------------------------------------------------------------
------------------------------------------------------------
------------------------------------------------------------
----------------------------------------ataagacta-----------
------------------------------------------------------------
------------------------------------------------------------
------------------------------------------------------------
------------------------------------------------------------
------------------------------------------------------------
------------------------------------------------------------
------------------------------------------------------------
------------------------------------------------------------
------------------------------------------------------------
---------------------ataa-----------------------------------
----------------tt-tt-gac-tt--------caa---------------------
--------ct-gta--------------------ta--------------t-tg-----t
ga----ta------c-------ga------------c-t-acaatt--------t---ca
---------cta------ga-tgact-------t-----ga----at-c--------tc-
---tctatt-----------tgtaaataattaatcattt----------------cagat
----caattgggatgat-------ttt--------gtaaaga-----------------c
gtg--------catc--tgcataaa--aa--------------------------cttat
gaa--------caa----------------tct-a---------------------caag
catatataaa-----------tacag-----------------------------taaag
------------------------------------------------------------
------aaaaagata-------------------------------cagttgaaat----
------------------------------------------------------------
-------------------------------------------------acagtgtttt-
------------------------------------------------------------
------------------------------------------------------------
------------------------------------------------------------
------------------------------------------------------------
------------------------------------------------------------
------------------------------------------------------------
-----------------------------------------------------
>DNA-X-17_DR|164969
------------------------------------------------------------
------------------------------------------------------------
------------------------------------------------------------
------------------------------------------------------------
------------------------------------------------------------
------------------------------------------------------------
------------------------------------------------------------
------------------------------------------------------------
------------------------------------------------------------
------------------------------------------------------------
------------------------------------------------------------
------------------------------------------------------------
------------------------------------------------------------
------------------------------------------------------------
---------------------------------------ataaatacaattaatcttta-
------------------------------------------------------------
------------------------------------------------------------
------------------------------------------------------------
--tc----ttataaacgttataa-------------------------------------
-----------------------------ttgcttgtgtctaaatgctttaaactttctt
------------------------------------------------------------
------------------------------------------------------------
------------------------------------------------------------
------------------------------------------------------------
------------------------------------------------------------
------------------------------------------------------------
------------------------------------------------------------
------------------------------------------------------------
---------------------------------------------------------gaa
-----atg---ctca-----cacag-----------------------------------
----------tcaaagtttttagtaacttag-----ttt---------------------
------------------------------------------------------------
------------------------------------------------------------
------------------------------------------------------------
------------------------------------------------------------
------------------------------------------------------------
------------------------------------------------------------
------------------------------------------------------------
------------------------------------------------------------
------------------------------------------------------------
------------------------------------------------------------
------------------------------------------------------------
------------------------------------------------------------
------------------------------------------------------------
------------------------------------------------------------
------------------------------------------------------------
------------------------------------------------------------
------------------------------------------------------------
------------------------------------------------------------
-----------------------------------------------------
>DNA-X-17_DR|164970
------------------------------------------------------------
------------------------------------------------------------
------------------------------------------------------------
------------------------------------------------------------
------------------------------------------------------------
------------------------------------------------------------
------------------------------------------------------------
------------------------------------------------------------
------------------------------------------------------------
------------------------------------------------------------
------------------------------------------------------------
------------------------------------------------------------
------------------------------------------------------------
------------------------------------------------------------
------------------------------------------------------------
------------------------------------------------------------
------------------------------------------------------------
------------------------------------------------------------
------------------------------------------------------------
---------------------------------------ctcaacatt------------
------------------------------------------------------------
---------------------------------------g--------------------
------------------------------------------------------------
------------------------------------------------------------
------------------------------------------------------------
------------------------------------------------------------
------------------------------------------------------------
------------------------------------------------------------
------------------------------------------------------------
----cttata-ctcg-----cgatgtcactac----------------------------
------------------------------------------------------------
------------------------------------------------------------
--------------tgcg----aat---------------atcaca-------tt--gca
---------ata----tcga-tg---------ct----aaa----acta-----------
---tatactgtgcag----------------------------------------caaat
tca--------------------atatgagt----tta----------------------
-----------------tttat--------------------------------------
------------------------------tttaa-------------------------
------------------------------------------------------------
------------------------------------------------------------
------------------------------------------------------------
------------------------------------------------------------
------------------------------------------------------------
------------------------------------------------------------
------------------------------------------------------------
------------------------------------------------------------
------------------------------------------------------------
------------------------------------------------------------
------------------------------------------------------------
-----------------------------------------------------
>DNA-X-17_DR|164971
------------------------------------------------------------
------------------------------------------------------------
------------------------------------------------------------
------------------------------------------------------------
------------------------------------------------------------
------------------------------------------------------------
------------------------------------------------------------
------------------------------------------------------------
------------------------------------------------------------
------------------------------------------------------------
------------------------------------------------------------
------------------------------------------------------------
------------------------------------------------------------
------------------------------------------------------------
------------------------------------------------------------
------------------------------------------------------------
------------------------------------------------------------
------------------------------------------------------------
------------------------------------------------------------
------------------------------------------------------------
------------------------------------------------------------
------------------------------------------------------------
------------------------------------------------------------
------------------------------------------------------------
------------------------------------------------------------
------------------------------------------------------------
------------------------------------------------------------
------------------------------------------------------------
------------------------------------------------------------
-------------ta-----ta--------------------------------------
------------------------tat---------------------------------
--------at-----------------------ata--------------tata------
------ta------t--------at------------------ata--------t-----
---------aca------ta-ta----------t-----at----at-a-----------
---tata------------------------------------------------tatat
-----------------------atat--------ata----------------------
-----------------aagatag-------------------------ttagggataaa
acagagcaga------------aaatgagtgtt-g-------------------------
--ataat------------agtaa------------------------------------
------------------------------------------------------------
------------------------------------------------------------
------------------------------------------------------------
------------------------------------------------------------
------------------------------------------------------------
------------------------------------------------------------
------------------------------------------------------------
------------------------------------------------------------
------------------------------------------------------------
------------------------------------------------------------
-----------------------------------------------------
>DNA-X-17_DR|237974
------------------------------------------------------------
------------------------------------------------------------
------------------------------------------------------------
------------------------------------------------------------
------------------------------------------------------------
------------------------------------------------------------
------------------------------------------------------------
------------------------------------------------------------
------------------------------------------------------------
------------------------------------------------------------
------------------------------------------------------------
------------------------------------------------------------
------------------------------------------------------------
------------------------------------------------------------
------------------------------------------------------------
------------------------------------------------------------
------------------------------------------------------------
------------------------------------------------------------
------------------------------------------------------------
------------------------------------------------------------
------------------------------------------------------------
------------------------------------------------------------
------------------------------------------------------------
------------------------------------------------------------
------------------------------------------------------------
------------------------------------------------------------
------------------------------------------------------------
------------------------------------------------------------
-----------------------------------------------------------a
------ca----ttg-----cgat------------------------------------
---------------att-tg-gctttacta-----------------------------
---------------------------tgatatatg--------------t-ta-----a
ga----tat-----g-------aat-----------ata--attt-------------cc
---------cca------gattgact-------t-----c------t-a--------ac-
---tc-----------tgtttgaaaataattcacaattt----------------tacat
----tgattgtgatga-------attt--------gtagtgg------------------
-----------------agtga--------------------------------------
------------------------------------------------------------
------------------------------------------------------------
------------------------------------------------------------
-----tatcaattccatgc-----------------------------------------
------------------------------------------------------------
---------------------------------------------ataaa----------
------------------------------------------------------------
------------------------------------------------------------
------------------------------------------------------------
------------------------------------------------------------
------------------------------------------------------------
------------------------------------------------------------
-----------------------------------------------------
>DNA-X-17_DR|237975
------------------------------------------------------------
------------------------------------------------------------
------------------------------------------------------------
------------------------------------------------------------
------------------------------------------------------------
------------------------------------------------------------
------------------------------------------------------------
------------------------------------------------------------
------------------------------------------------------------
------------------------------------------------------------
------------------------------------------------------------
------------------------------------------------------------
------------------------------------------------------------
------------------------------------------------------------
------------------------------------------------------------
------------------------------------------------------------
------------------------------------------------------------
------------------------------------------------------------
------------------------------------------------------------
------------------------------------------------------------
------------------------------------------------------------
---------------------------------------------aaaaaacgaaaaaaa
attg--------------------------------------------------------
------------------------------------------------------------
------------------------------------------------------------
------------------------------------------------------------
------------------------------------------------------------
------------------------------------------------------------
----------------------------------------------------------aa
------ca----ttg-----caata-----------------------------------
----------------tt-tt-gtt-ag--------tct---------------------
-----gcgat-atat-------------------ta--------------t-ta-----c
ga----ta------t-------g-------------------aatt--------t---ta
---------cca------ga-ttact-------t-----ga----at-a--------tc-
---tctatt-----------tggaaa----------------------------------
------------------------------------------------------------
------------------------------------------------------------
------------------------------------------------------------
------------------------------------------------------------
------------------------------------------------------------
------------------------------------------------------------
------------------------------------------------------------
------------------------------------------------------------
------------------------------------------------------------
------------------------------------------------------------
------------------------------------------------------------
------------------------------------------------------------
------------------------------------------------------------
------------------------------------------------------------
-----------------------------------------------------
>DNA-X-17_DR|237976
------------------------------------------------------------
------------------------------------------------------------
------------------------------------------------------------
------------------------------------------------------------
------------------------------------------------------------
------------------------------------------------------------
------------------------------------------------------------
------------------------------------------------------------
------------------------------------------------------------
------------------------------------------------------------
------------------------------------------------------------
------------------------------------------------------------
------------------------------------------------------------
------------------------------------------------------------
-------------------------------------------gtattcaagtacagaaa
ct----------------------------------------------------------
------------------------------------------------------------
------------------------------------------------------------
------------------------------------------------------------
------------------------------------------------------------
------------------------------------------------------------
------------------------------------------------------------
------------------------------------------------------------
------------------------------------------------------------
------------------------------------------------------------
------------------------------------------------------------
------------------------------------------------------------
------------------------------------------------------------
------------------------------------------------------------
----aaca---aatg-----taaaataaca----------------t-------------
---------------------ggtcat---------------------------------
--------at---------caa-----------aaa--------------taga------
------aaa-----tag------at-----------------aaat--------t-----
---------ata------ta-ta----------t-----at----at-a-----------
---tata------------------------------------------------tatat
-----------------------atat--------ata----------------------
-----------------tatataag--ctgagt-----agacaa-----------ata--
---------------g----------------t-a-------------------------
--------------------a---------------------------------------
------------------------------------------------------------
------------------------------------------------------------
------------------------------------------------------------
------------------------------------------------------------
------------------------------------------------------------
------------------------------------------------------------
------------------------------------------------------------
------------------------------------------------------------
------------------------------------------------------------
------------------------------------------------------------
-----------------------------------------------------
>DNA-X-17_DR|237977
------------------------------------------------------------
------------------------------------------------------------
------------------------------------------------------------
------------------------------------------------------------
------------------------------------------------------------
------------------------------------------------------------
------------------------------------------------------------
------------------------------------------------------------
------------------------------------------------------------
------------------------------------------------------------
------------------------------------------------------------
------------------------------------------------------------
------------------------------------------------------------
------------------------------------------------------------
------------------------------------------------------------
------------------------------------------------------------
------------------------------------------------------------
------------------------------------------------------------
------------------------------------------------------------
------------------------------------------------------------
------------------------------------------------------------
------------------------------------------------------taaaaa
ctttttaatg--------------------------------------------------
------------------------------------------------------------
------------------------------------------------------------
------------------------------------------------------------
------------------------------------------------------------
------------------------------------------------------------
------------------------------------------------------------
----tttt---tgca-----tgaaattgct------------------------------
------------------------tat---------------------------------
--------at-----------------------ata--------------tata------
------ta----tat--------at------------------ata--------t-----
---------ata------tg-ta----------t-----ct----at-g-----------
---tatg------------------------------------------------tatgt
-----------------------atgt--------atg----------------------
-----------------tatat--------------------------------------
------------------------------------------------------------
------------------------------------------------------------
------------------------------------------------------------
------------------------------------------------------------
------------------------------------------------------------
------------------------------------------------------------
------------------------------------------------------------
------------------------------------------------------------
------------------------------------------------------------
------------------------------------------------------------
------------------------------------------------------------
------------------------------------------------------------
-----------------------------------------------------
>DNA-X-17_DR|237978
------------------------------------------------------------
------------------------------------------------------------
------------------------------------------------------------
------------------------------------------------------------
------------------------------------------------------------
------------------------------------------------------------
------------------------------------------------------------
------------------------------------------------------------
------------------------------------------------------------
------------------------------------------------------------
------------------------------------------------------------
------------------------------------------------------------
------------------------------------------------------------
------------------------------------------------------------
------------------------------------------------------------
------------------------------------------------------------
------------------------------------------------------------
------------------------------------------------------------
------------------------------------------------------------
------------------------------------------------------------
------------------------------------------------------------
------------------------------------------------------------
------------------------------------------------------------
------------------------------------------------------------
------------------------------------------------------------
------------------------------------------------------------
------------------------------------------------------------
------------------------------------------------------------
------------------------------------------------------------
------ta---tata-----ta--------------------------------------
------------------------tat---------------------------------
--------at-----------------------ata--------------tata------
------ta------t--------at------------------ata--------t-----
---------ata------ta-ta----------t-----at----at-a-----------
---tata------------------------------------------------tatat
-----------------------atat--------ata---------------------a
-----------------tgtaaggc--accttc-----a--aaattccatgtagcata--
-----------gta------------------t-aaatatttatgtt-------------
--cactt-------------gtgtttttt-------------------------------
------------------------------------------------------------
------------------------------------------------------------
------------------------------------------------------------
------------------------------------------------------------
------------------------------------------------------------
------------------------------------------------------------
------------------------------------------------------------
------------------------------------------------------------
------------------------------------------------------------
------------------------------------------------------------
-----------------------------------------------------
>DNA-X-17_DR|237979
------------------------------------------------------------
------------------------------------------------------------
------------------------------------------------------------
------------------------------------------------------------
------------------------------------------------------------
------------------------------------------------------------
------------------------------------------------------------
------------------------------------------------------------
------------------------------------------------------------
------------------------------------------------------------
------------------------------------------------------------
------------------------------------------------------------
------------------------------------------------------------
------------------------------------------------------------
------------------------------------------------------------
------------------------------------------------------------
------------------------------------------------------------
------------------------------------------------------------
------------------------------------------------------------
------------------------------------------------------------
------------------------------------------------------------
------------------------------------------------------------
------------------------------------------------------------
------------------------------------------------------------
------------------------------------------------------------
------------------------------------------------------------
------------------------------------------------------------
------------------------------------------------------------
------------------------------------------------------------
------------------------------------------------------------
-------------------------------------aa---------------------
-----a-att-aaa--------------------ca--------------t-tg-----c
aa----ta----------------------------------aatttggaaattt---ca
---------cta------ga-tcttt-------t-----gg----at-a-----------
---attatt-----------tggaaagaatttataattt----------------taggt
----tgattgggatgat-------tct--------gtaggac-----------------a
atg--------tcta--tgcatgaa--at--------------------------attag
aag--------caa----------------tct-a---------------------caag
catagagaaatt------caattcag-----------------------------taaag
------------------------------------------------------------
------aaaaagata-------------------------------ccaatgaaat----
------------------------------------------------------------
-----------------------------------------------aaacagagttt--
------------------------------------------------------------
------------------------------------------------------------
------------------------------------------------------------
------------------------------------------------------------
------------------------------------------------------------
------------------------------------------------------------
-----------------------------------------------------
>DNA-X-17_DR|237980
------------------------------------------------------------
------------------------------------------------------------
------------------------------------------------------------
------------------------------------------------------------
------------------------------------------------------------
------------------------------------------------------------
------------------------------------------------------------
------------------------------------------------------------
------------------------------------------------------------
------------------------------------------------------------
------------------------------------------------------------
------------------------------------------------------------
------------------------------------------------------------
------------------------------------------------------------
------------------------------------------------------------
------------------------------------------------------------
------------------------------------------------------------
------------------------------------------------------------
------------------------------------------------------------
------------------------------------------------------------
------------------------------------------------------------
------------------------------------------------------------
------------------------------------------------------------
------------------------------------------------------------
------------------------------------------------------------
------------------------------------------------------------
------------------------------------------------------------
------------------------------------------------------------
------------------------------------------------------------
------------------------------------------------------------
------------------------------------------------------------
---------------------------------aag--------------tctg-----c
agt---gact----tctca---aat---------------ctcatgc-----gct-----
---------------------taaac-------t-----gc----at----------gcg
---cctattg---------------------------------------------tagat
gcaattaccatgacgatg-----gtga--------aaaga--------------------
-----------------tatacagt-------------------------attgcacagc
ct----------------------------------------------------------
------------------------------------------------------------
------------------------------------------------------------
------------------------------------------------------------
------------------------------------------------------------
------------------------------------------------------------
------------------------------------------------------------
------------------------------------------------------------
------------------------------------------------------------
------------------------------------------------------------
------------------------------------------------------------
------------------------------------------------------------
-----------------------------------------------------
>DNA-X-17_DR|237981
------------------------------------------------------------
------------------------------------------------------------
------------------------------------------------------------
------------------------------------------------------------
------------------------------------------------------------
------------------------------------------------------------
------------------------------------------------------------
------------------------------------------------------------
------------------------------------------------------------
------------------------------------------------------------
------------------------------------------------------------
------------------------------------------------------------
------------------------------------------------------------
------------------------------------------------------------
------------------------------------------------------------
------------------------------------------------------------
------------------------------------------------------------
------------------------------------------------------------
------------------------------------------------------------
------------------------------------------------------------
------------------------------------------------------------
------------------------------------------------------------
------------------------------------------------------------
------------------------------------------------------------
------------------------------------------------------------
------------------------------------------------------------
------------------------------------------------------------
------------------------------------------------------------
------------------------------------------------------------
----------gactg---------------------------------------------
-------------------gttgatatg--------------------------------
--------ataaaacata---------------ata-----------aattata---atc
-----ataga----taa-----aat-----cgacaaagcaaaaata-a-aaagttaaata
a--------acagtgctcta-cgtttt----tttgtg--attcaaat-acaa---ag---
---tttaccaa---------tcaaacaaaataa----------------------cagat
---gtgactattgcaga-tgcacacattgcaa--caca----------------------
-----------------tatattgc------------------------tcagccata--
------------------------------------------------------------
--------------------atg-------------------------------------
------------------------------------------------------------
------------------------------------------------------------
------------------------------------------------------------
------------------------------------------------------------
------------------------------------------------------------
------------------------------------------------------------
------------------------------------------------------------
------------------------------------------------------------
------------------------------------------------------------
------------------------------------------------------------
-----------------------------------------------------
>DNA-X-17_DR|237982
------------------------------------------------------------
------------------------------------------------------------
------------------------------------------------------------
------------------------------------------------------------
------------------------------------------------------------
------------------------------------------------------------
------------------------------------------------------------
------------------------------------------------------------
------------------------------------------------------------
------------------------------------------------------------
------------------------------------------------------------
------------------------------------------------------------
------------------------------------------------------------
------------------------------------------------------------
------------------------------------------------------------
------------------------------------------------------------
------------------------------------------------------------
------------------------------------------------------------
------------------------------------------------------------
------------------------------------------------------------
------------------------------------------------------------
------------------------------------------------------------
------------------------------------------------------------
------------------------------------------------------------
------------------------------------------------------------
------------------------------------------------------------
------------------------------------------------------------
------------------------------------------------------------
------------------------------------------------------------
--------------------ta--------------------------------------
------------------------tat---------------------------------
--------at-----------------------ata--------------tata------
------ta------t--------at------------------ata--------t-----
---------ata------ta-ta----------t-----at----at-a-----------
---tata------------------------------------------------tatat
-----------------------atat--------ata----------------------
-----------------tatat---------------------------------ata--
--------------------------------t-a-------------------------
------t-------------atagatgct--------------------------tttaa
tgc---------------------------------------------------------
------------------------------------------------------------
------------------------------------------------------------
--------------------------------------------actcaactccaatcta
atatttgatctgttt---------------------------------------------
------------------------------------------------------------
------------------------------------------------------------
------------------------------------------------------------
------------------------------------------------------------
------------------------------------------------------------
-----------------------------------------------------
>DNA-X-17_DR|237983
------------------------------------------------------------
------------------------------------------------------------
------------------------------------------------------------
------------------------------------------------------------
------------------------------------------------------------
------------------------------------------------------------
------------------------------------------------------------
------------------------------------------------------------
------------------------------------------------------------
------------------------------------------------------------
------------------------------------------------------------
------------------------------------------------------------
------------------------------------------------------------
------------------------------------------------------------
------------------------------------------------------------
------------------------------------------------------------
------------------------------------------------------------
------------------------------------------------------------
------------------------------------------------------------
------------------------------------------------------------
------------------------------------------------------------
------------------------------------------------------------
-ctc--------------------------------------------------------
------------------------------------------------------------
------------------------------------------------------------
------------------------------------------------------------
------------------------------------------------------------
------------------------------------------------------------
----------------------------------------------------------aa
------ca----ttg-----ca--------------------------------------
--------------tatc-ct-gcaatg----------t---------------------
----gacaatcgtga------------agaatcaca--------------t-tg-----c
aa----ttt-----t-------ggt-----------gct-gaagc---------------
------------------ga-tatat-------t-----gt----gc-a--------gc-
---cctaa---------aatacagtatatgtatttgctt----------------gaat-
------------------------------------------------------------
----------------------aag--gcccttt--------------------------
-----------------------------aaac-a-------------------ttt---
------------------------------------------------------------
------------------------------------------------------------
------------------------------------------------------------
------------------------------------------------------------
------------------------------------------------------------
------------------------------------------------------------
------------------------------------------------------------
------------------------------------------------------------
------------------------------------------------------------
------------------------------------------------------------
------------------------------------------------------------
-----------------------------------------------------
>DNA-X-17_DR|237984
------------------------------------------------------------
------------------------------------------------------------
------------------------------------------------------------
------------------------------------------------------------
------------------------------------------------------------
------------------------------------------------------------
------------------------------------------------------------
------------------------------------------------------------
------------------------------------------------------------
------------------------------------------------------------
------------------------------------------------------------
------------------------------------------------------------
------------------------------------------------------------
------------------------------------------------------------
-----------------------------------cactagtaactgttgtctgtgg---
------------------------------------------------------------
------------------------------------------------------------
------------------------------------------------------------
------------------------------------------------------------
-------------------------------taaagctgcatgatatcgaaaaaa-----
------------------------------------------------------------
------------------------------------------------------------
------------------------------------------------------------
------------------------------------------------------------
------------------------------------------------------------
------------------------------------------------------------
------------------------------------------------------------
------------------------------------------------------------
------------------------------------------------------------
-----attgatcttg-----caata---------------------t-------------
----------------------tttatttgc-----------------------------
---ctgcgat-----------------------ttg--------------tatatt--gc
ga----ta------ta------aat-----------------------------t-----
---------a-ag--ttcca-caagt-------tg-----tct-tat-a------ac---
---tctatt-----------tggaaggaattaataattg----------------tagat
----tgatcatggtt--------attt-------tgtagggg------------------
------------------------------------------------------------
------------------------------------------------------------
------------------------------------------------------------
------------------------------------------------------------
------------------------------------------------------------
------------------------------------------------------------
------------------------------------------------------------
------------------------------------------------------------
------------------------------------------------------------
------------------------------------------------------------
------------------------------------------------------------
------------------------------------------------------------
------------------------------------------------------------
-----------------------------------------------------
>DNA-X-17_DR|237985
------------------------------------------------------------
------------------------------------------------------------
------------------------------------------------------------
------------------------------------------------------------
------------------------------------------------------------
------------------------------------------------------------
------------------------------------------------------------
------------------------------------------------------------
------------------------------------------------------------
------------------------------------------------------------
------------------------------------------------------------
------------------------------------------------------------
------------------------------------------------------------
------------------------------------------------------------
-----------------------------------------aa-----------------
------------------------------------------------------------
------------------------------------------------------------
------------------------------------------------------------
--------------------tag-------------------------------------
----------------------------------acctgcattatattgaaaaaa-----
------------------------------------------------------------
-----------------------------------------------ataaaataaaaaa
tttg--------------------------------------------------------
------------------------------------------------------------
------------------------------------------------------------
------------------------------------------------------------
------------------------------------------------------------
------------------------------------------------------------
----------------------------------------------------------ca
------ca----ttg-----cgata-----------------------------------
------------------------------------------------------------
-----aacag-tta--------------------tt--------------c-tg-----c
aa----ta------c-------ga------------a-t-acaatt--------t---ca
---------tta------aa-taact-------t-----ga----at-a--------gc-
---tctatg-----------tgtaaagaatgtactcatt----------------tagat
---ttgattaggatcat-------ttt--------gttgggg-----------------a
cta-------aaata--tgcataaa--at--------------------------ttaat
aag--------caa----------------att-a---------------------caag
caaagata----------------------------------------------------
------------------------------------------------------------
------------------------------------------------------------
------------------------------------------------------------
------------------------------------------------------------
------------------------------------------------------------
------------------------------------------------------------
------------------------------------------------------------
------------------------------------------------------------
------------------------------------------------------------
------------------------------------------------------------
-----------------------------------------------------
>DNA-X-17_DR|237986
------------------------------------------------------------
------------------------------------------------------------
------------------------------------------------------------
------------------------------------------------------------
------------------------------------------------------------
------------------------------------------------------------
------------------------------------------------------------
------------------------------------------------------------
------------------------------------------------------------
------------------------------------------------------------
------------------------------------------------------------
------------------------------------------------------------
------------------------------------------------------------
------------------------------------------------------------
------------------------------------------------------------
------------------------------------------------------------
------------------------------------------------------------
------------------------------------------------------------
------------------tataa-------------------------------------
-----------------------------tttattgtgcatgaatacacaaac-------
------------------------------------------------------------
---------------------------------------------------agtca-caa
gcct--------------------------------------------------------
------------------------------------------------------------
------------------------------------------------------------
------------------------------------------------------------
------------------------------------------------------------
------------------------------------------------------------
--------------------------------------------------------taaa
-----aca---catg-----ca--------------------------------------
--------------aatgacacaa-aattat-----tct---------------------
--gttatggttaaa----------------------------------ctt-tg-----c
aac-------------------aac-----------tccacatatc-----------tga
---------------------tgttt-------tct---ga----ac-t-----------
------------------------------------------------------------
------------------------------------------------------------
------------------------------------------------------------
------------------------------------------------------------
------------------------------------------------------------
------------------------------------------------------------
------------------------------------------------------------
------------------------------------------------------------
------------------------------------------------------------
------------------------------------------------------------
------------------------------------------------------------
------------------------------------------------------------
------------------------------------------------------------
------------------------------------------------------------
------------------------------------------------------------
-----------------------------------------------------
>DNA-X-17_DR|237987
------------------------------------------------------------
------------------------------------------------------------
------------------------------------------------------------
------------------------------------------------------------
------------------------------------------------------------
------------------------------------------------------------
------------------------------------------------------------
------------------------------------------------------------
------------------------------------------------------------
------------------------------------------------------------
------------------------------------------------------------
------------------------------------------------------------
------------------------------------------------------------
------------------------------------------------------------
---------------------------------aaaagtagcaatgctcag---------
------------------------------------------------------------
------------------------------------------------------------
------------------------------------------------------------
------------------------------------------------------------
----------------------------------------cttactgtacacagaaaaca
att---------------------------------------------------------
--------------------------------------------tctagcaaccttttgt
accttttatctt------------------------------------------------
------------------------------------------------------------
------------------------------------------------------------
------------------------------------------------------------
------------------------------------------------------------
------------------------------------------------------------
------------------------------------------------------------
----agtt---aata-----tggcaagt--------------------------------
------------------------cat---------------------------------
--------gt-----------------------gta--------------tata------
------ta------t--------at------------------ata--------t-----
---------ata------ta-ta----------t-----at----at-a-----------
---tata------------------------------------------------tatat
-----------------------atat--------ata----------------------
-----------------tatat---------------------------------ata--
--------------------------------t-a-------------------------
------t-------------atatat----------------------------------
------------------------------------------------------------
------------------------------------------------------------
------------------------------------------------------------
------------------------------------------------------------
------------------------------------------------------------
------------------------------------------------------------
------------------------------------------------------------
------------------------------------------------------------
------------------------------------------------------------
------------------------------------------------------------
-----------------------------------------------------
>DNA-X-17_DR|237988
------------------------------------------------------------
------------------------------------------------------------
------------------------------------------------------------
------------------------------------------------------------
------------------------------------------------------------
------------------------------------------------------------
------------------------------------------------------------
------------------------------------------------------------
------------------------------------------------------------
------------------------------------------------------------
------------------------------------------------------------
------------------------------------------------------------
------------------------------------------------------------
------------------tttaaaaacacatgca-----gatgataa-------------
-------------acttttactccattatgactaaactttgcattg--------------
------------------------------------------------------------
------------------------------------------------------------
------------------------------------------------------------
--------gttataatcaactat-------------------------------------
------------------------------------------aatcccaa----------
------------------------------------------------------------
------------------------------------------------------------
-ctc--------------------------------------------------------
------------------------------------------------------------
------------------------------------------------------------
------------------------------------------------------------
------------------------------------------------------------
------------------------------------------------------------
----------------------------------------------------------aa
------ca----ttg-----ca--------------------------------------
--------------tatc-ct-gcgatg----------t---------------------
----gactattgcgg------------atgcacaca--------------t-cg-----c
ga----tat-----g-------gat-----------gct-gaaac---------------
------------------aa-tatat-------t-----gt----gc-ag-------at-
---tatag-----------t--caagcacaaaattgttc----------------a----
------------------------------------------------------------
------------------------------------------------------------
------------------------------------------------------------
------------------------------------------------------------
------------------------------------------------------------
------------------------------------------------------------
------------------------------------------------------------
------------------------------------------------------------
------------------------------------------------------------
------------------------------------------------------------
------------------------------------------------------------
------------------------------------------------------------
------------------------------------------------------------
------------------------------------------------------------
-----------------------------------------------------
>DNA-X-17_DR|237989
------------------------------------------------------------
------------------------------------------------------------
------------------------------------------------------------
------------------------------------------------------------
------------------------------------------------------------
------------------------------------------------------------
------------------------------------------------------------
------------------------------------------------------------
------------------------------------------------------------
------------------------------------------------------------
------------------------------------------------------------
------------------------------------------------------------
------------------------------------------------------------
------------------------------------------------------------
------------------------------------------------------------
------------------------------------------------------------
------------------------------------------------------------
------------------------------------------------------------
------------------------------------------------------------
------------------------------------------------------------
------------------------------------------------------------
------------------------------------------------------------
------------------------------------------------------------
------------------------------------------------------------
------------------------------------------------------------
------------------------------------------------------------
------------------------------------------------------------
------------------------------------------------------------
------------------------------------------------------------
------------------------------------------------------------
------------------------tat---------------------------------
--------at-----------------------ata--------------tata------
------ta------t--------at------------------ata--------t-----
---------ata------ta-ta----------t-----at----at-a-----------
---tata------------------------------------------------tatat
-----------------------gtat--------ata----------------------
-----------------tatat---------------------------------att--
--------------------------------t-ag------------------------
------c-------------ataaaactt--------------------------tcttg
atggacta----------------------------------------------------
------------------------------------------------------------
------------------------------------------------------------
-----------------------------------------ttgtaaagctcaaagtgtc
ttccttcta-----attatacctactttggttt---------------------------
------------------------------------------------------------
------------------------------------------------------------
------------------------------------------------------------
------------------------------------------------------------
------------------------------------------------------------
-----------------------------------------------------
>DNA-X-17_DR|237990
------------------------------------------------------------
------------------------------------------------------------
------------------------------------------------------------
------------------------------------------------------------
------------------------------------------------------------
------------------------------------------------------------
------------------------------------------------------------
------------------------------------------------------------
------------------------------------------------------------
------------------------------------------------------------
------------------------------------------------------------
------------------------------------------------------------
------------------------------------------------------------
------------------------------------------------------------
------------------------------------------------------------
------------------------------------------------------------
------------------------------------------------------------
------------------------------------------------------------
------------------------------------------------------------
------------------------------------------------------------
------------------------------------------------------------
------------------------------------------------------------
------------------------------------------------------------
------------------------------------------------------------
------------------------------------------------------------
------------------------------------------------------------
------------------------------------------------------------
----------------------------------nnnnnnnnnnnnnnnnnnnnnnnnnn
nnnnnnnnnnnnnnnnnnnnnnnnnnnnnnnnnnnnnnnnnnnnnnnnnnnnnnnnnnnn
nnnnnnnn---nata-----ta--------------------------------------
------------------------tat---------------------------------
--------at-----------------------ata--------------tata------
------ta------t--------at------------------ata--------t-----
---------ata------ta-ta----------t-----at----at-a-----------
---tata------------------------------------------------tatat
-----------------------atat--------ata---atgaaatgtaacatgataa
atttttcat--------tgtat------------ta-------------------ataat
tcagt------gaatcttttcttcttgaaagtt-a-------------------------
caaatgtg------------gtacagttt--------------------------tgtgc
ccaaatgctt----taaacgct--------------------------------------
------------------------------------------------cttgaaatgcct
ttaaaacaca--------------------------------------------------
------------------------------------tgcaaatgataaagtttaactctg
ttatagctacactttgcaatgattccacaaaacc-----------------cgtattctt
aaa---------------------------------------------------------
------------------------------------------------------------
-----------------------------------------------------tgttgtg
ttgatcaactnataaa--------------------------------------------
------------------------------------------------------------
-----------------------------------------------------
>DNA-X-17_DR|237991
------------------------------------------------------------
------------------------------------------------------------
------------------------------------------------------------
------------------------------------------------------------
------------------------------------------------------------
------------------------------------------------------------
------------------------------------------------------------
------------------------------------------------------------
------------------------------------------------------------
------------------------------------------------------------
------------------------------------------------------------
------------------------------------------------------------
------------------------------------------------------------
------------------------------------------------------------
------------------------------------------------------------
------------------------------------------------------------
------------------------------------------------------------
------------------------------------------------------------
------------------------------------------------------------
------------------------------------------------------------
------------------------------------------------------------
------------------------------------------------------------
------------------------------------------------------------
------------------------------------------------------------
------------------------------------------------------------
------------------------------------------------------------
------------------------------------------------------------
------------------------------------------------------------
------------------------------------------------------------
------------------------------------------------------------
------------------------------------------------------------
------------------------------------------------------------
------------------------------------------------------------
------------------------------------------------------------
-----tatt-----------tggaaataatttataattt----------------tagat
----tgattgggatgtt-------tct--------gcaggag-----------------a
gtg--------catc--tgcttaaa--aca------------------------aatcaa
aac--------aaa----------------tct-a---------------------caag
catagatgaa--------------------------------------------------
------------------------------------------------------------
------------------------------------------------------------
------------------------------------------------------------
------------------------------------------------------------
------------------------------------------------------------
------------------------------------------------------------
------------------------------------------------------------
------------------------------------------------------------
------------------------------------------------------------
------------------------------------------------------------
-----------------------------------------------------
>DNA-X-17_DR|237992
------------------------------------------------------------
------------------------------------------------------------
------------------------------------------------------------
------------------------------------------------------------
------------------------------------------------------------
------------------------------------------------------------
------------------------------------------------------------
------------------------------------------------------------
------------------------------------------------------------
------------------------------------------------------------
------------------------------------------------------------
------------------------------------------------------------
------------------------------------------------------------
------------------------------------------------------------
------------------------------------------------------------
------------------------------------------------------------
------------------------------------------------------------
------------------------------------------------------------
------------------------------------------------------------
------------------------------------------------------------
------------------------------------------------------------
---------------------------------------------------------tat
acatacaa----------------------------------------------------
------------------------------------------------------------
------------------------------------------------------------
------------------------------------------------------------
------------------------------------------------------------
------------------------------------------------------------
------------------------------------------------------------
------------------------------------------------------------
------------------------------------------------------------
--------------------------------------------ttataccaga------
tg-----act----tg------aat-----------atc-aacatt-------aa--gaa
---------aga-------a-ttgatc----att-----tc----at-a--------ttg
---attggg----------------------------------------------atgat
ta---------------------ataataaa----ctaaaacaaatta------------
------------------aaa------gt-------------------------------
----------------------------------ata-----------------------
----gat-----------taatacaataaa-------------aataagttactcttaaa
ataaaca-----------------------------------------------------
------------atgtttt-----------------------------------------
------------------------------------------------------------
------------------------------------------------------------
------------------------------------------------------------
------------------------------------------------------------
------------------------------------------------------------
------------------------------------------------------------
------------------------------------------------------------
------------------------------------------------------------
-----------------------------------------------------
>DNA-X-17_DR|315376
------------------------------------------------------------
------------------------------------------------------------
------------------------------------------------------------
------------------------------------------------------------
------------------------------------------------------------
------------------------------------------------------------
------------------------------------------------------------
------------------------------------------------------------
------------------------------------------------------------
------------------------------------------------------------
------------------------------------------------------------
------------------------------------------------------------
------------------------------------------------------------
------------------------------------------------------------
------------------------------------------------------------
------------------------------------------------------------
------------------------------------------------------------
------------------------------------------------------------
------------------------------------------------------------
------------------------------------------------------------
------------------------------------------------------------
------------------------------------------------------------
------------------------------------------------------------
------------------------------------------------------------
------------------------------------------------------------
------------------------------------------------------------
------------------------------------------------------------
------------------------------------------------------------
------------------------------------------------------------
------------------------------------------------------------
------------------------------------------------------------
-------tat-ata--------------------tt--------------g-tg-----g
aa------------t-------aa------------a-t-acaatt--------t---cc
---------aca------ga-tgatt-------tag------------------------
--ctctatt-----------gtgaaagaattaattgatt----------------taaat
----ggattaggaatga------taca--------gtaggga-----------------a
ata-------aagca--tgcatgaa--acatg--------------------attattat
taa---------------------------att-a---------------------caag
cataattaaa-----------taca------------------------------acaga
------------------------------------------------------------
------acaaagata-------------------------------a-agtgaaat----
------------------------------------------------------------
-----------------------------------------------aaac---------
------------------------------------------------------------
------------------------------------------------------------
------------------------------------------------------------
------------------------------------------------------------
------------------------------------------------------------
------------------------------------------------------------
-----------------------------------------------------
>DNA-X-17_DR|315377
------------------------------------------------------------
------------------------------------------------------------
------------------------------------------------------------
------------------------------------------------------------
------------------------------------------------------------
------------------------------------------------------------
------------------------------------------------------------
------------------------------------------------------------
------------------------------------------------------------
------------------------------------------------------------
------------------------------------------------------------
------------------------------------------------------------
------------------------------------------------------------
------------------------------------------------------------
------------------------------------------------------------
------------------------------------------------------------
------------------------------------------------------------
------------------------------------------------------------
------------------------------------------------------------
------------------------------------------------------------
------------------------------------------------------------
------------------------------------------------------------
------------------------------------------------------------
------------------------------------------------------------
------------------------------------------------------------
------------------------------------------------------------
------------------------------------------------------------
------------------------------------------------------------
------------------------------------------------------------
--g-tgtg---tata-----ta--------------------------------------
------------------------tat---------------------------------
--------at-----------------------ata--------------tata------
------ta------t--------at------------------ata--------t-----
---------ata------ta-ta----------t-----at----at-a-----------
---tata------------------------------------------------tatat
-----------------------atat--------ata----------------------
-----------------tatatagg--cc---------------------gtattata--
---------------ggcctaatatgctatatt-atatcatgctctt-------------
acgactt-------------acatttatt--------------------------tacat
tt----------------------------------------------------------
------------------------------------------------------------
------------------------------------------------------------
------------------------------------------------------------
------------------------------------------------------------
------------------------------------------------------------
------------------------------------------------------------
------------------------------------------------------------
------------------------------------------------------------
------------------------------------------------------------
-----------------------------------------------------
>DNA-X-17_DR|315378
------------------------------------------------------------
------------------------------------------------------------
------------------------------------------------------------
------------------------------------------------------------
------------------------------------------------------------
------------------------------------------------------------
------------------------------------------------------------
------------------------------------------------------------
------------------------------------------------------------
------------------------------------------------------------
------------------------------------------------------------
------------------------------------------------------------
------------------------------------------------------------
------------------------------------------------------------
------------------------------------------------------------
------------------------------------------------------------
------------------------------------------------------------
------------------------------------------------------------
------------------------------------------------------------
------------------------------------------------------------
------------------------------------------------------------
------------------------------------------------------------
------------------------------------------------------------
------------------------------------------------------------
------------------------------------------------------------
------------------------------------------------------------
------------------------------------------------------------
------------------------------------------------------------
------------------------------------------------------------
------------------------------------------------------------
------------------------------------------------------------
---------t-ata--------------------ta--------------t-tg-----c
aa----ta------t-------ga------------a-t-ataatt--------g---ca
---------cta------ta-tggtt-------t-----aa----aa-t--------gc-
---tctatt-----------tggaaagatgtcatgaatt----------------tagat
----tgacttgggtgat-tatggtttt--------tttgggg-----------------g
agt-------ctagt--agtattta--aa------------------------------t
aca--------aaa----------------att-g------------------------t
caaacatgaaata--tcgttgtataa-----------------------------at---
------------------------------------------------------------
----------------------------------------------cattttatac----
------------------------------------------------------------
---------------------aataaatattttatacaataatataaaaatgatatttaa
taatatcttaatgt----------------------------------------------
------------------------------------------------------------
------------------------------------------------------------
------------------------------------------------------------
------------------------------------------------------------
------------------------------------------------------------
-----------------------------------------------------
>DNA-X-17_DR|315379
------------------------------------------------------------
------------------------------------------------------------
------------------------------------------------------------
------------------------------------------------------------
------------------------------------------------------------
------------------------------------------------------------
------------------------------------------------------------
------------------------------------------------------------
------------------------------------------------------------
------------------------------------------------------------
------------------------------------------------------------
------------------------------------------------------------
------------------------------------------------------------
------------------------------------------------------------
------------------------------------------------------------
------------------------------------------------------------
------------------------------------------------------------
------------------------------------------------------------
------------------------------------------------------------
-----------------------------------------------t------------
------------------------------------------------------------
------------------------------------------------------------
------------------------------------------------------------
------------------------------------------------------------
------------------------------------------------------------
------------------------------------------------------------
------------------------------------------------------------
------------------------------------------------------------
------------------------------------------------------------
----------ccata---------------------------------------------
------------------------------------------------------------
--------atcgcat------------------gta-------tctgaattgtg--tgcc
gat---cagctt--t-------gat---------ttctttacaatccaa-----t--cca
---------gtag-----tg-tgacta------tcgcagatgcaaac-a-----------
---gatgttgacgc-----------------------------------------tggat
-----------------------acat---------------------------------
-----------------tgtacagccc----------------------------atagt
gaa---------------------------------------------------------
------------------gggtatc-----------------------------------
------------------------------------------------------------
------------------------------------------------------------
------------------------------------------------------------
------------------------------------------------------------
------------------------------------------------------------
------------------------------------------------------------
------------------------------------------------------------
------------------------------------------------------------
------------------------------------------------------------
------------------------------------------------------------
-----------------------------------------------------
>DNA-X-17_DR|315380
------------------------------------------------------------
------------------------------------------------------------
------------------------------------------------------------
------------------------------------------------------------
------------------------------------------------------------
------------------------------------------------------------
------------------------------------------------------------
------------------------------------------------------------
------------------------------------------------------------
------------------------------------------------------------
------------------------------------------------------------
------------------------------------------------------------
------------------------------------------------------------
------------------------------------------------------------
------------------------------------------------------------
------------------------------------------------------------
------------------------------------------------------------
------------------------------------------------------------
------------------------------------------------------------
------------------------------------------------------------
------------------------------------------------------------
------------------------------------------------------------
------------------------------------------------------------
------------------------------------------------------------
------------------------------------------------------------
------------------------------------------------------------
------------------------------------------------------------
------------------------------------------------------------
-----------------------------------------------------------a
------ta----ttg-----tgata-----------------------------------
----------------tt-tg-gtt-tt--------tct---------------------
-----gccat-ata--------------------tt--------------t-tg-----a
ga------------t-------aa------------a-t-acaatt--------t---ca
---------caa------ga-a--------------------------------------
-----------------------aaagaattcataatat----------------ttggc
----taattgtgattat-------------------------------------------
-------------tc--tgcata--------------------------------atagt
ata---------------------------att-a---------------------caag
cacagataaa-----------tacaa-----------------------------aaaga
------------------------------------------------------------
------gcaaagata-------------------------------ctaatgaaat----
------------------------------------------------------------
-----------------------------------------------aaacagtgctttt
ct----------------------------------------------------------
------------------------------------------------------------
------------------------------------------------------------
------------------------------------------------------------
------------------------------------------------------------
------------------------------------------------------------
-----------------------------------------------------
>DNA-X-17_DR|315381
tgttccggagaattcagttccccctgttccccccttcacagcgcatgcgctgattctcag
taatgacgtcatgctttcgcttcgctagtgaatcaattcgtgttggttttgaaaataaaa
taaataaaaatcgtgttggttttgctgtattaacaagcctaatgttggttgcattaaaca
-ttttttgttatatttagtaattgtaatttttgcatgcactcattaattgttttgttgtt
aatgtgtgcgtgatgtgcgtgtt--------tttctttcaaacaagcattgtctttcaaa
taagccttgtcgagaaaaatagcactgcaaaattagtgtctcttgttttaggtaagtcac
aatgatgcttgtaatgtttaaaaattgcatagactgttaatgcaaatatttgtcacttat
ctgcatatgaaaacacaagagaacagattttctgtaagcaa-gggagtttcctggattaa
aaaacaaaacaacaatacaatgacgtctttttaatctaataattgtctccaacagttttc
atctgcagaaagggcttttaaacaacaattatggatacagcacagaaaacagataaaaga
taggctcaaaattttttttttttttaacttttttactatctataaaggggtgttaccatt
gaaaaggcatgggaatttttt-acattgcccaaagaagtgttaactcctatatattacct
tttgtgggtttgaaaggcactacaatgatgctggtgacattttttaatggtataattatg
tctaaactcttatatgttcagataagtgtatttacagtgatttatgttgtttttgtggac
tacacaatgaccatatgcattcacctgcttgggtaaatgggtactttttt-------att
tttaacaatttttgtacctttagttcttgttaaattgacaaaagctgttaaacattattt
taatgatgaggcaattgtgggtaattaccctgcatgatctttcagattgcctgtgattg-
-------atcaccagtcatgtgttggcagaatagggctgtgcgatattgaaaaaacaaaa
taaaactaatattgcaata-tttcgttggtctgccttatatattgtgatataaatacaat
ttcaccagattggttaaatagctctgttagaaaataattcattattttacattgattggc
atgattttgtaggggactggttgaatcatgcataaaacaatttacaagcatataaaaaca
gggcaaagacaaaactgctgagataaacagtgtgtt----------ttttttttttgttt
ttttttttgagcattcagtaca-gaaattgaataatcaaatgtaaaataacactagtctt
ctttatataaaaaataagtacaattaatatttgtttaagatataaaagttataatttctt
gtgcctgaatgtattaaactttttgaaatcacatgcaaataatacttttttt-atttaat
tttggttaaaatctgcagctactccacaaatcacatgtactctgaactcctgtgctg---
-----ttcaacattgcagat------gtgactactgcagatgggcacattgcaatattaa
tgctgataagatatattgtacagcctataatgaagaatatcattgcttagcttgctttaa
acacttgaaaatgtgcacaaatttttggttggttcgttttaaaagattttagc------t
ttt-tttg---ctag-----tt--------------------------------------
------------------------tat---------------------------------
--------at-----------------------ata--------------ta-a------
------ta------a--------at------------------ata--------t-----
---------aaa------t-----------------------------------------
------------------------------------------------------------
------------------------------------------------------------
------------------------------------------------------------
------------------------------------------------------------
------------------------------------------------------------
----------------------------attcaaatagtaaactcatttaatgtatcatc
cttttaatttacgcctact----------tatg----------------------ttttt
ttttagtataacaaaattgttagatttaaatctgatgttaaaaagatattgtatattgtg
ttttccaatcctcagaagcaagtaacacatttcctctgcttcgggaaaatccgtactcct
gtgtttttaatgtaaagtcactttctgaagatacatgagaagctacgtaaatatgtcttt
caaaacaacacaagtatcactgtgatttatctgaaataaaacacactataatttgtgcag
tgtagtatggtttatttttttcgacaaggcaaactgtttgaaagaaacaagcgaacgcgt
gctaaaaacaggaacaataccatagacacgtgtgtctatgcaaataattacaaaatgtta
taaactctgtgatgaaataaacactgggcttacgaaaatacagcaaaacaaccatgaact
gtttcagttcgcgaagtgaattcatgacgtcatgatttgtgtacatggaatcagctgt-a
agttgcgcatgcgctgtgaatgggggaacaggggaactgaattctccggaaca
>DNA-X-17_DR|315382
------------------------------------------------------------
------------------------------------------------------------
------------------------------------------------------------
------------------------------------------------------------
------------------------------------------------------------
------------------------------------------------------------
------------------------------------------------------------
------------------------------------------------------------
------------------------------------------------------------
------------------------------------------------------------
------------------------------------------------------------
------------------------------------------------------------
------------------------------------------------------------
------------------------------------------------------------
------------------------------------------------------------
------------------------------------------------------------
------------------------------------------------------------
------------------------------------------------------------
------------------------------------------------------------
------------------------------------------------------------
------------------------------------------------------------
---------------------------------------------------------aat
cctt--------------------------------------------------------
------------------------------------------------------------
------------------------------------------------------------
------------------------------------------------------------
------------------------------------------------------------
------------------------------------------------------------
--------------------------------------------------------taaa
-----aca---cctg-----ca--------------------------------------
--------------aatgacctat-gttgac-----tgt---------------------
--aatattgttcaa----------------------------------ctt-tg-----c
aat-------------------taa-----------tccacaaatt-----------aca
---------------------tgcat-------tcc---aa----ac-t--------gtg
gtgcctttt------------cagcaatgatctcaacttgacattgca------------
------------------------------------------------------------
--------------------------------a-----------------tgtcaatgct
aaaa--------------------------------------------------------
---tgatg-------------tatcg-----------------------------tgcag
cct---------------------------------------------------------
------------------------------------------------------------
------------------------------------------------------------
------------------------------------------------------------
------------------------------------------------------------
------------------------------------------------------------
------------------------------------------------------------
------------------------------------------------------------
------------------------------------------------------------
------------------------------------------------------------
-----------------------------------------------------
>DNA-X-17_DR|315383
tgttccggagaattcagttccccctgttccccccttcacagcgcatgcgctaattctcag
taatgacgtcatgctttcccttcgctagtgaatcaattcgtgttggttttaaaaataaaa
taaacaaaaatcgtgttggttttgctgtattaacaagcccaatgttggttgcattaaaca
--tttttattatattttgaaattgtaatttttgcatgcactcattaattattttgttgtt
aatgtgtgcgtgatgtgcgtgttttctcgtgtttctttcaaacaagcattgtctttcaaa
taagccttgtcgagaaaaatagcactgcaaaattagtgtctcttgttttaggtaagtccc
gatgatgcttgtaatgtttaaaaattgcatagactgttaatggaaacatttgtctcttat
ctgcatatgaaaacacacgagaacagattttctgtaagcaagggaagtttcctgaattac
aaaacaaaacaacaatacaatgacgtctttttaatctaataattgtctccaacagttttc
atctgcagaaagggca--taaacaacaattatagatacagcacagaatacaattaaaaga
taggctcaac-----attttttgaaaacttttttactatctataaaggggtgttaccatt
gaaaaggcatgggaatttttttacatggcccaaagaagtgttaactcctatatattgcct
tttgtggattagaaaggcactacagtgatgctggtgacattttttaatggtataattatg
tctaaactcttatatgttcagaaaagtgtatttacagtgatttatgttatttttgtggac
tacacaatgaccatatgcattcacctgcttgggtaaatgagtac-ttttt-------att
tttaacaatttttgtacctttgtttcttgttaaattgacaaaagctgttaaacattattt
taatgttgaggcaattgtgagtaattaccctgcatgatctttcagattgcctgtgattga
tgtggttatcaccagtcatgtgttggcagaatacggctgtgcgatattgaaaaaacaaaa
taaaactaatattgcaata-ttttgttgttttgccttatatattgtgatataaaaactat
tacaccagattggttaaatagctctgttagaaaataattcattattttacattgattggc
atgattttgtaggggactgattgaatcatgcataaaacaatttacaagcatagataaaca
gggcaacgacaaaactgctgagataaacagtgttttatggtttattttatttttttgttt
tttttttggagcattcagtaca-gaaatcgaataatcaaatgtaaattaacac--gtctt
ctttatataaaaaacaagtacaattaatatttgtttaagatttaaaagttataatttctt
gtgcctgaatgtattaaactctttgaaatcacatgcaaatgatatttttttttatttaat
tttggtttgcatctgcagctactccacaaatcacatgtactctgaactcctgtgctg---
-----ttcaacattgcagat------gtgactactgcagatgggcacatggcaatattaa
tgctgataagatatattgtacagcctataatgaagaatattattgcttagcttgctttaa
acacttgaaaacgtgcacgtatttttggttggttcgtttgaaaagattttagc-----tt
ttt-tttg---ctag-----tt--------------------------------------
------------------------tat---------------------------------
--------at-----------------------ata--------------tata------
------ta------t--------at------------------ata--------t-----
---------ata------ta-ta----------t-----at----at-a-----------
---tata------------------------------------------------tatat
-----------------------atat--------gtg----------------------
-----------------tgtgt---------------------------------gtg--
--------------------------------t-g-------------------------
------t-------------gtgt------------------------------------
----------gtgataagcata-gggttgttcaaatagtaaactcatttaatgtatcatc
cttttaatttaggcctact----------tatt---------------------tttttt
ttaaggtgtaacaaaattgttagatttaaatctgatgttaaaaaggcattgtatattgtg
ttttccaatcctcagaag---gtaacac-tttcctctgcttcgggaaaatccgtactcct
gtttttttaatgtaaagtcactttctgaagatacatgacaagttacgtaaatatgtattt
taaaacaacacaagtatcactgtgatttatctgaaataaaacacactataatttgtgcag
tgtagtatggtttatttttttcgacaaggc-aactgtttgaaagaaacaag----cgcgt
gctaaaaacaggaacaatacaatagacacgggtgtccatgcaaataattacaacatttta
taaactctgtgatgaaataaacaccgggcttacgaaaatacatcaaaacaaccatgaact
----------gcgaagcgaatttttgacgtcatgatttgtgtacatggaatcagccgtaa
agttgcgcatgcgctgtgaatgggggaacaggggaactgaattctccggaaca
>DNA-X-17_DR|315384
------------------------------------------------------------
------------------------------------------------------------
------------------------------------------------------------
------------------------------------------------------------
------------------------------------------------------------
------------------------------------------------------------
------------------------------------------------------------
------------------------------------------------------------
------------------------------------------------------------
------------------------------------------------------------
------------------------------------------------------------
------------------------------------------------------------
------------------------------------------------------------
------------------------------------------------------------
------------------------------------------------------------
------------------------------------------------------------
------------------------------------------------------------
------------------------------------------------------------
------------------------------------------------------------
------------------------------------------------------------
------------------------------------------------------------
------------------------------------------------------------
------------------------------------------------------------
------------------------------------------------------------
------------------------------------------------------------
------------------------------------------------------------
------------------------------------------------------------
------------------------------------------------------------
------------------------------------------------------------
-------------ta-----ta--------------------------------------
------------------------tat---------------------------------
--------at-----------------------ata--------------tata------
------ta------t--------at------------------ata--------t-----
---------ata------ta-ta----------t-----at----at-a-----------
---tata------------------------------------------------tatat
-----------------------atat--------ata----------------------
-----------------tatat---------------------------------aat--
--------------------------------c-at------------------------
------t-------------atg-----t--------------------------cattg
taaagtca----------------------------------------------------
------------------------------------------------------------
------------------------------------------------------------
-----------------------------------------ttatgaaacc-------tc
catctttcagttcaggtctgctt-------------------------------------
------------------------------------------------------------
------------------------------------------------------------
------------------------------------------------------------
------------------------------------------------------------
------------------------------------------------------------
-----------------------------------------------------
>DNA-X-17_DR|315385
------------------------------------------------------------
------------------------------------------------------------
------------------------------------------------------------
------------------------------------------------------------
------------------------------------------------------------
------------------------------------------------------------
------------------------------------------------------------
------------------------------------------------------------
------------------------------------------------------------
------------------------------------------------------------
------------------------------------------------------------
------------------------------------------------------------
------------------------------------------------------------
------------------------------------------------------------
--------------------------------atctgaattaggagtatgttt-------
------------------------------------------------------------
------------------------------------------------------------
------------------------------------------------------------
------------------------------------------------------------
---------------------------------aaaataagtgaaatgaagttaggaagc
actgatta----------------------------------------------------
------------------------------------------------------------
------------------------------------------------------------
------------------------------------------------------------
------------------------------------------------------------
------------------------------------------------------------
------------------------------------------------------------
------------------------------------------------------------
-------------------------------------------------------aatag
ata-aata---aata-----aa--------------------------------------
------------------------tat---------------------------------
--------at-----------------------ata--------------tata------
------ta------t--------at------------------ata--------t-----
---------ata------ta-tat---tatatat-----at----at-a-----------
---tata------------------------------------------------tatat
-----------------------atat--------ata----------------------
-----------------tatat---------------------------------ata--
--------------------------------t-a-------------------------
------t-------------atatatata--------------------------tatat
------------------------------------------------------------
------------------------------------------------------------
------------------------------------------------------------
------------------------------------------------------------
------------------------------------------------------------
------------------------------------------------------------
------------------------------------------------------------
------------------------------------------------------------
------------------------------------------------------------
------------------------------------------------------------
-----------------------------------------------------
>DNA-X-17_DR|315386
------------------------------------------atgaatggtaa-------
------------------------------------------------------------
------------------------------------------------------------
------------------------------------------------------------
-----------------------aattt--------------------------------
------------------------------------------------------------
------------------------------------------------------------
------------------------------------------------------------
-------------catgtgccttaa-----------------------------------
------------------------------------------------------------
------------------------------------------------------------
------------------------------------------------------------
------------------------------------------------------------
------------------------------------------------------------
------------tactatgaaggtcttaaaaaaacacgcgcaaatgaa------------
------------------------------------------------------------
------------------------------------------------------------
------------------------------------------------------------
--aaaccactttattttcattaaa------------------------------------
-------------------------ctttagaatagctacacaattctcatgtgtctt--
------------------------------------------------------------
------------------------------------------------------gagcag
tttc--------------------------------------------------------
------------------------------------------------------------
------------------------------------------------------------
------------------------------------------------------------
------------------------------------------------------------
------------------------------------------------------------
----------------------------------------------------------tc
------ct----gtt-----caac---------------tatatt--------------a
actcaaca----cagatc-ct-gtgatg----------t---------------------
----gactattgtgg------------atgtggaca--------------t-tg-----c
ga----tgt-----t-------gat-----------gct-gtaac---------------
------------------ga-tatat-------t-----gt----gc-a--------gc-
------------------------------------------------------------
------------------------------------------------------------
------------------------------------------------------------
------------------------------------------------------------
------------------------------------------------------------
------------------------------------------------------------
------------------------------------------------------------
------------------------------------------------------------
------------------------------------------------------------
------------------------------------------------------------
------------------------------------------------------------
------------------------------------------------------------
------------------------------------------------------------
------------------------------------------------------------
------------------------------------------------------------
-----------------------------------------------------
>DNA-X-17_DR|315387
------------------------------------------------------------
------------------------------------------------------------
------------------------------------------------------------
------------------------------------------------------------
------------------------------------------------------------
------------------------------------------------------------
------------------------------------------------------------
------------------------------------------------------------
------------------------------------------------------------
------------------------------------------------------------
------------------------------------------------------------
------------------------------------------------------------
------------------------------------------------------------
------------------------------------------------------------
------------------------------------------------------------
------------------------------------------------------------
------------------------------------------------------------
------------------------------------------------------------
------------------------------------------------------------
------------------------------------------------------------
------------------------------------------------------------
------------------------------------------------------------
------------------------------------------------------------
------------------------------------------------------------
------------------------------------------------------------
------------------------------------------------------------
------------------------------------------------------------
------------------------------------------------------------
------------------------------------------------------------
------------------------------------------------------------
------------------------------------------------------------
----------------------------------------------------ca------
ga-----aat----tc------aat-----------tat-caaatg--------t--gaa
---------ata-------a-ca---------ct-----gt----at-a--------gtc
---ttca-c----------------------------------------------tgtgt
aa---------------------ttaaaca-------ca-attaatct------------
--------------------g------tt----------------aagaatatttagaa-
---------------------------tttctt-gtg-----------------------
----tcc------------aatgtcttaaa--------------atc-------------
------------------------------------------------------------
------------------------------------------------------------
------------------------------------------------------------
------------------------------------------------------------
------------------------------------------------------------
------------------------------------------------------------
------------------------------------------------------------
------------------------------------------------------------
------------------------------------------------------------
------------------------------------------------------------
-----------------------------------------------------
>DNA-X-17_DR|315388
------------------------------------------------------------
------------------------------------------------------------
------------------------------------------------------------
------------------------------------------------------------
------------------------------------------------------------
------------------------------------------------------------
------------------------------------------------------------
------------------------------------------------------------
------------------------------------------------------------
------------------------------------------------------------
------------------------------------------------------------
------------------------------------------------------------
------------------------------------------------------------
------------------------------------------------------------
--------------------------------------------taactctatatgtaa-
------------------------------------------------------------
------------------------------------------------------------
------------------------------------------------------------
------------------------------------------------------------
------------------------------------------------------------
------------------------------------------------------------
-------------------------------------------------------acaat
tttt--------------------------------------------------------
------------------------------------------------------------
------------------------------------------------------------
------------------------------------------------------------
------------------------------------------------------------
------------------------------------------------------------
----------------------------------------------------------aa
------tt----tta-----cattgattgtgag---ttgtgggtga-atgaataaaatat
aaattaca---ttctgtt-tt-tctgtg----------c---------------------
----gagtcttgcagaact-----gcaatacataaa--------------t-tc-----a
gt----aac-----t-------gaa-----------agt-aaaat---------------
------------------aa-cactc-------t-----gt----a-----------gt-
---cttcattta------------------------------------------------
------------------------------------------------------------
------------------------------------------------------------
------------------------------------------------------------
------------------------------------------------------------
------------------------------------------------------------
------------------------------------------------------------
------------------------------------------------------------
------------------------------------------------------------
------------------------------------------------------------
------------------------------------------------------------
------------------------------------------------------------
------------------------------------------------------------
------------------------------------------------------------
------------------------------------------------------------
-----------------------------------------------------
>DNA-X-17_DR|315389
------------------------------------------------------------
------------------------------------------------------------
------------------------------------------------------------
------------------------------------------------------------
------------------------------------------------------------
------------------------------------------------------------
------------------------------------------------------------
------------------------------------------------------------
------------------------------------------------------------
------------------------------------------------------------
------------------------------------------------------------
------------------------------------------------------------
------------------------------------------------------------
------------------------------------------------------------
------------------------------------------------------------
------------------------------------------------------------
------------------------------------------------------------
------------------------------------------------------------
------------------------------------------------------------
------------------------------------------------------------
------------------------------------------------------------
------------------------------------------------------------
------------------------------------------------------------
------------------------------------------------------------
------------------------------------------------------------
------------------------------------------------------------
------------------------------------------------------------
------------------------------------------------------------
------------------------------------------------------------
------------------------------------------------------------
------------------------------------------------------------
------------------------------------------------------------
------------------------------------------------------------
-----------a------ta-tctc-----------------------------------
-----tatt-----------tggaaagaatttgtgattt----------------tagat
----tgattgggataat-------tct--------ttagg--------------------
atg--------attt--ctgcttaa--at--------------------------attat
aaa--------caa----------------tgg-a---------------------caag
catggataaa-----------tacaa-----------------------------taaag
------------------------------------------------------------
------aaaacgata-------------------------------caattaaaat----
------------------------------------------------------------
-----------------------------------------------aaacagtgtttct
------------------------------------------------------------
------------------------------------------------------------
------------------------------------------------------------
------------------------------------------------------------
------------------------------------------------------------
------------------------------------------------------------
-----------------------------------------------------
>DNA-X-17_DR|315390
------------------------------------------------------------
------------------------------------------------------------
------------------------------------------------------------
------------------------------------------------------------
------------------------------------------------------------
------------------------------------------------------------
------------------------------------------------------------
------------------------------------------------------------
------------------------------------------------------------
------------------------------------------------------------
------------------------------------------------------------
------------------------------------------------------------
------------------------------------------------------------
------------------------------------------------------------
------------------------------------------------------------
------------------------------------------------------------
------------------------------------------------------------
------------------------------------------------------------
------------------------------------------------------------
------------------------------------------------------------
------------------------------------------------------------
------------------------------------------------------------
------------------------------------------------------------
------------------------------------------------------------
------------------------------------------------------------
------------------------------------------------------------
------------------------------------------------------------
------------------------------------------------------------
------------------------------------------------------------
--------------------ta--------------------------------------
------------------------tat---------------------------------
--------at-----------------------ata--------------tata------
------ta------t--------at------------------ata--------t-----
---------ata------ta-ta----------t-----at----at-a-----------
---tatg------------------------------------------------ttaaa
-----------------------aaat--------gta----------------------
-------------tt--aa-------------------ata--------------atg--
---------------------tgctgattaact-aac-----------------------
-----------------agaacataattg--------------------------catac
------------------------------------------------------------
------------------------------------------------------------
------------------------------------------------------------
-----------------------------------------------------------a
tcatc-------------------------------------------------------
------------------------------------------------------------
------------------------------------------------------------
------------------------------------------------------------
------------------------------------------------------------
------------------------------------------------------------
-----------------------------------------------------
>DNA-X-17_DR|315391
------------------------------------------------------------
------------------------------------------------------------
------------------------------------------------------------
------------------------------------------------------------
------------------------------------------------------------
------------------------------------------------------------
------------------------------------------------------------
------------------------------------------------------------
------------------------------------------------------------
------------------------------------------------------------
------------------------------------------------------------
------------------------------------------------------------
------------------------------------------------------------
------------------------------------------------------------
------------------------------------------------------------
------------------------------------------------------------
------------------------------------------------------------
------------------------------------------------------------
------------------------------------------------------------
------------------------------------------------------------
------------------------------------------------------------
------------------------------------------------------------
------------------------------------------------------------
------------------------------------------------------------
------------------------------------------------------------
------------------------------------------------------------
------------------------------------------------------------
------------------------------------------------------------
------------------------------------------------------------
--------------------ta--------------------------------------
------------------------tat---------------------------------
--------at-----------------------ata--------------tata------
------ta------t--------at------------------ata--------t-----
---------ata------ta-ta----------t-----at----at-a-----------
---tata------------------------------------------------tatat
-----------------------atat--------ata----------------------
-----------------tatat---------------------------------ata--
--------------------------------t-a-------------------------
------t-------------atatttaga--------------------------ttggc
t-----------------------------------------------------------
--tcagatcaaggcaatg-------------------------------------ttgtc
t-----------------------------------------------------------
---------------------------------------------------aatgacttg
cctttt-taactta----------------------------------------------
------------------------------------------------------------
------------------------------------------------------------
------------------------------------------------------------
------------------------------------------------------------
------------------------------------------------------------
-----------------------------------------------------
>DNA-X-17_DR|315392
------------------------------------------------------------
------------------------------------------------------------
------------------------------------------------------------
------------------------------------------------------------
-------------taaggctggg-------------------------------------
------------------------------------------------------------
------------------------------------------------------------
-------caaaatg----------------------------------------------
------------------------------------------------------------
------------------------------------------------------------
------------------------------------------------------------
------------------------------------------------------------
------------------------------------------------------------
------------------------------------------------------------
-----------------------gcaaaaatacaactgtgatagttcttt----------
------------------------------------------------------------
------------------------------------------------------------
------------------------------------------------------------
--------------------tt--------------------------------------
-----------------------------------------catattaaacaatatata-
------------------------------------------------------------
------------------------------------------------------------
------------------------------------------------------------
------------------------------------------------------------
------------------------------------------------------------
------------------------------------------------------------
------------------------------------------------------------
------------------------------------------------------------
------------------------------------------------------------
------ta---tata-----ta--------------------------------------
------------------------tat---------------------------------
--------at-----------------------ata--------------tata------
------ta------t--------at------------------ata--------t-----
---------ata------ta-ta----------t-----at----at-a-----------
---tata------------------------------------------------tatat
-----------------------atat--------ata----------------------
-----------------tatat---------------------------------ata--
--------------------------------t-a-------------------------
------t-------------atacatat--------------------------------
------------------------------------------------------------
------------------------------------------------------------
------------------------------------------------------------
------------------------------------------------------------
------------------------------------------------------------
------------------------------------------------------------
------------------------------------------------------------
------------------------------------------------------------
------------------------------------------------------------
------------------------------------------------------------
-----------------------------------------------------
>DNA-X-17_DR|315393
------------------------------------------------------------
------------------------------------------------------------
------------------------------------------------------------
------------------------------------------------------------
------------------------------------------------------------
------------------------------------------------------------
------------------------------------------------------------
------------------------------------------------------------
------------------------------------------------------------
------------------------------------------------------------
------------------------------------------------------------
------------------------------------------------------------
------------------------------------------------------------
------------------------------------------------------------
---------------------------------------gttggttactgtcttag----
------------------------------------------------------------
------------------------------------------------------------
------------------------------------------------------------
------------------------------------------------------------
------------------------------------------aaatttga----------
------------------------------------------------------------
------------------------------------------------------------
------------------------------------------------------------
------------------------------------------------------------
------------------------------------------------------------
----att-----------------------------------------------------
------------------------------------------------------------
------------------------------------------------------------
-------------------------------------------------------tag--
ttttattt---attg-----ca--------------------------------------
------------------------aat---------------------------------
------ttac-tgtt------------------gtt--------------tata------
------ca------t--------at------------------ata--------t-----
---------ata------ta-ta----------t-----at----at-a-----------
---tata------------------------------------------------tatat
-----------------------atat--------ata----------------------
-----------------tatat--------------------------------------
------------------------------------------------------------
------------------------------------------------------------
------------------------------------------------------------
------------------------------------------------------------
------------------------------------------------------------
------------------------------------------------------------
------------------------------------------------------------
------------------------------------------------------------
------------------------------------------------------------
------------------------------------------------------------
------------------------------------------------------------
------------------------------------------------------------
-----------------------------------------------------
>DNA-X-17_DR|315394
------------------------------------------------------------
------------------------------------------------------------
------------------------------------------------------------
------------------------------------------------------------
------------------------------------------------------------
------------------------------------------------------------
------------------------------------------------------------
------------------------------------------------------------
------------------------------------------------------------
------------------------------------------------------------
------------------------------------------------------------
------------------------------------------------------------
------------------------------------------------------------
------------------------------------------------------------
----------------------------------cactgcttgcttgttttatgct----
------------------------------------------------------------
------------------------------------------------------------
------------------------------------------------------------
------------------------------------------------------------
----tcaggtaa------------------------------------------------
------------------------------------------------------------
--------------------------------------------cagctttaagtgcaca
tgtttttttg--------------------------------------------------
------------------------------------------------------------
------------------------------------------------------------
------------------------------------------------------------
------------------------------------------------------------
------------------------------------------------------------
------------------------------------------------------------
----tttt---tgtt-----t----ttttt------------------------------
------------------------aat---------------------------------
--------gt-----------------------gta--------------tata------
------tac---tat--------at------------------gta--------t-----
---------gta------tg-ta----------t-----at----at-a-----------
---tata------------------------------------------------tatat
-----------------------atat--------ata----------------------
-----------------tatat------------------a---------------ta--
--------------------------------t-atat----------------------
------------------------------------------------------------
------------------------------------------------------------
------------------------------------------------------------
------------------------------------------------------------
------------------------------------------------------------
------------------------------------------------------------
------------------------------------------------------------
------------------------------------------------------------
------------------------------------------------------------
------------------------------------------------------------
------------------------------------------------------------
-----------------------------------------------------
>DNA-X-17_DR|315395
------------------------------------------------------------
------------------------------------------------------------
------------------------------------------------------------
------------------------------------------------------------
------------------------------------------------------------
------------------------------------------------------------
------------------------------------------------------------
------------------------------------------------------------
------------------------------------------------------------
------------------------------------------------------------
------------------------------------------------------------
------------------------------------------------------------
------------------------------------------------------------
------------------------------------------------------------
------------------------------------------------------------
------------------------------------------------------------
------------------------------------------------------------
------------------------------------------------------------
------------------------------------------------------------
------------------------------------------------------------
------------------------------------------------------------
------------------------------------------------------------
------------------------------------------------------------
------------------------------------------------------------
------------------------------------------------------------
------------------------------------------------------------
------------------------------------------------------------
------------------------------------------------------------
------------------------------------------------------------
--------------------ta--------------------------------------
------------------------tat---------------------------------
--------at-----------------------ata--------------tata------
------ta------t--------at------------------ata--------t-----
---------ata------ta-ta----------t-----at----at-a-----------
---tata------------------------------------------------tatat
-----------------------atat--------ata----------------------
-----------------tatat---------------------------------ata--
--------------------------------t-a-------------------------
------t-------------atatattat--------------------------actat
tg------------------------------------------------------ttaa
catttcatttaggttgtca----------gcaaa-----------------tagactacc
t-----------------------------------------------------------
-----------------------------------------------------taattta
ttatct-cctcatgttttcttttt------------------------------------
------------------------------------------------------------
------------------------------------------------------------
------------------------------------------------------------
------------------------------------------------------------
------------------------------------------------------------
-----------------------------------------------------
>DNA-X-17_DR|315396
------------------------------------------------------------
------------------------------------------------------------
------------------------------------------------------------
------------------------------------------------------------
------------------------------------------------------------
------------------------------------------------------------
------------------------------------------------------------
------------------------------------------------------------
------------------------------------------------------------
------------------------------------------------------------
------------------------------------------------------------
------------------------------------------------------------
------------------------------------------------------------
------------------------------------------------------------
---------------------------------------------tcttgtgcctg----
------------------------------------------------------------
------------------------------------------------------------
------------------------------------------------------------
------------------agtactttaatctctctc------------------------
------------------------ggaccttaacaaacatgcaaattctaacatttcact
ccattatggttaaagtgtgcaataactccacaaa--------------------------
----------------------------------------tttgtgttctgagctgttac
tcttgctcaaatataatcctaac-------------------------------------
------------------------------------------------------------
------------------------------------------------------------
------------------------------------------------------------
------tcaacattgcaaatctatatgtgactat--------------------------
------------------------------------------------------------
-------------------------------------------------------tgtgg
atgcaaac---atta-----ta--------------------------------------
------------------------tat---------------------------------
--------at-----------------------ata--------------tata------
------ta------t--------at------------------ata--------t-----
---------ata------ta-ta----tccattt-----at----at-a-----------
---tata------------------------------------------------tatat
-----------------------atat--------aca----------------------
-----------------tatat---------------------------------ata--
--------------------------------t-aca-----------------------
----tat-------------atatacata--------------------------tatat
atata-------------------------------------------------------
------------------------------------------------------------
------------------------------------------------------------
------------------------------------------------------------
------------------------------------------------------------
------------------------------------------------------------
------------------------------------------------------------
------------------------------------------------------------
------------------------------------------------------------
------------------------------------------------------------
-----------------------------------------------------
>DNA-X-17_DR|398009
------------------------------------------------------------
------------------------------------------------------------
------------------------------------------------------------
------------------------------------------------------------
------------------------------------------------------------
------------------------------------------------------------
------------------------------------------------------------
------------------------------------------------------------
------------------------------------------------------------
------------------------------------------------------------
------------------------------------------------------------
------------------------------------------------------------
------------------------------------------------------------
------------------------------------------------------------
------------------------------------------------------------
------------------------------------------------------------
------------------------------------------------------------
------------------------------------------------------------
------------------------------------------------------------
------------------------------------------------------------
------------------------------------------------------------
------------------------------------------------------------
------------------------------------------------------------
------------------------------------------------------------
------------------------------------------------------------
------------------------------------------------------------
------------------------------------------------------------
------------------------------------------------------------
------------------------------------------------------------
------------------------------------------------------------
--------------------------t---------------------------------
--------at-----------------------ata--------------tata------
------ta--------------aaa------------------act--------t-----
---------gta------ta-ta----------a-----at----ac-a-----------
---tatt------------------------------------------------tttat
-----------------------atac--------ata------------tgtatg----
--tgatgtg--------tatgtgag--atgtgatatc------------------atagc
tcatataatg----------------------t-a-------------------------
------tc------------atc-------------------------------------
------------------------------------------------------------
------------------------------------------------------------
------------------------------------------------------------
------------------------------------------------------------
------------------------------------------------------------
------------------------------------------------------------
------------------------------------------------------------
------------------------------------------------------------
------------------------------------------------------------
------------------------------------------------------------
-----------------------------------------------------
>DNA-X-17_DR|398010
------------------------------------------------------------
------------------------------------------------------------
------------------------------------------------------------
------------------------------------------------------------
------------------------------------------------------------
------------------------------------------------------------
------------------------------------------------------------
------------------------------------------------------------
------------------------------------------------------------
------------------------------------------------------------
------------------------------------------------------------
------------------------------------------------------------
------------------------------------------------------------
------------------------------------------------------------
------------------------------------------------------------
------------------------------------------------------------
------------------------------------------------------------
------------------------------------------------------------
------------------------------------------------------------
------------------------------------------------------------
------------------------------------------------------------
------------------------------------------------------------
------------------------------------------------------------
------------------------------------------------------------
------------------------------------------------------------
------------------------------------------------------------
------------------------------------------------------------
------------------------------------------------------------
------------------------------------------------------------
---gtgtg---tgtg-----tg--------------------------------------
------------------------tgt---------------------------------
--------gt-----------------------ata--------------tata------
------ta------t--------at------------------ata--------t-----
---------ata------ta-ta----------t-----at----at-a-----------
---tata------------------------------------------------tatat
-----------------------atat--------ata----------------------
-----------------tatat------------------agaa-----------ata--
-----------aaa---gtagtgcctccctact-atcttctattttt------------a
atggtttgct-----tgtttatgtctgtt--------------------------ttttt
gtaac-------------------------------------------------------
------------------------------------------------------------
------------------------------------------------------------
------------------------------------------------------------
------------------------------------------------------------
------------------------------------------------------------
------------------------------------------------------------
------------------------------------------------------------
------------------------------------------------------------
------------------------------------------------------------
-----------------------------------------------------
>DNA-X-17_DR|398011
------------------------------------------------------------
------------------------------------------------------------
------------------------------------------------------------
------------------------------------------------------------
------------------------------------------------------------
------------------------------------------------------------
------------------------------------------------------------
------------------------------------------------------------
------------------------------------------------------------
------------------------------------------------------------
------------------------------------------------------------
------------------------------------------------------------
------------------------------------------------------------
------------------------------------------------------------
------------------------------------------------------------
------------------------------------------------------------
------------------------------------------------------------
------------------------------------------------------------
------------------------------------------------------------
------------------------------------------------------------
------------------------------------------------------------
------------------------------------------------------------
------------------------------------------------------------
------------------------------------------------------------
------------------------------------------------------------
------------------------------------------------------------
------------------------------------------------------------
------------------------------------------------------------
-------------------------------------------------------tctgg
taa-ttta---aata-----ta--------------------------------------
------------------------tat---------------------------------
--------at-----------------------ata--------------tata------
------ta------t--------at------------------ata--------t-----
---------ata------ta-ta----------t-----at----at-a-----------
---tata------------------------------------------------tatat
-----------------------agac--------ata----------------------
-----------------tgtat---------------------------------atg--
--------------------------------t-ct------------------------
------t-------------acc-------------------------------------
------------------------------------------------------------
------------------------------------------------------------
------------------------------------------------------------
------------------------------------------------------------
cacattctaaaaccatt-------------------------------------------
------------------------------------------------------------
------------------------------------------------------------
------------------------------------------------------------
------------------------------------------------------------
------------------------------------------------------------
-----------------------------------------------------
>DNA-X-17_DR|398012
------------------------------------------------------------
------------------------------------------------------------
------------------------------------------------------------
------------------------------------------------------------
------------------------------------------------------------
------------------------------------------------------------
------------------------------------------------------------
------------------------------------------------------------
------------------------------------------------------------
------------------------------------------------------------
------------------------------------------------------------
------------------------------------------------------------
------------------------------------------------------------
------------------------------------------------------------
------------------------------------------------------------
------------------------------------------------------------
------------------------------------------------------------
------------------------------------------------------------
------------------------------------------------------------
------------------------------------------------------------
------------------------------------------------------------
------------------------------------------------------------
------------------------------------------------------------
------------------------------------------------------------
------------------------------------------------------------
------------------------------------------------------------
------------------------------------------------------------
------------------------------------------------------------
------------------------------------------------------------
------------------------------------------------------------
------------------------------------------------------------
------------------------------------ttca--------ggtgca------
ga-----att----ta------aat-----------aaa-taaatg--------t--aaa
---------ata-------a-ca---------ct-----ac----at-a--------gtc
--------------------------------------------------------atac
aa---------------------gtta---------------------------------
------------ttcattata------at----------------ta-------------
---------------------------ttcttt-atgc----------------------
acaactt-----------aaatgctttgaact---------------aatgttcacacag
gaa---------------------------------------------------------
------------------------------------------------------------
------------------------------------------------------------
------------------------------------------------------------
------------------------------------------------------------
------------------------------------------------------------
------------------------------------------------------------
------------------------------------------------------------
------------------------------------------------------------
------------------------------------------------------------
-----------------------------------------------------
>DNA-X-17_DR|398013
------------------------------------------------------------
------------------------------------------------------------
------------------------------------------------------------
------------------------------------------------------------
------------------------------------------------------------
------------------------------------------------------------
------------------------------------------------------------
------------------------------------------------------------
------------------------------------------------------------
------------------------------------------------------------
------------------------------------------------------------
------------------------------------------------------------
------------------------------------------------------------
------------------------------------------------------------
------------------------------------------------------------
------------------------------------------------------------
------------------------------------------------------------
------------------------------------------------------------
------------------------------------------------------------
------------------------------------------------------------
------------------------------------------------------------
------------------------------------------------------------
------------------------------------------------------------
------------------------------------------------------------
------------------------------------------------------------
------------------------------------------------------------
------------------------------------------------------------
------------------------------------------------------------
------------------------------------------------------------
-------------ta-----ta--------------------------------------
------------------------tat---------------------------------
--------at-----------------------ata--------------tata------
------ta------t--------at------------------ata--------t-----
---------ata------ta-ta----------t-----at----at-a-----------
---tata------------------------------------------------tatat
-----------------------atat--------ata----------------------
-----------------tatataaa--t--------------------------------
-a------------------------------t-atagat--------------------
------t-------------attaacagg--------------------------cctaa
cattaacc----------------------------------------------------
------------------------------------------------------------
------------------------------------------------------------
----------------------------------------atgtgtgctggatcatcctt
tcattatcactaactgtatgtttttttt--------------------------------
------------------------------------------------------------
------------------------------------------------------------
------------------------------------------------------------
------------------------------------------------------------
------------------------------------------------------------
-----------------------------------------------------
>DNA-X-17_DR|398014
------------------------------------------------------------
------------------------------------------------------------
------------------------------------------------------------
------------------------------------------------------------
------------------------------------------------------------
------------------------------------------------------------
------------------------------------------------------------
------------------------------------------------------------
------------------------------------------------------------
------------------------------------------------------------
------------------------------------------------------------
------------------------------------------------------------
------------------------------------------------------------
------------------------------------------------------------
-------------------------------------------gttgtttt---------
------------------------------------------------------------
------------------------------------------------------------
------------------------------------------------------------
------------------------------------------------------------
-------------------------------------------gctctacaaaca-----
------------------------------------------------------------
----------------------------------------------------tttctaag
catttttcctgttatga-------------------------------------------
------------------------------------------------------------
------------------------------------------------------------
------------------------------------------------------------
------------------------------------------------------------
------------------------------------------------------------
------------------------------------------------------------
--------------------ta--------------------------------------
------------------------tat---------------------------------
--------at-----------------------ata--------------tata------
------ta------t--------aa------------------ata--------t-----
---------ata------ta-ta----------t-----at----at-a-----------
---tata------------------------------------------------tatat
-----------------------atat--------ata----------------------
-----------------tatat---------------------------------ata--
--------------------------------t-a-------------------------
------t-------------at--------------------------------------
------------------------------------------------------------
------------------------------------------------------------
------------------------------------------------------------
------------------------------------------------------------
------------------------------------------------------------
------------------------------------------------------------
------------------------------------------------------------
------------------------------------------------------------
------------------------------------------------------------
------------------------------------------------------------
-----------------------------------------------------
>DNA-X-17_DR|398015
------------------------------------------------------------
------------------------------------------------------------
------------------------------------------------------------
------------------------------------------------------------
------------------------------------------------------------
------------------------------------------------------------
------------------------------------------------------------
------------------------------------------------------------
------------------------------------------------------------
------------------------------------------------------------
------------------------------------------------------------
------------------------------------------------------------
------------------------------------------------------------
------------------------------------------------------------
----------------------------------aaatgtacagtttttg----------
------------------------------------------------------------
------------------------------------------------------------
------------------------------------------------------------
--------------------tttt------------------------------------
------------------------------------attcattattttgttttggtt---
------------------------------------------------------------
------------------------------------------------------------
------------------------------------------------------------
----------------------------------------------------------tt
gtgcttg-----------------------------------------------------
------------------------------------------------------------
------------------------------------------------------------
------------------------------------------------------------
----------------------------------------------------------tt
tta-attg---tccg-----tt--------------------------------------
------------------------ttc---------------------------------
--------at-----------------------ata--------------tata------
------ta------t--------at------------------ata--------t-----
---------ata------ta-ta----------t-----at----at-a-----------
---tata------------------------------------------------tatat
-----------------------atat--------ata----------------------
-----------------tatat---------------------------------ata--
--------------------------------t-a-------------------------
------t-------------atat------------------------------------
------------------------------------------------------------
------------------------------------------------------------
------------------------------------------------------------
------------------------------------------------------------
------------------------------------------------------------
------------------------------------------------------------
------------------------------------------------------------
------------------------------------------------------------
------------------------------------------------------------
------------------------------------------------------------
-----------------------------------------------------
>DNA-X-17_DR|398016
------------------------------------------------------------
------------------------------------------------------------
------------------------------------------------------------
------------------------------------------------------------
------------------------------------------------------------
------------------------------------------------------------
------------------------------------------------------------
------------------------------------------------------------
------------------------------------------------------------
------------------------------------------------------------
------------------------------------------------------------
------------------------------------------------------------
------------------------------------------------------------
------------------------------------------------------------
------------------------------------------------------------
------------------------------------------------------------
------------------------------------------------------------
------------------------------------------------------------
------------------------------------------------------------
------------------------------------------------------------
------------------------------------------------------------
------------------------------------------------------------
------------------------------------------------------------
------------------------------------------------------------
------------------------------------------------------------
------------------------------------------------------------
------------------------------------------------------------
------------------------------------------------------------
------------------------------------------------------------
------------------------------------------------------------
------------------------------------------------------------
---------t-----------------------ata--------------tata------
------ta------t--------at------------------ata--------t-----
---------ata------ta-ta----------t-----at----at-a-----------
---tata------------------------------------------------tatat
-----------------------atat--------ata----------------------
-----------------tatgg------------------g--------------ata--
-----------gaa-t----------------t-aaaataatataacccac---------
------t--------tagcagttttcttt--------------------------caaat
tac---------------------------------------------------------
------------------------------------------------------------
------------------------------------------------------------
------------------------------------------------------------
------------------------------------------------------------
------------------------------------------------------------
------------------------------------------------------------
------------------------------------------------------------
------------------------------------------------------------
------------------------------------------------------------
-----------------------------------------------------
>DNA-X-17_DR|398017
------------------------------------------------------------
------------------------------------------------------------
------------------------------------------------------------
------------------------------------------------------------
------------------------------------------------------------
------------------------------------------------------------
------------------------------------------------------------
------------------------------------------------------------
------------------------------------------------------------
------------------------------------------------------------
------------------------------------------------------------
------------------------------------------------------------
------------------------------------------------------------
------------------------------------------------------------
---------------------------------------------tttaa----------
------------------------------------------------------------
------------------------------------------------------------
------------------------------------------------------------
------------------------------------------------------------
------------------------------------------------------------
------------------------------------------------------------
------------------------------------------------ttaatatattag
ctct--------------------------------------------------------
------------------------------------------------------------
------------------------------------------------------------
------------------------------------------------------------
------------------------------------------------------------
------------------------------------------------------------
------------------------------------------------------------
------------tta-----tg--------------------------------------
------------------------tatg-------------aagggttc-----------
--------at-----------------------ata--------------tata------
------ta------t--------at------------------ata--------t-----
---------ata------ta-ta----------t-----at----at-a-----------
---tata------------------------------------------------tatat
-----------------------atat--------ata----------------------
-----------------tatat---------------------------------aca--
--------------------------------c-a-------------------------
----cac-------------atatgaatg--------------------------ttcaa
------------------------------------------------------------
------------------------------------------------------------
------------------------------------------------------------
------------------------------------------------------------
------------------------------------------------------------
------------------------------------------------------------
------------------------------------------------------------
------------------------------------------------------------
------------------------------------------------------------
------------------------------------------------------------
-----------------------------------------------------
>DNA-X-17_DR|398018
------------------------------------------------------------
------------------------------------------------------------
------------------------------------------------------------
------------------------------------------------------------
------------------------------------------------------------
------------------------------------------------------------
------------------------------------------------------------
------------------------------------------------------------
------------------------------------------------------------
------------------------------------------------------------
------------------------------------------------------------
------------------------------------------------------------
------------------------------------------------------------
------------------------------------------------------------
------------------------------------------------------------
------------------------------------------------------------
------------------------------------------------------------
------------------------------------------------------------
------------------------------------------------------------
------------------------------------------------------------
------------------------------------------------------------
------------------------------------------------------------
------------------------------------------------------------
------------------------------------------------------------
------------------------------------------------------------
------------------------------------------------------------
------------------------------------------------------------
------------------------------------------------------------
------------------------------------------------------------
---ctctt---ttta-----cagtgtatat----------------a-------------
---------------------cagtac--------------------------aaac---
--------at----------------------tatt--------------tata------
------ta------t--------at------------------ata--------t-----
---------ata------ta-ta----------t-----at----at-a-----------
---tata------------------------------------------------tatat
-----------------------atat--------ata----------------------
--------------------tt---------------------------------atg--
--------------------------------t-g-------------------tt----
------tt----------------------------------------------------
------------------------------------------------------------
------------------------------------------------------------
------------------------------------------------------------
----------------------------------------------caagtaataagctg
attta-------------------------------------------------------
------------------------------------------------------------
------------------------------------------------------------
------------------------------------------------------------
------------------------------------------------------------
------------------------------------------------------------
-----------------------------------------------------
>DNA-X-17_DR|398019
------------------------------------------------------------
------------------------------------------------------------
------------------------------------------------------------
------------------------------------------------------------
------------------------------------------------------------
------------------------------------------------------------
------------------------------------------------------------
------------------------------------------------------------
------------------------------------------------------------
------------------------------------------------------------
------------------------------------------------------------
------------------------------------------------------------
------------------------------------------------------------
------------------------------------------------------------
------------------------------------------------------------
------------------------------------------------------------
------------------------------------------------------------
------------------------------------------------------------
------------------------------------------------------------
------------------------------------------------------------
------------------------------------------------------------
------------------------------------------------------------
-ctc--------------------------------------------------------
------------------------------------------------------------
------------------------------------------------------------
------------------------------------------------------------
------------------------------------------------------------
------------------------------------------------------------
----------------------------------------------------------aa
------ca----ttg-----cc--------------------------------------
--------------tata-ct-gc-ctg----------t---------------------
----gactgttccaa------------atgataaca--------------t-tg-----c
ga----tat-----c-------gat-----------gct-gaaac---------------
------------------ga-tatat-------t-----gt----gc-a--------gc-
---cctaa-----------tgaaagcaagtaaattattt---------------------
------------------------------------taatga------------------
-----------------cacttaaa--accattg--------------------------
-----------------------------aaac-t-------------------cat-ta
atcacatgaa---cgagtgagggcatcat-------------------------------
------------------------------------------------------------
------------------------------------------------------------
------------------------------------------------------------
------------------------------------------------------------
------------------------------------------------------------
------------------------------------------------------------
------------------------------------------------------------
------------------------------------------------------------
------------------------------------------------------------
------------------------------------------------------------
-----------------------------------------------------
>DNA-X-17_DR|398020
------------------------------------------------------------
------------------------------------------------------------
------------------------------------------------------------
------------------------------------------------------------
------------------------------------------------------------
------------------------------------------------------------
------------------------------------------------------------
------------------------------------------------------------
------------------------------------------------------------
------------------------------------------------------------
------------------------------------------------------------
------------------------------------------------------------
------------------------------------------------------------
------------------------------------------------------------
------------------------------------------------------------
------------------------------------------------------------
------------------------------------------------------------
------------------------------------------------------------
--------------------tag-------------------------------------
----------------------------------ggctgcacgatataaaaaaaa-----
------------------------------------------------------------
-------------------------------------------------------aaaca
aaat--------------------------------------------------------
------------------------------------------------------------
------------------------------------------------------------
------------------------------------------------------------
------------------------------------------------------------
------------------------------------------------------------
----------------------------------------------------------ta
------at----atg-----caatg-----------------------------------
----------------tt-aa-acc-ca--------tct---------------------
-----gcaat-aca--------------------ta--------------t-tg-----t
ga----tat-----t-------ga------------g-t-ataatt--------t---ta
---------cca------ga-tgaaa-------t-----aa----at-g--------gc-
---tcagta-----------tggtaagaattaatcattt----------------ttgat
----tgattgggataat-------ttt--------gttggga-----------------a
------------------------------------------------------------
------------------------------------------------------------
------------------------------------------------------------
------------------------------------------------------------
------------------------------------------------------------
------------------------------------------------------------
------------------------------------------------------------
------------------------------------------------------------
------------------------------------------------------------
------------------------------------------------------------
------------------------------------------------------------
------------------------------------------------------------
------------------------------------------------------------
-----------------------------------------------------
>DNA-X-17_DR|398021
------------------------------------------------------------
------------------------------------------------------------
------------------------------------------------------------
------------------------------------------------------------
------------------------------------------------------------
------------------------------------------------------------
------------------------------------------------------------
------------------------------------------------------------
------------------------------------------------------------
------------------------------------------------------------
------------------------------------------------------------
------------------------------------------------------------
------------------------------------------------------------
------------------------------------------------------------
------------------------------------------------------------
------------------------------------------------------------
------------------------------------------------------------
------------------------------------------------------------
------------------------------------------------------------
------------------------------------------------------------
------------------------------------------------------------
------------------------------------------------------------
------------------------------------------------------------
------------------------------------------------------------
------------------------------------------------------------
------------------------------------------------------------
------------------------------------------------------------
------------------------------------------------------------
------------------------------------------------------------
-------------ta-----ta--------------------------------------
------------------------tat---------------------------------
--------at-----------------------ata--------------tata------
------ta------t--------at------------------ata--------t-----
---------ata------ta-ta----------t-----at----at-a-----------
---tata------------------------------------------------tatat
-----------------------atat--------ata----------------------
-----------------tatat---------------------------------ata--
--------------------------------t-a-------------------------
------t-------------atatat----------------------------------
------------------------------------------------------------
-atataattaaatttgttg-----------------------------------------
------------------------------------------------------------
------------------------------------------------------tattct
cccttt-cactgcgctctatgtttt-----------------------------------
------------------------------------------------------------
------------------------------------------------------------
------------------------------------------------------------
------------------------------------------------------------
------------------------------------------------------------
-----------------------------------------------------
>DNA-X-17_DR|398022
------------------------------------------------------------
------------------------------------------------------------
------------------------------------------------------------
------------------------------------------------------------
-------------------------ttt--------------------------------
------------------------------------------------------------
------------------------------------------------------------
------------------------------------------------------------
------------------------------------------------------------
------------------------------------------------------------
------------------------------------------------------------
------------------------------------------------------------
------------------------------------------------------------
------------------------------------------------------------
---------tttggatttaattatatta-------actttgcaatcactgcacaattca-
------------------------------------------------------------
--------------------------------catgttttc-------------------
------------------------------------------------------------
agcagtggctgctggtgaactat-------------------------------------
------------------------------------------aatcccga----------
------------------------------------------------------------
---------------------------------------------------------caa
tctc--------------------------------------------------------
------------------------------------------------------------
------------------------------------------------------------
------------------------------------------------------------
------------------------------------------------------------
------------------------------------------------------------
----------------------------------------------------------aa
------ca----ttg-----ca--------------------------------------
--------------gatc-at-ctaatg----------t---------------------
----gacttttgtgg--------------gtaaaca--------------t-tg-----c
ga----tac-----t-------gat-----------gct-gatat---------------
------------------ga-tatat-------t-----gt----gc-a--------gc-
---c--------------------------------------------------------
------------------------------------------------------------
------------------------------------------------------------
------------------------------------------------------------
------------------------------------------------------------
------------------------------------------------------------
------------------------------------------------------------
------------------------------------------------------------
------------------------------------------------------------
------------------------------------------------------------
------------------------------------------------------------
------------------------------------------------------------
------------------------------------------------------------
------------------------------------------------------------
------------------------------------------------------------
-----------------------------------------------------
>DNA-X-17_DR|398023
------------------------------------------------------------
------------------------------------------------------------
------------------------------------------------------------
------------------------------------------------------------
------------------------------------------------------------
------------------------------------------------------------
------------------------------------------------------------
------------------------------------------------------------
------------------------------------------------------------
------------------------------------------------------------
------------------------------------------------------------
------------------------------------------------------------
------------------------------------------------------------
------------------------------------------------------------
-----------------accagtgtatatgagcaagtagg--------------------
------------------------------------------------------------
------------------------------------------------------------
------------------------------------------------------------
------------------------------------------------------------
-----------------------------------gctgcatgatatt------------
------------------------------------------------------------
------------------------------------------------------ggaaaa
atct--------------------------------------------------------
------------------------------------------------------------
------------------------------------------------------------
------------------------------------------------------------
------------------------------------------------------------
------------------------------------------------------------
----------------------------------------------------------ga
------ca----ttg-----tgat------------------------------------
---------------att-ta-gttttgttg-----------------------------
---------------------------cgat-tata--------------t-tg-----g
ga----tag-----g-------aat-----------ata--aatt-------------ca
---------caa------ga-tgatt-------t-----aa----gt-a--------gt-
---tc-----------taatgggaaagatgtcaggattt----------------tagtt
----tgactggggtga-------tt-----------------------------------
------------------------------------------------------------
------------------------------------------------------------
------------------------------------------------------------
------------------------------------------------------------
------------------------------------------------------------
------------------------------------------------------------
------------------------------------------------------------
------------------------------------------------------------
------------------------------------------------------------
------------------------------------------------------------
------------------------------------------------------------
------------------------------------------------------------
------------------------------------------------------------
-----------------------------------------------------
>DNA-X-17_DR|398024
------------------------------------------------------------
------------------------------------------------------------
------------------------------------------------------------
------------------------------------------------------------
------------------------------------------------------------
------------------------------------------------------------
------------------------------------------------------------
------------------------------------------------------------
------------------------------------------------------------
------------------------------------------------------------
------------------------------------------------------------
------------------------------------------------------------
------------------------------------------------------------
------------------------------------------------------------
------------------------------------------------------------
------------------------------------------------------------
------------------------------------------------------------
------------------------------------------------------------
------------------------------------------------------------
------------------------------------------------------------
------------------------------------------------------------
----------------------------------------------------------aa
atct--------------------------------------------------------
------------------------------------------------------------
------------------------------------------------------------
------------------------------------------------------------
------------------------------------------------------------
------------------------------------------------------------
----------------------------------------------------------ga
------tg----ttg-----caata-----------------------------------
----------------tt-tt-att-tt--------tct---------------------
-----gcgat-ata--------------------ta--------------t-ag-----c
ga----ta------t-------aa------------a-t-acagta-------tc---at
---------aca------ga-tgtct-------t-----ga----at-a--------ga-
---tatatt-----------cagaaagaattaat----t----------------tggat
----tgattggggtgat-------ttt--------gtaagggtg----------------
----------taaat--cgcataat--ga-------------------------------
--------------------------------------------------------taa-
------------------------------------------------------------
------------------------------------------------------------
------------------------------------------------------------
------------------------------------------------------------
------------------------------------------------------------
------------------------------------------------------------
------------------------------------------------------------
------------------------------------------------------------
------------------------------------------------------------
------------------------------------------------------------
------------------------------------------------------------
-----------------------------------------------------
>DNA-X-17_DR|398025
------------------------------------------------------------
------------------------------------------------------------
------------------------------------------------------------
------------------------------------------------------------
------------------------------------------------------------
------------------------------------------------------------
------------------------------------------------------------
------------------------------------------------------------
------------------------------------------------------------
------------------------------------------------------------
------------------------------------------------------------
------------------------------------------------------------
------------------------------------------------------------
------------------------------------------------------------
------------------------------------------------------------
------------------------------------------------------------
------------------------------------------------------------
------------------------------------------------------------
------------------------------------------------------------
------------------------------------------------------------
------------------------------------------------------------
------------------------------------------------------------
------------------------------------------------------------
------------------------------------------------------------
------------------------------------------------------------
------------------------------------------------------------
------------------------------------------------------------
------------------------------------------------------------
------------------------------------------------------------
--cagccaatgtattt----cacaa-----------------------------------
------------------------------------------------------------
---------------------------------tta----------gggctgca-----c
ga----tgt-----tgga--aaaat---------------cagata-------tt--gcg
---------atactt------tatgt-------tctt--g-----ac-a-----------
---tatattgc--------------------------------------------aatac
ga---------------------aaac---------------------------------
---------agtttc---------------------------------------------
------------------------------------------------------------
------------------------------------------------------------
------------------------------------------------------------
------------------------------------------------------------
------------------------------------------------------------
------------------------------------------------------------
------------------------------------------------------------
------------------------------------------------------------
------------------------------------------------------------
------------------------------------------------------------
------------------------------------------------------------
------------------------------------------------------------
-----------------------------------------------------
>DNA-X-17_DR|398026
------------------------------------------------------------
------------------------------------------------------------
------------------------------------------------------------
------------------------------------------------------------
------------------------------------------------------------
------------------------------------------------------------
------------------------------------------------------------
------------------------------------------------------------
-------------------------tattctatattt-----------------------
------------------------------------------------------------
------------------------------------------------------------
------------------------------------------------------------
------------------------------------------------------------
------------------------------------------------------------
----------------------------acattttttatttagactgatattt-------
------------------------------------------------------------
------------------------------------------------------------
------------------------------------------------------------
------------------------------------------------------------
---------------------------------aaacaatttgatgttaaacagataaat
gtcctata----------------------------------------------------
------------------------------------------------------------
------------------------------------------------------------
------------------------------------------------------------
------------------------------------------------------------
------------------------------------------------------------
------------------------------------------------------------
------------------------------------------------------------
-------------------------------------------------------tatgc
ata-tata---tata-----ta--------------------------------------
------------------------tat---------------------------------
--------at-----------------------ata--------------tata------
------ta------t--------at------------------ata--------t-----
---------ata------ta-tat------atat-----at----at-a-----------
---tata------------------------------------------------tatat
-----------------------atat--------ata----------------------
-----------------tatat---------------------------------ata--
--------------------------------t-a-------------------------
------t-------------atatatata--------------------------tatat
gat---------------------------------------------------------
------------------------------------------------------------
------------------------------------------------------------
------------------------------------------------------------
------------------------------------------------------------
------------------------------------------------------------
------------------------------------------------------------
------------------------------------------------------------
------------------------------------------------------------
------------------------------------------------------------
-----------------------------------------------------
>DNA-X-17_DR|398027
------------------------------------------------------------
------------------------------------------------------------
------------------------------------------------------------
------------------------------------------------------------
------------------------------------------------------------
------------------------------------------------------------
------------------------------------------------------------
------------------------------------------------------------
------------------------------------------------------------
------------------------------------------------------------
------------------------------------------------------------
------------------------------------------------------------
------------------------------------------------------------
------------------------------------------------------------
------------------------------------------------------------
------------------------------------------------------------
------------------------------------------------------------
------------------------------------------------------------
------------------------------------------------------------
------------------------------------------------------------
------------------------------------------------------------
------------------------------------------------------------
------------------------------------------------------------
------------------------------------------------------------
------------------------------------------------------------
------------------------------------------------------------
------------------------------------------------------------
------------------------------------------------------------
------------------------------------------------------------
------------------------------------------------------------
------------------------------------------------------------
---------t-----------------------ata--------------tata------
------ta------t--------at------------------ata--------t-----
---------ata------ta-ta----------t-----at----at-a-----------
---tata------------------------------------------------tatat
-----------------------atat--------ata----------------------
-----------------tatataac--tt---------------------gtgttgtaac
attgaatatgtaaatattgtaaattgatgtatt-atttattaatgtt-------------
ctagttt-------------atatgtgct--------------------------taaat
tt----------------------------------------------------------
------------------------------------------------------------
------------------------------------------------------------
------------------------------------------------------------
------------------------------------------------------------
------------------------------------------------------------
------------------------------------------------------------
------------------------------------------------------------
------------------------------------------------------------
------------------------------------------------------------
-----------------------------------------------------
>DNA-X-17_DR|398028
------------------------------------------------------------
------------------------------------------------------------
------------------------------------------------------------
------------------------------------------------------------
------------------------------------------------------------
------------------------------------------------------------
------------------------------------------------------------
------------------------------------------------------------
------------------------------------------------------------
------------------------------------------------------------
------------------------------------------------------------
------------------------------------------------------------
------------------------------------------------------------
------------------------------------------------------------
----------------------------------gttttaa-gtatttcccaaatg----
------------------------------------------------------------
------------------------------------------------------------
------------------------------------------------------------
------------------------------------------------------------
----------------------------------taataaag-----caagaaaatgttc
agtgttt-----------------------------------------------------
---------------------------------------------------cctgtttat
tttcttttcttttcctttccttt-------------------------------------
------------------------------------------------------------
------------------------------------------------------------
------------------------------------------------------------
------------------------------------------------------------
------------------------------------------------------------
---------------------ttttt-----------------------------ttttt
ttttggct---gaaa-----taaaaag---------------------------------
---------------------cagtta---------------------------------
--------at-----------------------atg--------------tatg------
------ta------t--------at------------------gtg--------t-----
---------ata------ta-ta----------t-----at----at-a-----------
---tata------------------------------------------------tatat
-----------------------atat--------ata----------------------
-----------------tatat---------------------------------at---
------------------------------------------------------------
------------------------------------------------------------
------------------------------------------------------------
------------------------------------------------------------
------------------------------------------------------------
------------------------------------------------------------
------------------------------------------------------------
------------------------------------------------------------
------------------------------------------------------------
------------------------------------------------------------
------------------------------------------------------------
------------------------------------------------------------
-----------------------------------------------------
>DNA-X-17_DR|398029
------------------------------------------------------------
------------------------------------------------------------
------------------------------------------------------------
------------------------------------------------------------
------------------------------------------------------------
------------------------------------------------------------
------------------------------------------------------------
------------------------------------------------------------
------------------------------------------------------------
------------------------------------------------------------
------------------------------------------------------------
------------------------------------------------------------
------------------------------------------------------------
------------------------------------------------------------
------------------------------------------attttttt-------att
ttttacattttttgtacctttgtttcttgttaaattgacaaaagctgttaaacattattt
taatgttgaggcaattgtgggtaattaccctgcatgatctttcagattgcctgtgattga
tgtggttatccccagtcatgtgttggcagaatacggctgtgcgatattgaaaaaacaaaa
taaaactaatattgcaata-ttttgttgttctgccttatatattgtgatataaaaactat
tacaccagattgtttaaatagctctgttagaaaataattcattattttacattgattggc
atgattttgtaggggactgattgaatcatgcataaaacaatttacaagcatagataaaca
gggcaaagacaaaactgctgagataaacagtg--------------ttttattttttttt
ttttttttgagcatttagtaca-gaaattgaataatcaaatgtaaattaacactagtctt
ctttatat-aaaaacaagtaaaattaatatttgtttaagatataaaagttataatttctt
gtgcctgaatgtattaaactctttg-----------------------------------
---------------------------aaatcacatgtattctgaactgctgtgctg---
-----c-aaacattgcagat------gtgactactgcagatgggcacattgcaatattaa
tgctgataagatatattgtacagcctataatgaagaatattattgcttagcttgctttaa
acacttgaaaatgtgcacgtatttttggttggttcgttt-gaaagattttagcttttttt
ttt-tttg---ctag-----tt--------------------------------------
------------------------tat---------------------------------
--------at-----------------------ata--------------tata------
------ta------t--------at------------------ata--------t-----
---------ata------ta-ta----------t-----at----at-a-----------
---tata------------------------------------------------tatat
-----------------------atat--------ata----------------------
-----------------tatat---------------------------------ata--
--------------------------------t-g-------------------------
------t-------------gtgtgtgtg--------------------------tgt--
----------gaaataagcata-gggttgttcaaatagtaaactcatttaatgtaccatc
cttttaatttaggcctact----------tatgt-------------ttttttttttttt
ttttagtgtaacaaaattgttagatttaaatctgatgttaaaaaggcattgtatattgtg
ttttccaatcctcagaac-----------tttcctctgcttcgggaaaatctgtactcct
gtgtttttaatgtaaagtcactttctgaagatacatgacaagctacgtaaatatgtcttt
taaaacaacacaagtatcactgtgatttatctgaaataaaacacactataatttgtgcag
tgtagtatggtttatttttttcgacaaggc-aactgtttgaaagaaacaagcgaacgcgt
gctaaaaacaggaacaatacaatagacacgggtgtccatgcaaataattacaaaattgta
taaactctgtgatgaaataaacaccgggcttacgaaaatacagcaaaacaaccatgaact
gtttcagttcgcgaagcgaattcatgacgtcatgatttgtgta-----------------
----------------------------------aactgaattctccggaa--
>DNA-X-17_DR|398030
------------------------------------------------------------
------------------------------------------------------------
------------------------------------------------------------
------------------------------------------------------------
------------------------------------------------------------
------------------------------------------------------------
------------------------------------------------------------
------------------------------------------------------------
------------------------------------------------------------
------------------------------------------------------------
------------------------------------------------------------
------------------------------------------------------------
------------------------------------------------------------
------------------------------------------------------------
----------------------------------------ataataattaaaaaga----
------------------------------------------------------------
------------------------------------------------------------
------------------------------------------------------------
--------------------cgtttaagt-------------------------------
--------------------------------aacttcatttgattctcagactgccgta
a-----------------------------------------------------------
----------------------------------------------aaatctctcttcaa
aattgtaatcatataatgccaca-----------------------------ctactc--
------------------------------------------------------------
------------------------------------------------------------
------------------------------------------------------------
------------------------------------------------------------
------------------------------------------------------------
-------------------------------------------------------tactt
tgtgcctt---tgtg-----tg--------------------------------------
------------------------tgt---------------------------------
--------gt-----------------------ata--------------tata------
------ta------t--------at------------------ata--------t-----
---------ata------ta-ta----------t-----at----at-a-----------
---tata------------------------------------------------tatat
-----------------------atat--------ata----------------------
-----------------tatat-------------------------------atata--
------------ta------------------t-atatata-------------------
------t-------------atgtgtg---------------------------------
------------------------------------------------------------
------------------------------------------------------------
------------------------------------------------------------
---------------------------------------------------------tat
atatgtatat--------------------------------------------------
------------------------------------------------------------
------------------------------------------------------------
------------------------------------------------------------
------------------------------------------------------------
------------------------------------------------------------
-----------------------------------------------------
>DNA-X-17_DR|398031
------------------------------------------------------------
------------------------------------------------------------
------------------------------------------------------------
------------------------------------------------------------
------------------------------------------------------------
------------------------------------------------------------
------------------------------------------------------------
------------------------------------------------------------
------------------------------------------------------------
------------------------------------------------------------
------------------------------------------------------------
------------------------------------------------------------
------------------------------------------------------------
------------------------------------------------------------
------------------------------------------------------------
------------------------------------------------------------
------------------------------------------------------------
------------------------------------------------------------
------------------------------------------------------------
------------------------------------------------------------
------------------------------------------------------------
------------------------------------------------------------
------------------------------------------------------------
------------------------------------------------------------
------------------------------------------------------------
------------------------------------------------------------
------------------------------------------------------------
------------------------------------------------------------
------------------------------------------------------------
----------------------ata-----------------------------------
----------------ta-tt-ttt-gt--------tcg---------------------
-----gtgat-aaa--------------------ta--------------t-ta-----c
ga----ta------a-------ga------------a-t-ataatt--------t---ct
---------cta------ga-tgact-------t-----aa----ag-----------c-
---tccatt-----------gcgaaagaattcacaattttt-----------acatttat
----tttcattgatgat-------ttt--------gttggag-----------------a
------------------------------------------------------------
------------------------------------------------------------
------------------------------------------------------------
------------------------------------------------------------
------------------------------------------------------------
------------------------------------------------------------
------------------------------------------------------------
------------------------------------------------------------
------------------------------------------------------------
------------------------------------------------------------
------------------------------------------------------------
------------------------------------------------------------
------------------------------------------------------------
-----------------------------------------------------
>DNA-X-17_DR|398032
------------------------------------------------------------
------------------------------------------------------------
------------------------------------------------------------
------------------------------------------------------------
------------------------------------------------------------
------------------------------------------------------------
------------------------------------------------------------
------------------------------------------------------------
------------------------------------------------------------
------------------------------------------------------------
------------------------------------------------------------
------------------------------------------------------------
------------------------------------------------------------
------------------------------------------------------------
------------------------------------------tgtgcac-----------
------------------------------------------------------------
------------------------------------------------------------
------------------------------------------------------------
------------------------------------------------------------
-----------------------------------------ttatcttcacttaccat--
------------------------------------------------------------
------------------------------------------------------tgtagg
ttttgtt-----------------------------------------------------
------------------------------------------------------------
------------------------------------------------------------
------------------------------------------------------------
------------------------------------------------------------
------------------------------------------------------------
------------------------------------------------------------
tta-tttt---tcgg-----ta--------------------------------------
------------------------tat---------------------------------
--------at-----------------------ata--------------tata------
------ta------t--------at------------------ata--------t-----
---------ata------ta-ta----------t-----at----at-a-----------
---tata------------------------------------------------tatat
-----------------------atat--------ata----------------------
-----------------tatat---------------------------------ata--
--------------------------------t-a-------------------------
------t-------------atat------------------------------------
------------------------------------------------------------
------------------------------------------------------------
------------------------------------------------------------
------------------------------------------------------------
------------------------------------------------------------
------------------------------------------------------------
------------------------------------------------------------
------------------------------------------------------------
------------------------------------------------------------
------------------------------------------------------------
-----------------------------------------------------
>DNA-X-17_DR|398033
------------------------------------------------------------
------------------------------------------------------------
------------------------------------------------------------
------------------------------------------------------------
------------------------------------------------------------
------------------------------------------------------------
------------------------------------------------------------
------------------------------------------------------------
------------------------------------------------------------
------------------------------------------------------------
------------------------------------------------------------
------------------------------------------------------------
------------------------------------------------------------
------------------------------------------------------------
-----------------------------------tttagttgtttgct-----------
------------------------------------------------------------
------------------------------------------------------------
------------------------------------------------------------
------------------------------------------------------------
---------------------------------------------tttaa----------
------------------------------------------------------------
------------------------------------------------------------
------------------------------------------------------------
------------------------------------------------------------
------------------------------------------------------------
----gtt-----------------------------------------------------
------------------------------------------------------------
------------------------------------------------------------
-------------------------------------------------------tagc-
tttttttt---atag-----ta--------------------------------------
------------------------tat---------------------------------
------acacttgaa------------------ttt--------------tata------
------ta------t--------at------------------ata--------t-----
---------ata------ta-ta----------t-----at----at-a-----------
---tata------------------------------------------------tatat
-----------------------atat--------ata----------------------
-----------------tatat--------------------------------------
------------------------------------------------------------
------------------------------------------------------------
------------------------------------------------------------
------------------------------------------------------------
------------------------------------------------------------
------------------------------------------------------------
------------------------------------------------------------
------------------------------------------------------------
------------------------------------------------------------
------------------------------------------------------------
------------------------------------------------------------
------------------------------------------------------------
-----------------------------------------------------
>DNA-X-17_DR|398034
------------------------------------------------------------
------------------------------------------------------------
------------------------------------------------------------
------------------------------------------------------------
------------------------------------------------------------
------------------------------------------------------------
------------------------------------------------------------
------------------------------------------------------------
------------------------------------------------------------
------------------------------------------------------------
------------------------------------------------------------
------------------------------------------------------------
------------------------------------------------------------
------------------------------------------------------------
------------------------------------------------------------
------------------------------------------------------------
------------------------------------------------------------
------------------------------------------------------------
------------------------------------------------------------
------------------------------------------------------------
------------------------------------------------------------
------------------------------------------------------------
------------------------------------------------------------
------------------------------------------------------------
------------------------------------------------------------
------------------------------------------------------------
------------------------------------------------------------
------------------------------------------------------------
------------------------------------------------------------
-----------cctg-------------------------------g-------------
-------------------taaattgtgatt-----------------------------
--------------------------------------------------t---------
-----------------g----aat---------------acaatt--------t---ca
---------cta------ga-tttgt-------t---gagtaggaat-----t-------
---tataattt--------------------------------------------tagat
----tgattgggaag--------attt-------tgttatat------------------
-----------------tgtataac-----------------------------------
-------------------cttttagcttcttt-a-------------------------
------------------------------------------------------------
------------------------------------------------------------
------------------------------------------------------------
------------------------------------------------------------
------------------------------------------------------------
------------------------------------------------------------
------------------------------------------------------------
------------------------------------------------------------
------------------------------------------------------------
------------------------------------------------------------
------------------------------------------------------------
-----------------------------------------------------
>DNA-X-17_DR|398035
------------------------------------------------------------
------------------------------------------------------------
------------------------------------------------------------
------------------------------------------------------------
------------------------------------------------------------
------------------------------------------------------------
------------------------------------------------------------
------------------------------------------------------------
------------------------------------------------------------
------------------------------------------------------------
------------------------------------------------------------
------------------------------------------------------------
------------------------------------------------------------
------------------------------------------------------------
------------------------------------------------------------
------------------------------------------------------------
------------------------------------------------------------
------------------------------------------------------------
------------------------------------------------------------
------------------------------------------------------------
------------------------------------------------------------
------------------------------------------------------------
------------------------------------------------------------
------------------------------------------------------------
------------------------------------------------------------
------------------------------------------------------------
------------------------------------------------------------
------------------------------------------------------------
------------------------------------------------------------
------------------------------------------------------------
------------------------------------------------------------
---------t-ata--------------------tg--------------t-aa-----t
ga----ta------t-------ta------------a-t-tgagtt--------t---ca
---------tca------ta-tggtt-------t-----aa----at-a--------ga-
---tgtgtt-----------tggaaagaattaattttta----------------tgggt
----tgattgtgatgat-------tct--------gtagcag-----------------a
ttg--------aatca-tgcacaaa--atat-----------------------------
------------------------------------------------------------
aatacacaaa-----------caca-----------------------------------
------------------------------------------------------------
------------------------------------------------------------
------------------------------------------------------------
------------------------------------------------------------
------------------------------------------------------------
------------------------------------------------------------
------------------------------------------------------------
------------------------------------------------------------
------------------------------------------------------------
------------------------------------------------------------
-----------------------------------------------------
>DNA-X-17_DR|481280
------------------------------------------------------------
------------------------------------------------------------
------------------------------------------------------------
------------------------------------------------------------
------------------------------------------------------------
------------------------------------------------------------
------------------------------------------------------------
------------------------------------------------------------
------------------------------------------------------------
------------------------------------------------------------
------------------------------------------------------------
------------------------------------------------------------
------------------------------------------------------------
------------------------------------------------------------
------------------------------------------------------------
------------------------------------------------------------
------------------------------------------------------------
------------------------------------------------------------
------------------------------------------------------------
------------------------------------------------------------
------------------------------------------------------------
------------------------------------------------------------
------------------------------------------------------------
------------------------------------------------------------
------------------------------------------------------------
------------------------------------------------------------
------------------------------------------------------------
------------------------------------------------------------
------------------------------------------------------------
------------------------------------------------------------
------------------------------------------------------------
------------------------------------------------------------
-----------------------a------------a-t-atattt--------t---cc
---------aaa------aa-tgatt-------t-----aa----at-a--------aa-
---tctatt-----------aggaaagaattcataattt----------------tac--
------atagtgatcat-------ttt--------atatgga-----------------a
-------------tg--tgtttatc--ataaa---------------------gtataat
aaa--------cat----------------att-a---------------------caag
cataaatgaa-----------tagaa-----------------------------caaat
------------------------------------------------------------
------atagaagtg---------------------------------------------
------------------------------------------------------------
-----------------------------------------------gaatagtttattt
tatttattttttacttta------------------------------------------
------------------------------------------------------------
------------------------------------------------------------
--gggtgaagctatcagta-----------------------------------------
------------------------------------------------------------
------------------------------------------------------------
-----------------------------------------------------
>DNA-X-17_DR|481281
------------------------------------------------------------
------------------------------------------------------------
------------------------------------------------------------
------------------------------------------------------------
------------------------------------------------------------
------------------------------------------------------------
------------------------------------------------------------
------------------------------------------------------------
------------------------------------------------------------
------------------------------------------------------------
------------------------------------------------------------
------------------------------------------------------------
------------------------------------------------------------
------------------------------------------------------------
----------------------------gttttaaca---------gttcctattt----
------------------------------------------------------------
------------------------------------------------------------
------------------------------------------------------------
------------------------------------------------------------
------------------------------------------------------------
------------------------------------------------------------
-----------------------------------------------taggttttgtagg
tctcctacag--------------------------------------------------
------------------------------------------------------------
------------------------------------------------------------
------------------------------------------------------------
------------------------------------------------------------
------------------------------------------------------------
------------------------------------------------------------
------------------------------------------------------------
--------------------------t---------------------------------
--------ag-----------------------gtt--------------taca------
------tc------c--------atcaaa-------------ggta--------t-----
---------ata------ta-ta----------t-----at----at-a-----------
---tata------------------------------------------------tatat
-----------------------atat--------ata----------------------
-----------------tatat---------------------------------ata--
------------gg------------------t---------------------------
------------------------------------------------------------
------------------------------------------------------------
------------------------------------------------------------
------------------------------------------------------------
------------------------------------------------------------
------------------------------------------------------------
------------------------------------------------------------
------------------------------------------------------------
------------------------------------------------------------
------------------------------------------------------------
------------------------------------------------------------
-----------------------------------------------------
>DNA-X-17_DR|481282
------------------------------------------------------------
------------------------------------------------------------
------------------------------------------------------------
------------------------------------------------------------
------------------------------------------------------------
------------------------------------------------------------
------------------------------------------------------------
------------------------------------------------------------
------------------------------------------------------------
------------------------------------------------------------
------------------------------------------------------------
------------------------------------------------------------
------------------------------------------------------------
------------------------------------------------------------
------------------------------------------------------------
------------------------------------------------------------
------------------------------------------------------------
------------------------------------------------------------
------------------------------------------------------------
------------------------------------------------------------
------------------------------------------------------------
-----------------------------------------------------------t
gct---------------------------------------------------------
------------------------------------------------------------
------------------------------------------------------------
------------------------------------------------------------
------------------------------------------------------------
------------------------------------------------------------
------------------------------------------------------------
-------------------------ag---------------------------------
---------------------catttc---------------------------------
--------at-----------------------ata--------------tata------
------ta------t--------at------------------ata--------t-----
---------ata------ta-ta----------t-----at----at-a-----------
---tata------------------------------------------------tatat
-----------------------atat--------ata----------------------
-----------------tatat---------------------------------ata--
--------------------------------t-aacacc--------------------
------t-------------gcagaatta--------------------------tccaa
atgaaagg----------------------------------------------------
ctcat-------------------------------------------------------
------------------------------------------------------------
------------------------------------------------------------
------------------------------------------------------------
------------------------------------------------------------
------------------------------------------------------------
------------------------------------------------------------
------------------------------------------------------------
------------------------------------------------------------
-----------------------------------------------------
>DNA-X-17_DR|481283
------------------------------------------------------------
------------------------------------------------------------
------------------------------------------------------------
------------------------------------------------------------
------------------------------------------------------------
------------------------------------------------------------
------------------------------------------------------------
------------------------------------------------------------
------------------------------------------------------------
------------------------------------------------------------
------------------------------------------------------------
------------------------------------------------------------
------------------------------------------------------------
------------------------------------------------------------
------------------------------------------------------------
------------------------------------------------------------
------------------------------------------------------------
------------------------------------------------------------
------------------------------------------------------------
------------------------------------------------------------
------------------------------------------------------------
------------------------------------------------------------
------------------------------------------------------------
------------------------------------------------------------
------------------------------------------------------------
------------------------------------------------------------
------------------------------------------------------------
------------------------------------------------------------
------------------------------------------------------------
------------------------------------------------------------
------------------------------------------------------------
----------------------------------------------------tt--gcga
tt----ta------ta------aat---------------acgatt--------tcacca
ga----tgaata--ttcctatt-----------t---aaaa----ca-a----cg-----
---t---------------------------atttattt----------------tcaat
----cgattggcatg--------cttt-------tgtagggaacaaatca----------
-----------------tgcatgaa--a--------------------------------
------------------------------------------------------------
------------------------------------------------------------
------------------------------------------------------------
------------------------------------------------------------
------------------------------------------------------------
------------------------------------------------------------
------------------------------------------------------------
------------------------------------------------------------
------------------------------------------------------------
------------------------------------------------------------
------------------------------------------------------------
------------------------------------------------------------
-----------------------------------------------------
>DNA-X-17_DR|481284
------------------------------------------------------------
------------------------------------------------------------
------------------------------------------------------------
------------------------------------------------------------
------------------------------------------------------------
------------------------------------------------------------
------------------------------------------------------------
------------------------------------------------------------
------------------------------------------------------------
------------------------------------------------------------
------------------------------------------------------------
------------------------------------------------------------
------------------------------------------------------------
------------------------------------------------------------
---------------------------------------------tcttggttgt-----
------------------------------------------------------------
------------------------------------------------------------
------------------------------------------------------------
--------------------catcgtctt-------------------------------
------------------------------------------------------------
------------------------------------------------------------
----------------------------------------------------aaattttt
tttctac-----------------------------------------------------
------------------------------------------------------------
------------------------------------------------------------
------------------------------------------------------------
------------------------------------------------------------
------------------------------------------------------------
-----------------------------------------------------------a
tgt-attt---taca-----ta--------------------------------------
------------------------tat---------------------------------
--------at-----------------------ata--------------tgtg------
------ta------t--------gt------------------gtg--------t-----
---------ata------ta-ta----------t-----at----at-a-----------
---tata------------------------------------------------tatat
-----------------------atat--------ata----------------------
-----------------tatat---------------------------------ata--
------------------------------------------------------------
------t-----------------------------------------------------
------------------------------------------------------------
------------------------------------------------------------
------------------------------------------------------------
------------------------------------------------------------
------------------------------------------------------------
------------------------------------------------------------
------------------------------------------------------------
------------------------------------------------------------
------------------------------------------------------------
------------------------------------------------------------
-----------------------------------------------------
>DNA-X-17_DR|481285
------------------------------------------------------------
------------------------------------------------------------
------------------------------------------------------------
------------------------------------------------------------
------------------------------------------------------------
------------------------------------------------------------
------------------------------------------------------------
------------------------------------------------------------
------------------------------------------------------------
------------------------------------------------------------
------------------------------------------------------------
------------------------------------------------------------
------------------------------------------------------------
------------------------------------------------------------
---------------------------------------------tttta----------
------------------------------------------------------------
------------------------------------------------------------
------------------------------------------------------------
--------------------gatt------------------------------------
---------------------------------------ggtatgttttttaggat----
------------------------------------------------------------
------------------------------------------------------------
------------ttttgac-----------------------------------------
------------------------------------------------------------
------------------------------------------------------------
------------------------------------------------------------
------------------------------------------------------------
------------------------------------------------------------
------------------------------------------------------------
ttg-tttt---aata-----ta--------------------------------------
------------------------tat---------------------------------
--------at-----------------------ata--------------tata------
------ta------t--------at------------------ata--------t-----
---------ata------ta-ta----------t-----at----at-a-----------
---tata------------------------------------------------tatat
-----------------------atat--------ata----------------------
-----------------tatat---------------------------------ata--
--------------------------------t-a-------------------------
------t-------------atatat----------------------------------
------------------------------------------------------------
------------------------------------------------------------
------------------------------------------------------------
------------------------------------------------------------
------------------------------------------------------------
------------------------------------------------------------
------------------------------------------------------------
------------------------------------------------------------
------------------------------------------------------------
------------------------------------------------------------
-----------------------------------------------------
>DNA-X-17_DR|481286
------------------------------------------------------------
------------------------------------------------------------
------------------------------------------------------------
------------------------------------------------------------
------------------------------------------------------------
------------------------------------------------------------
------------------------------------------------------------
------------------------------------------------------------
------------------------------------------------------------
------------------------------------------------------------
------------------------------------------------------------
------------------------------------------------------------
------------------------------------------------------------
------------------------------------------------------------
----------------------------gtattgggtctaaaa-----------------
------------------------------------------------------------
------------------------------------------------------------
------------------------------------------------------------
--------------------tag-------------------------------------
----------------------------------ggccgcatgatagtggaaa-------
------------------------------------------------------------
-----------------------------------------------------------t
atct--------------------------------------------------------
------------------------------------------------------------
------------------------------------------------------------
------------------------------------------------------------
------------------------------------------------------------
------------------------------------------------------------
----------------------------------------------------------ga
------ta----ttg-----caata-----------------------------------
[truncated: 1,471,791 more chars]
