# Supplementary material for: Zebrafish transposable elements show extensive diversification in age, genomic distribution, and developmental expression
Source: Genome Res. 2022 Jul;32(7):1408–23. doi: 10.1101/gr.275655.121 (PMC9341512; doi:10.1101/gr.275655.121)
Supplement: Supplemental Material [file supp_gr.275655.121_Supplementary_data_2.tar.gz › supp-data-2/hAT-N110_DR.mafft.fa]

>hAT-N110_DR|73720
------------------------------------------------------------
------------------------------------------------------------
------------------------------------------------------------
------------------------------------------------------------
--------------------------------------------c-----------tagg
a---c----ta---a-a------act---------------at-------tg--gt----
-----------------------caga--a--------------atcat---tt---ctg
-------tg----------a------------ac--tg-----a-aa----t--a-----
--aaaatgtc--------------------------------------------aca---
----ata---a-atc--a---a--------------------------------------
------------------------------------------------------------
------------------------------------------------------------
------------------------------------------------------------
------------------------------------------------------------
------------------------------------------------------------
------------------------------------------------------------
------------------------------------------------------------
------------------------------------------------------------
------------------------------------------------------------
------------------------------------------------------------
---------------------------------------------------------tg-
----ac--taa---aac-------------------------------------------
------------------------------------------ta----------------
---------a----t--------caaa--taaaaca--gc--------------------
-------------------------------------ag--tcac----tga-----aaa
------------------------------------------------------------
------------------------------------------------------------
------------------------------------------------------------
------------------------------------------------------------
------------------------------------------------------------
------------------------------------------------------------
------------------------------------------------------------
------------------------------------------------------------
------------------------------------------------------------
------------------------------------------------------------
------------------------------------------------------------
------------------------------------------------------------
------------------------------------
>hAT-N110_DR|73721
------------------------------------------------------------
------------------------------------------------------------
------------------------------------------------------------
------------------------------------------------------------
------------------------------aa---a------------------------
----c----ta---a-a------aca--atag---------tt-----------------
--c------------ca-------aaa--aca----------------t---tt---ttg
-------t---------------------cggac--tg-----a-aat------ttaa--
--ctaaattg-------aaataaa-----------aaat-----taata-----a---t-
----a-a---a-ata--a---aa--att----------aaccca----aa---act----
--------------------------g-caatt-aaa--ta-------------------
-----------ata----------------------------------------------
--------at------------------------t-------------------------
------------------------------------------------------------
------------------------------------------------------------
------------------------------------------------------------
------------------------------------------------------------
------------------------------------ga----------------------
------------------------------------------------------------
-----------------------------------------c------------------
----------------------g------a----------------------------a-
----aa---t-a---a---------------------------------t------aat-
-----gg---------------------------tt------ttg--------ag----a
-att----aa----t---------a-a---tc----------------------------
-----------------ac---t-c----------attc---t------gctgtg-----
taaa--------at---------ctg-----agc---------tg-c------ggctg--
---tt-----------------------------------------tagagaaaca----
---ccag---------------------------tag-----------------------
-gtg------------g--cgc-------------------c---aaa------------
----------cgcat-------------------------c-----------agc-----
----------------------------caaga--------------------------g
cttgat---------ta---ta--cacaaa------------------------------
------------------------------------------------------------
------------------------------------------------------------
------------------------------------------------------------
------------------------------------------------------------
------------------------------------------------------------
------------------------------------
>hAT-N110_DR|73722
------------------------------------------------------------
------------------------------------------------------------
------------------------------------------------------------
------------------------------------------------------------
-----------------------------aag---a------------------------
----c----aa---a-a------act--actg---------gt-----------------
--c------------aa--------aa--aca----------------t---tt---taa
-------t---------------------ctgac--tg-----a-aat------ttag--
--ctgaaata-------atataaa-----------aaat-----tcaca-----a---t-
----a-a---a-tta--a---aa--a--------------gtta----aa---att----
--------------------------a-agagc-tac--tg-------------------
-----------aaa-----------------------------aac--------------
ta-----act------------------------g-------------------------
------------------------------------------------------------
------------------------------------------------------------
------------------------------------------------------------
------------------------------------------------------------
------------------------------------aa----------------------
------------------------------------------------------------
-----------------------------------------a------------------
----------------------t------a----------------------------a-
----aa---t-a---a---------------------------------t------aat-
-----gg---------------------------tt------ttc--------aa----a
-att----aa----t---------a-a---tc----------------------------
-----------------ac---t-c----------attc---t------gctgta-----
taaa--------at---------ctg-----agc---------tg-t------ggctg--
---tt-----------------------------------------tagagaaaca----
---ccag---------------------------tag-----------------------
-gtg------------g--cgc-------------------c---aaa------------
----------cacat-------------------------c-----------aat-----
----------------------------caaga--------------------------g
cttgat---------ta---ta--tacaaaat----------------------------
ac-----actttttctctataaa---------tgttatt-attattt--tattc---att
------------------------------------------------------------
------------------------------------------------------------
------------------------------------------------------------
------------------------------------------------------------
------------------------------------
>hAT-N110_DR|73723
------------------------------------------------------------
------------------------------------------------------------
------------------------------------------------------------
------------------------------------------------------------
-----------------------------aag---a------------------------
----c----ta---a-a------act--attg---------gg-----------------
--t------------cat------gaa--aca----------------t---tt---tag
-------c---------------------ctgac--tg-----a-aat------ttag--
--ctgaaata-------tattaga-----------aaat-----tcaca-----a---t-
----a-a---a-tta--a---aa-------------------ta----aa---at-----
------------------------------------------------------------
------------------------------------------------------------
--------ct------------------------a-------------------------
------------------------------------------------------------
------------------------------------------------------------
------------------------------------------------------------
------------------------------------------------------------
------------------------------------aa----------------------
------------------------------------------------------------
-----------------------------------------a------------------
----------------------t------a----------------------------a-
----aa---t-a---a---------------------------------t------aat-
-----gg---------------------------tt------ttc--------ag----a
-att----aa----t---------a-a---tc----------------------------
-----------------ac---t-c----------attc---t------gctgtg-----
tgaa--------at---------ctg-----agc---------tg-c------ggctg--
---tt-----------------------------------------tagagaaaca----
---ccag---------------------------tag-----------------------
-gtg------------g--cgc-------------------c---aaa------------
----------cacat-------------------------c-----------agc-----
----------------------------caaga--------------------------g
cttgat---------ta---ta--tacaaaa-----------------------------
------------------acaaa---------tttagaa-gcaaaa--------------
------------------------------------------------------------
------------------------------------------------------------
------------------------------------------------------------
------------------------------------------------------------
------------------------------------
>hAT-N110_DR|73724
------------------------------------------------------------
------------------------------------------------------------
------------------------------------------------------------
------------------------------------------------------------
------------------------------------------------------------
----------------a------act--aca------------------ctg--aaacc-
-----------------------------------------------aa---ca---aaa
-------cc----------a---------ttaagg-aa-----a-ta-------------
------------------------------------------------------------
------a---a-ctg------aa------------------------------act-gaa
ct----gaaatgt-----------ata-gctaa-ttt--aaaa-------atcgaatca-
-----------aaa-------------------------ta--aac---------gta--
-------attaaa---aatgcaaaact---------------------------------
----------------------------aa------------------------------
------------------------------------------------------------
------------------------------------------------------------
------------------------------------------------ataccc------
----------------------------------ttgaac------taaga---------
------------------------------------------------------------
------------------------------------------------------------
---------------------------ctaa--a----------------act-----a-
----ca---c-a--a--------------------------------t-ttt-----ag-
------------ctaac-----------------tg----------aa--at-aaaga-a
-actt--t----------------------------------------------t--aat
aa---ataaa--------------------------------------------------
------------------------------------------------------------
--------------------------------aaa-------------------------
----ctaaaactaa-----------------------------------ctgaa------
-a----------------------------------------------------------
------------------------------------------------------------
---------------------------cagaactag-at-----------------gtaa
a-cta--------actg----a-----aa-------------------------------
---------------------------------------------------------a--
--actaactg--------------------------------------------------
------------------------------------------------------------
------------------------------------------------------------
------------------------------------------------------------
------------------------------------
>hAT-N110_DR|73725
------------------------------------------------------------
------------------------------------------------------------
------------------------------------------------------------
------------------------------------------------------------
------------------------------------------------------------
------------------------------------------------------------
------------------------------------------------------------
------------------------------------------------------------
------------------------------------------------------------
------------------------------------------------------------
------------------------------------------------------------
------------------------------------------------------------
--------------------------------------------------------ttta
at---------ata----------------------------------------------
--tat-------------------------------------------------------
------------------------------------------------------------
---------------------------------ttgt-atgga-----------------
------------------------------------------------------------
------------------------------------------------------------
------------------------------------------------------------
--------tttgta-t------t-----ta---g-----tatt----t--gtt--c--a-
----aa---a-a---a------------------------------------------t-
-----ta-----cta-a-g---ag--------g-tt------ttgc-a--ca-ag----a
-gtta----t----t-gt------a-a---gc---a--gt---g-c-----a--a--aca
------ttag-------ac---t-t-----------tgc---t------ttggt------
-cgg-----c--ac----------tg-----gac--g------tg-t-------tca---
--gtt------aactt----------ttgct--aa---att------aa---aat----g
---cctaaaactg--aaaccaaa-----------ta--tat---------acaa-ttaag
--------atcaatatg--tgttc-------acaa---a-ac---aga----------aa
cg------------------------------------aac-------aa--aact-g--
----------t------taa--------ttaaac----------------------aaaa
c-aaa--------att----------------------tacag---------------ca
aat--------------tttaaa-------------aat-agta-------tca---a--
----aat-----------aag--------aactaat------------------------
---aa----a----atgc--------aa---aattg-----------taa-t--------
------------------------------------------------------------
------------------------------------------------------------
------------------------------------
>hAT-N110_DR|73726
------------------------------------------------------------
------------------------------------------------------------
------------------------------------------------------------
-----------------agg--tt---c-t--------tt-t-agg--------------
-----------aaa--------------tgaa---a--act---------------aa-g
g---c----ta---a-a------att---------------gt-------tg--gt----
---------ca----aaac---aagaa--aca----------------t---tt---tca
-------tt----------a------------ac--tg-----a-aa----t---aaa--
--a--------------tgtaaaa------------aa--aa---caca-----a---t-
----a-a---a--tg--a---aa--a---------ac-taa-------------------
------------------------------------------------------------
------------------------------------------------------------
------------------------------------------------------------
------------------------------------------------------------
------------------------------------------------------------
------------------------------------------------------------
------------------------------------------------------------
------------------------------------------------------------
------------------------------------------------------------
------------------------------------------------------------
------------------------------------------------------------
------------------------------------------------------------
------------------------------------------------------------
------------------------------------------------------------
------------------------------------------------------------
------------------------------------------------------------
------------------------------------------------------------
------------------------------------------------------------
------------------------------------------------------------
------------------------------------------------------------
------------------------------------------------------------
------------------------------------------------------------
------------------------------------------------------------
------------------------------------------------------------
------------------------------------------------------------
------------------------------------------------------------
------------------------------------------------------------
------------------------------------
>hAT-N110_DR|73727
------------------------------------------------------------
------------------------------------------------------------
------------------------------------------------------------
------------------------------------------------------------
------------------------------------------------------------
------------------------------------------------------------
------------------------------------------------------------
------------------------------------------------------------
------------------------------------------------------a---t-
-----------------at--aa-------------------------------------
------------------------------------------------------------
-------------------------------------------aac--------------
------------------------------------------------------------
------------------------------------------------------------
------------------------------------------------------------
------------------------------------------------------------
------------------------------------------------------------
------------------------------------aa----------------------
------------------------------------------------------------
-----------------------------------------a------------------
----------t----------------cca-----------------t----------a-
----aa-------------------------------------------t----------
------------------------------------------------------------
--------------c--------ga-a------------------c----aa--a--ac-
------------------------------------------------------------
------------------------------------------------------------
------------------------------------------------------------
------------------------------------------------------------
------------------------------------------------------------
------------------------------------------------------------
----------------------------------------------------------ca
c-taacata----acta----------aa-------tg----------------------
-------------------taaa-------------act-agtat-------ca---a--
----aat-----------aaa--------aacat--------------------------
tttaa----a----aagc--------aa---aacta-----------taa-taa------
-------gct--------------------------------------------------
------------------------------------------------------------
------------------------------------
>hAT-N110_DR|73728
------------------------------------------------------------
------------------------------------------------------------
------------------------------------------------------------
------------------------------------------------------------
------------------------------------------------------------
------------------------------------------------------------
------------------------------------------------------------
------------------------------------------------------------
----------------------------------aaaat-----tca------ca-----
----ata---a-atga-a---aa--a---------ac-tca--------a---act-aac
tg-a----aac------ta-----gca-acagt-cac--tg----------aaaaattct
atcataaaaaattg----ttt---t--att---------ta--ttta-------------
-t---tttttta-------tttatttaatta-------------ctttatttgtcag-aa
tt----------------------------------------------------------
------------------------------------------------------------
------------------------------------------------------------
------------------------------------------------------------
------------------------------------aa--------taagca--------
ta----------------------------------------------------------
-----------------------------------------t------------------
----------------------t----------------tgtctagatgg---------a
----aa-----------------------------------------a--------aat-
----gtaaaa-----ta-----ga--------------------------ta--------
-act---aca--cattat-------------t--tt---t---aat---atg--a--ctg
ga---tttgt------------tttaaatgtatggttacatttaagtgagaggtt--tgc
acaag----a--ggtaa-------tgt---aaac-tt-------gtt-------gttaat
-----------gta-------------------aa---gtta-----------atgt---
-----------------------------------------------atctaaac-----
-ttag-------------ctttggtc------------------------tgcactgtat
gt--gtcctatcaattcttaaactagatctact---------------a-----------
------------------------------------------------------------
------------------------------------------------------------
------------------------------------------------------------
----aaactaaatt----------------------------------------------
------------------------------------------------------------
------------------------------------------------------------
------------------------------------------------------------
------------------------------------
>hAT-N110_DR|73729
------------------------------------------------------------
------------------------------------------------------------
------------------------------------------------------------
------------------------------------------------------------
------------------------------------------------------------
------------------------------------------------------------
----------a----aacca----aaa--caa----------------------------
-------------------a------------ac--tg-----a-aat------------
--------------------------------------------ttata-----g---c-
----a-a---a-taaa-a---aa--a---------cagtatcaa-caaaa---act-aaa
---ataaaaat-----gcaa----a-----------------------------------
------------------------------------------------------------
------------------------------------------------------acgata
aa---------aac----------------------------------------------
--tttgagt---------------------------------------------------
------------------------------------------------------------
---------------------------------aaat-tagaa-----acatt--t-aac
aacata-----------------cagctaacagtgtga--tct----tta----------
-----gaat---------------------------------gaagt-----caattttt
cctttttttgt----tattt---------ttaatatgataca-----ttt----------
-gtatggttttgta-t------t-----ca---g-----tgtt----t--ttt--t--t-
----aa---a-c---a-----ttt--------att-------taattt-g-t-----at-
-----tg-----cta-a-a---aa--------g-at------tgc--a--ca-tg----g
-gttc----a----t-gc------a-a---ga---t--gt---g-c-----a--a--gca
------ttaa-------ac---a-t-----------tgt---t-----------------
------------------------------------------------------------
------------------------------------------------------------
------------------------------------------------------------
------------------------------------------------------------
------------------------------------------------------------
------------------------------------------------------------
------------------------------------------------------------
------------------------------------------------------------
------------------------------------------------------------
------------------------------------------------------------
------------------------------------------------------------
------------------------------------------------------------
------------------------------------
>hAT-N110_DR|73730
------------------------------------------------------------
------------------------------------------------------------
------------------------------------------------------------
---------------------------acc------------------------------
----------------------------taaag--a------------------------
---------tg---g-a------gct---------------tt-----taca--g-----
--------gca----aa-----------caca--------------------tc------
------aat----c-----a---------aacaca--------a-gat------------
-----------------------------------------------------ta---t-
----atat--a------a---aa---------------cat--------a----------
----------------------------acatc-ttt-----------------------
------------------------gc-----------------aata-------------
ta----------------------------------------------------------
------------------------------------------------------------
------------------------------------------------------------
------------------------------------------------------------
------------------------------------------------------------
------------------------------------aa----------------------
------------------------------------------------------------
-----------------------------------------a------------------
----------------------t-------------------------------------
----aa-----a--------------------------------------------cat-
----------ttctatg-----at----------ttc-----tgt--------------a
-tttg--caa--gcttat---------------ttta-gt---g----------a-----
------acaa--------------------------------------------------
--aa--------acta--------------aaac---------taac-------ccta--
---------------------------------aa-------------------------
---gcta-----------------------------------------------------
------------------------------------------------------------
------------------------------------------------------------
----------t----ttcaa----------------------------------------
--aaa-------------------------------------------------------
------------------------------------------------------------
------------------------------------------------------------
------------------------------------------------------------
------------------------------------------------------------
------------------------------------------------------------
------------------------------------
>hAT-N110_DR|73731
------------------------------------------------------------
------------------------------------------------------------
------------------------------------------------------------
------------------------------------------------------------
------------------------------------------------------------
------------------------------------------------------------
------------------------------------------------------------
------------------------------------------------------------
------------------------------------------------------------
------------------------------------------------------------
------------------------------------------------------------
------------------------------------------------------------
------------------------------------------------------------
------------------------------------------------------------
------------------------------------------------------------
------------------------------------------------------------
------------------------------------------------------------
------------------------------------------------------------
------------------------------------------------------------
------------------------------------------------------------
------------------------------------------------------------
------------------------------------------------------------
--------------------------------g-ca------ca---------at----g
-gtt----aa----t-gt------a-a---gc---t--gt---g-c-----a--a--ac-
-----attaa-------ac---t-t-----------tgc---t------ctggtc-----
--aa-----c--ac----------tg-----tac--a------tg-t-------tctg--
---tt------aac-tct----------gct--aa---ac------tac---aat----t
---actaaaact-----------------gaaacta--tgtacac-----aaaa-actta
-ata------gaaa-tg--tgctc-------acaa---a-at---aaa----------aa
aa---------ga-----------------------------------------------
-----------------------------------------------acta------aaa
g-caa--------acta----t-----aa-------tgtac-----agc----------a
aa------t----------aaaa-------------aat-actgt-------tg---a--
----aat-----------aaa--------aa------------------------gctta
taaaa----a----atgc--------aa---aacta-----------taa-aaa------
-------cct--------------------------------------------------
------------------------------------------------------------
------------------------------------
>hAT-N110_DR|73732
------------------------------------------------------------
------------------------------------------------------------
------------------------------------------------------------
----------------------ttct-actt-------ttgt------------------
------------------atttcccccccaaaa--a--gtta---------------act
at-------ca--tgta------acta--------------at-----------gtgctg
---------------aa----------------------------------------tga
-------tt----------t----------------ta-----a-tat------------
------------------------------------------------------------
----gaag--acattt----aga------------------------------att----
---------------------c--ataagcagt-cattccatt-----ttggaaaatttg
ac----------------ctg-tgatgaataa----cagaa--gata-------------
-----acact-----t-----------------------------------------aca
gc----------ta----------------------------------------------
------------------------------------------------------------
------------------------------------------------------------
------------------------------------------------------------
------------------------------------aacacat---cagaga--------
------------------------------------------------------------
-----------------------------------------a----c-------------
--------------atga----t----t--------------------------------
----ag------------------------------------------------------
------------ttacaaaacaag------ttatttcag---tga--g--ca--------
-----------------------aaaa-------ct--ag---g----------act---
--------------agcac---tattgg--------------------------------
-------------------------------tcta-------------------tatgtt
-aact--------------------------gaaa-----------taa---aatg---t
aaaatca-----------------------------------------------------
--------------------------------------------caaa------------
-----------aaatt--------aaaacg------------------------------
----------t----------------------------------------------aaa
c-taa--------atcaaactaaa---aa-------------------------------
-----------------------------------tgat-aacgtaaa--------aatg
gtgaaat-----------aaa---------------------------------------
--------------at--------------------------------------------
------------------------------------------------------------
------------------------------------------------------------
------------------------------------
>hAT-N110_DR|73733
------------------------------------------------------------
------------------------------------------------------------
------------------------------------------------------------
------------------------------------------------------------
------------------------------------------------------------
------------------------------------------------------------
------------------------------------------------------------
------------------------------------------------------------
------------------------------------------------------------
------------------------------------------------------------
------------------------------------------------------------
------------------------------------------------------------
------------------------------------------------ca----------
------------------------------------------------------------
-----------------ctttcc-------------------------------------
aaaaac------------------------------------------------------
-----------------------------aagtgaac-tctgc-----atgtt--t-agc
tatacacta-----------------tgatcattt--a--tat----gaagt--------
-------agatgt------------ctaaatt----------------------------
-----------------------------------------------ctt----------
-ccatggttttgga-t------t-----ca---g-----tgtt----t--gtt--c--a-
----aa---c-a---a-----ctatttt----at------------tt-g-t-----at-
-----cg-----tta-a-a---ag--------gctt------tgc--a--ca-at----g
-g--------------gtaatg-ca-a---gc---t--gt---g-c-----a--a--aaa
------aaaaaaaaaaatg---c-t-----------gtg---t------ttg--------
------------ac----------t-----ctgt--g------tg-t-------tctg--
---tt------aac-tctgct------------aa---ac------tag---aat----t
---act------------------------------------------------------
-----------------------------------------------a------------
-----------aaccg--------aaaac-------------------------------
--------------------------------aa---------tgtaaataa-----aaa
c-taa--------ata--------------------------------------------
------------------------------------------------------------
------------------------------------------------------------
------------------------------------------------------------
------------------------------------------------------------
------------------------------------------------------------
------------------------------------
>hAT-N110_DR|73734
------------------------------------------------------------
------------------------------------------------------------
------------------------------------------------------------
---------------caagg--tt---a-t--------tt-t-agta-------------
-------aacacaa-------------actaa---a--aaga----------------ag
a---c----ga---a-a------act--a-------------t-------tg--ttc---
---------------ag-------aaa--cat----------------t-----------
-------tt----------a------------ac--tg-----a-aaa------aa----
----aaa---------------------------aaatc-----acg------at-----
----a-----a-att--a---aa--a---------aa-taa--------a---aca-aca
aa-a---------------------------gt-cac--tg----------gataa----
-------------a----atg---a--taa---------tt--agct-------------
----------------------------------------------------------aa
aa----------------------------------------------------------
------------------------------------------------------------
------------------------------------------------------------
------------------------------------------------------------
------------------------------------ta----------------------
------------------------------------------------------------
------------------------------------------------------------
-------------------------------------------------------a--at
----aa----------------t------------------------t--------att-
----------------g-----ag--------------------------ct--------
-------------ctcat-------------t--ct--gt---ggt---gaa--a--a--
-----------------------------------------------------tg--gat
aggta----t--tcc---------tgt---a-at-ggc------aat-------tttatg
-----------gca-------------------aa---aca-------------------
------------------------------------------------------------
------------------------------------------------------------
------------------------------------------------------------
------------------------------------------------------------
------------------------------------------------------------
------------------------------------------------------------
------------------------------------------------------------
------------------------------------------------------------
------------------------------------------------------------
------------------------------------------------------------
------------------------------------
>hAT-N110_DR|73735
------------------------------------------------------------
------------------------------------------------------------
------------------------------------------------------------
------------------------------------------------------------
------------------------------------------------------------
------------------------------------------------------------
------------------------------------------------------------
------------------------------------------------------------
------------------------------------------------------------
------------------------------------------------------------
------------------------------------------------------------
------------------------------------------------------------
------------------------------------------------------------
------------------------------------------------------------
------------------------------------------------------------
------------------------------------------------------------
------------------------------------------------------------
------------------------------------------------------------
------------------------------------------------------------
------------------------------------------------------------
--------------------------------------ctgcgc---ct-gtttagaaa-
----ca--att---gt--------------------------------------------
-----------------agg--tg-------cgcttt-----tac--agcca-aa--aca
---c-----g----t--------aaag--tgc--ca--a-----a-----taa-at-caa
--------gac------aca--t-------------------tta----cta------tt
agca-----t--aa----a-----------acat--g------tg-t-------tctga-
-cttt----------cctt---------------------------cat---------ct
---gcc----------------------------------------------aa------
---------------------------------------------aaa------------
--------agccaact--------------------------------agtca-------
----------t----------------------------gtt------------------
--caa---------cta---ca--------------------------------------
--------------------------------------------cg-----------atc
-ttt--------------aggctaatgtgaggca--tttt--------------------
----ctcttc----attcat----------catttttac-ttt--------ta-------
--------ttt-------------------------------------------------
------------------------------------------------------------
------------------------------------
>hAT-N110_DR|73736
------------------------------------------------------------
------------------------------------------------------------
------------------------------------------------------------
------------------------------------------------------------
------------------------------------------------------------
------------------------------------------------------------
------------------------------------------------------------
------------------------------------------------------------
------------------------------------------------------------
------------------------------------------------------------
------------------------------------------------------------
------------------------------------------------------------
------------------------------------------------------------
------------------------------------------------------------
------------------------------------------------------------
------------------------------------------------------------
------------------------------------------------------------
------------------------------------------------------------
------------------------------------------------------------
------------------------------------------------------------
------------------------------------------------------------
-----a--ctt---gt--------------------------------------------
-----------------agg--tg-------cgcttt-----tac--agcca-aac-aca
---c-----g----t----------ag--tgc--ca--a-----a-----taa-at-caa
--------gac------aca--c-------------------tta----cta------tt
agca-----t--aa----a-----------acat--g------tg-t-------tctga-
-ctta----------cctt---------------------------cat---------ct
---ccc----------------------------------------------aa------
---------------------------------------------aaa------------
--------agccaact--------------------------------agtca-------
----------t----------------------------gtt------------------
--caa---------cta---ca--------------------------------------
--------------------------------------------cg-----------atc
-ttt--------------aggctaatgtgaagca--tttt--------------------
----ctc--------ttcat----------caattttac-ttt--------ta-------
--------ctt-------------------------------------------------
------------------------------------------------------------
------------------------------------
>hAT-N110_DR|73737
------------------------------------------------------------
------------------------------------------------------------
------------------------------------------------------------
------------------------------------------------------------
------------------------------------------------------------
------------------------------------------------------------
------------------------------------------------------------
------------------------------------------------------------
------------------------------------------------------------
------------------------------------------------------------
------------------------------------------------------------
------------------------------------------------------------
------------------------------------------------------------
------------------------------------------------------------
------------------------------------------------------------
------------------------------------------------------------
------------------------------------------------------------
------------------------------------------------------------
------------------------------------------------------------
------------------------------------------------------------
------------------------------------------------------------
-----a--cct---gt--------------------------------------------
-----------------agg--tg-------cgcttt-----tac--agcta-aac-aca
---c-----g----t--------aaag--tgc--ca--a-----a-----taa-at-caa
--------gac------aca--ctta-----------ac--gtta----cta------tt
agca-----t--aa----a-----------acat--g------tg-t-------tctga-
-tttt----------cctt---------------------------cat---------ct
---gcca---------------------------------------------aa------
---------------------------------------------aaa------------
--------agccaaca--------------------------------agtca-------
----------t----------------------------gtt------------------
--caa---------cta---cg--------------------------------------
--------------------------------------------cg-----------atc
-ttt--------------aggcaaatatgaagca--tttt--------------------
----ctcttc----attcat----------caattttac-ttt--------ta-------
--------ttt-------------------------------------------------
------------------------------------------------------------
------------------------------------
>hAT-N110_DR|73738
------------------------------------------------------------
------------------------------------------------------------
------------------------------------------------------------
---------------caagt--tt---g-t--------tt-t-agc--------------
-------agctaaa--------------tgaa---a--gct----aaaact-----aa-g
a---c----ta---a-a------tct---------------at-------cg--t-----
--------tca----aa--------aa--cat----------------a---tt---ttt
t------tt----------a------------gc--ca-----a-aa----ta-------
-----------------aataaaa------------ta--tt---caca-----a---t-
----a-a---a--tg--a---ac--a---------gctaaa-------------------
---------------acaa-----aca-atagt-cac--tg----------aaaaacat-
-----------gaa----ata---actagca---------a--aaa--------agt---
ta-----att--------------------------------------------------
----------t-ca-----------------tctgac-atgtggctgt-ttatagacata
cctgtagat-gg--cgcttttacaaccaaaagacaaagtcaaactcaata--------ac
aaacat-------------------ctcagtaaatagtacatgtgcc-ctgtcta---tt
cttcatctgcc---------------aaaatgtaaac-taggc-----aagct--t-aac
taa--------------------atatgtgatctttag--cat----gaa----------
-----gaggttc--------------atcatttctttataatac--------aaa-gttt
gctt------------ttatttgattatttta--gt--ggca-----tt----c------
-----gtatttatg-ta-----t-----tg---g-----tgtt----t--ggt--t--t-
----ag---t-a---ttca--ttat--------tttat--------at-t-c-----at-
-----ta-----cta-a-g---ag--------g-tt------tgc--a--ga-ag----a
-gat----ca----t-gt------a-a---ac---t--gt---c-c-----a--a--aca
tt------aa-------ac---t-t-----------tgc---tggacagttaatt-----
--ta--------------------tt-----aat--g------ta-tt------------
---------------------------------------c------tac---aat----t
---acagaaac--------------------------aaatatatga----aaa--ctaa
-ata-------gaaatg--tgttt-------acaa---a-at---aaa----------ac
ct---------aaaca--------aaaac--------taac-------aa--aacc-a--
----------c-----------------------------------------------aa
c-taa--------actg----a-----aa-------tttat-----agc----------a
aa------ct---------taaa-------------aat-agaat-------ca---a--
----aat-----------aaa--------gatc---------------------------
----t----a----attt--------aa--aaatg-----ta-----aaaataaa-----
---ttaacctt-------------------------------------------------
------------------------------------------------------------
------------------------------------
>hAT-N110_DR|73739
------------------------------------------------------------
------------------------------------------------------------
------------------------------------------------------------
------------------------------------------------------------
-----------------------------------------------------------a
aa-------ta---t-a------act----------------------------------
---------------ta-------------------------------------------
-----------------------------------------ctacagt------------
------------------------------------------------------------
----------a-ctg------aa----------------aa------------act-aac
g-----------------------------------------------------------
-----------------------ga--cataa-----------aataa------------
-----gaattagca----------------------------------------------
------------------------------------------------------------
------------------------------------------------------------
------------------------------------------------------------
------------------------------------------------------------
------------------------------------aagc------aaagta--------
------------------------------------------------------------
-----------------------------------------a----t-------------
------tcttt-----------t--------------------------------c--ag
----a-------------------------------------------------------
-----------------------g--------------------------ta--------
-------------ctca-----------------tt--tg---gtt--ggaaa-a-----
----------------------tctgac-------ctgcg--------gctgtt---aag
agaa--------acac-------tggt-------------------------agatggca
-----------acc-------------------aa---acaca-----------------
atagtca-----------------------------------------------------
----------------ag-------------------cata-------------------
------------------------------------------------------------
----------t------cagta--------------------------------------
--taa----------------------ac-------------------------------
------------------------------------------------------------
------------------gaaa--------------------------------------
--------------ac--------------------------------------------
------------------------------------------------------------
------------------------------------------------------------
------------------------------------
>hAT-N110_DR|73740
------------------------------------------------------------
------------------------------------------------------------
------------------------------------------------------------
------------------------------------------------------------
------------------------------------------------------------
------------------------------------------------------------
------------------------------------------------------------
------------------------------------------------------------
------------------------------------------------------------
-----------------a---aa---------------taa--------tc---------
-----------------------------tgac-ctt--tc-------------------
---------------ttcatt----------------------tgc--------------
------caataaa-----------------------------------------------
------------------------------------------------------------
------------------------------------------------------------
------------------------------------------------------------
-----------------------------------------------------------a
tgtaaaca----------------------------------------------------
-a----------------------------------------------------------
-----------------------------------------a------------------
---------------g------ca---tgt---t-----taac----t--aca--t--a-
----ca---c-t---at--------------------------------ct-------t-
-----taat---atg-aagcttatcctaa-ttatttattagatgt--a--tt-tg----t
-gtg----ga----t-gt------g-g---gtc-at--gt---a-c-----a--a--act
------ttg-----------------------------c---t------ttggtc-----
--ga-----a--ac----------taga----at--t------gc-t-------ctgg--
---tt------aa--tctgtt------------ca---ac------tag---att----t
---attcaaacta--aag-ccac-----------ta-caacaaacta----aaa--tgaa
--------actgaaat--tgacagc------aaaa---t-ct---aaa----------aa
tg---------atatc----------------------aa--------aataaaaa-a--
----------c------taa--------tttaaa--------agtgaa------------
----a--------acta----t-----aataatctaaatctat---------------ta
gttat---------------aaa------------a----agg-----ttaact---g--
----aaa-----------taa--------aataa--------------------------
--------------------------ca---atta-----------gcaa-aaa------
------------------------------------------------------------
------------------------------------------------------------
------------------------------------
>hAT-N110_DR|73741
------------------------------------------------------------
------------------------------------------------------------
------------------------------------------------------------
------------------------------------------------------------
------------------------------------------------------------
------------------------------------------------------------
------------------------------------------------------------
------------------------------------------------------------
------------------------------------------------------------
------------------------------------------------------------
------------------------------------------------------------
----------------ttgtg----------------------tgg--------------
------ttttagt-----------------------------------------------
------------------------------------------------------------
------------------------------------------------------------
------------------------------------------------------------
------------------------------------------------------------
------------------------------------------------------------
------------------------------------------------------------
------------------------------------------------------------
----------------------------gc---a-----tgat----t--att--t--g-
----at---t---------------------------------------ttt-----at-
-----tact---aag-aggtttgagc---------------------------------a
-att----aa----t-gt------t-a---gc---t--gt---a-c-----a--a--aca
------cta-------aac---t-t-----------tgc---t------ctgg-------
--------------------------------ac--a------tg-t-------tctg--
---tt------aac-tttact------------aa---ag------aag---aaa----a
---ac--aaacca--aaactaa-----------------atatataa----aaa-acaaa
--------atagaaat--gtgttc-------acaa---a-ac---aaa----------aa
cg---------aaact----------------------aac-------aa--aact-a--
----------t------taa--------tcaaag--------tta-----agt---aaag
c-taa--------attg----g-----aatt-------tacag---------------ta
aactt----------------aa------------aaac-agt-------atca---c--
----aat-----------taa--------a------------------------------
------------------------------------------------------------
------------------------------------------------------------
------------------------------------------------------------
------------------------------------
>hAT-N110_DR|73742
------------------------------------------------------------
------------------------------------------------------------
------------------------------------------------------------
------------------------------------------------------------
------------------------------------------------------------
------------------------------------------------------------
------------------------------------------------------------
------------------------------------------------------------
------------------------------------------------------aa--tt
------a---a-aat--a---ag--t---------ac-taa--------a----------
------agtattg-----------gtt-a-------------------------------
------------------------------------------------------------
------------------------------------------------------------
--------------------------aaaa-------t----------------------
------------------------------------------------------------
------------------------------------------------------------
--------------------------aaaataaaaat-aaaa------------------
------------------------------------------------------------
------------------------------------------------------------
------------------------------------------------------------
----------------------------------------------------------a-
----ca---c-a---at-----------------------ata-----------------
------------------------------------------------------------
--------------t-------gaaaa--------t--gt---a-c-----a--a-----
------cca---------------------------------------------------
------------------------------------------------------------
--------------------------------------------attaa---aac----a
gtcactgaaaacat----------------------------------------------
------------------------------------------------------------
------------tact--------gaaata------------------aa-------a--
----------t-----------------------------------------------aa
c-aa--------------------------------------------------------
----------------------------------ttagc------------------a--
----aa------------------------------------------------------
------------------------------------------------------------
------------------------------------------------------------
------------------------------------------------------------
------------------------------------
>hAT-N110_DR|73743
------------------------------------------------------------
------------------------------------------------------------
------------------------------------------------------------
------------------------------------------------------------
------------------------------------------------------------
------------------------------------------------------------
------------------------------------------------------------
------------------------------------------------------------
------------------------------------------------------------
------------------------------------------------------------
------------------------------------------------------------
------------------------------------------------------------
------------------------------------------------------------
------------------------------------------------------------
------------------------------------------------------------
------------------------------------------------------------
------------------------------------------------------------
------------------------------------------------------------
------------------------------------------------------------
------------------------------------------------------------
------------------------------------------------------------
------------------------------------------------------------
------------------------------------------------------------
------------------------------------------------------------
------------------------------------------------------------
------------------------------------------------------------
-----------aac-taaa---------gct--aa---acc--aagtaa---act----a
---actaaagtc----------------------------------------------aa
--------gctgaaatt-------------------------------------------
-------------tat--------agcat--------taatg------------------
------------------------------------------------------------
t-taa--------aata----a-----aa-------ac----------------------
------------------------------------------------------------
---aaattt---------aaa---------------------------------------
---------a----aggc--------aa---aacta-----------taa-taa------
-------ctttg------------------------------------------------
------------------------------------------------------------
------------------------------------
>hAT-N110_DR|73744
------------------------------------------------------------
------------------------------------------------------------
------------------------------------------------------------
------------------------------------------------------------
------------------------------------------------------------
------------------------------------------------------------
------------------------------------------------------------
------------------------------------------------------------
------------------------------------------------------------
------------------------------------------------------------
------------------------------------------------------------
------------------------------------------------------------
------------------------------------------------------------
------------------------------------------------------------
------------------------------------------------------------
------------------------------------------------------------
------------------------------------------------------------
------------------------------------------------------------
------------------------------------------------------------
------------------------------------------------------------
------------------------------------------------------------
------------------------------------------------------------
------------------------------------------------------------
------------------------------------------------------------
------------------------------------------------------------
-------------------------at---agat-gg-------tgt-------ttcaca
-----------tcc-------------------aa---acac-----------ct-----
-cagtcaagcacatg-----------------------attata----tacaaaa-----
-gcat-------------cttacag-------tac---aaat--aaaacatgtttt--at
at--gttctt---aatac-----taaaactatt---------------gataggaa----
---aacatttt------aca------attcacaataa--atgaaaagtgaaatt--acaa
c-tgaattaaaaaagta---ta------a-----gtcattctgaga------gctaataa
acact-cattctgtg------------------gtgaa----------------------
----aatctgacctg---------------------------------------------
------------------------------------------------------------
------------------------------------------------------------
------------------------------------------------------------
------------------------------------
>hAT-N110_DR|73745
------------------------------------------------------------
------------------------------------------------------------
------------------------------------------------------------
------------------------------------------------------------
--------------a-------------tgaa---a--cta---------------tt-a
a---c----ta---a-a------act---------------ac-------tc--tt----
---------ca----aa--------aa--aaa----------------g---tt---gta
-------tt----------a------------ac--tg-----a-aa----t---aaa--
--acaaaa----------------------------ag--at---taca-----a---t-
----a-a---a--tgg-a---aa--a---------ac-taa--------a---act-aa-
---at-aaaagt------ac--actga-agagc-gaa--ct---------gaaaaata--
-----------------------taa-tctgt--------t--cat--------aat---
----------------------------------------tttatttgtgtcgttat-ta
---ct-----a-aaatgtttgc-aatagaa-t----------------------------
-----------------------------------------aaggg-acaatat-tgtgc
aaacac------------------------------------------------------
--------------------------------------aaaac-----tt----------
------------------------------------------t----aaacac-------
----caaagattt-------------------------------------------tttt
tatt------------taac----------------------------------------
------------------------------------------------------------
------------------------------------------------------------
------------------------------------------------------------
------------------------------------------------------------
tt----gtca-------ac---t-t-----------tgc---t-----------------
------------------------------------------------------------
---------------------------------aa---ac------tag---aat----t
---atta-----------------------------------------------------
-aaac------taaaca--t--------------------ac---aaa----------aa
ct---------aaatagaaatgcacaaaa--------taa--------aa--agta-a--
----------c------taaaatatctattaaa-------t----atact-a-----aaa
c-taa--------attg----a-----aa-------tgaac-----agc----------a
aa------tg---------ttaa-------------cat-agtat-------caa--aa-
------t-----------aaa--------aa--------ctaagtt------a-------
---aa----a----aggt--------aa---atct-----at------aa-taa------
-------cctt-------------------------------------------------
------------------------------------------------------------
------------------------------------
>hAT-N110_DR|73746
------------------------------------------------------------
------------------------------------------------------------
------------------------------------------------------------
------------------------------------------------------------
------------------------------aa---a--atg---------------aa-a
a---c----ta---a-a------gat--tt-------aactgt-------tg--gt----
---------ca----aaa------aaa--aga----------------------------
--------t----------a------------ac--tg-----a-aa----t---aa---
-----------------aatacac------------aa--at---caca-----a---t-
----g-a---a--tg--a---aa--a---------ac-taa--------a---act-aa-
---ct-aaaact------a-----a-a-acag-------------------------t--
------------tg----ctg---a--aata---------a--aat--------aat---
-a-----attag----caaaataatatatat----------tttt---------------
------------------------------------------------------------
------------------------------------------------------------
------------------------------------------------------------
-acaattaatg--------------agcac------------------------------
------------------------------------------------------------
------------------------------------------------------------
------------------------------------------------------------
------------------------------------------------------------
------------------------------------------------------------
------------------------------------------------------------
------------------------------------------------------------
------------------------------------------------------------
------------------------------------------------------------
------------------------------------------------------------
------------------------------------------------------------
------------------------------------------------------------
------------------------------------------------------------
------------------------------------------------------------
------------------------------------------------------------
------------------------------------------------------------
------------------------------------------------------------
------------------------------------------------------------
------------------------------------------------------------
------------------------------------------------------------
------------------------------------
>hAT-N110_DR|73747
------------------------------------------------------------
------------------------------------------------------------
------------------------------------------------------------
------------------------------------------------------------
------------------------------------------------------------
------------------------------------------------------------
------------------------------------------------------------
------------------------------------------------------------
------------------------------------------------------------
------------------------------------------------------------
------------------------------------------------------------
------------------------------------------------------------
------------------------------------------------------------
------------------------------------------------------------
------------------------------------------------------------
----------------------------------------------------------tc
ctttatttgcc-aaaatgt--------------aaac-aagta-----gtgtt--a-aac
tacatacatg--------------------atatttaa--aat----aaa----------
-----gaagttt-------------------atcttcataattt--------ttactgtc
attta--------------tttttt-------gtaagttgta-----tttgt--------
---gtggttttgag-t------t-----ta---g-----tgtt----t--gtt--c--a-
----aa---c-c---a-----ttg---------tttt-------attt-t-t-----at-
-----ga-----ctg-agg---tg--------g-tt------tac--a--ca-ac----a
-gtt----aa----t-gt------a-a---gc---t--gt---g-c-----a--a--ac-
-----actga-------ac---t-t-----------tgc---t-----------------
------------------------------------------------------------
------------------------------------------------------------
------------------------------------------------------------
------------------------------------------------------------
------------------------------------------------------------
--------------------------------------------ctggtca------aca
c-tgg--------acat----g-----tc-------ctgat-----agc-----------
------------------------------------------------------------
------------------------------------------------------------
------------------------------------------------------------
------------------------------------------------------------
------------------------------------------------------------
------------------------------------
>hAT-N110_DR|73748
------------------------------------------------------------
------------------------------------------------------------
------------------------------------------------------------
-------------aagacaa--aa---a-a--------at-a-aactt------------
-----------aaac----------tcacaaa---a------------------------
------------------------------------------------------------
------------------------------------------------------------
------------------------------------------------------------
------------------------------------------------------------
------------------------------------------------------------
------------------------------------------------------------
------------------------------------------------------------
------------------------------------------------------------
------------------------------------------------------------
-------------------------------cca---------------------tataa
a-----------------------------------------------------------
----------------------------------------------acaaact--a-aac
caaaa------------------------------------------caaaaaatctgaa
------------------------------------------------------------
atttac------------------------------------------------------
------------------------------------------------------------
------------------------------------------------------------
--agaag-----atg-t-a---aa--------a-at------tgt--a--tc-aa----a
-gca----aa----g-ct------a-a---tt---t--a------------a--a--act
------ccaa-------aa---t-tat-------aatga---t------cttgtc-----
--tt-----t--aa----------tgttaaaaac--at-----tt-g-------tctc--
---aa------agc-tttgtta------ttt--tt---ta------cac---aaa----t
---gttgcatttg--cat---------------------------------gat-tttgg
-at------taattaat--tattc-------aaac---a-at---ta-------------
----ttt----aattt--------taagtt--------ttt-------ag--ttct-g--
----------t------taagagtaatgtaagatgtcaa---agcaaacaa------aaa
c-tac--------acta----a-----aa-------caact-----ggt---------ca
aa------aacatt--ttcctta-------------act-gatat-------ga---g--
----gattaa-------aaaa--------aatc---acaatagatgaa------------
---------a----attt--------ta---aact-----ga------a-----------
------------------------------------------------------------
------------------------------------------------------------
------------------------------------
>hAT-N110_DR|73749
------------------------------------------------------------
------------------------------------------------------------
------------------------------------------------------------
------------------------------------------------------------
------------------------------------------------------------
------------------------------------------------------------
------------------------------------------------------------
------------------------------------------------------------
------------------------------------------------------------
------------------------------------------------------------
------------------------------------------------------------
------------------------------------------------------------
------------------------------------------------------------
------------------------------------------------------------
--------------------------------------taaagctg-ctgg---------
--------------------ac------------aaaaacacat---------tt---tt
gttaagtaaaataaattac---------------aga-aaaca-----acaat--a-aat
taaaaaat------------------gaaactaactga--aac----gaa----------
-----gaactaaa------------at---------------------------------
---------------------------------taaattataa----ttagc-------t
aaaatattttcaaa-a------t-----tt-aag-----cagt----c--att--t--a-
----aa---c-a---a-----tta---------tttt-------attt-t-t-----at-
-----tg-----cta-a-g---at--------g-tt------tgc--a--ga-ag----a
-gtt----aa----t-gt------a-a---gc---t--gt---g-c-----a--a--ac-
-----actaa-------ac---t-t-----------tgc---t------ttggtc-----
--aa-----c--ac----------tg-----gac--a------tg-t-------tct---
------------------------------------------------------------
------------------------------------------------------------
------------------------------------------------------------
------------------------------------------------------------
------------------------------------------------------------
------------------------------------------------------------
------------------------------------------------------------
------------------------------------------------------------
------------------------------------------------------------
------------------------------------------------------------
------------------------------------------------------------
------------------------------------
>hAT-N110_DR|73750
------------------------------------------------------------
------------------------------------------------------------
------------------------------------------------------------
------------------------------------------------------------
------------------------------------------------------------
------------------------------------------------------------
------------------------------------------------------------
------------------------------------------------------------
------------------------------------------------------------
------------------------------------------------------------
------------------------------------------------------------
------------------------------------------------------------
------------------------------------------------------------
------------------------------------------------------------
------------------------------------------------------------
------------------------------------------------------------
------------------------------------------------------------
------------------------------------------------------------
-------------------------------------------atgt-----acgtatta
tcttttgaatg----gaagtttgtctaaatttttacgttgca-----ttt----------
-gtatgtttttggg-t------t-----ta---g-----tgtc----t--gtc--c--a-
----aa---c-t---g-----t-----------tt-------gtgtat-t-t-----at-
-----ta-----cta-a-a---ag--------g-tt------tgc--a--ca-ag-----
---------a----g-aa------a-a---gc---a--tt---a-a-----a--a--gca
------tgaa-------ac---t-t-----------ttc---t------ttggt------
-cta-----c--ac----------tg-----aat--g------gg-t-------ttt---
--gcc------agc-t----------ctgct--at---att------gg---aat----t
caaactaaaact--------------------------------------aaaa-cctaa
--------atataaatg--tattt-------tcaa---a-at---aaa----------aa
ct---------aaact--------aaaat--------gtac-------aa--cact-a--
----------t------taa--------tgaatc-----------------------aaa
c-ta-----------------a-----aa-------ct----------------------
------------------------------------------------------------
------------------------------------------------------------
------------------------------------------------------------
------------------------------------------------------------
------------------------------------------------------------
------------------------------------
>hAT-N110_DR|73751
------------------------------------------------------------
------------------------------------------------------------
------------------------------------------------------------
------------------------------------------------------------
------------------------------------------------------------
------------------------------------------------------------
------------------------------------------------------------
------------------------------------------------------------
------------------------------------------------------------
------------------------------------------------------------
------------------------------------------------------------
------------------------------------------------------------
------------------------------------------------------------
------------------------------------------------------------
------------------------------------------------------------
------------------------------------------------------------
------------------------------------------------------------
------------------------------------------------------------
------------------------------------------------------------
------------------------------------------------------------
-------tttagg---------------ca--------ctgct----g--gtt--t--a-
----ag---c-a---a-----ttcattt----------------attt-t-t-----at-
--------------------caag-------ag-gt------tta--c--aa-ag----a
-gtt-----------------------------------------------------aca
------ataa-------ac---t-t-----------tgc---c------ctggtc-----
--aa-----c--ac----------ca----------------------------tctg--
---tt------aat-tct----------gat---a---ac------tac---aat----t
---actaaatctg-----------------------------------------------
--------------------------------------a-ac-ctaat------------
-----------a------------------------------------------------
------------------------------------------------------------
------------------------------------------------------------
------------------------------------------------------------
------------------------------------------------------------
------------------------------------------------------------
------------------------------------------------------------
------------------------------------------------------------
------------------------------------
>hAT-N110_DR|73752
------------------------------------------------------------
------------------------------------------------------------
------------------------------------------------------------
------------------------------------------------------------
------------------------------------------------------------
---------ta---a-a------gct---------------at-------tg--gt----
---------ca----aa-------aaa--act----------------t---tt---ttg
-------tt-----------------------ac--tg-----a-aa----t---aac--
--at---------------tttaa------------aa--ta---cacacacaca---c-
----a-c---a-cac--a---aa--a---------ac-taa--------a---act-aa-
---at-gaaact------a-----aca-aaatt-aac--tg------------aaac---
-------------a----ctg---a--aata---------a--aat--------aat---
-a-----attat------caaaaaca----------------------------------
------------------------------------------------------------
-------at-aa--taatttcagaactaa------------------------------t
aataac-------tcattctgtgg---tgga----aaaatctgaatt-gggtctt-----
------------------------------------------------------------
----------------------------------------ttt----aga----------
-----gaaacat---attgcagt-------------------------------------
------------------------------------------------------------
------------------------------------------------------------
------------------------------------------------------------
------------------------------------------------------------
------------------------------------------------------------
------------------------------------------------------------
------------------------------------------------------------
------------------------------------------------------------
------------------------------------------------------------
------------------------------------------------------------
------------------------------------------------------------
------------------------------------------------------------
------------------------------------------------------------
------------------------------------------------------------
------------------------------------------------------------
------------------------------------------------------------
------------------------------------------------------------
------------------------------------------------------------
------------------------------------
>hAT-N110_DR|73753
------------------------------------------------------------
------------------------------------------------------------
------------------------------------------------------------
------------------------------------------------------------
------------------------------------------------------------
------------------------------------------------------------
------------------------------------------------------------
------------------------------------at-----t-agc---c--a-----
------------------------------------------------------------
------a---a--aa--a---aa--t----------------------------------
------------------------------------------------------------
------------------------------------------------------------
------------------------------------------------------------
------------------------------------------------------------
------------------------------------------------------------
--------------------------------tgtaaa----------------------
--------------------------------ctagc-ca---------tagc--t-aac
tacataagatcc------------------------------------------------
--------------------------------------------------------attt
g-tc-----------tgaattcatataaac--------tgca-----tttg---------
--tatggttttgtg-t------t-----gt---g-----tttg----t------------
------------------------------------------------------------
-----------------------------------t------caa--a--aa-aa----t
-att----ac----t-aa------g-a---gg---t--tt---g-c-----a--a--act
aa----------------------------------------------------------
------------------------------------------------------------
---------------------------------aa---ac------taa---aat----t
---actaaaacag-----------------agacca--aatatata---a-aaa------
----------------------------------a---a-at---caatg------ttca
-----ca----aaact--------aaaacg--------aac-------aa--aacc-g--
----------t------taa--------taagg---------aaaaaaaaa------aaa
a-aga--------actg----a-----aa-------tttac-----ag----------ca
ca------tttt---------aa-------------aat-agtat-------cg---a--
----aat-----------aag--------tact---aattt-------------------
--aaa----a----atgcaatttggtaa---aact-----at-----tgg-tta------
--gtattcgtta-----------actgaaatgttaacactgctgtcactgaaaaaca---
------------------------------------------------------------
----aaagtaaa------------------------
>hAT-N110_DR|73754
------------------------------------------------------------
------------------------------------------------------------
------------------------------------------------------------
------------------------------------------------------------
-----------------------------taa---a--acc----aaaac----------
---------t-------------------------------at-------tg--gc----
---------ca-----a--------aa--aca----------------t---tt---tct
-------tt----------a------------ac--ta-----a-ac----a---aa---
-----------------aaatgta------------aa--att--taat-----t---aa
caaca-g---t--tt--a---ct--g---------aa-caa--------a---tta-aa-
---tg-aaaaaa------a-----ata-ataat-aat--ag---------aaa-------
------------------------------------------------------------
--------------------ataat----at----------tctcttttaacattaa-ta
agcac-----t-gattctgtgg-tagaaaa-c-------------------agggaaaca
tctgtagat-t---tattt--------------------------------gta-cagac
aaaat----cata-ttttctata-----taaacataaaaca-------------t---tt
cttcagttgcc--aaat-----------aatgtaaat-gaggc-----atgtt--t-aac
tacat--------------------acacaatcttta-a-tat----aaa----------
-----gaagttt---gtctgaag---------tcttcacaat--------------tctt
actt------------ttatttgctcaagc--------tgaa-----tttc---------
-tgtggtttt--------------------------------------------------
---------------------atat--------attat--------tt-t-tcatttat-
-----ta-----cta-a-g---ag--------g-tt------tgc--a--ca-ag----a
-gtt----aa----t-gt------a-a---gc---t--gt---g-c-----a--a--aca
ct------aa-------cg---t-t-----------tgc---t------ctggtc-----
--ga-----c--ac----------ta-----gaa--g------tg-t-------tctg--
---tt------aac-tca----------ag------------------------------
-------aagcta--aaacta---------------------------------------
------------------------------------------------------------
-------------------------------------aaac-------ag--a-------
------------------aa--------ataaa-------t----aaata-a-----aga
c-tca--------atta----a-----aacttaa--tattt-----tta---------aa
ga------tt---------taaa-------------aat-agtat-------ca---a--
----aat-----------aaa--------aa--------ccaa------tg---------
-taaa----a----atta--------aa---aact-----tt------aa-aaa------
-------ccttg------------------------------------------------
------------------------------------------------------------
------------------------------------
>hAT-N110_DR|73755
------------------------------------------------------------
------------------------------------------------------------
------------------------------------------------------------
---------------------------a-t--------tt-t-agataac----------
----------tgaaa-------------taaa---a--------------------aaag
g--------aa---a-a------aca---------------at-------ta--atgaaa
a-------gta----aaacta-gatga--aat----------------t-aaca---gca
-------gt----------c------------at--tg-----a-aaaac----tgaa--
------------------------------------------------------a---t-
----gca---a-t-----------------------------------------------
------------------------------------------------------------
------------------------------------------------------------
------------------------------------------------------------
------------------------------------------------------------
------------------------------------------------------------
------------------------------------------------------------
------------------------------------------------------------
------------------------------------------------------------
------------------------------------------------------------
------------------------------------------------------------
------------------------------------------------------------
------------------------------------------------------------
------------------------------------------------------------
------------------------------------------------------------
------------------------------------------------------------
------------------------------------------------------------
------------------------------------------------------------
------------------------------------------------------------
------------------------------------------------------------
------------------------------------------------------------
------------------------------------------------------------
---aa-------------------------------------------------------
-----------------------------------tagt------------------a--
----agt-----------ata---------------------------------------
--------aa----------------ta-taaccttt------ttcagaa----------
------------------------------------------------------------
------------------------------------------------------------
------------------------------------
>hAT-N110_DR|73756
------------------------------------------------------------
------------------------------------------------------------
------------------------------------------------------------
-----------------------------------------------aacatttaat---
----------tgaaa-------------taaa---a--------------------aaga
a--------aa---a-c------aca---------------at-------aa--atgaaa
aa-----ggta----aaacat-gataa--a--------------------aaca---gca
-------gt----------c------------at--tg-----a-aaaac----taaatg
aaataaaattatatgcaaaaaaaattt-tttttcagaattattttcataatgata---t-
----ata---a-tat------ta---------------taa-------tt---att-ata
t-----acaatatattatata-atata-tatat---------------atatatatata-
-----------taatgttttaaata--aatat-------aa--aa-----------tgt-
---gtctatc-----c----------------------------ttcttaatctgcc-aa
aacatg----------------------ga------------------------------
------------------------------------------------------------
------------------------------------------------------------
---------------------------------------------------------gac
tacacaagcttaact--------gtatattatctttaa--cat----gaaga--------
---------ttgg------------tcccaattcgtccacattt--------ttact---
------tcaag--------------------------ttgca-----ttaa---------
---atgtttgtaag-t------t-----ca---g-----tgtc----t--gtt--c--a-
----aa---c----ca---------------------------------t-t-----at-
-----------tttact-t---a------------------------aa-cat------t
-ttc----tt----t-at-----aa-a---at----------------------------
------------------------------------------------------------
------------------------------------------------------------
----------------------------------------------taa---------tt
--taata------------------------------------------caaga------
-gt---------------------------------------------------------
------------------------------------------------------------
---------tt----------------------------------------------aaa
g-gta-------------------------------------------------------
-----------------------------------atgc------------------a--
----ggt-----------gta---------------------------------------
--------ta----------------aa-caaacttt------tcttt------------
------------------------------------------------------------
------------------------------------------------------------
------------------------------------
>hAT-N110_DR|73757
------------------------------------------------------------
------------------------------------------------------------
------------------------------------------------------------
--------------------------------------tt-t-tatgaat----------
---------gaaaac-------------tgaa---t--------c-----------caag
a---t----ta---a-a------agt---------------at-------tg--gt----
-----------------------caga--a--------------aacat---gt---tca
-------ta----------a------------gt--tg-----a-aa----t--gaaat-
------------------------------------------------------a-----
--------------------------------gaaac-tga-------aa---atg-aat
t-----aaactt------------a---------------------------------ca
at-----agttgaa-------------attcaaactaaata--aag--------------
------tact------------------------g---------at--------------
------------------------------------------------------------
------------------------------------------------------------
------------------------------------------------------------
------------------------------------------------------------
------------------------------------------------------------
------------------------------------------------------------
------------------------------------------------------------
------------------------------------------------------------
------------------------------------------------------------
------------------------------------------------------------
------------------------------------------------------------
------------------------------------------------------------
------------------------------------------------------------
------------------------------------------------------------
------------------------------------------------------------
------------------------------------------------------------
------------------------------------------------------------
------------------------------------------------------------
------------------------------------------------------------
------------------------------------------------------------
------------------------------------------------------------
------------------------------------------------------------
------------------------------------------------------------
------------------------------------------------------------
------------------------------------
>hAT-N110_DR|73758
------------------------------------------------------------
------------------------------------------------------------
------------------------------------------------------------
------------------------------------------------------------
------------------------------------------------------------
------------------------------------------------------------
-------------------------------t--------------------tt-tgtta
------ct-----------------------gata-ta-----c-agtta----ttta--
------------------------------------aac---------------------
----aat---c------ac--aa---------------cta---a----a---act-aaa
t-----gaaacta-----------ac----------------------------------
--------------------a---a--aaaaa-----------aa---------------
taa--tg-----------------------------------------------------
-a----------------------------------------------------------
------------------------------------------------------------
------------------------------------------------------------
------------------------------------------------------------
------------------------------------aa--------taaa----------
------------------------------------------------------------
------------------------------------------------------------
----------------------------------------gtt----tt------c--ag
----aa----------------------------------------tt--------aat-
----------------a-----ag--------------------------ca--------
-------------ctcat---------------ttt--gt---ggc---agaatg-----
----------------------tttgac-------ctgcggctgt----ttcg-------
-aga---aac--acc---------agt---aggt-gg------tgct-------tataca
-----------gac------------------aaac--a---------------------
------------------------------------------------------------
------------------------------------------------------------
------------------------------------------------------------
------------------------------------------------------------
------------------------------------------------------------
------------------------------------------------------------
------------------------------------------------------------
------------------------------------------------------------
------------------------------------------------------------
------------------------------------------------------------
------------------------------------
>hAT-N110_DR|73759
------------------------------------------------------------
------------------------------------------------------------
------------------------------------------------------------
------------------------------------------------------------
------------------------------------------------------------
-----------------------------------------ac-------tg--gt----
---------ca----ac--------aa--tat----------------t---tt---ttg
-------tt----------a------------ac--tg-----t-ca----t---aca--
--atttt-----------------------------ag--tttatcaca-----g---t-
----a-a---a--tt--a---ac--a---------ac-taa--------a---act-aa-
---at-gaaact------a-----act-aaaat-aac-----------tgaaaaaagt--
------------ta----taa---a--aata---------t--------ata--tat---
-a-----tatatata-tatatatatatatatata----------tttacagaattta-ta
agc-----act-gattttgtgg-tggaaaa-tgtga-cctgcagctgt-ttagagaaaca
ccagtagat-gg--cgctaata---------------------------g--------ag
aaaaacagacaaa-----------------------------------catgatt-----
------------------------aaaatatgtcagt-taggc-----atgtt--t-aac
---------------t------------------------tgt----tgaa---------
-----gacgttt-------------------gttttcatttctt------------tttt
attt--------------------------------------------------------
-----tatttttga-tt-----t-----cc---g-----tgtc----t--atttct--g-
----tg--tc-a---a-----ttat--------tttat--------ct-t-t-----at-
-----ga-----ctg-a-g---ag--------g-tt------tgt--a--ta-ag----a
-gtt----aa----c-gt------a-a---ac---t--g----a-c-----a--a-----
-------aca-------ct---t-t-----------tat-----------ttact-----
--aa-----g--ac----------ta-----aaa--c------tg-t-------aact--
---a-------------------------------------------------------a
---atac-----------------------------------------------------
-----------aaattg--cattc-------acaa---a-at---aaa----------aa
ct---------aaaat--------aaaa--------------------------cc-a--
----------t------taa--------taaaa------------ccagt-t-----aaa
a-taa--------actg----a-----aa-------tttac-----agc----------a
aa------tt---------taaa-------------aat-ag-ta-------cag--aag
-t-catt-----------aaa--------aatg------cta------------------
----a----a----ctat--------aa--taacc-----ttg-----------------
------------------------------------------------------------
------------------------------------------------------------
------------------------------------
>hAT-N110_DR|73760
------------------------------------------------------------
------------------------------------------------------------
------------------------------------------------------------
-----------------------------t--------tt-t-tgtttac----------
----------tcaat-------------taag---a--------c-----------aata
a---------a---a-a------aat---------------gt-------tt--actaaa
---attaaatga---aactatt-ttaa-----------------aatgt---tt---gtt
-------t-----------------------------------g-aattcct--gtttgt
atatgaattttaatattacttagaggtt---tgctcaaga---gtcatgtgc-taca---
----aac---a-cta--a---aa-tt-t-agtctggt-tga-------ca---ctg-cac
t-----tgtttt------------aac-ccata-aac--ta---------gaatgactga
-------aactaaa-------------tgtg-taaaaaata--gat--------------
------gttc------------------------a---------caaaaaa----aaaac
aa----------------------------------------------------------
------------------------------------------------------------
------------------------------------------------------------
---------------------------------------------------------aac
c-----------------------------------aa--------taa-----------
------------------------------------------------------------
---------------------------------------tga----a-------------
----------------------a-----cg------a-----------------------
-----a--cta---aac-------------------------------------------
------------------------------------------tga--aatg---------
---ta---ca----g--------caaa--ttttaaa--------at----ggt-at-tga
aa----taaaa--------------------------ac--ttat----tta-----aaa
a-----------------------------------------------------------
------------------------------------------------------------
------------------------------------------------------------
------------------------------------------------------------
------------------------------------------------------------
------------------------------------------------------------
------------------------------------------------------------
------------------------------------------------------------
------------------------------------------------------------
------------------------------------------------------------
------------------------------------------------------------
------------------------------------------------------------
------------------------------------
>hAT-N110_DR|73761
------------------------------------------------------------
------------------------------------------------------------
------------------------------------------------------------
------------------------------------------------------------
------------------------------------------------------------
------------------------------------------------------------
------------------------------------------------------------
------------------------------------------------------------
------------------------------------------------------------
------------------------------------------------------------
------------------------------------------------------------
------------------------------------------------------------
------------------------------------------------------------
------------------------------------------------------------
------------------------------------------------------------
------------------------------------------------------------
------------------------------------------------------------
------------------------------------------------------------
------------------------------------------------------------
------------------------------------------------------------
------------------------------------------------------------
------------------------------------------------------------
------------------------------------------------------------
---------a----t-ta------a-c---at-----------a-a-----a--c--att
------tttg--------------------------------------------------
------------------------------------------------------------
-----------------------------------------------aa---aca----a
---actaaaacta--cc-------------------------------------------
---------ctgaaat--ttacag-------aaaa---t-gt---aaa----------aa
ta---------gtatg----------------------ga--------aataaaag-c--
----------t------tgt--------ttaaat--------tgtaa-------------
----a--------gcta----a-----aacagcc------cag---------------cc
gaac--------------------------------------------------------
------------------------------------------------------------
------------------------------------------------------------
------------------------------------------------------------
------------------------------------------------------------
------------------------------------
>hAT-N110_DR|73762
------------------------------------------------------------
------------------------------------------------------------
------------------------------------------------------------
------------------------------------------------------------
------------------------------------------------------------
------------------------ct-----------------------------ttt--
--------aca----gacaa----aaa--cct----------------------------
-------------------c------------ag--tc-----a-gga------------
--------------------------------------------gcacg-----a---t-
----t-a---t-gtcc-a---aa--a---------acttaa-------------------
------------------------------------------------------------
----------------------------------------aa-cat--------------
-----ctgtt-----t--tat-----------------------ttttcttcatctacta
aa---------ata----------------------------------------------
--tgt-------------------------------------------------------
------------------------------------------------------------
---------------------------------aaac-taggc-----atgtt--t-aac
tgcaca-----------------t--aaacagctttta--tat----aaa----------
-----gaag-------------------------------------------ttacttga
attgaaattgc-------------------------------------------------
-ttgtggttttagg-t------t-----ta---t-----tgtt----t--gtt--t--a-
----aa---t-t---a-----tta--------ttttac----attgtt-t-t-----at-
-----ta-----cta-a-g---ag--------g-tg------tgc--a--ta-ag----g
-gttt----a----t-gt------a-a---ac---t--tt---g-c-----a--a-----
-----------------ac---t-t-----------tgc---t------ctggt------
-cag-----c--cc----------tg-----gat--g------tg-t-------tc----
---------------t--------------------------------------------
---gtaaatgtgt--tcactaaa-----------tg--aaa-------------------
--------------atg--tgttc-------acaa---a-at---aaa----------aa
ct---------aaact--------gaaac--------gaag-------aa--accc-a--
----------t------tca--------tgaaactaa---tg--------------aaaa
c-taa--------actg----a-----ac-------attagag---------------ta
aat---------------ttaac-------------aat-agta-------tta---c--
----aat-----------aa----------------------------------------
------------------------------------------------------------
------------------------------------------------------------
------------------------------------------------------------
------------------------------------
>hAT-N110_DR|73763
------------------------------------------------------------
------------------------------------------------------------
------------------------------------------------------------
------------------------------------------------------------
------------------------------------------------------------
------------------------------------------------------------
------------------------------------------------------------
------------------------------------------------------------
------------------------------------------------------------
------------------------------------------------------------
------------------------------------------------------------
------------------------------------------------------------
------------------------------------------------------------
------------------------------------------------------------
------------------------------------------------------------
------------------------------------------------------------
------------------------------------------------------------
------------------------------------------------------------
----------------------------------------------------------ta
a-tt-----------ttaatttttg---gt--------tgta-----tttg---------
--tgtggttttaaa-a------t-----ga---a-----tgtt----t--gtt--c--a-
----tt---t-a---t-----ttatt--------atc--------------------ac-
-----ta-----tga-g-g---------------tt------ttc--a--ca-ag----t
-gtt----aa----t-at------a-a---ac---t--tt---g-c-----a--a--aca
------ttac-------ac---t-g-----------tgt---t------ttggct-----
--ga-----c--ac----------tg-----gac--g------tc-c-------tcca--
---tt------cac-tct----------gat--aa---ac------taa---aat----t
---actaaaacta--aaagtg---------aaacta--aata------------------
-----------gcaatg--tcatcacc----aaaa---a-aa---aaa----------aa
-----ct----gaact--------taaaca--------aac-------ta--aatt-t--
----------t------caa--------tgaac-----------caaacaa------caa
c-tca--------acta----a-----aa-------tgtac-----ag----------ta
aa------ttt----------aa-------------aac-agtat-------ca---a--
----aat-----------ata--------aact---catttt------------------
--aaa----a----atcc--------aa---aact-----a------aaa-taa------
-------ccttg------------------------------------------------
------------------------------------------------------------
------------------------------------
>hAT-N110_DR|73764
------------------------------------------------------------
------------------------------------------------------------
------------------------------------------------------------
------------------------------------------------------------
------------------------------------------------------------
------------------------------------------------------------
------------------------------------------------------------
------------------------------------------------------------
------------------------------------------------------------
------------------------------------------------------------
------------------------------------------------------------
------------------------------------------------------------
------------------------------------------------------------
------------------------------------------------------------
------------------------------------------------------------
------------------------------------------------------------
------------------------------------------------------------
------------------------------------------------------------
------------------------------------------------------------
-----------------------------t--------tgta-----tttt---------
--tgtgattt---a-t------t-----ga---a-----tgtt----t--gtt--c--a-
----tt---t-a---t-----ttatt--------ac------------------------
-----ta-----tga-g-g---------------tt------tgc--a--ca-ag----c
-gtt----aa----t-at------a-a---ac---t--tt---g-c-----a--a--aca
------ttac-------ac---t-g-----------tgt---t------ctggct-----
--ga-----c--ac----------tg-----gac--g------tc-t-------tccg--
---tt------cat-tct----------gat--aa---ac-------------------t
---actcaaacta--aaagtg---------aaacta--aatgtata---a-aaa--ctaa
-atag-------aaatg--tcttcaca-------a---a-at---aaa----------aa
-----ct-----aatc--------taaaca--------aac-------ta--aatt-a--
----------t------taa--------tgaac-----------caaacaa------caa
c-tca--------actg----a-----aa-------tatac-----ag----------ta
aa------ttta---------aa-------------aac-agtat-------ca---a--
----aat-----------ata--------cact---attttt------------------
-gaaa----a----atgg--------aa---aact-----a------taa-taa------
-------ccttgcaaaattg---ctagaaataagattacaatttttggtcaaaaacattg
aaatacaataa-ataaaataaactcaaactaaaa------aaaaaaaaaaaagtcgaaat
aactgaaataaaataa--------------------
>hAT-N110_DR|73765
------------------------------------------------------------
------------------------------------------------------------
------------------------------------------------------------
------------------------------------------------------------
------------------------------------------------------------
------------------------------------------------------------
------------------------------------------------------------
------------------------------------------------------------
------------------------------------------------------------
------------------------------------------------------------
------------------------------------------------------------
------------------------------------------------------------
------------------------------------------------------------
------------------------------------------------------------
------------------------------------------------------------
------------------------------------------------------------
------------------------------------------------------------
------------------------------------------------------------
----------------------------------------------------------tt
a-tt-----------ttaatatttg---gt--------tgta-----tttg---------
--tgtggtttttaa-t------t-----ga---a-----tgtt----t--gtt--c--a-
----tt---t-a---t-----ttatt--------att--------------------aa-
-----ta-----tga-g-g---------------tt------tgc--a--ct-gg----t
-gtt----aa----t-at------a-a---ac---t--tt---g-c-----a--a--tta
------ttac-------ac---t-g-----------tgt---t------ttggct-----
--ga-----c--ac----------tg-----gat--g------tc-c-------tccg--
---tt------tac-tct----------gat--aa---ac------tag---aat----t
---actaaaacta--aaagta---------aaacta--aata------------------
-----------gcaatg--tcatcacc-------a---a-at---aaa----------aa
-----ct----gacct--------taaaca--------aac-------ta--aatt-a--
----------t------caa--------tgaac-----------caaacaa------caa
c-tca--------acta----a-----aa-------tgtaa-----ag----------ta
aa------ttt----------aa-------------aac-agtat-------ca---a--
----aat-----------ata--------aact---catttt------------------
--aaa----a----atcc--------aa---aact-----a------aaa-taa------
-------ccttg------------------------------------------------
------------------------------------------------------------
------------------------------------
>hAT-N110_DR|73766
------------------------------------------------------------
------------------------------------------------------------
------------------------------------------------------------
------------------------------------------------------------
------------------------------------------------------------
------------------------------------------------------------
------------------------------------------------------------
------------------------------------------------------------
------------------------------------------------------------
------------------------------------------------------------
------------------------------------------------------------
------------------------------------------------------------
------------------------------------------------------------
------------------------------------------------------------
------------------------------------------------------------
------------------------------------------------------------
------------------------------------------------------------
------------------------------------------------------------
------------------------------------------------------------
-----------------------------t--------tgta------ttt---------
--tgtgattt---a-t------t-----ga---a-----tgtt----t--gtt--c--a-
----tt---t-a---t-----ttatt--------ac------------------------
-----ta-----tga-g-g---------------tt------tgc--a--cg-ag----c
-gtt----ag----t-at------a-a---ac---t--tt---g-c-----a--t--aca
------ttac-------ac---t-g-----------tgt---t------ctggct-----
--ga-----c--ac----------tg-----gac--g------tc-t-------tccc--
---tt------cac-tct----------gat--aa---ac-------------------t
---acttaaacta--aaagtg---------aaacta--aatgtata---a-aaa--ctaa
-atag-----aaaaatg--tcttcaca-------a---a-at---aaa----------aa
-----ct----aaact--------taaaca--------aac-------ta--aatt-a--
----------t------taa--------tgaac-----------caaacaa------caa
c-tga--------actg----a-----aa-------tgtac-----ag----------ta
aa------ttta---------aa-------------aac-agtat-------ca---a--
----aat-----------ata--------cact---attttt------------------
--aaa----a----atgg--------aa---aact-----a------taa-taa------
-------ccttgcaaaattg---ctagaaataagattacaatttttggtcaaaaacattg
aaatgcaataa-atacaataaactcaaacaaaaa------aaaaaaaaaacagtcgaaat
aactgaaataaaataat-atatatatatatatatat
>hAT-N110_DR|73767
------------------------------------------------------------
------------------------------------------------------------
------------------------------------------------------------
------------------------------------------------------------
-------------aa-------------caaa---a------------------------
a---c----ta---a-a------gct---------------at-------tg--gt----
---------ct----a---------aa--aac----------------a---tt---ttg
-------tt----------a------------ac--cg-----a-aa----t---aaa--
--attaa-----------------------------aa--ac--tcaca-----a---t-
----a-a---a-------------------------------------------------
-------------------------------------------------tgaaaaact--
------------ga----atg---a--aata---------a--------aat--aat---
-a-----att--------------------------------------------------
------------------------------------------------------------
-------------------------------------------------a--------gc
aacaat------------------------------------------------------
------------------------------------------------------------
------------------------------------------------------------
------------------------------------------------------------
------------------------------------------------------------
------------------------------------------------------------
------------------------------------------------------------
------------------------------------------------------------
------------------------------------------------------------
------------------------------------------------------------
------------------------------------------------------------
------------------------------------------------------------
------------------------------------------------------------
------------------------------------------------------------
------------------------------------------------------------
------------------------------------------------------------
------------------------------------------------------------
------------------------------------------------------------
------------------------------------------------------------
------------------------------------------------------------
------------------------------------------------------------
------------------------------------------------------------
------------------------------------
>hAT-N110_DR|73768
------------------------------------------------------------
------------------------------------------------------------
------------------------------------------------------------
------------------------------------------------------------
------------------------------------------------------------
------------------------------------------------------------
------------------------------------------------------------
------------------------------------------------------------
------------------------------------------------------------
------------------------------------------------------------
------------------------------------------------------------
------------------------------------------------------------
-------att--------------------------------------------------
------------------------------------------------------------
------------------------------------------------------------
------------------------------------------------------------
------------------------------------------------------------
------------------------------------------------------------
------------------------------------------------------------
------------------------------------------------------------
---------------t------t----------------tatt-------act-------
----aa--------tacg------------------------------------------
----------------------------------tc------tgc--ac-tagag-----
------tgga-------------tgta--agc---t--gt---g-----caa--ac----
-----actaa-------ac---tgt------------gc---t------gtgctc-----
-------cac--aat---------------gaacg--------tgttctagcgctctgat
---------------------------------ga---ac------tac---gatc----
---actaaa---------------------------------------------------
--------------------------------------------taaa------------
------------------------------------------------------------
------------------------------------------------------------
--taa--------atta---ca-----ta-------------------------------
--------------------------------------------------------tata
t-----------------------------------------------------------
------------------------------------------------------------
------------------------------------------------------------
------------------------------------------------------------
------------------------------------
>hAT-N110_DR|149486
------------------------------------------------------------
------------------------------------------------------------
------------------------------------------------------------
------------------------------------------------------------
------------------------------------------------------------
------------------------------------------------------------
------------------------------------------------------------
------------------------------------------------------------
------------------------------------------------------------
------------------------------------------------------------
------------------------------------------------------------
-------------------------------------------agg-------ttat---
-------cttact-----------------------------------------------
------------------------------------------------------------
------------------------------------------------------------
------------------------------------------------------------
------------------------------------------------------------
------------------------------------gaac------aaaaaccacgaca-
------------------------------------------------------------
------------------------------------------------------------
------------------------------------------------------------
-----a---a-c--tgc-------------------------------------------
---------------tg-----------------ct----------ca--aa-aaacc--
---------------------------------------t-----t----tc--t--gaa
aa---ccgaa--------------------------------------------------
------------------------------------------------------------
------------------------------------------------------------
----ataaacaaca-----------------------------------aaaaa------
---------------------------------------------caa------------
----------caaatg--------aa----------------------------------
------------------------------------------------------------
---ga--------acta----c-----aa-------------------------------
---------------------------------------------------------a--
--ctaaacta--------------------------------------------------
----------------------------------------------ccaa-cag------
-------cccctgaaaaa------------------------------------------
------------------------------------------------------------
------------------------------------
>hAT-N110_DR|149487
------------------------------------------------------------
------------------------------------------------------------
------------------------------------------------------------
------------------------------------------------------------
------------------------------------------------------------
------------------------------------------------------------
------------------------------------------------------------
------------------------------------------------------------
------------------------------------------------------------
------------------------------------------------------------
------------------------------------------------------------
------------------------------------------------------------
------------------------------------------------------------
------------------------------------------------------------
------------------------------------------------------------
------------------------------------------------------------
------------------------------------------------------------
------------------------------------------------------------
------------------------------------------------------------
------------------------------------------------------------
------gttttggc-t------t-----ca--------ttgtt----t--ttt--c--a-
----gg---c-t---a-----atgtttt----------------attt-t-t-----at-
-----tt-----ctc-atatcagg-------ag-tg------tga--a--ta-ta----a
-gctt--------tt------------------------------------a--a--acc
------gtaa-------ac---t-c-----------tgc---t------ctggtc-----
------------------------------------------------------------
------------ac-tct----------gat--aa---ac------tac---aat----t
---actgaaaccg-----------------------------------------------
--------------------------------------a-at-atata------------
-----------aaagc--------gaagcgca-----caata------aa--gactga--
---------------agtaaa--atttatcaaac-----------------------aaa
c-tgaa-------actg----a--actga-----cgtttacag---------------ca
aa----------------ttaaa------------aaat-agtat-------tg---a--
----aat-----------aaa---------------------------------------
---------a--------------------------------------------------
------------------------------------------------------------
------------------------------------------------------------
------------------------------------
>hAT-N110_DR|149488
------------------------------------------------------------
------------------------------------------------------------
------------------------------------------------------------
------------------------------------------------------------
------------------------------------------------------------
------------------------------------------t-------aa--at----
---------aa----aa--------aa--ata----------------c---ac---taa
-------ta---------------------------------------------------
------------------------------------------------------------
------------------------------------------------------------
------------------------------------------------------------
------------------------------------------------------------
------------------------------------------------------------
------------------------------------------------------------
------------------------------------------------------------
------------------------------------------------------------
------------------------------------------------------------
------------------------------------------------------------
------------------------------------------------------------
------------------------------------------------------------
------------------------------------------------------------
------------------------------------------------------------
------------------------------------------------------------
------------------------------------------------------------
------------------------------------------------------------
------------------------------------------------------------
------------------------------------------------------------
------------------------------------------------------------
------------------------------------------------------------
------------------------------------------------------------
----------t------taa--------taaaa-------c----aagc--t-----aaa
a-taa--------actg----a-----aa-------tttac-----agc----------a
aa------ct---------taaa-------------aat-agcac-------tg--tt--
----aaa-----------aac--------ta-----------------att---------
-taaa----a----atga--------aa---aact-----at------------------
------------------------------------------------------------
------------------------------------------------------------
------------------------------------
>hAT-N110_DR|149489
------------------------------------------------------------
------------------------------------------------------------
------------------------------------------------------------
----------taaaggaaga--ctaa-a----------at-t-aaa--------------
-----------atat----------t--tgg-----------------------------
---------------------------------------------------------t--
---------ca----aa--------ac--att--------------------tt---t--
------gtt----------a------------ac--ta-----a-aaa------aaaa--
--aaaa----------------------------------------------------t-
----g-a---a-ata--a---ag--c------------taa--------a---ta-----
-------aca-------------caaa--cagc-tgc--tg---------aaaagc-t--
------------aa----ctg---a--aa----------aa--aat--------gta---
-a-----aaa--------taaaaagaatt-----------------ttctgaattaa-ta
agcaatattca-cgtcagttaa-tacacaa-cctgtt-tc--------------------
------------------------------------------------------------
------------------ctat------------ggtaacgggt--t-caaactt---tc
ttcacttaatataaaatgg--------------------aggc-----ctgtt--t-aac
tacatcattg--------------------attttttt--cat----gaat---------
-----aaagtctg------------tt----------------t--------gtattttt
cataa--------------tttgtactttactttaaattgca-----tttgt--------
---gtggttttgag-t------t-----aa---c-----ggtc----t--gtt--t--a-
----aa---c-a---a-----cta---------tttc-------attt-t-t-----at-
-----ta-----cgg-a-g---ag--------g-tt------tgc--a--ca-ag----a
-gtt----aa----g-gt------a-a---gc---t--gt---g-c-----a--a--ac-
-----actgg-------ctaact-t-----------tgc---t------ctggtc-----
--g-----------------------------------------g-c-------actg--
---tc------aac-tct----------gct--ag---ac------tag---aat----t
---attaaaacg-----------------------a--aatgtat-----aaaa-actaa
-aga------gat-----------------------------------------------
------------------------------------------------------------
------------------------------------------------------------
------------------------------------------------------------
------------------------------------------------------------
------------------------------------------------------------
------------------------------------------------------------
------------------------------------------------------------
------------------------------------------------------------
------------------------------------
>hAT-N110_DR|149490
------------------------------------------------------------
------------------------------------------------------------
------------------------------------------------------------
---------------caagg--ct---a-t--------tt-t-agtaaag----------
----------------------------caaa------acta------------------
---------ta---a-a------act---------------at-------tg--atc---
---------------aa--------aa-tatg--------------------tt---taa
-------------------a------------aa--taat--ta-aat------------
--------------------------------------------tcaca-----------
----aga---a-atgt-a---aa------------ac-taa--------a---acc-aaa
t-----caaactg-----------gca-acggg-tat-----------------------
-----------aaa----ctg----------------------aatta------------
aaa--caatt--------------------------------------------------
------------------------------------------------------------
------------------------------------------------------------
------------------------------------------------------------
------------------------------------------------------------
------------------------------------ag--tac-----------------
------------------------------------------------------------
-----------------------------------------a------------------
----------------------t-----caa--g-----aatt-------gctttc--ag
----aa------------------------------------------tt-----gaat-
----------------------ag--------------------------ca--------
-------------ctcat-----------tgt------gt--tg----ggga--atg---
----------------------tctggc-------ctgc---------ggcggtt--tcg
ggga--------atgc-------ctgc--------ag------catt-------ttcaca
-----------gac-------------------aa---acac------------------
---atca-----------------------------------------------------
----------------g-------------------------------------------
------------------------------------------------------------
------------------------------------------------------------
--t---------------------------------------------------------
------------------------------------------------------------
------------------------------------------------------------
------------------------------------------------------------
------------------------------------------------------------
------------------------------------------------------------
------------------------------------
>hAT-N110_DR|149491
------------------------------------------------------------
------------------------------------------------------------
------------------------------------------------------------
------------------------------------------------------------
------------------------------------------------------------
------------------------------------------------------------
------------------------------------------------------------
------------------------------------------------------------
------------------------------------------------------------
------------------------------------------------------------
------------------------------------------------------------
------------------------------------------------------------
------------------------------------------------------------
------------------------------------------------------------
------------------------------------------------------------
------------------------------------------------------------
------------------------------------------------------------
------------------------------------------------------------
------------------------------------------------------------
------------------------------------------------------------
------------------------------------------------------------
------------------------------------------------------------
------------------------------------------------------------
------------------------------------------------------------
------------------------------------------------------------
------------ac----------tg-----gac--c------tg-t-------tct---
--gtt------aac------------ctcat--ta---attac---taa---atg----t
---atcaaaact----------------------------------------------ac
--------atagaaatg--tgttc-------acaa-----aat--aga----------aa
cc---------aacat--------aaaat--------taac-------aa--aacc-a--
----------t------taa--------tgcaaccaa---ct--------------aaaa
a-tac--------acta----a-----aa-------tttacaa---------------g-
--------------------------------------------------tctcg--a--
----tat-----------aaa--------atcaaa------------------------t
ttgaa----a----atgc--------aa---aactg-----------tac-taa------
-------ccttg------------------------------------------------
------------------------------------------------------------
------------------------------------
>hAT-N110_DR|149492
------------------------------------------------------------
------------------------------------------------------------
------------------------------------------------------------
------------------------------------------------------------
----------------------------caag---gtta---------------------
------------------------------------------------------------
-------------------t----taa--ggt----------------------------
-------------------a------------at--ca-----a-aaa------------
--------------------------------------------ctaaa-----a---c-
----c-g---c-gact-a---aa--a----------------------------------
------------------------------------------------------------
------------------------------------------------------------
--------------------------------------------------ctattggtca
a-----------------------------------------------------------
------------------------------------------------------------
------------------------------------------------------------
---------------------------------aaac-taggc-----atgtt--t-aaa
tcta--------------------tgcgtgatctttaa--tgt----gaa----------
-----gaagtttg------------tcttaatttttcataatgttac--------tttaa
atttgtttct--------------------------gttgca-----ttt----------
-gtgtaattttggg-t------t-----ca---g-----tttc----t--att--c--a-
----aa---a-a---g-----ttg--------ttt--------tattt-t-t-----at-
-----ta-----cta-a-g---ag--------g-tt------tgc--a--aa-at-----
------------------------------------------------------------
------------------------------------------------------------
------------------------------------------------------------
---tt------aga-g----------caaat--tt---aca------aa---tag----t
---atta--------aaataaaa-----------ac------------------------
----------------a--cattt-------aaaa---a---------------------
------------------------------------------------------------
------------------------------------------------------------
------------------------------------------------------------
------------------------------------------------------------
------------------------------------------------------------
---------------tgt--------aa---aacta-----------taa-tag------
-------cctcg------------------------------------------------
------------------------------------------------------------
------------------------------------
>hAT-N110_DR|149493
------------------------------------------------------------
------------------------------------------------------------
------------------------------------------------------------
------------------------------------------------------------
------------------------------------------------------------
------------------------------------------------------------
------------------------------------------------------------
------------------------------------------------------------
------------------------------------------------------------
------------------------------------------------------------
------------------------------------------------------------
------------------------------------------------------------
------------------------------------------------------------
------------------------------------------------------------
------------------------------------------------------------
------------------------------------------------------------
------------------------------------------------------------
------------------------------------------------------------
------------------------------------------------------------
------------------------------------------------------------
------------------------------------------------------------
-----a--cct---gt--------------------------------------------
-----------------agg--tg-------cgcttt-----tac--agcca-aac-aca
---c-----g----t--------aaag--tgc--ca--a-----a-----taa-at-caa
--------gac------aca--t-------------------tta----cta------ta
agca-----c--aa----a-----------acat--g------tg-t-------tctga-
-cttt----------cctt---------------------------cat---------ct
---gcc----------------------------------------------aa------
---------------------------------------------aaa------------
--------agccaact--------------------------------agtca-------
----------t----------------------------gtt------------------
--ca------------a---ca--------------------------------------
--------------------------------------------cg-----------atc
-ttt--------------aggctaatatgaagca--tttt--------------------
----ctcttc----attcat----------catttttac-ttt--------ta-------
------------------------------------------------------------
------------------------------------------------------------
------------------------------------
>hAT-N110_DR|149494
------------------------------------------------------------
------------------------------------------------------------
------------------------------------------------------------
------------------------------------------------------------
------------------------------------------------------------
------------------------------------------------------------
------------------------------------------------------------
------------------------------------------------------------
------------------------------------------------------------
------------------------------------------------------------
------------------------------------------------------------
------------------------------------------------------------
------------------------------------------------------------
------------------------------------------------------------
------------------------------------------------------------
------------------------------------------------------------
------------------------------------------------------------
------------------------------------------------------------
------------------------------------------------------------
------------------------------------------------------------
------------------------------------------------------------
-----a--cct---gt--------------------------------------------
-----------------agg--tg-------cgcttt-----tac--agcca-aac-aca
---c-----g----t--------aaag--tgc--ca--a-----a-----taa-at-caa
--------gac------aca--t-------------------tta----cta------ta
agca-----c--aa----a-----------acat--g------tg-t-------tctga-
-cttt----------cctt---------------------------cat---------ct
---gcc----------------------------------------------aa------
---------------------------------------------aaa------------
--------agccaact--------------------------------agtca-------
----------t----------------------------gtt------------------
--caa---------cta---ca--------------------------------------
--------------------------------------------cg-----------atc
-ttc--------------aggctaatatgaagca--tttt--------------------
----ctcttc----attcat----------catttttaa-ttt--------tca------
------actttaatt---------------------------------------------
------------------------------------------------------------
------------------------------------
>hAT-N110_DR|149495
------------------------------------------------------------
------------------------------------------------------------
------------------------------------------------------------
------------------------------------------------------------
------------------------------------------------------------
aa-ac----ga---a-a------act---------------at-------tg--gtcaa-
-------------------------aa--aca--------------------ttt--tca
-------tt----------a------------ac--tga------aat------aaaa--
----------------------------------------------act-----------
----ata---a-atg--ag--aa------------ac-taa--------a---act-aaa
c-----gaaa--------------------------------------------------
------------------------------------------------------------
-----------------------------------------------------------a
aa----------------------------------------------------------
------------------------------------------------------------
------------------------------------------------------------
------------------------------------------------------------
------------------------------------gt----------------------
------------------------------------------------------------
------------------------------------------------------------
------------------------------------------------t-act-------
----gaaagct----aac---ttaataa------------a---atat-------taatt
ag--ctaaat--------------------------------------------------
------------------------------------------------------------
------------------------------------------------------------
------------------------------------------------------------
------------------------------------------------------------
------------------------------------------------------------
------------------------------------------------------------
---------cagaattttc-----------------------------------------
------------------------------------------------------------
------------------------------------------------------------
------------------------------------------------------------
------------------------------------------------------------
------------------------------------------------------------
------------------------------------------------------------
------------------------------------------------------------
------------------------------------
>hAT-N110_DR|149496
------------------------------------------------------------
------------------------------------------------------------
---------------------------------------agttcag--------------
---------------tactt--ct---a-t--------tt-t-aattaca----------
-------aagcaaggtta-----ttttaagta---a--agga----------------aa
a---a----ta---a-g------act--a-------------c-------ga--cta---
---------------aa------------aca----------------t---tt---tca
-------tt----------t------------ac--tg-----a-aat------gaacaa
----aaaa----------------------------tat-----tct------ga-----
----ata---a-atg--a---------------------aa--------a---tct-ata
tg-a----aac------ta-----aca-aca-----------------------------
------------------ctg---a--tat---------ta--a-------c--------
-a---acataa-------------------------------------------------
------------------------------------------------------------
------------------------------------------------------------
------------------------------------------------------------
------------------------------------------------------------
------------------------------------------------aa----------
ta----------------------------------------------------------
-----------------------------------------a------------------
----------------------ta------------------------------------
------------------------------------------------------------
------------------------------------------------------------
------------------------------------------------------------
------------------------------------------------------------
------------------------------------------------------------
------------------------------------------------------------
------------------------------------------------------------
------------------------------------------------------------
------------------------------------------------------------
------------------------------------------------------------
------------------------------------------------------------
------------------------------------------------------------
------------------------------------------------------------
------------------------------------------------------------
------------------------------------------------------------
------------------------------------------------------------
------------------------------------
>hAT-N110_DR|149497
------------------------------------------------------------
------------------------------------------------------------
------------------------------------------------------------
------------------tt--tt---a-t--------tt-t-gtta-------------
-------aatgtaagatgactataattacaaa---a--acta----------------aa
a---g----cg---a-a------acc--aagtataaaaa----------------ac---
---------------aa-------aaa--aga----------------a---aa---tc-
------att----------aatggaaaaaaatac--tg-----a-aac------aaacc-
----aaa-----------gctaaact---------aaac-----tag------ta-----
----ttg---a-aat--a---aa-------------------------------------
-----------------------------aact-catttaa----------aaatgctta
-------------a----caa---------------------------------------
------------------------------------------------------------
------------------------------------------------------------
------------------------------------------------------------
------------------------------------------------------------
------------------------------------------------------------
------------------------------------------------------------
------------------------------------------------------------
------------------------------------------------------------
------------------------------------------------------------
------------------------------------------------------------
------------------------------------------------------------
------------------------------------------------------------
------------------------------------------------------------
----------------------------------------------t-------aataac
-----------att-------------------g--------------------------
------------------------------------------------------------
------------------------------------------------------------
------------------------------------------------------------
------------------------------------------------------------
------------------------------------------------------------
------------------------------------------------------------
------------------------------------------------------------
------------------------------------------------------------
------------------------------------------------------------
------------------------------------------------------------
------------------------------------
>hAT-N110_DR|149498
------------------------------------------------------------
------------------------------------------------------------
------------------------------------------------------------
-----------------------t---a-t--------tt-t-agt--------------
-----------gga--------------caaa---a--agt----aaaacc-----aa-g
a---a----aa---a-a------act---------------at-------tg--gc----
---------ca----aa--------------a----------------a---ac---taa
-------tttt---tgttaa------------ag--tg-----a-aa----t---aaa--
--gtaata--------------ga------------aa--ct---aacatc---a---t-
----g-a---a--ct--g---aa--a---------tc-tac--------a---ggg-t--
------gtaaccga----a-----a-t-aaaat-aat--aaaa-gcaaaataataatc--
-----------att----ttc---a--gaat---------t--aag--------aat---
-c-----actaat-----------------------------------------------
----------t---ttatgcaaa-----aa----------------------------ca
cctgtagat---taggattttagagctaaaaacaacagtgaagtgc-attaata-tata-
ggaaaa---cat-attttctata------------aaaagattcatt-tttt-------t
cttcatttgcc-aaaaa-----------aaggtaaaa-catac-----atgtt--t-aac
tacatt------------------------atttttga--tat----aaa----------
-----ga--------------------------------agt--------------tttt
at-tt-----------ttattaatttaagt--------tg---------------t----
-----gtttttggg-t------t-----ca---g-----tgtc----t--gtt--c--a-
----ag---c-a---a-----tatt--------tttat--------tc-t-t-----at-
-----ga-----gta-a-g---at--------a-tt------tgc--a---a-gg----g
-gtt----aa----t-gt------t-a---gt---t--gt---g-g-----a--a--aca
ct------aa-------ac---t-t-------------t---g------ctca-------
--------at--ac----------tg-----gac--a------ta-t-------tctg--
---ca------aac-tctg-------------------------actat---tat----g
---actaaaactg--aaactata-----------------tatatat----aaa------
-atta------gaaatg--tgttc-------acga---a-at---aaa----------aa
-----ct----aaa-------------ac--------taac-------aa--aatc-t--
----------t------taa--------tcaaa------------------c-----aaa
c-aaa--------acta----a-----aa-------tttac-----accaa---aa----
-------------------gtac-------------aat-aatat-------ca---a--
----aac-----------aaa--------aa--------ctaatt---------------
-tcaa----a----tagc--------aa---acct-----at------ca-caa------
-------ccttg------------------------------------------------
------------------------------------------------------------
------------------------------------
>hAT-N110_DR|149499
------------------------------------------------------------
------------------------------------------------------------
------------------------------------------------------------
------------------------------------------------------------
------------------------------------------------------------
------------------------------------------------------------
---------------------------------------------------------tga
c------------------a-----------gactatg-----a-aat------------
------------------------------------------------------------
----------a------a---aa---------------taa-------ta---ttt----
----------------------------gcaat-cgc-----------------------
------------------------------------------------------------
------------------------------------------------------------
------------------------------------------------------------
------------------------------------------------------------
------------------------------------------------------------
------------------------------------------------------------
------------------------------------aa----------------------
------------------------------------------------------------
-----------------------------------------a----c-------------
--------------at------t----------aa---------------acc--c----
----a-------------------------------------------------------
------------------------------------------------------------
---tt--------ctcat---------------tct--gt--ag----atga--att---
----------------------tagg----------------------------------
--ga--------atgc-------ctgt---agat-gg------cgcc-------------
---------------------------------aa---at------tac--agacaaact
---atta-----------------------------------------------------
------------------------------------------------------------
------------------------------------------------------------
------------------------------------------------------------
------------------ggca-----aa-------------------------------
------------------------------------------------------------
------------------------------------------------------------
------------------------------------------------------------
------------------------------------------------------------
------------------------------------------------------------
------------------------------------
>hAT-N110_DR|149500
------------------------------------------------------------
------------------------------------------------------------
------------------------------------------------------------
------------------------------------------------------------
------------------------------------------------------------
-------------------------t---------------at-----------------
------------------------------------------------------------
------------------------------------------------------------
------------------------------------------------------------
------------------------------------------------------------
----------------------------------------g-------------------
---------------attttg----------------------ggt--------------
------t-----------------------------------------------------
------------------------------------------------------------
------------------------------------------------------------
------------------------------------------------------------
------------------------------------------------------------
------------------------------------------------------------
------------------------------------------------------------
------------------------------------------------------------
----------------------------ca---g-----tgtc----t--gta--t--a-
----aa---c-t---at--------------------------------att-----ac-
-----tact---aag-agag-------------------ttttgc--t--ca-ag----g
-gct----aa----c-----------a---ag---c--tt---g-c-----a--a--aca
------tta-------aac---t-t-----------tgc---t------ctggtc-----
--aa-----c--ac----------tga-----ac--------------------------
---tt------aac-tgtgct------------aa---at------ta------------
-------------------------------------------tcta----aaa--ctaa
--------aaataaat----gtat-------aaaa---a-ac---taa----------ac
ag---------atgtg------aacaaagaaca-----aaa-------caataacc-c--
----------t------aaa--------caaaac--------cattaaggact---ataa
c-taa--------actg----a-----aatg-------tagag---------------ca
aatt----------------taa------------aaac-aga-------atca---a--
----aat-----------taa--------aacta------------------------at
ttaaa----a----atgc--------ta---aact-----------ataa-taa------
-------cttt-------------------------------------------------
------------------------------------------------------------
------------------------------------
>hAT-N110_DR|149501
------------------------------------------------------------
------------------------------------------------------------
------------------------------------------------------------
------------------------------------------------------------
------------------------------------------------------------
------------------------------------------------------------
------------------------------------------------------------
-------------------------------------------g-agg------tttg--
--a-ac----------------------------------------------------a-
----a-g---a-gtt--a---at-------------------------------------
-------------------------gc--aagc-tgt--tt---------aaaaac----
---------------------------------------ta--aat--------a-----
------------------------------------------------------------
------------------------------------------------------------
----------------------------------tcggtttgttcg-aaa----------
----------------------------------caaaacgtgtttt-gtaaatt---g-
------------------------------------------------------------
------------------------------------------------------------
------------------------------------------------------------
------------------------------------------------------------
------------------------------------------------------------
------------------------------------------------------------
------------------------------------------------------------
------------------------------------------------------------
------------------------------------------------------------
------------------------------------------------------------
-----------------------------tt--aa---at------tag---aat----t
---aataaaatt-----------------aaaacta--catatataa---aaaa-attaa
-at---------------------------------------------------------
------------------------------------------------------------
------------------------------------------------------------
------------------------------------------------------------
------------------------------------------------------------
------------------------------------------------------------
------------------------------------------------------------
------------------------------------------------------------
------------------------------------------------------------
------------------------------------
>hAT-N110_DR|149502
------------------------------------------------------------
------------------------------------------------------------
------------------------------------------------------------
---------------aaaaa--tt--aac--taaaaaataat-aataaatc---------
-------agctaaacta---aatggttttgag---a--atttag-taaactcggtggaaa
a---t----ta---g-a------cct--gc-------agctgt-------tt--a-----
-------------------------ag--atg---------------gc-gcct------
-------tt-----------------------at--aa-----ccaaa------------
------------------------------------cac-atc-----------a---gt
a---a-a---g-c----------------------------ac------a-tgact----
------------------------------ata---------------cacaaaaa----
------------------------------------------------------------
ca----tttt-----t----------------------------atataaacatgtc---
----------c--------------------tctaac-----------------------
--tattcttc------atttgtc-------------------------------------
aaaga-------------------------------------------------------
-----------------------------atgtaaac-tatgc-----aagtt--t-aac
ta---ac-----------------agtatgagctttaa--tat----aaaga--------
-------actttg------------tttaaattcttcat--------------aatttt-
------------------------------------------------------------
------------------------------------------------------------
------------------------------------------------------------
------------------------------------------------------------
------------------------------------------------------------
------------------------------------------------------------
------------------------------------------------------------
------------------------------------------------------------
------------------------------------------------------------
------------------------------------------------------------
------------------------------------------------------------
------------------------------------------------------------
------------------------------------------------------------
------------------------------------------------------------
------------------------------------------------------------
------------------------------------------------------------
------------------------------------------------------------
------------------------------------------------------------
------------------------------------
>hAT-N110_DR|149503
------------------------------------------------------------
------------------------------------------------------------
------------------------------------------------------------
------------------------------------------------------------
------------------------------------------------------------
------------------------------------------------------------
------------------------------------------------------------
------------------------------------------------------------
------------------------------------------------------------
------------------------------------------------------------
--------------------------a-atggt-cac--ca---------aaa-cact--
------------aa----ctg---a--aata---------a--aag--------aat---
-g-----attaa------aaaattaaa-----------taattggtctcagaattta-ta
agcac-----t-cattctgtgg-tggaaaa-tctgat-----------------gaagta
cccgttga--g---ggaatttacagccaaacacattagtgc------acgatta-tatgc
aataa--tatata---------------tagacacaaaaca--tgtt-caaaact---tt
cttcgtttatc-aaaaa-----------aatgtat---taggt-----atgtt--t-aac
tatacat-----------------------------------------------------
------------------------------------------------------------
-------------------ttaattacatt--------tgta-----t------------
-----ggttttgga-t------t-----ca---g-----tgtc----t--gtt--t--a-
----aa---c-a---a-----ttat--------ttcct--------tt-t-------at-
-----ca-----ctg-a-g---ag--------g-tt------tgc--a--ca-ag----a
-gtt----aa----t-gt------a-a---gc---t--gt---g-c-----a--a--aca
tt------aa-------ag---t-t-----------tgc---t------gttgtt-----
--ga-----c--ac----------ta-----gac--gtg---------------ttgg--
---tt------aac-tct----------gct--aa---ag------tag---aat----t
---actaaaacta--aaactgga---actaaa--------catataa----aaa--ctaa
-------------------------------ataa-------------------------
-----ct-aaaaaact--------aaaac--------taaa-------aa--aac-----
---------at------taa--------tgaaa-------c----caact-a-----aaa
c-taa--------actg----a-----aa-------ttaac-----agc----------a
aa------tg---------taaa-------------aat-actat-------ta---a--
----aat-----------aaa--------aca-------acaaatt--------------
-taaa----a----atga--------aa---aacc-----tt------ag-tac------
-------ccttg------------------------------------------------
------------------------------------------------------------
------------------------------------
>hAT-N110_DR|149504
------------------------------------------------------------
------------------------------------------------------------
------------------------------------------------------------
------------------------------------------------------------
------------------------------------------------------------
------------------------------------------------------------
------------------------------------------------------------
------------------------------------------------------------
------------------------------------------------------------
------------------------------------------------------------
------------------------------------------------------------
------------------------------------------------------------
------------------------------------------------------------
------------------------------------------------------------
------------------------------------------------------------
------------------------------------------------------------
------------------------------------------------------------
------------------------------------------------------------
------------------------------------------------------------
------------------------------------------------------------
----------------------------ca---t-----tgtc----t--gtt--c--a-
----aa---c-t---a-----tt-------------------------------------
------------gtt-a-g---gg--------g-tt------taa--a--ca-ag----a
-gtc----ag----t-gt------a-a---gc---t--gt---g-g-----a--a--aca
------ctaa-------ac---t-t-----------tgt---t------ttgctc-----
--aa-----c--ac----------cc-----gt-----------g-t-------cctg--
---tc------aag-tccg----------tc--aa---ac------tag---aat----t
---actcgaacta--aat--------ctgata---c--aaaatatat----aaa-actga
-at-------agaaatg--tgc-------tgacaa---a-------at----------aa
-----ct----aaact--------aaaact--------agc-------aa--aagc-a--
----------t------taa--------tgaaac-------------acta------aaa
c-tta--------actg----a-----aa-------tttac-----ag----------a-
-a------ttt---------taa-------------aat-cata-------tag---a--
----aat-----------aaa--------aaat---att---------------------
-------------------------cat---aaccg-----------taa-taa------
-------cctt-------------------------------------------------
------------------------------------------------------------
------------------------------------
>hAT-N110_DR|149505
------------------------------------------------------------
------------------------------------------------------------
------------------------------------------------------------
------------------------------------------------------------
------------------------------------------------------------
------------------------------------------------------------
------------------------------------------------------------
------------------------------------------------------------
------------------------------------------------------------
------------------------------------------------------------
------------------------------------------------------------
------------------------------------------------------------
------------------------------------------------------------
------------------------------------------------------------
------------------------------------------------------------
------------------------------------------------------------
------------------------------------------------------------
------------------------------------------------------------
------------------------------------------------------------
------------------------------------------------------------
------------------------------------------------------------
---------ct---gt--------------------------------------------
-----------------agg--tg-------cgcttt-----tac--agcca-aac-aca
---c-----g----t--------aaag--tgc--ca--a-----a-----taa-at-caa
--------gac------aca--t-------------------tta----cca------ta
agca-----t--aa----a-----------acat--g------tg-t-------tctga-
-cttt----------cctt---------------------------cat---------ct
---gcc----------------------------------------------aa------
---------------------------------------------aaa------------
--------agtcaact--------------------------------agtca-------
----------t----------------------------gtt------------------
--caa---------cta---ca--------------------------------------
--------------------------------------------cg-----------gtc
-ttt--------------aggctaatatgaagca--tttt--------------------
----ctcttc----attcat----------catttttac-ttt--------ta-------
--------ttt-------------------------------------------------
------------------------------------------------------------
------------------------------------
>hAT-N110_DR|149506
------------------------------------------------------------
------------------------------------------------------------
------------------------------------------------------------
------------------------------------------------------------
------------------------------------------------------------
------------------------------------------------------------
------------------------------------------------------------
------------------------------------------------------------
------------------------------------------------------------
------------------------------------------------------------
------------------------------------------------------------
------------------------------------------------------------
------------------------------------------------------------
------------------------------------------------------------
------------------------------------------------------------
------------------------------------------------------------
------------------------------------------------------------
------------------------------------------------------------
------------------------------------------------------------
------------------------------------------------------------
------------------------------------------------------------
---------ct---gt--------------------------------------------
-----------------agg--tg-------cgcttt-----tac--agcca-aac-aca
---c-----g----t--------aaag--tgc--ca--a-----a-----taa-at-caa
--------gac------aca--t-------------------tta----cca------ta
agca-----t--aa----a-----------acat--g------tg-t-------tctga-
-cttt----------cctt---------------------------cat---------ct
---gcc----------------------------------------------aa------
---------------------------------------------aaa------------
--------agtcaact--------------------------------agtca-------
----------t----------------------------gtt------------------
--caa---------cta---ca--------------------------------------
--------------------------------------------cg-----------gtc
-ttt--------------aggctaatatgaagca--tttt--------------------
----ctcttc----attcat----------catttttac-ttt--------ta-------
--------ttt-------------------------------------------------
------------------------------------------------------------
------------------------------------
>hAT-N110_DR|149507
------------------------------------------------------------
------------------------------------------------------------
------------------------------------------------------------
------------------------------------------------------------
------------------------------------------------------------
------------------------------------------------------------
------------------------------------------------------------
------------------------------------------------------------
------------------------------------------------------------
------------------------------------------------------------
------------------------------------------------------------
------------------------------------------------------------
------------------------------------------------------------
------------------------------------------------------------
------------------------------------------------------------
------------------------------------------------------------
------------------------------------------------------------
------------------------------------------------------------
------------------------------------------------------------
------------------------------------------------------------
------------------------------------------------------------
-----a--cct---gt--------------------------------------------
-----------------agg--tg-------cgcttt-----tac--agcca-aac-aca
---c-----t----t--------aaag--tgc--ca--a-----a-----taa-at-caa
--------gac------aca--t-------------------tta----cca------ta
agca-----t--aa----a-----------acat--g------tg-t-------tctga-
-cttt----------cctt---------------------------cat---------ct
---gcc----------------------------------------------aa------
---------------------------------------------aaa------------
--------agtcaact--------------------------------agtca-------
----------t----------------------------gtt------------------
--caa---------cta---ca--------------------------------------
--------------------------------------------cg-----------gtc
-ttt--------------aggctaatatgaagca--tttt--------------------
----ctcttc----attcat----------catttttac-ttt--------ta-------
--------ttt-------------------------------------------------
------------------------------------------------------------
------------------------------------
>hAT-N110_DR|149508
------------------------------------------------------------
------------------------------------------------------------
------------------------------------------------------------
------------------------------------------------------------
------------------------------------------------------------
------------------------------------------------------------
------------------------------------------------------------
------------------------------------------------------------
------------------------------------------------------------
------------------------------------------------------------
------------------------------------------------------------
------------------------------------------------------------
------------------------------------------------------------
------------------------------------------------------------
------------------------------------------------------------
------------------------------------------------------------
--------------------------------gaaac-taggc-----a-----------
------------------------------------------------------------
------------------------------------------------------------
------------------------------------------------------------
-----------------------------------------------t--gtt-------
---------t-t---a-----------------cttac--------ct-t-t--------
--------------------------------------------------ct-aa----a
-agt----a---------------------------------------------------
------------------------------------------------------------
------------------------------------------------------------
------------------------------------------------------------
--------------------------------------caaatttaa----aaa--ctaa
-ata-------gaaacg--tgttc-------acaa---a-at---aaa----------aa
ct---------aaact--------aaaac--------caac-------tg--aacc-c--
----------t------taa--------ggaaa-------g----aagct-a-----aaa
c-tga--------a--------------a-------tgtac-----agc----------a
ta------tt---------taaa-------------aagcagtat-------tg---a--
----aat-----------aaa--------aa--------ctaatg---------------
-taaa----a----atgc--------ga---aact-----gc------aa-taa------
-------ccttg------------------------------------------------
------------------------------------------------------------
------------------------------------
>hAT-N110_DR|149509
------------------------------------------------------------
------------------------------------------------------------
------------------------------------------------------------
------------------------------------------------------------
------------------------------------------------------------
------------------------------------------------------------
------------------------------------------------------------
------------------------------------------------------------
------------------------------------------------------------
------------------------------------------------------------
------------------------------------------------------------
------------------------------------------------------------
------------------------------------------------------------
------------------------------------------------------------
------------------------------------------------------------
------------------------------------------------------------
------------------------------------c-tagga-----acatt--t-aac
tgcaaa----------------------tttatttaaa--tat----aaa----------
-----aaag----------------------tgtgccttcattt--------tttatttc
attt-tt--------------------------taagttgca----------------tt
cacatgattttggg-t------t-----ta---------------------tt--c--a-
----aa---g-a---a-----ttatttt----------------attt-t-t-----at-
-----ta-----cta-g-g---ag--------a-tt------tgc--a-----ggt---a
-att----tg----a-gt------a-a---------------------------a-----
------gtaa-------aa---c-t-----------aaa---tc----------------
------------------------tga----------------tact-------------
-----------aaa-act----------att--gg---tc------aaa---aataa--t
---gtta-----------------------------------------------------
----------------------------------------ac------------------
----------ctaaat--------aaaat-------------------------------
------------------------------------------------------------
------------------------------------------------------------
------------------------------------------------------------
------------------------------------------------------------
------------------------------------------------------------
------------------------------------------------------------
------------------------------------------------------------
------------------------------------
>hAT-N110_DR|149510
------------------------------------------------------------
------------------------------------------------------------
-----------ttctacttcttat--------------------tcatctgctgaaatgt
taa--------------ccag-acat-gt----ttaaata-c-atcatc-----------
----------------------------tatg---a--tatg--------------aata
gt--tgt-------a-g------ctt--t------------ct-----------------
--------tta----aa--------ct--at------tattt----tgt---tt---tta
-------tt----------a--------------c-ca-----a-ga-------------
------------------------------------------------------------
------g---g-ttt------gc------------------------------aca-g--
------------------------------------------------------------
----------------------------------------g--agt-------tgat---
-------gtaaac---tattca----------------------------tcaacat-tg
tacttt------tgctctgaact-----aa------------------------------
------------------------------------------------------------
------------------------------------------------------------
------------------------------------------------gtgttctttaat
tctgcttaac---------------ta---------------------------------
------------------------------------------------------------
------------------------------------------------------------
--------------------g-aa---taat--t----------------act-----a-
----aa---t-a--tga-------------------------------------------
---------------aa-----------------ct----------aa--aa-agaaa-t
-aaaa--c------------------------------ct-----g----tg--g--atg
gc---acttc--------------------------------------------------
------------------------------------------------------------
------------------------------------------------------------
----ttgtacgtca-----------------------------------aaaca------
-t--------------------------------cag-t-----caag------------
----------caaat---------------------------------------------
-----------------------------gttatt----------------------ttc
g-taa--------acta----a-----aa-------------------------------
---------------------------------------------------------c--
--------ca--------aaa---------------------------------------
-------------------------caa---aggct----------aaaa-cta------
-------ttggtcaaga-------------------------------------------
------------------------------------------------------------
------------------------------------
>hAT-N110_DR|149511
------------------------------------------------------------
------------------------------------------------------------
------------------------------------------------------------
---------------caagg--tt---a-t--------tt-t-agtctaa----------
----------taaa--------------taat----------------------------
----------------a------ata----------------------------------
-------tcta----aa-------aat--att--------------------tt---ttg
-------tt----------a------------ac--tg-----a-a--------------
------------------------------------------------agt---aa--tt
aagaaaa---a-caa--a---aa--a---------tt-cac--------a----------
------taaaaaa-----------aca-a-------------------------------
----------------------------gtga-----aaaa--aaa------aaaac---
--------tcag------caaaaata-----------tttatgtcctttagaattaa-ta
agcagt------cattctgtgg-cagaaaa-------tctgaggctgt-atatagaagta
cctcaagat-gg--ggcttttatagttgaacgcatcagtcaagcac---gatta-tatat
aaaaaa--------------------------------------------------tctt
ccatgtatttttaa-------ttga-caaatgtaaac-taggc-----atgtt--t-aac
tacatat--------------------attatctctaa--aat----caagatt------
---------tatc------------gttttatct--------------------------
---------------------------------------gca-----ttt----------
---aaggtttacgg-t------t-----cg---g-----tgtc----t--ttt--c--a-
----aa---c-a---a----------------------------atct-t-tca--ttt-
---aata-----cca-a---gaggtacta------------------------------a
-actg--aaa---ct-------aaata--------t--ata--a-a-----a--a-----
------ctaaa-----------t-------------------------------------
--aa--------aa--------agtg-----------------tg---------------
---tt------taa-------------------ag---ataca-aacta---aac----t
aaaacgaaccaaaaa----------------------------------------acaaa
catt----------------------------------a-at-g-aaa------------
----------caaact--------aaaact------------------aa-------a--
----------cagt-aataa-------ttgaaat----------------------aaaa
a-acg----------------a--------------------------------------
---------------------------------attaat------------------a--
----aat----------cata--------att----------------------------
-----------------------------------a-----------taa-gaa------
-------ccttg------------------------------------------------
------------------------------------------------------------
------------------------------------
>hAT-N110_DR|149512
------------------------------------------------------------
------------------------------------------------------------
------------------------------------------------------------
------------------------------------------------------------
-------------------------------aa--a--------------------tgaa
aa--c----ca---a-g------act---------------a-------ttg--gtcta-
---------------aa-------------------------------------------
------------------------------------------------------------
------------------------------------------------------------
------a---a------c---gg---------------taac------------------
------------------------------------------------------------
-----------------------------tga-----------aata-------------
-----caatt------------------------------------------------ta
aa----------------------------------------------------------
------------------------------------------------------------
------------------------------------------------------------
------------------------------------------------------------
------------------------------------aa----------------------
------------------------------------------------------------
------------------------------------------------------------
----------------------------------------------------t--tcaaa
t--taa-----a--aa--------------------------------------------
------------ctaaa-----ac--------------------------ta--------
------------------------aca---acattta-ct---g-------a--a--a--
----aactaa--------------------------------------------------
------------------------------------------------------------
---tt----------------------------ga-----------------aata----
-aaatga-----------------------------------------------------
--------------------------------------taat--tag-------------
----------------------caaaaaca------------------------------
--------------------------------------------------------aaaa
cataa-----ccactcattctg-----agg------------------------------
------------------------------------------------------------
------------------------------------------------------------
------------------------------------------------------------
------------------------------------------------------------
------------------------------------------------------------
------------------------------------
>hAT-N110_DR|149513
------------------------------------------------------------
------------------------------------------------------------
------------------------------------------------------------
---------------caagg--tt---a-t--------tttt-cat--------------
-----------aaa-------------tgaaa---g------------------------
a---a----ta---a-a------act---------------at-------tg--gt----
---------ca----aa--------aa--g------------------------------
-------tt----------a------------ac--tg-----a-aatag----------
------------------------------------------------------t---t-
----a-c---g--aa--a---aa-ca---------at--gt--------a---ata-att
a---g-caaaca------a-----a-----------------------------------
------------------------------------------------------------
------------------------------------------------------------
------------------------------------------------------------
------------------------------------------------------------
------------------------------------------------------------
------------------------------------------------------------
------------------------------------------------------------
------------------------------------------------------------
------------------------------------------------------------
------------------------------------------------------------
------------------------------------------------------------
------------------------------------------------------------
-------taa----tcgttttc--aga---at---t------------------------
------------------------------------------------------------
------------------------------------------------------------
------------------------------------------------------------
-------------------------------------------------------agtaa
-gcact------------------------------------------------------
------------------------------------------------------------
------------------------------------------------------------
------------------------------------------------------------
------------------------------------------------------------
---tggc-----------agacctg-----------------------------------
------------------------------------------------------------
------------------------------------------------------------
------------------------------------------------------------
------------------------------------
>hAT-N110_DR|149514
------------------------------------------------------------
------------------------------------------------------------
------------------------------------------------------------
------------------------------------------------------------
-------------aa-------------aatg---a--------a-----------aact
a---c----aa---c-t------aag---------------ac-------ta--ttg---
-------gttaa---aa------caca--t----------------------tt---tcg
-------at----------a------------ac--tg-----a-aa-------------
------------------------------------------------------aaa---
----aaa---a-aac--c---ca-taa--aatca-ac-taa-------ag---cta-aat
a-----aagctg------------gca-aaa---------------------agtaattc
tgt---------------------------------------------------------
---------------------------------------------tttca----------
-g----------------------------------------------------------
------------------------------------------------------------
------------------------------------------------------------
---------------------------------------------------------aat
ta----------------------------------aa--------aaa-----------
------------------------------------------------------------
---------------------------------------gca----c-------------
----------------------t-----ca------ttctttgg---ca-g------ga-
----aa--cct---gat----ct-------------------gtagctgctt------ta
t-ttgtac----ctgtagat--gg-------tgcctt-----tac--agtca-aac-act
---tt---ac----t--------cgag--tgc--at--g-----at----tat-at-aca
--------aaat--tttata--t------------------------------------a
taga-----c--at----t-----------gcca--a------aa-a-------cacgt-
------------------------------------------------------------
---------------------------------------------------aaa------
---------------------------------------------cta------------
--------ggcatatt--------------------------------tacca-------
----------c----------------------------aca------------------
------------------------------------------------------------
------------------------------------------------------------
------------------------------------------------------------
------------------------------------------------------------
------------------------------------------------------------
------------------------------------------------------------
------------------------------------
>hAT-N110_DR|149515
------------------------------------------------------------
------------------------------------------------------------
------------------------------------------------------------
------------------------------------------------------------
------------------------------------------------------------
------------------------------------------------------------
------------------------------------------------------------
------------------------------------------------------------
------------------------------------------------------------
------------------------------------------------------------
------------------------------------------------------------
------------------------------------------------------------
------------------------------------------------------------
------------------------------------------------------------
------------------------------------------------------------
------------------------------------------------------------
------------------------------------------------------------
------------------------------------------------------------
------------------------------------------------------------
------------------------------------------------------------
------------------------------------------------------------
------------------------------------------------------------
------------------------------------------------------------
------------------------------------------------------------
------------------------------------------------------------
------------------------------------------------------------
-----------------------------------------------at---cac----t
------------------------------aatata---------------aaa-c-taa
-at-------agaaatg--tgttca----caaaac---a-ac---a--------------
-----ct----aaact--------aaaac-------------------------------
-----------------taa--------caaa-----------accatt-----------
---------------------a-----at-------taaac-----ag----------ca
aa------ttta---------aa-------------aac-tgtat-------ca---a--
----aataaa-------aaaa--------tact---catttaaaa---------------
---------a-----tgc--------ga---aact-----ac------aa-aaa------
-------ccctg-------------------ccaaacgtatctgtcaagcgcatggttat
ggaaacataaatttgccaaaaaatgcaaacgaggcatattaatatgaggaaatttaattt
gcttaagttgcatttta-ctattattttatttttat
>hAT-N110_DR|149516
------------------------------------------------------------
------------------------------------------------------------
------------------------------------------------------------
------------------------------------------------------------
------------------------------------------------------------
------------------------------------------------------------
------------------------------------------------------------
------------------------------------------------------------
-----------------------------------aaaa-----tca------ca-----
----ata---a-ttg--a---aaatc---------aa-tga--------a---acc-aac
aa-cag----------------------tcaat-a-----------------aaaacaga
-------------a----ctg---a--aat---------aa--aatg-------------
-a---tactt-------------------------------------------atag-ca
aa----------------------------------------------------------
------------------------------------------------------------
------------------------------------------------------------
------------------------------------------------------------
------------------------------------aa--------ta---a--------
ta----------------------------------------------------------
-----------------------------------------t------------------
----------------------a----------------tgtt--------tt--c--ag
----a------------------------------------------t--------aat-
----------------a-----ag--------------------------tg--------
-------------catatc------------t--gt--gg---cg------g--t--a--
---------a------------tctgac-------ctgcga-------------------
------------------------------------------------------------
------------------------------------------------------------
------------------------------------------------------------
------------------------------------------------------------
------------------------------------------------------------
------------------------------------------------------------
------------------------------------------------------------
------------------------------------------------------------
------------------------------------------------------------
------------------------------------------------------------
------------------------------------------------------------
------------------------------------------------------------
------------------------------------
>hAT-N110_DR|149517
------------------------------------------------------------
------------------------------------------------------------
------------------------------------------------------------
------------------------------------------------------------
------------------------------aa---a--atc----acaataaatgtaa-a
a---c----ta---t-a------acc----------------------------------
------------------------------------------------------------
------------------------------------------------------------
------------------------------------------------------------
---------------------------------------------------------aa-
---ct-gaaact------a-----aca-acag-------tg---------agg-gaaa--
------------aa----ctg---a--aata---------a--aa---------aat---
-a-----attat------caaaagcaa-----------tggctgttttcagaattaa-ta
agcag--tact-gattatgtga-cacaaaa-tctgac-ctgca---gt-tcagaaaagac
ctgtagatg-g---cgcttttacagacaattgca--------------------------
-----------------------------------------------------tt---tt
ctttatttgcc--aaaa-----------at-gtaaat-----------------------
-----------------atttttttatttgtattttat--tat----aat----------
-----aag----------------------------------------------------
----------------ttataagttgcatt--------tgta-----t------------
-----ttttttgag-t------g-----ta---g-----cgtc----t--gtt--c--a-
----aa---c-t---a-----ttat-----------tt--------tg-c-t-----tt-
-----tg-----ttg-t-g---tg--------g-tt------atc--a--ca-ag----a
-gtt----ac----c-at------a-a---ct---a--tc---g-t-----t--a--acg
ct---------------ac---t-t-----------tgt---t------t--gtc-----
--aa-----c--ac----------tg-----gac--a------tg-t-------tctg--
---tt------tac-tct----------gct--aa---ac------taa---aat----t
---actaa--------aactaaa---aacata--------tcaaaac----tag--atat
-aaa-------tgtttg--ttc---------aaaa---a-at---taa----------ag
-----ct----aaact--------aaaac--------aagc-------aa--aacc-a--
----------t------taa--------tgaaa-------g----gaact-a-----aaa
c-taa--------acca----a-----aa-------tgtac-----ggc----------a
aa------tt---------caaa-------------aat-agttt-------tg---a--
----aat-----------aa----------------------------------------
------------------------------------------------------------
------------------------------------------------------------
------------------------------------------------------------
------------------------------------
>hAT-N110_DR|149518
------------------------------------------------------------
------------------------------------------------------------
------------------------------------------------------------
------------------------------------------------------------
------------------------------------------------------------
------------------------------------------------------------
--------------------------------------------aaaat---ct---caa
-------ta----------a--------------c-tg-----a-a--------------
------------------------------------------------------------
---------------------aa------------------------------gct-g--
------------------------------------------------------------
----------------------------------------a--aac-------taaa---
------------------------------------------------------------
------------------------------------------------------------
------------------------------------------------------------
------------------------------------------------------------
------------------------------------------------------------
------------------------------------------------------------
------------------------------------------------------------
------------------------------------------------------------
------------------------------------------------------------
------------------------------------------------------------
------------------------------------------------------------
------------------------------------------------------------
------------------------------------------------------------
------------------------------------------------------------
------------------------------------------------------------
-----tgaaatga------------------------------------acaac------
-c--------------------------------atc-a-----ctgt------------
----------aatact--------------------------------------------
-------------------------------agct----------------------gaa
a-taa--------aaca----a-----ta-------------------------------
---------------------------------------------------------a--
--tt--------------------------------------------------------
--------------ag----------ca---agaa-----------gaac-tct------
-------ttca-------------------------------------------------
------------------------------------------------------------
------------------------------------
>hAT-N110_DR|149519
------------------------------------------------------------
------------------------------------------------------------
------------------------------------------------------------
------------------------------------------------------------
------------------------------------------------------------
------------------------------------------------------------
------------------------------------------------------------
------------------------------------ca-----a-gattatt--------
----------------------------------------------------tta-----
-------------------------------------gtaa------------acgataa
ct----aagcc-----------ggaca-agaat-cat-----------------------
---------tttag----ttactga------------------aataa------------
-----aaatt--------------------------------------------------
--ta--------------------------------------------------------
------------------------------------------------------------
------------------------------------------------------------
------------------------------------------------------------
-----------------------------------------------aaa----------
------------------------------------------------------------
-----------------------------------------a------------------
---------------------at----tta--------------------------cgaa
----aa-----a-------------------------------------t-----aaat-
------------gaaaa-----aa-----------------------a--aa-aacta-a
--------------------------------------at---g----------ag----
-----gctaac-------------------------------------------------
--aac-------agtt--------------------------------------ctt---
-------------a-------------------aac----------taa--taataa---
---ttca-----------------------------------------------------
-------------------------------------------caaaa------------
----------------------ttataattgtt---------------------------
----------t-------------------------------------------------
--taa-------aattc---aata---agctttgactctgtgg-----------------
--------------------------------cgtaaat-----------------tagg
g---aatgcc-----tgtaga---------------------------------------
--------cg----gcgt---tttaaagtcaaac--------------------------
------------------------------------------------------------
------------------------------------------------------------
------------------------------------
>hAT-N110_DR|149520
------------------------------------------------------------
------------------------------------------------------------
------------------------------------------------------------
---------------caagc--tt---a-t--------tt--------------------
-------------------------tagtaaa-------ca---------------aa-g
a---c----ta---a-a------act---------------ac-------tg--gc----
----------c----aa--------aa--agg---------------------c---att
-------tt----------------------tgt--ta-----t-agc------tgaa--
--atcaaa---------------------------taaa-----tcaca-----a---t-
----a-a---a--tg--g---aa--a---------aa-tac--------a---act-tt-
---ca-aaag----------------------t-cac--tggac-----aaaagtactg-
-----------aaa----taa--aa-ttatgattag--caa--aaa-------t------
----------------------aat-----------aacaattgttttcagaattaa-ta
agcgct------cattctgt----------------------------------------
------------------------------------ggcagaa---------aactga--
-------------cct--------tagatgtagcagcaataaatggcataaaatt-tcat
cttttcttaaaaaa-------ttaactaaaaacacgattaaata----------------
------------aat-----------atttgtcttaat--tct----t------------
------------------------------------------------------------
------------------------------------------------------------
------------ag-t------t-----ca---gt-----gtc----t--gtt--c--a-
----ag---c-t---a-----tcaattt----------------actt-t-t-----at-
-----ta-----cta-a-g---ag--------a-tt------tgc--a--ca-aa----a
-gtt----aa----t-gt------a-a---gc---t--gt---g-t-----t--a--act
------ct----------------------------------------------------
------------------------------------------------------------
------------------------------------------------------------
------------------------------------------------------------
------------------------------------------------------------
------------------------------------------------------------
------------------------------------------------------------
------------------------------------------------------------
------------------------------------------------------------
------------------------------------------------------------
------------------------------------------------------------
------------------------------------------------------------
------------------------------------------------------------
------------------------------------
>hAT-N110_DR|149521
------------------------------------------------------------
------------------------------------------------------------
------------------------------------------------------------
-----------------aag--ct---a-t--------tt-t-agtaa------------
-----------a----------------tg-a---a--act---------------aa-a
a---c----gg---a-g------gct--aaaact-------gtgaa----aa--aa----
---------aa----aa--------aa--aaaaaa----------catt---gt---tct
-------ct----------a------------ac--ta-----a-aat---t--a-----
--------------------gtta------------aca-----ataaaa----t---t-
----a-a---a--aa--c---ta--a---------aa-cta--------a---act----
---aa-caa--c------a-----atc-acttt-a---------------aaataaactg
tgatatgagcaaaa----cta-------------------t-------------------
-------aat------------------------a---------ttttgtaaattca-ta
aggac-----t-cgttatgtcg-tggaaaatc-tgac-ctgagat---------------
-----------g--cacttttatagccaaacacatctgccaggcac-atgatta-tatat
aaaatcata----ttt--------tc-ctaagcataacacacgtgt-tctgtctt---tt
cttcttctgcc-------------aaaaaaatgtcaa-------aggcatgtttct-aat
tacatata---------------tagtataaactttaa--tat----aaggaggt-----
---------ttt---ctg----------------------------------aattcttc
attaa--------------------------------gttta-----cctaag-------
ttcattgcatttgt-a------tg---gta---a-----taat----tgtatt--g--t-
----aa---t-a---a-----ttgt---------tta--------att-t-t-----at-
-----ta-----cta-a-g---ag--------t-tt------agc--a--ca-ag----a
-gtt----aa----a-tt------a----------t--tt---g-g-----a--a--aca
------ttat-------ac---t-t-----------ttc---t------ttggtc-----
--ga-----c--ac----------tt-----aac--------------------------
------------------------------------------------------------
------------------------------------------------------------
------------------------------------------------------------
------------------------------------------------------------
------------------------------------------------------------
------------------------------------------------------------
------------------------------------------------------------
------------------------------------------------------------
------------------------------------------------------------
------------------------------------------------------------
------------------------------------------------------------
------------------------------------
>hAT-N110_DR|149522
------------------------------------------------------------
------------------------------------------------------------
------------------------------------------------------------
------------------------------------------------------------
------------------------------------------------------------
------------------------------------------------------------
------------------------------------------------------------
------------------------------------------------------------
------------------------------------------------------------
--------------gt-a---aa--c------------t---------------------
------------------------------------------------------------
----------------------------------------a--gcc--------------
-a----aatt------------------------------------------------ca
------------------------------------------------------------
------------------------------------------------------------
------------------------------------------------------------
----------------------------------------------------------ac
tgcatctgt--------------------catctttaa--tat----gaa----------
-----gacgtttg------------tcttaattgctcataat--------------tttt
actttta----------------ttccagt--------tgcg-----ttt----------
-gtgtgctttttcc-t------t-----ca---g-----tgac----t--gtt--c--a-
----ag---c-a---a-----ttatttt----------------acta-t-t-----at-
-----ta-----ata-a-g---tg--------g-tt------tgc--a--ta-aa----t
-gtt----a----at-gt------a-----------------------------------
------------------------------------------------------------
------------------------------------------------------------
------------------------------------------------------------
------------------------------------------------------------
------------------------------------------------------------
------------------------------------------------------------
------------------------------------------------------------
------------------------------------------------------------
------------------------------------------------------------
------------------------------------------------------------
------------------------------------------------------------
------------------------------------------------------------
------------------------------------------------------------
------------------------------------
>hAT-N110_DR|149523
------------------------------------------------------------
------------------------------------------------------------
------------------------------------------------------------
------------------------------------------------------------
-------------a--------------ttaa---a--aa--------------------
------------------------------------------------------------
------------------------------------------------------------
------------------------------------------------------------
------------------------------------------------------------
------------------------------------------------------------
--------------------------------------------------------aa--
------------ta----cta---a--atta---------a--a----------------
------------------------------------------------------------
------------------------------------------------------------
------------------------------------------------------------
------------------------------------------------------------
------------------------------------------------------------
------------------------------------------------------------
------------------------------------------------------------
------------------------------------------------------------
------------------------------------------------------------
------------------------------------------------------------
------------------------------------------------------------
------------------------------------------------------------
------------------------------------------------------------
------------------------------------------------------------
------------------------------------------------------------
---------------------------------------------------aaa--tgct
-aaa-------ta-----------------------------------------------
-------------------------------------tagc-------aa--aacc-a--
----------t------taa--------tgaaa-------c----caaca-a-----aaa
c-tac--------actg----a-----aa-------tttac-----atc----------a
aa------tt---------taaa-------------aac-aattt-------tt---a--
----aat-----------aaa--------ta---------ctaaat--------------
-taaa----a----atgc--------aa---aact-----at------aa-tag------
-------tcttg------------------------------------------------
------------------------------------------------------------
------------------------------------
>hAT-N110_DR|149524
------------------------------------------------------------
------------------------------------------------------------
------------------------------------------------------------
-----------------------a---a-t--------tt-c-agct-------------
-------aatttgaa----aaaatagtatcga---a--ataa----------------ca
a---a----cc---a-a------ttt--a-------------a-------aa--atg---
---------------aa-------aaa--cta----------------tacatt---tca
-------tt----------a------------ac--tg-----a-aat------aaaatg
----taaa----------------------------aat-----tcg------ca-----
----ata---a-ata--a---------------------aa--------a---act-aaa
ca-a----agct---aata-----ata-acaat-cac--tg----------aaaagctaa
------------------ctg---a--agt---------aa--aatg--------atta-
at---tagaat-------------------------------------------------
-a----------------------------------------------------------
------------------------------------------------------------
------------------------------------------------------------
------------------------------------------------------------
------------------------------------aa--------taaa----------
ta----------------------------------------------------------
-----------------------------------------t------------------
----------------------t----------------cact--------tt--c--ag
----aa----------------taa-----------------------------------
------------------------------------------------------------
------------------------------------------------------------
------------------------------------------------------------
------------------------------------------------------------
------------------------------------------------------------
------------------------------------------------------------
------------------------------------------------------------
----------------------taataagc------------------------------
------------------------------------------------------------
------------------------------------------------------------
------------------------------------------------------------
------------------------------------------------------------
------------------------------------------------------------
------------------------------------------------------------
------------------------------------------------------------
------------------------------------
>hAT-N110_DR|149525
------------------------------------------------------------
------------------------------------------------------------
------------------------------------------------------------
---------------caatg--ct---a-t--------tt-t-agt--------------
-----------aaag-------------aaaa---t--------------------a---
g--------ta---a-a------tct---------------tt-------tg--gt----
a---------a----aaaaaa-aaaaa--taa----------------t-acgt---atg
-------tt----------a------------ac--ta-----a-aaaa-----------
------------------------------------------------------------
--------------a------aa---------------tca-------ca---ata-aat
g-----aaaa--------------------------------------------------
------------------------------------------------------------
----------------------------------------------------------ag
tacaac----------------------ga------------------------------
------------------------------------------------------------
------------------------------------------------------------
---------------------------------------------------------aac
ta----------------------------------------------------------
------------------------------------------------------------
------------------------------------------------------------
------------------------------------------------------------
------------------------------------------------------------
-----------------------------------------------ac-cac------a
-gtc----ac----t-gt-----aa-a---------------------------------
------------------------------------------------------------
------------------------------------------------------------
------------------------------------------------------------
------------------------------------------------------------
------------------------------------------------------------
------------------------------------------------------------
----------t----------------------------------------------gaa
c-taa-------------------------------------------------------
------------------------------------------------------------
------------------------------------------------------------
------------------------------------------------------------
------------------------------------------------------------
------------------------------------------------------------
------------------------------------
>hAT-N110_DR|149526
------------------------------------------------------------
------------------------------------------------------------
------------------------------------------------------------
------------------------------------------------------------
------------------------------------------------------------
----c----ta---c-a------act---------------at-------tg--gt----
-----------------------ca-a--a--------------aaaaa---aa---taa
-------tg----------t------------ag--tt-----a-aa----t--aaatt-
------------------------------------------------------aca---
----att---t-cta--a---at-gaatcaatgaact-gaa-------aa---act-aat
a-----acattc------------att-gaa------------------------aataa
ct----gaattaaa-------------agaattattaaaaa--aat--------------
------aaat------------------------a---------gta--------agttc
------------------------------------------------------------
------------------------------------------------------------
------------------------------------------------------------
------------------------------------------------------------
------------------------------------------------------------
------------------------------------------------------------
------------------------------------------------------------
---------------------------------------------------------ta-
----aa--ttt---gac----ct-------------------gctgctgttt-----aaa
g-tgacac----cagtagat--gg-------cgctt-a----tac--aggca-aac-gt-
taatt---tg----c--------caaa--aactcaa--ttaatgat----ctt-at-ata
tg----aagaa--------------------------gt--ttgt----ctg-----aaa
tctt-----g--ca----a-----------attt--g------ta-c-------tctcat
tgttt----------tgtt---------------------------cac---------tc
---ttat-----------------------------------------------------
------------------------------------------------------------
------------------------------------------------------------
----------t----------------------------tat------------------
--tag---------ttt---tg-----cacta--------------------------ag
cgtt--------------------------------------------------------
-tttaata---------aaagtt-------------------------------------
------------------------------------------------------------
------------------------------------------------------------
------------------------------------------------------------
------------------------------------
>hAT-N110_DR|149527
------------------------------------------------------------
------------------------------------------------------------
------------------------------------------------------------
------------------------------------------------------------
------------------------------------------------------------
------------------------------------------------------------
------------------------------------------------------------
------------------------------------------------------------
------------------------------------------------------------
------------------------------------------------------------
------------------------------------------------------------
------------------------------------------------------------
------------------------------------------------------------
------------------------------------------------------------
------------------------------------------------------------
------------------------------------------------------------
------------------------------------------------------------
------------------------------------------------------------
------------------------------------------------------------
------------------------------------------------------------
------------------------------------------------------------
------------------------------------------------------------
------------------------------------------------------------
------------------------------------------------------------
------------------------------------------------------------
------------------------------------------------------------
------------------------------------------------------------
----------------------------------------ttaactt----aaa--taaa
-ata-------aacatt----------tacaata----a-at---gaa----------aa
ct---------ca-----------------------------------------------
-----------------------------------------------------------a
t-taa--------acta----a----------------caa-----cag----------t
ca------ct----------aaa-------------aac--aagc-------tg---a--
----aat-----------a-----------------------------------------
----a----a----atac--------aa--taaat-----ta-----caataaa------
------------------------------------------------------------
------------------------------------------------------------
------------------------------------
>hAT-N110_DR|149528
------------------------------------------------------------
------------------------------------------------------------
------------------------------------------------------------
------------------------------------------------------------
------------------------------------------------------------
------------------------------------------------------------
----------a----aa-------taa--ata---------------at-cgtt------
-------tttatt-------------------at--tt-----ataag------------
------------------------------------cag-tca-----------g---tc
t---g-t---g-gt---------------------------gt------a-aaatc-tg-
------ag----------------------------------------------------
------------------------------------------------------------
ct----gctg-----c----------------------------agtttagaga------
-------------------------------actaac-----------------------
--cgtaggt--------ggcgcc-------------------------------------
aaacacatc---------------------------------------------------
---------------------agtccagagcagatta-tgaag-----acaaa--c-agc
tttagagtataaacatacatatacaggatgatccttaa--tat----aaaga--------
-------aggctg------------tctgaatgtgtcgtaatt-------ttttatttta
ttttct---------------------------------gca-----tttt---------
-gtgtggttttggc-t------t-----ca---g-----tgtt----t--gtt--c--a-
----aa---c-t---a-----ttacatt----ta------------tt-t-a-----tt-
-----ta-----gtg-a-a---tg------------------------------------
-----------------------ta-a---gc---t--gt---g-c-----a--a--aca
------ttaaa-------c---t-t----------------------------ta-----
--aa-----c--ac----------t-----ggac--a------tg-t-------tctg--
---tt------cac-actgat------------aa---ac------tac---agt----t
---atta-----------------------------------------------------
-gc------------------------------------------aac------------
-----------aaata--------tataag-------aaac----------------g--
-----------------tgttca----------------------taaacta-----aaa
c-taa--------caaa----a----cta-------------------------ttaaat
aa----------------a-----------------------------------------
------------------------------------------------------------
------------------------------------------------------------
------------------------------------------------------------
------------------------------------------------------------
------------------------------------
>hAT-N110_DR|149529
------------------------------------------------------------
------------------------------------------------------------
------------------------------------------------------------
------------------------------------------------------------
------------------------------------------------------------
------------------------------------------------------------
------------------------------------------------------------
------------------------------------------------------------
------------------------------------------------------------
------------------------------------------------------------
------------------------------------------------------a-----
---------acaaa----gtg---a--aacaa-----------aa---------------
taa--taa-------a------------------a----------------------atc
ta----------------------------------------------------------
------------------------------------------------------------
------------------------------------------------------------
------------------------------------------------------------
------------------------------------aa--------taaata--------
------------------------------------------------------------
-----------------------------------------a------------------
----------------------c----------------catt----at------c--tg
----ag----------------------------------------tt--------aac-
----------------a-----gg--------------------------ca--------
-------------ggcat---------------tct--gt---ggt---gtaaca-----
----------------------tctgag-------ctgctgctgt----ttag-------
-ag---------------------------------------------------------
------------------------------------------------------------
------------------------------------------------------------
------------------------------------------------------------
------------------------------------------------------------
------------------------------------------------------------
------------------------------------------------------------
------------------------------------------------------------
------------------------------------------------------------
------------------------------------------------------------
------------------------------------------------------------
------------------------------------------------------------
------------------------------------
>hAT-N110_DR|149530
------------------------------------------------------------
------------------------------------------------------------
------------------------------------------------------------
------------------------------------------------------------
------------------------------------------------------------
------------------------------------------------------------
------------------------------------------------------------
------------------------------------------------------------
------------------------------------------------------------
-------------------------------------------------------a-aa-
---gctaa-----------------cg-aaagt-ctc--tg-------------------
-----------aaa-----------------------------aaa--------------
ta-----act------------------------a-------------------------
------------------------------------------------------------
------------------------------------------------------------
------------------------------------------------------------
------------------------------------------------------------
------------------------------------aa----------------------
------------------------------------------------------------
-----------------------------------------a------------------
---------------t------t------a----------------------------a-
----aa---t-t---a---------------------------------a------aat-
-----ttg----caa-aaat--aataa---ccg-tt------ttc--------ag----a
-aat----aa----a---------a-a---gc----------------------------
-----------------ac---t-c----------aaat---t------gtgt-------
-aaa--------at---------ctg-----agc---------tg-c------ggctg--
---at-----------------------------------------tagacaaaga----
---acag---------------------------tag-----------------------
-a----------------------------tggcg-----cc---aa-------------
-----------acag-------------------------c-----------agt-----
----------------------------ccaga--------------------------g
c-tgat---------ta---ca--tac---------------------------------
------------------------------------------------------------
------------------------------------------------------------
------------------------------------------------------------
------------------------------------------------------------
------------------------------------------------------------
------------------------------------
>hAT-N110_DR|149531
------------------------------------------------------------
------------------------------------------------------------
------------------------------------------------------------
-----------------------------------------t-aata-------------
------------------------------------------------------------
---------aa---a-a------gct--aatgaa---agtcac-------tg--a-----
-------ctaa----ct-------aaa--ata---------------at-tttt------
-------ttttta-------------------a----g-----aaaaa------------
------------------------------------aaa-ccg-----------t---tt
t---a-g---a-at---------------------------ta------a-caatc-tg-
------a-----------------------------------------------------
------------------------------------------------------------
------gctc-----t----------------------------acttcagaga------
-------------------------------aataac-----------------------
--agtaggt--------ggcgcc-------------------------------------
aaacacatc---------------------------------------------------
---------------------agtccagagcagatta-taaac-----acaaa--c-aac
tttactatataaacat--------------------------------------------
------------------------------------------------------------
------------------------------------------------------------
------------------------------------------------------------
---------------------tagcttt----ca------------tt-t-a-----tt-
-----ta-----aca-a-------------------------------------------
------------------------------------------------------------
------------------------------------------------------------
------------------------------------------------------------
------------------------------------------------------------
------------------------------------------------------------
------------------------------------------------------------
-----------aaatg--------taaact-------aggc----------------a--
-----------------tgttta-------------------------------------
------------------------------------------------------------
------------------------------------------------------------
------------------------------------------------------------
------------------------------------------------------------
------------------------------------------------------------
------------------------------------------------------------
------------------------------------
>hAT-N110_DR|149532
------------------------------------------------------------
------------------------------------------------------------
------------------------------------------------------------
------------------------------------------------------------
-------------------------------aa--a------------------------
----c----ta---a-a-------aa-tatc----------ag-------tg--ggga--
---------------aa--------aa-------------------------tt-gttaa
------at-----------------------aaaa-ca-----a-aatgt----aaaata
--ttagaa--------------------------taaata--------------------
----aaa---a------at--aa---------------taat--a---ca---aaa-gga
a-----aaaaaaa-----------ata-acagt-act------------gaaaaa-----
---------acaaa----ctg---a--aataa-----------ag---------------
aag--gaa-------g------------------a----------------------tgc
at----------------------------------------------------------
------------------------------------------------------------
------------------------------------------------------------
------------------------------------------------------------
------------------------------------aa--------aaaata--------
------------------------------------------------------------
-----------------------------------------t------------------
----------------------t----------------ggtt----tt------c--ag
----ta----------------------------------------tt--------ggt-
----------------a-----ag--------------------------ca--------
-------------gtcat---------------tct--gt---ggc---gcaaaa-----
----------------------tctgag-------ctgctgcagt----ttag-------
-aga---aag--aac---------agt---agat-gg------cgcc-------------
--------------------------------aaac--ac-------------at-----
-cagtct-------------------------------------------agagc-----
-agat-------------------------------------------------------
--------tatatac---------------------------------------------
------------------------------------------------------------
------------------------------------------------------------
------------------------------------------------------------
------------------------------------------------------------
------------------------------------------------------------
------------------------------------------------------------
------------------------------------------------------------
------------------------------------
>hAT-N110_DR|149533
------------------------------------------------------------
------------------------------------------------------------
------------------------------------------------------------
------------------------------------------------------------
------------------------------------------------------------
------------------------------------------------------------
------------------------------------------------------------
------------------------------------------------------------
--taata-----------------------------ctt---------------------
-------------------------------------------------a---aca-aa-
---gctga-----------------tg-aaagt-cac--tg-------------------
-----------aaa-----------------------------aac--------------
ta-----act------------------------g-------------------------
------------------------------------------------------------
------------------------------------------------------------
------------------------------------------------------------
------------------------------------------------------------
------------------------------------aa----------------------
------------------------------------------------------------
-----------------------------------------a------------------
---------------t------t------a----------------------------a-
----aa---t-t---a---------------------------------a------aat-
-----tag----caa-a-----aataa---ccg-tt------ttc--------ag----a
-att----aa----c---------a-a---gc----------------------------
-----------------ac---t-c----------atat---t------gtg--------
------------------------------------------------------------
------------------------------------------------------------
------------------------------------------------------------
------------------------------------------------------------
------------------------------------------------------------
------------------------------------------------------------
------------------------------------------------------------
------------------------------------------------------------
------------------------------------------------------------
------------------------------------------------------------
------------------------------------------------------------
------------------------------------------------------------
------------------------------------
>hAT-N110_DR|149534
------------------------------------------------------------
------------------------------------------------------------
------------------------------------------------------------
------------------------------------------------------------
------------------------------aa---c--act-------------------
------------------------------------------------------------
----------------------------------------------------at---tca
-------ct----------a------------cc--tg-----a-aat------caa---
--atacaa----------------------------aat-----tcaca-----a---t-
------a---a-aga--g---aa--a------------t---------------------
------taaact------a-----aca-acagt-cac--tg---------aaaaactac-
------------aa----ctg---a--aata---------a--aat--------------
aa----------------------------------------------------------
------------------------------------------------------------
------------------------------------------------------------
------------------------------------------------------------
-------------------------------------------------------t----
------------------------------------aag-tag---caaaaa--------
-------------------------taataattatttttaatag----------------
-----------------------------------------a-----tttatc-------
------attttaaa-taa----t-----t---------attca----ta-atta----a-
---taa--gc-tcttatt---ctgtggt------------atccattc-tgacctta---
----------ccttgtaaat--gg-------tactt------tac-catacacatc---a
-gtt----aa------gc------acatg-ac---t--ac---a-tag-aaa--a--aca
tct---------------------------------------------------------
------------------------------------------------------------
------------------------------------------------------------
-----ta-------------------------------tatata----------------
------------------------------------------------------------
------------------------------------------------------------
------------------------------------------------------------
------------------------------------------------------------
------------------------------------------------------------
------------------------------------------------------------
------------------------------------------------------------
------------------------------------------------------------
------------------------------------------------------------
------------------------------------
>hAT-N110_DR|222318
------------------------------------------------------------
------------------------------------------------------------
------------------------------------------------------------
------------------------------------------------------------
------------------------------------------------------------
------------------------------------------------------------
------------------------------------------------------------
------------------------------------------------------------
------------------------------------------------------------
------------ttt------gc------------------------------ata-a--
------------------------------------------------------------
----------------------------------------g--agt-------tcat---
-------gtaaac---tgtgcaaatgatata-------------ttt-----------ta
ctgt------------------g-----aa------------------------------
------------------------------------------------------------
------------------------------------------------------------
------------------------------------------------gtgc--------
--------------------------------------aa------caaaactatgatgc
--tctttca---------------------------------------------------
-----------------------------------------ggaag--------------
-----------aag-tgccaa-ca---aatt--t----------------aca-----a-
----ta---a-c--taa-------------------------------------------
---------------aa-----------------ct----------ag--ca-aaac---
---------------------------------------c-----t----ac--a--acg
aa---acaaa--------------------------------------------------
------------------------------------------------------------
------------------------------------------------------------
----ctaaaccgaa-----------------------------------aagca------
---------------------------------------------cag------------
----------cacatt--------------------------------------------
-------------------a-------aaaaaaca----------------------gtg
t-caa--------aata----a-----aa-------------------------------
---------------------------------------------------------g--
--gcaattta--------------------------------------------------
--------------------------aa---aatct----------ataa-taa------
-------cctcg------------------------------------------------
------------------------------------------------------------
------------------------------------
>hAT-N110_DR|222319
------------------------------------------------------------
------------------------------------------------------------
------------------------------------------------------------
------------------------------------------------------------
------------------------------------------------------------
------------------------------------------------------------
------------------------------------------------------------
------------------------------------------------------------
------------------------------------------------------------
------------------------------------------------------------
------------------------------------------------------------
------------------------------------------------------------
------------------------------------------------------------
------------------------------------------------------------
------------------------------------------------------------
------------------------------------------------------------
------------------------------------------------------------
------------------------------------------------------------
------------------------------------------------------------
---------------------------------------------------t--------
---atgattttgg--t------t-----cg---a-----tgtt----t--gtt--c--a-
----aa---c-a---a-----tta---------tttat----------------------
-------a----ttt-a-t---at--------g-tt------tgc--a--ca-ag----a
-gtt----aa----t-gt------a-a---gc---t--gt---t-a-----a--a--ca-
attgg--tga-------gc---t-c-----------tgc---t-----------------
------------------------------------------------------------
---------------------------------aa---ac------aaa---aat----t
---actaaaac-----------------------ta--aatgtat-----aaga-actaa
-ata------gaaa-t---tgttc-------acaa---a-at---aaa----------aa
tt---------aaaaa--------caaat--------ca------------------a--
----------a------taa--------tgaa-----------aatgac--------aaa
c-taa--------actg----a-----ga-------tgtac-----agc----------a
aa------t---------ttaaa-------------aat-acgat-------gg---a--
---------------------------------------------------------gta
actta----a----atgc--------aa---aacta-----------taa-tac------
-------cct--------------------------------------------------
------------------------------------------------------------
------------------------------------
>hAT-N110_DR|222320
------------------------------------------------------------
------------------------------------------------------------
------------------------------------------------------------
------------------------------------------------------------
-----------------------------aact--a--------------------aaaa
at-------ta---a-g------tc-----------------------------------
------------------------------------------------------------
-----------------------------------------aaactgt------------
------------------------------------------------------------
----------a-ctg------at----------------aa------------act-cac
t-----------------------------------------------------------
-----------------------ga--aataa-----------atata------------
-----taattagca----------------------------------------------
------------------------------------------------------------
------------------------------------------------------------
------------------------------------------------------------
------------------------------------------------------------
------------------------------------gaaa------aatatata------
ta-------ttcg-----------------------------------------------
-----------------------------------------a----a-------------
------gattt-----------t--------------------------------c--tg
----aa---------------tt-------------------------------------
----------------a-----ag--------------------------ca--------
-------------ctaat---------------t-c--aa---agc--taaaa-a-----
----------------------tctgac-------ctgca--------gctgtt---tat
agaa--------ac--------------------------------------cctttact
-----------tac-------------------aa---gta-------------------
--catca-----------------------------------------------------
----------------gg-------------------caag-------------------
---------------c--------------------------------------------
----------a------catga--------------------------------------
--t---------------------------------------------------------
------------------------------------------------------------
------------------------------------------------------------
------------------------------------------------------------
------------------------------------------------------------
------------------------------------------------------------
------------------------------------
>hAT-N110_DR|222321
------------------------------------------------------------
------------------------------------------------------------
------------------------------------------------------------
------------------------------------------------------------
------------------------------------------------------------
------------------------------------------------------------
------------------------------------------------------------
-----aact----------aa----------aac-----------gaa---c--------
------------------------------------agg---------------------
------------------------------------------------------------
------------------------------------------------------------
------------------------------------------------------------
------------------------------------------------------------
------------------------------------------------------------
------------------------------------------------------------
------------------------------------------------------------
------------------------------------------------------------
------------------------------------------------------------
------------------------------------------------------------
------------------------------------------------------------
-----------------------------------------------t--ttt--a--a-
----tg---g-a---ac--------------------------------aat-----ct-
-----gaaa---ttt-aca-----------------------------------------
-------------------------------------------g-c-----a--a--att
------t-----------------------------------------------------
------------------------------------------------------------
------------------------------------------------------------
-------------------------------------------ataa----atcatcgaa
--------attaaaac--ttattt-------aaaa---a-tg---caa----------aa
cg---------aca-----------------------tcat-------aa--gctt-g--
------------------------------------------------------------
------------------------------------------------------------
------------------------------------------------------------
------------------------------------------------------------
------------------------------------------------------------
------------------------------------------------------------
------------------------------------------------------------
------------------------------------
>hAT-N110_DR|222322
------------------------------------------------------------
----------------aattaattaagctgt-----------------------------
--------------------gcaaacaatagaatttgct---------------------
--------------tcaagg--tt---a-t--------tt-t-agta-------------
-------aacg-------------------aa---a--acgg----------------ag
a---c----ta---a-a------act--a-------------t-------tg--gtc---
---------------aa-------gac--taaaactatggatttttttt---tt---tt-
------ttt----------c------------gt--tg-----a-caa------aaaaa-
----t-a---------------------------tgtt----------------------
---------------------aa--a---------at-cac--------a---ata-aat
ta-c---tga--------------------aat-aat-----------------------
---------------------------gtc---------ta--ataa-------------
-----taattatc------------------------------------------aa-aa
at----------------------------------------------------------
------------------------------------------------------------
------------------------------------------------------------
------------------------------------------------------------
------------------------------------aa--------aa------------
------------------------------------------------------------
-----------------------------------------a------------------
----------------------t----------------aatt--------tt--c--ag
----aa----------------t------------------------a--------aat-
----------------a-----ag--------------------------ca--------
-------------cttat-------------t--ct--gt---ga---------------
----------------------------------------------------gtt--tga
agaat----t--aac---------agt---agat-ggt------ggt-------tttaca
-----------gcc-------------------aa---acac-----------gac----
--agttaagca-------------------------------------------------
------------------------------------------------------------
------------------------------------------------------------
------------------------------------------------------------
------------------------------------------------------------
------------------------------------------------------------
------------------------------------------------------------
------------------------------------------------------------
------------------------------------------------------------
------------------------------------------------------------
------------------------------------
>hAT-N110_DR|222323
------------------------------------------------------------
------------------------------------------------------------
------------------------------------------------------------
------------------------------------------------------------
---------------------------------taa--a-----------------acta
at-ac----ta---a-a------act---------------at-------tg--gtcaa-
---------------aa-------taa--aca--------------------ttt--tct
-------at----------a------------ac--tgata-aacaat------gaaa--
----------------------------------------------aat-----------
----ctt---a-at---aa--aa------------at-aaa--------a---act-aaa
c-----aaaacta-----------aca-ttatt-ttt--tg--------aata-------
------------ac-tatatg---a--aataa-----------acgaa------------
-----taatt------------------------a----------------------gta
aa----------------------------------------------------------
------------------------------------------------------------
------------------------------------------------------------
------------------------------------------------------------
------------------------------------aa----------------------
------------------------------------------------------------
------------------------------------------------------------
------------------------------------------------t-att-------
----aattatt----atc---ttgtgaa------------a---actc-------ttacc
ag--cgacat--g------a--aa------------------------------------
---ca--------catgt------aga---gc-att--cttaag-----ccaa-aa-aca
caat--tcagg-----------cgc---------aatat---tatata-taaaaca----
--ta-acatta-acat---------------aata--------tgttcta-aatc-----
-------------t-cctt-------------------aatttt-----ccaaaaa----
---gctaggcatgtt-------------------ta--catatacag-tatgat-cttta
--------------------------------------gtat-aaaga----------ac
ttt-----cccgaatttttcat------------------------------taac----
----------t------tta-------------------ttt------------gttgca
t-tta--------tata---tt--ttaga-------------------------------
------------------------------------------------------------
----att-----------agtgt-------------------------------------
--------ct----gttca-------aattgaact-------------------------
--ttttttcttattatt-------------------------------------------
------------------------------------------------------------
------------------------------------
>hAT-N110_DR|222324
------------------------------------------------------------
------------------------------------------------------------
------------------------------------------------------------
---------------------------a----------ttgt------------------
-----------------------------------a------------------------
---------tgt-----------ttt------------------------tgg-gtc---
---------------ag-----------------------------tgt---tt------
------gtt----t-----a------------aacc------------------------
------------------------------------------------------------
----------------------a------------------------------gtt----
---tc-aagagtt---------------actgt---------------------------
-----------aaa----ctgt--------------------------------------
------------------------------------------------------------
------------------------------------------------------------
------------------------------------------------------------
------------------------------------------------------------
---------------------------------------------------tt-------
------------------------------------aa--tat-----------------
tg----------------------------------------------------------
------------------------------------attgtg------------------
---------------t------tc-----------------------t--ctt-------
----aa---c---------------------------------------tctg-------
------------ctatg-----------------tt-----------------gt----a
-atta--tca--------------aaa-------ct-------g---------aa-----
-----attaat-----------ta------------------------------------
------------a-----------------------------------------------
--------------------------------aaa-------------------------
---act------------------------------------------------------
----------------------tctt-----------aaaat---aaa----------aa
ct---------aaact--------aaaact------------------a-------ca--
----------t------taa--------taaaac--------------------------
--taa--------aacg----a-----aa-------tccatag---------------aa
aa----------------tttaa------------aaat-agtaataa---------a--
----aat-----------aaa--------aacta------------------------ac
----a----a----aaat--------at---ctt-------------taa-tta------
-------cctt-------------------------------------------------
------------------------------------------------------------
------------------------------------
>hAT-N110_DR|222325
------------------------------------------------------------
------------------------------------------------------------
------------------------------------------------------------
------------------------------------------------------------
-------------------------------a---a--acga----------------aa
a---c----ta---a-a------act--a-------------t-------tg--gtc---
---------------ac-------aag--ata----------------t---tt---tt-
------gct----------a------------ac--tg-----a-aat------aa----
--------------------------------------------tcc------ac-----
----aa----a-tgc--a---aa--a---------ac-tga--------a---acg-aaa
tt-a---a-----------------ca-acaac-cac--tg----------aaaaacta-
-------------a----cta---a--aaa---------ca--a----------------
-----------------------------------------------------------a
aa----------------------------------------------------------
------------------------------------------------------------
------------------------------------------------------------
------------------------------------------------------------
------------------------------------aa--------ttaa----------
ta----------------------------------------------------------
-----------------------------------------a------------------
----------------------t----------------agtt--------tt--c--ag
----aa----------------t------------------------t--------aat-
----------------a-----aa--------------------------ca--------
-------------ctcac-------------a--cg--gt---ggt---gta--a--a--
---------a------------tctgac-------ctgcgact---------gtt--tag
agaaa----c--acc---------tgt---agat-ga-------act-------tttaca
-----------gac-------------------aa---acac-----------atc----
--agtc------------------------------------------------------
------------------------------------------------------------
------------------------------------------------------------
------------------------------------------------------------
------------------------------------------------------------
------------------------------------------------------------
------------------------------------------------------------
------------------------------------------------------------
------------------------------------------------------------
------------------------------------------------------------
------------------------------------
>hAT-N110_DR|222326
------------------------------------------------------------
------------------------------------------------------------
------------------------------------------------------------
------------------------------------------------------------
------------------------------------------------------------
------------------------------------------------------------
------------------------------------------------------------
------------------------------------------------------------
------------------------------------------------------------
------------------------------------------------------------
------------------------------------------------------------
------------------------------------------------------------
------------------------------------------------------------
------------------------------------------------------------
------------------------------------------------------------
------------------------------------------------------------
------------------------------------------------------------
------------------------------------------------------------
------------------------------------------------------------
---------------------------------------att-----tat----------
-gtgtg-ttttggg-t------t-----ca---g-----tgtt----t--gtt--c--a-
----aa---c-a---a-----gatttt---------------tatttc-t-a-----at-
-----ta-----caa-a-g---ag--------g-tt------tgc--a--ca-ag----a
-ggta----a----t-g------ca-a---gc---t--gt---a-a-----a--a--aca
------caaaa-------t---g-t-----------tgc---a------tcggtt-----
--ga-----c--at----------t-----ggat--g------tg-t-------------
----t------aat-ttggct------------aa---ac------taa---aac----a
---aac------------------------------------------------------
-----------------------------------------------t------------
-----------aaacc--------tataca-------atct----------------a--
-----------------aac---tacaatattaa---------aacaatcta-----aaa
c-taa--------actg----a----aat-------------------------gtacaa
t---------------------------attt-ttaaat-agcataa----------a--
----aa------------------------------------------------------
------------------------------------------------------------
------------------------------------------------------------
------------------------------------------------------------
------------------------------------
>hAT-N110_DR|222327
------------------------------------------------------------
------------------------------------------------------------
------------------------------------------------------------
------------------------------------------------------------
------------------------------------------------------------
------------------------------------------------------------
------------------------------------------------------------
------------------------------------------------------------
------------------------------------------------------------
------------------------------------------------------------
------------------------------------------------------------
------------------------------------------------------------
------------------------------------------------------------
------------------------------------------------------------
------------------------------------------------------------
------------------------------------------------------------
------------------------------------------------------------
------------------------------------------------------------
------------------------------------------------------------
------------------------------------------------------------
------------------------------------------------------------
----------------------------------------------------------a-
-----tact---aag-aggtttgcac---------------------------------a
-agc----tg----t-aa------a-t---ga---g--tt---a-a-----t--g--a--
--------a-------atc---t-t-----------tac---t------ctggtt-----
--ca-----c--ac----------caca---cat--g------tg-t-------tcag--
---tt------atc-tttgtt------------aa---ac------aag---taa----a
---ac-----tga--aacataa-----------------ataagtaa----a-a-cctaa
--------atagaaa----tatta-------acaa---a-at---ata----------aa
ct---------aaaat----------------------agc-------aa--acct-a--
----------t------taa--------tgaaat--------aat-----caa---acaa
c-taa--------actg----a-----catg-------tataa---------------ta
catttt-gtaca----gtacaaa------------aaat-agt-------actg---a--
----aat-----------aaa--------atgtat-----------------------tt
ttaaa----a----atac--------aa---aact-----------ttaa-tat------
-------ctttg------------------------------------------------
------------------------------------------------------------
------------------------------------
>hAT-N110_DR|222328
------------------------------------------------------------
------------------------------------------------------------
------------------------------------------------------------
------------------------------------------------------------
----------------------------------------tg--------------tttg
gt--ttt-------g-g------gtt--cacag-----tctgt-----------------
--------tca----at--------tg--gt------tctat------t---tt---tta
-------tt----------a--------------c-ca-----a-ga-------------
------------------------------------------------------------
------g---c-ttt------gc------------------------------aca-a--
------------------------------------------------------------
----------------------------------------a--ggc-------tgag---
-------gtaagc---atct------------------------------ttaaaat-ta
ca--------------------------aa------------------------------
------------------------------------------------------------
------------------------------------------------------------
------------------------------------------------gcattcttt---
------------------------------------------------------------
------------------------------------------------------------
------------------------------------------------------------
------------------------------------------------------------
---------t-a--tgg-------------------------------------------
---------------aa-----------------tt----------ta--gg-a------
-aatg--t------------------------------ct-----g----ta--g--gtg
ac---gctt---------------------------------------------------
------------------------------------------------------------
------------------------------------------------------------
----ttatagctaa-----------------------------------acaca------
-t--------------------------------cag----------t------------
----------caaa----------------------------------------------
------------------------------acatg----------------------ttt
a-taa--------atta----a-----ag-------------------------------
---------------------------------------------------------c--
--atctttct--------aaa---------------------------------------
-------------------------caa--------------------------------
------------------------------------------------------------
------------------------------------------------------------
------------------------------------
>hAT-N110_DR|222329
------------------------------------------------------------
------------------------------------------------------------
------------------------------------------------------------
---------------caagg--tt---a-t--------tt-t-agt--------------
-----------aaa--------------ggaa---a--act----aaaata------a-g
a---c----ta---a-a------act---------------aa-------tg--gt----
---------cg----aa--------aa--tat----------------t---ct-----a
-------tt----------a------------a---ct-----g-aa----a---ta---
-----------------aaaatga------------ca--tta--aag------------
--------------g--a---cg--a---------ac-taa--------a---att-ca-
---at-gaagcc------a-----aca-acagt-cac--tg---------aaataaaa--
------------ta------------------------------------at--aat---
-a-----ataaa------caaaaataaataa----------tcattttcagacatca-ta
-gcac-----t-aattctgata-tagaa-------aa-ttgttgactt-taagagaaata
acagtagac---------------------------------------------------
------------------------------------------------------------
------------------------------------------------atgct--t-tta
cagac---------------aaacagt---------------c----aag----------
-----cacatga------------------------------------------------
-------------------ttatatacatt------------------------------
---------------------------------------tatt----t--ttt--t--a-
----at---c-a---c-----t--------------------------------------
------------------a---ag--------g-tt------tgc--a--ca-ag----c
-ttt----aa----t-gt------a-a---ac---t--gt---g-c-----a--a--aca
cc------aa-------ac---t-t-----------tgc---t------ctgatc-----
--aa-----c--at----------tg-----gat--acggt-tgg-t-------acgg--
---tt------aac-tct----------gct--aa---ac------tag---aat----t
---actaaaactg--taacttaa---attaaa--------tatataa----gaa--ttga
-ata-------gaaatg--tgttc-------acaa---a-at---aga----------ag
-----ct----aaact--------aaaac--------taac-------aa--aatt-a--
----------t------taaa----ttataaaa-------t----tggct-a-----aaa
c-tat--------at---------------------tgtac-----ag-----------t
aa------at---------ttaa-------------att-agttt-------ca---a--
----aat-----------agc--------a------------------------------
--------------gtgc--------aa---aact-----ag------aa-taa------
-------ccttg------------------------------------------------
------------------------------------------------------------
------------------------------------
>hAT-N110_DR|222330
------------------------------------------------------------
------------------------------------------------------------
------------------------------------------------------------
------------------------------------------------------------
------------------------------------------------------------
------------------------------------------------------------
------------------------------------------------------------
----------------------------------t-aa-----a-at-------------
------------------------------------------------------------
----------a-cca------ag------------------------------gtt-at-
------------------------------------------------------------
----------------------------------------t--aac-------tattggg
cattttaattaaa---taaaaaatcataata-------------c---------------
------------------------------------------------------------
------------------------------------------------------------
------------------------------------------------------------
------------------------------------------------------------
------------------------------------------------------------
------------------------------------------------------------
------------------------------------------------------------
------------------------------a--t----------------gga-----a-
----aa---c-t--taa-------------------------------------------
---------------tc-----------------tt---------------------a-a
------------------------------------------------------------
------------------------------------------------------------
------------------------------------------------------------
------------------------------------------------------------
-----tgaaacca------------------------------------acaac------
-a--------------------------------gtc-a-----c---------------
-----------aaaaa--------aaaaaaa-----------------aactgga-----
----------------atta-------tataagac----------------------tta
a-tat--------ataa----a-----ta-------------------------------
---------------------------------------------------------a--
--tcgttttc--------aaa---------------------------------------
--------------at----------ta---gtag-----------gcac-aca------
-------atttg------------------------------------------------
------------------------------------------------------------
------------------------------------
>hAT-N110_DR|222331
------------------------------------------------------------
----------------------------act-----------------------------
---------------acaacagtcac----------------------------------
---------------tgaaaa-acaa-actaataaaataa-t-tatcaa-----------
----------------------------aaat---a--aata-----------------c
at--tttc-ta---t-t------aat--aagca-----ctaattt---cgtg--atctc-
-----tgttta----ga--------ga--aacag------------ctt---tt---tta
-------ca----------g--------------c-ct-----a-acac-----------
------------------------------------------------------a-----
----tca---g-tca------ag------------------------------caa-att
at------------------------------------------------------tat-
-----------tca-------------------------aa--aac-------atacttt
tc-----ttca-------------------------------------------------
------------------------------------------------------------
------------------------------------------------------------
------------------------------------------------------------
------------------------------------------------------------
---------------------------------tttggca------aaaat---------
------------------------------------------------------------
------------------------------------------------------------
---------------------------gtga--a----------------g-t-----a-
----gc---c-a--tgt---------------------------------tt-----aa-
------------ctaca-----------------ta----------ta--ca-gtatg-a
-tcta--taa----t-atgaaa----a--aga--tt--gt-----c----tg--g--at-
------------------------------------------------------------
-------tgt--at---------ttg---------tg------gggt-------tttg--
-aatt-----cagtgcttgttca---------------agtg----t---ttgtt----t
---tttattactaa-----------------------------------gaggt------
-t------------------------------tgcac-a-----agag------------
----------ttaa----------------------------------------------
------------------------------------------------------------
------------------------------------------------------------
------------------------------------------------------------
------------------------------------------------------------
------------------------------------------------------------
------------------------------------------------------------
------------------------------------------------------------
------------------------------------
>hAT-N110_DR|222332
------------------------------------------------------------
------------------------------------------------------------
------------------------------------------------------------
-----------------------------------tattt-t-agtaaa-----------
----------------------------ctga---a--a---------------------
--------cta---a-g------act--taaact--------------------------
---attggtcg----aa--------aa--aa---------------cat---tt---tcg
-------t-----------------------taac-tg-----a-aa-------------
------------------------------------------------------a-----
----aca---a-tca------ca------------------------------ata-aaa
at----aataata-------------------------------------ataagaaaa-
-----------aaa-------------------------ta--a---------------t
ag---ttttcaga---atcaataaccactcc-------------ttctgtgat-------
------------------------------------------------------------
------------------------------------------------------------
------------------------------------------------------------
------------------------------------------------------------
---------------------------ggaaaatctgacc------tgaagt--------
------------------------------------------------------------
-----------------------------------------acctg--------------
-----------aag-tagcga-tt---tcac--a----------------gcc-----a-
----aa---t-a--catcagt------a---tcaacatatatctaggc------------
-----------------------------------------------a--ca-aaact-t
-gctc--aaa----c-ttttct----t--cat--tt--gc-----t--------a--aaa
aa---atgtaattgta-actagt-t----------aaac---tt-----tgaattgg---
tgaa-gttgc--at---------ttg---------tg------taat-------tttg--
-gttt-----aagtg--------------------------------------------t
---gtttaagca------------------------------------------------
-------------------ttttc---ttctattatt-a-----ctaa------------
----------gagttt--------t-----------------------------------
------------------------------------------------------------
------------------------------------------------------------
------------------------------------------------------------
------------------------------------------------------------
------------------------------------------------------------
------------------------------------------------------------
------------------------------------------------------------
------------------------------------
>hAT-N110_DR|222333
------------------------------------------------------------
------------------------------------------------------------
------------------------------------------------------------
-------------------g--tt---a-t--------tt-t-agt--------------
-----------aaat-------------gaaa---t------------------------
----c----ta---a-a------act--ttaa---------tt-----------------
--a------------aaaat--tttaa--ctt----------------t---tt---tta
-------tg--------------------ttcac--tg-----a-att------aaat--
--taaaa--------------aaa-----------gaaa-----tcaaa-----at----
------a---a-aca--a---aa--act----------aaaacc----aa---act-aa-
---acga----c-----taa-----ca-aaaat-cac--tg-------------------
-----------aaa-----------------------------aac--------------
aa-----act------------------------a-------------------------
------------------------------------------------------------
------------------------------------------------------------
------------------------------------------------------------
------------------------------------------------------------
------------------------------------aa----------------------
------------------------------------------------------------
-----------------------------------------a------------------
----------------------t------a----------------------------a-
----aa---c-a---a---------------------------------t------aat-
-----cag----caa-aaa----------------------------------------a
-ata----aa----a---------a-t---aa----------------------------
-----------------aa---t-t----------atat---a------tatatataata
taaa--------at---------ctg-----acc---------tg-c------ggctg--
-------------------------------------------------agaaaca----
---aata---------------------------tag-----------------------
-atg------------g--tgctt------tacag-----ac---aaa------------
----------cgtat-------------------------c-----------agt-----
----------------------------taagc--------------------------g
catgat---------ta---ta--tacaaaa------atatct---g------------t
at-----ctttattttctaacaa---------tgagaac-taggcat--gttca---act
-a-catatctgcttgttaa-----------------------------------------
------------------------------------------------------------
------------------------------------------------------------
------------------------------------------------------------
------------------------------------
>hAT-N110_DR|222334
------------------------------------------------------------
------------------------------------------------------------
------------------------------------------------------------
-------------------------------------------aat--------------
-----------gtaa-------------caaa---atcaca---------------at-g
a---ttga----------------------------------------------------
----------a----aaact----aaa--agt----------------------------
-------------------a------------ac--tg-----a-aaa------------
--------------------------------------------taaca-----a---c-
----a-g---t-gact-g---aa--a---------aaataagtg-gttaa---tat-att
---tttagaattgttaacaa----ata-agaacacat--tg--------tagaaagtc--
-----------tgac-gtttaaaga--agtacat----ctag-atc--------------
-----cagtt-----t--tacagacaaatgc-------------ttttcttcatttgcca
aa---------caa----------------------------------------------
--tgt-------------------------------------------------------
------------------------------------------------------------
---------------------------------aaac-taggc-----atgtt--t-aac
ta------------------------catggtctttaa--tat----gaa----------
-----gaagtttg------------tcttagttcttcctgttgttgttttttttacttta
atttatttgt---------------------------taata-----ttt----------
-ctgtggctttggg-t------t-----ca---g-----tgtc----tttaat--c--a-
----aactta-a---a-----ctg--------gtt--------ttgtt-c-c-----gt-
-----ta-----aac-t-a---ca--------g-tt------act--a--aa-ac-----
------------------------------------------------------------
------------------------------------------------------------
------------------------------------------------------------
---ta------aaa-t----------taaat--at---ttt------aa---aac----t
---------------aaatataa-----------at------------------------
----------------g--cattc-------aaaa---a-at---a--------------
------------------------------------------------------------
----------------------------------------------------------aa
c-taa--------acta----a-----aa-------------------------------
------------------------------------------------------------
------------------------------------------------------------
---------a----caac--------aa---aacta------------------------
------------------------------------------------------------
------------------------------------------------------------
------------------------------------
>hAT-N110_DR|222335
------------------------------------------------------------
------------------------------------------------------------
------------------------------------------------------------
---------------caagg--tt---g----------tttt-agt--------------
-----------aaga-------------ctaa---g--actta---------gactaaaa
a---tat-------------------------------------------tg--gt----
---------ca----a------------------------------cat---tt---ttg
-------tt----------g------------ac--tg-----a-aat------gaaa--
--cgtaa-----------------------------aaa-----tcata-----a---t-
----a-a---a------a---ga-aa---------ac-tac--------a---att-aac
t------aaact------a---acaaa-acaatc-ac--ta-------------------
-----------aaaa---cta------aatg---------a--aat---aa---aataa-
ta---ttgtt------tacaaaaacatattttct----------ttt-------------
------------------------------------------------------------
------------------------------------------------------------
------------------------------------------------------------
------------------------------------------------------------
-------------------------------------a--tat---gtgaaca-------
-----taaa---------------------------------------------------
-----------------------------------------a------------------
-catgtgttctaactttca----------------------------tcatttg-c-caa
----aaa----aaa-a--------------------------------------------
-------------aa-a-a---aa----------tc------taa--ac-ta-agcc--t
-gttt---aa---tt---------acatt-gg---t--attt-a-tga---aa-a--a--
----tgccataacctttatc--t-t-----------tac--tttaaattgtggttt----
tggg-----t--at----------tg--tttaaac-a-----------------tttat-
--ttt------attattt------------------------------------------
------------------------------------------------------------
------------------------------------------------------------
------------------------------------------------------------
------------------------------------------------------------
------------------------------------------------------------
---------------------------------------------------------att
-gttactatt--------aag-------gggtttgc------------------------
---------a---------------caa-------------------gag-ttaatgca-
------------------------------------------------------------
------------------------------------------------------------
------------------------------------
>hAT-N110_DR|222336
------------------------------------------------------------
------------------------------------------------------------
------------------------------------------------------------
------------------------------------------------------------
------------------------------------------------------------
----------------a------cct--gt------------------------------
-------------------------ag--at----------------gc-actt------
-------tt-----------------------a----------atgga------------
------------------------------------cat-atc-----------a---cc
c---a-a---g-a----------------------------gc------a-tgatt-t--
----------------ttat----aca--aaaa---------------aaaaaaaa----
------------------------------------------------------------
ca----catt-----t----------------------------gttttataaacat---
----------t--------------------tctaac-----------------------
--ttaattc--------atttga-------------------------------------
taaaa-------------------------------------------------------
-----------------------------atgaata---------------tc--t-aac
tgcata-------------------------taataaa--tgt----aaaga--------
-------agatgg------------tccaaa--ttctgt--------------cattttt
acttttattca-------------------------------------------------
---------ctgga-t------t-----ta---g-----tagc----t--ttt--t--a-
----aa---c-a-------------------------------atttt-t-t-----tt-
-----ta-----cca-a-a---ag--------g-tt------tgc--a------------
------------------------------------------------------------
------------------------------------------------------------
------------------------------------------------------------
------------------------------------------------------------
------------------------------------------------------------
------------------------------------------------------------
------------------------------------------------------------
------------------------------------------------------------
------------------------------------------------------------
------------------------------------------------------------
------------------------------------------------------------
------------------------------------------------------------
------------------------------------------------------------
------------------------------------------------------------
------------------------------------
>hAT-N110_DR|222337
------------------------------------------------------------
------------------------------------------------------------
---------------------tacaaaataaaagctaac---------------------
-------aaaactaacaaaa--cc---a-t--------ta-a-tgaa-------------
-----gcaa------------------acaaa---a--acga----------------aa
c---t----ga---g-atttaacagt--a-------------t-------tg--aaa---
---------------ta-------aaa--aca--------------------tt---tat
-------tt----------a------------aa--aa-----a-gca------aacga-
--------------------------------------------taa------tg-----
----acc---t-tga--a---at--t---------aa-caa--------a---at---ta
at-aa-----------------------------------------------------ta
-------------a----ttt---a--aaa---------aa--aata-------------
-a---taa----------------------------------------------------
------------------------------------------------------------
------------------------------------------------------------
------------------------------------------------------------
------------------------------------------------------------
---------------------------------------------------t--------
tt----------------------------------------------------------
-----------------------------------------a------------------
----------------------t----------------tatt--------tt--a--ga
----aa----------------t------------------------a--------ata-
----------------a-----gc--------------------------ag--------
-------------acc-----------------------------------t--g--c--
---------a------------tctgtt-------ttatg--------------------
------------------------------------------gcact-------tttaca
-----------gct-------------------aa---acac------------------
-cagtcaggtgaatg---------------------------at----tactaaa-----
-ac---------------------------------------------------------
------------------------------------------------------------
------------------------------------------------------------
------------------------------------------------------------
------------------------------------------------------------
------------------------------------------------------------
------------------------------------------------------------
------------------------------------------------------------
------------------------------------------------------------
------------------------------------
>hAT-N110_DR|222338
------------------------------------------------------------
------------------------------------------------------------
------------------------------------------------------------
---------------caagg--tt---a-t--------tt-t-agt--------------
-----------ata--------------cgag---a--act---------------aa-a
a---g---aca---c--------act---------------at-------tg--gt----
---------ca--------------aa--aca----------------t---tt---ttt
------ttt----------a------------ac--tg-----a-aat------------
------------------------------------aaa---------------a---t-
------a---a-aga----------att----------cat------------aat-aa-
---at-gataaa----ctaca-gtaca-acagt-aac--tg---------aaaaaagc--
-----------caa----cag---a--aata---------a--aat--------aac---
-a-----att------ctcaaaaat-aataattg----------tgttcagaattat-aa
agcac-------------------------------------------------------
------------------------------------------------------------
------------------------------------------------------------
-------------------------------------------------------t----
----------------------------------------cat-----------------
------------------------------------------------------------
------------------------------------------------------------
---------------tc-----t----------g-----tgtc---------------g-
----ga------------------------------------------------------
------------------------------------------------------------
------------------------------------------------------------
------------------------------------------------------------
------------------------------------------------------------
------------------------------------------------------------
------------------------------------------------------------
------------------------------------------------------------
------------------------------------------------------------
------------------------------------------------------------
------------------------------------------------------------
------------------------------------------------------------
------------------------------------------------------------
------------------------------------------------------------
------------------------------------------------------------
------------------------------------------------------------
------------------------------------
>hAT-N110_DR|222339
------------------------------------------------------------
------------------------------------------------------------
------------------------------------------------------------
------------------gg--tc---c-t--------tt-t-agtga------------
----------------------------acta---a--aac---------------ta-g
a---c----tt---a-a------act---------------gg-------tg--gt----
---------ca----ac--------aa--aaa------------------cagt---tag
-------tt----------a------------ac--tg-----a-aa----t---aca--
--acataaa---------------------------aaa------taca-----a---t-
----a-a---a--tg--a---aa--a---------------------------act-aa-
---ac-aaaact------a-----aaa-atcac-----------------tgaaaacg--
------------aa----ctg---a--aaca---------a--aat--------gat---
-a-----attag-----------------------------------------------a
aatag-----a-gattta-------atga-------------------------------
------------------------------------------------------------
-------------------------------------------------------gcact
cattctgtgat-------------ggaaaatgtgacc-tgtga-----ctgtt--t-aa-
------------------------------------------------------------
------------------------------------------------------------
------------------------------------------------------------
------------------------------------------------------------
------------------------------------------------------------
------------------------------------------------------------
---------------------------------------------------a--t-----
-------aaa-------ca-----------------------------------------
------------------------------------------------------------
----------------------------gcc--aa---ac-----------acac----a
---cagt-----------------------------------------------------
------------------------------------------------------------
------------------------------------------------------------
------------------------------------------------------------
------------------------------------------------------------
------------------------------------------------------------
------------------------------------------------------------
------------------------------------------------------------
------------------------------------------------------------
------------------------------------------------------------
------------------------------------
>hAT-N110_DR|222340
------------------------------------------------------------
------------------------------------------------------------
------------------------------------------------------------
------------------------------------------------------------
------------------------------------------------------------
------------------------------------------------------------
------------------------------------------------------------
-------------------a------------at--ta-----a-aa-------------
------------------------------------------------------atc---
----agc---a-ata--------------agtcatga-aaa-------aa---att-aaa
t-----gaaata------------aa--aga---------------------ataatttg
ca----------aa-------------aat----------a--aat--------------
------aatc------------------------a---------ttttta----------
-g----------------------------------------------------------
------------------------------------------------------------
------------------------------------------------------------
---------------------------------------------------------aac
t-----------------------------------cc--------taa-----------
------------------------------------------------------------
---------------------------------------gac----c-------------
----------------------t-----ca------ttctgtgg---ta-g------at-
----at--tct-------------------------------------------------
----------------------ga-------cgcctt-----tac--agcca-atc-aca
---ta---ag----t--------caag--cac--at--g-----c-------------ta
--------aac------ata--tttt-----------at--atgt---------------
------------------a-----------aaac--g------tg-t-------tgta--
-tttt----------tctt---------------------------taa---------at
---atta---------------------------tat---------------ac------
---------------------------------------------aaa------------
----------taaatt--------------------------------acac--------
------------------------------------------------------------
------------------------------------------------------------
----------------------------------------------------------tc
-ttaaatatg-----aagaagtttgtctgaatcg--ttat--------------------
------------------------------------------------------------
------------------------------------------------------------
------------------------------------------------------------
------------------------------------
>hAT-N110_DR|222341
------------------------------------------------------------
------------------------------------------------------------
------------------------------------------------------------
---------------caagg--tt---a-t--------tt-t------------------
----------------------------agca---a--att----aaattt-----ga-g
a---c----ta---a-a------ac----------------tg-------tt--tg----
---------tc----ga--------aa--ata----------------t---tt---cat
-------ta----------a----------------------------------------
---------------ctaaattaa------------aa--t-------------------
------------------------------------------------------------
-------------------------gt-aaaat-t-------------------------
-------------------------------------------gac--------aat---
-g-----aatgg------aaaaactaa--------taacaacagtccctgaaa-------
---------------------------------------------------agctaactg
aagtaaaat-a---ttaattag-------------------------aaaacaa-taaat
aaaac----cctc-tttccgaat----ataaacctaaaacg--tgtt-ccaagtt---tt
cgacatctgcc--aaaa-----------aa-gtaaacatgggc-----atgtt--t-atc
tacatt---------------tacaatgtaatctttta--ttt----gaa----------
-----gaagatt---gtttgtga---------tcttcacagt--------------gtta
actt------------taatttgttgcttg--------tgta-----t------------
-----ggtttttta-g------t-----ca---g-----tgtt----t--gtg--c--a-
----ag---c-a---a-----ttat--------tttat--------tt-g-t-----at-
-----ta-----cta-a-g---ag--------g-tt------tgc--a--ca-aa----a
-gct----aa----t-tt------a-a---ac---t--gt---g-c-----a--a--aca
cc------aa-------ac---t-g-----------tag---a------ataaca-----
--aa-----a--ac----------tg----------------------------------
---------------------------------aa---ac------taa---ata----t
---attaa--------agctaaa---ctca------------------------------
-------------attg--ttc---------acaa---g-at---aag----------aa
-----ct----aaaat--------aaa---------------------------ct-a--
----------t------aaa--------taaaaa------t----aaact-a-----aaa
c-taa--------tgtg----a-----aa-------tgtac-----agc----------a
aa------tc---------taga-------------aat-agtat-------ca---a--
----aat-----------aat--------tc-----------------att---------
-tata----a----atgg--------aa---aatt-----at------aa-taa------
-------cctt-------------------------------------------------
------------------------------------------------------------
------------------------------------
>hAT-N110_DR|222342
------------------------------------------------------------
------------------------------------------------------------
------------------------------------------------------------
-----------------aaat------aata-------ctaa-aataaac----------
-------tgacaaac----------tggcaaa---atgactgaa-acaactgactgaaaa
ataac---ata---a-a------ata---------------at-------ta--g-----
--------caa----aa------ataa--aaa--------------------tt-tttca
g----aattcata------a----------gaact-tg-----agaatgg----tgaac-
-ggtgaagaa------cggtggaa------------aat-ctg-----------ac-gtt
ta--aga---a-atg-----cag---------------tag-------------------
------------------------atg-gcact---------------tttaaagaca--
------------aa----ctc---a--------------ta--agt------caagtg--
ca---ttattata---ttcaaaaacata----------------ttttcttaataaaata
aa--------------------------aa-tgtgtc-ct---actgt------------
----------------------------------------------------------at
a-------------------------------------------------------tttt
cttcttttgct-------------aaaaaatgtaaac-taggc-----atgtt---aaac
tacatgtgca---------------gtatgatctttaa--tat----gaagtcg------
---------tttg------------tttaagttcgttgtcattt--------ttactttt
attcgtttc--------------------------------a-----tttgta-------
-----------tga-t------t-----ca---------tgttc-agt--gtt--c--a-
----aa---c----ta-----ttatttt----------------attt-t-t-----at-
-----ta-----ctaagaggataggatat-ttattt---tattactta--ca-ag----t
-gtt----aa----t-gt-----ta-----gc---c--gt---g-t-----a--a--aca
------ttaaaa----------t-t-----------cac---t------ttggtc-----
--ga-----c--ac----------tg-----gat--g------tg-t-------tctg--
---tt----------------------------aa-----------------gat----t
---attt-----------------------------------------------------
-------------------------------------ta-gt---aaa------------
------------------------------------------------------------
-----------------caa-------------------------------------aaa
c-taag-------acta----a-----aa-------------------------------
--------------------------------------------------------ta--
------------------------------------------------------------
--------------ttgc------tcaa--------------------------------
------------------------------------------------------------
------------------------------------------------------------
------------------------------------
>hAT-N110_DR|222343
------------------------------------------------------------
------------------------------------------------------------
------------------------------------------------------------
------------------------------------------------------------
---------------------------------------------------------a-a
a---c----ta---a-a------act--at-------------------------t----
---------tg----tc--------aa--ac----------------tt---tt---ttg
-------tt----------a------------ac--gt-----t-aat---t--aaaa--
--aaa------------------a------------aaa-----tcaca-----a---c-
----a-a---a--tg--g---aa--a---------a-----------------agt-aa-
---at-gaaacg------a-----att---aat-cac--tg---------aaaaactga-
------------aa----ctg-------------------a-------------------
-------a-------------------------------------ataaattattag---
---------------------c-aaaaataaataatc--tgtagctgt-ataaaaaagta
actgtagat-gc-----------agccaaacacatcagtcaagcc-------tgtaatac
acaaaaaca----ttc--------tatataaacataacatctc------taactt---tt
cttcatttgca-------------aa-----aaaaat-taaac------------t-aga
taggcatctctgcg------ggttttgcatatctttaa--tat----aaa----------
-----gaatatt---gtc---------tgtgttcgtctttattt--------tgattttt
tttac--------------------------------tt--------gttgt--------
-------gttgaga-t------t-----tt---g-----agtc----t--gtt--c--a-
----ag---c-a---a-----tt---------atttt-------attt-g-t-----at-
-----ta-----cta-a-g---ag--------g-tt------tct--a--ca-ag----a
-att----aa----t-gt------a-a---gc---t--gt---g-t-----a--a--aca
------caaa-------aa---taa-----------tgc---c------ctggtt-----
-----------gac----------tg-----gac--a------tg-t-------cctg--
---tt------aac-tctg----------tt--aa---ac------tag--aatt----g
---actaaa----------------------------------act-----a--------
------------------------------------------------------------
------------------------------------------------------------
------------------------------------------------------------
------------------------------------------------------------
------------------------------------------------------------
------------------------------------------------------------
------------------------------------------------------------
------------------------------------------------------------
------------------------------------------------------------
------------------------------------
>hAT-N110_DR|222344
------------------------------------------------------------
----------------------------------------gttggctctgaatgggtcct
gtttaaactagaattactaaaactgaa---------------acaaataaataaaaaaac
taaa-----------aaaag--tt---a-t--------tt-t-agt--------------
-----------aaa--------------caa-----------------ttt-----aa-g
a---c----ta---a-a------act---------------at-------tg--gc----
---------aa----aa--------aa--aaa-------------acat---tt---tcg
-------tt----------a------------ac--ta-----a-aat------aaaa--
--at--------------------------------------------------------
------a---t--tt--a---aa-------------------------------------
-----------------------------------------------------aaac---
------------------------------------------------------------
------------------------------------------------------------
------------------------------------------------------------
------------------------------------------------------------
------------------------------------------------------------
------------------------------------------------------------
------------------------------------------------------------
------------------------------------------------------------
------------------------------------------------------------
------------------------------------------------------------
------------------------------------------------------------
------------------------------------------------------------
------------------------------------------------------------
------------------------------------------------------------
------------------------------------------------------------
------------------------------------------------------------
------------------------------------------------------------
------------------------------------------------------------
------------------------------------------------------------
-----------------taca------------------------------------aca
a-taa--------a----------------------------------------------
------------------------------------------------------------
------------------------------------------------------------
------------------------------------------------------------
------------------------------------------------------------
------------------------------------------------------------
------------------------------------
>hAT-N110_DR|222345
------------------------------------------------------------
------------------------------------------------------------
------------------------------------------------------------
---------------caagg--tt---a-t--------tt-t-aat--------------
-----------aat-------------------------ag----aaaact-----ga-a
a---c----ta---a-g------act---------------at-------tg--gt----
---------ca----aa--------ga---aa----------------c---at---ttg
-------tt----------a------------gc--tg-----a-aa----t---aaa--
--attca-----------------------------ta--tc---a--------------
----------a--at--g---aa--a---------ac-taa--------a---act-aa-
---ct-gaa---------a-----tta-acagt-gat--tg----------aaaaaca--
------------aa----ctg--aa---ata---------a--------aat--gat---
-a-----attag------caaaactaata-----------atcattttcagaattaa-ta
ggcac-----t-cgttctgtgg---------tgc----------------------aaaa
tctgtagat-gt--tgcttttaca------------------------------------
---------------------------------gacaaacatctt---catttgt-----
-------------gaaaata----------tgcaaac-tatgc-----atgtt--t-aac
tacatatacg------atct---ttatgatctttaaaa--taa----aatttt-------
----taaagttt---ttctaaa---------tctttcatctt--------------tcat
atttttc-----cccctttttcgtttaaattg--tttgtgta-----t------------
-----ggtttgggg-t------t-----ca---g-----tgtcatagt--gtt--c--t-
----aa---c-t---a-----gtat--------tttac--------tt-t-t-----ag-
-----ta-----ctt-a-g---aa--------g-tc------tgc--a--ca-ta----a
-gtt----cg----t-gt------a-a---gc---a--gt---g-c-----a--a--aca
c------tta-------ac---t-t-----------tgc---t------ttggtt-----
--ga-----c--ac----------ta-----gat--a------tg-c-------tcag--
---tt------aa---------------act--at---ac------taa---acc----t
------aaaactg--aaaccaa--------------------------------------
------------------------------------------------------------
------------------------------------------------------------
------------------------------------------------------------
------------------------------------------------------------
-------------------------------------at-acatt-------ca---a--
----act-----------a-----------------------------------------
------------------------------------------------------------
------------------------------------------------------------
------------------------------------------------------------
------------------------------------
>hAT-N110_DR|222346
------------------------------------------------------------
------------------------------------------------------------
------------------------------------------------------------
------------------------------------------------------------
------------------------------------------------------------
------------------------------------------------------------
------------------------------------------------------------
------------------------------------------------------------
------------------------------------------------------------
------------------------------------------------------------
------------------------------------------------------------
------------------------------------------------------------
------------------------------------------------------------
------------------------------------------------------------
------------------------------------------------------------
------------------------------------------------------------
------------------------------------------------------------
------------------------------------------------------------
------------------------------------------------------------
------------------------------------------------------------
-------------------------------------------------------t--a-
----aa---c-t---a-----a--------------------------------------
------------------------------------------------------------
------------------------------------------------------------
------------------------------------------------------------
------------------------------------------------------------
------------------------------------------------------------
------------------------------------------------------------
----------------------------------------at---aaa----------aa
-----ct----aaact--------aaaac--------taac-------aa--aacc-g--
----------t------taa--------tgaaa-------c----aaact-a-----aag
c-taa--------tctg----a-----aa-------tttac-----aga----------a
aa------tt---------ttaa-------------aat-agcat-------ta---a--
----aat-----------aa----------------------------------------
------------------------------------------------------------
------------------------------------------------------------
------------------------------------------------------------
------------------------------------
>hAT-N110_DR|222347
------------------------------------------------------------
------------------------------------------------------------
------------------------------------------------------------
-------------ttttaag--tt---g-c--------at-t-tgt-------------g
gttcagtgtctgttc-------------aaac---a--------t-----------ttat
t---t----ta---c-t------ctt---------------aa-------ag--aga---
---ta-agtaaa---ca------gaaa--aaacacac----------------------a
-------at----------a------------aa--tg-----a-aa-------------
------------------------------------------------------aat---
----caa---a-act--g---aa-aac---------------------------------
-------------------------a--tta---------------------gaaacta-
---------accgt-------------aata---------a--aat--------------
------aatt------------------------g---------ttttat----------
-t----------------------------------------------------------
------------------------------------------------------------
------------------------------------------------------------
---------------------------------------------------------aat
t-----------------------------------aa--------ta------------
------------------------------------------------------------
----------------------------------------tg----t-------------
----------------------t-----ca------ttttgtgg---ta-g------aa-
----aa--tct---gac----ct-------------------gtgcct------------
a-gactgt----gtaga-----tg-------cacttt-----taa--agcca-agcaaca
---tc---ag----t--------cagg--agc--aa--t-----at----tat-at-aca
--------gaa------ac------------------gg--cctt----ctg------ta
tata-----c--at----a-----------aaac--a------tg-t-------tcaaac
ttttc----------tgtt---------------------------tct---------tt
---gcc---------------------------------------------aaa------
---------------------------------------------aaa------------
--------tgtaaact--------------------------------aag---------
------------------------------------------------------------
------------------------------------------------------------
------------------------------------------------------------
------------------------------------------------------------
------------------------------------------------------------
------------------------------------------------------------
------------------------------------------------------------
------------------------------------
>hAT-N110_DR|222348
------------------------------------------------------------
------------------------------------------------------------
------------------------------------------------------------
-------------------------------------------aat--------------
-----------aaa--------------t-ac---a--ac--------------------
a---g----tg---g-a------act---------------at-------tg--gt----
----------c----aa--------aa--aca----------------t---tt---tca
-------tg----------a------------ac--tg-----a----------ataa--
--aatgtaag--------------------------aa--at---caca-----a---t-
----a-a---a--tg--a---aa--a---------tc-tga--------a---act-ta-
---at-----------------------------------------------agaaca--
------------aa----tca---a--aatc---------a--aat--------aat---
-a-----attag------cagaaat-----------------------------------
------------------------------------------------------------
------------------------------------------------------------
------------------------------------------------------------
------------------------------------------------------------
------------------------------------------------------------
------------------------------------------------------------
------------------------------------------------------------
------------------------------------------------------------
------------------------------------------------------------
------------------------------------------------------------
------------------------------------------------------------
------------------------------------------------------------
------------------------------------------------------------
------------------------------------------------------------
------------------------------------------------------------
------------------------------------------------------------
------------------------------------------------------------
------------------------------------------------------------
------------------------------------------------------------
------------------------------------------------------------
------------------------------------------------------------
------------------------------------------------------------
------------------------------------------------------------
------------------------------------------------------------
------------------------------------
>hAT-N110_DR|222349
------------------------------------------------------------
------------------------------------------------------------
------------------------------------------------------------
---------------caaga--tt---a-c--------tt-t-agt--------------
-----------aaa--------------caaa---a--act---------------aa-g
a---c----ca---a-a------ac---------------tat-------tg--gt----
---------ca----aa--------ag--ac-----------------------------
------------------------------------------------------------
------------------------------------------------------------
------------------------------------------------------------
------------------------------------------------------------
------------------------------------------------------------
------------------------------------------------------------
------------------------------------------------------------
------------------------------------------------------------
------------------------------------------------------------
------------------------------------------------------------
------------------------------------------------------------
------------------------------------------------------------
------------------------------------------------------------
------------------------------------------------------------
------------------------------------------------------------
------------------------------------------------------------
------------------------------------------------------------
------------------a---t-t-----------ttc---t-----------------
------------------------------------------------------------
------------------------------t--ta---ac------tga---aa------
------------------------------------------------------------
--------------------------------tag---a-aa---aaa----------ta
---aacg----aaact--------acaac--------taac-------aa--aacc-a--
----------t------taa--------taaaa-------c----aaact-a-----aaa
c-taa--------actc----c-----aa-------tgaac-----aac----------a
aa------t----------taaa-------------aat-attac-------tg---a--
----aat-----------aaa--------aa--------ctcat--------t-------
-taaa----a----atgc--------ta---aact-----at------aa-taa------
------------------------------------------------------------
------------------------------------------------------------
------------------------------------
>hAT-N110_DR|222350
------------------------------------------------------------
------------------------------------------------------------
------------------------------------------------------------
------------------------------------------------------------
------------------------------------------------------------
------------------------------------------------------------
------------------------------------------------------------
------------------------------------------------------------
------------------------------------------------------------
------------------------------------------------------------
------------------------------------------------------------
------------------------------------------------------------
------------------------------------------------------------
-----------aga----------------------------------------------
--cgt-------------------------------------------------------
------------------------------------------------------------
---------------------------------ttgt-at--------------------
------------------------------------------------------------
------------------------------------------------------------
------------------------------------------------------------
------------------------------------------------------------
----aa---a-a---a------------------------------------------t-
-----cg-----t-----------------------------------------------
--------------------------g---tc---t--gt---g-t-----a--a--aca
------ctaa-------ac---g-t-----------tac---t------ctgga------
-tga-----c--ag----------ta-----aat--g------tg-t-------tcg---
--gtt------aac-a----------ctgat--aa---act------aa---gat----t
---gctgaaactg--aaactcta-----------ta------------------------
------------------------------------------------------------
------------------------------------------------------------
--------------------------------------------------------aaaa
c-taa--------a----------------------------------------------
------------------------------------------------------------
------------------------------------------------------------
------------------------------------------------------------
------------------------------------------------------------
------------------------------------------------------------
------------------------------------
>hAT-N110_DR|222351
------------------------------------------------------------
------------------------------------------------------------
------------------------------------------------------------
-------------------ac------att--------tt--------------------
------------------------------------------------------------
----c---------at-------act----------------------------g-----
---------------aa-------------------------------------------
-------------------a----------------ta-----a-aat------------
------------------------------------------------------------
----aaa---a------a---aagca------------taa-------ta---tct----
------agaatgga----------aca-gcagt-cac--tg-------------------
----------------------aga--aatg------------aacag------------
-----atatt--------------------------------------------------
------------------------------------------------------------
------------------------------------------------------------
------------------------------------------------------------
-------------------------------------------------------t----
------------------------------------aatg--------------------
------------------------------------------------------------
-----------------------------------------a------------------
----------------------ta--------------------------attagc--aa
----aa--tc-a------------------------------------tttt--------
------------ctgaa---------------------------------ta-------a
-------taa------------acaga-------at--gt----gc--------a-----
----------------------------------gctgt---t--------------gag
ggaaa----c--acc---------tgt---aggt-gg------cgct-------------
------------------------------------------------------------
---gttg-----------------------------------------------------
------------------------------------------------------------
------------------------------------------------------------
----------t-------------------------------------------------
------------------------------------------------------------
---------------------------------------------------------a--
------------------------------------------------------------
------------------------------cagc--------------------------
------------------------------------------------------------
------------------------------------------------------------
------------------------------------
>hAT-N110_DR|222352
------------------------------------------------------------
------------------------------------------------------------
------------------------------------------------------------
------------------------------------------------------------
------------------------------------------------------------
------------------------------------------------------------
------------------------------------------------------------
------------------------------------------------------------
------------------------------------------------------------
------------------------------------------------------------
------------------------------------------------------------
------------------------------------------------------------
------------------------------------------------------------
------------------------------------------------------------
------------------------------------------------------------
------------------------------------------------------------
------------------------------------c-tatat-----aaact--t----
----------------------------tgttttttaa--tat----gaa----------
-----g----------------------tttttctttat--------------catttta
atgaatttct----------------------attcatggca-----ttt----------
-gtgaggttttgca----------------------------------------------
-------------------------------------------tggtt-t-a-----aa-
-----ta-----cta-a-a---tg--------t-tt------tgc--a--ca-aa----a
-gtaa----a----t-gt------a-a---------------------------------
------------------------------------------------------------
--------------------------------ac--a------tg-t-------tct---
--gtg------cac-t----------ctgat--aa---acg------ac---aac----t
---actaa-cact--aaactaaa-----------tg--cat-------------------
-------------------aacta-------aaac---a-a-------------------
------------------------acag--------------------------cc-a--
----------t------tat--------tggaat-----------------------gaa
caaaa--------actc----a-----ag-------cgtacag---------------ca
aac---------------ctaaa-------------aat-acta--------cca--a--
----aat-----------aaa--------actaa-------------------------t
tcaca----a----atgc--------aa---aacta-----------caa-taa------
-------ccttg------------------------------------------------
------------------------------------------------------------
------------------------------------
>hAT-N110_DR|222353
-aaacatccttatata---------gacttaaacatgttctg------------------
---------tttcttaaattgcc-aaaaatg-----------------------------
---ccggcatgttttactacatttacagca---------attgttaatacgacgatg---
------------------gat-tttt-attgatgtaactt-c-aatttg-----------
----------------------------ttgt---a--tttg--------------tatg
gt--ttt-------g-a------aat--cagtg-----tttat-----------------
--------tca----aa--------at--at------catgt----tat---tt---tta
-------t----------------------------------------------------
------------------------------------------------------------
------------------------------------------------------------
------------------------------------------------------------
------------------------------------------------------------
------------------------------------------------------------
------------------------------------------------------------
------------------------------------------------------------
------------------------------------------------------------
------------------------------------------------------------
------------------------------------------------------------
------------------------------------------------------------
------------------------------------------------------------
------------------------------------------------------------
------------------------------------------------------------
------------------------------------------------------------
------------------------------------------------------------
------------------------------------------------------------
------------------------------------------------------------
------------------------------------------------------------
------------------------------------------------------------
------------------------------------------------------------
------------------------------------------------------------
------------------------------------------------------------
------------------------------------------------------------
------------------------------------------------------------
------------------------------------------------------------
------------------------------------------------------------
------------------------------------------------------------
------------------------------------------------------------
------------------------------------
>hAT-N110_DR|298248
------------------------------------------------------------
------------------------------------------------------------
------------------------------------------------------------
------------------------------------------------------------
------------------------------------------------------------
------------------------------------------t-----gttg--g-----
--------tca----aa-----------aacg--------------------tt------
------ttt----g-----a---------ctgact--------a-aa-------------
------------------------------------------------------------
------at--a------a---ag---------------taa--------a----------
----------------------------acatt-cac-----------------------
------------------------ag-----------------agc--------------
------------------------------------------------------------
------------------------------------------------------------
------------------------------------------------------------
------------------------------------------------------------
------------------------------------------------------------
------------------------------------aa----------------------
------------------------------------------------------------
-----------------------------------------a------------------
----------------------t-------------------------------------
----aa-----a--------------------------------------------cgt-
----------accgagg-----aa----------t---------g--------------a
-gctg--aaa--tacaat---------------atta-at---a----------a-----
------ttaa--------------------------------------------------
--aa--------tcaa--------------tgac---------tgtt-------tttg--
---------------------------------ga-------------------------
---attc-----------------------------------------------------
------------------------------------------------------------
------------------------------------------------------------
----------t----agcat----------------------------------------
--ttatt------cctgt------------------tctg--------------------
------------------------------------------------------------
------------------------------------------------------------
------------------------------------------------------------
------------------------------------------------------------
------------------------------------------------------------
------------------------------------
>hAT-N110_DR|298249
------------------------------------------------------------
------------------------------------------------------------
------------------------------------------------------------
------------------------------------------------------------
----------------------------caagc--a------------------------
----c----ta---a--------actt-----------------------ta--gtcaa-
---------catc--gg------------aca----------------ag--tt---ttg
-------tt----------a------------attccta---------------------
------------------------------------------------------------
---------------------aa------------acttga---a---tag--act-aaa
ta----gaa---------------------------------------------------
-------------------ta---g--accta------aaac-tac--------------
------catt--------------------------------------------------
------------------------------------------------------------
------------------------------------------------------------
------------------------------------------------------------
------------------------------------------------------------
------------------------------------aa-------taaaaca--------
------------------------------------------------------------
-----------------------------------------a------------------
--------------------------------------------------act----aa-
----aa---cta--gactgaa---------------------------acgtaacacac-
------------ataaaaat--ag-------------------at-----ca-aaata-a
-------aaa---c------------------------at----gc--acaactataata
ac---cctg---------------------------------------------------
------------------------------------------------------------
------------------------------------------------------------
------------------------------------------------------------
------------------------------------------------------------
------------------------------------------------------------
------------------------------------------------------------
------------------------------------------------------------
------------------------------------------------------------
------------------------------------------------------------
------------------------------------------------------------
------------------------------------------------------------
------------------------------------------------------------
------------------------------------
>hAT-N110_DR|298250
------------------------------------------------------------
------------------------------------------------------------
------------------------------------------------------------
------------------------------------------------------------
------------------------------------------------------------
------------------------------------------------------------
------------------------------------------------------------
------------------------------------------------------------
------------------------------------------------------------
------------------------------------------------------------
------------------------------------------------------------
------------------------------------------------------------
------------------------------------------------------------
------------------------------------------------------------
------------------------------------------------------------
------------------------------------------------------------
------------------------------------------------------------
--------t--------------------gatctttaa--tat----gaa----------
-----gacgttca------------tctggattcttaat---------------catttg
atttttt--------------tcttcaagt--------tgaa-----tct----------
-gtgtggttttgga-t------t-----cg---g-----tgtttg--t--ttt--t--a-
----at---t-g---t-----tt-------------------------------------
-------------tg-a-c---ag--------t-tt------tga--a--cg-ag----a
-gtt----a----at-gt------a-a---ac---t--at---g-c-----t--a--aca
------ctaa-------ac---t-t-----------tgc---t------ctggtt-----
--ga-----c--ac----------tg-----gat--g------tg-t-------tcag--
---ct------aag-tct------------------------------------------
------------------------------------------------------------
----------------g-------------------------------------------
------------------------------------------------------------
------------------------------------------------------------
------------------------------------------------------------
------------------------------------------------------------
------------------------------------------------------------
------------------------------------------------------------
------------------------------------------------------------
------------------------------------------------------------
------------------------------------
>hAT-N110_DR|298251
------------------------------------------------------------
------------------------------------------------------------
------------------------------------------------------------
-----------------------t---c-t--------tc-a-tttgcc-----------
----------------------------aaaaa--a------------------------
----t----gt---a-a------ac-----------------------------------
-----------------------------------------------------t-cgaca
------tgttgaa------ac---------------------------------------
------------------------------------------------------------
---------------------------------------at---a---aa---atg-aac
t-----aaaacta-----------aca-ccagt-ca------------------------
------------------ctg---a--aataa-----------aa---------------
taa--taa----------------------------------------------------
------------------------------------------------------------
------------------------------------------------------------
------------------------------------------------------------
------------------------------------------------------------
------------------------------------------------------------
------------------------------------------------------------
------------------------------------------------------------
------------------------------------------------------------
------------------------------------------------------------
------------------------------------------------------------
------------------------------------------------------------
-------------------------------------------------ttagcaaa---
-aga---aga--atc---------att---------------------------------
------------tt------------------caga--at-------------tt-----
------------------------------------------------------------
------------------------------------------------------------
---------atgagca--------gtgatt------------------------------
----------t---t---------------------------------------------
--------------------ga------------cccgtgtca----gatgc--------
-------gcttt------------------------------------------------
----tac-----------agc---------------------------------------
------------------------------------------------------------
------------------------------------------------------------
------------------------------------------------------------
------------------------------------
>hAT-N110_DR|298252
------------------------------------------------------------
------------------------------------------------------------
------------------------------------------------------------
------------------------------------------------------------
------------------------------------------------------------
------------------------------------------------------------
------------------------------------------------------------
------------------------------------------------------------
------------------------------------------------------a-----
----ata---a-aaa--gc--aa--ag-----------taa--------a----------
------aaaatt------a-----aca-gcagt-tac--ta-------------------
-----------aaa----------attaataa------gcactaat------tttgt---
ggc---------------ggaaattagggaa-----------------------------
---------------------------------------tgcc-----------------
--tgtagatg--------------------------------------------------
------------------------------------------------------------
------------------------------------------------acact-------
----------------------------------ttta--cag--caaaatatatcag--
---------t-------------------------------------caattttatatat
atatatatata---------------------------tata-----tatataa------
acaatggttttggg-t------t-----aa---g-----tgtc----t--gtt--c--a-
----aa---t-a---a-----t--------------------------------------
------------tta-a-g---ag--------g-tt------tgc--a--ca-ag----a
-ggt----aa----t-gt------a-a---gc---t--cc---g-c-----c--t--aca
------ctaa-------actcgt-t-----------tac---t------ctggta-----
--aa-----t--ta----------ta-----atc--a------ct--------a------
---------------------------------aa-------------------------
---aata-----------------------------------------------------
------------------------------------------------------------
------------------------------------------------------------
----------t----------------------------------------------aaa
a------------atta----a-----ag-------------------------------
---------------------------------------------------------a--
----aac-----------a-----------------------------------------
------------------------------------------------------------
------------------------------------------------------------
------------------------------------------------------------
------------------------------------
>hAT-N110_DR|298253
------------------------------------------------------------
------------------------------------------------------------
------------------------------------------------------------
------------------------------------------------------------
------------aaa-------------acag---a------------------------
----t----tt---t-t------gtg--ag------------------------------
------------------------------------------------------------
---------------------------------c--tg-----a-aat------aaaa--
--taaat-----------------------------aag-----caaaa-----a---t-
----g-a---a-aaa--a---aa---------------taaact----ta---atg-aa-
---acta-------------------a-acagt-cac--tg-------------------
-----------aaa-----------------------------aac--------------
ga-----acc------------------------g-------------------------
------------------------------------------------------------
------------------------------------------------------------
------------------------------------------------------------
------------------------------------------------------------
------------------------------------aa----------------------
------------------------------------------------------------
-----------------------------------------a------------------
----------------------t------a----------------------------a-
----aa---t-t---a---------------------------------t------aat-
-----t-----------------------------t------ttc--------ag----a
-act----aa----t---------a-a---gc----------------------------
-----------------ac---t-c----------attc---t------gtgacgac---
caaa--------tc---------tga-----cct---------tg-t------agttg--
---tt-----------------------------------------tagagaaaca----
---acag---------------------------tag-----------------------
-atg------------g--cgctt-----ttatag-----ac---aaa------------
----------ca------------------------------------------------
------------------------------------------------------------
------------------------------------------------------------
------------------------------------------------------------
------------------------------------------------------------
------------------------------------------------------------
------------------------------------------------------------
------------------------------------------------------------
------------------------------------
>hAT-N110_DR|298254
------------------------------------------------------------
------------------------------------------------------------
------------------------------------------------------------
-----------------------------t--------tt-t-cgt--------------
----------taact-------------gaaa---a--------a-----------aaat
a---t----aa---c--------ctt---------------tt-------ga--att---
-------aatga---aa------tt---------------------------tg---aaa
-------gt----------a------------aa--ta-----a-aa-------------
------------------------------------------------------aag---
----t----------------------------------------------------gac
t-----gaaata------------aa--ata---------------------ataattat
ta----------aa-------------cat----------a--aat--------------
------aata------------------------g---------ttttcaa---------
ta----------------------------------------------------------
------------------------------------------------------------
------------------------------------------------------------
---------------------------------------------------------gag
t-----------------------------------aa--------tag-----------
------------------------------------------------------------
---------------------------------------aaa------------------
------------------------------------------------------------
-----a--tct---gac----at-------------------gtggctgttt-----ata
g-aaatac----cagtagat--gg-------cgctct-----tac--agaca-aat-aca
---ct---tc----a--------gtcc--agc--ac--g-----tt----tat-at-aaa
--------gaa------aca--t-------------------------------------
------------------------------------------------------------
------------------------------------------------------------
------------------------------------------------------------
------------------------------------------------------------
------------------------------------------------------------
------------------------------------------------------------
------------------------------------------------------------
------------------------------------------------------------
------------------------------------------------------------
------------------------------------------------------------
------------------------------------------------------------
------------------------------------------------------------
------------------------------------
>hAT-N110_DR|298255
------------------------------------------------------------
------------------------------------------------------------
------------------------------------------------------------
---------------------------a-t--------tt-t-aata-------------
-------a---------------------tta---a--acaa----------------aa
g---c----ta---a-a------act--a-------------t-------ta--gtc---
---------------ag-------aaaaaaca----------------ca----------
-caataact----------a------------a----------a-aat------gaaaca
-----------------------------------aaaa-----tta------ca-----
----ata---a-atg--a---aa--a---------ac-taa--------c---aat-aaa
cg-aaa----------gta-----a----aagt-aat--ta----------aaaaagta-
-------------a----ctt---a--gaa---------aa--atta-------------
-a---taaatagta---------------------------------------ata----
------------------------------------------------------------
------------------------------------------------------------
------------------------------------------------------------
------------------------------------------------------------
------------------------------------------------------------
------------------------------------------------------------
-----------------------------------------a------------------
----------------------t----------------aata--------tt--c--ag
----aa---------------tttg---------------------------------t-
----------------a-----ag--------------------------ca--------
-------------atcat-------------t--ct--at---ggc---aga--a--a--
---------a------------tcagac----------------------atgt------
-------------------------------------------gtct-------attaga
g----------aaa-------------------ta---agac-----------at-----
-cagtcaag---------------------------------------------------
------------------------------------------------------------
------------------------------------------------------------
------------------------------------------------------------
------------------------------------------------------------
------------------------------------------------------------
------------------------------------------------------------
------------------------------------------------------------
------------------------------------------------------------
------------------------------------------------------------
------------------------------------
>hAT-N110_DR|298256
------------------------------------------------------------
------------------------------------------------------------
------------------------------------------------------------
-----------------aaa--ct--aacagtgaaaaacaac-aat--------------
------------aataa---tacgcatttcag---a--attaa------------taagc
a---c----tc---g-t------tct--gtggatca------------------------
--------ata----ca-------aaa--aat---------------ac-attt------
-------ttct----atcca-----------cat--aa-----acata------------
------------------------------------aaa-cat-----------g---tt
c---t-a---t-c-----------------------------------------------
------------------------------------------------------------
------------------------------------------------------------
--------tt-----t----------------------------tcttaa----------
------------------------------------------------------------
-----------------tttgcctatt--------------------------------g
taaagtaat---------------------------------------------------
--------------------------ttaatgtaaag-tagac-----atttt--t-a--
-----acta---------------tacatgatctttaa--tat----aaaga--------
-------ggtttg------------tctgaattttttgt--------------aattttt
actttcaatt-------------------------------a-----ttt----------
-gtatggctttggg-t------t-----ca---g-----tg------t--gtt--c--a-
----aa---c-t---a-----ctacata----at------------tt-g-t-----at-
-----ta-----cta-a-g---act---------tt------tgc--a--cg-tg----t
-tttaa-t----------------------------------------------------
------------------------------------tgc---t------ctggtc-----
--aa-----c--ac----------t-----gaaa--g------ca-t-------tcat--
---tt------aac-tctgct------------aa---ag------tgg---aat----t
---act------------------------------------------------------
------------------------------------------------------------
------------------------------------------------------------
------------------------------------------------------------
------------------------------------------------------------
------------------------------------------------------------
------------------------------------------------------------
------------------------------------------------------------
------------------------------------------------------------
------------------------------------------------------------
------------------------------------
>hAT-N110_DR|298257
------------------------------------------------------------
------------------------------------------------------------
------------------------------------------------------------
------------------------------------------------------------
------------------------------------------------------------
------------------------------------------------------------
------------------------------------------------------------
------------------------------------------------------------
------------------------------------------------------------
------------------------------------------------------------
------------------------------------------------------------
------------------------------------------------------------
------------------------------------------------------------
------------------------------------------------------------
------------------------------------------------------------
------------------------------------------------------------
------------------------------------------------------------
------------------------------------------------------------
------------------------------------------------------------
------------------------------------------------------------
------------------------------------------------------------
------------------------------------------------------------
------------------------------------------------------------
------------------------------------------------------------
------------------------------------------------------------
------------------------------------------------------------
------------------------------------------------g---aat----t
---actaaaactg-----------------aaac-----------------------taa
-tac-------gaaatg--tgtttaca-------a---a-at---aaa----------aa
-----at----aaact--------aaagag--------aaa-------aa--acct-a--
----------t------taa--------taaag-----------tgaaccc------aaa
c-taa--------tctg----a-----aa-------tttac-----ag----------ca
aat----gttta---------aa-------------aat-ataat-------cg---a--
----aaa-----------taa--------aact---aatt--------------------
-tgaa----a----acac--------aa---aact-----a------tac-taa------
-------c----------------------------------------------------
------------------------------------------------------------
------------------------------------
>hAT-N110_DR|298258
------------------------------------------------------------
------------------------------------------------------------
------------------------------------------------------------
------------------------------------------------------------
------------------------------------------------------------
c---t----aa---a-a------gct--a-------------c-------tg--gtg---
---------------ag------aaaa--atg----------------t---tt---tt-
------att----------a------------at--gg-----a-aat------aaaaca
----taga----------------------------aat-----tca------ca-----
----ata---a--tc--a---aa--a---------tc-gaa--------a---act-gca
ca-g----aac------ta-----aca-acagt-cat--gg----------agaaa--aa
------------------ctg---a--aa-------------------------------
------------------------------------------------------------
------------------------------------------------------------
------------------------------------------------------------
------------------------------------------------------------
------------------------------------------------------------
------------------------------------------------------------
------------------------------------------------------------
------------------------------------------------------------
------------------------------------------------------------
------------------------------------------------------------
------------------------------------------------------------
------------------------------------------------------------
------------------------------------------------------------
------------------------------------------------------------
------------------------------------------------------------
------------------------------------------------------------
------------------------------------------------------------
------------------------------------------------------------
------------------------------------------------------------
------------------------------------------------------------
------------------------------------------------------------
------------------------------------------------------------
------------------------------------------------------------
------------------------------------------------------------
------------------------------------------------------------
------------------------------------
>hAT-N110_DR|298259
-aactatacgaaacta--------------------------------------------
----------acaaacagtcactgaaaaa-------------------------------
------------acgaactgaaataaaacaataagtagcaaaataaataattattaataa
gctc--agcggaaaatctga--tctaat-g--------tt-t-agagaaacacctgt---
----tcaagagcatg-------------atca---t--ata---------------ca-a
a---a----aa---a-a------act---------------at-------tg--gg----
---------aa----aa--------aa--atg----------------t---tt---tag
-------tt----------a------------ac--tg-----a-aa----t---aaa--
--atgtgaaa--------ctttac------------aat------aaat-----g---a-
----a-a---a--tt--g---aa--a---------------------------act-aa-
---at-aaaact------a-----aca-acagt-cac--ta---------ac--------
------------------ctt---a--aaaa---------a--ggt--------agt---
-a-----aatcc------aac--------------------------------------a
aataa-----a-aa----------------------------------------------
------------------------------------------------------------
------------------------------------------------------------
------------------------------------------------------------
------------------------------------------------------------
------------------------------------------------------------
------------------------------------------------------------
------------------------------------------------------------
------------------------------------------------------------
------------------------------------------------------------
------------------------------------------------------------
------------------------------------------------------------
------------------------------------------------------------
------------------------------------------------------------
------------------------------------------------------------
------------------------------------------------------------
------------------------------------------------------------
------------------------------------------------------------
------------------------------------------------------------
------------------------------------------------------------
------------------------------------------------------------
------------------------------------------------------------
------------------------------------------------------------
------------------------------------------------------------
------------------------------------
>hAT-N110_DR|298260
------------------------------------------------------------
------------------------------------------------------------
------------------------------------------------------------
------------------------------------------------------------
-----------------------------------------------------------a
c---t----aa---a-t------act---------------ct-------tg--gt----
---------ga----aa--------aa--aaa----------------ttcatt---ttc
-------tt----------a------------ac--tg-----a-aa----t---aaa--
--atcta-----------------------------------------------------
----a-c---a--tc--g---aa--a---------------------------act-aa-
---ac-aaaact------a-----aca-acagc-cgt--tg---------aga-aact--
------------aa----ctg---a--aata---------a--aat--------aat---
-t-----agtaa------aaaaa------------------------------------a
catga-----t-tattaa-------taag-------------------------------
------------------------------------------------------------
--------------------------------------------------------ctct
cgttctgtggc-------------ggaaaatctgatc-tgcga-----ctgtt--t-aa-
------------------------------------------------------------
------------------------------------------------------------
------------------------------------------------------------
------------------------------------------------------------
------------------------------------------------------------
------------------------------------------------------------
---------------------------------------------------a--g-----
-------aaa-------ca---c-t-----------tg----------------------
------------------------ta-----gat--ggcga--ta---------------
----------------------------------a---ac-----------acgt----c
---agttagagca--tgatcata-------------------------------------
--------------------------------------t-ac---aaa----------aa
ca---------tctttttttta--------------------------------------
------------------------------------------------------------
------------------------------------------------------------
------------------------------------------------------------
------------------------------------------------------------
------------------------------------------------------------
------------------------------------------------------------
------------------------------------------------------------
------------------------------------
>hAT-N110_DR|298261
------------------------------------------------------------
------------------------------------------------------------
------------------------------------------------------------
------------------------------------------------------------
------------------------------------------------------------
---------tg---a-a------act--a-------------t-------tg--gtc---
---------------aa-------aaa--ata----------------t---tt---tgt
-taaaaata----------a------------at--aa-----a-agt--------aaaa
----gtaa----------------------------aac-----tca------ca-----
----ata---a-atg--a---aa--a---------tc-taa--------a---act-aat
gg-a----aac------ta-----aca-acagt-cac--tg----------aaaatgtaa
------------------cac---a--ctg---------gt--gttt-------------
-a---cagaaaacc---------------------------------------taag-ca
at----------------------------------------------------------
------------------------------------------------------------
------------------------------------------------------------
------------------------------------------------------------
------------------------------------aa--------t-aa----------
ta----------------------------------------------------------
-----------------------------------------g------------------
----------------------t----------------cgtt--------tt--c--ag
----aa----------------t------------------------t--------aac-
----------------a-----ag--------------------------ca--------
-------------gtcat-------------t--ct--gt---ggt---gga--a--a--
---------a------------tctgat-------t------------------------
------------------------tgt---agat-ggt------gct-------tttacg
-----------gac-------------------aa---a---------------------
------------------------------------------------------------
------------------------------------------------------------
------------------------------------------------------------
------------------------------------------------------------
------------------------------------------------------------
------------------------------------------------------------
------------------------------------------------------------
------------------------------------------------------------
------------------------------------------------------------
------------------------------------------------------------
------------------------------------
>hAT-N110_DR|298262
------------------------------------------------------------
------------------------------------------------------------
------------------------------------------------------------
------------------------------------------------------------
-------aaataaa--------------atga---a--atc----taaatgaatgaaa-a
a---c----tg---a-a------tct----------------------------------
------------------------------------------------------------
------------------------------------------------------------
------------------------------------------------------------
------------------------------------------------------------
------------------a-----aca-acagt-cat--tg---------aaa-actt--
------------ta----ctg---a--aata---------a--aat--------gac---
-t-----attag------caaa--------------------------------------
------------------------------------------------------------
----------------------------------------------------------tt
aaaaa----catt-----------------------------------------------
cttaatttgcc--aaga-----------aatgtaagc-taggt-----attat--a-gtt
tg--------------atcgttaatatttgatcgttaatataa----taa----------
-----gaagttt---gtctgaattc---tttatcatttttac--------------ttgt
attt------------gtttaagttgcatg--------tgta-----t------------
-----ggttttgga-t------t-----ca---g-------------t--gtt--c--a-
----aa---c-c---a-----------------tttag--------ct-t-t-----tt-
-----ta-----cta-a-g---gg--------t-tt------tac--a--ca-ag----a
-gtt----aa----t-gt------a-a---at---t--gt---g-c-----a--a--aca
ct------aa-------ac---t-t-----------tgc---t-----------------
-------------------------a-----aac--g------tt-t-------tgtg--
---ct------aaa-cttttactgatctgct--aa---ac------tag---aat----a
---acaac-------aaactgat---tctaaa--------tatacaa----aaa--atag
-att-------aaaatg--tgttt-------acaa---a-at---aaa----------aa
-----ct----aaact--------caaat--------gaac-------aa--aacc-a--
----------t------taa--------tgaaa-------c----aaagt-a-----aaa
c-taa---------ctc----a-----aa-------tttac-----agc----------a
ag------ca---------taaa-------------aat-gg---------------a--
----aat-----------aaa--------aa--------ctagtt---------------
-caaa----a----atgc--------aa---a----------------------------
------------------------------------------------------------
------------------------------------------------------------
------------------------------------
>hAT-N110_DR|298263
------------------------------------------------------------
------------------------------------------------------------
------------------------------------------------------------
------------------------------------------------------------
------------------------------------------------------------
------------------------------------------------------------
------------------------------------------------------------
------------------------------------------------------------
------------------------------------------------------------
------------------------------------------------------------
------------------------------------------------------------
------------------------------------------------------------
------------------------------------------------------------
------------------------------------------------------------
------------------------------------------------------------
------------------------------------------------------------
------------------------------------------------------------
------------------------------------------------------------
------------------------------------------------------------
------------------------------------------------------------
------------------------------------------------------------
------------------------------------------------------------
------------------------------------------------------------
------------------------------------------------------------
------------------------------------------------------------
------------------------------------------------------------
------------------------------------------------------------
------------------------------------------------------------
---------------------------------------aaa---ata----------aa
aa---ct----aaact--------tatac--------taac-------aa--aacc-a--
----------t------taa--------tacaat-----------acactaa-----aaa
c-taa--------cctg----a-----aa-------tttag-----a-----------ct
ca---------------tttaaa-------------aat-ggtgt-------tca-----
----aat-----------aaa--------actcat-------------------------
-----------------t------ttaa--aaa------aatt-ctataa-t--------
------------------------------------------------------------
------------------------------------------------------------
------------------------------------
>hAT-N110_DR|298264
------------------------------------------------------------
------------------------------------------------------------
------------------------------------------------------------
------------------------------------------------------------
------------------------------------------------------------
------------------------------------------------------------
------------------------------------------------------------
------------------------------------------------------------
------------------------------------------------------------
------------------------------------------------------------
------------------------------------------------------------
------------------------------------------------------------
------------------------------------------------------------
------------------------------------------------------------
------------------------------------------------------------
------------------------------------------------------------
------------------------------------------------------------
------------------------------------------------------------
------------------------------------------------------------
------------------------------------------------------------
------------------------------------------------------------
------------------------------------------------------------
------------------------------------------------------------
------------------------------------------------------------
------------------------------------------------------------
--------------------------------at-agc------tct-------tttaca
-----------aac-------------------ac---a--------------------t
-tagtcagccgcatg-----------------------att-------tataaac-----
-aaaa-------------catcttt---------------------aatgtgttctacaa
ta--tatcta-catctggc----aaaaagta-----------------------------
------------------------------------------------------------
------------aacta---ca--------------------------------------
------tgtttaact---------------------------------------------
------------------------------------------------------------
------------------------------------------------------------
------------------------------------------------------------
------------------------------------------------------------
------------------------------------
>hAT-N110_DR|298265
------------------------------------------------------------
------------------------------------------------------------
------------------------------------------------------------
------------------------------------------------------------
------------------------------------------------------------
------------------------------------------------------------
------------------------------------------------------------
------------------------------------------------------------
------------------------------------------------------------
------------------------------------------------------------
------------------------------------------------------------
------------------------------------------------------------
--------------------------------------------tttacttcacttgcta
aa----------aa----------------------------------------------
--tgt-------------------------------------------------------
------------------------------------------------------------
---------------------------------aaac-aaggc-----atgtt--t-aac
tagg--------------------ctgcctacagttaa--tat----g------------
------------------------------------------------------------
--ttgtttgt---------------------------tgagt-----ttt----------
-tcatcgtttttat-t------t-----ta---t-----ttt------------------
------------------------------------------------------------
------------------------------------------------------------
------------------------------------------------------------
------------------------------------------------------------
------------------------------------------------------------
------------------------------------------------------------
------------------------------------------------------------
------------------------------------------------------------
------------------------------------------------------------
------------------------------------------------------------
------------------------------------------------------------
------------------------------------------------------------
------------------------------------------------------------
------------------------------------------------------------
------------------------------------------------------------
------------------------------------------------------------
------------------------------------
>hAT-N110_DR|298266
------------------------------------------------------------
------------------------------------------------------------
------------------------------------------------------------
----------------atca--tt--tactg-----------------------------
------------------------------------------------------------
---------aa---a-a------gct--gat-----------------------------
---------------ta-------aac--ata---------------at-atat------
-------ttt----------------------aa--aa-----atgct------------
------------------------------------aat-cgc-----------g---tt
c---a-g---a-a-----------------------t-taata------a-gaact-ca-
------g----------------------aatt---------------tagagaatgc--
-----------------------------------------------------ctgt-a-
ga----tggt-----t----------------------------tttttaca--------
------------------------------------------------------------
-----------------gtcaacgtgt-------------------------------ta
tacaacaa----------------------------------------------------
----------------------------aataatttc-tataa-----aaaca--t-aaa
aacgtgttct-----------tttttcattgcttttca--tct----gtcaa--------
--------aattg------------ttttaatacttattattttaattgtcataactatt
aaacctttaag--------------------------ttgca-----ttatg--------
gtttaggttttatg-t-------------------------------c--ttt--c--a-
----aa---c-a---a-----ttatgtt----at---------------tgt-----at-
-----ta-----caa-a-g---ag--------g-tt------tgt--a--ca-ag----a
-tctg----------------------------------t---g-c-----a--a--aca
------ctaaa-------c---t-t-----------tac---t------tt---------
------------------------------------------------------------
------------------------------------------------------------
------------------------------------------------------------
------------------------------------------------------------
------------------------------------------------------------
------------------------------------------------------------
------------------------------------------------------------
------------------------------------------------------------
------------------------------------------------------------
------------------------------------------------------------
------------------------------------------------------------
------------------------------------------------------------
------------------------------------
>hAT-N110_DR|298267
------------------------------------------------------------
------------------------------------------------------------
------------------------------------------------------------
---------------caagg--tt---a-t--------tt-t-aat--------------
-----------aaa----------------------------------------cgaa-a
a---c----ta---a-a------a------------------------------------
------------------------------------------------------------
------------------------------------------------------------
------------------------------------------------------------
------------------------------------------------------------
------------------------------------------------------------
------------------------------------------------------------
------------------------------------------------caaagaaaa-ct
aaaac-----t-------------------------------------------------
------------------------------------------------------------
------------------------------------------------------------
----attggtc--aaaa-------------------------------------------
------------------------------------------------------------
------------------------------------------------------------
------------------------------------------------------------
------------------------------------------------------------
------------------------------------------------------------
------------------------------------------------------------
------------------------------------------------------------
------------------------------------------------------------
------------------------------------a------ca-t-------ttca--
---tt------aac-t--------------a--aa---a---------------------
-----gaaaacaa--aacaaa---------------------------------------
-------------------------------tcac---a-at---aac----------tg
aa---------aaact--------aaaac--------taa--------------------
------------------------------------------------------------
------------------------------------------------------------
------------------------------------------------------------
------------------------------------------------------------
------------------------------------------------------------
------------------------------------------------------------
------------------------------------------------------------
------------------------------------
>hAT-N110_DR|298268
------------------------------------------------------------
------------------------------------------------------------
------------------------------------------------------------
------------------------------------------------------------
------------------------------------------------------------
------------------------------------------------------------
------------------------------------------------------------
------------------------------------------------------------
------------------------------------------------------------
------------------------------------------------------------
------------------------------------------------------------
------------------------------------------------------------
------------------------------------------------------------
------------------------------------------------------------
------------------------------------------------------------
------------------------------------------------------------
------------------------------------------------------------
------------------------------------------------------------
------------------------------------------------------------
------------------------------------------------------------
-------ttttagg-t------t-----ca---g-----tg-----------------a-
----aa---t-g-------------ttt----------------tatt-t-tc----at-
-----ta-----cta-a-a---ag--------t-tt------aca-----aa-ag----a
-gtt----at----t-at------a-a---gc---a--gt---a-c-----aata--aca
------ttac-------ac---t-t-----------ttt---t------ctggtc-----
--aa-----c--ac----------ag-----gat--g------tg-t-------tttg--
---tt------aac-tcta------------------aac------tag---aat----t
---actaaaaata--aaacggaa-----------------aatataa----aaa------
-------------------------------atta---a-at---aga------------
------------------------------------------------------------
------------------------------------------------------------
------------------------------------------------------------
------------------------------------------------------------
------------------------------------------------------------
------------------------------------------------------------
------------------------------------------------------------
------------------------------------------------------------
------------------------------------
>hAT-N110_DR|298269
------------------------------------------------------------
------------------------------------------------------------
------------------------------------------------------------
---------------caagg--tt---a-t--------tt-t-a----------------
-----------------------gtaaacgaa---a--act---------------ta-g
a---a----ta---a-a------act---------------at-------tg--gg----
---------ta----at--------ta--gtt----------------t---aa---tca
-------tt-----tactaatatt-------tta--ca-----g-act------aaaa--
--acaaa-------------------------------------tcaca-----a---t-
----a-a---a--ta--g---aa--a---------ac-taa--------a---taa-aac
taatt-aaaatt------a-----ata-agacc-tgc--tgc----------tgatctg-
-----------tag----atg--gactg-----------ca--aac-------aaac---
-a-----gtcaag-------agcat-----------------ggttatattaaaaaa-ca
accagt------------------------------------------------------
----------------------------------ttagcataacat-aaaactatata--
-------------tctt------------------------------------ct-atat
tttagtttaaaag-------------------------taaactagccatgtt--t-aac
tacatatacggtaca----------acaagttctttaa--tat----gaa----------
-----gacgattcc-----------------------------------tcaccatttgt
acttat-----------------------------------a-----tttgtatggt---
---------------t------t-----tg---aaa----aat----g--tca--a--a-
----ac---c-a---a-----agag--------------------------------g--
----------------------------------tt------tgc--a--ca-ag----t
-gtt----aa----t-gt------a-a---gc---t--gt---g-c-----a--a--gca
------ataa-------ac---t-c-----------ttc---t------gt---------
------------------------------------------------------------
-----------taa-ctct---------ggt--aa---act------ag---aat----t
---actcaaacta--atactg----------------aa---------------------
------------------------------------------------------------
------------------------------------------------------------
------------------------------------------------------------
------------------------------------------------------------
------------------------------------------------------------
------------------------------------------------------------
------------------------------------------------------------
------------------------------------------------------------
------------------------------------------------------------
------------------------------------
>hAT-N110_DR|298270
------------------------------------------------------------
------------------------------------------------------------
------------------------------------------------------------
------------------------------------------------------------
----------------------------acaa---a--ata----aaaactaaaataa-a
a---c----t--------------------------------------------------
------------------------------------------------------------
------------------------------------------------------------
------------------------------------------------------------
------------------------------------------------------------
------------------------------------------------------------
------------------------------------------------------------
------------------------------------------------------------
------------------------------------------------------------
------------------------------------------------------------
------------------------------------------------------------
------------------------------------------------------------
------------------------------------------------------------
------------------------------------------------------------
------------------------------------------------------------
------------------------------------------------------------
------------------------------------------------------------
------------------------------------------------------------
------------------------------------------------------------
------------------------------------------------------------
------------------------------------------------------------
------------------------------------------------------------
------------------------------------------------------------
------------------------------------------------------------
------------aact--------aaa---------------------------cc-a--
----------t------taa--------taaaa-------c----aagct-a-----aaa
c-taa--------acta----a-----aa-------tttac-----agc----------a
aa------gt---------tcaa-------------att-agtat-------ca---a--
----aat-----------aaa--------a------------------------------
------------------------------------------------------------
------------------------------------------------------------
------------------------------------------------------------
------------------------------------
>hAT-N110_DR|298271
------------------------------------------------------------
------------------------------------------------------------
------------------------------------------------------------
------------------------------------------------------------
------------------------------------------------------------
------------------------------------------------------------
------------------------------------------------------------
------------------------------------------------------------
------------------------------------------------------------
------------------------------------------------------------
------------------------------------------------------------
------------------------------------------------------------
------------------------------------------------------------
------------------------------------------------------------
------------------------------------------------------------
------------------------------------------------------------
------------------------------------------------------------
------------------------------------------------------------
------------------------------------------------------------
------------------------------------------------------------
------------------------------------------------------------
-----a--cct---at--------------------------------------------
-----------------agt--tg-------cgcttt-----tac--agcca-aac-aca
---c-----g----t--------gaag--tgc--aa--a-----a-----taa-at-caa
--------gac------aca--t-------------------tta----cta------ta
agca-----t--ta----g-----------acat--g------tg-t-------tctga-
-cttt----------cctt---------------------------cat---------ct
---gcca---------------------------aaa-aaaaaaaaa--aaaaa------
---------------------------------------------aaa------------
--------agccaact--------------------------------agtcc-------
----------t----------------------------ttt------------------
--caa---------cta---ca--------------------------------------
--------------------------------------------cg-----------atc
-ttt--------------aggctaat---aagca--tttt--------------------
----ctcttc----attcgt----------tgtttttac-ttt--------tg-------
--------ttt-------------------------------------------------
------------------------------------------------------------
------------------------------------
>hAT-N110_DR|298272
------------------------------------------------------------
------------------------------------------------------------
------------------------------------------------------------
------------------------------------------------------------
------------------------------------------------------------
------------------------------------------------------------
------------------------------------------------------------
------------------------------------------------------------
------------------------------------------------------------
------------------------------------------------------------
------------------------------------------------------------
------------------------------------------------------------
------------------------------------------------------------
------------------------------------------------------------
------------------------------------------------------------
------------------------------------------------------------
------------------------------------------------------------
------------------------------------------------------------
------------------------------------------------------------
------------------------------------------------------------
------------------------------------------------------------
-----a--cct---gt--------------------------------------------
-----------------agg--tg-------cgcttt-----tac--agcca-aac-aca
---c-----g----t--------aagg--tgc--aa--a-----a-----taa-at-caa
--------gac------aca--t-------------------tta----cta------aa
agca-----t--aa----a-----------acat--g------tg-t-------tctca-
-cttt----------cctt---------------------------cat---------ct
---gcca---------------------------------------------aa------
---------------------------------------------aaa------------
--------agccaact--------------------------------agtcc-------
----------t----------------------------gtt------------------
--caa---------cca---ca--------------------------------------
--------------------------------------------cg-----------atc
-ttt--------------aggctacaatgaagca--tttt--------------------
----ctcctc----attcat----------agtttttac-ttt--------aa-------
--------tttaatt---------------------------------------------
------------------------------------------------------------
------------------------------------
>hAT-N110_DR|298273
------------------------------------------------------------
------------------------------------------------------------
------------------------------------------------------------
------------------------------------------------------------
------------------------------------------------------------
------------------------ct---------------at-------tg--gt----
---------ca----aa--------a---------------------------a---cat
-------tc----------a------------ac--tg-----a-ag----t---gaa--
--ataaaata---------ttcac------------aa------aatat-----g-----
----a-a---a--ag--c---ta--a---------a-----------------act-aa-
---ag-gaaact------a-----aca-acagt-tac--tg----------aaaaacg--
------------aa----ctg---a--aatc---------a--aat--------agc---
-a-----at---------------------------------------------------
------------------------------------------------------------
------------------------------------------------------------
------------------------------------------------------------
------------------------------------------------------------
------------------------------------------------------------
------------------------------------------------------------
------------------------------------------------------------
------------------------------------------------------------
------------------------------------------------------------
------------------------------------------------------------
------------------------------------------------------------
------------------------------------------------------------
------------------------------------------------------------
------------------------------------------------------------
------------------------------------------------------------
------------------------------------------------------------
------------------------------------------------------------
------------------------------------------------------------
------------------------------------------------------------
------------------------------------------------------------
------------------------------------------------------------
------------------------------------------------------------
------------------------------------------------------------
------------------------------------------------------------
------------------------------------
>hAT-N110_DR|298274
------------------------------------------------------------
------------------------------------------------------------
------------------------------------------------------------
---------------caagg--tc---a-t--------tt-t-agt--------------
-----------aaa--------------tcag---a--act----aaaatt-----aa-g
g---c----ta---a-a------act--------------cgt-------ta--at----
---------gg----aa--------aa--aaa----------------t---aa---taa
-------aa----------a----------------------------------------
---------------ttcacaata------------aa--taa--aacc-----------
------------------------------------c-taa--------a---act-aa-
---at-gaaact------a-----aca-acagt-tac--tg---------taa-aaca--
------------aa----ctg---a--atta---------a--aat--------aat---
-a-----attta------caaaaataa----------ataatagtttttaaaatgaa-aa
ggcac-----t-cattctttgg-tggaaaa-tctgac-cagcagctgt-tcagagaaaca
tctgtagat-g---cactttcc----------catgttccaagtaa-atgatta-tatac
aaaaa----catt-cattctat--------------------------------------
--------------aaa-----------actataacta----------------------
-----------------catatacaatatgattcttaa--tat----gac----------
-----gaatatt---gtctgaat---------tgttcataaa---------------tga
acct------------ttattcattgcatt--------tgta-----t------------
-----ggtcttgaa-t------t-----ca---g-----tgtt----t--gtt--c--a-
----aa--------------------aat-------------------------------
------------------------------------------------------------
------------------------------------------------------------
-----------------aa---t-t-----------tgg---c------ttggtt-----
--g----------------------------------------tg-t-------tctg--
---tg------aac-ttt----------gct--aa---ac------tac---tga----a
---actaa--------aactgaa---tctaaa--------tgtatat----aaa--ctac
-aca-------gaaatg--ttttca----caaaaa---a-aa---aaa----------aa
-----ct----aaatt--------aaa-c--------aaac-------ta--aata-g--
----------t------caa--------tgaaa-------c----aaact-t-----aaa
c-taa--------actg----a-----aa-------tgtac-----agc----------a
aa------tt---------taaa-------------aat-agta-------------t--
----aaa-----------aaa--------aa-----------------ctt---------
-taaa----t----acac--------ta---aact-----at------------------
------------------------------------------------------------
------------------------------------------------------------
------------------------------------
>hAT-N110_DR|298275
------------------------------------------------------------
------------------------------------------------------------
------------------------------------------------------------
------------------------------------------------------------
------------------------------------------------------------
--------------a-a------act--aag------------------act--aaaaat
---attagtca----aa--------aa--acattttcaatttttttttt---ta---caa
-------ta----------a--------------a-ta-----a-aa-------------
------------------------------------------------------------
------a---a-ct-------aa------------------------------aac-taa
ac----aaaacta-----------aca-acaga-aaa--a---------------actg-
-----------aaa-------------------------ta--aaa-------tagta--
-------attagc---aaacacaaataatcc-------------ttttcatgtttct-ta
tgca--------------------------------------------------------
------------------------------------------------------------
------------------------------------------------------------
------------------------------------------------------------
----------------------------------ctgttt------agaga---------
-----aaaa---------------------------------------------------
-----------------------------------------acaga--------------
-----------aga-tgttgc--t---tcac--a----------------gtc-----a-
----aa---c-a--c------tcatgat---tatacaaacagatcttt-cct-----at-
------------ataaa-----------------ca-----------------aaatg-t
-gttc--taa----c-cttttc----t--tta--tt--tg-----c----aa--a--aat
aa---ataaa--------------------------------------------------
------------------------------------------------------------
------------------------------------------------------------
-----------taa-----------------------------------aaaaa------
-acct-----------------------------------------at------------
----------aaagta--------tgatgtt-----------------taatatt-----
---------------------------aagaag---------------------------
------------------------------------------------------------
------------------------------------------------------------
------------------------------------------------------------
------------------------------------------------------------
------------------------------------------------------------
------------------------------------------------------------
------------------------------------
>hAT-N110_DR|298276
------------------------------------------------------------
------------------------------------------------------------
------------------------------------------------------------
---------------caagg--tt---a-t--------tt-t-agtgaa-----------
----------------------------gaaa---a--actaga-ataaat-----aa-g
a---a----ta---a-a------agt--acag--------tac-------tg--g-----
---------taaaaaga--------aa--aga----------------t---tt---ttg
-------at----------a------------at--tt-----a-aat------aaaa--
--agaa-------------------------------------atcata-----a---t-
------a---a-atg--a---aa--a---------------------------act-aaa
---ac-ttaatt----------------------aat--tt---------gaaaaacta-
-----------aaa----cta------aata---------a--aat--------------
-------attaata--agcaaaaataa-----------------tcttcaaaatgaa-ta
tg---------cta--------------aattctaac-ctgtgactgt-ttagagata--
--------------cttttctatagac---------------------------------
------------------------------------------------------------
----------------------------aatcaagacatcgtca----agacc-at-gat
tatatacaaa--------------aaacatattttaaa--cat---aaaacatgc-----
---------tctaa----------------------------------------------
--------------------------------ctgttgtgca-----tttgcca------
-----------aaa-aaag---t-----ca---g-----------gctc-gtt-----a-
----aa---c-a---a---------------------------------t-------at-
----atacat-cttt-a-a-----------------------tat--a--ta-ga-----
--------ag---at---------g-g----------------t-ctt---a--a-----
------ttct-------gct--t-tttt-------ttac--tt------ttattc-----
ttaa----ag-cat----------ttgca-tgattgattca-gtg-tgca-tactttatt
--tttattctaagt-tttgcaca----------ag---agtt----------aatg---t
-------aagctg---------------------tg-------------caaac-actaa
-act-------------------------ttgctg--tggac--acag------------
----------caaact------ttaacatttc-----aactg------aa--a-------
------------------------------------------------ctaca---tata
ttcaa--------acta----a-----a--------------------------------
-------------------taaa-------------aatgtgttc------aca---a--
----gat-----------aaa---------------------------------------
---------a-------------actaaactaaccc-----------taaaaaaaaca--
------------------------------------------------------------
------------------------------------------------------------
------------------------------------
>hAT-N110_DR|298277
------------------------------------------------------------
------------------------------------------------------------
------------------------------------------------------------
------------------------------------------------------------
------------------------------------------------------------
------------------------------------------------------------
------------------------------------------------------------
-------------------a------------ac--tt-----a-aat------aaaa--
--tttaa-----------------------------aat-----taaaa-----a---c-
----a-a---a------a---ac-ta---------aa-tga--------a---att-aaa
g------cagtg------g---ctaaa-a----------ta-------------------
-----------aaat---tta------aata---------a--aat---a----------
-a---tcatt------tgtaaaaattaataatca----------ttttcag---------
------------------------------------------------------------
------------------------------------------------------------
------------------------------------------------------------
------------------------------------------------------------
------------------------------------aa--tac---aaaaaaa-------
-----aaaa---------------------------------------------------
-----------------------------------------a------------------
-aaaaaaatctgatgtccgct-t-----ta-aaaaactgtgatg-gctcttttg-c-aac
----aaa----aaa-aca---tcaatca---accgtaaa---acattt-t-tc----ct-
----atgt----caa-a-a---aa----------tt------tat--at-ta-ggca--t
-gttt---aa---ct---------acata-ga---t--ttta-a-tca---ag-a--ata
ctgtttcaaaagtttacatt--tat-----------tag--tttaagctatggttg----
ttgg-----t--ag----------tgtctttaaac-at-----tatttt-----tttat-
--ttt------tttattttactt--------acaa---acat----taagtgcat----t
--ggtc---------------------------------------------aac-cctgg
-aca---------------tgttcag-----ttaact---gc--taaa--------gtag
ta---ttcatcaaact--------aaaact------------------ga--aactaa--
----------c------taaata----ttgaaac-----------taaatag-----aaa
cgtgtt------cacaaa--aaa-actaa---------------------------caca
accag--ttaca----agatgaa----------ctaaactgaaat-------ta---act
-gtgattttt--------aaa-------agaatagt------------------------
---------a---------------ttg-------------------aga-taaaa----
------------------------------------------------------------
------------------------------------------------------------
------------------------------------
>hAT-N110_DR|298278
------------------------------------------------------------
------------------------------------------------------------
------------------------------------------------------------
------------------------------------------------------------
------------------------------------------------------------
-----------------------act--------------ttt------------t----
--------tca-------------------------------------------------
-------tt---------------------------tg-----ccaaa------------
------------------------------------agt---------------a---tt
----t-a---a-gct--a---ga--a----------------------------------
---at-------------------------------------------------------
----------------gcttg---ac----------------------------------
------------------------------------------------------------
------------------------------------------------------------
------------------------------------------------------------
------------------------------------------------------------
------------------------------------------------------------
------------------------------------------------------------
------------------------------------------------------------
--------------------------------------tgca-----tttac--------
---a--------------------------------------------------------
-----------------------gtatg----------------atct-t-ta----aa-
-----ta-----tga-a-a---aa------------------------------------
--------------------------g---at---t--gt---c-t-----a--a--att
------ctgc-------tt---a-t-----------ttt---t------ttacttttttc
agtg-----t--ac----------tc-----gac--a------ca-t-------tcag--
---tt------aac-tcta---------gtt--aa--taa------tag---aat----t
---actaaatctg--aaaccaac------------a--taaatagta----aat------
-----------------------a-----aaacaa---a-at---aaa----------ag
-----ct----a---a--------aagac--------ttat-------aa--aaa-----
------------c--aggaa--------tgaaac------t---------------ctaa
a-taa--------actg----a-----aa-------ttta----------------cagc
aa--------------atttaaa-------------gat-agtat-------ct---a--
----aat-----------aaa--------aact---aatttaaa----------------
---------a----aagt--------aa---aacta-----------caa-taa------
------------------------------------------------------------
------------------------------------------------------------
------------------------------------
>hAT-N110_DR|298279
------------------------------------------------------------
------------------------------------------------------------
------------------------------------------------------------
-------------------t--tt---g-t--------tt-a-agtt-------------
----gcctatgcatgct-----tttcagctca---a--acaat---------tgttgtat
t---t----ta---atacct---act--a-------------t-------ta--ttc---
---------------aa------gagg-------------------------tt---tgc
--------------------------------ac---------a-aaa------ggcata
c---aaactt------------------------taaac-----ttg------ca-----
----aca---ctatgtta---aa--a---------ac-tca--------a---att----
---------------ccta-----aaa-ctaaa-tac--tg---------tacaaactgt
ttaa--atgtgtgc----ata---a--aat--------aaa--aatg-------------
-a---taaatgaaa-----caaactaaagc-----------------------taaa-ct
ga----------------------------------------------------------
------------------------------------------------------------
------------------------------------------------------------
------------------------------------------------------------
------------------------------------aa--------taaatc--------
ta----------------------------------------------------------
-----------------------------------------a------------------
----------------------t----------------------------tt--a--aa
----ta-----------------------------------------a--------aat-
----gaaaaa----aaa-----gg--------------------------ca--------
-------------tttaa-------------------------aat---gca--a--a--
--------aa------------tctaat--------------------------------
--------------------------------------------aac-------tttg--
------------------------------------------------------------
------------------------------------------------------------
------------------------------------------------------------
------------------------------------------------------------
------------------------------------------------------------
------------------------------------------------------------
------------------------------------------------------------
------------------------------------------------------------
------------------------------------------------------------
------------------------------------------------------------
------------------------------------------------------------
------------------------------------
>hAT-N110_DR|298280
------------------------------------------------------------
------------------------------------------------------------
------------------------------------------------------------
------------------------------------------------------------
---------------------------ctaaatcca------------------------
--aac----ta---a-a---------------------------------------ct--
---------------aa-------caa-ca------------------------------
-------ct----c-----a----------------tga----a-aat------------
------------------------------------------------------------
----------a------a---aa---------------taa-------ca---act----
------------------------gca-ataat-aat------------aataataat--
---------------------------aataa-------taataataa------------
taa--gtgtt--------------------------------------------------
------------------------------------------------------------
------------------------------------------------------------
------------------------------------------------------------
-------------------------------------------------------t----
---------------------------------------------cagaaata-------
------------------------------------------------------------
-----------------------------------------a------------------
----------------------taa--gcgt--------cgt-----tt-tttggt--ag
----aa-----a------------------------------------atct----gag-
----------ccctttt---ttag-----g----------------aa------------
-------aaa--------------aaa--tac--ct--gt--ag----------a-----
--------aggc-----aca-----------------------------ttagtc-----
--aa--------------------------gagcagg-----------------tttata
----------------------------------------------tacacaaata---t
------------------------------------------------------------
-atat-------------tttttt--------------gcat---aga------------
-----------------------caaaaca------------------------------
------------------------------------------------------------
-------------tctgttcta--------------tttgt-------------------
------------------------------------------------------------
------------------------------------------------------------
------------------------------------------------------------
-------tct--------------------------------------------------
------------------------------------------------------------
------------------------------------
>hAT-N110_DR|298281
------------------------------------------------------------
------------------------------------------------------------
------------------------------------------------------------
---------------caagg--tt---a-t--------tt-t-agt--------------
-----------aat--------------tgaa---a--acta---------------g--
a---c----ca---a-a------act---------------at-------tg--ct----
---------ct----ca--------aa--aaa----------------t----t---tca
-------tt----------a------------ac--tg-----a-aa-------------
------------------------------------------------------------
----------t--aa--a---at--g---------ta-taa--------a---att-aat
-------gatgc------a-----aac-aaatt-tac--tg-------------------
-----------taa-----------------------------aac--------------
ta-----act--------------------------------------------------
------------------------------------------------------------
------------------------------------------------------------
------------------------------------------------------------
------------------------------------------------------------
----------------------------------------------gaat----------
------------------------------------------------------------
------------------------------------------------------------
----------------------------tc----------------------------a-
----aa-----t---t-----------------------------------------at-
------------------------------------------------------------
------------------------------at---t------------------a--ata
agc--------------ac---a-t----------actc---ta-----t-aatg-----
--tg-------------------tta-----gag--a------tg-tt------gctt--
---taata--------------------gtc--gaac-acat----ta-------g----
-------------------------------------------------tcaaa-acttg
-tttatatacaaaaaca--tttttg-----------------------------------
------------agcc-------taaaaag---gttccatctattgtgcc--aatt-g--
----a-----t------tga-------tctagac-----------------------ttg
t-taa--------actg----a--taata-----tctttaata---agatgc--tgcctg
aattctaattttta-cttttatactgaac---tgctaatctatact-----------a--
---aaat-----------aaactct---aaa-----------------------------
ctaaatat-a---------------taa--aaactaa--gaaacacaaaattaata----
------------------------------------------------------------
------------------------------------------------------------
------------------------------------
>hAT-N110_DR|298282
------------------------------------------------------------
------------------------------------------------------------
------------------------------------------------------------
------------------------------------------------------------
------------------------------------------------------------
------------------------------------------------------------
------------------------------------------------------------
------------------------------------------------------------
------------------aaatga----------------------atg-----a---at
---ga-a---a--tt--a---aa--a---------ac-taa-------------------
----------------------------accgt-cac--tg---------aaa-aact--
------------aa----ctg---a--tatt---------a--aa------t--tat---
-a-----attag------caaaaata-----------ataattgttttcagaattaa-ta
agcac-----t-cattctgtag-tggaaaa-tctgaa-ctgaggctgt-ttagagaaact
tttttt----------ctttgccaaataatgaaaacaa--------ggtgtgt-------
--------------ttaactaca-----tgatctttaa----------------------
--------------------------------tataa-agtat-----ttagc--c-tta
------------------------------------------------------------
---------------------at---------tctttaacgt--------------ttac
ttat------------ttttttgcttaaat--------tgta-----tttatgt------
-----ggttttgga-t------t-----ga---g-----tttt----t--gca--c--a-
----aa---t-t---a-----ttattaa-gaataaaat--------tt-t-t-----tt-
-----ta-----ttt-a-a---a-------------------------------------
---------------------------------------t---t-t-----a--a--ttg
ct------aa-------aa---t-t-----------gtc---t------cttgtt-----
--ga-----c--ac----------tg-----gat--g------tg-t-------------
-----------------t----------aat--aa---aa------tac---aat----t
---tctaaaacta--aatctgaa---actaaa------tatatctct----aaa--ctaa
-ata-------gaaatg--tgttt-------acaa---a-a-------------------
---------------t--------aaaaa--------aagc-------ta--aact-aaa
tcc-----c-t------taa--------taaaa-------c----------g-----aac
a-aaa--------acta----a-----aa-------tgtac-----agc-----------
-----------------------------------------------------a---a--
----att-----------tag--------aa--------atgctat--------------
-tg-a----a----ataa--------aa---acat-------------------------
------------------------------------------------------------
------------------------------------------------------------
------------------------------------
>hAT-N110_DR|380160
------------------------------------------------------------
------------------------------------------------------------
------------------------------------------------------------
------------------------------------------------------------
------------------------------------------------------------
------------------------------------------------------------
----------------------------------------------------------t-
------gtt----------a------------cc--tg-----a-aat------acaa--
----aac---------------------------aaatt-----cac-------a-----
----atg---a--tt--t---ca--c---------ac-tga--------a---gga-aac
ta-a---------------------ca-gcaga-tac--tg----------aaaaacaa-
-------------a----cta---a--ata---------aa--ac-a-------------
-a---taattctg------------------------------------------aa---
------------------------------------------------------------
------------------------------------------------------------
------------------------------------------------------------
------------------------------------------------------------
------------------------------------------------------------
------------------------------------------------------------
------------------------------------------------------------
------------------------------------------------------------
--------------------------------------------------------aaa-
----------------c-----aa--------------------------tg--------
-------------atcct-------------g--tt--ca---gaa---tga--t--g--
---------a------------gcactggttctgtctgtgtcc---------gtt--tgg
agaaa----c--acc---------agt---agat-ggc------g---------------
------------cc-------------------aa---acac-----------at-----
-cagtcagcgctgga-----------------------ttattgca--cacaaac-----
-atct-------------c--------------------cac--acaattcatgtttaat
ct--tctctt-catttccc----aaaaat-gtg---------------cagtagac-atg
cttttgatcat------taa------tgtgaaggaga--ttctctgaattatcc--gaac
t-ttattt----aactg---tg------------tttgtgtggtttattgt-tttgttta
agctggtattgtgtt---------------------------aat-----cgcaca-aga
gtg-aatgaaggctgtgtaaagga---tgaaatt--gactctga--------------t-
------------------------------------------------------------
------------------------------------------------------------
------------------------------------------------------------
------------------------------------
>hAT-N110_DR|380161
------------------------------------------------------------
------------------------------------------------------------
------------------------------------------------------------
------------------------------------------------------------
------------------------------------------------------------
------------------------------------------------------------
----------------------------------------------------tt---tcg
-------tt----------a------------ac--tg-----a-aa----t---aaa--
--atgtta--------------aa------------aa--tt---cataa--------t-
----a-a---a--ta--a---aa--a---------ag-taa--------a---aca-ta-
---tg-gaaactaa----a-----a-------------------agtctctaaaaatc--
-----------caa----ctg---a--acta---------a--aat--------aat---
-a-----attag------------------------------------------------
------------------------------------------------------------
------------caaa--------------------------------------------
------------------------------------------------------------
------------------------------------------------------------
------------------------------------------------------------
------------------------------------------------------------
------------------------------------------------------------
------------------------------------------------------------
------------------------------------------------------------
------------------------------------------------------------
------------------------------------------------------------
------------------------------------------------------------
------------------------------------------------------------
------------------------------------------------------------
------------------------------------------------------------
------------------------------------------------------------
------------------------------------------------------------
------------------------------------------------------------
------------------------------------------------------------
------------------------------------------------------------
------------------------------------------------------------
------------------------------------------------------------
------------------------------------------------------------
------------------------------------------------------------
------------------------------------
>hAT-N110_DR|380162
------------------------------------------------------------
------------------------------------------------------------
------------------------------------------------------------
----------------------------------------------a-------------
-------ttttataa-------------taaa---a--a---------------ccaa-g
a---c----ta---a-a------act---------------at-------tg--gt----
---------ca----aa--------aa--a---------------------------ttg
-------tt----------a------------ac--tg-----a-aa----t---tcg--
--caatg-----------------------------aa--c-------------------
-----------------------------------aa-aaa--------a---act-aa-
---at-aaaacg------g-----aga-aaagt-ca------------caaaaaattt--
------------aa----ttg---a--a--------------------------------
------------------------------------------------------------
------------------------------------------------------------
-----------------------------------------------------------c
caaagtg-----------------------------------------------------
------------------------------------------------------------
------------------------------------------------------------
------------------------------------------------------------
------------------------------------------------------------
------------------------------------------------------------
------------------------------------------------------------
------------------------------------------------------------
------------------------------------------------------------
------------------------------------------------------------
------------------------------------------------------------
------------------------------------------------------------
------------------------------------------------------------
------------------------------------------------------------
------------------------------------------------------------
------------------------------------------------------------
-----------------------------------------------------------a
ta------tt---------taaa-------------aaa-aa-----------ac--gtt
------------------------------------------------------------
------------------------------------------------------------
------------------------------------------------------------
------------------------------------------------------------
------------------------------------
>hAT-N110_DR|380163
------------------------------------------------------------
------------------------------------------------------------
------------------------------------------------------------
------------------------------------------------------------
------------------------------------------------------------
------------------------------------------------------------
------------------------------------------------------------
------------------------------------------------------------
------------------------------------------------------------
------------------------------------------------------------
------------------------------------------------------------
----------------------------atg--------ca--cac--------------
------acat------------------------g---------ttttcct---------
-a----------------------------------------------------------
------------------------------------------------------------
------------------------------------------------------------
---------------------------------------------------------tat
c-----------------------------------at--------taac----------
------------------------------------------------------------
------------------------------------------------------------
---------------------------------------------------------aa-
----ag--tct---tca----ct-------------------------------------
------------------------------------------------------------
------------------------------------------------------------
------------------------------------------------------------
------------------------------------------------------------
-cttt----------tcct---------------------------cat---------tt
---ata--------------------------------------------aata------
---------------------------------------------aaa------------
--------tgga------------------------------------------------
----------t----------------------------gtt------------------
--tat---------cta---ga-----aatac----------------------------
----------------------------------------agtatg-----------atc
[truncated: 2,282,531 more chars]
