# Supplementary material for: Zebrafish transposable elements show extensive diversification in age, genomic distribution, and developmental expression
Source: Genome Res. 2022 Jul;32(7):1408–23. doi: 10.1101/gr.275655.121 (PMC9341512; doi:10.1101/gr.275655.121)
Supplement: Supplemental Material [file supp_gr.275655.121_Supplementary_data_2.tar.gz › supp-data-2/DNA11TA1B_DR.mafft.fa]

>DNA11TA1B_DR|11934
-------------a-aa-a--tg---a-cg-tttg----tta-t-t-tatttaaactact
-t--a-t-ta-aa-a-ttgagctgaaacaaca-caatt-atcg-------------agtt
at-t---t---t------------tgcaacaa--t-ttaaata-a-tcaatct-taagtt
caatccactt-aca-cttt-t-----aa-aa---a--c---t-a-----a-t------at
tcattca-t-tttc-ttcagctt--agtccc-----------------------------
------------------------
>DNA11TA1B_DR|11935
---------------------------------------------------------act
-c--a-t-tt-aa-a-atgagttgaaacgaca-taatt-attg----------------c
tc-t---t---tga----------------gg--g-ataactt-a-at--------tgtt
cagtgcacttaa-a-tgtg-t-----aa-aa---a--c---a-a-----t-t-ag-gt--
tagctta-----------------------------------------------------
------------------------
>DNA11TA1B_DR|11936
--cactc---aa-a-at-a--tg---a-a-tttta----atg-t-t-tgttcaaactgcc
-t--a-t-tt-aa-at-taagctgaagcaaca-caatt-cttg-------------aggt
tttt-----------------------gggtg--g-acaactt-a-aatatct-taagtt
caactaacttaa-a-tttg-t-----aa-aa---a--------a---------g------
taat-------tcc------tt-tc--ccaacacaaatt-gtctgtctga-------agc
a---t-t--tt-t-t-acagt---
>DNA11TA1B_DR|11937
------t--taa-a-aa-a--tg---a-cg-ttcg----ctg-t-t-tgatcaaactact
-t--a-t-tt-ta-a-atgagctgaaacaaca-caatt--tt---------------gat
tt-c--tt--------------------------g-acaaatt-t-g----tt---tgat
cg----actta-ca-tttg-t-----aa-aa---aaat---t-a-----a-taaa-atgg
tagctta---ttcctgcatgttgcc--ccaacacaaact-gattgtgtgtaacc--cagc
a--tc-t--ct-t---a-------
>DNA11TA1B_DR|11938
-----------------------------------------g-t-t-tgttcaaactaat
-t--a-t-tt-aa-a-ataagctgaaatatca-caatt-cttg-------------agtt
tt-t---g---ag-----------------ggg-c-acaactt-a-attgttt-tatgtt
caatctacttgg-a-atta-a-----aa-aa---a--c---t-c-----a-t-aa-gc--
taactta-a-ttccttcatgttgac--ccatcacaaatc-aattataagaaacc--ctgt
a-----t--tt-------------
>DNA11TA1B_DR|11939
--cattc--aaa-a-ac----gg---a-ct-tttg----ctg-c-g-ctttcaaactacg
-t--a-t-tt-aa-a-acgagctga---aaca-ccatt-ctta-------------cgtt
tt-t------------------------tgag--g-acaactt-a-attattt-tatgtt
cagtccactt-caa-tttg-t-----aa-aa---a--a---a-a-----t-tta----gt
taactta-a-ttct-ttgtgttg--aaacatgaa---tga--atgtgtgaaaa----aac
aacat-tt-tt-t---acagt---
>DNA11TA1B_DR|11940
--cactc---aa-a--------------aa-cgtg----ttg-t-t-tgtttacactagt
-t--a-t-tt-aa-a-atgagctaaaacaaca-cagtt-actgag------------tat
tt-t---g-------------------tgggg--t-acaact------tattt-tgtttt
cggttcacttag-a-tttg-t-----ac-aa---a--c---t-a-----a-t-aa-gt--
taattta-a-t-ttttcaggttgtc--ccaacataaatc-cattgtgtggaacc--cagc
t---t-t--tt-ta----------
>DNA11TA1B_DR|11941
--cactc----a-a-------tt---g-ag-tctg----ccg-t-t-tgttcagactact
-t--a-t-tt-aa-a-atgagttaaagcaaca-caatt-cttgatt-------------t
tt-t---t---tgtttt--------ggggggg--g-ggggggt-a-attattt-t--gtt
tattccacttaa-a-tttg-t-----aa-aa---a-------------------------
------------------------------------------------------------
------------------------
>DNA11TA1B_DR|11942
---cact--caa-t-aa-a--tg---a-ca-ttaa----cta---------taaactact
-t--g-a-tt-aa-a-ttgagctgaaacaaca-taatt-a------------------tt
tt-t---t---t------------ttcggggg--a-gggactt-a-tttattt-taagtt
taatccacttaatg-catg-t-----aa-aa---a--c---t-a-----a----------
------------------------------------------------------------
------------------------
>DNA11TA1B_DR|11943
--cactcaaaaa-a-aa-a--tg---a-cg-cttg----cta-t-t-tgctgaaactgct
-t--a-t-tt-ta-a-atgagctgaaacaaca-caatt-cttg--------------act
tt-t---t---tg-g---------------tg--a-acaattg-a-attctgt-tatttt
caatccacttaa-a--ttg--------g-ta---a--a---a-a-----c-t-aa-gt--
taactta-a-ttccctcatgttgc--------------------gtgtggaatc--cagc
a---t-t--tt-t---atagtg--
>DNA11TA1B_DR|11944
--cactt---aa-a-aa-a-g----ga-cg-tttg----ctg-c-t-t------gctgct
-t--a-t-tt-aa-a-ataaattgaaaaaaca-caatt-cttaag------------ggt
tt-t---t---ttaa-------------------g-aaatctt-a-tttctat-tatgtt
ccatgtgcttaa-a-tatg-t-----aa-aa-----------------------------
------------------------------------------------------------
------------------------
>DNA11TA1B_DR|11945
-----------a-a-aa-a--t-------g-tttg----ttg-t-t-tgctcaaactact
-t--att-at-ac-a-atgagctgaaacaaca-caatg-ctagag--------------t
tt-t---t---tttg----------------g--g-acaactc-a-attgttt-catgtt
cattccact-----------------ta-aa---a--c---t-t-----a-t-aa-ca--
taactta-a-ttcctttatgttgtc--ccaacacaaatc-aatagtgtggaacc--cagc
a---t-t--tc-t-t---------
>DNA11TA1B_DR|11946
-------------a-aa-a--ata--a-c--tttg----ttg-t-t-tgttcaaaatact
-t--a-t-tt-ag-a-atgagctgaaacactt-aaatt-cttgagtt------------t
tt-t------------------------ctgc--g-acaactt-a-attataa-tatgtt
caacccacttaa-a-ttaa-a-----aa-aa---a--a---t-at--tta-t-ag-gt--
taaccta-a-tttctttatgttatc--acaacacaaatg-gattgaatggaagcc-agcc
t---t-t--tt-t-a-atagtg--
>DNA11TA1B_DR|11947
-----------a-a-aa-a--tgt--a-tg-cttg----ctg-t-t-tgttcacaatcct
-g--a-c-at-aa-a-ataagcagaaacaaca-caact-attgagtt------------t
tt-t---g-------------------g--gg--g-gcaactt-a-attgttt-tatatt
caatccacataa-a-tttg-t-----aa-aa-----------------------------
------------------------------------------------------------
------------------------
>DNA11TA1B_DR|11948
---------------------------------------------t-ttttaaagctact
-a--a-t-tt-aa-a-atgagctgaaaaaaca-caact-atggat-------------tt
tt-t---a---agcg-------------------g-acaactt-a-attgctt-tatgtt
caatccactttc-a-tttg-t-----aaaaa---a--c---t-c-----c-t-aa-tt--
taactta-a-tttcttcatgttgtc--c--------------------------------
------------------------
>DNA11TA1B_DR|11949
---------------------------------------------t-tactaaaactact
-t--a-c-tt-aa-a-atgagaaaaaacaaca-cactt-attgatg------------gt
tt-t---t---------------------ggg--g-acaactt-a-attattt-tatgtt
caatccgcttta-a-tttg-t-----aa-ta---a--c---c-a-----a-t-ta-ac--
ca-ctta-a-ctcattcatgttgtc--ctaaca---------------------------
------------------------
>DNA11TA1B_DR|11950
------------------------------------------------------------
---------t-aa-a-atgagcggaaa---ca-caagt-cttg--------------act
tt-t---t------t---------------gg--c-acaactt-a-attgttt-tatgtt
caatccacttaa-a--tta-a---taaa-aa---a--c---t-a-----c-t-aa-gt--
taactta-a-attcttcatgttgac--tcaacacaaatc-gct-----gaaatc--cagt
a---t-t--tt-t-t-atagtg--
>DNA11TA1B_DR|11951
------------------------------------------------------------
---------------------------caaca-cagtt-tttaa------------gagt
tt-t---t---ttt----------------gt--g-acaactt-a-attgttt-tatttg
caatctacttaa-a-tttg-t-----aa-aa---aa-c---a-a-----a-t-at-tt--
taacata-a-tttctttttgttgt------------------------------------
------------------------
>DNA11TA1B_DR|11952
---------aaa-a-aa----tt---a-tg-tttg----ctg-t-t-tttttaaattatt
-t--a-t-tt-aa-a-atttactaaaacaaca-caatt-tat--ga-------------a
tt-c---t---tt----------------agg--g-aaaaggt-a-attgttt-tatgtt
taatccacttaa-a-tgta-g-----aa-aa---a----------------t-aa-at--
gaactta-a-tgccttgatgtt-----ccaacacagatc-gattgtgtggaacc--cagc
a-----c--tt-t-ttatagt---
>DNA11TA1B_DR|11953
---------------aa-a---------tg-attg----ctg-t-t-tgtttaaactact
-t----------a-a-atgagctgaaacaaca-caatt-attgagt------------tt
tt-t---t---ttaa-------------------a------ctaa-at-g-tt-ag-gtt
caatccatttaa-a------------aa-aa---a--------a-------c-ga-at--
caagtta-a-tt-ctttatgttgtt--ccaacacaaatc-gattgtgtagaacc--cagg
a--ta-t--tt-t---aaagtg--
>DNA11TA1B_DR|11954
------------------------------------------------------------
--------tt-aa-a-atgagctgaatcaatg-caagt-cttg-------------aggc
tt-t---t-------------------tt---------atttt-a-attatct-tgggtt
caatctacttaa-a-tttg-c-----aa-ca---a--c-----a-----att-aa-gt--
taaattaaa-tcc-----------------------------------------------
------------------------
>DNA11TA1B_DR|11955
-------------------------------tttg----ttg-c-t-tgtttaaactact
-t--a-t-tt-ga-a-atgatctaaaacaaca-ccatt-gttgaga-------------t
tt-t---g---tt-----------------gg--g-ttaactt-a-attgttt-tatgtt
taatctgcctaa-a-tttg-t-----tt-aa---a--g---t-a-----a-t-ta-gt--
taactta-a-tttctacatgttgta--ccaacacaaatc-tattgtgtgaaaca--cagc
a---c-t--t--------------
>DNA11TA1B_DR|11956
------------------------------------------------------------
-----------aa-a-atgagctgaaataaca-caatt-cttgtg-------------at
tt-t---g---ttgg-------------------a-acggctt-a-attgttt-catgtt
cagtc-------------------------------------------------a-gt--
taactta-a-ttacttcttgttgtg--ccaacacaaatt-gattgtgtgaatcc--caac
------------------------
>DNA11TA1B_DR|11957
---------------aa-a--aa---a-tg-tttg----ttg-a-t-tgttcaaactact
-t--a-t-tt-aa-t-atgagttgaagcaaca-caatt-cttgagt-------------t
tt-t---t---t-----------------------------------tttttt-aatttt
caatccgcttaa-c-tttg-t-----aa-aa---a--c---t-a-----c-t-aa-gt--
taact-------------------------------------------------------
------------------------
>DNA11TA1B_DR|11958
--cactc----a-a-aa-a-------a----tttg---gttattgt-tgttcaaactact
-t--a-t--t-ga-a-a--a--t--a-cag-a-caa---c--------------------
---t------------------------------g---aa----a-g--gttt--acgtt
taatccacataa-a-tt-g-t-----aa-aa---a------t-a-----a-t-aat-t--
tcacttt---ttccttcatgttgtc--ttaacac---tttgattgtgtgaaacc--cagc
-----ct--tt-t-ttacagtg--
>DNA11TA1B_DR|11959
----ttc-------------ctt--ta-tg-tttgcaaactgat-tgtgttcaaatt-tt
gt--a-c-tt-aatacatgagctgaaacaaca-caatt-cttg------------gggat
tt-t-----------------------ggagg--g-acaa-tt-a-atcgttt--atgtt
taattcacttaa-g-tttgct-----aa-aa------c---t-a-----a-t-ga-gt--
taactca-a-ttcct--at-tt-tc--c-----c-------a----gt---ac-------
------------------------
>DNA11TA1B_DR|11960
----cac---ta-a-aa-a--tg---a-ca-tttg----ctc-t-t-tgttcaaactact
-t--a-t-tt-aa-a-ctaagctgatacaaca-caatt-attataa------------tt
tt-t--tt---ttttttttttt----gggggg--g-gggtctt-a-attcttt-tatgtt
cattccacttaa-a-tctg-t-----aa-aa---a--a-------------------t--
ga------------------------------ataagtt-aac-----------------
------------------------
>DNA11TA1B_DR|11961
------------------------------------------------------------
-------------------a-c--aa-c-cca--a-tt-ttt----------------tt
ttat--gt---tc------------------a--a-tcgactt----tt-ttt-tttttt
taaccaatatt--a-------------------------------------------a--
taac-ta-a-ttgcttcatgtagtc--ccaacacaaatca-attgtgtggctcc--ca-c
a-----t--tt-t-ttgcagtg--
>DNA11TA1B_DR|11962
------------------------------------------------------------
------------------------------------------------------------
-------------------------------------------------------atgtt
caatccctttaa-a-tttg-t-----aa-aa---a--c---t-a-----a-c-aa-gc--
caactta-a-ttttgtcatgtcgtc--ccaacacaaatc-gattataagtaacc--caaa
t---t-t--tt-t-t-acag----
>DNA11TA1B_DR|11963
----ctc---aa-c-aa-a--tg---a-gt-tttg----ctg-t-t-tgttcaaacttct
-t--a-t-tt-aa-a-atgagctgaaacaact-caatt-cttga-t-------------t
ac-t---t---aattgtg-----------atc--a-agaactt-a-agtgttt-tatgtt
taatccacttca-a-tttg-t-----aa-aa---a--a---c-a-----a-t-aa-gc--
ttac--------------------------------------------------------
------------------------
>DNA11TA1B_DR|11964
--cactc---aa-a-tt-a----------t-tttg----ctg-c-t-cttttaatcttct
-t--a-t-at-aa-a-atgaccttaaataaca-caatt-ttcaag--------------t
tt-t---t---tggga--------------------acaactt-a-attgctt-tatgtt
tagtacac----------------------------------------------------
------------------------------------------------------------
------------------------
>DNA11TA1B_DR|11965
------------------------------------------------------------
--------------------------------acaatta-ttg-------------aggt
tt-t---c---tg-g-------------------g-acaacct-a-attgttt-tatgt-
-------------------------------------t---t-a-----a-tg-a-gt--
tagcata-a-tcccttcatgttgtc--ccaatacaaata-aattgtgtgaaacccactgt
a-----t--tt-t-tttcagtg--
>DNA11TA1B_DR|11966
--cactc--aaa-a-aa----c----a-ct-tttg----ctg-c-t-tgtttaatttatt
-t--a-t-tt-aa-c-atgaactgaatcaaca-caatt-ct-cgag-------------g
tt-t---t---tt----------------tta--a-acaactt-a-aatgttt-tatgtg
caatccacttaa------------------------------------------------
------------------------------------------------------------
------------t-ttata-----
>DNA11TA1B_DR|11967
---------------------tg---a-gg-tttg----ctg-t-t-tgttcaaactact
-t--att-tt-aa-a-ataagctgaatcaaca-caact-cttgag--------------g
gt-t---t---ttgg---------------gg--g-acaacgg-a-attgttt-tatgtt
caatccacttaa-a-tttg-t-----aa-aa---a--c---t-a-----t-t-aa-gt--
taacata-a-ttacgtaacataa----ttaacacaaatc-gagtgtgtgcaacc--cagc
a---t-t--tt-g-t-aca-----
>DNA11TA1B_DR|11968
-----tc-a----agaa-a--tt---a-ct-tttg----ctg-c-t-tgttcaagctact
-t--a-t-tt-aa-a-attag--------aca-caatt-c------------------gt
tt-t---t---tgggcg---------------------tactt-a-attgttt-ttttcc
atattcagtta-------------------------------------------------
------a-g-tt------------------------------------------------
------------------------
>DNA11TA1B_DR|11969
--cactc--aaa-a-aa----tt---a-tt-ttta----ctg-t-t-tgttcaaactgct
-t--a-a-aa-ta-a-ac-------aacaaca-ctatt-tttggag-------------t
tt-t---t---tg----------------gag--t-ataactt-c-attgttt-tatgat
caatccacctac-a-tttg-t-----aa-aa---a--c---t-g-----a-c-ga-gt--
tgactta-a-ttccttcatgttgtc--acaacacaaatc-gtttgcgtggaacc--caac
a-----------------------
>DNA11TA1B_DR|11970
------------------------------------------------------agtact
-t--a-t-tt-aa-a-ataagctg--aaaaca-caatt-cttg--------------att
tt-c---t---tt-t---------------ga--g-acaactt-a-attg--t-taactt
caattcacttaa-a-tttg-t-----aa-aa---a--c---t-a-----a-t-aa-gt--
taactta-a-cttcctaattcggtc--tcaacacaaatc-gaacgtaataaacc--cagc
a---t-t--tt-t-a-acagtg--
>DNA11TA1B_DR|11971
------------------------------------------------------------
------------------------------------tt-tttga------------ggtt
tc-t---t---ttg----------------g---g-acaacat-a-actgtta-tatgtt
caattcacttaa-a-tttg-ta---aaa-aa---a--c---a-a-----a-t-gg-gt--
taatttc-a-tttcttcatgttgtc--tcaacacaaatg-gattatgtggaacc--tagc
a---t-t--tt-t-t---------
>DNA11TA1B_DR|11972
--------------------------a-ct-tttg----ata-c-t-tgttcaaattact
-t--a-t-tt-ca-a-atgagctgaaacaaga-cgatt-cctgaa-------------tt
tt-t---t---ttttgg-----------------a-acatttt-a-atggttt-tatgtt
taatccacttaa-a-ctc-------------------a---t-a-----a-a-aa-gt--
taacgta--attctttcatgttgtc--ccaatacaaatc-aattgtgtggagcc--cagg
a---t-t-----------------
>DNA11TA1B_DR|11973
------------------------------------------------------------
-------------------------------a-caatt-tataag--------------t
tt-t---------------------aa-------------------------t----gtt
caatccacctaa-a-tttg-t-----aa-aa---a------t-a-----a-t-aa-gc--
tagctaa-a-cttcttcatgttgcc--gcaacactcatc-aattgtgtggaacc--cagc
a---t-ttgtt-t-t-acagtg--
>DNA11TA1B_DR|11974
--cacac---ac-a-aa-a--tg---a-ct-tttg----ctg-t-t-tgtttacacaatc
-t--a-t-tt-aa-a-atgagctgaaacaaca-caaat-att---t-------------g
ct-t---t---t------------------ga--g-acaactt-a-attgttt-tatgtt
caatctacttaa-a-taaa-a-----aa-aa---aact---t-a-----a-t-ta-at--
tttt---------------gttttc--ccaacgcaaa-----------------------
------------------------
>DNA11TA1B_DR|11975
--cactc---ag-a-aa-a--tt---a-ct-tttg----ctg-c-t-tgttcaaactact
-t--a-a-tt-aa-a-atgagttaaaacaaca-aactt-cttgagg-------------t
--------------------------------------aactt-a-aatgatt-tgtgtt
gggtcaacatga-a-t--------------------------------------------
------------------------------------------------------------
------------------------
>DNA11TA1B_DR|11976
----------------------------------------tg-t-t-tgctcaaacttct
-t--a-t-tt-aa-a-atgagctgaaacaaca-caatt-tttg--------------ttt
tt-t---t---at-t---------------g-----------------------------
--------ttta-a--ttg-t-----aa-aa---a--c---t-a-----a-t-ag-gt--
tcactta-a-ttccctcatgttgtt--aaaacacaaatc-aattgtgtgaaacc--cagc
c---t-t--tt-t-c-acagtg--
>DNA11TA1B_DR|11977
--cactc---aa-a-aa-a--tg---a-tg-tttg----ctg-t-t-tgttcaaaatata
-t--a-t-tt-aa-a-atgagcttgaat-----------------------------ttt
ta-t---t----------------------ga--a-actact------ttttt-tttgtt
caatcagcataa-a-tttg-t-----aa-ca---a--c---t-t-----a-c-ac-at--
taacttg-a-ttccttcatattgtc--ccatcacaaatc-gattgtgtgtaacc--caac
a---t-t--tt--tt-acaatg--
>DNA11TA1B_DR|11978
--cactt---aa-a-aa-a--ta---a-tg-ctag----ctg-t-t-tgtctaaacta-a
tt--a-t-tt-aa-a-atgagctgaaacaac-acaatg--ctt-------------gatt
tt-t---t---ttta-------------------a-acgacaata-attgttt-catgtc
cacctaaatctg-taaatg-t------t-a-------t---t-t-----t-t--------
------------------tgttgtc--ccaaaacagatc-aattgtatgaaacc--caca
a-----t--tt-t-ttacagtg--
>DNA11TA1B_DR|11979
--cacta---aa-a-aa-a--ag---a-ca-tttg----ctg-t-t-tgttcaaactact
-t--g-a-tt-aa-a-acaagttaaaccaaca-cga-t-tgtg-----------------
tt-t---t---ttgg----------------g--g-gcaactt-c-attgttt-tatgtt
caatcaacctaa-a-tttg-c-----aa-aa---a--c---g-a-----a-c-aa-gt--
taactta-a-ttccttcaagct--c--ccaacataaatc-aatagtgtgtaacc--cagc
a---t-t--tt-t-t-acagtg--
>DNA11TA1B_DR|11980
----ctt---aata-aa-g--gg---a-ta-tttg----tag-t-t-tgttcaaactaca
-a--a-t-tt-aa-a-atcagctgaaaccaca-cgatt-cttgag--------------g
tc-t---t---tttg---------------gg--g-acagcct-a-attgttt-tacgtt
caatcaacttaa-a-ttag-t------a-aa---aact---t-a-----a-g-aa-gt--
taactta-a-ttcctttatgttgtc--ctaacataaatc-aattgtgtggaa--------
------------------------
>DNA11TA1B_DR|11981
---------------------------------------ctg-c-c-tgttaaaactact
-t--a-t-tt-aa-a-atgagctaaagtaaca-taaat-atta-ag-------------g
tt-t---t---t------------------ga--g-acaactt-a-attgttt-tatgtt
caatcagcttaa-a-tttg-a-----aa-aa---a-------------------------
------------------------------------------------------------
------------------------
>DNA11TA1B_DR|11982
-----------a-a-aa-a--ttt----tg-tttg----ctgtt-t-t-ttcaaa-ta-t
a---a-t-ttcaa-a--tgagtt-------------tt--ttg-----------------
------------------------------gg--gcacaactt-a-attgttt-tatgtt
taatctacctaa-a-tttg-------aa-aa---a--------a---------aa-----
-aaa----a-ttccttcatgtcacc--ccaacacaaact-gattgtgtgga---------
------------------------
>DNA11TA1B_DR|11983
--cactc---aa-a-aa-a--ct---a-ct-tttg----ctg-c-t-tgttcaaactact
-t--a-t-tt-a----------------------------ttaatttaat------aact
tt-t---t---tt-----------gggggggg--g-gtgactt-a-att-tgt-tatgtt
caatgcacttaa-a-tttg-t-----aa--------------------------------
-----------------------------------------attgtgtggaacc--cagc
a---t-t--tt-t-t-attgtg--
>DNA11TA1B_DR|11984
--cactc---aa-a-aaaa--ag---a-ta-tttg----ctg-c-t-tgttcaaactatt
-a--a-t-gt-aa-a-ctgagctcaaacaaca-caatt-cttgagtttt-----------
tg-g------------------------gggg--g-acg----------------taatc
caatccaaataa-a-tttt-g-----aaaaa---a--a---a-a-----t-g-ag-gt--
tagccta-a-tttcttcacgttggc--ccaa--caaatc-aattgtgtggaacc--caac
t--at-t--tt-t---atagt---
>DNA11TA1B_DR|11985
cactcaa---ag-g-a--a--tg---a-tg-tttg--------------ttcaaactact
-t--a-t-tt-aa-a-aggagctgaaacaaca-tcatt-cttgatt-------------t
tt-a---t---ttttttt------------gg--g-acaactt-a-agtgatt-tatgtt
taatctacttaa-a-tttg-a-----aa-aa---a--a---t-a-----a-c-aa-gt--
taacttt-t-tat--------------------caaatc-tattgtgcagaacc--cagc
a---t-t---t-t---acagtg--
>DNA11TA1B_DR|11986
caaacaa--acg-a-ac-a--ct---a-ca-cttc----t--------------actact
-t--a-c-tt-aa-a-atgagctgaaacgaca-caatt-cttgagt------------tt
tt-t-----------------------tttgg--g-acaactt-a-attgtt--------
------------------------------------------------------------
------------------------------------------ttttgtttaacc--ca--
------------------------
>DNA11TA1B_DR|11987
----------------a-a--tg---a-ca-tttg----ctg-t-t-tgtttaaactact
-t--a-t-tt-aa-a-ttaagctgaaacaaca-caatt-ctttag--------------a
tt-t---t---ttag-------------aggg--g--cgactt-a-tttgttt-tatttt
cagtccacttaa-a-ttag-t-----aa-aa---a--t---g-a-----a-t-aa-gg--
taactta-a-ttcctttacgttgtg--ccaactcaaatc-gattaaatggaagt--cctt
--cat-t--at-t-t-ac------
>DNA11TA1B_DR|11988
------a---aata-aa-a--t----t-tg-ctga----ttt-------ttcaaactact
-t--a-t-tt-aa-a-atgagctgaaacaaca-caatt-cttgag---------------
tt-t---t---taggggggg-------ggggg--g-gtaatgt-a-at-tgtt-tcatgt
taacttattta-------------------------------------------------
-----------------atgttgtc--ccaacacaaatt-gattgtgtggagcc--cagt
a---t-t--tt-t-t-acagtg--
>DNA11TA1B_DR|11989
-------------a-aa-a--tg---a----ttaa----ctg-t-t-tgttcaaacaact
-t--a-t-at-aa-a-atgagctgaaacaact-caatt-cttgag------------g--
---t-----------------------ttgt---g-acaattt-a-attg----tatatt
caatccactaaa-a-tttg-t-----aa-aa---a--c---t-a-----a-a-aa-gc--
cagctta-a-ttccttcttgttgtc--ctaacacaaatc-gattgtgtcaaacc--cagc
a-----t-----------------
>DNA11TA1B_DR|11990
--cactc---aa-a-ag-a--tt---a-ca-cttg----ctg-t-t-tatataaactact
-t--a-t-tg-aa-a-atgagctgaaacaaca-taatt-ctttat--------------t
tt-t---t-----------------------g--g-ctaacct-a-attgttt-tatctt
aagtccacctaa-a-tttg-t-----aa-aa---g--c---t-a-----a-t-aa-gt--
taactta-a-attcatcatgttgtc--ccaacacaaatc-gattgtgtggaacc--cagc
a---t-t--tg-t-t-acagtg--
>DNA11TA1B_DR|11991
--cactt----aaa-ga-a--tg---a-t--gttg----ctg-t-t-tgttcaagctact
-t--a-t-tt-aa-a-ctgagctgaatcaact-caatt-cttg-----------gttgtt
tt-t---t-------------------tc-ag--g-gctactt-a-aatg-tt-taaact
caatctaattaa-a-tttg-t-----aa-aa---a--c-----a-----att-aa-gt--
ta----------------------------------------------------------
------------------------
>DNA11TA1B_DR|11992
--cactc---aa-a-aa-a--t-------g-atga----ttg-t-t-tgttcaaactgct
-t--a-t-tt-aa-a-atgagctgaaacaata-caattgattagg--------------t
tt-t---t---ttgg-------------------g-acaactt-a-attgttt-tatgtt
caatcc------------------------------------------------------
------------------------------------------------------------
------------------------
>DNA11TA1B_DR|11993
-----------------------------g-tttt----ctg-t-c-tgtttggactact
-t--a-t-tt-aa-a-atgagctgaaacaact-caatt-cttgag--------------g
tt-t---t---ttg----------------ga--g-acaactt-a-attcatt-tatgtt
taatccacttaa-a-tttg-t-----aa-aa---a--c---t-a-----a-t-ac-gt--
taacttt-a-ttccttcatcctgtc--cccacacagatc-cattgtgtggaacc--cagc
a---t-g--tt-t-t-acagtg--
>DNA11TA1B_DR|11994
-----------------------------------------------tgttcaaactact
-t--a-t-tt-aa-a-atgagctgaaacaaca-caatt-tctgatt--------------
-t-t---t---ttg-----------------t--g-acaactt-a---------tttgtt
caatccacttaa-a-tcca-t-----aa-ca---c--t---t-a-----a-t-aa-gt--
taactta-a-ttcctttatgttgtc--cca------------------------------
------------------------
>DNA11TA1B_DR|11995
--cactt---aa-a-aa-a--tg---a-t---ttg----ctg-t-t-tgttcaaactact
-t--a-t-tt-aa-a-atgagctgaaacaaca-caatt-ct--tga-------------t
at-t---t---t-----------------ggg--g-acagctt-a-attgtgg-taagtt
caatccacttaa-a-tttg-t---------------------------------------
------------------------------------------------------------
------------------------
>DNA11TA1B_DR|11996
----act---ca-a-aa-a--tg---a-cc-tttt----ctg-c-t-tgttcaaactact
-t--a-t-tt-aa-a-atgagctgaaatatca-caatt-cctgag--------------g
tt-t---t---gttt---------------gg--g-acaactt-a-gttgttt-tatgtc
caatccacttaa-a-tttg-t-----aa-aa---a--c---t-a-----a-t-aa-g---
----tta-a-ttccttcatgttttc--tcaacacaaatc-gattgtgtgaaacc--cagc
t---t-t--tt-t-t-taccgtg-
>DNA11TA1B_DR|11997
---actc---aa-a-ga-aa-tt---a-tg-ttca----ctg-t-t-tgttcacactact
-t--a-a-gt-aa-c-atgtgctgtaaca--a-caatt-ctta-------------aggt
tt-t---t---t------------------tgg-g-acaactt-g-attgttt-ta----
-----------------------------------------t-g-----t-t-ca-tt--
tcactta-a-ttccttcatgttgcc-------acaaatc-aactgtgtggaact--gagc
a-----t--tt-t-ttacagtg--
>DNA11TA1B_DR|11998
------------------------------------------------------------
------------------------------------------------------------
----------------------------------------ctt-a-attgttt-tatgtt
caatccactcaa-a-ttag-t-----aa-aa---a--c---t-a-----a-c-ca-gt--
taagtta-a-ttcctttatgttgac--caaacacaaatc-gcttatgtggagcc--cagc
a-----t--tt-t-t-acagtg--
>DNA11TA1B_DR|11999
----ctc---aa-a-aa-a-ac---ca----tttg----ctg-t-t-tgttcaaactact
-t--a-t-at-aa-a-aaacactgaaacaaca-caatt-cctt------------cagtt
tt-t------------------------tggg--g-acaactc-a-att-ttt-taagtt
caattcacttaa-a-tgtg-t-----ag-aa---a--c---t-a-----a-t----g---
taactaa-a-ttccttcatgttgtc--ccaacacaaat----------------------
------------------------
>DNA11TA1B_DR|12000
--cactc---aa-a-aa-a--aa--ta-tg-tttg----ctg-t-t-tgttcacaatatt
-t--a-t-tt-aa-a-atgagctgtaacaaca-caatt-cttgtg--------------t
tt-t---t---gtgg----------------g--g-acaactt-c-attgttt-tatgtt
caatccacttac-a-tttg-t-----aa-aa---a--c---t-a-----a-c-ac-gt--
tacctta-a-ttccttcatgttgtc--ccaacacaaact-gattgtgtgaaacc--ctgc
a-----t--tt-t-t-acagtg--
>DNA11TA1B_DR|12001
------------------------------------------------------------
--------tt-aa-a-atgagcagaaacaaca-caatt-tttgag------------atg
tt-g---t---ttagt---------------g----acaactt-a-attgttt-taggct
caatcca-ttaa-a-ttgt-t-----aa-ac---t--t---a-ata-----------t--
taactta-a-cttct---------------------------------------------
------------------------
>DNA11TA1B_DR|12002
-----------a-a-aa-a--tg---a-ca-tatg----ttg-t-c-tgttcaaagtact
-t--a-t-tt-aa-a-ataagctgaaaccaaa-caatt-tttgag-------------tc
tt-t-----------------------ttcag--g-acaactt-a-attgtct-catgtt
cagtctacttaa-a-tttg-t-----aa-aa-aaat-----a-aat---a---ag-tt--
taattta-a-ttccttcatgttacc--ccaacacaaatt-aattttgtggaacc--cagc
a---t-t--tt-t-t-aaagtg--
>DNA11TA1B_DR|12003
------------------------------------------------------------
----------------------------------------tc--------------gagt
tt-t---t---tg-----------------ga--g-attactt-a-attacg------tt
caatccacttaa-a-ttcg-t-----aa-aa---a--t---g-a-----a-t-aa-gc--
taactta-a-ttccttcctgttgta--cgaacacaaatt-gatcatgtggaacc--cagc
a---t-t--tt-t-t-ccacagcg
>DNA11TA1B_DR|12004
cact-ga---at-a-aa-a--tg---a-ta-tttg----ctg-t-t-tgttcaaactaca
-t--a-t-tt-aa-a-atgagctaaaacagca-caatt-cttgagt-------------t
tt-t---t---tagg----------------g--t-gaaactt-a-attgttt-tatgtt
taatcgacttaa-a--ttg-t-----aa-aa---a--c---t-a-----a-t-ca-gt--
taactta-a-ttccttcatgttgtc--ccaacccaaa----attgtgtgaaaccc-----
------------------------
>DNA11TA1B_DR|12005
--cactc---aa-a-aa-a--tg---a-ct-tttg----ctg-c-t-tgttcaaactacg
-t--a-t-at-aa-a-ttgagttaaaacaaca-caatt-cttttgtgt---------gtt
tt-t---t---tttt---------------gg--g-acaactt-a-attgttt-------
------------------------------------------------------------
------------------------------------------------------------
------------------------
>DNA11TA1B_DR|12006
--------------------------a-ca-tttg----ctg-t-t-tgttgaaactacg
-t--a-t-at-aa-a-ataaggtgaaacaaca-caatt-ctt-------g--agt---tt
tt-t---a-------------------ggggg--t-aggaatt-a-atagttt-taagtt
caatccact----------------------------------t-----g-t-aa-gt--
taaatta-a-ttccatcatgttctt--ccaacactaatc-gattgtgt--aacc--cagc
a-----t--tt-t-ttatagtg--
>DNA11TA1B_DR|12007
------------------------------------------------------------
--------tt-ca-a-atgag-ttgagcaaca-caatt-cttt-------------tttt
tt-t---t---tt-----------------tt--a-actaaat-a-gtt------ttatt
tcaaatgtgtaa-a-tttg-t-----aa-aa---a--c---t-a-----a-t-aa-gt--
taactta-a-ttgttccatgttgtc--tcagcacaaatc-aattgtgtggaacc--c-at
c---a-t--tt-t-t-atagtg--
>DNA11TA1B_DR|12008
-------------------------------------------------------ccact
-t--a-c-tt-aa-a-atgagctgaaacaaca-caagt-cttgag--------------t
tt-t---t---gggg---------------gg--g-acagctt-a-attgttt-tatgtt
taactcacttaa-a-attc-t-----aa-aa---a--c---t-a-----a-t-aa-gc--
taaccta-a-ttccttcatgttgtc--taaacaaaaatc-gattgtgtggaact--cagc
a---t-t--gt-t-t-acagtg--
>DNA11TA1B_DR|12009
-----cactcaa-a-aa-a--tg---a-ct-tttg----ctg-c-t-cgttcaaactg--
---------t-ca-a-atgagctgaaacaaca-caatt-cctatg-------------at
tt-t---t---ttca-------------------g-aaaacct-a-attgttt-tatgtt
caatccacttta-a-tttg-t-----aa-aa---a--a---a-a-----t-a-ca-at--
taagtta-a-cttgttaattaagt------------aga-aattgtgtggaact--cagc
a-ttt-------------------
>DNA11TA1B_DR|12010
-------------------------------tttg----ttt-c-t-tgttcaaactact
-t--g-t-tt-aa-t-aggagctgacacaaca-caact-cttca----------------
----------------------------------g-atttctt-a-attgtta-tatgtt
caatccgcttaa-t-tttg-t-----aa-aa---a--c---t-t-----a-t-aa-at--
gaataat-a-at--cttatgttaac--ccagca---------------------------
------------------------
>DNA11TA1B_DR|12011
------------------------------------------------------------
------------------------------------------------------------
--------------------------------------aacta-a-attgtat-tatgtt
taatccacttaa-a-tttg-c-----aa-ac---a--c---c-a-----a-t--aaat--
aaactca-a-ttacttcatgttgcc--ccaatcacac---gattgtggggaacc--cagc
a-----t--tt-a-ttacagtg--
>DNA11TA1B_DR|12012
-------------------------------tttg----cta-t-t-tgttcaaacttct
-t--a-t-tt-aa-a-atgagccaaatcaaca-caatt-atacattt------------t
tt-t---g------g---------------gg--g-acaactt-a-----------tttt
caacccacctaa-a-tttg-c-----aa-at---a--c----------------------
------------------------------------------------------------
------------------------
>DNA11TA1B_DR|12013
-acacaa----a-a-aa-t--ag---a-tt-tttg----ctg-c-t-tgtttaaattact
-t--a-a-ta-aa-a-atgagttgaaacaaca-caatt-ctgaag-------------tt
tt-t---t---tgtttgt--------ttttgg--g-acaactt-a-attattt-aatg--
------------------------------------------------------------
------------------------------------------------------------
------------------------
>DNA11TA1B_DR|12014
cactcac---ta-a-aa-a--at---g-tt-tatg----ttg-t-t-tgttcaaac----
-------att-aa-a-atgagctgaaa------cagtt-tttgaga-------------t
gg-c---a---t------------------gg--g-acaactt-a-attgttt-tatgtt
caatcaacaaaa-t-tttg-t-----aa-aa---ta-c---t-a-----a-t-aa-gt--
taacgta-a-tgccttcatgttgtc--tcaacacaaat----------------------
------------------------
>DNA11TA1B_DR|12015
--cacta----a-a-aa-a-------attg-tttg----ctgtt-ttt-ttcaaactact
-t--a-t-tt-aa-a-acaagctgaaacaaca-caa-t--ttgagt----------tttt
tt-t--gt--------------------------ggataa-tt---act-ttt-tatgtt
tagtccacttaa-a-tt-g-t-----aa-aa---a--c----ga-----a-c-aa-gt--
taac----a-tt--t--at--tg----------------------tgtggaacc--cagc
a-----t--tt-t---acag----
>DNA11TA1B_DR|12016
---acta--aaa-a-aa-a--tc--------tttg----ttg-t-t-tgttcaaactact
-t--a-t-tt-aa-a-atgagctg-aacaaca-caatt-cttg---------------at
tt-----t---ttgg-------------tcag--g-gcaactt--tttt-ttt-tg-ctt
caatccacttaa-a-cttg-------aa-aa---a--c---t-a---------a------
caactta-a-ttccttcatgctgtc--ccaacacaaatc-gatcatgtggaacc------
------------------------
>DNA11TA1B_DR|12017
------------------------------------------------------------
------t-tt-aa-a-ataagctga---aaca-caatt-tttgaga-------------t
tt-t--at---------------------tgg--g-acaagtt-a-attgttt-taagtt
caatacaattta-a-tttg-t-----ga-aa---a--c-------------t-aa-gt--
taaccta-a-tttctttacattgtc--ccaacacacatt-gattgtgtggaactc--agc
a---t-t--tt-t-t-acaat---
>DNA11TA1B_DR|12018
-------------------------------------------------ttcaaactaat
-t--a-a-tt-aa-a-acgagct-aaacaaca-ctatt-cttgagat------------t
tt-----t----ttatataa----gggggggg--g-ggcacat-a-attgttt-tatgtt
taatccacttaa-a-tttg-t-----aa-aa---a--c---t-a-----a-t-aa-gt--
tcattta-a-ttccttcatgttgtc--caaacacaaacc-gat-----------------
------------------------
>DNA11TA1B_DR|12019
-----ac-acaa-a-aa-a--tg---a-tg-tttg----ctg-t-t-tgttcaaactact
-t--a-t-tt-aa-a-aggagttgaaacaaca-caact-cttaga-------------gt
tt-t---t---ttaa---------------ag--g-acaacta-a-attgttt-catgtt
caacccccttaa-a-tttg-taaaaaaa-aa---a--a---c-a-----a-c-aa-gg--
taaccca-a-ttcctttatggtgtc--ccaacacaaatc-cattgtgtggagcc--cagc
a---t-t--tc-t-t-gcagtg--
>DNA11TA1B_DR|12020
-----------------------------g-tttt----ctg-t-t-tgtacaaagtact
-t--c-t-tt-ga-a-ttgagcttaaacaacc-caatt-cctgag-----------gttt
tt----------------------------tg--g-acaactt-t-attgttt-tatgtt
caattaacttaa-a-tttg-t---------------------------------------
----tta-t-tgatatcatgttgtc--ttaacacaaatc-aattgtgttggacc--cagc
a---t-t--tc-t-----------
>DNA11TA1B_DR|12021
-------------a-aa-a--tt---a-tg-tttg----ctg-t-----ttcaaactact
-t--a-t-tt-aa-a-atgagctgaaacaaaa-caatt-cttg---------------cg
tt-g---t---ttgg-------------gagc--a-ataactt-a-atagttt-tatgtt
caagccacttaa-a-ttgg-c-----aa-tt---g--c---t-a-----a-t-a------
-aactta-a-ttcctttatgttgtc--ccaacacaaagc-tattgtgtggaacc--cagc
a---g-t--tt-t-a-cag-----
>DNA11TA1B_DR|12022
----------aa-a-ca-a--tg---a-tt-tttc----ctg-t-t-tgttcaaactact
-t--a-t-tt-aa-a-atcagctaaatcaaca-caatt-cttgagt-------------t
tg-t------------tttt----------gt--t-acaactt-a-ttagttt-tatgtt
caatccacttat-a-ttta-t---------------------------------------
------------------------------------------------------------
------------------------
>DNA11TA1B_DR|12023
-----------a-a-aata-ctg---a-t--tttg----ctg---t-tattcaaa-tact
-t--g-t-tt-aa-a-atgagtt-aaataa-a--aa-ta---g-----------------
---t---t--------------------------g-acaac-t-g-att-ttt-tatgtt
caatctacttag-a-t--g-t------a-aa------c-----a-------t--a-----
-aat-ta-a------------t------------aaa--------t-t---a--------
------------------------
>DNA11TA1B_DR|12024
---acac---aa-a-at-a--cc---a-ca-ttag----c---t-t-tgattaaactact
-t--a-t-tt-aa-a-atgagctgaaacaaca-caatt-cttgag--------------t
tt-t---t--------------------ggag--g-gcaactt-a-attgttt-taagtt
cagtctacttaa-a-tttg-t-----aa-aa---g--c---t-a-----a-t-aa-gt--
taaatta-g-ttccttaatattgtc--acaacacaaatc-gattgtgtgaaacc--cagc
a---t-t--tt-t-a-aaagt---
>DNA11TA1B_DR|12025
-----------------------------g-tttg----cta-t-t-tgttcacactact
-t--a-t-tt-aa-a-atgagctgaaacaaca---act-attgag---------------
tt-t---t---ttga---------------gg--g-acaactt-a-attgttt-catgtt
caaaacaactaa-a-tcag-t-----aa-aa---a--c---t-a-----a-t-aa-gt--
taattt----------------------------aattc-cttaatgttgcccca-----
------------------------
>DNA11TA1B_DR|12026
--cacac---aa-a-aaaa--ag---a-tt-tttg----ctg-c-t-tgttcaaactact
-g--a-t-tt-aa-a-atgaactgaaacaaca-aacgt-tctaagat-t-----------
tt-t------------------------ttgg--g-acaactt-a-att-----------
------------------------------------------------------------
--------g-ttctatagacttaca--tt-------------------------------
------------------------
>DNA11TA1B_DR|12027
---------------aa-a-------a------tg---act----t-t------------
--------------------gctgaa-caacc--agttt-atgagt------------tt
tt-t---t----------------------------------------------------
------------------------------------------------------------
t---t-----tt--t----tttttt--gcgggataaatt-aattgtcttttgtt--caat
---tcac--ttctgtaatact---
>DNA11TA1B_DR|12028
--------------------------a-tg-tttg----ctt-t-t-tgtttaaactact
-t--a-g-tt-aa-a-attaa----------a-caatt-at-------------------
---------------------------ttttgt-g-acaact-----tttttt-tatgtt
taattctcttaa-a-tttg-t-----aa-ta---a------t-a-----a-t-aatgt--
taaatta-a-tt------------------------------------------------
------------------------
>DNA11TA1B_DR|12029
------------------------------------------------------------
-----------------------------------att-cttgagt-------------t
tttc---tt--ttgc-------------------g-aaaactt-a-attg-tt-tttgtt
caagccacttaa-a-tttg-t----aaa-aa---a--c---t-a-----a-t-ga-gt--
ttacaca-a-ttctgtcatgttg--tgccaacacaaacc-aatt-tgt-gg-----ca--
----t-t--tt-t-t-acagtg--
>DNA11TA1B_DR|12030
--cacta---aa-a-ag-a--at--ga-tg-ttgg----ctg-t-t-tgtttaaactact
-t--a-t-tt-ta-a-atgagctgaagcaaca-caatt-cttgaa--------------g
tt-t---t---ttgg----------------g--g-aaaacct-a-attgttt-tatgtt
caatccacttaa-a-tttg-t-----aa-aa---a--c---t-a-----a-a-aa-gt--
taactta-a-tacctttatgttgtc--ccaacacaaatt-ggttgtgtggaacc--cagc
a---t-t--tt-t-t---------
>DNA11TA1B_DR|12031
cactc-a---at-a-a--a--ta---a-ca-tttg----ctc-t-t-tgttcaaactact
-t--a-t-ta-aa-a-ttgagctgaaacaaca-caatt-cttcagt-------------t
gt-t---t---t----------------gggc-----caactt-a-attgttt-tatgtt
catttcactta--a-tttg-t-----aa---------c---t-a-----a-t-ga-gt--
taactta-g-ttcctccttgttttt--cc-------------------------------
------------------------
>DNA11TA1B_DR|12032
------------------------------------------------------------
------------------------------------------------------------
-------------------------------------cacctt-a-attgttt-taggtt
caatccacttga-a-tttg-t-----aa-aa---a--c---t-a-----g-t-aa-gt--
taactta-a-ttccctaactctgtc--ccagcacaaatc-ga-tgtgtggaatc--ccgc
a---t-t--tt-t-t-aaagtg--
>DNA11TA1B_DR|12033
------------------------------------------------------------
------------------------------------------------------------
-------------------------------g--g-gcaactt-a-aatgttt-tatgtt
aaaaccacttaa-a-tttg-t-----aa-aa---a--------------a-c-at-gt--
taacttc-a-tttcttcatattgtc--caaacacaaatc-gattatgtgtagtt--tagc
a-----tt-tt-t-t-acagtg--
>DNA11TA1B_DR|12034
----act---ca-a-aa-a--cc---a-tg-tttg----cta-t-t-tgttcaaactact
-t--a-t-tt-aa-a-ttgagctaaatcaaca-caact-cttgat--------------g
at-t---t---tttt---------------ta--g-acaattc-a-attgttt-tatgct
tgatccacttaa-a-tttg-t-----aa-aa---a--c---t-a-----a-t-aa-gt--
taactta-a-ttcccttatgttttc--ccaacacaaatc-gattgtgtg-gacc--cagc
a---t-t--tt-g-t-a-------
>DNA11TA1B_DR|12035
--cactc--gag-a-aa-a-----tta-ag-tttg----ctg-t-t-tactcaaactac-
--------------a----aactgaaa-aa-a-ggagt-tcta-----------------
tt-t---tggt-----------------------g-acaactt---a----tt--ttgtt
caatccactt---a-t-----------a-tt-----------------------------
------------------------------------------------------------
------------------------
>DNA11TA1B_DR|12036
-------------a-aa-a--tg---a-ct-tttg----cag-c-t-tgttcaaactact
-t--a-t-tt-aa-a-attagctgaaccaaca-caatt-cttaa---------------g
tt-t---t---ttg---------------t----g-acagctt-a-attgttt-tatggt
aaatcatcttat-a-tttg-t-----aa-aa---a--c---g-a-----a-c-aa-at--
aaactta-a-tttcttcatgttgcc--ccaacacaaatc-aaatgt--agaacc--aagc
a---c-t--------tacagt---
>DNA11TA1B_DR|12037
-------------a-aa-a--aa---t-ag-tttg----ctg-t-t-agttcaagctact
-t--c-t-tt-aa-a-atgagctgaagtagca-caatt-cttcagttt------------
tt-t------------------------gagg--g-aaaactt-a-attgttt-catgtc
caatccacctaa-a-tttg-t-----aa-aa---a--c---t-a-----a-t-aa-tt--
taacttt-a-ttccgtcatgttgct--tcaacacgaatt-gatggcgtaaaacc--cagc
a--tt-t--gt-t---atagt---
>DNA11TA1B_DR|12038
---actc---aa-a-at-a--tt---c-ta-tttg----gtg-t-t-agttcaaactact
-t--a-t-tt----a-atgagctgaaacaaca-tttcg-tgaggg-------------at
tt-t---t---ttgg-------------------a-acaactt-a-attgttt-tattct
caatccactcac-g-tttg-t-----aa-aa---a--c---t-g-----a-t-aa-g---
------------------------------------------------------------
------------------------
>DNA11TA1B_DR|12039
--cactc---aa-a-aa-c--tt---t-aa-tttg----ctg-t-t-actttaaactatt
-t--a-t-tt-aa-a-aaaa----taata-----attt-cttgag--------------g
gg-g---t---ttt----------------gg--g-acaactt-a-attgttt-tgtgct
caatccacttaa-t-ttta-t-----aa-aa---a--a---t-a-----t-t-aa-gt--
taaattt-a-ttcctttatgttgtc--ccaacccaaatt-gattatgtggaacc--cagc
a---t-t---t-t-t-acagtg--
>DNA11TA1B_DR|12040
--cactc---aa-a-aa-g--tt---a-ag-tttg----ctg-t-t-tgttcacacttct
-t--a-t-tt-aa-a-atgagctgatgcaaca-caatt-cctgag--------------t
tt-t---t---tg---------------gggg--g-acaactt-a-attgttt-tatgtt
caatccacttaa-a-tttg-t-----aa-aa------------a-----c-t-at-gt--
taattta-a-ttccttcatgttgtc--ctaacgcaaatc-aattgtgtggaagc--atca
c---t-t--tt-t-t-acag----
>DNA11TA1B_DR|12041
--cactc--gaa-a-aa-a--tt---t-ag-tttg----ctg-t-t-tgttcaaattact
-t--a-a-tt-aa-a-g-gggttgaaacaaca-caatt-actgaggga--------attg
tt-g---t--------------------ccca--a-caacctt-a-gttctgt-catgtt
ccaaccaattaa-g-ttac-t-----ta-aa---a-------------------------
--------------tttaagttgtc--ccaa-----------------------------
------------------------
>DNA11TA1B_DR|12042
---------------------------------tg----ctg-c--ttgttcagac-a--
----a-t-gtgaa----tgagttgaaacagca-gaattc-ttgaga----------atat
tt-t--------------------------gg--gaacaactt-a-attgttt-tgtgtt
taatgcact-aa-ggtttg-g--------a-------c-----a----------a-----
-----ca-a-ttccctc--g-t------------aattg-tgttgtttcaaccc--c-tt
a--------at-t-aagtaatttg
>DNA11TA1B_DR|12043
------------------------------------------------------------
----------------------------------aatc----------------------
-------------------------------------------------gttt-tacgtt
caatccacttaa-a-tt------acaaa-aa---a--t-----a-----a-t-at-gt--
taacttt-a-atcctttatgttgtc--ccaatataaatt-gattgtgaaaccctttt--t
a-----t--tt-t-ttacagt---
>DNA11TA1B_DR|12044
---------------------------------tg----ctc-c-t-tgttcaaactact
tt----t-tt-aa-a-atgagctaaatcaaca--aatt-attcagt-----------ttt
tt-t------------------------------gcacaaatt-a-attgttt--ttgtt
caatcagctt---a-tttg-t-----ga-ga------t---c-a-----t-t-tg-gt--
taactta-a--c---t--------------------------------------------
------------------------
>DNA11TA1B_DR|12045
--cactc---aa-a-aa-a--tg---a-tg-gttg----tta-t-t-tgttcaaactact
-t--a-t-tt-aa-a-atgagctaaaac--------------------------------
-------------------------------g--c-acaacta-a-attgttt-t--gtt
ctatcaatttaa-g-tttg-t-----aa-aa---a--c---t-a-----a-t-aa-gc--
taacttg-a-ttccttcatgttgtc--ccaacacaagcc-aattgtgttgaacc--cagt
g--------tt-t-t---------
>DNA11TA1B_DR|12046
--------------------------------------------------------tact
-t--a-t-tt--a-g-atgagctgtaacaaca-caatt-tgta--------------atg
tt-----t---ct-t---------------gg--g-acaactt-a-actgttt-tacttt
caattcacttaa-a-tttg-t-----aa-aa---a--c---t-a-----a-t-at-gt--
taactta-a-ttccttcaagttgtc--tcaacacaaatc-gattaga-------------
a---t-t--tt-t-t-acag----
>DNA11TA1B_DR|12047
-------------a-aata-------a----tttg----tt---atttgttcaaactact
-t--a-t-tt-aa-a-gt-----------tta-taatc--tt----------------gt
tt-t---t---tagggg--------ggggggg-tg-acaactt-t-a-tgttt-taagta
aaatccacttaa-a-tttg-taaacaaa-aa---a--c---a-a-----a-t-aa-gt--
taacttg-a-ttccttcatgttgtc--ccaacatacatt-gattgtgtgaaac---c--c
a-----t--tt-t-ttacag----
>DNA11TA1B_DR|12048
-----------c-a-aa-a--ca---a-gactttt----gct-g-t-tttttaaactact
-t--a-t-tt-ga-a-acgagctgaatcaaca-caatc-attgagt-------------t
tt-t---t---t------------------gg--g-acaactt-a-attgttt-tatgtt
caatccacttat-a-tttg-a-----aa-aa---a-------------------------
------------------------------------------------------------
------------------------
>DNA11TA1B_DR|12049
----ctc---aa-a-aa-a--tg---g-aa-tttg----ctg-t-t-tattc--------
----------------------tgaaacaaca-caatc-tttgagcttt--------ttt
cc-t------------------------ttgg--g-acaactt-a-attgttt-tatgct
taattaacttaa-t-tttt-g-----caaag---a--a---a-a-----a-t-tg-gt--
taggtta-g-ttcctttatgttgtc--ccaacacaagtt-gattgtgtggaacc--ca--
------------------------
>DNA11TA1B_DR|12050
-------------------------------tttg----ctg-c-t-tgttcaaactaca
-t--a-t-tt-ga-a-atgagttgaaacaaca-aaaat-cttgagatt----------tt
tt-t------------------------gtgg--t-acaacta-a-acagttt-tatttt
caaaccacttac-a-tttg-t-----tt--------------------------a-gt--
taactta-a-tt------------------------------------------------
------------------------
>DNA11TA1B_DR|12051
---------------aa-g--ta---a-cc-tttg----ctc-t-t-tgttcaagctact
-t--g-t-tt-aa-a-atgagctataaaaaca-cagtt-cttg-------------agtt
tc-t---t---ttgg-------t-------------acaacta-a-a----tt-gctttt
tattttttttaa-a-t------------------g--c---t-a-----a-t-ac-at--
taactta-a-ttccttcatgttgtc--tcagcattaatt-gattgtgtgaaacc--c-ag
c-----t--tt-t-ttacagtg--
>DNA11TA1B_DR|12052
------------------------------------------------------------
------------------------------------------------------------
----------------------------------g-acaactt-t-attgtct-tat--t
aaatttatttat-a-tata-t------g-aa---a--a---a-c-----a-t-aa-gt--
taacata-a-ttttttcatgttgtc--ccaacacaaatc-gatagtgtggaact--aaac
a--------tt-t-ttacagtg--
>DNA11TA1B_DR|12053
---------------------------------------------------------act
-a--a-t-tt-aa-a-atgagctgaaacagca-caaat-ctag-------------catt
tt-t-----------------------ggggg--g-acaactt-a-attgctt-aatgtt
caatccactaaa-t-attg-t-----aa-aa-ata--a---t--------------gt--
taactta-a-ttccttcatgttgtc--ccaacacaaatc-gattgtgtggaacc--cagc
a-----a--tt-t-----------
>DNA11TA1B_DR|12054
-----------a-a-aa-a-atg--ga-tg-tttg----ctg-c-t-tgttcaaacttgg
-t--a-t-tc-aa-a-gtgagttgaaacaact-caatt------a-----------ttgt
tt-t---t---taagg---------------g--g-gcaactc-a-attgttt-tatgtt
caattcacttta-g-tttg-t-----ca-aa---g--c---t-a---------at-gt--
taactta-g-ttcctt------------------agattgaattgtgtgcaacc--cagc
a---t-a--tt-t-t-acag----
>DNA11TA1B_DR|12055
----cgc-tcaa-a-aa-a--tg---a-ag-ttta----ctg-t-t-tatccaaactacg
-t--a-t-gt-aa-a-aggagctgaaattaca-cgatc-cttgag-----------cttt
tt-t------------------------tggg--c-acaactt-a-attgttt-catgtt
caaccaacttaa-a-tttg-t-----aa-aa---t--c---t-a-----a-t-ag-gt--
taactta-acttccttcatgttgtc--ccaatacaaatc-aattgtgtagatcc--cagc
a---t-t-----------------
>DNA11TA1B_DR|12056
----------ag-a-aa-a--ag---g-ca-tttg----ctg-t-g-tgttcgaaccact
-t--a-t-tt-at-a-atgagtcgagataaca-caatt-cttga--------------gt
tt-t---t---tt-tta--------------c--a-acaactt-a-attgttt-tatgtt
caatccacttaa-a-tttg-t-----aa-aa---a-------------------------
----------ttaacttaattcctt----------------------tggaacc--cagc
a---t-t--tt-t-t-acaatg--
>DNA11TA1B_DR|12057
----ctg---aa-c-aa-a--ta---a-tg-tttg----ctg-t-t-tgttcaaactact
-t--a-t-tt-aa-a-atgaactaaaacaaca----ct-tgagggt------------tt
tt-t--tt---gt-----------------gc--t-acaactt---attggtt-catgtt
caatccacttaa-a-tttg-t-----aa-aa---a--t---t-a-------ataa-ga--
taacctt-a-ttccttcatgttgta--cccacacaaaca-tattgtgtggtccc--tagc
a--tt-t--gt-taacagt-----
>DNA11TA1B_DR|12058
cactc-a---at-a-a--a--tg---g-ca-tttg----ctt-t-t-tgtttaaactgct
-t--a-c-tt-aa-a-ctgagctgaaacaaca-caatt-cttgagg-------------c
tt-t---g---t----------------aggc--a-acattta-a-attgttt-tatgtt
aaa---------------------------------------------------------
------------------------------------------------------------
------------------------
>DNA11TA1B_DR|12059
---------------aa-a--cg---a-aa-tatg----ctg-t-t-ttcttaaactact
-t--a-t-tt-aa-a-aagagctgaaacaaca-caatt-attgtg-------------tt
tt-t------------------------tggg--g-acaactt-a-attgttt-tatgtt
taatccacttca-a-tttg-taaaaaaa-aa---a--c---a-a-----a-c-aa-gc--
tatttta-a-ttctttcatgttgtc--cca------------------------------
------------------------
>DNA11TA1B_DR|12060
---------------------------------------ctg-t-t-agttaaaactact
-t--at---t-aa-a-atgaattgaaaaaaca-caatt-ctagag------------ttt
tt-t------------------------gggg--g-acaattt-a-attgttt-tatgtt
caatccacttaa-a-tttg-t-----aa-aa---a--c---t-a-----a-t-aa-gt--
tacctta-a-ttcctttatgttgtc--ccaggacaactc-aattctgtagaatc--cagc
a---t-t--gt-t-t-a-------
>DNA11TA1B_DR|12061
--cactc------a-aa-a-------aca--cttg----ctg-t-t-tggtcatactact
-t---------aa-a--tgagctgaaacaaca-caatt-cataa-------------cat
tt-att-----------------------tgt--g-acgactt-a-attgttt-tatgtt
caatccacttaa-a-tttg-t-----aa-aa---a--c---g-a-----a-t-g------
----tta-a-cttgttcatgttgtc--tcaacgcaaatc-aattgtgaggaacc--cagc
a---t-tt-tt-t-t-acagcg--
>DNA11TA1B_DR|12062
--caccc---aa-a-aa-a-tt-------g-tttg----cta-t-t-tgttcaaactact
-t--a-------a-a-attaggtgaaacaaca-attct-tgagt------------tttt
tt-t---t---ttttg---------------g--c-ataactt-g-tttttt----tgtt
caatcaacttaa-a-ttca-a-----ac-aa---a-----------ctaa-t-aa-gt--
taaagta-a-ttacttaatgctgtc--tcaacgcaaatt-gattgtgt--aacc--caac
a---t-t--tt-t-c-acagt---
>DNA11TA1B_DR|12063
-----cattcag-a-aa-a--gg---a-tg-tttg----tta-t-a-tgttcaaacta-g
-a--a-t-at-aa-a-ataagctgaaacaaca-caatt-cttaac-------------gt
tt-g---t---ttgg----------------g--a-ccaactt-a-attgttt-tatgtt
caatccacttaa-a-tttg--------a-aa---a--c---t-a-----a-t-ag-gt--
tagctca-a-ttccttcatgtttcc--ccaacacaaatc-atttgtgtggaacc--cagc
a-tat-t--t----t-acaat---
>DNA11TA1B_DR|12064
------------------------------------------------------------
------------------------------------------------------------
-t-t---t---tttg----------------g--a-acaactt-a-attgttt-tatgtt
caattcacttac-a-tttg-t-----aa-aa---a--c---t-a-----a-g-aa-gt--
taactta-a-tacagtcatgttgtc--ccaacacaaatc-aattgtgtggaacc--cagc
a---t-c--tt-c-a-aca-----
>DNA11TA1B_DR|12065
--cactc---aa-a-ac-a--tg---a-tg-tttg----ttg-t-c-tgttcaaactagt
-t--a-t-tt-ta-a-attagctgcatcaaca-caatt-cttgagtt------------t
tt-t---t----ttct------------tgag--a-gcaacta-a-attgttt-tatgtt
caatccacttaa-a----------------------------------------------
------------------------------------------------------------
------------------------
>DNA11TA1B_DR|12066
taagcta-aaat-a-aa-a--ca---a-tt-cttgaagcttt-t-t-ggaacagcttaat
-t--g-t-tt-aa-a-aataactgaaacaaca-caatt-cttga------------gttt
t----------ttt----------------a---g-acaactt-a-aatgttt-catgta
taatccacataa-a-cttg-ta--aaaa-aa---a--c---t-a-----a-t-aa-gt--
tgactta-a-tttcttcatgtcgtc--ccaactcaaatt-gattgtgtggaatc--cagc
a---t-t--tt-t-t-ac------
>DNA11TA1B_DR|12067
--cactc--aaa-a-aa-t--tt---a-ca-tttt----ctg-t-t-tggttaaactacc
-a--a-t-tt-aa-a-taaagctgaatcaaca-caatt-cttg-------------aggt
at---------------------------ttg--t-tcagctt-a-tttgttt-tatgtt
caatccactg-aca-ttt------------------------------------------
------------------------------------------------------------
------------------------
>DNA11TA1B_DR|12068
---------------------------------tt----gcc-t-t-tgttcaaacatct
-t--a-t-tt-aa-a-atgagctgaaacaaca-aaatt-cttga--------------ga
gt-----t---ttg-----------------g--g-gcatcat-ataattttt-tacgtt
caatccacttaa-a-tttg-t-----aa-aa---a--c---t-a-----a-t-aa-ga--
taaatta-a-ttcctttatgttgac--tcaacacaaatc-aattatgtgaaacc--cagg
a---t-t--tt-t-a-atagtg--
>DNA11TA1B_DR|12069
-----------a-a-aa-a------------tttg----ctg-t-t-tgttcaaactact
-t--a-t-tt-aa-a-atgacccgaaacaaca-aaata-cttgagt------------at
ac-t--------------------------------------------------------
------------------------------------------------------------
---------------------tgtg--acaacaaaaatc-aattgtgtgcaac--acagc
a--at-t--tt-t---a-------
>DNA11TA1B_DR|12070
--cactt---aa-a-aa-t-aa-------a-tttg----ctg-c-g-tgttcaaactatt
-t--a-------a-a-acaaggtgaaacaaca-ctgta-cttac------------attt
tt-t---t---ttttg---------------g--g-actactc-a-attgttg-tacatt
caattcatttaa-a-tttg-t---------------------------------------
------------------------------------------------------------
------------------------
>DNA11TA1B_DR|12071
------------------------------------------------------actact
-a--a-a-tt-ac-a-atgaactgaaacaaca-caatt-cttgagt-------------t
tt-t---g---ttggg-------------tgg--g-tcaactt-a-atttttt-tatgtt
caatgcacctaa-a-tttg-t-----ta-aa---a----------------t-aa-gt--
taactta-t---ccttcatgttgtc--ccaacacgaatt-gattgtg-------------
------------------------
>DNA11TA1B_DR|12072
--cactc---aa-a-aa-g--tt---t-ag-tttg----ctg-t-t-tgctcaaacaacc
-t--a-t-tt-ta-a-aagagcttaaacaaca-caaaa-aagggt---------------
---------------aa--------------g--a-gtaactt-a-attgttt-tatttc
caatcctcttaa-a-ttta-t-----aa-aa---a--c---t-a-----a-t-aa-gc--
taactta-a-ttcctttatgttgtc--ccaacacaaatc-aattgtgtggaact--caac
a-----t--tt-t-t-acagtg--
>DNA11TA1B_DR|12073
cactcaa---ac-a-a--a--ta---t-tt-tttg----ttg-c-t-tgttcaaacatct
-t--a-t-tt-aa-a-ataagctgaaacaca-------------gt-------------t
tt-t---g---agattttgt--------t-gg--g-acaactt-a-actgttt-tatgtt
caatccacctaa-a-tt-------------------------------------------
------------------------------------------------------------
------------------------
>DNA11TA1B_DR|12074
--cactc---aa-a-ca-c--tg---a----cttg----ctc-t-t-tgttaa-------
---------t-aa-a-ttgagcgtaaacaaca-caatt-cttaagt-------------t
tt-t---t---tttttttt----------tgc--c-acaactt-a-attgttt-aatgtt
caatccacttac-a-tttc-t-----aa-aa---a--c---t-a-----t-t-aa-gt--
taactta-a-tttgttaattct------------------------------------gt
------------------------
>DNA11TA1B_DR|12075
--cactc---aa-a-at-a--tt---a-ct-tttg----ctt-c-t-t------------
----t-t-tc-aa-a-ctgaactgaaccaaca-aactt-tttaagt-------------t
ta-t---t--------------------aggg--c-acaactt-a-attg-tt-tatgtt
taatccacttac-a-tttg-t-----aa-aa---c--c---a-a-----t-a-aa-gt--
taact-------------------------------------------------------
------------------------
>DNA11TA1B_DR|12076
--cactc---aa-a-aa-a--ag---a-tt-tttg----ttc-c-t-tactttcctaact
-t--a-t-tt-aa-a-atgagttgaagcaaca-caatt-cttct--------------tt
tt-t------------------------gcag--g-acaactt-a-actgttt-tatgat
cattccactttc-a-tttg-t---------------------------------------
------------------------------------------------------------
------------------------
>DNA11TA1B_DR|12077
----------aa-a-aa-a--tg---a-ca-tttg----ctg-t-t-tgttcaaacca--
----a-t-tt-aa-a-atgaa-----accact-cattt-tttgacatt------------
--------------t------------ttgag--g-acaactt-a-attgttt-tatgtt
cagtccacttaa-a-ttaa-t-----aa-aa---a--c---t-a-----a-c-aa-gt--
aaactta-a-tttcttcatgttgtt--tgaaca-aaatt-gattgtgtggaacc--cagt
g-----t--ttat-t-taagtg--
>DNA11TA1B_DR|12078
--cattcaaaaaaaaaa-a------aa--a----g----ctg-t-t-tattcaaact--t
-c--g----tgaa-a-ataagctgaaacaaca-caatt-cttgagt--------------
---t---t---------------------------------tt----ttattt-tat-tt
taatc-acttaa-a-tt-a----aaaaa-aa---a--c---t-a-----a-t-aa-gt--
taactta-a-ttcc-ttat--t------------------aattgtgtggaac---cagc
a-----ta-tt-t---acagtg--
>DNA11TA1B_DR|12079
--------ttaa-a-aa-a--ag---a-tg-tttgctg-----t-t-tgttcaa---act
-t--a-c-ct-aa-a-ttgagctgaaacaaca-aatct-tt-------------------
-------------a----------------ag--g-gcaactt-a-attgttt-tatgtc
caatccaattaa-a-tttg-t-----at-aa---a--c---t-a-----a-t-aa-gt--
taact-------------------------------------------------------
------------------------
>DNA11TA1B_DR|12080
-------------------------------------------t-t-tttttaaactact
-t--a-t-tt-aa-a-atcagtttaaactaca-caatt-cttgag---------------
-t-t---t---tttg----------------g--g-acaacat-a-att-ttt-tatatt
caatcgacttca-a-tttg-t-----aa-aa---c--c---t-a-----a-t-aa-gt--
gaactta-a-tttcttcatgttgtc--tcaacacacatc-gattgtatggatcc--tagc
a-----------------------
>DNA11TA1B_DR|12081
----------aa-a-aa-a--tt---a-tg-tttg----ctg-t-t-tgttcaaactact
-t--a-cttt-aa-a-ctgaactaaaaacaca----at-tcttgag------------gt
tt-t--ag---t------------------tg--g-gaatttt-a-att-----------
---tctacttaa-a-tttg-t-----aa-aa---a--c---t-a-------acaa-gt--
caactta-a-ttccttcacattctc--tctacacaaatc-aagtgtttgaaacc--cagc
a--tt-t--tt-ttttacagtg--
>DNA11TA1B_DR|12082
------------------------------------------------------------
------------------------------------------------------------
---t---t---tg------------------g--g-acaattt-a-at--gtt-tatgtt
caatccacttaa-a-ctaa-t------------------------------t-ag-gt--
taactta-a-ttcctccatgttatc--ccaacacaaatt-gattgtgtgtaacc--cagc
a---t-t--tt-t-t---------
>DNA11TA1B_DR|12083
--cactc---aa-a-aa-a--gg---a-tg-tttg----ctg-t-t-tgttcaaactgtt
-t--a-t-ta-ac-a-ac-agctgaaacagca-caact-ctttag-------------tt
tt-t---t---ttgg------------ggggg--g-acaactt-a-attgttt-tatgtt
caatccacttga-a-tgtt-t-----ac-aa---a--c---t-a-----a-t-aa-gg--
taactta-a-ttctttccggttgtc--ccaacacaaatc-gattgtgaagatcc--cagc
t---t-t--tt-t-a-c-------
>DNA11TA1B_DR|12084
-----------------------------------------------------------t
-t--a-t-ta-aa-a-atgagctaaaacaaca-caatt-catagtt------------ta
tt-tga----------------------------a-acaactt--cattattt-aatgtt
caatctgcttaa-a-tgtg-t-----aa-aa---a--c---t-a-----a-t-aa-gt--
tgactta-a-ttccttc--------------ctcaaatc-aattgtgtggaacc--ca--
a----tt--tt-t-t-agagt---
>DNA11TA1B_DR|12085
--cactt----a-a-aa-a--tg---a-tg-tttg----ctg-t-t-tgtttaaactcct
-t--a-t-at-ta-a-ataaacagaaacaata-caatt-cttgag-------------at
tt-t---t---t------------------aa--g-acaactt-a-attgttt-tatgtt
taa---------------------------------------------------------
------------------------------------------------------------
------------------------
>DNA11TA1B_DR|12086
--cact---aaa-a-aa-a-----aga-ta-tctg----cca-t-t-tgttcaaactgct
-t--a-c-ttcaata----agctaaaa-aa-a-cgatt-cttaagttttt------tttt
tt-t---ttag-----------------------g-acaactt---attgttt--atgtt
taatccactt---g-t-----------a-aat--a--c-------------t--a-----
t----ta-a--------gt-ttg------------------attgtgtggaacc--cagc
a-----t--tc-t-ttacaatg--
>DNA11TA1B_DR|12087
--cactc---aa-a-a----------------ttg----atg-t-t-tgtctgaactgct
-t--c-t-tt-aa-a-atgagctgcaacaaca-caatt-ttcgag--------------t
tc-t---t---t-------------------g--g-gagactt-a-tttgttt-tatgtt
caatctacttaa-a-tttg-t-----aa-aa---c--c---t-a-----a-t-aa-gt--
tacctta-a-ttccttcatgttgtc--ccaacacaaatc-aattgtgtggaacc--cagc
a---t-t--tt-t-t-agagtg--
>DNA11TA1B_DR|12088
--cact---caa-c-aa-a--tg---a-ca-ttta----ctg-t-t-tgtttgaactact
-t--a-t-tt-aa-a-ttgagctaaaacaaca-cagct-cttgaggggt-----------
-t-t---t---ttg-----------------g--a-acaacct-a----attt-tatgtt
caatccacttaa-a-ttta-g----caa-aa---a--c---t-a-----a-t-ag-gt--
taactta-a-ttcttatatgttgtc--ccaacacaaatc-gattgtgtggaacc--cagc
a---t-t--tt-g-t-a-agtg--
>DNA11TA1B_DR|12089
--cgctc---aa---aa-a--tt---a-ga-tttg----cta-t-t-tgttcaaactact
-t--a-t-tt-aa-a-ataacctcaaacaaca-caatt-cttaagt-------------t
tt-t---c---ttttttatt--------ttta--a-gcaactt-a-attgttt-tatgtt
caatccattaca-a-tttg-t-----aa-aa---a--c---a-a-----a-t-aa-at--
taataaa-tattt---------gtc--ccaacacaaatc-gactttgtggaacc--caaa
a--ta-t--gt-t-a-acagtg--
>DNA11TA1B_DR|12090
--cattt---aa-a-aa-a--tg---a-tg-tctg----ttg-t-t-tgttcaaagtact
-t--t-t-ta-aa-a-atgagctgaaacaaca-caatt-cttgag--------------a
tt-t---t---taaa----------------g--g-acaactt-a-attgttt-tatgtt
caatcttcttaa-a-ttta-t-----aa-aa---a--c---t-a-----a-t-aa-gt--
taacaaa-a-ttccttcatgttgcc--ccaacacaaatc-aattgtgtataacc--cagc
a---t-t--tt-t-t-acagtg--
>DNA11TA1B_DR|12091
--cactc--aaa-a-aa-a--tg---a-ca-tttg----ttg-t-t-agttcaaactacc
-t--a-t-tt-aa-a-atgagctgagacaaca-aatat-tttgag------------ttt
tt-t---t---cttc---------------tt--t-ccaactt-a-at-gtgt-catgtt
caatccacttaa-a-tttg-c-----aa-aa---a--c---t-a-----a----------
aaccata-a-tttctttatgttgtc--ctaacacca----------ttagaatt--atgt
g---t-tt-tt-t-t-acagtg--
>DNA11TA1B_DR|12092
--------------------------a-ca-tttgc----tt-t-t-tgtacaaactgct
-t--a-a-tt-aa-a-ctgtggtaaaacaaca-cagtt-cttga--------------at
tt-t---g---ttg----------------ag--g-actactt-a-attgttt-tttgat
tagtccatttaa-a-tttg-t-----aa-aa---a--c---t-a-----a-t-ag-gt--
taactta-a-ttccttcatgttgtt--ttaacacaaatg-tattgtgtgcaacc--cacc
a---t-t--tt-t-t-aaacagtg
>DNA11TA1B_DR|12093
------------------------------------------------------------
------------------------------------------------------------
----------------------------tttg--t-gaaactt-a-attgttta-atgtt
cagtttatttaa-a-ttgg-a-----aa-ca---t--a---t-a-----a-t-aa-gt--
aaactta-a-ttcctttatgttgtc--tcaacacaaatc-gtaagtgtggaact--cagc
a---t-t---t-t---acagtg--
>DNA11TA1B_DR|12094
------------------------------------------------------------
------t-tt-aa-a-ataaacttaagcatca-caatt-attgaga-------------t
tt-c---t---ttgg-------------------g-acaactt-c-attgttt-tatgct
gaatccacttaa-a-tttg-t-----aa-aa---a------a-a--ataa---aa-aa--
taactta-a-atccttcatgttgtc--ctaac----------------------------
------------------------
>DNA11TA1B_DR|12095
--------------------------a-cg-tttg----ctg-t-a-tgtacgaactgat
-t-------t-aa-a-atgagcagaaacacca-tagtt-cttga------------gttt
tt-t-----------------------gaggg--g-acaactt-a-attgttt-catgtt
caatgcacttaa-a-tttg-t-----aa-aa---a--c---t-a-----a-c-ac-gt--
tacctta-a-ttccttc---------------acaaatt-cattgggtggaacc--caac
a---t-c--tt-t-t-atagtg--
>DNA11TA1B_DR|12096
-------------------------------------------t-t-tattctaactacc
-t--a-t-ta-aa-a-atgagctaaaacaaca-caatt-cttgagtt----------ttt
tt-t---t---tttt---------------gg--g-acaacct-g-attgttt-tatgtt
caataatcttaa-a-aatg-t-----aa-aa---aa-------------a-t-aa-gc--
taactta-a-tt------------------------------------------------
------------------------
>DNA11TA1B_DR|12097
-------------a-aa-a--tg---a-tg-tttg----ctg-t-t-tgtttaaactact
-t--t-t-tt-aa-a-atgagctgaaacaaca-caatt-atttag--------------t
tt-t---t---t----------------gggg--g-acaactt-a-attgctt-tatgtt
caatccacttaa-a-tgta-t-----aa-aa---a--t---g-a-----a-t--------
------------------------------------------------------------
------------------------
>DNA11TA1B_DR|12098
--------------------------a-cg-ttag----ttg-t-t-tgtttgatctttt
-t--a-t-ct-aa-a-atgagctgaaacaaca-taatt-cctgagtt------------t
ct-t--t---------------------------a-acaactt-a-attgttt-tatgtt
caatccacttaa-a-tttg-c-----aa-aa---a--t---t-acattt-------gt--
aaactta-a-ttccttcatattgtc--ccaacacaaatc-aaatgcgtggaacac--agc
g---t-t--gt-t-t---------
>DNA11TA1B_DR|12099
-----------a-a-aa-a--ag---a-ct-tttg----gtg-t-t-tgttcaaactact
-t--a-t-tt-aa-a-ttgagctgaaacaaca-cagtt-cttgaa--------------t
tt-t---t---tggg---------------tg--g-acaactt-a-attgttt-tatgtt
caatcgacttaa-a-tttg-t-----aa-aa---a--t---g-a-----a-t-aa-gc--
taactta-a-tttctttatgttgtc--ccaacacaaatt-gattgtgagcaacc--aatt
t---t-t--t------tacagtg-
>DNA11TA1B_DR|12100
----------aa-a-aa-a--gg---a-tt-tttg----ctg-c-a-tgttcaaacaact
-c--a-a-tt-aa-a-atgagataaaacctca-cattt-cttgagg-------------t
ct-t---t--------------------tggg--g-aaaactt-a-attggtt-tgtgtt
------------------------------------------------------------
------------------------------------------------------------
------------------------
>DNA11TA1B_DR|12101
--cactt---aa-a-aa-a------------t-tg----acg-t-cttgttcaaactatt
-t--a-a-tt-aa-a-atgagctgaaacaaca-caatt-catgaga------------tt
tt-t-------------------------gggc-g-aaaactt-a-att--tt-tatgtt
caatccacctaa-a-attc-t-----tc-ac---a--t---g-a-----g-t-a------
-aactta-a-tttgttcatgttgtc--tccaaacagatt-gagtgcatggaac--acagc
a--tt-t--tt-t---acagt---
>DNA11TA1B_DR|12102
------------------------------------------------------------
-------------------agctaaaacaata-caat-tattaag-------------tt
tt-t---t---ttgg--------g------gg--g-acaactt-a-gtagttt-taagtt
caatcagcgtac-a-tttg-t-----ta-aa---a--c---t-a-----a-t-ta-gc--
taactta-t-gtcctttatgttgtc--ccaacacaaacc-aattgtgtggaact--cagc
a---t-t--ta-t-t-acagtg--
>DNA11TA1B_DR|12103
-------------------------------------------------------ctgct
-t--a-t-tt-aa-a-atgagctgaaacaaca-caatt-ttcaag--------------a
tt-t---t-------------------tttgg--a-acaactt-a-aatgttt-tttatt
tggttaacttgt-g-ttgg-g-----aa-aa---c--a----------------------
------------------------------------------------------------
------------------------
>DNA11TA1B_DR|12104
---cact---ca-a-aa-a--ga---c-ct-tttg----ctgtt-t-tgttcaacctact
-c--a-t-tt-aa-a-acaagctgaaacaaca-ctaat-gttgtgt-------------t
at-t---g--------------------ttaa--t-attgttt-t-tttgttt-tatgtt
aaactaacttaa-a-tttg-t-----aa-aa---g--c---t-a-----a-t-aa-tt--
taactta-a-ttccttcatgttttt--tcaacacaaata-gattttttttaacc--cagc
a---g-t--tt-t-tgcagtg---
>DNA11TA1B_DR|12105
---actc---tc-a-aa-a--tg---a-ca-tttg----ctg-t-t-tgttcaactgatc
-t--a------aa-a-ataagctgaaacaaca-cagtt-cttaag-------------tt
tt-t---t---ggatcg-----------------a-gtgaatt-----ttttt-aaagtt
caatccacttaa-a-tgtg-t-----aaaaa---a--c---t-a-----a-t-aa-at--
tacctta-a-ttccttcatgttg---cccagcacaaatc-ga---t--------------
------------------------
>DNA11TA1B_DR|12106
-------------a-aa-t--ta---a-tg-gttg----ctg-t-t-tgtttaaactgct
-t--a-t--------------ttcaaacatca-attct-tgagg------------gtat
tt-t---g---c----------------------g-acaactt-a-attgttt-tatatt
tgttcagcttaa-a-ttta-t-----at-aa---a--ctttt-a-----a-a-aa-gt--
tatttta-a-ttctttcttgttgtc--tcaacacaaata-gtttgtgtgttacc--aagc
a---t-t--tt-t-c-acagt---
>DNA11TA1B_DR|12107
--cacta---aa-a--a-c-a----ta--a-tgtg----ctg-t-t-tgttcaaattact
-t--g-t-at-aa-a-atgagctgaaacatcc-aaatt-catga-------------gtt
tt-t---t---ta-----------------ct--c-acaactt-a-actgtt--------
--------ttaa-a-tttg-t-----ac-a------------------------------
---------------tgttgtctca--acaacacaaatc-gactgtttggaacc--catc
a---t-t--tt-t-a-acaatg--
>DNA11TA1B_DR|12108
------------------------------------------------------------
----------------------tgaaataac-------aattttg-------------ag
tt-t---t---ttgg--------g------gg--t-aaaacat-a-accgttt-tatgtt
caattcacttaa-a-tttg-t-----ga-aa---a--c---t-a-----a-t-aa-at--
taactta-a-ttatttcatgttgtc--ccaacacaattt-aatggtgtggaacc--ta--
------------------------
>DNA11TA1B_DR|12109
--cactc----a-a-aa-a--ag---a-tg-tttg--------------------ctact
-t--a-t-tt-aa-a-tttagttgaaacaaca-caatt-cttgagt-------------t
tt-t---g---ca-------------------------aagct-t-aatgttt-tatgtc
--atctacttaa-a-tgtg-t-----aa-aa---a--------------a-t-aa-tt--
gaatcta-a-ttccttcatgctttc--cttcatgcaatt-gattgtgtggatcc--cagc
a---t-t--t--t-ttacagtg--
>DNA11TA1B_DR|12110
--cactc---aa-a-aa-a--tg---a-tg-tttg----cag-t-a-tgttcaaatgact
-t--a-t-tt-aa-a-atgagttgatacaaca-caatt-attaag--------------a
tt-t---g---ttttg---------------g--g-ataacta-a-aatattt-tatgtt
caatccacttaa-a-cttg-t-----ta-aa---a--t---g-a-----a-t-aa-gt--
taactta-a-ttccttcatattgtt--caaacacaaatc-gattgtgtggaacc--cagc
at-tt-t--tt-t-t-acagtg--
>DNA11TA1B_DR|12111
--cact---caa---a-------------a-agtg----cta-t-t-tgttcaaactact
-t--a-t-tt-aa-a-atgagccgagagaaca-caatt-cttgattttt-----------
gt-t---t---ttg-----------------c--g-acaactt-a---------attgtt
caatccacttaa-a-tctg-t-----aa-aa---c--t---t-a-----a-t-aa-gt--
taactta-a-ttcatctatgttgtc--ccaacacagatc-gattgtgtgaaacc--catc
a---t-t--tt-t-----------
>DNA11TA1B_DR|12112
-------------a-aa-a--tg---a-tt-tttg----ctg-c-t-tgttcaaacagct
-t--a-t-tt-aa-a-acgagataaaacatca-caatt-tt-----------tttttttt
tt-t---t---ttt----------------------tttactt-a-actgctt-tgtgtt
caat---cctaa-a-attg-t-----aa-a------------------------------
------------------------------------------------------------
------------------------
>DNA11TA1B_DR|12113
--cact---caa-a-aa-a--tt---a-ca-tttg----ctt-g-t-tgttcgaa----a
-t--a-t-tt-aa-a-aggagctgaaataaca-caatc-cttgaggttt-----------
-t-t---t---ttgg--------g------ag--g-gaaactt-a-attactt-taagtt
caatccacttaa-a-tttg-a----gaa-aa---a--c---t-a-----a-c-aa-gc--
taactta-a-tttcttcttgtcgt---------caaatt-tattgtacagaacc--cagc
a---t-t--tt-a-t-a-agtg--
>DNA11TA1B_DR|12114
--caatc---aa-a-ga-g-t----aa-tg-tttg----ccg-t-t-tgttaaaacagta
-c--g-t-attaa-a-atgagctgaaacaaca-caatt-cttgtt----------atgtt
tt-t---t---tttgcaagatg--gggggggg--g-ttaactt-a-actgtta-tatgtt
caacccactaaa-a-tttg-t-----aa-aa---a--c---c-a-----t-t-aa-gc--
caactta-a-ttccttcatgatttc--ccgacgcaaatc-tattgcattgaacc--catc
a--tt-c--t--------------
>DNA11TA1B_DR|12115
--cactt---ca-a-aa-ct-----ta-ca-tttg----ctg-t-t-tatttaaactgct
-t--g-t-at-aa----------gtaataacc-taatt-----------g--tgt---tg
tt-t---t-------------------tggag--g-gacaatt-a-attattt-tttgtt
caatccacttaa-t-cttg-t-----aa-aa---g--c---t-t-----a-a-ta-gt--
taattta-a-t----taatgttttc--tgaacacaaatc-aactgtgtgaaacc--cagc
c-----t--tt-t-ttttacagtg
>DNA11TA1B_DR|12116
--cactc---ag-a-aa-a--tg---a-ca-tttg----cag-t-t-tgtttatactgct
-t--a-t-at-aa-a-ttgagctgaaacagca-tt-------------------------
-------------------------------a--c-acaagtc-t-tacatct-tacaca
caacttaactgt-t-tata-ttctgcaa-aa---a--c---a-a-----a-t-aa-gt--
ttactta-a-ttttttcatgttgtc--ccagcacaaatc-aattgtgtggaaca--tagc
a-----t--tt-t-ttacagtg--
>DNA11TA1B_DR|12117
--cactc--------aa-a-------a------tg---act----t-tg-ttaaacgact
-c--a-t-tt-aa-a-atgagctaaactgaca-cattc--ttgagattttattataattt
tt-t---t-------------------taggg--g-gcagctt-a-attg-tt-tat-tt
caattcactt------ttg-t-----aa-aa---c------t-a---------aa-g---
----tta-aatt-c-ttatgtt-tc--ccaaaacaaatc--attgtgtggaac---ta-t
a-cct-t--tt-t-tta-------
>DNA11TA1B_DR|12118
--cactc---aa-a-aa-a--tg---a-ag-tttg----cgg-t-t-tgttcagattact
-t--a-t-tt-aa-a-atgagccaaaacaaca-caact-catgag-------------tt
tt-t---t---tgtt---------------gg--g-acaacct-a-attgttt-tgtgtt
cagtctacttac-a-tttg-t-----aa-aa---a--t---g------------------
-----ta-a-ttttttcatgtt-----gtcccacaaatc-gatcgtttggaacc--cagc
a---t-t--tt-t-ta--------
>DNA11TA1B_DR|12119
--------------------------------tgagatgatg-t-t-tgctcaaggtact
-a--c-t-tc-aa-a-atgagtg-gaacacca-caaat-cttga------------g-tt
tt-t---t---gag-----------------a--a-acaagtt-g-tctgtgt-tatgtg
caatccacttaa-a-tttg-ta----aa-aa---a--t---t-a-----a-t-ag-gt--
tacctta-c-ttccttcatattgtc--ccaacacaaatc-gactgtgtgcaacc--cagc
a---t-t--tt-t-t-acaatg--
>DNA11TA1B_DR|12120
-------------------------------------------t-t-ttttcaagctact
-t--a-t-tc-aa-a-atagctgaaaaaaata-aaatt-cttgag-------------tt
tt-t---t---g------------------gg--g-acaattt-a-aatgttt-tctgtc
ctatatacttga-g-tttg-t-----aa-aa---a--c---t-a-----t-t-ca-gt--
taactta-t-gtccttcatgttgtc--ccaacacaacac-aattgtgtggaacc--taat
--------------t-acagtg--
>DNA11TA1B_DR|12121
----------------------------------------------------aaactatt
-t--a-t-ttaaa-a--caagtt------------tta-tcaaa-------------ggt
tt-tc------------------------tgg--t-ataactt-a-attgttt-tatgtt
caatttacttaa-aacttg-t-----aa-aa---g--t---t-a-----a-t-g------
----tca-t-ttttttcatgttgcc--ccaacacaaatc-gattgtgt------------
---at-t--tt-t-t-acagtg--
>DNA11TA1B_DR|12122
------------------a--tt---a-ca-ctcg----ttg-t-t-tgttcaatctact
-t--a-t-tt-aa-a-atgagctgaaacgaca-ctatt-cttgagttgtt---gttgttt
tt-t-----------------------tttgg--g-acaactt-a-attgctt---tgtt
taatctttgctc------------------------------------------------
-aaatta-a-atccatcatgttgcc--ctaacacaaatc-acttgtgtagaacc--cagc
a---t-t--tt-t-ttacagtg--
>DNA11TA1B_DR|12123
-------------c-at-t--ca---a-aa-aatg----ttc-a-c-tgtttaaactact
-t--a-t-tt-ta-a-atgagctaaaacaaga-caact-ctt------------------
-----------------------------taa--a-atagatt-t-a---------tgtt
taatccacttaa-a-cttg-t-----ag-aa---a--c---t-a-----a-t-ca-gt--
gaactta-a-ttccttcatgttgtc--ccagaacaaatc-gataatgtggaacc--cagc
a---t-t--tt-t-ta-cagtg--
>DNA11TA1B_DR|12124
--cacac----a-ataa-a-------a--ggcttg----ctg-t-t-t-ttt----t-tt
-t----t-ttcaa-a--tta-ctgaaa-aaca-caatt-cttg---------------tt
ttct--tt--------------------------g---agctc-a-a-tattt--atatt
-a---ta--t---a-tttg-c-----aa-aa---a--c---t-a-----a-t-aat-t--
taac-ta-a----------g-t-----cca---caaatc--attgtgtggaacc--cag-
a-------attat---acagtg--
>DNA11TA1B_DR|12125
----------aa-a-ta-a--ta---a-tg-tttg----ctc-t-t-tgctcaaactact
-t--a-t-tt-aa-a-atgagctgaaacaaca-caatt-cttga--------------gt
tt-t--ct---ttg-----------------g--g-acagcat-t-attattt-tatgtg
caatctacttaa-a-tttg-t-----aa-aa---a--c---t-a-----a-t-ca-ac--
taaccta-a-ctccttcatgttgtc--ccaacacaaaat-aattatgtggaacc--caac
t---t-t--tt-t-t-acagtg--
>DNA11TA1B_DR|12126
------------------------------------------------------------
------------------------------------------------------------
--------------------------------------------a-attgttt-tctgtt
caatccacatta-a-tttg-t-----aa-aa---a--------a-----a-a-aa-gt--
taactta-a-ttcctttatgctctc--ccaacaaaaatt-tattgtttggaacc--cagc
a---t-t--tc-t-t-a-------
>DNA11TA1B_DR|12127
--cactc---ac-a-aa-a--tg---a-cg-tttg----ttg-t-t-ttttcaagcttct
-t--a-t-tt-ca-c-ttgagcttaaacaaca-caatt-cttgttt-------------t
tt-t---t---tttttttgg--------------------------aacaact-tatgtt
caatccacttac-a-tttt-t-----aa-at---a--a---a-a-----a-t-aa-g---
ttaccta-a-ttccttcatgctgtg--tcaacacaaacc-gattgtgtggagcg--cagc
a---t-t--at-t-t-acagtg--
>DNA11TA1B_DR|12128
------------------------------------------------------------
---------t-aa-c-acaagctaaaacaaca-caat---------------------tc
tt-t---t-------------------ggga------taactt-t-attgtta-tttgct
caatgtacttta-a-tta------------------------------------------
--------------------------------------a-attagtaattaaat--tagt
a-----a--tt-a-aattaa----
>DNA11TA1B_DR|12129
-----------a-a-aa-a--tt---a-tg-tttg----ctg-t-t-tgctcaaaccat-
----a-t-tt-ta-a-atgagctga-----aa-caatt-ctttagtttg-----------
---g------------------------gggg--g-actactt-g-attggtt-taggtt
caatctacttaa-a-tcgg-t-----at-ag---a--c---t-a-----a-t-aa-at--
taactaa-a-atccttcaagtt------caacacaaatt-gattgcctgaaacc--cagc
a---t-t--tt-t---acagt---
>DNA11TA1B_DR|12130
------------------------------------------------------------
----------aaa-t--tgagctgaaagaata-caatt-cttca--------------gt
ta-t-------------------------ttg--g-acaactt-a-attgtgt-tatgtt
caacccgcttaa-a-tttg-t---------a---a--c---t-a-----a-t-ca-tt--
tcactaa-t-ttttttcatgttgtc--ctaaaacaa------------------------
------------------------
>DNA11TA1B_DR|12131
----ctc---aa-a-aa-at-----at-gc-atcg----ctg-c-t-tgttttaactact
-t--t-t--t-ga-a-aagagctggtaaaaca-caatt-ctgga--------------gt
tt-t---t-------------------gtggg--a--ctgctt-t-attgttt-tatgtt
aaat--------------------------------------------------------
------------------------------------------------------------
------------------------
>DNA11TA1B_DR|12132
--cactc---aa-a-aa-a----------------------a-t-g-ttttcgaactact
-t--a-a-tt-aa-a-atgacctaaaacaatg---------------------------t
tt-t---a---gagg-------g-------------aaaaccc-a-attgttt-tatgtt
caatccacttga-a-tttg-t-----aa-ag---a--c---t-a-----a-t-aa-gt--
tacattc-a-ttccttaatgtcgga--ccaatgcaaatc-gattgtgtggacca--ctgc
a-----t--t--------------
>DNA11TA1B_DR|12133
---actc---aa-a-aa-a-------------atg----ttg-t-t-tgttcaaacca--
-------------------agctgaaacaaca-caatt-cttt-------------tttt
tt-t---t---tt-----------------gga-g-acagctt-a-attgttt-tatgtt
aaatccacttaa-a-tctt-t-----ag-aa---t--g---t-a-----a-t-aa-gt--
taaccta-a-ttccctcatgttgtc--ccaattcaaat----------------------
------------------------
>DNA11TA1B_DR|12134
--------------------------------ttg----gtg-t-t-tgttcaaactact
-t--a-t-tt-aa-a-atgtgctgaaacaatg-atgca-cattgt-------------tt
tt-t-----------------------tatgg--g-atttttt-a-cacagta---tgtt
caatccacttaa-t-tttg-t-----aa-aa---a--c---a-a-----a-c-aa-gt--
tagctta-a-taccatcatgttgta--caa----aaatt-gattgtgtggaacc--cagc
a---t-t--tt-t-t---------
>DNA11TA1B_DR|12135
---------------------------------------ctg-t-t-tttaatagctact
-t--a-t-tt-aa-t-ataagctgaaacaaca-caatt-cttgcg-------------tt
tg-t---t---tt-----------------gg--g-ataactt-t-attgt---------
-----------------------------ta---a--c---t-a-----a-t-aa-gt--
ttactta-a-ttccttcatgttttc--ctgacacaaatt-gattgtgtgggacc--cagc
a-----t--tt-t-t-t-------
>DNA11TA1B_DR|12136
--cactc---aa-a-aa-a--ta--------tttg----ctg-t-t-tgtttaaactact
-t--a-t-tt-aa-a-at------aaaaacta-aaatt-cttga---------------t
tc-t------------atgg-----------a--c-acaattt-a-attgttt-tatgtt
caatccacttaaca-tcta-t-----a---------------------------------
------------------------------------------------------------
------------------------
>DNA11TA1B_DR|12137
cactctc--aaa-a-aa-a--tg---a-tg-tttg----tta-t-t-tgtttaaactact
-t--a-t-tt-aa-a-acaagctgagacaaca-ctatt-cttgaa------------ggt
tt-t---t---tggg----------------------caactt-a-attgtat-tgtgtt
caatccacttat-t-tttg-t-----aa-ac---a--t---t-t-----a-a-aa-gt--
taattaa-t-ttcctccattttgtc--tctatacaaatc-aattttgtggaatc--catc
a---t-t--tt-t-t-aca-----
>DNA11TA1B_DR|12138
---------------------------------tg----ttg-t-t-tgtttta-----c
-t--g-c-tt-aa-a-ataagatgaaacaaca-cattt-tcaa--------------gtt
tt-t---t---t----------------ttgt--g-acaacct-a-attgttt-tatgtt
cagtcaacttaa-a-tttg-t-----aa-aa---a--aa----a-----a-c-aa-----
taagttc-a-ttcctt--------------------------------------------
------------------------
>DNA11TA1B_DR|12139
----cac------a-aa-a--tt---a-tg-tttg----c-g-t-t-tattcaaactact
-tata-t-tt-aa-aaa---gctaaaacaaca-caact-attgag-----------tttt
tt-t------------------------gaga--g-acaactt-a-attgttt-taggtt
caatccacctac-a-tttg-t-----aa-aa---a--c---t-a-----a-t--g-----
caactta-a-ttccttgatgttatc--ccaacacaaatt-gattgtgtggaacc--cagc
a-----t--tt-t-t-acagt---
>DNA11TA1B_DR|12140
------------------------------------------------------------
-------------------------aacaaca-caatt-cttaagatttg--ttta-ctt
tt-t---t-------------------gtggt--g-aaaacgt-a-tttgtta-tatgtt
caaccaacttaa-a-tttg-t------a-aa---a--a---a-a-----a-a-aa-aa--
aaaaaga-t-tatgttaacttggga--caaaac-gaatg-aattgtgtagaata--tttt
a-----t--tt-t-tgattacag-
>DNA11TA1B_DR|12141
--cactc---aa-a-aa-a------ta-tg-tttg----ctg-c-t-tattgaagctact
-t--a-t-tt-ta-a-atgaactgaatcagct-taatt-ctttag------------ggt
tt-t---t---gga----------------------------g-a-tttcttt-tatgtt
caatcaacttaa-a-tttt-t-----aa-at---a--a---c-t----------------
------------------------------------------------------------
------------------------
>DNA11TA1B_DR|12142
--------------------------------------------------tcaatttaat
-t--a-t-tt-ca-a-atgagct-aaacaa-a-caata-ctt-ag--------------t
tt-t---t----------------------gg--gaaggactt-a-a-tg-tt-tttgtt
ctctccaattaa-a-tttg-t-----aa-aa---a--c---t-a-----a-t-aa-gc--
taactta-ggttccttcatgt----------------cc-ca--acatacaattg-t---
------------------------
>DNA11TA1B_DR|12143
-------------------------------tttg----ctg-t-t-tgttcaaattac-
----att-tt----a--tgagctaaaataa-a-caatt-attgag--------------t
tt-t------------------------gtgg--a-acaactt-a-actgttt-tatgtt
caatatatttaa---tttgct------a-aa---g--c---t-a-----a-t-aa-gt--
taactta-a-ttccttcatt-tgcc--atgacacaaatc-aattgtgtggaacc--caac
a--gt-t--tt-t-t-aca-----
>DNA11TA1B_DR|12144
------------------------------------------------------------
------------------------------------------------------------
------------------------------gg--g-acaactt-a-attgttt-tatgtt
caataaactaaa-a-tgtg-t-----ta-aa---a--c---a-a-----a-t-aa-gt--
taactta-a-tttctttaagctgtc--ccaacacaagtt-gattgtgtggaacg--cagc
a---t-t--tt-t-t-ttagtg--
>DNA11TA1B_DR|12145
----------------aaa-------a-taatttg----cta-c-t-tgttcaa---act
at----g-tt-aa-g-g--t-gggaaaaaaaa-tattc-ttgaaggttttttt----ttt
tt-t---t---tttg----------------------tggctt-a-attgttt-tatgtt
cattctacttaa-a-tttg-t-----ta-aa---c--c---t-t-----a----atgt--
taacttc-a-----ttcatgttgtc--ccaacacaaa-----------------------
------------------------
>DNA11TA1B_DR|12146
-----------a-a-aa-a--tg---a-ca-tttg----ctg-c-t-tgctcaaactact
-t--a-c-at-aa-a-atgaacagaaacaaaa-caatt-tttt--------------ttt
ct-t---t---tt-t---------------g--------gctt-t-gttgttt-tatgtt
cactctacttaa-a--tta--------g-ta---a--a---a-a-----a-a-at-gt--
taattta-a-ttccttcatgttgtc--ctaacacaaaat-----gtgtgaaacc--cagc
a---g-t--tt-tat-acagtg--
>DNA11TA1B_DR|12147
--cacta---aa-a-aa-a--tg---a-tg-tttg----ctt-t-a-tgttcaaattatt
-t--t-gata-aa-c-atgagctgaaacaaca-caatt-cttggtt-------------t
tg-c---t---t------------------gg--g-acaactt-a-attgttt-tatggt
taatctactaaa-a-ttcg-t-----aa-aa---a--c---t-a----------------
------------------------------------------------------------
------------------------
>DNA11TA1B_DR|12148
---------------------------------------------t-tgttcaaactact
-t--a-t-tt-aa-a-atagttttttattatt-taaat-tttaaaacta-----------
--------------------------------------actta-a-tt-gttt-taagct
caatcaactcag-a----------------------------------------------
---------------------------------------------tgtggaacc--cagc
a---t-t--tt-t-t-acag----
>DNA11TA1B_DR|12149
-----tc--aaa-c-aa-a--tg---a-ag-tttg----ctt-t-t-tgttcaaacaact
-g--a-t-tta-a-a-ataagctgaaac------aact-ttcaggggg------------
--gt----------------------gggtgg--g--------gt-at--ttt-t-tatg
--ttcagtccat-a-tctg-t-----aa-aa---a--c---t-a-----a-c-aa-gt--
taatgta-a-ttccttcatgttgct--ctaagacaaatt-gattctgtgaaatc--caac
a---a-t--tt-t-ttacagtg--
>DNA11TA1B_DR|12150
----ctc---ac-a-aa-a--tg---a-ta-ttta----ctg-t-t-tgttcaaactatt
-t--a-t-tt-ga-a-ttaagctgaaacaaca-caatt-ctaaggg-------------t
tt-t---t--------------------tggg----acatatt-a-accg-tt-tctgtt
aaatccacttac-a-tttg-t-----aa-aa---a--c---t-t-----a-a-ct-ac--
tacatca-a-tt--------------------------------gggtggaacc--caga
a---t-t--tt---tacagtg---
>DNA11TA1B_DR|12151
--cactc--aaa-a-a----------------ttg----acg-t-t-tgctcaaactacc
-t--a-t-tt-aa-a-attagctgaaacaaca-caatt-gtt---g-------------a
ct-t---c---tt----------------tga--g-gcaactg-a-attattt-tatgtt
caatccacttat-a-tccg-t-----aa-aa---a--c-------------t-aa-ga--
taactta-a-t-------------------------------------------------
------------------------
>DNA11TA1B_DR|12152
----att--taa-a-aa-a--tc---a-ca-tatg----gtg-t-t-tgttcgaactgct
-t--g-t-tt-at--------------ttatt-tactg-ctc---------------att
tt-tgt----------------------------t-acaacat-a-attgttt-tatgtt
caatccacttaa-a-tttg-t-----aa-a-----------------------aa-gt--
taactta-a-ttcctt--tgttgcc---c-acataaatc-gattttgtggaacc--cagc
a--------tt-t-ttacagtg--
>DNA11TA1B_DR|12153
------------------------------------------------------acagct
-t--a-t-tt-aa-a-ttgagctgaatcaaca-aaatt-cttaagt-------------g
tt-t---t---tgg--------------------a-acaaatt-a-tttgttt-tatgtt
cagtacatttaa-a-tttg-t-----aa-aa---a--c---a-a-----g-a-ag-tt--
------------------------------------------------------------
------------------------
>DNA11TA1B_DR|12154
--cactc--aaa-a-ca-a--tt---a-tg-tttg--------------ctcaaactact
-t--a-t-tt-aa-a-attagctaaaacacaa-atgtt-gggtgtt-------------t
tt----------------------------ga--t-acaacgt-a-actgttt-t-----
---ttaatctgc-a-ttt--g-----ta-aa---a--c---t-a-----a-t-aa-gt--
aagcttg-a-ttcctttaggatggc--ccaacacatctc-gct--tgtggaacc--taac
a---t-t--tc-t-ttatagtg--
>DNA11TA1B_DR|12155
---------------------------------------------t-gaactgaaacaag
-t--t-t-tg-aa-a-aaaag----------------------t------------tttg
tt-g---g---atg----------------gg--g-acaactt-a-attgttt-catgtt
cagtccacttac-a-tttg-t-----aa-aa---a--c---t-a-----a-t-aa-tt--
taactta-a-ttcctttagattgtt--caaacacaagtt-gactgtgtggaagc--cagc
a---c-t--t--------------
>DNA11TA1B_DR|12156
--cactc---ca-a-aa-a--tt---a-ca-tttg----ctg-t-t-tgttcaaactatt
-t--a-------a-a-ataagctgaaacaaca-caatt-attgtt-------------tt
tt-----------------------------a--g-ataacct-a-attgttt-tatgtt
caatctactcaa-a-ttta-t---------------------------------------
------------------------------------------------------------
------------------------
>DNA11TA1B_DR|12157
---actc---aa-a-aa-a--t------tg-tttg----ctg-t-t-tattcaaactact
-t--a-t-tt-aa-a-atgagctgaaataaca-caatt-cttaag-------------tt
aa-c---t---taatta-----------agtt--a-acaactt-a-attgttt-tatgtt
caatgcacctaa-a-tttg-t----aaa-aa---a--c---t-a-----a-t-at-ct--
tagttct-c-ttc------------------------------tgtgtggaacc--catc
a-----t--tt-t-t-acacagt-
>DNA11TA1B_DR|12158
--cactt-aaaa-a-aa-a--tgt-------ttta----ctg-c-t-tgttcaa-ctact
-t--att-tt-aa----tgagctaacacaaca-taatt-cttgag---------------
--------------------------------------------------tttg---gtt
t------tt------tttg--------a-gg---g------------------gg-gc--
-aac------t----------t------------a-------------------------
------------------------
>DNA11TA1B_DR|12159
-------------------------------------------------ttcaaactact
-t--a-t-at-aa-a-ataagat-aaacaacg-caatt-ccc---------------ttt
gg-cgg----------------------------g-taaactt-a-attgtat-tatgtt
ctgtcctattaa-t-ttag-c-----aa-aa---a--c---t-a-----a-t-aa-gt--
aaactta-a-ttaatt--catgctt---t----caagtt-gattgtgtgcaacc--cagc
a-----t--tt-t-cta-------
>DNA11TA1B_DR|12160
--cactc----a-a-aa-a--at---a-tg-tttg----cta-t-t-tgttcaaactact
-t--a-t-at-aa-a-ataaactgaaataact-taatt-attgag--------------t
ta-t---t---tt---------------agga--a-acaacta-a-t-tgttt-taagtt
caatccacttca-t-tttg-t-----aa-aa---a--taaat-g-----t-t-ta-ca--
taactta-a-ttccttcatgctgtc--ccaacacaaaat-gactaaggggaacc--caaa
---tt-a--tt-t-a-aag-----
>DNA11TA1B_DR|12161
---------------------------------------ctg-a-t-tgttcaaaatact
-t--a-t-tc-aa-a-aagagttgaaacaaca-aaatt-cttaact------------tt
tt-t-----------------------tctggg-g-aaaattt-t-tttattt-tatatt
aaatacgcgtta-a-ttta-t-----aa-aa---a--c---a-a-----g-t--------
----taa-a-ttctttcataatgtc--acaaaacaaatc-agttgtgtgcaac--acagc
a--gt-t--tt-a---acagt---
>DNA11TA1B_DR|12162
--cactc---aa-t-aa-a--tg---a-tg-ttcg----ctg-t-t-agtttaaactact
-t--a-t-tt-aa-a-atgatctaaaccaaca-caatt-cctgag--------------t
tt-t---t---ttggg---------------g--a-acaactt-a-attgttt-tatgtt
caatccacatga-a-tttg-t-----aa-aa---a--c---a-a-----a-t-aa-gt--
ttactta-a-tttcttcatgttttc--ccaacacaaatt-gattgtgtggaacc--cagc
a---a-g--tt-t-c-atag----
>DNA11TA1B_DR|12163
cacacaa----a-a-ac-a-------t-ta-tctg----ttg-c-t-tgttcggactact
-t--a-t-tt-aa-a-acgagctaaaacaaca-caatt-attg---------------tt
tggt--ttaa------------------------g-aaaac-t-a-attg-tt-tatgtt
------------------------------------------------------------
------------------------------------------------------------
------------------------
>DNA11TA1B_DR|12164
------------------------------------------------------------
------------------------------------------------------------
-------------------------------------------------------atgtt
taatatatttaa-a-ctgg-t-----aa-ca---a--a---t-a-----a-g-aa-gt--
taacgta-a-ttcctttatgttgtc--ctaacacaaatt-cacagtgtggaacc--cagc
a---t-t--tt-t-t-atagtg--
>DNA11TA1B_DR|12165
------------------a--tg---a-tg-cttg----ctg-t-t-ggtttaaccta-t
gt--t-t-tt-aa-a-ataagatgaaaccacagaattcg-tga-------------ggtt
tt-t---t---ttag-------------------a-acagttt-a-attgttt-gatgat
caatc-acttaa-atttta-a------a-g------------------------------
taaatta-a-tccctttatattgtc--ccaacacaaatc-gattttgtagagcc--cagc
a-----t--tt---ttatagtg--
>DNA11TA1B_DR|12166
----------ac-t-ca-a--aa---a-aa-tttg----atg-t-t-tgttcaaactatg
-t--a-t-tt-aa-a-ttgagctgaaaaaaca-caatc-cttgagg-------------t
tt-t---t---ttgag------------------a-caaactt-a-gctcctt-catgtt
caatctacttaa-g-attg-t-----aa-a-------------a-----a-c-aa-gt--
ttacctt-t-ttccatca------------------------------------------
------------------------
>DNA11TA1B_DR|12167
----cac--tat-a-aa-a--aa---a-tg-tttg----ttg-t-t-tgttcaaactatt
-t--a-t-tt-aa--------------caact-cattt-cttg-------------agtt
tt-tgg----------------------------g-acagctt-t-attgttt-gatgtt
caatccacttaa-a-tttg-t-----aa-aa-aaa--a---a-a-----g-t-aa-gt--
taactta-a-tttattaatgttgtc---caacataaata-gat----tgtcacc--cagc
a--------tt-t-ttacagtg--
>DNA11TA1B_DR|12168
------------------------------------------------------------
-----------------tgagctaaaacaaca-caatt-cctgaga-------------t
tt-t-----------------------ttttg--g-ataactt-a-aatttttttatgtt
caatccacttca-a-tttg-t-----ga-aa---a--c---t-a-----a-t-aa-gt--
caactaa-a-tttcttcatgtttta--tttaaacaaatt-gtttgtgtggaact--c---
------------------------
>DNA11TA1B_DR|12169
-----------a-aaaa-a--aa---a-ta-tttg----ctg-t-t-tgttcaaaa--ct
-t--a-t-tt-aa-a-atgggacaaaacaaaa-caaat-cttaa---gt--------tat
tt-t---t---taag---------------gg--t-gcaacgt-a-attgttt-tatgct
caatctacttaa-a-tttg-t-----aa-aa---a--c---g-a-----a-t-aa-gt--
taactta-a-tttcttcatgctgcc--ccaacacaaatc-gattgtgtggaacc--cagc
a-----t--tt-t-t-t-------
>DNA11TA1B_DR|12170
---acac---aa-a-aa-t--ta---a-ct-ttgc----agt-t-t-ttttcaaactact
-t--a-t-at-aa-a-atgagttg--acaaca-caatt-cttgaggg------------c
tt-t--tt--------------------gagg--a-acatctt-a-attgttt-tatgtt
taatctacttaa-a-tctg-t-----aa-at---a--c---a-aa------t-aa-gt--
caactta-a-ttaaatcatgttgcc--gcaacacaaatt-gattgtgtgaaaca----gc
a---t-t--tt-t-a-acagcg--
>DNA11TA1B_DR|12171
-------------a--------------------g----c-------tg-t-------c-
-----------aa------a-c--ag-c-aca--a-tt-ctt----------------tt
tttt--tt---tttttt----------tttgg--g-acaacct----tt-ttt-tatgtt
taatccattta--a-tttg-------aa-aat--a--t---t-a-------tcaa-gt--
tatt-ta-a-ttccttcatattgtc--tcaacacaaattt-attgtgaggaact--ta-c
t-----t--tt-t-ttatagtg--
>DNA11TA1B_DR|12172
----cac---tc-a-aa-a--att--a-tg-cttg----ctg-c-t-tatttaaatagct
-t--a-t-ta-aa-a-attttctgaaacaacc-taaat-cttgagtt------------t
tt-g------------------------------a-gtaactt-a-attgtat-tatgtt
cagtccacttaa-a-tt-------------------------------------a-gc--
aaaaac------------------------------------------------------
------------------------
>DNA11TA1B_DR|12173
--catta---aa-a-aa-a--ag---a-tg-tttg----ctg-t-t-tgttcaaactatt
-t--a-t-aa-ac-a-ataagctgaaactaca-caatt-cttgag-------------tt
tt-t---t--------------------ggcg--c-ataactt-a-atttttt-tatgtt
caagccacttaa-a-tttg-tgaataaa-aa---a--g---t-a-----t-t-at-gt--
taactta-a-ttccttcatgtttcc--ccaacacaaatc-gattgtgtggaacc--acac
a---t-t--tt-t-t-acagtg--
>DNA11TA1B_DR|12174
---------------------------------------ctg-t-t-tgttcaaactact
-t--a-t-tt-aa-a-ttgaactgaaacaaca-caatt-cttaagg-------------t
tt-t---t---a------------------gg--g-acaactt-a-tttgttt-tatgtt
aaatctacttaa-g-cttg-t-----ta-aa---taat---t-a-----a-t-tg-ct--
tcgc-----------------------------aaaatt-gattatacagaacc--aagc
a--tt-t-----t-a-acagtg--
>DNA11TA1B_DR|12175
--cactc--aaa-a-aa----t----a-ct-tttg----ctg-c-t-tgttaaagctact
-t--a-t-tt-aa-a-atgagtggaagcaaca-caaac-cttcaag-------------t
tt-t---t---t------------------------ggcgtca-a-attgttt-tatgtt
taatccacttaa-a-tttg-c-----aa-aa---a--c---g-a-----t-t-ag-gt--
taactta-a-tc----------------------------aactgcgtggaact--cagc
a---c-t--tt-t-ttacagtg--
>DNA11TA1B_DR|12176
---------------------tg---a-aa-tgtg----ctg-t-t-tgttcgaactgct
-t--a-g-tt-aa-a-atgagttgaaataaca-ccatt-ctcgt--------------gt
tt-t----------------------------------------------ttt-tatgat
taattcactt---------------------------g---t-g-----t-t-ca-at--
tgttttgtgtttcctttatgttgtc--ccga-----------tcgtgtggaacc--ca--
------t--tt-t-ttacagcg--
>DNA11TA1B_DR|12177
--cactc---aa-a-aa-t--t-------g-tttg----gtg-t-t-tgttcaaactgct
-t--a-t-tt-aa-a-atgagctgaaacaaca-caatt-cttgag--------------t
tt-t---a---tggg---------------ac--g-ataactt-a-attgttt-tatgtt
caatacatttaa-a-tttg-t-----aa-aa---a--c---t-a-----a-t-aa-gt--
taactta-a-------catgttgtc--ccaacacag--t-gattggg---------tagc
a---t-t--tt-t-t-a-------
>DNA11TA1B_DR|12178
----------------a-a--at---t-atgtttg----ctg-t-t-tgtttaaactact
-t--a-t-tt-aa-a-atgagctgaagcaaca-caatt-cttgagg-------------g
tt-t------------ttgg-----------g--g-acaactt-a-attgttt-tatgtt
caatctactaaa-a-taca-t-----aa-aa---a--c---t-a-----a-c-aa-at--
tagcttt-a-ttccttcattttgtt--ccaataaaaatc-gattg---------------
------------------------
>DNA11TA1B_DR|12179
--cactc---aa-a-a---------ta-tt-tttg----ctg-c-t-tgttaaaactgct
-t--t-t-ta-a-------tgctaaaacaact-aaatt-cttgag------------ggt
tt-t---t---ttgcata------------ga--a-attttaa-a-atagttt-taattg
caatcaacttat-a-attt-a-----aa-aa---t--t----------------------
------------------------------------------------------------
------------------------
>DNA11TA1B_DR|12180
--------------------t----gg-tg-ttta----ctg-t-t-tgttcaa------
--------ct-ac-a-aagagctgaaacaaca-ccatt-cttgag------------att
at-t---t---tg-----------------cg--g-acaacct-a-aaagttt-tatgtt
caatctacttaa-a-tttg-t-----ac-aa---a--c---t-a-----a-t-aa-gt--
taaatta-a-ataattcatggtgtc--ccaacacaaata-cactatttggaacc--cagc
t--aa-t--tt-t-t-aca-----
>DNA11TA1B_DR|12181
--cactc---aa-a-aa---------a-tg-cttg----ctg-t-t-tgttcaagctacc
-t--a-t-tt-aa-a-ataagctgaattaacg-taatt-cttgat-------------tt
tt-t--tt---ttttttttgat---ggttggg--t-gcaactt-a-attgttt-tatgtt
taatccacttaa-a-tgtg-t-----aa-at---a--c---t-a-----a-t-aa-gt--
taaccaa-g-tttcttcatgttgcc--ccaaaacaaatt-gactgtgtagaacc--tagt
a---t-g--tt-a-t-acagtg--
>DNA11TA1B_DR|12182
---cact---ca-a-aa-a--aa---a-ac-attg----ctt-t-t-tgtttaaactact
-t--a-t-tt-aa-a-atgagttgaaaaaaca-caatt-cat--at------------at
tt-t---t---tgg-----------------g--g-acaacct-a-attgttt-tatgtt
caatccacttaa------------------------------------------------
------------------------------------------------------------
------------------------
>DNA11TA1B_DR|12183
--cactc--aaa-a-aa-a--tt---a-ca-tttg----ttg-t-t-tgttcaaactact
-t--a-t-at-aa-a-atgagttgaattatca-caatt-cttgtc------------tat
tt-c---t---ttgg---------------------agaactt-a-gttgttt-tatgtt
caatctactgaa-a-tttg-t-----aa-aa---a--c---t-a-----a-t-aa-gt--
taattta-a-ttaattcatgt---------------------------------------
------------------------
>DNA11TA1B_DR|12184
---actc---ag-a-aa-a--tt---a-ca-tttg----cta-c-t-tgttcaatctact
-c--a-t-tt-aa-a-ataagctgaaaaaaac-aca-------ac-------------tc
tt-g---t---t----------------tttt--g-acaactt-a-actgttt-tatgtt
caatccacttaa-a-tttg-t-----aa-aa---a--c----------------------
------------------------------------------------------------
------------------------
>DNA11TA1B_DR|12185
--cactc----a-a-aa-a--tg---a-tg-tatg----gtg-t-t-tgttcaaactact
-t--a-t-tt-aa-a-atgagctgatacaaca-taatt-cttg-ag-------------a
gt-t---t--------------------ggtg--g-acagctt-a-attattt-tttgtc
caatcaacttaa-a-tttg-t-----ta-aa---a--------g-----t-a-at-gt--
taactta-a-ttcctttatgttgta--ccaacataaatt-catagttgtgcaac--catc
t---t-t--ta---cagcg-----
>DNA11TA1B_DR|12186
--cactc--aaa-a-aa-a--ca---a-cg-cttg----ctg-t-t-tgttcaaacgact
-t--a-t-tt-aa-a-atgagctgaaac---a-caatt-cttga------------gggt
tt-t--------------------------ta--g-acagcct-a-attgttt-tatgtt
caatccacatac-a-tttg-a-----aa-aa---a--c---t-a-----a---aa-gc--
ttactta-a-ttccttcatgttgtc--ccaactcaaatc-tattgtgtgcaacc--ctgc
a---t-t--tt-c-t-acaatg--
>DNA11TA1B_DR|12187
------c---aa-a-aa-a--tg---a-ca-tttg----cag-t-t-tgttcaaactacc
-t--a-t-tt-aa-a-ttgagctgaaacaaca-cagtt-cttgag--------------t
tt-t---t---tggg---------------gg--t-ataactt-a-attgttt-tatttt
caatcca-----------------------------------------------------
------------------------------------------------------------
------------------------
>DNA11TA1B_DR|12188
---------------aa-a--tt---a-tg-tttg----ctg-t-t-tgtttaaactact
-t--g-t-----------------------------at-gctgtat------------gc
ta-a--ag---tt-----------------tg--g-acaactt-a-at---tg-tttgtt
ctatccacttaa-a-ttaa-a-----aa-aa---a--t-------------gaga-gt--
taactta-a-tt------------------------------------------------
------------------------
>DNA11TA1B_DR|12189
------c---ac-t-ca-a--tg---g-ta-tttg----ctt-t-t-tgttcaaactatt
-t--a-c-ta-ta-a-tttaactgaatcgaca-caatt-cttgattttt--------ttt
tt-a------------------------gggg--g-gcaactt-t-ttatttt-tatgtg
caatccacttat-a-ttaa-a-----a--aa---c--c---t-a-----a-t-ga-ct--
taactta-a-tccctttatgttgtt--ccgacacaaatc-gattgtgtggaacc--tata
g-ctt-tgtgt-t---acagtg--
>DNA11TA1B_DR|12190
----------------------------------g----ctt-t-t-agtacaaactact
-t--a-t-tt-aa-a-ttgagctaaaacatca-caaat-atta-------------agtt
tt-t---t---tgtg------------tgtggg-g-acaacct-a-attgttt-tatgtt
taacccaattaa-a-tttg-t-----ta-ga---a--c---t-a-----a-t-ta-gt--
taactta-a-ttccttcatgttgtc--gcaacacaaaac--------tggatcc--cagc
a-----t--tt-t-tt--------
>DNA11TA1B_DR|12191
--cactc---aa-a-aa-t--g----g-tg-tttg----ttg-t-t-tgttccaactact
-t--g-t-tt-aa-a-ttgagctgaaacaaca-caact-cctgag-------------tt
tt-t--ct---tttt----------------t--g-acaactt-g-attgttt-tatgtt
caatctacttga-a-tttg-c-----aa-aa---a--c---t-a-----a-t-ag-gt--
taagtaa-g-ttttttcatgttgcc--ctaacacaaatt-gattgtgttgattt--cagc
a---t-t--tt-t-a-tcagtg--
>DNA11TA1B_DR|12192
-----ac-ccga-a-aa-a--tt---a-tg-attg----atg-t-t-tgtttaaactact
-t--a-t-at-aa-a-ataggctgaaataaaa-ccatt-cttgat------------ttt
tt-t-----------------------gggga--g-aaaactt-a-tttgttt-tatgtt
taagccacttac-a-tttg-t-----aa-aa---t--g-----t-----a-a-ta-ag--
taactta-a-ttctttcttgttgtc--caaacacaaatc-gattgtgtaaaacc--cagc
a-----tt-t--t-t-acagtg--
>DNA11TA1B_DR|12193
-------------------------------------------g-t-ttttttaactact
-t--a-t-at-aa-a-atgagctgaaacaaca-caatt-cttcag--------------t
tt-c---t---ttga-------------------g-acagcttaa-aa-a-tt-ca-ctt
atgttt-------------------------------------g-------c-aa-gc--
taaatca-a-tt-ctttatgtcttc--ccaacacaaatc-agttgtgtggaacc--cagc
a--at-t--tt-t---actgtg--
>DNA11TA1B_DR|12194
-----------------------------g-tttg----ctg-c-t-tgtttaaactact
-t--g-t-tt-aa-a-ataagctgaatcaaca-aaatt-tttgag-------------tt
tt-t--tg---g------------------gt--g-aaaattg-a-tttatgt-ta----
-aatccacttac-a-tttg-t-----aa-aa---a--c---t-a-----a-t-aa-gc--
taactac-a-ttccttcatgttgtt--ccaacacaaatc-gattgtgtggaact--caac
a-----------------------
>DNA11TA1B_DR|12195
---actc--aaa-a-aa----at---g-ta-tttg----ctg-t-t-tgttcaatctact
-t--a-t-tt-aa-a-atgagctgaaacaaca-gaact-ctggagt-------------t
tt-t---t---gg----------------gga--g-accactt-a-aatgtgt-tatgtc
taatccatttaa-t-tttg-t-----aa-aa---a--c---t-a-----a-t-aa-gt--
taattta-t-tttcttca----------------------tattgtcctaagac--a---
------------------------
>DNA11TA1B_DR|12196
------------------------------------------------------------
------------------------------------------------------------
---t---t---ttt----------------gg--a-acaactt-a-attgttt-tttgtt
taattaacttac-a-tttg-t-----aa-a----------------------------ac
taaataa-a-ttaattcatgttgtc--c-----ctaatc-gattgtgtggagcc--cagt
a-----g--tt-t-t-acagtg--
>DNA11TA1B_DR|12197
---------------------------------------ctg-t-t-tgttcaaactact
-t--a-t--t-aa-ac-tgagctgaaacatca-caatt-cttcaa-------------tt
tt-t-----------------------ttaag--g-acaactt-a-actgttt-taagct
caaaccactcaa-a-tt----------a-aa---a--c---t-a-----a-c-aa-gt--
aagctta-a-tttcttaatgtt--------------------------------------
------------------------
>DNA11TA1B_DR|12198
--cactc---aa-a-aa-a--tg---a-t-gtttg----ctg-t-t-tgttcaaactaat
-a--a-t-tt-ac-aa-tga--------aata-ttttc-t-tg-------------tgat
ttgt-----------------------tttgt--g-acaactt-a-atttttt-aatgtt
caatcaact----g-tttg-a-----ga-aa---a--t---c-a---------a------
t-----------------------------------------------------------
------------------------
>DNA11TA1B_DR|12199
----------ca-c-tc-a--aa---g-aa-tatgctg-----t-t-tgttcaaactact
-t--a-t-tc-aa-a-ttgagctgaaacaaca--attc-tagaa--------------gg
tt-t---t---ttt----------------gt--g-acaactt-a-attgttt-tatatt
caatccaattaa-g-cttg-t-----aa-aa---at-t---t-a-----a-t-aa-gtaa
ctattaa-g-ttatttcatgttgtc--ccaacacaaacc-gattgtttggaacc--tata
a---t-t--tt-t-t-a-------
>DNA11TA1B_DR|12200
------------------------------------------------------------
------------------------------------------------------------
--------------------------------------------------ttt-catgtt
caatccacttaa-a-ttag-t-----aa-aa---a--c---------------aa-gt--
taactta-a-ctccttcatgttgtc--ccaaaactaatc-tacttagtggaacc--cagc
a-----t--tt-t-t-acag----
>DNA11TA1B_DR|12201
----------aa-a-aa-a--aa---a-ca-tttgctgtttt-t-t-ttttcaaactact
-t--a-t-tt-aa-a-atgagctcaaacaaca-caatt-cttga--------------gg
tt-t---c---ttg----------------gg--g-acaactt-a-agtgttt-aatgtt
caatccacacacta-tctg-t-----aa-aa-----------------------------
-aatttt-a-tttctgcatgttgtc--ccaacacaaatc-tgttgtgt------------
------------------------
>DNA11TA1B_DR|12202
-------------------------------------------t-t-tgttgaaactact
-t--a-t-tt-aa-a-atgagctgaaataaca-taatt-cctgagg-------------c
tt-t---t---ttgg-------------------atccagtct-a-attattt-tatgtt
caatacactaaa-a-tctg-t-----at-aa---a------a-ataaaaa---aa-gt--
taactta-a-ttccttcatgttacc--tcaaaacaaatt-gattgtgtgtaacc--cagc
a---t-t--tt-t-t-ac------
>DNA11TA1B_DR|12203
-----tc---aa-a-ca-a--tc---a-cg-cttg----ctg-t-t-tgttcaaactact
-t--a-a-tt-aa-a-atgagctgaaacaaca-cagtt-cttgag-------------ag
tt-t---t---t------------------gg--a-acaactt-a-attgttt-taagtg
caatccattaaa-a-ttag-t-----aa-aa---a--c---a-a-----a-c-aa-gc--
taactta-a-ttccttcatgttgtc--ccaatacaaatc-gattgtgtag----------
------------------------
>DNA11TA1B_DR|12204
--cactc---aa-a-aa-a-tact-------tttg----ttg-c-t-tgttcaaactact
-------------------tgctgaaacaaca-caatt-attg--------------tga
tt-t---g---gttga---------------g--a-a-aactt-a-gttgttt-tgtgtt
caatccacttca-a-tttg-t-----aa-ga---------------ctaa-t-ag-gt--
taactca-c-ttccttcttgttgtc--ccaacacaaatcacatcatatcatcat--cagc
a---t-t--tt-t-t-aca-----
>DNA11TA1B_DR|12205
--cactc---aa-a-aa-a--ata--a-aa-gttg----ttg-t-t--------gctact
-t--a-t-tt-aa-a-ataagctgaa--aaca-aaagt-cttgag-------------gg
tt-t--tt---ttt----------------ag--a-acaactt-g-attgttt-catgtt
caatctaattaa-a-tttg-t-----aa-aa---t--c---t-a-----a-t-ga-gt--
taactta-a-ttctttcatgttgcc--ccaacacaaatc-gattgtgtgaaaca--aagc
a---t-t--tt-t-t-aaagtg--
>DNA11TA1B_DR|12206
--cactc---aa-a-aa-a--t-------g-ttta----ctg-t-t-tattcaaactact
-g--g-t-tt-aa-a-atgagctgaaa---aa-caatt-cttga----------------
----------------------------------t-ttaactt-a-attgttt-tatgtt
aaatccacttaa-a-tttt-t-----ac-aa---a--c---t-a-----t-c-aa-g---
------------------------------------------------------------
------------------------
>DNA11TA1B_DR|12207
--cactc---aa-a-aa-a--cg---a-ct-tcaa----aaa-a-t-ggttcaaactact
-t--a-t-tt-aa-a-atgagctgaatcaaca-caatt-cttaat-------------tt
tt-t---t----------------------gc--g-acaactt-a-attgttt-tatgat
tcacttatatga-g-t----------aa-aa---a--a---t-g-----g-t-aa-gt--
tgacttg-a-ttccttcatgtt---------gtcaaatc-gattgtgtggaacc--cagc
a-----t--tt-t-t-acagtg--
>DNA11TA1B_DR|12208
-----------------------------------------------------------t
-t--a-t-tt-aa-a-atgagctgaaacaatt-cagtt-ttgggg-------------ta
tt-t---t---gttg----------------g--g-ataacat-a-attgttt-tatgtg
caaaccacttaa-a-tttg-t-----aa-aa---a--t---g-a-----a-t-a--tc--
taactaa-a-ttccttcatgttgtc--tcaatataaatt-gattgtgtggaacc--cagc
a---t-t--tt---t-acagtg--
>DNA11TA1B_DR|12209
-------------a-aa-a-------aat--taca----ttt-g-c-tgctcaaactatt
-t--a-t-tttaa-a--taaactaaaacaaca-caata-cctgt-------------gat
tt-tt------------------------ttg--g-ataaaaa-a-atcgttt-taggtt
taatccacttaa-a-tttg-t-----aa-aa---a--c---a-a-----a-a-aa-gt--
taactta-a-ttcctttatgttgtc--ccaacacaa-----actatgtagaacc--a--t
a--at-t--tt-t-t-acagtg--
>DNA11TA1B_DR|12210
----tca---aa-a-a--g--ag---a-tg-tttg----ctg-t-t-tgttcaaacaact
-t--a-t-tt-aa-a-attatctgaattaaca-caatt-cttgagc-------------t
tt-t---g---t------------------gg--g-aaaactt-a-attgttt-tttgtt
taattcacttta-a-tt-------------------------------------------
------------------------------------------------------------
------------------------
>DNA11TA1B_DR|12211
---------------aa-a--at---a-tg-tttg----ctg-t-t-tgtttaaatagct
-t--a-t-tt-aa-a-atgagctgaaacagca-caatt-gtttat-------------ct
tc----------------------------------------------------------
-actccacttaa-a-tctg-t-----aa-aa---a--a---c-a-----a-t-aa-gt--
taactta-a-tttctttatgttgtc--ccaacacaaatt-gattgtgtgcaagc--tagc
a---t-t--tt-t-t-ac------
>DNA11TA1B_DR|12212
--cactc---aa-a-aa-a--tg---a-tg-tttg----ctg-t-t-tgttcaaactacc
-t--a-a-tt-aa-a-atgagctaaaaacatc-acaat-tctt-------------gagg
tt-t---t---tt-a-------g-------------acaactg-a-a----at-gtttta
tgttacattttt-t-catg--------------------------------------t--
tgactaa-a-ttccttcatgtttac--tcaacacaaatc-gattgtg-------------
t-----t--tt-t-ttacagt---
>DNA11TA1B_DR|12213
--cacta---aa-a-aa-a--tc---a-tg-tttg----ctg-t-t-tgtaaaagcta-t
gtgat-t-tt-aa-a-ctgaattaa-----------------g-------------gagt
gt-t---t---ttag-------------------g-acaacta-a-attgttt-tatatt
gaat------ac-actttc-a------a-t------------------------------
---------------------tgta--aaaacacagatc-gattgtgtagagcc--tact
g-----c--at-tattacagtg--
>DNA11TA1B_DR|12214
------------------------------------------------------------
---------------------------------------------------------gct
tt-t---t---tgtc---------------ac--a-ac---at-a-atagttt-taagtt
tagtctacttaa-t-tttg-t-----aa-aa--aa--c---g-a-----a-t-aa-gc--
taactta-a-atctttcatgttgtc--ccaacacaattt-gaacatgtggaacg--tagc
a---t-t--t--t-ttacaatg--
>DNA11TA1B_DR|12215
----cac--taa-a-aa-a--tt---a-tg-tttg----ctg-t-t-tgttcaaact---
----a-t-tt-aa-a-ctgtacttaaacaaca-caatt-ctaaac------------caa
aa----------------------------------caaacct-a-atttttt-tatgct
cattttacttcg-a-tttg-t-----aa-aa---g--c---t-a-----a-t-aa-gt--
taactta-a-tta----actttgtc--ctacaacaaact-gattgtgtggaacc--atgt
a---t-gt-tt-c-t-aagtg---
>DNA11TA1B_DR|12216
---------------aa-a--aa---a-ta-actg----cta-c-t-tgttcaaactgct
-t--a-t-tt-aa----tgagttgaagcgaca-caatt-cttaagt-------------t
ct-t---t---ttt---------------a----g-acaactt-g-a-tgttt-tagatt
cagtccacttaa-a-tttg-t-----aa-aa---a--g---g-a-----t-t-aa-gt--
taactta-a-tt------------------------------------------------
------------------------
>DNA11TA1B_DR|12217
--cactc---at-a-ca-a--tg---a-tg-tttg----cag-t-t-tgttcaaactact
-t--a-t-tt-aa-a-ataagctgaa--aaaa-caatt-cttaag-------------gt
tt-t--------tgg---------------gg--g-acaactt-a-attgtgt-tatgtt
ccatgcactttc-a-tttg-t-----aa-a-----------a-a-----g-c-ta-at--
taactta-----------------------------------------------------
------------------------
>DNA11TA1B_DR|12218
----------------------g---a-cg-tttg----ctg-t-t-tgtttaaaatact
-t--a-t-tt-aa-a-atgatctgaaacggca-caatt-ctttagt-------------t
tt-t---t---gagg-------------------g-aaaactt-g-attgatt-tatgtt
caatccactttc-t-tttg-t-----aa-aa---a--t---g-a-----a-t-aa-gt--
taattat-g-ttgtcctatgttg------aactcaactc-gattgtgtggaacc--gagc
a---a-t--tt-t-ttacagtg--
>DNA11TA1B_DR|12219
-------------------------------------------------ttcaaactact
-t--a-t-tt-aa-a-atgaactgaaacaaca-caagc-cttgagat------------t
tc-----a----t----------------tgg--g-acaagtt-a-attgttt-tatggt
cagtcgatttaa-a-tttg-t-----aa-aa---a--c---t-a-----a-t-aa-gt--
tcattta-a-ttcctcaatgttgtc--ccaacacaaatc-aattgtgtcggacgc---ag
c---a-t--tt-t-t-t-------
>DNA11TA1B_DR|12220
--cactc---aa-a-aa-a-g-----a-ct-tttg----ctg-t-t-ttttcaaactact
-c--att-aa-at-a-atcagcttaaacaaca-caact-cttaag--------------t
tt-t---t-----gtg--------------------ataactt-a-attgctt-tatgtt
taatccacttaa-a-tttg-a-----aa-aa---a--c---t-aat-------aa-gt--
taacact-a-ttccttaatgttgtc--tcaaattgaaatggagcattttgttta--cagt
------------------------
>DNA11TA1B_DR|12221
--cactc---ag-a-aa-a--tg---a-ca-tttg----ctt-t-c-tgttcatacaact
-t--a-t-tt-aa-a-aggagcagaaacaaca-caagt-cttgagt-------------t
tt-t---t--------------------tgc-----acaactt-g-attgttt-taagct
caatttacttac-g-tttg-t-----aa-aa---a--c---t-a-----a-t-ga-at--
taactta-a-tttctttatgttgtt--ctaaca---------------------------
------------------------
>DNA11TA1B_DR|12222
----------------------------------------------------aaaatact
-t--a-t-at-aa-a-gtaagctaaaacaaca-taatt-cttgtg--------------t
tt-t---t---gggg----------------g--g-acaactt-c-attgttt-taagtt
caatccacttca-a-tttg-c-----aa-aa---a--c---t-a-----a-t-aa-gt--
taactta-a-ttaattcatgttgtc--ccaacacaaatc-gattgtgtagaccc--cagc
a-----t--tt-t-t-acggtg--
>DNA11TA1B_DR|12223
--cactc-aaaa-a-aa-a--ta---a-ca-ttta----ctg-t-t-tg-tcaaactac-
-t--aat-tt-aa-a-ataagctgaaacaaca-caatt-cctgagg------------gt
ttat--tt--------------------------gcacaa-tc-a-a-tgttt-tacgtt
cgatccactta-ca-tttg-t--------a-------c-----a-------------c--
taactta-a-ttccttcctgtt-tc--ccaacacaaatc-g-tt-tgtggagt---cagc
a--------tt-tattacagtg--
>DNA11TA1B_DR|12224
----ctc--aaa-t-aa-a--ta---a-tg-ttta----ctg-t-t-tgttca---aaca
-t--a-t-tt-aa-a-gttagttgaaacaaca-caatg-tttgagt------------tt
tt-t---t---tttt-------------tggg--a-taaactt-a-attgttt-tttgct
cactccatttaa-a-tttg-t-----aa-ac-----------------------------
taactta-a-ttc-tttatgttttc--ccaacacaaa-----------------------
------------------------
>DNA11TA1B_DR|12225
-----------a-a-aa-a--tg---a-ca-tttg----ctg-t-t-tgttcaaaccac-
------------------------------------------------------------
tt-a---t---ttggga--------------a--g-acaattt-a-attattt-tatgct
caattcacataa-a-tttg----------------------t-a-----a-t-aa-gc--
taactta-a---------------t--tcaacacaaatc-aattgtgtgaaagg--catc
a---g-t--tt-t-g-acagtg--
>DNA11TA1B_DR|12226
-----------a-a-aa-a--tg---a-ta-tttg----ctg-t-a-tgttcaaattact
-t--a-t-tt-aa-----------aaacatca-caatt-cttgag-------------tt
tt-t---------gg---------------gg--g-acagttt-c-attgttt-tgtgct
caatctgcttga-a-tttg-t-----aa-aa---a--a---a-a-----a-a-aa-ag--
taactta-a-ttcttttatgttgtc--gcaacaaaaatt-gattgtgtggaacc--cagc
a---t-t--tt-t-t-acagtg--
>DNA11TA1B_DR|12227
--cactc------aaat-a--aa---t-ga-gtta------------agttcaaactacc
-t--a-t-tt-aa-a-atgagctgaaacaaca-caatt-ccta---------------ct
tt-t---t---tgtggg-----------gcgg--g-aaaactt-a-attgttt-tatgtt
caatcca-----------------------------------------------------
------------------------------------------------------------
------------------------
>DNA11TA1B_DR|12228
--cactc---aa-a-ac-a--tt---g-t--tttg----gtg-g-t-tgtttgaagtact
-t--a-t-tt-aa-a-gtgagttgaatcaaca-c-----------a------------ac
tt-t---t---tg---------------gggg--g-ataactt-a-actgttt-tatgtt
caatccacttaa-c-attg-c-----aa-aa---a--c---a------------------
---atta-a-cttcatt-------------------------------------------
------------------------
>DNA11TA1B_DR|12229
--cactc---aa-a-aa-c--at---g-ag-tttg----ctg-g-t-tgttcaaactact
-t--a-t-tt-aa-a-atgagcccgatttg-----------caag-------------at
tt-t---t---gggg---------------aa--a-acaactt-a-attgttt-tatgtt
caatccacttaa-a-tttg-t-----ga-aa---a--c---t-a-----a-t-aa-gc--
aaacata-a-ttcctttatattgtc--cgaacacaaatg-aattgttaa----c--ccat
c---a-t--tt-t-t-acagtg--
>DNA11TA1B_DR|12230
---------caa-a-aa-a--tg---a--c-tttg---tttg-t-t-ta---aa-ctact
-t--agt--t-aa-a-ataaattaaagcaaca-caatt-gt-----------------tt
tt-t---t---tta----------------ag--t-tcaactg-a-attgttt-tatg-t
caattcacctaa-a-tttg-t------a-aa---a--a---c-a-----a-tg-a-ag--
t-------------------------------------t-gattgtgtggaacc--cagc
a---c-t--tt-t-t-ac------
>DNA11TA1B_DR|12231
-----cactcaa-a-aa-a--tt---a-ca-tttg----cta-t-t-tgtttaaactaat
-a--t-t-tt-aa------agttgtaaaaaca-caatt-cttaag-------------at
tt-t---c---tttg----------------t--c-actactt-a-attgttt-catgtt
caatcctcttaa-a-tttg-t-----aa-aa---a--t---g-t-----a-c-aa-gt--
taactta-a-ttacatcatgttgtc--caaatacaaatc-aattctgtggaacc--cagc
a-ttt-c--tt-ttt-acagtg--
>DNA11TA1B_DR|12232
--cattc---aa-a-aa-a--tg---a-tg-atgg----ctg-t-t-tgttcaaactact
-t--a-t-tt-aa-a-atgagctaaaacaaca-cagtt-ggaga--------tttttttt
tt-t---t---tttgga---------gggggg--g-gggactt-a-aaagtta-ttagtt
caatcagattat-a-tttg-t-----aa-a------------------------------
-aacgag-t-gttcttgatgttgtc--ccaacacaaatc-tactgtgtgaaacc--cagc
a---t-t--tt-t-t-taacagt-
>DNA11TA1B_DR|12233
----------------------------------------------------------ac
-t--t-t-tt-ta-a-atgggttgaaacaaca-caatt-attgag-------------at
tt-t--gt---t------------------gg--g-acaactt-a-attgttt-tatgtt
aaatccacttta-a-tttg-c-----aa-aaaaaa--c---t-a-----a-t-ag-at--
tacctta-a-ttccttcatgttgtc--ttaacacaaatt-gattgtgtggaacc--caga
a--tt-t--tt-t-t-acagtg--
>DNA11TA1B_DR|12234
--caccc---aa-a-ga-a--tg---a-ct-tttg----ctg-t-t-tgttcaaactact
-t--tct-tt-aa-c-atgaatagaaacaaca-caatt-cctctt-------------tt
tt-t---t---ttttttt---------ggtgg--g-acaactt-t-ttaattt-tatgtt
taactaacttaa-a-tttg-t-----aa-aa---a--c--ta-------a-t-aa-at--
taactta-a-ttcctttttgttttc--ccaacaccattc-agttgtgtagaacc--cagc
a---t-t--tt-t-t-acag----
>DNA11TA1B_DR|12235
---actc---aa-a-aa-a--tg---a-ca-ttag----ctt-t-t-tgtttaagctact
-t--t-t-ct-aa-a-aggagctgaaacaaca-ctatt-tataaaa-------------a
tgta---t---tag----------------------------------------------
------------------------------------------------------a-gc--
taactta-t-ttccttcatgttt-------------------------------------
------------------------
>DNA11TA1B_DR|12236
--cactc---aa-a-aa-a--tg---g-ta-attg----ctg-t-c-tgtttaaacgtt-
---------------------------aaaca-caatt-ctgg-------------agat
ct-t---t---t----------t-------------acattaa-t-a----tt-tttgtt
caatccacttaa-a-ttga-t-----aa-aa--aa--a---t-a-----t-t-aa-tt--
taactta-a-ttccttcatgttgtc--tcagc---------------tcaaacc--tagc
a-----t--tt-t-tcacagtg--
>DNA11TA1B_DR|12237
cactcta---ga-c-aa-t--aa---a-cg-tttg----ctg-t-t-tgttcaaactcct
-t--g-t-tt-aa-a-atgagctaa-acaaca-aaatt-attgaggct------------
tg-t------------------------tgga--g-acaactt-a-aatattt-tatgtt
caacccacttaa-a-ttag-t---------g---a--c---t-a-----a-t-aa-gt--
taactta-a-atccttcacgttgtc--tcgacacaaatg-atcgatgtggaacc--cagc
atttt-t--tt-t---acagtg--
>DNA11TA1B_DR|12238
---------------------------------------------t-gctctaaacgact
-c--c-t-tt-aa-a-atgggccgaaacaacc-cactt-cttgagt------------tt
tc-t---cagg-----------------------g-acaactt-g-attgttt-tatgtt
taatccatctaa-a-tttg-t-----aa-aa---a-------aa-----a-t-aa-a---
taa---------------------------------------------------------
------------------------
>DNA11TA1B_DR|12239
--------------------------------ttg----ctg-t-t-tgtttaaatgacc
-t--t-t-ta-aa-a-ataagcttaaacaaca-caattccttgagg------------tg
tt-t---t---------------------tgg--g-tcaactt-a-atttttt-tttatt
caatctactcat-t-tttg-t-----aa-aa---a--------a-----a-t-aa-aa--
ta------a-ttccttcatgttg-------------------------------------
------------------------
>DNA11TA1B_DR|12240
----ctc---aa-a-aa-a-t----ta-tt-tttg----ct-------------------
-----tt-aa-aa-a-atgagctgaaaccaca-cagtt-cgagag------------gtt
tt-t---a---ttttg---------------g--a--caacgt-a-attgttt-tatgtt
taatccacttaa-a-actg-a-----aa-aa---a-------------------------
------------------------------------------------------------
------------------------
>DNA11TA1B_DR|12241
-----------------------------g--tt------t--t-t-tgtttaaaccact
-t--a-t-tt-aa-a-ataagctgaaacaaca--a-tt-cttg-----------tgtgtt
tt-t-----------------------taggg--g-atgactt-a-g-tgttt-tatgtt
cgatccacttaa-a-tttg-t-----aa-aa------c---t-a-----a-t-aatgt--
taattta-a-ttccttcatgtt-----------c------gatggtgtggaacc--cagc
a--------tt-t---acagtg--
>DNA11TA1B_DR|12242
--cactc--aaa-g-aa----tg---a-ct-tttg----ctg-c-t-tgtttaaacaact
-t--a-c-tt-aa-a-a-gggttgaaaaaaca-caatt-cct--aa-------------a
gt-t---t---tt----------------ggg--g-acaactt-a-attagtt-tatgtt
caa---------------------------------------------------------
------------------------------------------------------------
------------------------
>DNA11TA1B_DR|12243
--cactc---aa-a-ca-a--tg---a-aa-tttg----ttg-c-a-tgtttaaactact
-t--c-t-tt-aa-a-ttgagctgaatcaaca-cattt-cttga----------------
-g-t-----------------------ggggg--g-acaactt-a-gttgttt-tattgt
ctatgcacttaa-a-tttg-t-----ac-aa---a--c---a-a-----t-t-aa-tt--
taacgta-a-ttccctcatgttgtc--ccaacacaaatg-gattgtgttgaacc--cagc
a---t-t--tt-t-t-acagtg--
>DNA11TA1B_DR|12244
--cactc--aaa-a-aa-a--ga---a-tattttg----ttg-c-t-tattcaaactact
-t--c-t-tt-aa-a-atgagctgaaacagct-caatt-cttgag-------------at
tt-t--g---------------------ttgg--c-acaactt-a-attgttt--atagt
caatctacttaa-a-ttag-t-----aa-aa---a--c---t-a-----a----------
taagtta-a-cttaat--------------------------------------------
------------------------
>DNA11TA1B_DR|12245
---cact---aa-a-aa-a--tg---a-ag-tttg----ctg-t-t-tgttcaaactgct
-t--a-t-tt-aa-a-attagctgaaacaaca-cagtt-tgtgac--------------t
tt-t---t---------------------ggg--g-acaactt-a-attgttt-tattct
caatccacttaa-a-tttc-t-----aa-ag---g--c---t-a-----t-t-aa-gt--
taacata-a-ttccttcatgttgac--ccagcacaaatg-aattgtgtggaacc--ctcc
a---t-t--tt-t-c-acagt---
>DNA11TA1B_DR|12246
---------------aa-a-c----aa-tt-aatt----ttg-c-t-tgatcaaataaca
-t--gct-t--aa-a-atcatctgaaataaca-caatt-ctcaag------------ttt
tt-t---g------gg---------------g--a-gcaactt-a-attgttt-tctgtt
cagttcacttaa-a-gtaa-a-----aa-aa---a--a---c-gaa--------------
-------------ttttaggttgtt--ttaacaccaatt-gattg---------------
------------------------
>DNA11TA1B_DR|12247
-----tt--aaa-a-aa-t-------tat--gttg----atg-t-t-tgttaaattttct
-t--g-t-ttaaa-a--tgagctgaacttaca-caatt-cttga--------------gc
tt-t---t---at----------------tgt--g-acaactt-a-attgttt-tatgtt
caatctactt-t-a-tttg-t-----aa-aa---a--c---t-a-----a-t-aa-ga--
tgactta-a-tttattcctgtggtc--ccaacacaaatc---------------------
------------------------
>DNA11TA1B_DR|12248
--cactc---aa-c-at-t--tg---a-ca-tttg----ctg-c-a-tgtttaaactact
-t--a-a-tt-aa-a-atgagctgaaacaata-gaatt-cttgag-------------tt
tt-t---t---gggg---------------gg--g-acaaatt-a-attattt-tatgtt
taatccacttac-a-tttg-t-----aa-aa---a--c---t-a-----a-t-aa-ta--
aaagcta-a-ttccttcatgttgtg--ccaacacaaatc-ag-tgtg-------------
------------------------
>DNA11TA1B_DR|12249
------------------------------------------------------------
---------------------------acaca-caatt-cttgg-------------ggt
tt-t------------------------tggg--g-acaactt-a-aatgttt-tatgtt
taatccacttaa-a-attg-t-----ac-aa---a--ct----a-----a-t-aa-gt--
taactaa-a-ttgcgtcgtgttgcc--ccagcacacatc-gattgtgtggaattgttatt
t--gt-t--tt-ttt-acagtg--
>DNA11TA1B_DR|12250
------------------------------------------------------------
------------------------------------------------------------
----------------------------------------------attgttt-tatgtt
caatccacttta-a-tttt-t-----aa-aa---a--c---t-a-----a-t-ga-gt--
taactta-a-taccttcatgttgtc--ccaacataaatc-gattgtgtggagcg--cagc
a---t-t--tt-t-t-acaatg--
>DNA11TA1B_DR|12251
--cactc---aa-a-aa-a-atctaac-ta-ctta----gta-c-t-tattta-------
--------------------gctgaaacaaca-caatt-ctag--------------agc
tt-t--------ttgg---------------g--a-gcaactt-a-aatattt-tctgtt
caatccacttaa-c-t----------------------------------------gc--
taactta-t-ttgctttaagttgtc--ccaacacaaatc-tattgtgtggaaac--cagc
a---t-t--tt-a-t-acagtg--
>DNA11TA1B_DR|12252
--cactc---ga-a-aa-a--tg---a-tg-tt----------g-c-tgttgaaactact
-t--a-t-tt-aa-a-atgagcagaaacaaca-caatt-cttgag-------------ct
tt-t---t---tg----------------ggg--g-acaactt-a-attgttt-taagtt
caatccacttat-c-t-------------------------t-g-----a-a-aa-at--
aaactta-a-at--------------------acaaatc-gattgtgtggaact--atac
a-----t--tt-t-t-acagtg--
>DNA11TA1B_DR|12253
------------------------------------------------------attatt
-t--t-t-tt-ac-a-gtgcacttaa----------------------------------
----------------------------------------------aagttta-ca----
---------------------------g-ag---a--a---t-------g-ctag-gt--
-tccacacaatcccttgatgtcctc--ccaatgcaaatc-aattaagt-gaact--caat
-----at--tt-t-ttacaat---
>DNA11TA1B_DR|12254
-------------------------------tttg----ccg-c-t-tgttcaaactact
-t--a-t-tt-aa-a-atgagccggtgcaaca-caatt-cttgag--------------g
tt-t---t---ttgg---------------gg--g-ataactt-a-actgttt-tatgtt
caatccttttaa-a-tttg-c------a-aa---t--c---a-a-----t-t-aa-gt--
taac--------------------------------------------------------
------------------------
>DNA11TA1B_DR|12255
---------------------------------------------t-tgttcaaataaat
-t--a-t-tt-aa-a-ttgagctgaaacaaca-ctatt-catgag-----------cttc
tt---------------------------ggg--g-acaagtt-a-gttgtttttatgta
caataaacctaa-a-ttgg-t-----ga-aa---a--c---t-a-----g-t-aa-gt--
taactta-a-ttccttcatgttgtc--ccaacacaaatc-gattgtgttgaacc--caac
a---t-t--tt-t-t---------
>DNA11TA1B_DR|12256
--cactc---ag-a-aa-a--tg---a-tg-tttg----ctg-t-t-tgttcaaacaact
-t--a-t-tc-aa-a-ataagctgaaacaaca-taatt-ttcag----------------
-------------ag---------------gg--g-aaaactt-a-attgttt-tatctt
caattcacttaa-a-attg-t-----aa-aa---a--c---t-a-----a-t-aa-gt--
------------------------------------------------------------
------------------------
>DNA11TA1B_DR|12257
--cattc--ata-a-aa-a--tg---a-tg-cttg----ctg-t-t-tgttcaaactgct
-t--a-t-tt-aa-a-atgtgccgaaacatcg-ccatt-tatt--------------att
at-t---t---tggt---------------tc--a-ac---tg-a-attgttt-tatgtt
----caattcaa-g-tttg-t-----aa-aa---a--c---t-a-----a-t-aa-tt--
taactta-a-gtccctcattttctc--tcaacccaaatc-gatagtgtggaacc--cagc
a---t-t--gt-t-ttacaatg--
>DNA11TA1B_DR|12258
-----ct--caa-a-aa-a--tg---a-tg-tgtg----ctg-t-t-tgtttaaactact
-t----------g-t-actagctgaaataaca-caatt-cctga--------------gt
tt-t---a---tggg----------------------------------gttt-tatgat
taatccacttaa-a-ttct-t-----aa-aa---a--c---t-a-----a-t-aa-gt--
ttttatata--tccttcatgttgtc--ccaacacaaatt-gtttgtgtggaacc--cata
a---t-t--ct-t-ttacaatg--
>DNA11TA1B_DR|12259
--cactc---aa-a-ac-a--tt---a-ct-ttta----ctg-c-t-tgtttaaactact
-t--g-c-t----------tgttaaaaaaaca-caatt-cttatat-------------t
tt-t---t---t------------------ga--g-acaactt-a-attgttt-tatgtt
caatccacttac-a-tttg-t-----ag-aa---a--c---a-a-----t-a-ag-gt--
tagct---------------------------------g-aattgtgtggaact--cagc
a--tt-t--tt-t-t-acagtg--
>DNA11TA1B_DR|12260
--------------------------g-at-ttta----ctg-t-t-tgttcaaactact
-t--a-t-tt-aa-a-atcagcagaaacaaca-caatt-cttgagat------------t
tt-----t----tg-----------------g--a-acaactt-g-attgttt-tttgtt
caatccatttga-a-tttg-t-----aa-aa---a--a---t-a-----a-t-aa-gg--
taaatta-a-ttccagaatgttgtc--ccaacacaaatt-gattgtgtagaactctagag
a---a-t--tt-t-t-ggt-----
>DNA11TA1B_DR|12261
----------aa-a-aa-a--tg---a-tg-tttg----ctg-t-t-tgttcaaatgact
-t--a-t-tt-aa-a-atgagtttatacaata-cattt-ctta------------agatt
tg-t---t---tatgg-----------tatag--g-gtggcta-t-tttaata-gat---
------acttaa-a-tctg-t-----aa-aa---t--c---t-a-----a-t-aa-gt--
taactta-a-ctcttccatc-------ctaacacaaact-gattgtgtggaatg--cagg
a---c-t--tt-t-ttacagtg--
>DNA11TA1B_DR|12262
--------------------------------ttg----ctg-t-t-tgttacaactaat
-t--c-t-tt-aa-a-ataagctgaatcatca-caatt--------------------gt
tt-t---t---------------------tgg--g-acaactt-a-atagttt-tatgct
cagtcctcttaa-a----------------------------------------------
------------------------------------------------------------
------------------------
>DNA11TA1B_DR|12263
-----------------------------------------------tattt--------
-----------aa-a-atttgcataaataacg-caatt-attga------------t-at
tt-c---g---tta-----------------g--g-acaacta-a-atggttt-tatgtt
ccatccacttaa-a-tttg-t-----ta-aa---a--c---t-t-----a-t-aa-gt--
taactta---ctcattcatgttgtc--ccaacacaaatc-gattgggttgcacc--cagc
a---g-t--tt-t-t-a-------
>DNA11TA1B_DR|12264
---------------------------------tg----atg-t-t-tgtttaaactact
-t--a-t-tt-aa-a-acgagctgcaataaca-cagtt-cttg---------------tt
ttaa--gttt-----------------------tg-gtagc-t-a-atagttt-tatgtt
caatccacttaa-a-tct--t------a-aa---a--c---tta-----a-t--atgt--
taacata-a-tt--tttatgtcgtc--ccaacccaaata-gatt----------------
------------------------
>DNA11TA1B_DR|12265
---------------------------------------------t-tgtttaaactact
-t--a-t-tt-ga-a-ataagctgagtcaaca-caact-ctttaa-------------gc
tt-t---t---ttaa-------------------g-gcaacat-a-attgttt-tatgtt
caatccacttaa-g-cttg-t-----aa-aa---a--c---t-a-----a-t-aa-gc--
taactaa-a-ttcctttatgttgtc--caaacacaaatc-cattgtgtggaacc--agac
a--tt-t--at-t-t-acagtg--
>DNA11TA1B_DR|12266
------t--caa-a-aa-a--tg---a-ca-tttg----ctg-t-t-tgttcaaattact
-a--a-t-tt-aa-a-atgacatgaaacgaca-caagt-ctttt----------------
tt-t--at---taac------------aagaa--a-acaactt-a-attgttt-tatgtt
taattcacttaa-a-tttg-t-----aa--a---a--c---t-a-----a-a-aa-ct--
acactta-a-tttcttcatgttgtc--ccaaca--catc-taatgtgtggaacc--ca--
------------------------
>DNA11TA1B_DR|12267
------------------------------------------------------------
------------a-a-aaaggctgaaacaac-ctaatta-ttg-------------atgt
ta-t---t---ttgg-------------------g-acaactt-a-attgttt-tatgtt
caatcaacttac-aagttg-t------t-t---ca--c---t-a-----a-tg-a-gt--
tacacaa-a-tcgaattgagttaca--caaat-----cg-aattgtgtggaacc--cagc
a-----t--at-t-taacagtg--
>DNA11TA1B_DR|12268
---------------------------------tg----atg-t-t-cattcaaactact
-t--a-t-tt-aa-a-atgagctgaaacaaca-ccatt-cttgaa--------------t
at-t---t---tt---------------ttga--c-aaatctt-a-attgttt-tatgtt
caatcctcttaa-a-tttg-t-----aa--------------------------------
------------------------------------------------------------
------------------------
>DNA11TA1B_DR|12269
--cactc---aa--------------a-ag-tctg----ctg-c-t-tgttcaaactact
-t--t-t-tt-aa-a-attatttgaatcagcc-cactt-atgt---------------tg
tt-t---t---------------------tgg--g-acaactt-a-attgttt-tatgtt
caatgcacttaa-a-t----------aa-aa---a--a---c-a-----a-t-aa-----
------------------------------------------------------------
------------------------
>DNA11TA1B_DR|12270
--cactc---aa-a-aa-a--at---a-ag-tttg----ctg-t-t-tgttcaaactgtt
-t--a-t-tt-aa-a-atgagctgaaa-aaca-aaatt-cttgag-------------tt
tt-t---t---ggtg---------------gg--g-ataactc-a-attgttt-tatatt
caatccacttaa-a-tttg-t-----aa-aa---a--c---t-a-----a-t-ga-gt--
taac--------------------------------------------------------
------------------------
>DNA11TA1B_DR|12271
----------------a-a--t-----------tg----ttt-t--attttcaatc-a--
----a-t-tagaa----ttagctgaaacaaca-caatta-ttgaga----------ttgt
tt-t--------------------------ga--ga------------------------
------------------------------------------------------------
------------------------------------------------------------
------------------------
>DNA11TA1B_DR|12272
--------------------------------------------------------tact
-t--a-t-tt--aaa-atgagttgaaacaaca-caatt-cttgag--------------t
tt-t---t---taag---------------ac--a-ac---------ttgttt-tatgtt
ctatccacttac-a-tttg-t-----aa-aa---a--c-------------t-ac-gt--
tagctga-a-ttcagtcatgttgtc--tcaacacaaatc-agtagtgtggaagc--cagc
a---t-t--tt-t-----------
>DNA11TA1B_DR|12273
--cactt--aaa-a-aa-g--tg------g-tttg----ctg-t-t-tgttcaa------
------t-tt-aa-a-atgtg---aaacaac---aatttcttgagttt--------tttt
tt-t--tt---ttta---------------------gtggttt-a-gtt-ttt---tgtt
caaaccacttca-a-tttg-t-----aa-aa---a--c---a-a-----a-t-aa-gc--
taactta-a-ttccttcatgttgtc--ccaacacaaatt-ga--gtgtggattc--cagc
a-----tc-tt-t---acagtg--
>DNA11TA1B_DR|12274
----------aa-a-aa-a--tt---a-tg-tttg----atg-t-t-tgttcaaattact
-t--a-t-tt-aa-a--tgagctgaatcaaca-tcttg-----agg------------tt
tt-t---t---gg---------------gggg--g-acaactt-a-attgttt-tacatt
caagctacttaa-a-ttgg-t-----aa-aa---a--a---a-t----------a-at--
aagctta-a-cttaattc------------------------------------------
------------------------
>DNA11TA1B_DR|12275
------------------------------------------------------------
-----------aa-aa-tatgttcaaacaaca-caatt-catg-------------tggt
tttt-----------------------tgggt--c-acaattt-c-tttgttt-tatgtt
taatcaacttca-a-tttg-t-----aa-aa---a--c---t-a---------a------
taa---------------------------------------------------------
------------------------
>DNA11TA1B_DR|12276
---------------------------------------------------caaactact
-t----t-tt-aa-a-gtaagatgaaacaata-caact-cttgtg-------------gg
ct-t---t---ttttttttttt-------------------tt-t-ggtgttt-tatgtt
caatccgtttaa-g-tttg-t-----aa-aa---a--c--ga-------t-t-aa-gc--
caactaa-a-ttccttcatgttgtc--ccaacacaaatt-gtctgtgtggaacc--cagc
a--tt-t--gt-t-t-acagtg--
>DNA11TA1B_DR|12277
---------------------------------------------------------act
-t--a-t-tt-aa-a-atgagctgaaacaaca-caatt-tttgag-------------at
tt-t---t---gg-----------------ga--g-gcaacca-a-actcttt-ta-gtt
gaatccacttaa-a-ttag-t-----ta-aa---a--c---t-a-----t-t-ga-gt--
tgactta-t-ttttttcatgtcgtc--tcaacacaaatc-aattat--------------
------------------------
>DNA11TA1B_DR|12278
--catta---aac--aa-a--ct---a-cg-tttg----ttg-t-t-tgctcaaactact
-tg-a-t-tt-aa----tgagctgaaacagca-caatt-gttgag-------------tt
tt-t-----------------------tgggg--g-acaactt-a-att-----tacgtt
caatccactcaa-t-tt-ggt-----aa-aa---a--c---g-a-----a-t-aa-gt--
taaatta-a-ttccatcatgttgtc--cttacacaaatc-aattgtttggaacc--cagc
------------------------
>DNA11TA1B_DR|12279
-----------a-a-aa-a--act--a-tg-tttg----ctg-t-t-tgcttaaac----
-t--a-c-tt-ta-a-atgagctgaaacaaca-caatt-cttgagtt------------t
tt-g---g-------------------g--gg--g-aca----------actt-tatgtt
taatccacttaa-a-ttgg-t-----aa-aa---a--c---------taa-t-aa-ga--
tacctta-a-ttccttcatgcttcc--tcacataaaatt-gattgtgtggcaacccagc-
------------------------
>DNA11TA1B_DR|12280
-----------a-a-aa-a--aaa--c-tg-tttg----ctg-t-t-tgcttaaactact
-t--a-c-tt-ta-a-atgagctgaaacaaca-caatt-cttgagtt------------t
tt-a---t-------------------t--ta--t-tcatttc-a-gattttt-tatggt
caatcctcttaa-a-ttgg-t-----aa-aa---a--c---------aaa-t-aa-gt--
taactta-a-ttccttcatgtttcc--tcacatcaaatc-gattgtgtggtaacccagc-
------------------------
>DNA11TA1B_DR|12281
-----------a-a-aa-a--ta---a-cc-tttg----ctg-t-t-tgctcaaactact
-t--a-c-tt-aa-a-ataagctgaaacaaaa-gaaat-ccaaac------------aca
at-t---t---tttt-----------------------------------------tgtt
taatccacttaa-a-ttgg-t-----aa-at---a--c---t-a-----t-c-at-gt--
taatttc--atcccctaatgttgtc--ctcgcacaaatt-tatt----------------
------------------------
>DNA11TA1B_DR|12282
-----------------------------g-tttg----atg-t-g-tgttcaaactact
-t--a-t-tt-aa-a-atgagctgaaacagca-cagtt-ca-taag-------------t
tt-t---a---at----------------ggg--g-acaactt-g-attgttt-tatgtt
caatctgcttaa-a-cttg-t-----cg-aa---a--t---c-a-----a-c-aa-gt--
tatctta-t-gttgccca------------acacacatt-gactgtgtgaaaac--caga
t---t-t--tt-t-----------
>DNA11TA1B_DR|12283
--cactc---aa-a---------------a-cttg----ctg-t-t-tgttcaaac----
------------a-a-ctgaactgaaacaaca-caatt-cttgaa--------------t
tt-t---t---cggg---------------gg--g-acaactt-a-attgttt-tatgtt
caacccagttac-a-tttg-t---------------------------------------
------------------------------------------------------------
------------------------
>DNA11TA1B_DR|12284
--cactc---aa-a-aa-a-atatata-tg-tttg----tcg-a-t--gttcaaactact
-c--a-a-tt-ac-a-atgaactgaaacaaca-caaat-cttgagg-----------gtt
ta-t---t---tcagg--------------------tcaactt-a-attgctt-tatgtt
taatccactt--------------------------------------------------
-------------------------------------------tgttttgta--------
------------------------
>DNA11TA1B_DR|12285
--cactc--aaa-a-ta-ct-------------ag----ctg-c-t-tgttcaaactact
-c--a-t-tt-aa-t-atgagttaaaacaaca-cagtt-tgtaagt-------------t
gt-t---a---tg---------------------t-acaactt-a-attgtat-tttgta
caatccgcttaa-a-tt-------------------------------------------
------------------------------------------------------------
------------------------
>DNA11TA1B_DR|12286
--------------------------a-ca-tttg----cag-t-t-tttacaagctatt
-t----tttttaa-a--tgagctgaagccac-acaagt-cttg-------------atgt
tg-t---t---ttgt-------------------g-acaactt---attgttt-tatgtt
caacccacttaa-a-tttg-t-----a--aa---a--c---c-a-----a-c-aa-gg--
taattt--a-gtcccttatgttgtc--ctgacac-aatc-gatgatgtgaaacc--taaa
a-----t--tt-t-tta-------
>DNA11TA1B_DR|12287
--cactc---ac-a-ca-a--tg---t-ca-ttcg----ctg-c-t-tgttcaaattact
-t--a-t-tt-aa-a-atgagctgaaacaatg-cgatt-gttaagg-------------t
tttt---t---ttgg-------------------g-acagctt-a-atttttt-tatatt
caattcacttaa-a-ttag-t-----aa-aa---a--c---t-a-----g-t-aa-gt--
taacttc-a-t-------------------------------------------------
------------------------
>DNA11TA1B_DR|12288
--------------------------------------------------ttaagttgtt
-t----------------------------------------------------------
-----------ttg-----------------g--g-agaactt-a-------------tt
taatccatctaa-a-attg-t--------aa---a--a---a-a-----c-t-aa-gt--
taactta-a-ctaatcgatgatgtc--tcaacacaaatc-a--tgtgcgggacc--cagc
a---t-t--tt-t-t-aca-----
>DNA11TA1B_DR|12289
----------aa-a-aa-a--tt---a-cg-tttg----ttg-t-t-tgttcaaactact
-t--a-t-tt-aa-a-acgagttgaagcagca-caatt-cttaagg-------------g
at-t---t---tt----------------ggg--g-acacctt-g-attgttt-tttgtt
taatatacttat-a-tttg-t-----aa-aa---a--c---t-a-----a-t-tc-gt--
taactta-attttttccatgtcacc--ccaacagaaatt-gattgtgtggaatc--cagc
a---t-t--tt-t-t-taatagtg
>DNA11TA1B_DR|12290
-----------------------------g-tttg----ctg-t-t-tgttcaaactact
-a--a-t-tt-aa-a-t-gagctgaagcaaca-caatt-cctgcg-------------gt
tt-c---t--------------------ttgg--g-acaactt-a-actgttt-tatgtt
caatccgcttaa-a-attg-----taaa-ta----------a-a-----c-t-aa-gc--
taactta-------------atgtc--ccaacacaaatc-gattttgtggaacc--ccac
a---t-t--tt-t-t-acagt---
>DNA11TA1B_DR|12291
------------------------------------------------------------
------------------------------------------------------------
------------------------------gg--g-tcgacta-a-attgttt--aggtt
caatt-acttaa-a-ttaa-a-----aa-ag---a------a-a-----g-a-aa-aa--
aaactaa-a-ttcctccatgttgtc--ccaacacaaatc---gactgtggaacc--ctgc
a-----t--ttat-t--a------
>DNA11TA1B_DR|12292
--cactc---aa-a-aa-a--tg---a-cg-tttc----ctg-t-t-tgttcaaaccact
-g--a-t-tt-aa-a-ttgagcagaaacaaca-caatt-cttgag--------------t
tt-t---g---tttggg--------------g--a-ccccttt-a-attgttt-tacgtt
caacccacttaa-a-tttg-t-----aa-aa---a--t---g-a-----a-t-aa-gt--
tcactta-a-ttccttcatgttgtc--ccaactcaaatc-gattgtgtagaacc--cagc
a-----t--tt-------------
>DNA11TA1B_DR|12293
--cact----ca-g-aa-c--at---a-gt-tttg----ctg-t-t-tgttgaaactatt
-a--a-t-tt-aa-a-atgaaccgaatcgata-aaatt-cttg--------------agg
gc-t---t---tttt---------------gg--a------ca-a-cttaatt-tatgtt
----caattca-------------------------------------------a-tt--
gaatttg-----------------------------------------------------
------------------------
>DNA11TA1B_DR|12294
------c---aa-a-aa-a---------tg-tttg----ctg-t-t-tgttcaaacaact
-t--a-a-tt-aa-a-ttgagctgaaacaata-cgatt-ttgt-------------tttg
tt-t---t---ttgc-------t-------------ttaacac-a-atatttt-tatgtt
caatccacttaa-a-ttgg-t-----aa-aa---a--c---t-a-----t-t-ga-at--
taactta-a-taccgtcatgttttt--catcaacaatca-a-ttttgtagaa--------
------------------------
>DNA11TA1B_DR|12295
--cactc--taa-a-aa-c------tgaca-tgtg----tgg-t-t-tgtttaaactact
-t--c-g-tt-ga-a-atgagctgaatcaaca-tgatt-cttgagg-----------ggt
tt-t---t---cttt-------------------g-acaac-----------------ta
taatgcacttaa-a-tttgta-----aa-aa---a--c---t-a-----c-t-ta-gt--
taactta-a-ttcttttgtttctcc----aagacaattc-ggttacgt------------
------------------------
>DNA11TA1B_DR|12296
--cactc---aa-a-aa-a--tg---a-tg-tttg----ctg-t-t-tgtt---aaaact
-t--g-t-at-aa-a-gtgagctgaaacaaca-caatt-tttaag-------------gt
ct-t-------att----------------at--g-acaactt-a-attgttt-catgct
cgatccacttaa-a-actg-t-----aa-aa---a--c---t-a-----a-t-aa-gt--
caactta-a-ttctttta------------------------------------------
------------------------
>DNA11TA1B_DR|12297
-----------a-a-a--a--ag---a-ct-tttg----atg-c-t-tgtttaaactact
-c--g----g-ta-g-ttgagctgaaacaaca-caatt-cttaatg-------------g
tt-t---t---t----------------ggag--g-acaactt-a-attattt-tttgtt
taatctacttaa-a-gtta-t-----aa-aa---at-------g-----a-a-aa-gt--
taac--------------------------------------------------------
------------------------
>DNA11TA1B_DR|12298
--------------------------------ttg----c-gac-t-tgtttaaa-tact
-t----t-tt-aata--tgag-t-aaacaaca--aatt----gagg----------aatt
tt-t--------------------------gg--g-acaac-t-a-att-ttt-t-tgtt
tgatctactta-ca-tttg-t------------------------------t-aa-gt--
taactta-a---------------------------------------------------
------------------------
>DNA11TA1B_DR|12299
--cactc---aa-a-aa-a------ga-cg-tttg----ct--t-t-tgttcagactact
-t--a-t-tt-aa-a-ataagctgaaa-aaca-caa-t-cttgagt----------gttt
tt-t------------------------------g-acaactt--ca-tgttt-tatgtt
taatccactta--a-tttg-t-----aa-aa---a--c---t---------t--a-----
t---tta-a----c-ttat--t-----------caaatc-aattgtgtggaacc--cagc
a-----t-----------------
>DNA11TA1B_DR|12300
--cactc---aa-a-aa-a--tt---a-tg-tttg----ttg-c-t-tgttcaaatcatt
-t--a-t-tt-aa-a-atcagttgaaacaaca-caatt-tttacgt-------------t
tttt---t---ttggggggg------gggggggtg-tcaactt-a-attattt-tgaatt
caatcaacttag-t-tttg-taactaaa-aa---a--t---g-c-----a-g-ag-tt--
ctgcaca-t-ttccttcatgttg--taccaacatatatc-ga------------------
------------------------
>DNA11TA1B_DR|12301
----------------------------------g----tta-t-g-tgttcaaaccact
-t--a-t-tt-aa-t-atgagctgaaactaca-caatt-cttgagat------------t
tt-t---t----t-----------------tt--t-acaactt-a-attgttt-taagtt
caatccacttac-a-tttg-t------------------------------t-aa-gg--
tacctta-a-ctcctttatgttg-------------------------------------
------------------------
>DNA11TA1B_DR|12302
-------------------------------------------t-t-tgtttcaactact
-t--a-t-tt-aa-a-atgagctgaatctact-aaatt-cttgagt------------tt
t----------------------------ggga-ggacaacat---attgttt-tatgtt
caatccacttaa-a-tttg-t--acaaa-aa---a--t---t-a----------------
---------------------------tgaacataaagg-aatagtgtgaaagc--cagc
a--------tt-------------
>DNA11TA1B_DR|12303
---------------------------------------------------tgaat----
---------------------------caaca-taatt-ctagag-------------gg
tt-t---t---taga-------------------a-ataactt-a-attcttt-tatgtt
taatccacttaa-a-tttg-t-----aa-aa---a--c---a-a-----a-t-at-at--
taactta-a-ttcctttatgtttct--ccaacttaaaca-gaacgtgtggaacc--gtgc
a--------ttctgt-acactg--
>DNA11TA1B_DR|12304
--cactc---ca-a-aa-a--aa--aa-tg-attg----ctg-t-t-tgtttaaatgact
-c--a-t-tt-aaaa-atgagctgaaacaaca-caatt-cttcag--------------g
tt-t---t--------------------------------cca-a-attgttt-tatatt
taatcaacttaa-a-tttg-t-----aa-aa---a--t---g-a-----t-t-at-gt--
taacttt-a-tacctttatgttgtc--ccaacacaaatc-aattgtgtggaacc--cagc
a--tt-t--tt-t-t-acaatg--
>DNA11TA1B_DR|12305
---actc---aa-a-aa-t--gt---t-taattag----ctg-t-t-tgttcaaactact
-t--a-t-tt-aa-a-atgagcttaaactaaa-caatt-cttgagt-------------t
tt-t------------tggg-----------a--g-acaagtt-a-attgttg-tatgtt
caatctact---------------------------------------------------
------------------------------------------------------------
------------------------
>DNA11TA1B_DR|12306
--------acac-a-aa-a--aa---a-at-tatg----t-----t-tgttcaaactaca
-t--c-a-tt-ac-a-gtaagcttaaaccaca-caata-cttga------------gttt
ta-t---g---g----------------------g-acaacct-a-tatgttt-tatgtt
gaatccacttca-a-tttg-t-----aa-aa---a--c---t-a-----t-a-at-gc--
taactta-a-ttccttcatcttgtc--c--------------------------------
------------------------
>DNA11TA1B_DR|12307
--------------------------------------------------------tact
-t--a-t-tt-aa-a-aatagctgaatcaaaa-caaat-cttt--------------ttt
tt-t---t---tggtggg-------ggggaga--g-atagctt-a-attgttt-tatgtt
caatttattta-------------------------------------------------
------a-a-tt-----------------agcaaaaac----------------------
------------------------
>DNA11TA1B_DR|12308
--cactc---aa-a-ag-at------a-cg-ttcg----cta-t-t-tgtttaaactact
-t--a-a-ta-ta-a-atgaggtgaaacaaca-caatt-cttg-------------aggt
tt-t---t---gg-----------------ggg-a-aaaaagt-a-tttgttt-tatgtc
caattcactgaa-a-tttg-c-----aa-aa---a--c---t-a-----a-t-aa-gt--
taactta-a-ttctttcatgtcgtc--c--------------------------------
------------------------
>DNA11TA1B_DR|12309
------------------------------------------------gttgaaac----
----------------------------aaca-caatt-cctgagt-------------t
tt-c---t---g----------------gaga--g-acaactt-t-gttgttt-tatttt
caatccacctca-a-ttta-a-----at-aa---a--t---a-a-----a-t-aa-gt--
taactta-a-ttcctttatggtgtc-----------------------------------
------------------------
>DNA11TA1B_DR|12310
--cactc---aa-a-aa-a--------------tg----ctg-t-t-tgttcaaaatact
-t--a-a-tt-aa-a-ataagcagaaacaaca-caatt-cttaag-------------at
tt-t-------ttc----------------ag--g-acaactt-a-attgttt-tatgtt
caaccaactcaa-a-tttg-t-----t-----------------------------gt--
taactca-a-ttgattaatgtt--------------------------------------
------------------------
>DNA11TA1B_DR|12311
------------tt-aa-a--aa---a-ta-catg----ctg-t-t-tgttcaaactacc
-t--a-t-ta-aa-a-ataagcagaaaccatc-aagtt-cttgag-------------tt
tt-t---t---tgtg---------------gg--g-aaaactc-a-attgttt-tttgtt
taatccacttaa-a-tttg-t-----aa-ag---acg------------a-t-aa-gc--
taactta-a-ttccatcacgttgtc--ccaacacaaatc-----------gacc--cagc
a---t-tg-tt-t-t-acagcg--
>DNA11TA1B_DR|12312
------------------------------------------------------------
------------------------------------------------------------
---------------------------------------acat-g-atagttt-tatgtt
taatccacttaa-a-tttg-t-----aa-aa---a--c---t-a-----a-t-ga-gt--
taac--a-a-tattttcaggttgcc--ttaacacaaatc-gattatgtggatcc--cagc
a-----------------------
>DNA11TA1B_DR|12313
-------------------------------------------------------ctact
-t--a-t-tt-aa-a-ataagctgaaccagca-caatt-cttgat---------------
-------t---tttttttg------ggggggg--g-acaactt-a-actgttt-tatgtt
cagtccatttaa-a-tttg-t-----aa-aa---a--c---t-a-----a-c-aa-gt--
taactcc-a-cgctc--------------aacacaaatc-cattgtgtggaagc--cagc
a--tt-t---t-t---acagtg--
>DNA11TA1B_DR|12314
-------------------------------------------c-t-tgtttaaacc---
-------------aa-aaagagttaaacaaca-caatt-cttaagg-------------t
tt-t---t---tt---------------aggg--g-acaactt-a-attgttt-tatgtt
caatccaattaa-a-tttg-t-----aa-aa---a--c---a-a-----t-c-aa-gc--
taacttg-a-cagcttgaagga-------------------aatgtgt------------
------------------------
>DNA11TA1B_DR|12315
-cattta---aa-a-ac-a--tt---a-tg-tttg----cta-t-c-tgttcaaactact
-t--a-t-tt-aa-a-atgagttg----aaca-caatt-cttga--------------gt
tt-c---t---ttg-----------------a--g-acaactt-------ttt-tatgct
cagtttac-------tttg-t-----aa-aa---a--a---t-g-----tgc-aa-gc--
taacttc-c-ttccttcatgttgtc--ccaacacaaatc-gct--tgtggaacc--cagc
a---t-t--tt-t-t-acagtg--
>DNA11TA1B_DR|12316
cactc-a---at-a-a--a--tg---a-ca-ttta----ctg-t-t-tgtttaaactact
-g--a-t-at-aa-a-atgagctgaaacaaca-caatt-cttgagt-------------t
at-t---t---t----------------tggg----acaactt-a-cagtaat-tgcttt
caatccacttac-a-tttg-t-----aa-aa---c--a---c-a-----a-g-aa-gt--
ttgctga-a-cttcttcattctgtc--ccaacacaaata-gattgtgtggaacc--aaac
a--tg-t--tt-t-t-acagtg--
>DNA11TA1B_DR|12317
--cactc---aa-a-aa-a--tgtttt-ct-tttg----ctg-c-t-tgttcaacctaat
--------tt-aa-a-aggagctcaaacgaca-caatt-cttgagtg-------------
tt-t---t----tgg---------------gg--a-acaacta-a-aatgttt-tatgtt
caatccacttca-a-tttg-t-----aa-aa---a--c---t-a-----a-t-aa-gt--
taactta-a-ttccttcaagttgag--ccaacacaaatc-aattgtatg-gcact-cagg
a-----t--tt-t-t-acagtg--
>DNA11TA1B_DR|12318
--cactc---aa-a-ta-a-t----ga-tg-tttg----ctg-t-t-ttttgaaaccact
-t--a-t-ttaaa-a-acaagattaaacaaca-caatt-cttaag----------tgttt
tt-t---t---ttttggggggg--gggggggg--g-gcagctt-a-actgttt-tatgtg
caatccacgtca-a-ttcg-t-----aa-aa---a--c---t-a---------at-gt--
taactta-a-ttccttcattttgag--ccaacacaaatc-gatcg---------------
------------------------
>DNA11TA1B_DR|12319
------------------------------------------------------------
------------------------------------------------------------
------------------------------------acacctt-a-attgttt-t-tgtt
caatccacttaa-a-tttg-t-----aa-aa---a--c---a-aaaaaca-a-at-gt--
taactta-a-tttcttcatgttgtc--ccaacacaaatc-ggttgtgtggaacc--cagc
a-----t--tt-t-t-t-------
>DNA11TA1B_DR|12320
--cactc---aa-a-ta-a-a----ta--t-tttg----ccg-a-c-tgttcaa------
---------------------------------------------------------act
tt-t---t---tt-----------------aa--a-agagcttgg-attgtta-tatgtt
caatctacttaa-a-ttag-t-----aa-aa---a--c---t-a-----a-t-ca-gt--
taactta-a-tttgttc--------------cacaaat----------------------
------------------------
>DNA11TA1B_DR|12321
---cact--caa-a-cg-a--tg---a-aa-ttag----ctg-t-t-tgttcaaactacc
-c--a-t-tt-aatt-ttgagctgaaacaaca-caatt-cct--c-------------at
tt-a-----------------------tcttg--a-ttgtttt-a-t----ca---tgtt
caatccacttaa-a-tttg-t-----aa-aa---a--c---t-a-----t-c-aa-gt--
taacct---------tcatgttgtt--tcgacacagatc-aattgtgtggaacc--cagc
a---t-t--tt-t-ta--------
>DNA11TA1B_DR|12322
--------------------------------tta----ctg-t-t-tgctcaaactact
-c--a-t-tt-aa-a-atgagctgaaataaca-caatt-cttgagggtt-----------
-t-t---t---tcg-----------------g--g-acattgt-a-attgttt-tatgtt
caatccacttaa-a-tttg-t----gaa-aa---a--c---t-a-----a-t-aa-gt--
taactta-a-ttccttcatgatgtt--ccaatacaagtt-gattgtgtggaacc--cagc
a---t-t--tt-t-----------
>DNA11TA1B_DR|12323
--cactcaaaaa-c-aa-a--tt---a-tg-tttg----ctt-t-t-agttcaaactact
-c--a-t-tt-aa-a-atgagctgaaacaaca-caatt-ctggag-------------at
tt-t---a---gggg-------------------g-acaacct-a-attgttt-tatgtt
caatccacttca-g-gttg-t-----aa-aa---a--c---t-a-----a-a-aa-gt--
taaccta-a-ttctttcattttgta--ccaacacaaatc-aattgtgtggaacc--caac
a-tac-a--gt-g-----------
>DNA11TA1B_DR|12324
---cact---cc-a-aa-a--at---a-tt-tttg----ttg-c-t-tgttcaaacttct
-t--a-t-tt-aa-a--tgagctgaaaaaaca-caatt-cttcaaa-------------t
tt-c-----------------------cttgg--a-acaacat-a-attgttta-atgtt
caatccacttaa-a-ttag-t-----aa-aa---a--c---t-a-----a-t-aa-gt--
caaccta-a-ttccttcatgttgtc--ctgatacaaatg-gattgtgtggaaga--ccgc
a---t-ttttt-t---acagtg--
>DNA11TA1B_DR|12325
---cact---cc-a-aa-a--at---a--t-tttg----ctg-c-t-tgttcaaacttct
-t--a-t-tt-aa-a--tgagctgaaaaaacg-caatt-cttcaaa-------------t
tt-c-----------------------cttgg--a-gcaacat-a-attgtttt-atgtt
caatgcactt--------------------a---a--c---c-a-----a-t-aa-gt--
caactta-a-ttccttcatgtttta--ctgatacaaatg-gattgtgtggaagc--cagc
a---t-t-att-t---acag----
>DNA11TA1B_DR|12326
--cactc---aa-a--a-a--tg---a-ca-tttg----ctg-t-t-tgttcaa-----t
-t--a-g-tt-aa-a-ttaagctataacaaca-caatt-tttgagttgt------tgtat
tttt---t---ttggggtgg------gggcgg----ttgggct-t-atttttt-tatgct
caatccactt--------------------------------------------------
------------------------------------------------------------
------------------------
>DNA11TA1B_DR|12327
--cacta---aa-a-ta-g--tg---a-cg-tttg----ttg-t-t-tgttcaaacgact
-t--a-t-tg-aa-a-atgagctga-acaaca-caatt-cttacgttt----------gt
tt-t------------------------ttga--g-acaacct-a-attgttt-tatctt
caatccatctaa-a-tttg-t-----aaaag---a--a---t-a-----a-t-aa-gt--
-----ta-a-tttctttgtgttgac--ccaccacagacg-gattgtgctgaacc--cagc
a--tt-t--tg-t---acagtg--
>DNA11TA1B_DR|12328
--cact----ta-a-aa-a--gt---a-tg-tttg----ctt-t-t-tgttcaagctact
-t--a-t-tt-ca-g-atgagttgaaagaaca-caatc-cttgag-------ttgttttt
tt-t---t---tttg-------------------g-acagctt-a-attgttt-tatgtt
caatccacttaa-a-tttt-g-----tt-t------------------------a-gt--
taatgta-a-tttctttatgttgtc--tcaacaca--tt-tattgcgtgtaacc--cagc
a---t-t--tt-t-t---------
>DNA11TA1B_DR|12329
-------------a-aa----------------------ttg-t-t-tttataaattatt
-t--g-c-tt-a-------------aacgaca-caatt-cttacgtttt-----------
---t------------------------tgga--g-acaactt-a-atttttt--atgtt
caatccacttaa------------------------------------------------
-----ca-g-----tttgtgctggg--acaac-taaagc-aatcatgtgga---------
--ttt-t--tt-t---acagt---
>DNA11TA1B_DR|12330
--cactc---aa-a-aa-a--att--g-tg-tttg----ctg-t-t-tgtttaagcaact
-t--a---at-aa-a-atgagctgaaacaaca-caatt-attgagtt------------t
tt-t---t-------------------g--gg--g-acaactt-a-aatgttt-tatatt
caatccacttaa-a-tgtg-t-----aa-aa---c--g----------aa-t-aa-gc--
tacctta-a-ttccttcatgt---c--ccaacgcaaaac-aattgtgtgg-aacccag-c
a---t-t--ct-t-c-acagtg--
>DNA11TA1B_DR|12331
--cactc-aaaa-c-aa-a--tg---a-cg-ttcg----ctg-t-t-cgttcaaactact
-t--a-t-tt-ta-a-ttgagctgaaacaaca-ctatt-cttgag------------ttt
tt-c-----------------------agagg--g-acaactt-a-attgttt-tgtgtt
caatccacttag-a-tttg-t-----ac-aa---a--c---t-a-----c-t-aa-g---
taactta-a----------gctgtc--tcaacacaa-----attgtgtggaacc--cagc
a-----t-gtt-t-t-aca-----
>DNA11TA1B_DR|12332
----------------------------tg-ttgt----tgg-t-t-taattttattatt
-t--t-g-tt-aa-a-atgagctgaaacaaca-caatt-cttgata-------------t
tt-a---t---tttg----------------g--g-ataactt-a-atagttt-tatgtt
taatccacctaa-a-tttg-t-----aa-aa---a--c---t-a-----a-t-aa-gt--
taactta-a-ttccttcatgttgtc--ccaaca---------------------------
------------------------
>DNA11TA1B_DR|12333
------------------------------------------------------------
------------------------------------------------------------
----------------------------------------ctt-g-atcattt-taagtt
ctatccacttaa-a-tttg-t-----aa-aa---g--c---t-a-----a-t-aa-g---
taactcatg-tt-cc--at-------------acaaacca-attgtgtgg-------agc
a-----t--tttt---acagtg--
>DNA11TA1B_DR|12334
--------------------------------------------------ttaaactact
-t--a-t-tt-aa-a-atgagctgaaacaaca-caatt-cttgaa---------------
-----------------------------------------------ttgatt-tatgtt
caatcaaattag-t-tgtt-c-----aa-----------------------------c--
taactta-a-ttccttcatgttttc--ctaacacaaatc-gat-----------------
------------------------
>DNA11TA1B_DR|99737
----------------------------------g----c----------tcaaactac-
----aat--t-aa-a--tg-g-tgaaataaca-cagtt-cctgaga----------tgtt
tt-t------------------------------gggcaactt-a-a----tt-catgtt
taatccatttaa-a-tt-g-t------a-aa---a--c----------------------
-aac-ta-a--------at--------cta----------g-tt-t-----------a--
a-----------------------
>DNA11TA1B_DR|99738
------------------------------------------------------------
------------------------------------------------------------
--------------------------------------aacat-a-attgttt-tctatt
taattcacttaa-a-tttg-t-----ga-aa---a--agc-t-a-----a-t-aa-gc--
taaccta-a-ttccttcatgttgtc--ctaacacaaatc-ttttgtgtggaacg--cagc
a---t-ttgtt-t-t-acagtg--
>DNA11TA1B_DR|99739
----------------------------------g----ctg-t-t-gggtcaaattac-
--------ct-aa-a-ataagcggaaacgaca-cattt-tttgggg-------------t
tt-t---t---ta-----------------gg--g-acaactt-a-attattt-tgttca
atccact-ttaa-t-ttgt-a------a-aa---a--c---a-a-----t-c-aa-gt--
taactta-a-tcaatttgtgtca---------------g-gattgtgtggaagc--cagc
g---t-t--gt-t-t-acagtg--
>DNA11TA1B_DR|99740
----------------------------------g----ctg-t-t-tgttcaaactact
-t--a-t-tt-aa-a-ataagctgaagcaaca-caatt-cttgagt-------------t
tt-t---t---t-----------------tta--a-gcaactt-a-actgttt-tatctt
caatcaactta-------a-a-----tg-tg---t--a---t-a-----t-t-aa-gc--
taactt--a-ttccttcatgttgtt--ccaacacaa-----actgtgtggaatc--cagc
a---t-t--tt-c-t-atagtg--
>DNA11TA1B_DR|99741
--cact----cc-a-aa-a--at---a-tt-tttg----ttc-c-t-tgttcaaagtact
-t--a-t-tt-aa-a-ataagctgaaacaaca-caatt-cttgag-------------at
tt-t----------------------------------gtcgg-g-actgttt-tatgtt
caattcactcaa-a-tta------gtaa-aa---a--c---a-a-----c-t-aa-gt--
taaatta-a-ttccttcatgttgtc--ccaacacaaatc-gattgtgtggaacc--caat
a---t-t--tt-t-t-acagtg--
>DNA11TA1B_DR|99742
------------------------------------------------------------
---------------------------------caatt-tttg-------------agtt
tt-t---c---tggg-------------------a---aacct---attgttt-tatgtt
caaccaacttaa-a-ttgg-t-----a--aa---a--c---g-a-----a-t-aa-gt--
tgat-------tccttcatgttgtc--tcagcttaaatc-gattat--------------
------------------------
>DNA11TA1B_DR|99743
--cactc---aa-t-aa-t--ta---c-at-tttg----cag-t-g-tgttcaaactact
-t--a-t-tt-aa-a-atgagctgaatcaaca-caatt-cttgag-------------ct
tt-t---t---tgga---------------gg--g-acaactt-a-atcattt-aatgtt
caatccacttaa-a-tttg-t-----aa-aa---a--c---t-a-----a-g-at-gt--
taacata-a---------------------------------------------------
------------------------
>DNA11TA1B_DR|99744
------------------------------------------------gtttaaactact
-t--c-t-tt-aa-a-atgagctgaagcaaca-cagtt-ttgagt-------------tc
tc-t-----------------------ggctg--g-acaactt-a-attgttt-tatgtt
cagtccacttaa-a-tttg-t-----ga-aa-----------------------a-gt--
taacttg-a-ttccttcatgctctc--ttgacacaaatc-agttgtgttgagcc--cagc
a---t-t--tt-tgt-acagtg--
>DNA11TA1B_DR|99745
----------aa-a-aa-a--tg---a-tg-tttt----ctt-t-t-tgtttaaactac-
--------tt-aa-a-ttgagctgaaacaaca-caagg-a--------------------
-----------------------------ggg--g-gcaactt-a-actattt-tatgtt
taatccacttca-a-tttg-t--------------------------------aa-gt--
taactta-a-ttccttcatgttgtc--ccaacacaaat----------------------
------------------------
>DNA11TA1B_DR|99746
------------------------------------------------------------
------------------------------------------------------------
-------------------------------g--g-ataagtt-g-aatgt-t-tatgtt
cgatccacttaa-a-tttg-t-----aa-aa---a--c---t-a-----a-t-at-ac--
taactta-a-atcctccatgttctc--ctgacacaaatc-gaatgtgtggaacg--cagc
a-------ttt-t-t-acagtg--
>DNA11TA1B_DR|99747
--cattc--aaa-a-ca-a--tg---a-ca-tttg----ctg-t-t-tgttcaaatgact
-t--a-t-ac-aa-a-atgagccaaaacaaca-caatt-cctgaag-------------g
tt-t---c--------------------ttgg--g-acatctt-c-gtggttt-tgtgtt
c--------------------------a-at---t-------------------------
--------------cttaaattt-------------------------------------
------------------------
>DNA11TA1B_DR|99748
-----------------------------------------------tgttcaatctact
-c--a-t-tt-ag-a-atgagctgaaacaaaa-caatt-tcggag-------------at
tc-c---g---tt-----------------gg--g-gcagctt-a-attgttt-aatgtt
cagtccacttaa-a-tgag-t-----ag-aa---a--c---t-a-----a-t-aa-gt--
taaccta-a-ttccttcatgttgtc--ccaaacacaaat-caatgcagtggaac--cagc
---at-t--tt-t-----------
>DNA11TA1B_DR|99749
------------------------------------------------------------
------------------------------------------------------------
---------------------------------------actg-a-attgttt-catgtt
taatttatctaa-a-tttg-c-----ta-aa---t--c---t-a-----a-t-aa-tt--
taactta-a-ttccttcatgtt-----ccaacacaaatc-aattgtgtggattc--cggc
a---t-ttctt-----acagtg--
>DNA11TA1B_DR|99750
--caatc---aa-a-aa-a------ta-ct-attg----ctt-c-t-tgttcaaaacac-
-----------------------aacacaact-aaact-tttacg------------tct
tt-t---t---tttg----------------g--g-acaactt-a-attgatt-tatgtt
caatataattaa-a-tctg-t-----aa-ca---a-------------------------
------------------------------------------------------------
------------------------
>DNA11TA1B_DR|99751
----------------------------------------ta-t-t-tattt--------
-----------aa-a-atgagctgaaacaaca-caatt----------------------
-------------------------gggggag--g-gcaac------ttgttt-tatctt
taatacacttaa-a-tttg-aaa-gaaa-aa---a--c---t-a-----a-t-ta-gt--
taactta-a-atcctttttgttg--------cccaaatc-gattgtgtggaacc--cagc
a---g-t--tt-t-t-acagtg--
>DNA11TA1B_DR|99752
--cactc--aaa-acaa-t------ta-------g----ctg-t-t-tgtttaaac-act
-t--c-t-tt-aa-a-atgagctaaaacaaca-cagtc-cca------------------
----------------------------------a-aaaactt-a-actgttt-tacgtt
taatctatttaa-a-ttta-t-----at-aa---a--c---t-a-----t-t-aa-gc--
caactta-a-ttccttcatg-tgtc--tcaacgcaaata-cgtagcatggaacc--cagc
---ct-t--ttat---acagtg--
>DNA11TA1B_DR|99753
------------------------------------------------------------
------------------------------------------------------------
----------------------------------g-acaactt-a-actgttt-taagtt
aaagccacttaa-a-tttg-t-----ca-aa---a--c---t-a-----a-t-aa-gt--
tagatta-a-ttccttcatgttgtt--ccaacacaaatc-gatagtgtggaacc--cagc
a---t-t--t--------------
>DNA11TA1B_DR|99754
-----tc--aaa-a-ca-a--tt---a-cg-ctta----ttg-t-t-tgttcaaactact
-t--g-t-tt-aa-a-gagagctgaaacagca-cgatt-cttgagt------------tt
tt-g---g---g-----------------agg--g-acaacgt-g-attgttt-tatgtt
ga-tctacctaa-a-tttg-c-----aa-aa------c-----a-----a-t-ta-gt--
taacgta-a-tgcttttatgtcacc--ccaacacaaa-----tt--g----------a--
---------tt-------------
>DNA11TA1B_DR|99755
--cactc---aa-ataa-a-------a-tg-tttg----ttg-c-t-tcttcacactact
-t--a-t-tt-aa-t-atgagttggatcaaca-caatt-ctagag-gttt----tttttg
tt-t---g---tttt---------------gg--g-ataaact-a-attgttt-tatgtt
taatccacttaa-a-tttg-t-----aa-aa---a--c---t-t-----c-t-ag-gg--
taactta-a-ttttttcatgttccc--ccaacacaaatc-atttgtgtg-----------
------------------------
>DNA11TA1B_DR|99756
--cactc----a-a-aa-a-------a--gcttc------tgctgt-cgttcagactacg
-t--a-t-tt-aa-a-atgagccgaatcaaca-caatt-ctagagc------------tt
t-------------------------------------gactt-a-atagttt-ta-gtt
aaatccacttaa-a-tttg-t-----ta-aa---a--c---t-a-----a-t-ag-gt--
ttacttc-a-ttt-ctcatg-tgtt--tcaacacaaatc-gattgt--------------
------------------------
>DNA11TA1B_DR|99757
--cactc----aga-aa-a------------ttt-----cc--t-t-tgtt--a-tt-tt
-t--a-t-tt-aa-at-tgagctgaaacaa-a--agtt-tttg-----------------
--gt---t--------------------gagg--gagcaactt-a-actg-tt--atgtt
caactca--t---a-tttg-t-----aa-aa---a--c---t-a-----g-t-aa-g---
taac-------t---tcatgttatc--ccaacacgtact-aattgtgcgaaac----agc
a---tat--tt-t---acag----
>DNA11TA1B_DR|99758
----------aa-a-aa-a--aa---a-cgtttt-----------c-tgttcaaactatt
-t--a-t-tt-aa-a-atgagctgaaacaaaa-aaaaa-ttgtgagtttt---------t
tt-t---t---g------------------tg--g-acaactt-a-attgttt-aatgtt
caatgcacttaa-a-tttg-t-----aa-a------------------------------
------------------------------------------------------------
------------------------
>DNA11TA1B_DR|99759
----------aa-a-aa-a--tt---a-gg-tatg----ccg-t-t-tgttca-gtttct
-t--a-t-tt-aa-a-atgagctgaaacaaca-catta-cttga-------------att
tt-t---g---t----------------ttga--a-acaactc-a-attgttt-tatgtt
gaatccacttaa-a-tttg-t-----aa-aa---a--ct----a-----a-c-aa-gt--
gaactta-a-ttcctt--tgttttc--ccagcac-agta-gattttgtggaac--ccagc
t--tt-t--tt-ttt-acagtg--
>DNA11TA1B_DR|99760
------------------------------------------------------------
------------------------------------------------------------
-------------------------------g--g-gcaacct-a-attgttt-tatgtt
cagtccacttaa-a-tttg-t-----aa-aa-cga-------------------a-gt--
taactta-a-gtgcttcatgctatc--ccaacacaaatg-aattatgtggaacc--cagc
a---t-t--tt-t-----------
>DNA11TA1B_DR|99761
--cactc---aa-t-aa-t--at------g-tttg----cag-t-t-tgttcaaactact
-c--a-t-tt-aa-a-atgagctgaaacaaca-caatt-cttgag---------------
tt-t---t---ttgg---------------gg--g-acaactt-a-attgttt-tatgtt
caatcgacttaa-a-tttg-t-----aa-aa---gt-c---t-a-----g-t-ac-gt--
taattta-a-ttcattcatgttgtc--ttaacacaaatg----tgtagaactca--cagt
a---a-a--ct-t-t-acagt---
>DNA11TA1B_DR|99762
--cgctcaaaac-a-aa-t--ac---a-tt-tgtt----gtt-t-t-tttttaatttacc
-t--a-a-tt-aa-a-ataag---------ct-ggatt-ttttag-------------tt
tt-t---t---tcgg---------------gg--g-a-aacta-a-atagttt-tatgct
taattcacttaa-a-tttg-t-----aa-aa---a--c---t-a-----a-g-aa-gt--
taactta-a-ttccttcatgttgtc--ccaatgcaaatc-cat---gtggaacc--ctgc
---gt-t--tt-t-c-acagtg--
>DNA11TA1B_DR|99763
-----------a-a-ag----tt---a-ct-tttg----ctg-c-c-tgtttaaacaact
-t--a-t-tt-ca-a-attggttgaaacaaca-ctact-at-cagg-------------g
tt-t---t---t-----------------tgg--g-acaactt-a-attgttt-tatgtt
taatccacttaa-a-ttggtt-----aa-aa---a--t---t-a-----t-t-aa-gt--
gaactt------------------------------------------------------
------------------------
>DNA11TA1B_DR|99764
--cactc---aa-a-at-t------ta--g-tttg----ctg-t-c-tgtttaaactatt
-t--a-t-tt-aa-a-atgagctgaaataata-cagtt-tatcat-------------tt
tt-t--gg---cgggaa-------------aa--a-ataactt-g-attgttt-tatgtt
caatccacttaa-a-tatg-t-----aa-aa---a--c---t-a-----a-t-ag-gt--
aagctta-a-atccttcacattgtc--ccaacacaaatc-aaatgtgtgaaacc--cagc
a--tt-t-----------------
>DNA11TA1B_DR|99765
cactctt--aaa-a-gg-g-------aca--tttg----ttg-t-t-tgctaaacaatct
-t--a-t-ttaaa-a--tgatctgaagcaaca-caaat-tttga-------------gtt
tt-t---t---ttt---------------agg--a-acaactt-a-attgtgt-catgtt
caatccacatca-a-tttt-c-----aa-aa---a--c---t-a-----t-a-gg-gt--
-aactta-a-tttcttcatgctgtc--ccaacgcgaatc-aattgtgtgga--------t
t--tt-c--tt-t-t-acagtg--
>DNA11TA1B_DR|99766
------------------------------------------------------------
------t-tt-aa-a-atgatctaaaacaaca-caattatcgaat-------------tt
ta-t---t---tta-----------------g--g-ataactt-a-attgttt-tatgtt
cagtacaataaa-a-tttg-t-----aa-aa---a------------------tg-aa--
taaccta-a-taacttcatgttgac--ccaacacaaact-gattgtgtgtaacc--cagc
a---g-t--tt-t-t-acagcg--
>DNA11TA1B_DR|99767
---------------------------------tg----ctg-t---tgttcaagctact
-t--a-t-tc-aa-a-atgagctgaaaccgca-aaatt-ttt------------------
-t-t---a---agg-----------------g--g-acatatt-a-attcttt-tatgtt
caatccacttaa-a-tgtg-t--aaaaa-aa---a--g---t-a-----a-t-aa-gt--
taactta-a-ttccttcatgttgtc--ccaacacaaatt-ga-tgtgtggaacc--tggc
a---t-t--tt-t-c-aaagtaa-
>DNA11TA1B_DR|99768
--cactc---ca-a-aa-a------ta-tg-tctg----ctg-t-t-agttcaaactact
-t--a-t-tt-aa-a-atgagctaaaaaaaaa-caatt-tt--tg------------agg
tt-t-------tagga---------------g--g-aaaactt-a-attgttt-tgcgtt
caattaacttaa-a-ttat-a-----aa-aa---a--a---t-tat-------aa-ga--
taactta-a-ttccttcatgttgtt--tcaacacaaatc-agttgtgtgga---------
------------------------
>DNA11TA1B_DR|99769
-----tt----a-a-aaaa--ag---a-ca-tttt----ctactac-tgtttaaactact
-t--g-a-tt-aa-a-atggactgaaactcct-gagtt-at-------------------
---t---tggt-----------------------g-actactt-a-attgttt-tatgtt
-----------c-a-ttc------------------------------------------
------------------------------------------------------------
------------------------
>DNA11TA1B_DR|99770
--cactc-aaac-a-aa-a--ag---a-tg-tttg----ctg-c-t-tgttcaaccatct
-t--a-t-tt-aa-a-atgagctgaaacaaca-caaat-cttgat-------------tt
tt-t---t----------------------------------------------tatgtt
caatccacttca-a-tttg-t--------aa---a--c---t-a-----a-a-aa-gt--
gaactta-a-ttcctccatgttgtc--acaacacaaatc-gattgtgtggatcc--cagc
a---t-t--tt-t-t-acagtg--
>DNA11TA1B_DR|99771
--cactg---aa-a-ga-a--tg---a-cg-tttg----ctg-c-t-tgttcaagctact
-t--a-t-tt-aa-a-ctgagctgaaacaaca-caatt-ctggag--------------g
tt-t---t---ttgg---------------gc--g-acaattg-a-attgttt-taagtt
taatctacttaa-a-tttg-t-----aa-aa---a--c---t-a-----t-t-aa-gt--
taactta-a-ttcctttatgctgtc--ccaacacaaatc-g-------------------
------------------------
>DNA11TA1B_DR|99772
---actc--aaa-a-aa-a--tt---a-ca-ttta----ctg-t-t-tgtttaaactact
-t--a-t-ta-at-a-atgagatgaaacaaca-attgt-a--------------------
------gt---tctt---------------gg--g-gcaaatg-a-atagttt-catgtt
caattcactttg-a-tttg-t-----ta-aa---a--c---t-a-----c-t-aa-gt--
taactta-a-attcttcatgttgtc--ccaacacaaatc-gattgtgtggaacc--cagc
a---t-t--tt---t-acagcg--
>DNA11TA1B_DR|99773
--cactc---aa-a-ac-a----------t-gttt----gcc-t-t-tgttcaaactact
-t--a------aa-a-atgagctaaaatgaca-tgatt-cctgaggttttttttgttttg
tt-t---t---ttgag--------------------acaacgt-a-attgctt-aatgtt
taatccacttac-a-ttct-a-----ac-aa---a--c---t-aat-------aa-gt--
taaatta-a-ttccttcatgttgtc--ccaaaaaaaatttgattgtgtggaacc------
------------------------
>DNA11TA1B_DR|99774
----cac--taa-a-aa-a--at---a-c--tttg----atg-a-t-tgtttaaacta--
----a-t-tt-aa-a-acgagctgaa--acta-ctttt-ttta-------------aatt
at-t---t---ttat---------tagcgata--a-attgctt-a-actgttt-tacaat
caatccaatt-aaa-tttg-t-----ta-aa---a--c---t-a-----a-tgaa-atta
taactta-a-tttc-tcatgttg--tcccaacac---tca--tcacatggagc----agc
----t-ta-tt-t---acagcg--
>DNA11TA1B_DR|99775
-----------a-a-aa-a--tg---a-ca-tttg----ctg-t-t-tgtttaaactgct
-t--c-t-tt-aa-a-atgagctgaaacatca-gaatt-cttgag-------------gt
tt-t---c---ttag---------------cg--a-caaatgt-a-ttttttt-tatgtt
caattaacttaa-a-tttg-t-----ac-aa---a--c---t-a-----c-a-aa-gt--
ttactta-a-ttccttcatgttgtc--ccaacacaaatt-gattgtgtggaact--cagc
a---t-t--t--------------
>DNA11TA1B_DR|99776
---actc---aa-a-aa-t--tg---a-cg----------aa-t-t-tgtt-----tact
-t--c-t-tt-aa-a-atgagctgaaacaaca-caatt-cttgagt-------------t
tt-t---t---g------------------gg--g-acaactt-a-attgttt-taggtt
caatccatttca-t-tttg-t-----aa-aa---a--c---t-a-----a-t-aa-gt--
tagc-tt-a-a-------------------------------------------------
------------------------
>DNA11TA1B_DR|99777
---actc---aa-a-aa-a--tt---c-cc-tttg----ctg-t-t-tgttcagtctaca
-t--a-t-at-aa-a-atgagctgaactttat-taagt-cg-------------------
tt-t---t---------------------gga--g-acaactt-a-attgttt-taagtt
taatccacttaa-a-tttg-t----aaa-aa---a--t---t-a-----a-t-ag-gt--
taactca-a-ttccttcatgttttc--ccaacacaaatc-aattgtgtggaatc--tagc
a---t-t--tt-t-t-cca-----
>DNA11TA1B_DR|99778
---actc---aa-a-aa-a--tt---a-gt-tttg----cag-c-a-tgtttcaactatt
-t--a-a-tt-aa-a-atgagctgaataatca-cagtt-cttgagggtagaa----aatc
tt-t---t---ttgt-------------------g-acaactt-a-attgttt-tatgtt
taatc-------------------------------------------------------
------------------------------------------------------------
------------------------
>DNA11TA1B_DR|99779
---actc---aa-a-aa-a--tt---a-gt-tttg----cag-c-a-tgtttcaactatt
-t--a-a-tt-aa-a-atgagctgaataatca-cagtt-cttgagggtagaa----aatc
tt-t---t---ttgt-------------------g-acaactt-a-attgttt-tatgtt
taatc-------------------------------------------------------
------------------------------------------------------------
------------------------
>DNA11TA1B_DR|99780
---cgct-gaaa-a-at-a--tg---a-cc-tttg----ctg-t-t-tgttcaaactgcg
-t--a-t-tt-aa-a-aagagctaaaacaata-tattt-cttgt------------attt
tt-g---t---ggg----------------gg--g-acaactt-a-attattt-aatgct
caatcaacttaa-a-tttg-t-----ca-aa---a--c---t-a-----a-t-ga-gt--
tctctta-a-ttccttcatgttgtc--ccaacacaaatt-gatt----------------
------------------------
>DNA11TA1B_DR|99781
--cactc---aa-a-at-g--gg---a-ca-tttg----c-----t-tgttcaaactatt
-t--a-t-tt-aa-a-ttaagctgag--------aatt-cttaag-------------gg
tt-t---t--------------------tggg--g-acatctt-a-attgttt-tatatt
caatccacttaa-a-tttg-------aa-ta---a--c---t-a-----a-t-aa-gt--
taaccca-a-tttcttcacgttgtc--ccaacacaaatc-gattgtgtggaacc--tgac
g---t-t--tt-t-a-acagtg--
>DNA11TA1B_DR|99782
--cactc---aa-a-aa-a--tg---a-ca-attg----cag-t-t-tgttaaaactact
-t--a-t-tt-ca-a-atgagctgaaacaaca-caatt-cttacg--------------t
tt-t---t---tttg----------------c--a-acaacta-a-attgttt-tatgtt
cgctccacttca-a-tctg-c-----aa-aa---c--t---t-a-----a-c-aa-gt--
taactta-a-ttcctttatgttgtc--ccaacacaaatc-gatactgtggaatc--cagc
a---tat--tt-t-t-acagtg--
>DNA11TA1B_DR|99783
----------aa-a-gc-a--tg---a-cg-tttg----ctg-t-t-tgttcagactact
-t--a-t-tt-aa-a-aagagctgaaacaaca-caatt-cttgtg--------------g
gt-t---t---tttt---------------gt--g-acaactc-a-attattt-tatgtt
taatccacttaa-a-tttg-t-----ac-aa---a--t---c-a-----a-t-aa-gt--
taactta-a-ttccgtcatgttttc--ccaacacaaatt-gattgtgtggaagc--cagc
a---t-t---t-t-t-actgtg--
>DNA11TA1B_DR|99784
--cactc---aa-a-aa-a--tg---a-ct-tttg----ctg-c-t-tggtcaaactact
-t--a-t-tt-ta-a-ataagttgaaacaacc-caatt-cttaat-------------ta
tt-t--------ttt---------------gg--g-acaaatc-a-gttgttt-tatgtt
caatc-------------------------------------------------------
------------------------------------------------------------
------------------------
>DNA11TA1B_DR|99785
--cactc---aa-a-aa-a--ta---t-ct-cttg----ctg-t-t-tggtcaaactact
-t--a-t-tt-aa-a-atgagctgaaacaaca-cagtt-cttgag--------------t
tt-t---t---tttt---------------gg--g-acaactt-a-attgttt-tacgtt
caatcagcttaa-g-ttta-t-----ga-aa---a--c---a-a-----a-t-aa-gt--
taacttg-a-tttatttatgttgtc--cccacaccaatc-gattgtgtggaacc--cagc
a---t-t-----------------
>DNA11TA1B_DR|99786
-------------------------------tttg----ctg-t-t-tgttcaaactact
-c--a-t-tt-aa-a-attagctgaaacaaca-caatt-cttgag---------------
---t---tgaataaatagtg-----------------------------------gagtt
aaatacacttta-a-tttg-g--a-aaa-aa---a--c---t-a-----a-taaa-at--
-aa----------cttcatgttgtc--gctacacaaatt-----gtgtggaact--gagc
-----tt--tt-t-ttaaagtg--
>DNA11TA1B_DR|99787
----------aa-a-aa-a--tg---c-tg-tttg----ctg-t-t-tgttcaaactact
-t--g-t-tt-ga-a-actagctgaaactaca-caatt-c--------------------
--------------------------------------aactt-a-atcgttt-tatgtt
caattcacttac-a-tttg-----ttaa-aa---a--c---t-a-----a-t-aa-gt--
taacaca-a-tttcttcatgttgtc--ccaacacaaat----------------------
------------------------
>DNA11TA1B_DR|99788
------------------------------------------------------------
------------a-a--tgagctgaagaaaca-caatt-ctcaac-----------aggt
tt-t---t---ttga------------g-ggg--g-acaacct-a-actgttt-taggtt
taatc-------------------------------------------------------
-aactta----------aatttggg--aaaacatgaagg-aattgtgtgtaacc--cagc
a--tt----tt-t-t-aaagtg--
>DNA11TA1B_DR|99789
--cactc----a-a-aa-a--tg---a-ca-ttag----ttg-t-t-tgttcaaactact
-caaa-t-tt-aa-a-atgagctgaaacaaca-caatt-ctttag------------ttt
tc-------------------------------------actt-a-at--taa-aatgct
taatccacttaa-a-tttg-t-----aa-aa---a--c---t-a-----a-t-aa-tc--
tattgta-a-tttcttcatgttgtc--cgaatacaaatc-tattgtgtggaacc--caga
a---t-ta-tt-t-t-acagtg--
>DNA11TA1B_DR|99790
------------------------------------------------------------
-------------------tactgaaacaaca-caatt-actgat-------------tt
tt-t--tt---tttt---------------gg--g-actactt-g-attgttt-tatgtt
taacctacttac-a-tttg-t-----aa-aa---t--c---t-a-----a-t-aa-gc--
tagctta-a-ttctttcatgttgcc--ctaacacaaatt-gattgtgtggaacc--caac
a---t-t--tt-t-a-ctgtg---
>DNA11TA1B_DR|99791
---actc---aa-a-aa-a--tg---a-cg-cttg----ctg-t-t-tgttcaagctgct
-g--a-t-tt-aa-a-acaagctgagacaaca-caact-ctt------------------
---------------------------------------gttt-t-ttttctt-cat--t
ccatgaacttaa-a-tttg-t-----aa---------------a-----a-c-aa-gt--
taactta-a-ttcctttatc-------cacgtacatatt-ggttgtgtggaa----ccga
g---c-a--tt-t-atacaatg--
>DNA11TA1B_DR|99792
------------aa-ga-a--tt---a-tc-ttta----cta-c-t-tgttcaaactact
-t--a-t-tt-aa-a-atgagctaaaacaacc-caatt-attgat---------------
tt-t---t---t---------------------------acta-t-at-attt-tatgtt
caatccacttaa-a-tttgtt--------aa---t--t---t-a-----a-c-aa-gt--
taactta-a-ttccttcattttgtc--ccaacataaaat-aattgtgtggaacc--cagt
a---ttt--at-t-t-a-------
>DNA11TA1B_DR|99793
-----tc---aa-a-ga-a--at--------------------------cacagacattc
-a--act-tt-aa-a-atgagctgaaacaaca-caatt-ttttaa--------------t
tt-t---t----------------------gg--c-acaactt-a-attattt-tatgct
caatccacttac-a-tttc-t-----aa-aa---a--cta-----------t-aa-gt--
taactca-a-ttcctttatgttgtc--ccaacataaatc-gattgagtggaacc--cagc
a---t-t--tt---t-acagtg--
>DNA11TA1B_DR|99794
--cactc----aaa-aatg-------t----tgtg----ttgatgtacgttcaaactact
-t--a-t-tt-aa-a-aagagctgaa---aca-caatt--ct----------------tc
ag-t---t-------------------------at-tttacgt-a-t-tgttt-tatttt
caatccacctac-a-tttg-t-----gg-aa---a--c---t-a-----t-t-aa-gt--
taactta-a-tttcttcatgttgtc--ccaaaacaaatc-gattgtgtggaa----c--a
a-----t--tt-a-tta-------
>DNA11TA1B_DR|99795
--cattt---aa-a-aa-a--tg---g-cg-tttg----ctg-t-t-tgttcaaaatact
-t--a-t-tt-aa-a-attagttgaaactgaa-aaaat-attggga------------tt
tt-t--gg----------------------gg--g-acaactt-a-actgttt-tatgtt
taatccacttaa-g-tttg-t-----aa-aa---a--c-------------tg-------
----ata-a---------------------------------------------------
------------------------
>DNA11TA1B_DR|99796
--cactc--aaa-a-ca----ta---a-tg-tttg----ctg-t-t-tgtttaagctact
-t--a-t-tt-aa-a-acgtgctgaaaaaaca-caatt-gttgagg-------------t
tt-t---t---tt-----------------gg--g-acagttt-a-tttgttt-tacgat
caatccacttaa-a-tttg-c-----aa-aa---a--c---a-a-----a-t-aa-gt--
t-------a-tttcttcatattgtc--ctaacacaaact-gattctgtggaatt--gaat
t---a-t--tt-t-atagt-----
>DNA11TA1B_DR|99797
--cactc---aa-gaaa-a--ag---a-tg-tttg----ttg-t-t-tgttctaaatact
-t--a-t-tt-aa-a-aagagctgaaa---------tt-tttg-----------------
---------------------------gggta--a-taaattt-g----------atgtt
caatccacttaa-a-tttg-t-----aa-aa---a--t---c-a-----a-t-aa-at--
taactta-a-ttgcttcacattgtc--ccaacacaaatc-aattatgtggaact--cagc
a---t-t--tg-t-t-atagtg--
>DNA11TA1B_DR|99798
-------------a-aa-a--gg---a-tg-tttg----cct-t-t-tgtttaaacta-t
g---a-t-tt-aa-a-ataagctgaaataatacaa-tcg-tag-------------attt
tt-t---t---ttggggggggg-gtggggggg-tg-acaacct-a-actgttt-tatgta
cagtt-act--a-actttt-a------t-ga-tta--c---t-a-----a-ct-t-cccc
taaataa-c-ttcctaaatgttgtc--ccaacacaaatc-gattgtgtgggacc--cagc
a-----t--tt---ttaaagtg--
>DNA11TA1B_DR|99799
------------------------------------------------------------
----------------------cactacaaaa-tgact-tttgaggattt---gacaggt
tt-t---t-------------------gg-----g-acaactt-a-attgttt-tatgtt
taaccaccttaa-a-tttg-t------a-aa---a--t-----a-----aat-aa-gt--
taactta-a-tctgtttatgttgccaaccaacacagt---aattgtgtgtaacc--cagc
a-----t--tt-------------
>DNA11TA1B_DR|99800
------------------------------------------------------actgct
-t--a-t-tt-aa-a-ataggctaaaacaaca-aaatt-cttgaa-------------tt
tc----------------------------------------------------------
------acttaa-a-tttg-t-----aa-aa---a--a---c-a-------a-at-gt--
taactta-a-tttcttcatgttgtc--ccaacaaaaatt-gatcatgtgtaacc--cagc
a---t-t--tt-------------
>DNA11TA1B_DR|99801
---------------------tg---a-cg-tctg----ttg-t-t-tgttcagactact
-t--a-t-tt-aa-a-atgagctgaaacagca-caatt-cttg--------------agt
tt-g---t---tt-t---------------aa--g-accagtg-a-attgact-tatgtt
ta--atacttca-a--ttg--------g-ta---a--c---a-a-----a-t-aa-gt--
taacttg-a-tttctttatgttgtc--ccaacacaaatc-----gtgtgaaacc--cagc
a---t-t--tt-t---acagtg--
>DNA11TA1B_DR|99802
------t-taaa-a-aa-t--at---a--a-tttg----ctg-t-t-tgttcaaacttct
-t--t-t-tt-ta-a-atgagctgaaacaaca-caatt-tttaag-------------at
gt-t---t---gt-----------------ga--g-acaactt-a-attattt-tatgtt
caatccacttca-a-tttg-t---------------------------------------
------------------------------------------------------------
------------------------
>DNA11TA1B_DR|99803
------c---aa-a-aa-a---------------g----acg-t-t---tggggtttgtt
-c--a-t-ta-aa-a-atgagctgaaacaaca-caatt-cttaatt------------tg
tt-t-------------------------tgg--g-acagctt-a-at---tt-tatgtt
caataaacttga-a-ttag-t-----aa-aa---a--c---t-a-----a-t-c------
-actt---a-attttttatgttgtc--ggaacacaaatc-aattgtgt------------
------------------------
>DNA11TA1B_DR|99804
---actc---aa-a-aa-a---------t--tttg----tt--t-t-t-tttaaattgtt
-t--a-t-tt-aa-a-atgtgctgcaactaca-caatt-cttg--------------ggt
tt-t-----------------------ggggg--g-acaactt-a-attgtt----ttgt
taatccgcttaa-a-tttg-t-----aa-aa-tgat-c---c--------------ac--
taactca-g-ttccttt-tgttgtc--ccaacacaaatc-gattgtgtggaacc--caac
a-----t--tt-t-tt--------
>DNA11TA1B_DR|99805
----------------------------------------tg-c-t-tgttcaaactact
-t--a-t-gt-aa-t-atggactgaaattaca-cactt-cttgaggt------------t
tc-----t----tt---------------tgg--g-acaactt-a-attattt-tatgtt
caatctacttaa-a-tttg-t-----aa-aa---a--a---c-a-----a-t-ga-ag--
t---------ttactttgtgttg---------------g-gattgtgtaaaaact--agc
a---a-t--tt-t-t-acagtg--
>DNA11TA1B_DR|99806
------------------------------------------------------------
------------------------aaacaaca-caatt-cttgag--------------t
tt-t---t---tggg---------------gg--g-acaacct-a-attgttt-tatgtt
caatctacttaa-a-tttg-t-----aa-aa---a--c---t-a-----a-t-aa-gt--
a------------attcatgttgtg--ccaacaca-------------------------
------------------------
>DNA11TA1B_DR|99807
--cactc---ag-a-aa-a--atg--a-cg-cttt----atg-c-t-tgttcaaactact
-t--a-t-ta-aa-a-atgagatgaatcaaca-caatt-ctca---t------------t
tt-----t----gg--------------ggtg--g-acaactt-a-attgttt-tatgtt
taatccccttaa-a-tttt-c-----aa-aa---a--c---t-a-----c-t-aa-ta--
caactta-a-tttcttcatgttgcc--ctaaaacaaagc-gat-----------------
------------------------
>DNA11TA1B_DR|99808
-----------a-a-aa-a--tt---a-tg-ttag----ttg-t-t-tgtttaaactact
-t--a-t-tt-aa-a-atgagctgagataaca-caatt-cttgt-------------ttt
tt-t---t---t----------------ttta--g-acaactt-a-actcttt-tgtgtt
cagttcacttca-a-tttg-t-----aa-aa---t--tg----a-----a-t-aa-at--
taactta-a-ttccttgatgttgtc--caaaaacaaatc-gattgtttggtac--gtagc
a--ca-t--tt-tac-ag------
>DNA11TA1B_DR|99809
----------aa-a-aa-a--ag---a-cg-tttg----ctg-t-t-tgttcaaacaact
-t--a-t-tt-aa-a-attacctaaaataaca-caatt-cttgag-------------gt
tt-t-------tttg---------------gg--g-acaactt-a-attgttt-tatgtt
cgatctacttaa-a-actg-t-----aa-aa---a--c---a-a-----a-t-gg-gc--
aaactca-a-ttccttca------------------------------------------
------------------------
>DNA11TA1B_DR|99810
------------------------------------------------------------
------------------------------------------------------------
------------------------------gg--g-gc--ctt-t-attgatt-tatgtt
caatccacttaa-a-tttg-t-----aa-aa---a--t----------------------
---gtaa-t-ttttcttatgttgtc--ccaacacaaatc-aattgtgtggaacc--cagc
a---t-t--tt-t-g-acagtg--
>DNA11TA1B_DR|99811
-------------------------------tttg----atg-t-t-tgtttaaac---t
-t--a-t-ta-aa-a-atgagctaaaataaca-aaaat-attgag------------tat
tt-------------------------tgaag--a-acaact------tgttt-tgtgtt
caatccatttaa-a-cttg-t-----aa-aa---a--c----------------------
-------------tttcatgttgtc--ccaacacaaatt-tattgtgtaaaact--caat
t---t-t--tt-tac-a-------
>DNA11TA1B_DR|99812
--cagtc---aa-a-aa-a--ct---a-tg-tttg----ttg-c-t-tgttcaaacaact
-c--a-t-tt-ag-a-atgagctaaagcaaca-ca-------------------------
--------------------------------------aactt-a-aatgttt-tatgtc
caatccaaataa-a-tttg-t-----aa-aa---a--c---a-a-----a-c-aa-gt--
taacatc-a-ttcatc--------------acccaaatt-gattgtgtggaatc--cagc
---ac-t--tt-t-ttacagtg--
>DNA11TA1B_DR|99813
------------------------------------------------------------
---------------------------------------------------------aga
ct-ttt----------------------------t-acaactt-a-attgttg-tacgtt
caatccacttaa-a-tttg-t-----aa-aaaaaa--a---a-a-----a-a-aa-gt--
taaccta-a-ttcttt-------------------aatt-ggtagtctggaacc--cagc
a-----t--tt-t-ttacagt---
>DNA11TA1B_DR|99814
------------------------------------------------------------
---tt-t-tt-tg-a-gtaaa------------------------------------atc
ta-c---t---tg-----------------tt--a---------a-ggt------ttttt
taatccacgtaa-a-tttg-t-----aa-aa---a--c---t-t-----a-t-ag-ca--
tagctta-t-ttttttcatgttttc--tcagcacaaatc-gattgtgtggaacc--c-at
c---a-t--tt-t-g-ta------
>DNA11TA1B_DR|99815
------------------------------------------------------------
----------------------------------------------------------gt
tt-t---t---ttga------------gtgga--g-acaatgg-a-attgttt-catgtt
caatcaacttac-a-tttg-t-----aa-aa---a--c---t-a-----t-t-aa-at--
gaactta-a-ttcatgcatgttatc--ccaacacaaact-aactctgtgtaacc--cagc
a--tt-t--tt-t-t-acag----
>DNA11TA1B_DR|99816
-----------------------------g-tttg----ctg-t-t-tgttcaaactact
-c--a-t-at-aa-a-agtagttgaaacaaca----------------------------
tt-t---t---tttt---------------tc--g-aaaactg-a-attgttt-tatgtt
cattccacttaa-a-tttg-t-----aa-aa---a-------------------------
------------------------------------------------------------
------------------------
>DNA11TA1B_DR|99817
------------------------------------------------------------
------------------------------------------------------------
------------------------------------atagcct-a-attgttt-tatgtg
caatccacttac-a-tttg-t-----aa-aa---c--c---t-a-----t-t-aa-gt--
caacctc-a-ttcttttatgttgtg--ctaacaaaaatc-tattgtgtggaacc--caac
a-----t--tt-t-tgacagt---
>DNA11TA1B_DR|99818
--cactc---aa-a-aa-a--ta---a-tg-tttg----ctg-c-t-atttcaaactacg
-t--a-t-tt-aa-a-ataagctgagacaaca-caatt-cttgag--------------t
tt-t--tt---------------------aga--g-acacctt-a-acagttt-tatgtt
caatcaacttaa-a-tctt-t-----aa-ta---a--c---t-aa------t-aa-gt--
aaactta-a-atcatttttgttgtc--acaactcaaatt-gattgtgcggaacca--agc
a---a-t--tt-t-t-ataatg--
>DNA11TA1B_DR|99819
-----------a-a-aa-a--tg---a-ca-tttg----ttg-t-t-tgttcaaactatt
-aa-a-t-tt-at-a-atgacatgaaacaaca-caatt-ttgggg------------aat
t------------------------------------------------gttt-tatgtt
caacctacgtat-a-ttaa-c-----ta-aa---g--c---t-a-----a-t-aa-gt--
taac--------------------------------------------------------
------------------------
>DNA11TA1B_DR|99820
cactcaa---aa-a-aa-aa-----aa-aa-aata----cag-t-t-tgttcaaagtgtg
-t--a-t-cg-aa-a-atgagctaaaacaaca-caatt-gttga--------------tt
tt-t---t-------------------ggggg--g-tcaactt-a-attattt-tttgtt
aaatgtacttaa-a-ttgg-t------g-gt---g--t---t-a-----a----------
----------tttattcatgttctc--tcaac----aca-aattgtgtccagcc--tagc
a-----t--t--------------
>DNA11TA1B_DR|99821
--cactc----a-a-aa-a-------a------tg---act----t-tgttcaaactaat
-t--a-t-tt-aa-a-ctgagctgaaacaa----aatt--ttgag--------------t
tt-t---t-------------------tagga--g-actactt-a-attg-ta-caa-at
taaggaattt---g-tttg-t-----aa-aa---a------t------------------
------------------------------------------------------------
------------------------
>DNA11TA1B_DR|99822
--cactc--aaa-t-aa-a--tg---a-ct-tttg----ctg-t-t-tgtttaagctact
-t--a-t-ta-aa-a-ttgagttgaaacaaca-c--------aagt-------------t
tt-t---t---tgg---------------gta--a-accacct-t-attattt-tatgtt
caatccactttc-a-gttg-t-----aa-aa---a-------------------------
------------------------------------------------------------
------------------------
>DNA11TA1B_DR|99823
-----------a-a-aa-a--tg---a-tg-tttg----ctg-c---t--tcaaactatt
-t--a-t-tt-aa-aaatag-ctg-g-caaca--agtt-ttt--------------tttt
tt-t--tt---tttg-------------------g-acgac-t-----tgttt-tatgtt
caatccactta--a-ttta-t-----aa-aa---a--c---t-a-----a-t-aa--t--
ttactta-g-ttccttcatgttg----ccaacacaaatt-gattgcatggaacc--cagc
----t-t--tt-t-t-aca-----
>DNA11TA1B_DR|99824
--cattt--taa-a-aa----tt---a-ga-gttg----ctg-t-t-tgttcaattaagt
-t--a-t-tt-ac-a-a--gtttgaatcaaaa-caatt-cttcaag-------------t
tt-t---c--------------------------------------------------tt
caatt--cttca-a-tttg-t-----aa-aa---a--c---a-a-----a-t-aa-gc--
taactta-a-ttacttcatgtagtc--ccaactcaactc-gattgtgtggaacc--aagc
a---t-t--tt-t-ta--------
>DNA11TA1B_DR|99825
---actc---aa-a-aa-a--at---a-ct-tttg----ctt-c-t-tgttcaaactatt
-c--a-t-tt-aa-t-acaagttgaaccaaca-caatt-atttaggt------------t
tt-t---t---gggg---------------gg--a-acaacgt-t-attgctt-tatgtt
caatccacttaa-a-tttg-t-----aa-aa---a--c---t-a-----a-a-aa-gt--
taactta-a-t-------------------------------------------------
------------------------
>DNA11TA1B_DR|99826
---------------------------------------c-------tgtt-----ta--
-t----t--t-aaca----agctg-a-c-aca--a-tt-cttgagg----------gttt
tt-t---tg--ttctaact---------------g-acaactt-a-ac-gttt--a-gtt
taatccactta--a-ct-g-t-----aa-aa---a--c-------------t-aa-----
-----ta-a----------gtt------------aaa--------t-t------------
------------------------
>DNA11TA1B_DR|99827
----------aa-a-aa-a--tg---a-ct-tttg----cta-t-t-tgtagaaactatt
-t--a-t-tt-ta-t-ttgagctgaaacaaat----tt-ttga-------------ggtt
tt-t---g---ggg--------g-------------acaacct-a-tttgttt-----tt
caatccacttaa-a-tctg-t-----aa-aa---a--c---t-a-----a-t-aa-ga--
ta------a-ttttttcatgttgtc--ccaacacaaatc-tatcgtgtggatcc--cagc
a-----t--tt-t-t---------
>DNA11TA1B_DR|99828
------c-actc-a-aa-a--ta---t-tg-tttg----tag-c-t-tgctcaaac----
----t-t-ct-ta-t-ttaagctgaaaata------tt-cctgag-----------at-t
tc-t------------------------ctgg--g-gcgactt-a-attg----tatgtt
caatccacttaa-a-tttg-t-----aa-aa---a--c---t-a-----a----t-gt--
taactta-a-ttccttcatgatgtc--ccaacacaaatc-gattgtgtggaacc--cagc
a-------ctt-t-t-acagtg--
>DNA11TA1B_DR|99829
--cactc---aa-a-aa-a--gt---a-tg-tttg----cca-t-t-agttcaaactact
-t--a-t-tt-aa-a-atgagctaagacaaca-taatt-tatgagttg---------ttg
tt-t---t---ttta---------------gg--a-a---ctt-a-attgttt-catgtt
taatccatttaa-a-ttag-t-----aa-aa---a--c---t-a-----a-t-aa-gc--
taaccta-a-ttcctacatgttgtc--ccaacacaaatc-gattgtgtggaacc--taac
a---t-t--tg-t-t-acagcg--
>DNA11TA1B_DR|99830
----ctca---g-a-aa-a--ca---t-ct-ttta----atg-t-t-tattccaactaat
-t--a-t-tt-aa-a-atgagctgcaa-aaca-caatt-cctg--------------agg
gt-t---c---ttgg---------------gg--g-gcaactt-a-attgttt-aatgtt
caatacactgat-t-tttg-t-----aa-aa---a--c---t-a-----a-t-aa-gt--
caactta-a-ttccatcatattgtc--ccaacacaaatt-----gtgtgaaacc--cagc
a---a-t--tt-t-t-acagtg--
>DNA11TA1B_DR|99831
-------------a-aa-a-gt---aa----tttg----ctg-t-t-tgtttaaaatact
-t--a-t-tt-aa-a-tagagctgaaacaaca-caatt-cttg------------atttt
tt-t------------------------gggga-g-ataatgt-t-tttgttt-tatgtt
cagtccacctaa-a-tttg-t---------------------------------------
aatctta-a-ttctttca--ttttt--caaacaaaaatc-gatagtgtgga---------
------------------------
>DNA11TA1B_DR|99832
--cacta---aa-a-aa-c--ac---a-atgtttg----ttg-c-t-tgtttaagttatc
-t--a-t-tt-aa-a-atcagctgaatcaact-aattt---------------------t
tt-t---t---------------------tga--g-aaaactt-a-atagttt-tatgtt
taatcaacttaa-a-tctg-t-----aa-aa---a--c---t-a-----a-t-aa-gt--
tatttga-a-acccagcatttttta-----------------------------------
------------------------
>DNA11TA1B_DR|99833
------------------------------------------------------------
------------------------------------------------------------
-----------------------------------------------------------t
caattcacttaa-a-tttg-t-----aa-aa---a--c---t-a-----a-c-aa-gt--
taactta-a-tttcttcatgttgac--ccaagacaaatc-gattgtgttaaatc--aagc
a-ttt-t--tt-t-t-acggtg--
>DNA11TA1B_DR|99834
----------aa-a-aa-t--gt---a-tg-tttg----ctg-c-t-tgatcaaagtgct
-t--a-t-tt-aa-a-atgagctgaaacaata-gaatt-cttgagg------------tg
tt-t---t---------------------ggg--g-aaaactt-a-atcgttt-catgtt
taat--------------------------------------------------------
------------------------------------------------------------
------------------------
>DNA11TA1B_DR|99835
--cacta---aa-a-ga-a--at---a-tg-tttg----ctg-t-t-tg-taaatctact
-t--a-t-tt-aa-a-ataaaataa-----------------------------------
------------------------------------------------------------
--------------------------aa-ac---a--t---t-a-----a-a-ag-tt--
taactta-a-ttccttcatgttttc--ccaacagaaatt-gattgtgtgtaaca--cagc
c---t-c--tt--tt-acagt---
>DNA11TA1B_DR|99836
-------------------------------tttg----ctg-t-t-tgttcaaactact
-t--a-a-tt-aa-a-atgagctgaaacaaca-aacat-cttgata-------------t
tt-t---c-------------------aggga--g-gcaactt-a-at--gtt-aatgtt
caatgcacttaa-a-tttg-t-----aa-aa---a--c---t-g-----g-t-aa-gt--
caactta-a-ttcctttatgtt--------------------------------------
------------------------
>DNA11TA1B_DR|99837
tttaaaa---aa-a-aa-a--ac---t-tt-tttt----ctg-c-t-tgtttaaactgct
-t--a-t-tt-aa-a-atgatttgaaataaca-caatt-ctcaagg-------------t
tt-t---t---ctctgggaggg--ggatgggg--g-gcaactt-a-a--gttt-tatgtt
caatccatttaa-a-tttg-t-----aa-aa---a--t---t-a-----c-a-aa-gt--
taaccta-a------tcatggt---------------ag-aattgtgtgcaacc--cagc
a--tt-t--tt-------------
>DNA11TA1B_DR|99838
------------------------------------------------tgtcaaactact
-t--a-t-tt-aa-a-ttaagctgaaccaaca-a------ttgaggat----------tt
tt-t------------------------tgga--g-acagttt-a-accgttt-taggtt
caatccacctaa-a-tttg-t-----ga--a---a--a---c-t-----a-t-aa-gt--
ttgcata-a-actcttcatgttgtc--ctaacacaaatt-gattgtgtaaaagc--cagc
a--tt-t--tt-t---acagtg--
>DNA11TA1B_DR|99839
--cactc---aa-a-aa-a--ac---a-aa-tgtg----ctg-t-t-tgttcaaactact
-g--a-a-gt-aa-c-atgagctgaaacaaca-caatt-cttgag-------------gt
tt-t---t---ttttg---------------g--a-acaagtt-a-attgttt-tatgtt
caattcacttaa-a-tttg-t-----aacta---a--c---t-a-----g-t-aa-gt--
taactta-a-ttcctttatgttgac--acaatacaagtt-gattgtgtggaacc--catc
a-----t--tt-t-t-t-aaagtg
>DNA11TA1B_DR|99840
------------------------------------------------------------
------------------------------------------------------------
-------------------------------g--g-acaactt-a-atttt----atgtt
caatcaacttaa-a-tttg-t-----aa-aa---a--c---t-a-----a-t-ga-----
---ctta-a-ttccttcatgttgta--caaacacaactc-gattttgtgggacc--cagc
a---t-t--tt-c-t-acagtg--
>DNA11TA1B_DR|99841
--cactt----a-a-gaaa-------a-t-ttttg----ctg-t-t-tgat------act
ta----t-g--aa-a-c--a-tgagattaaca-taatt-cttgagatttttttttttttt
tt-t---t---tttg-------------------g-aaaactt-a-attgttt-tatgtt
taatccacttaa-a-tgtg-----------------------------------------
------------------------------------------------------------
------------------------
>DNA11TA1B_DR|99842
-----ca---ct-t-aa-a--aa---a-ac-attg----ctg-t-t-tgttcaaactact
-t--a-t-tt-aa-a-atgagctaaaacaaca-caatt-cttgagg------------gt
ct-t---t---ttg-----------------g--g-acaactt-t-attgttt-tatgtt
ttatccacttta-a-tttg-t-----aa-aa---a--c---t-a-----a-t-ta-gt--
taagttg-a-atccttcttggtgac--ttaaaatacatc-aattatgtg----c--ttgc
a---t-t--tt-t-t-acattg--
>DNA11TA1B_DR|99843
--cgctg--aaa-a-ta-a--tg---a-ca-tttg----atg-t-t-ggttcaaaccact
-tata-t-tt-aa-a-acaaaaaaaaattatt-gagct-tttt-------------tttt
tt-t---t---tg-----------------ca--a-catactt-a-agt------atgtt
cgatctgtttaa-a-tttg-t-----aa-aa---a--c---t-a-----c-t-aa-gt--
taactta-a-tttctttatgttgcc--ctaacacaaatc-aattgtgtggaacc--cagc
a---a-t--tt-t-t-ctacagtg
>DNA11TA1B_DR|99844
----------------------------ca-tttg----ctg-t-t-ttttcaaactact
-a--a-t-tt-aa-a-ttaagctaaaacaacaaaaatc-ataaaag-------------a
tt-t---t---tgg--------------------g-tcaactt-a-attgttt-tatatt
caatccacttaa-a--ttg-t-----aa-aa---a--c---t-a-----t-t-ac-ac--
taactta-a-ctccttcatgttgtt--ctaacaaaaatc-aattgtg-------------
------------------------
>DNA11TA1B_DR|99845
------------------------------------------------------------
------------------------------------------------------------
--------------------------------------aattt-c-atgattt-tatgtt
taatcctcttaa-a-ttta-t-----aa-aa---a--t---t-t-----g-t-ta-aa--
taagtaa-a-ttccttcatgtcagc--ccaacacaaatc-aattatgtggaat-------
------t--tt-t-t-acagtg--
>DNA11TA1B_DR|99846
--cactc----a-a-aa-a--------------ta---ac-----a-t-tt--g-ctgtt
-t--g-t-tc--------------aaacaaca-caactt------------------aat
tg-t---t--------------------aatt--g-ttgtcct-a-attgttt--ttgtt
caatc-ctttac-a-tttg-t-----aa-aa---a------t-a-----a-t-aa-tt--
tagtt-----ttgcttcatattgtc--ttaacacaaatccgagcatgtgaaacc--gagc
a-----t--tttt-----------
>DNA11TA1B_DR|99847
-----tc---aa-a-aa-a--tg---a-aa-tttg----ctg-t-t-tgtttagactact
-t--a-t-tt-aa-a-ttgtgctgaaacaaga-caatt-attgaga-------------t
tt-t-----------------------ggggg--c-acaactt-a-atgttttgtttgtt
caatccacttaa-a-tttg-t-----aa-aa---a--a---t-g-----a-t-aa-gt--
caactta-a-tttcttcaggttgtc--ccaacacaattt-gattgtgtggaa----caga
a---t-t---t-t---tcagt---
>DNA11TA1B_DR|99848
------------------------------------------------------------
-----------------------------------------------------------t
tt-t---t---tg-----------------gag-a-acaactt-a-tttgtttttatgtt
ccattcgcttaa-a-tttt-t-----aa-aa---a--c---t-a-----a-t-aa-gc--
taactta-a-ttccttcatgttgtg--ccaactcaaatc-aattctgtggaaat--ccgg
a-----t--tt-t-ttac------
>DNA11TA1B_DR|99849
------a---aa-a-a--a--tg---a-tg-tttg----att-t-t-tgttcagagtacc
-t--a-t-tt-aa-a-ataggctgaaacacca-caatt-cttgagg-------------t
ta-t---t---t-----------------ggg--g-acagctt-a-actgttt-tatgtt
caatctacttaa-a-tttg-t-----at-at---t--t---t-a-----a-t-aa-a---
--------------------------------------c-gagtgtgtggaacc--cagc
a--tt-t---t-t-t-atag----
>DNA11TA1B_DR|99850
--cactt---aa-a-aa-a--at---g-ct--ttg-----tt-t-t-tgttcaaacttca
-t--a-t-gt-ga-a-ataagcggaaacaaca-caatt-cttg-ag------------tt
ct-a---t---------------------agg--g-ccaactt-t-attgttt-tatatt
cggtctaattaa-a-tttg-t-----aa-aa---a--t---t-a-----t-t-aa-gt--
taacttaaa-atccagtatttcgta-----------------------------------
------------------------
>DNA11TA1B_DR|99851
--cactc---aa-agaa-a--tt---a-tg-tttg----ctg-t-t-tgttaaaatgact
-t--t-t-tt-aa-a-atgagctgaaactagc-caatt-cttgag------------ttg
tt-t---a----------------------aa--a-tcaact------ttttt-tttgtt
cgaaccacttaa-a-tttg-t-----aa-aa---g--c---c-a-----a-t-ca-gt--
taactta-g-ttctttcaagttgtc--ccaacacaagtc-gattgtgtggaacc--ctga
a---t-t--tt--gt-acaatg--
>DNA11TA1B_DR|99852
---actc-acaa-attt-a--tg---a-cg-tttg----ctg-t-t-tgttcaaactact
-a-------a-aa-a-atgagctgaaacaaca-caatt-tttt--------------ttt
tt-t---t---gggggg-----------gggg--g-gcaactt-a-attgttt-tatgtt
atgttctgttgacaattta-t-----aa-aa---a--tgt-taa-----a-c-aa-at--
taactta-a-ttccttcatgttgtc--ccaacacaaaac-gattgtggaaccc-------
------------------------
>DNA11TA1B_DR|99853
----ctc---a--a-aa-a--tt---g-ca-tttc----ttg-t-t-tgttcaaattata
-t--a-t-gt-aa-a-attagctgaaacaata-cgact-cttgag--------------c
tt-t---c---cggg---------------gg--g-acagctt-a-attgttt-tatgtt
caatcaacttac-a-tttg-t-----aa-aa---aaaa---t-a-----a-t-ca-tt--
taatcta-a-ttcctttatgttgtc--ctaac--aaatc-aattgt--------------
------------------------
>DNA11TA1B_DR|99854
--cactc---aa-a-aa-t--g----a-ca-tttg----atg-t-t-tgttcaaactact
-g--a-a-a---------------------ca-caatt-cttaaa-------------tt
ca-t---t---tttgg---------------t--g-ataactt-a-attatgt-tgt---
---tgaacttaa-a-tttc-t-----aa-aa---a--c---a-a-----a-t-aa-at--
taactta-a-ttccttaat-----------------------------------------
------------------------
>DNA11TA1B_DR|99855
--------------------------a-tg-tttg----ctt-t-t-tgttcaaactact
-t--c-------------------aaacaaca-catat-cttgagt-------------t
ct-t---t-------------------gggga--g-acaactt-a-aatttct-tatgtt
cattctacttca-a-tttg-t-----aa-aa---a--c---t-a-----g-t-aa-gt--
taact----------------------------caaatc-gttagtgtgaaacc--cagc
a--tt-t---t-t---acagtg--
>DNA11TA1B_DR|99856
------------------------------------------------------actact
-t--a-t-tt-ca-a-atgagctgtaacaaca-ccatt-cttg---------------ct
tttt--aggg------------------------g-ataac-t-a-atagttt-tatgtt
cagtccacttat-a-ttt--t------a-aa---a--c---cca-----t-t--aagt--
taa---------------------------------------------------------
------------------------
>DNA11TA1B_DR|99857
---------------aa-a--cg---a-cg-tttt----ctc-t-t-tgtttaaactact
-t--a-t-tt-aa-a-attaggtaaaacaaca-gaatt-cttgag-------------tt
tt-t---t---tggt---------------ag--c-ataactt-a-attttta-aatttt
cgatccatttac-a-tttg-t-----aa-aatata--a---t-a-----a-t-aa-at--
aaatcca-a-ttcctttattttgtc--caaacacaaatc-gattgtgtggaaca--cagc
a--at-t--gt-t-t-aca-----
>DNA11TA1B_DR|99858
--cactc---aaaa-aa-g--tg---a-tg-tttg----ctg-t-t-tgttcaaattact
-t--a-t-tt-aa-a-atgagccgaaacattt-taaaa-ttaaac-------------at
tt-t---t---ttgggtgaa------------------aacta-a-at-agtt-ttatat
gaa--------------------------aa---a--c---t-a-----a-t-aa-gt--
taactta-a-ttcctcattgttgtc--ccaccacaaatt-gattttgtggaacc--cagc
a---t-t--tt-t-t-acagtg--
>DNA11TA1B_DR|99859
--------------------------a-ca-tttgctgtttt-t-t-ttttcaagctact
-t--a-t-tt-aa-a-ttgagctaaaacaaca-caatt-cttga--------------tt
tt-t---t---ttt----------------gt--g-acaactt-a-attgttt-tatgtt
caatccgccca-------------------------------------------------
-aactta-g-ttcattcatgttaag--tt-------------------------------
------------------------
>DNA11TA1B_DR|99860
-----tc---aa-a-aa-t--at---a-ta-tttg----ctg-t-t-tgttcaaaatact
-t---------------gatactacatcaaca-caatt-cttgat-------------tt
gt-t---t--------------------ataa--g-aacaact-t-atttttt-tatgtt
caatcaacttaa-a-tttg-t-----aa-aa---a--c---c-a-----a-t-aa-gt--
taacttt-a-ttcttttatgttgtc--ctaacacaaatc-gagtgtgtggaacc--cagg
a---t-t--tt-t-a-cag-----
>DNA11TA1B_DR|99861
--cactt---ta-a-aa-a--aaa--t-gt-tttg----ctg-t-t-tgttcaagctact
-t--g-t-tt-aa-a-ctgagctgaaacaaca-caatt-ccttaggt------------t
tt-t---t-------------------tt-gg--c-acaacct-a-attgttt-tatatt
caatccacttaa-a-ttag-t-----aa-aa---a--a---a------------------
-----ta-a-ttt-----------------------------------------------
------------------------
>DNA11TA1B_DR|99862
------------------------------------------------------------
------------------------------------------------------------
--------------------------------------aactt-a-attgttt-tatatt
caaaccacttaa-a-tttg-t-----aa-aa---a--a-----c-----a-t-at-gt--
taactta-a-ttccttcatgttatc--ccaacacaaatc-gattctgttgaacc--aact
a-----tg-ta-g-t-ttaaagc-
>DNA11TA1B_DR|99863
----------------------g---a-ca-ttta----ttt-t-t-g-ttcaagctact
-a--a-t-gt-ga-a-atgagctgatacaata-ccatt-cttgagttgttgtttttgttt
tt-t---t---ttgt-------------------g-acaactt-a-atttttt-tatgtt
caatccacttaa-a-tatg-c-----aa-t------------------------c-tg--
taactta-a-ttccctcatgttgtc--ccaacacagatt-gattgtgtggaacc--caac
a---t-t--tt-t-t-tacagtg-
>DNA11TA1B_DR|99864
-cgctca---ag-a-aa-a--tt---a-tgct--------ag-c-t-tgttcaaactgct
-t--a-t-tt-aa-a-atgagcttaaacaaca-caatt-ctagagattttt-ttttttat
tt-t---t---t------------------gg--g-acaactt-a-attgttt-tatgtt
caaactgtttaa-a-taga-t-----at-aa---a--------------a-t-aa-gt--
taactta-a-ttccttcatgttgcc--ccaacacagatc-gattgtgtggaacc--atta
t---t-t--tt-t-t-acagt---
>DNA11TA1B_DR|99865
---acac---aa-a-aa-a--at---a-ca-tttg----ctg-t-t-tgttcaaactact
-t--a-t-tt-ataa-atgagcggaaactaca-caact-cttgat-------------tt
tt-t---t--------------------------g-tttgtttta-actgttt-tatgct
caatcaacttaa-a-tttg-----------------------------------------
------------------------------------------------------------
------------------------
>DNA11TA1B_DR|99866
--cactt---aa-a-aa-t--at------a-tttg----ctg-c-t-tgttcaaactact
-t--a-t-tt-aa-t-atgagctgaatcaaca-cagtt-cttgac--------------a
tt-t---t---tttggggta-------ggtcg--g-gcagcct-a-attgttt-tatgtt
caatccacttaa-a-tttg-t-----aa-aa---a--c---t-a-----a-t-aa-gt--
taactta-a-ttccttcatgctttc--ccaacacaaatt-gattgtgtggaacc--caac
a---t-t--tt-t-t-acagtg--
>DNA11TA1B_DR|99867
--------------------------a-tg-tttg----ctg-t-t-tattcaaactact
-t--a-t-tt-ta-a-atgagctgaaacaaca-caatt-ccaagt-------------tt
tt-t--------------------------ga--g-acaaatt-t-attgttt-tatgtt
caatctacttca-t-tttg-t----aaa-aa---a--t---g-a-----a-t-aa-gt--
tgtctta-a-ttcctttatcttgtc--tcaaaacaaatc-aattgt--------------
------------------------
>DNA11TA1B_DR|99868
--cactt---aa-a-aa-a--tg---a-cg-tttg----cag-t-t-tgttcaaactact
-t--a-t-tt-aa-a-ataa----------------------------------------
---------------------------------------------------------gtt
caatccatttaa-a-tttg-t-----aa-aa---a--c---t-a-----agt-ta-at--
taagttt-t-ttcttt-------tc--ccaacacaaatc-aa------------------
------------------------
>DNA11TA1B_DR|99869
----------------------------------------------------aaactact
-t--a---tt-aa-a-atgagctgaaacaacc-caatt-attgag--------------g
tt-t-------tt---------------gggg--g-acaactt-c-attgttt-catgtt
caatccacttaa-a-tgtt-t-----aa-aa---a--c---t-c-----a-t-ga-gt--
taactta-a-ttcc------ttgtc--tcgacataaatt-gattgtgtggaacc--cagc
---at-a--tt-t-t-agagtg--
>DNA11TA1B_DR|99870
-----ct--caa-a-aa-a--------------tt----aca-t-t-tactcagactgct
---ta-t-tt-aa-a-ataaactgaaacaata-caatt-cttg------------agagt
at-t---c---tt-----------------gc--g-gcaactt-a-atagtt-t-acatt
caatccacttaa-a-tttg-c-----aa-aa---a--a---t-a-----a-a-aa-gt--
taactta-a-ttccttcatgttttt--ccaacacaaata-gattttgtggaacc--cagc
a---t-------------------
>DNA11TA1B_DR|99871
--cactc---aa-a-aa-g--ta-----tg-tttg----ctg-t-t-tgtttaaagtatt
-t--a-t-tt-aa-a-atcagctgaaacaaca-cactt-tttgat--------------t
tt-t---t--------------------gggg--g-gggactt-a-attgttt-tatgtt
caatccacttaa-a-tttg-t-----aa-aa---a--c---t-a-----a-t-aa-tt--
taactta-a-ttcctttatgttgtc--ccaacacaaatc-aat-tagtagaacc--cagc
a-----t--tt-t-t-acagtg--
>DNA11TA1B_DR|99872
--cactc--aaa-a-a----------a-ag-tttg----aag-t-t-tgttcgaactact
-t--a-t-tt-aa-a-attagctgaaactaca-caatt-gttgag---------------
tt-t---t---ttgc--------c------ac--g-acaattt-a-attgttt-tatgta
caatttaattaa-a-tgtg-----------------------------------------
---ctta-a-ttccttcatgttgtc--ccaacacaaatc-gattgtgtggaacc--caac
a---t-t--tc-t-t--aagtg--
>DNA11TA1B_DR|99873
--cactc---aa-a-aa-a--ca---a-cg-tttg----ttg-t-t-tgttcaaactaat
-t--a-t-at-aa-a-aggagctgaaccaaca-ctttt-cttga-g------------tt
tt-t---t---------------------ggg--g-acaactt-a-attg-tt-tatgtt
-----cacttaa-a-attg-t-----ta-aa---a--c---t-a-----g-t-aa-g---
------------------------------------------------------------
------------------------
>DNA11TA1B_DR|99874
------------------------------------------------------actact
-t--t-a-tt-aa-a-aggagctgaaacaaca-caatt-cttta---------------a
gt-t---t---ttta---------------ga----acagctt-a-atagttt-taagtt
caatccacctaa-a-tttg-t-----ga-aa---a--c---t-t-----a-t-aa-gt--
taactta-a-ttccttcattttgta--tcaacacaaacc-g-------------------
------------------------
>DNA11TA1B_DR|99875
---------------------------------------ctg-t-t-tgtttaaactgct
-t--a-t-tt-aa-a-atgagctgaaacacca-caatt-ccttcatga----------tt
tt-t---t---tctt----------------t--t-acgactt-g-attgtct-tataag
caatccacttaa-a-tttg-t-----gt-aa---a--c---t-a-----a-t-aa-gt--
taactta-a-ttccttcatgttgtc--cagacacaaatt-gattgtgtagaacc--cagc
a-----t--tt-t-t-gcagtg--
>DNA11TA1B_DR|99876
----------------------------------------------------------ct
-t--t-t-tt-ta-a-atgagttgaaacaaca-ctatt-cttaa--------------tt
ag-t---t---ttg-----------------g--g-actactt-a-tttgttt-tatgtt
caatccacttaa-a-tttg-t-----aa-aa---a-------------------------
--------------------------------------c-aattacgttaactt------
------------------------
>DNA11TA1B_DR|99877
------------------------------------------------------------
-----------------tgagcagaatcaaca-caatt-ctt------------------
--------------------------------------------a-at--tt--------
-----------------------------aa---a--a---t-a-----a-------t--
taagcta-a-------------------------aaacc-tattttgtggaacc--cagc
a---t-t--tt-t-t---------
>DNA11TA1B_DR|99878
----------aa-a-aa-a--ag---a-ct-tttg----ctc-c-t-tgttcaaactact
-t--c-t-tt-aa-a-atgagttgaatcaaca-caatt-ctcacgttt------------
tc-t------------------------gggg--a-aaaacct-a-actgttg-tatgtt
ccgtccactt--------------------------------------------------
------------------------------------------------------------
------------------------
>DNA11TA1B_DR|99879
---actt---aa-a-aa-a--ag---a-tg-tttg----gtg-t-t-tgtttaaacgact
-t--a-t-at-ga-a-atgtgctgaaacaaca-caatt-cttgagt------------tt
tg---g----------------------------g-acaacct--atttgttt-catgtt
taatccacttaa-a-tttg-c-----aa-------------------------aa-gc--
taactta-a-ttattttatgttgcc--ccggcacaaatc-gattaggtggaacc--ta--
------------------------
>DNA11TA1B_DR|99880
------------------------------------------------------------
---------------------------caaca-caatt-cttgagt------------tt
t--t---tgag-------------------------aaaactt---attgttt-tatatt
caatt---tcaa-a-tttg-c----aaa-aa---c--c---t-a-----a-ttaa-ct--
taacttaa--taccttcatgttgcc--ccaacacaatac-gattgtgtggaacc--cagc
-----at--tt-t-ttacagtg--
>DNA11TA1B_DR|99881
--------------------------a-ca-tttg----gtg-t-t-tgttcaaact-at
-t--a-t-at-aa-a-atgggttaaaacaaca-caact-cttaa-g------------tt
tt-t---t---------------------ggg--g-acaactt-a-attgttt-tatgtt
caatccacttaa-a-tttg-c-----aa-ga---a--c---c-a-----g-t-at-gt--
taactta-a-ttacttcatgttgcc--ccaacacaaatc-aattacaattatca--cagc
a-----t--ttct-t---------
>DNA11TA1B_DR|99882
--cattc---ta-a-aa-a--gg---a-cg-tttg----ttg-t-t-tgttaaaactact
-t--a-t-tt-aa-a-atgagatgaaacaaca-caatg-cttgat--------------t
tt-t----------------------ttttgg--g-acaactt-a-attgttt-tttgtt
caatccacttaa-a-ttca-t-----aa-ta---a--gc-------------------ag
taactta-a-ttccttcatgttgtt--ccaacacaaatc-ggttatgtggaacc--aaga
c---t-t--tt-t-t-actgtg--
>DNA11TA1B_DR|99883
cacccaa---ag-a-t--a--ct--------tttg----ctg-t-t-tgttcaaactact
-a--a-t-tt-aa-a-atgacctgaagcaaca-caatt-attacgt-------------t
tt-t---t---a------------------gg--a-g-agctt-a-attgttt-taggtt
caatccacttaa-a-tttg-t-----aa-ca---a--c---t-a-----a-c-aa-gc--
tagctta-a-ttccttcatg----------------------------------------
------------------------
>DNA11TA1B_DR|99884
-----------------------------------------g-t-t-t------------
------------------------------------------------------------
---t---t---ttgg---------------gc--g-acaactt-a-attgttt-tatgtt
caatctacttac-a-tttg-t-----aa-aa---a--c---t-a-----a-t-aa-gc--
taactta-a-ttccttcatgttgtc--ccaacacaaatc-gatta--------a--cctt
t---t-t--tt-t-t-acagtg--
>DNA11TA1B_DR|99885
-----------a-a-aa-a--tg---c-cg-tttg----cca-t-t-tgttcaaactact
-t--a-t-tt-aa-a-atgagctctaacaaca-caatt-gttgag---------------
tt-t---t---tttg---------------gg--a-acaactt-a-attgttt-tatgtt
caatccacttat-a-tttg-t-----aa-aa---a--c---t-a-----a-t-aa-gc--
taactta-a-tcaatttgtgttggg--gcaacacaagca---tagtgtggaacc--aag-
a---c-t--tt-t-t-tacagtg-
>DNA11TA1B_DR|99886
------------------------------------------------gtttaaactact
-t--a-a-tt-aa-a-atgagttgaaacaaca-caatt-cttagag-------------t
tt-t---t---tg---------------gggg--g-acaactt-a-attgtta-tatgtt
caatccacttaa-a-tttg-t-----ta-aaa---------g-a-----t-t-ca-gt--
taac--------------------------------------------------------
------------------------
>DNA11TA1B_DR|99887
--cactc---aa-a-aa-a--a----------tgg----ctg-t-t-tgttcagactact
-t--a-t-tt-aa-a-atgaatttaaacaaca-caaat-cttgag--------------t
tt-c---t---ttgg----------------g--g-acaactt-a-aatgttt-tatgtt
caatccacttta-a-tttt-t-----aa-aa---a--c---t-a-----a-t-aa-gt--
taactta-a-ttccttcatgttgtt--ccaaaataaatc-gattgtgtggaacc--cagt
at-tt-t--tt-t-t-acagtg--
>DNA11TA1B_DR|99888
------------------------------------------------------------
--------------a-atgagctgaaacaaca-catt---tcttg-------------ag
tg-t---t---ttgg--------a------gg--g-acaactt-a-attgttt-taagtt
taacctaatgga-a-tttg-t-----ta-aa---a--a---g-a-----a-t-aa-gt--
t----------------------------gacacaaatc-gattgtgtggaacg--cagc
a-----------------------
>DNA11TA1B_DR|99889
------------------------------------------------------------
-----------aa-a-atgaatgagaataaca-cttct-tttg-------------t-tt
tt-t---g---ggg-----------------g--g-acaactt-a-attgttt-catgtt
cattccacttca-a----------------------------------------------
-------------cttcatattgtc--ccaacacaaatc-gattatgtgcaacc--aagc
a---t-t--tt-t-t-acagtg--
>DNA11TA1B_DR|99890
----ctc---aa-a-aa-a--tt---a-cg-tt-------ta-a-t-tgttcaaactact
-t--a-t-tt-aa-a-atgagctgaaagag------------------------------
----------------------------ttca--a-acaaatt-a-attgttt--atgtt
caatccacttaa-a-tttg-t-----aa-a-------------a-----a-t-ct-gt--
taactta-a-atccttcatgttgcc--ccaaaacaaaat-gattgtgtggaagc--cagc
a---t-ttttt-t---acagtg--
>DNA11TA1B_DR|99891
------------------------------------------------------------
------------------------------------------------------------
--------------------------------------------------ttt-tttgtt
taatccacttac-a-tttg-t-----aa-aa---a--aaaaa-a-----a-c-ta-ac--
taactta-a-ttccttcttgttgta--ccaacacaaatt-gattgtgtggaact--caaa
g-cat-t--tt-t-t-acagtg--
>DNA11TA1B_DR|99892
-------------------------------gttt----atg-c-t-tgtttaaactact
-t--t-t-tt-----------ctgagtcaaca-caatt-cttga--------------gt
tt-t---t---tt----------------agg--g-gcaattt-a-attg-tt-tatgtt
caatctactt-a-a-atta-a-----aa-aa---a--c---t-a----------------
------------------------------------------------------------
------------------------
>DNA11TA1B_DR|99893
--cactc--aaa-a-at-a--ca--------tttg----ctg-t-t-tgttcaaac----
-t--a-t-tt-aa-a-atgagctaaaac--aa-caatt-cttaat-----------gggt
tt-t--------------------------tt--t-gtgac---a-attgttt-tatgtt
cattctatttac-a-tttg-t---------------------------------------
------------------------------------------------------------
------------------------
>DNA11TA1B_DR|99894
-------------------------------tttg----ctg-g-t-tgttcaaactatt
-t--a-t-tt-aa-a-atgagctgaatcaa-----------agattttt------ttttt
tt-t---t---tttg---------------ga--g-acaactt-a-attgttt-tatgtt
caatccacttaa-a-tttg-t---------------------------------------
------------------------------------------------------------
------------------------
>DNA11TA1B_DR|99895
--cactc----a-a-ataa-------a-tattctg----ttg-t-t-tgtttaa---act
ct----t-c----------------atcgaac-tcttc-tt--acgttttttt----ttt
tt-t---t---tt--------------------------actt-a-attgttt-tatgtt
cgatcgacttaa-a-tttg-c-----aa-aa---a--c---t-a-----a-t--atgt--
taactta-a-----ttcatgttgtc--ccaacacaaatt-gattgtggggaacc--tagc
------------------------
>DNA11TA1B_DR|99896
----------------a-a--ca---a-ca-tttg----ctg-a-t-tgttcaaactaaa
-caaa-t-ga-ca-a-cataactgaaagaaaa-ccatt---------------------c
tt-t------------------------atgg--g-acaactt---aattttt-tatgtt
caatccatttaa-a-tttg-t-----ac-aa---a--c---t-a-----t-t-aa-gt--
taactta-a-ttcatgagtgttgtc--ccaatacaaatt-gattgtgtagaacc--cagc
a-----tattt-t---acagt---
>DNA11TA1B_DR|99897
----------------a-a--tg---a-tg-ttag----ctg-t-t-tgttcaaactact
-t--a-t-tt-ca-a-atgagctaaaacaata----------------------------
--------------------------------------------a-atcattt-tatgtt
taatccacttaa-a-tttg-t-----aaaaa---t--c---t-a-----a-t-aa-gt--
ttactta-a-----tttatgttgtc--ccaacacaaatt-aatt----------------
------------------------
>DNA11TA1B_DR|99898
------c--ctc-a-aa-a--at---a-tg-tttg----cca-t-t-tgttcaaattact
-t--g-t-tt-aa-a-atgagctgaaacaaca-caatt-gttgagt-------------t
tt-a---t---ttagg------------------g-acaacat-a-attgtct-tttgtt
caatctactcaa-a-tttg-t-----aa-a-------c---t-a-----g-c-tg-gt--
taaccta-a-ttacttcatgttgtc--ccaacacgaatc-agttgtgtggaaca--caat
a---t-t--tt-t-cacagtg---
>DNA11TA1B_DR|99899
------------------a--aa---a-tg-tgt--------------------------
------------------------gaaacaca-caagt-attgag-------------tt
tt-a---t---ctg----------------gg--g-acagctt-a-attgttt-tatgtt
caatctacttgt-a-aaaa-c-----ga-at---a--------a-----g-t-ta-gtaa
aaagtta-a-ttccttcatgttgtc--ccaacacaaatc-aattgtgtggaacc--cagt
g---t-t--tt-t-c-acattg--
>DNA11TA1B_DR|99900
----------ca-g-aa-a--ag---a-ca-tttg----ctg-t-t-tgttcaaactact
-a--a-t-tt-aa-a-tcgagctgaagcaaca-caatt-cttaag-------------tt
tt-t---t---g----------------gagg--g-acaactt-a-attttat-tatgtt
cagtccacttaa-a-tgtg-----taaa-aacaac--t---a-g-----c-t-aa-gt--
taaccta-t-ttgcttcatgttgtc--ccaacacaaatc-gattgtgtgaaacc--cagc
a---t-t-----------------
>DNA11TA1B_DR|99901
----------aa-a-aa-a--cg---a-tt-tttgcta-----t-t-tgttcaatttgct
-t--a-a-tt-aa-a-ttgagctgaaacaaca-aattt-ctcta-------------ttt
tt-t---t---ggg----------------tg--t-acaactt-a-attgttt-tatgtt
caatccacttac-a-tttg-t-----aa-aa---a--c---t-a-----a-t-aa-gc--
ttcttca-----------tgttgtc--caaacataaact-gact----------------
------------------------
>DNA11TA1B_DR|99902
--cactc---aa-a-aa-a--ct---a-tg-tttg----ctg-t-t-tgttcaaactact
-t--a-t-tt-aa-a-atgagttgaagcaaca-tattt-cctgag--------------g
tt-t---t---ttggg---------------g--a-acaactt-a-cttgttt-tatgtt
caatctacttaa-a-tttgtt-----aa-aa---a--c---t-a-----a-t-aa-gt--
taactta-a-ttaattctcgttgtc--ccaacacaaatc-aattgtgtggaacc--cagc
a---t-g--tt-t-t-acagt---
>DNA11TA1B_DR|99903
--cactc----a-a-aa-a-------a--g--tt------tgccgt-tgttcaaacta--
----a-t-tt-aa-a-atgagccgatactaca-caatt-tttg-----------------
------------------------------------------t-c-aggtatt-ta-gtt
caatccacttta-a-tttg-t-----ca-aa---a--t---c-a-----g-g-aa-at--
gttcttc-a-ttt-ttc----------tcaacacaaatt-gagtgtgtggaacc--cagc
a-----t--tt-c-tttcagtg--
>DNA11TA1B_DR|99904
--cactc---aa-a-aa-a-aa---ga-tg-tttg----ttg-t-g-tgt----------
-----------aa-a-ataagctgaaacaaca-caatt-cttg-------------aagc
tt-t---a---ttttg---------------g--a-ggcaact-c-caaatgt-tatgtt
cagtccacttca-a-tttg-t-----aa-aa---a--a--------ctat-t-ac-gt--
taacttg-a-ttccttcctgttgtc--ccaacacaaatc-aaatgtgtggaact--c-gc
t---t-t--tt-t-t-ata-----
>DNA11TA1B_DR|99905
----aca---ca-c-aa-a--at---a-tt-tttg----att-c-t-tgttcaa---att
-c--a-t-tt-aa-a-atgagttgaagcaaaa-caatt-cttgaggtt------------
tt-t------------------------gggg--g-gcaactt-a-actgctt-tatttt
taatccacttca-a-tttg-t---------------------------------------
------------------------------------------------------------
------------------------
>DNA11TA1B_DR|99906
----------aa-a-at-a--tg--------cgtg----ttg-t-t-tgtacaaaccact
-t--a-t-tt-aa-a-acaagctgaaacaaca-caatt-cttgagtt------------t
tt-t---t----ttg---------------tt--g-aaaactt-c-attgttt-tatgtt
caatccacttaa-a-tatg-t-----aa-aa---a--c---t-a-----g-c-aa-gg--
taactta-g-ttcatttatgttttc--ttaatcc--att-gattgtttg-aaacc-cagc
a---t-t--tt-t-t-acagt---
>DNA11TA1B_DR|99907
-------------------------------tttg----ctg-c-t-tgttcaaactatt
------------------gagttgaataaaca-caa------aagtt------------t
tt-t---t----tgg---------------gg--g-acaactc-a-attattt-tatgtt
taatccacttaa-a-ttta-t-----aa-aa---a--c---a-a-----a-t-aa-gt--
taac--------------------------------------------------------
------------------------
>DNA11TA1B_DR|99908
------------------------------------------------------------
------------------------------------------------------------
-------------------------------------------------gttc-tatgtt
taatctacctaa-a-ttta-t-----aa-aa---a--ct-gt-a-----a-t-ag-gt--
taactta-a-------catgttgtc--taaacaccaatc-aattgtgaggaacc--tagc
a---t-t--tt-t-t-acagtg--
>DNA11TA1B_DR|99909
--cactc---aa-a-aa-a--tg---t-ta-tttg----ctg-t-t-tgttcaaactact
-t----t-tt-aa-a-atgagctgaaatgact-caaat-cttg-------------agga
tt-t---t---ttgg-------g-------------acaact---------tt-tttttt
caatccatttat-t-tgta-a-----aa-ac--ga--a---t-a-----a-g-ac-ta--
agactta-a-ttccttcgtgttgtc--ctaacacaaatc-gattgtgtggaacc--ccat
t-----t--tg-t-ttacagt---
>DNA11TA1B_DR|99910
--cactc---aa-g-aa-a------ta-tg-tttg----ctg-c-t-agtttaaa----t
-a--t-g-tt-aa-a-aagagctgaa---aca-caatt-atttgg------------ctt
tt-t---t---ggaga---------------g--g-acagcca-a-ataggtt-tatgtt
caatcaacttaa-a-atcg-t-----ca-aa---a--t---a-aca-------ta-ac--
------------------------------------------------------------
------------------------
>DNA11TA1B_DR|99911
---acac----a-g-aata--tg---a-ca-tttg----ct--ctt-tatttaaacca--
----c-t-tt-aa-a-atgagctgaaacaaca-ctgtt-cttgagg------------ga
ca-t---tgtt-----------------------------ctt-a-atttttt-tatgtt
ctatcaacttag-a-tttg-t-----aa-aa---a--aaa-taa-----a-t-aa-a---
taaatta-a-tttcttcattttttc--ctaacacaaatt-aattgtgtggaacc--cag-
a----at--tt-t-tt--------
>DNA11TA1B_DR|99912
--cactc---aaaa-aa-a--ta---a-tg-cttg----ctg-t-t-cgttcaaactact
-t--a-t-tt-aa-a-atgagcttaaacaaca-cagt-----------------------
-------------------------------------------------gttt-tatgtt
caagccacttaa-a-tt---t-----aa-at---a--c---t-a-----a-t-gt-----
tgactta-a-ttccttaatgtt-tc--ccaacacaaatc-gatt----------------
------------------------
>DNA11TA1B_DR|99913
--cactc----a-g-acta--ag---a-ca-tttg----ct--gtt-tattcaaaccact
-t--c-t-tt-aa-a-atgtgatggaacaaca-cagtt-cttgaag------------ct
ta-t---ttcc-----------------------g-acagctt-a-attgttt-tatgtt
---caatcttac-a-tttg-t-----aa-aa---a-------aa-----a-t-at-a---
taa-tta-a-tttctccattttgtc--cgaacacaaatc-aattgtgtgaatcc--cag-
a----at--tt-a-ttaccgtg--
>DNA11TA1B_DR|99914
-------------a-aa-a--aa---t-ta-tatt----gtg-t-t-tgctcaaattatt
-a--t-t-tt-at---atgaggtgaaacaatt-ttaat-attatt-------------tt
ta-t---a---ttaa-----------------------------------------tgtt
caattcacttaa-a-tttg-t-----aa-aa---a--c---t-a-----a-t-aa-gt--
taactca-a-tttctttatgctgtc--ccaacac-aatt-gattgtgtggaacc--caac
a-----t--tt-t-t-acagtg--
>DNA11TA1B_DR|99915
--cacta---ag-a-aa-a--tt---a-gg-tttg----ctg-t-t-tgttcaaactatt
-t--a-t-tt---------------aacaaca-caatt-cttgagtt------------t
tt-a---t----gga---------------gg--g-acaacat-t-attgttt-tatgtt
caatccacttaa-a-tctg-t-----ac-ga---a--c---t-a-----a-a-ag-ct--
aacttta-a-tttcttc---ttgtt--ccaacaaaaatg-gattgtgtg-aaacc-caac
a---t-t--tt-------------
>DNA11TA1B_DR|99916
--cattc---aa-a-aa-a--tt---g-ca-tttg----ttg-t-t-tgttcaagctact
-t--a-t-tt-ta-a-atcagctgaaaaga------------------------------
----------------------------------c-acaatt-----ctgttt-tatgtt
caatcttcttaa-a-tttg-t-----aa-aa---a--tcg---a-----a-t-aa-gt--
taactta-a------ttatgttgtt--ccaactcaaatt-gattgtgtggagcc--cagc
ttttt-t--tt-t-t-acagtg--
>DNA11TA1B_DR|99917
--cactc---aa-a-at-a-----tta-cg-cttg----cca-t-t-tgttcaaactaca
-c--a-t-tt-aa-a-atgaactgaaacaaca-caatt-cttgagt------------tt
ta-t---ttagttaataata--------at----atataactt---attgttt-tacatt
caatccacttaa-a-ttt--------at-aa---a--c---t-a-----a-tagg-tt--
-aacttaa--gttcttcatgttgta--ttaacataaatc-gatggtgtggaact--gaac
-----at--tt-t-ttacagtg--
>DNA11TA1B_DR|99918
----ctc---aa-a-aa-a--tt---a-aa-tgtg----ttg-c-t-tgttcaaactact
-t--a-t-tt-aa-a-atgagctgaaacaaca-caatt-cttgag--------------a
gt-t---t---ttat---------------gg--g-acaactt-a-attgttt-tatgtt
cggtgctcttaa-a-cttg-t-----aa-aa---a------t-a-----a-t-aa-at--
taactta-a-ttcctttatgttgtt--tcaacaaaaatg--------tggaacc--cagc
a---t-t--tt-t-t-acagtg--
>DNA11TA1B_DR|99919
----cac-tcaa-a-aa-g--tg---a-ca-tttgtt-tttt-t-t-tgtttaaaccact
-t--a-t-tg-aa-a-atgagcgaaagcaaca-caatt-cttgag------------gtt
tc-t------------------------ttag--g-acaactt-a-attgctt-tatatt
caatcgacttaa-a-tttg-t-----aa-aa---a--------c-----t-t-at-gt--
taactca-a-tttcttcatgtcatc--ccaacacaaatc-gattatgttgaacc--cagc
g-----tt-tt-c-t-acagtg--
>DNA11TA1B_DR|99920
-----tc--aaa-a-aa-c--t----a-tg-tttg----ttg-t-t-tgtccgagccact
-t--a-t-tt------atgagttaaaacaaca-gaatt-cttgaggg-------------
----------------------------------------------tt--ttt-g-tgat
--a---acttaa-t-tgtt-c-----ta-ta---c--t---c-a-----att-aa-at--
ttgttac-a-ttccttcatgttttc--ccaacacagatc-aattgtccggaacc--catt
a---t-t--tt-t-tac-------
>DNA11TA1B_DR|99921
------c---aa-a-aa-a--tg---g-ca-tttg----ctg-t-t-t-ttcaaactact
-a--a-t-tt-at-a-atgtgctgaaacacaa----tt-cctg-------------agtt
tt-t---t---gggg-------g-------------acagcgt-a-atttttt-tatgtt
ctatccacttac-a-aatg-t-----aa-aa---a--c-------------t-ga-at--
taactta-a-ttcctattatttatt--cattaataatta-aattatgtggaacc--cggc
a-----t--at-t-ttacagtg--
>DNA11TA1B_DR|99922
------------------------------------------------------------
------------------------------------------------------------
------------------------------------------------------tatgtc
caattaacttaa-a-ttag-c-----aa-aa---a--c---t-a-----a-a-aa-gc--
tcactta-a-ttccttcatgttgtc--ccaacactaatc-gattgtgtggaagc--cagt
a---t-t--tt-c-t-acagtg--
>DNA11TA1B_DR|99923
------------------------------------------------------------
----a-t-tt-aa-a-ataaactg---aatca-cagtt-ctt--------------gact
tt-t---t---at-----------------ca--a-aatatat-a-att------ttgat
taatatacttaa-a-ttgg-t-----aa-ca---a--a---t-a-----a-t-aa-gt--
taactta-a-ttccttcatgttgtc--ccaaaacaaatt-gattgtttggaaca--aagc
t---t-t--tt-t-t---------
>DNA11TA1B_DR|99924
--------------------------------ttg----cag-c-t-tgtttaaactact
-t--t-t-tt-aa-a-atgatttaaaactcca-caatt-tttaagt-------------t
ttgt---t---tt---------------ttgg--g-acaactt-a-attgttt-tatgtt
caacctacttag-t-tttg-t-----aa-aa---a--c---g-a-----a-t-ta-gc--
tatccta-a---------------------------------------------------
------------------------
>DNA11TA1B_DR|99925
--cactc--aaa-a-aa-a--tt---a-tg-tttg----ctg-c-t-tgtttaaactact
-t--a-t-tt-aa-a-ataagttgaaacaaca-caatt-gt-------------------
------------------------------------------------------------
--------------------t-----aa-gg---g--t---t-t-----t-t-ag-ga--
tagctaa-t-tcgtttt-------------------------------------------
------------------------
>DNA11TA1B_DR|99926
----------aa-a-aa-a--aa---a-tg-tttg----gta-a-t-tgctcaaactact
-g--a-t-at-aa-a-attagctgaaaaaaat-taatc-cttgag-------------ga
tt-t---t---tttg-------------------g-acaactt-a-attgttc-agtgtt
caatccacgtaa-a-tttg-tt--taaaaaa---a--a---a-t-----t-a-aa-gt--
taactta-a-ttccttcatgttgtc--ctagttcaaatc-tattgtgtggaacc--cagc
a-ttt-t--t----a-acagtg--
>DNA11TA1B_DR|99927
------------------------------------------------------------
----------------------------------aatt-attga-------------gta
tt-t-----------------------attgt--g-acaactt-a-attgttt-tatgtt
caacccacttaa-a-ttca-a-----aa-aa---a--t---t-a-----a-t-ta-aa--
caagtta-a-ct---taattcggtc--tcagcacaaatg-tattgtgttgaacc--tagc
a---t-t--tt-t-t-acggtg--
>DNA11TA1B_DR|99928
--cactc---aa-a-aa-a--tt---a-ag-tttg----ctg-c-t-tgttcaaaccacg
-t--a-t-tt-aa-a-atggattgaaacacaa-attgt-aattta-------------tt
ta-tttgg---ttag---------------gg--g-gggacta-a-ataattt-tatgtt
aaattgacttaa-a-tttg-t-----ca-aa---a--c---t-a-----a-t-ta-tt--
taactta-a-ttcctttatgttgtc--ccaacacaaatc-gactgtgtggaatc--cagc
a---t-t--t--------------
>DNA11TA1B_DR|99929
-------------------------------------------tat-taattaagctaat
-t--a-t-tt-aaca-ataagctgaatcaata-aaatt-atttagt------------tt
tg-t---t---tttttttgt----tttttttg--a-acagctt-a-attgttt-ta-gtt
caat-------a-a-tttg-t-----aa-aa---a--t---c-a-----t-t-aa-----
------------------------------------------------------------
------------------------
>DNA11TA1B_DR|99930
------------------------------------------------------------
------------------------aaacgaca-caatt-cttgat------------ttt
gt-t------------------------ttgg--g-acaactt-a-attgttt-tatgtt
taattcacttac-a-tttg-t-----aa-ag---c--a-----a-----a-t-aa-tg--
taactta-a-ttccttcatgatgtc--tcaacacaaatc-ggttttgtagaacc--cagc
a-----tc-t--------------
>DNA11TA1B_DR|99931
---------------------------------------ctg-a-t-tgttcaagctact
-t--g-c-tt-aa-a-ataagctgaaacaaca-caatt-ctggag------------ttt
tt-t---t---tttt---------------gg--g-acaacat-a-actgttt-tatgtt
caaaccacttaa-a-tttg-t-----aa-aa---a--c---t-a-----g-t-aa-gt--
taactt---------------tgtc--ccaacacaaatc-aattgtat------------
------------------------
>DNA11TA1B_DR|99932
--cactc---aa-a-aa-a----------g-ttag----ctg-t-t-tgttcaaactact
-t--a-t-tt-at-a-atgagttgaaacaaca-ctatt-cttaaattttt------attt
tt-t---t---ttgggtggg---ggggggggg--g-gcaactt-a-attgttt-tatgtt
caattcacttaa-a-tttg-t-----aa-aa---a--c---c-t-----a-------a--
taagtaa-a-cttcatttcactttt--ctaacacaagtt-gattgtgtggaacc--cagc
a---g-t--tt-t-t-gcagtg--
>DNA11TA1B_DR|99933
--actca---aa-a-ca-a--ca---t-ta-tttg----ttg-t-t-tgtttaaactact
-t--a-t-tt-aa-a-atgagctgaaacaacg-caatt-cttcag---------------
gt-t---t---catt---------------gg--g-acaactt-a-attgttt-tatgtt
cattccacctaa-a-ttac-t-----aa-aa---a--c---t-a-----a-t-aa-gt--
taacttc-c-g----tcatattgtc--ccaaaacaaatc-gattgtgtggaacc--cagt
a---t-t--tt-t-t-a-------
>DNA11TA1B_DR|99934
-------------a--------------------------------------aaa-tact
-t--a-t-tt-aa-g--t--gttgaagcaat--caatt-cttaag------------ttt
at-t-------------------------ggg--g-gcaactt-g-actgttt-tatgtt
caactcactta--a-ttta-t-----aa-aa---a--c---a-a-----t-c-aa-gt--
taaccta-a-ttcttt--------------------------------------------
------------------------
>DNA11TA1B_DR|99935
----------------------------------------------------aaa-cact
-t--a-t-tt-aa-g--t--gttgaagcaat--caatt-cttaag------------ttt
at-t-------------------------ggg--g-gcaactt-g-actgttt-tatgtt
caactcactta--a-ttta-t-----aa-aa---a--c---a-a-----t-c-aa-gt--
taaccta-a-ttcttt--------------------------------------------
------------------------
>DNA11TA1B_DR|99936
-------------a--------------------------------------aaa-tact
-t--a-t-tt-aa-g--t--gttgaagcaat--caatt-cttaag------------ttt
at-t-------------------------ggg--g-gcaactt-g-actgttt-tatgtt
caactcactta--a-ttta-t-----aa-aa---a--c---a-a-----t-c-aa-gt--
taaccta-a-ttcttt--------------------------------------------
------------------------
>DNA11TA1B_DR|99937
----------------------------------------------------aaa-cact
-t--a-t-tt-aa-g--t--gttgaagcaat--caatt-cttaag------------ttt
at-t-------------------------ggg--g-gcaactt-g-actgttt-tatgtt
caactcactta--a-ttta-t-----aa-aa---a--c---a-a-----t-c-aa-gt--
taaccta-a-ttcttt--------------------------------------------
------------------------
>DNA11TA1B_DR|99938
----------------------------------------------------aaa-cact
-t--a-t-tt-aa-g--t--gttgaagcaat--caatt-cttaag------------ttt
at-t-------------------------ggg--g-gcaactt-g-actgttt-tatgtt
caactcactta--a-ttta-t-----aa-aa---a--c---a-a-----t-c-aa-gt--
taaccta-a-ttcttt--------------------------------------------
------------------------
>DNA11TA1B_DR|99939
-------------a--------------------------------------aaa-tact
-t--a-t-tt-aa-g--t--gttgaagcaat--caatt-cttaag------------ttt
at-t-------------------------ggg--g-gcaactt-g-actgttt-tatgtt
caactcactta--a-ttta-t-----aa-aa---a--c---a-a-----t-c-aa-gt--
taaccaa-a-ttcttt--------------------------------------------
------------------------
>DNA11TA1B_DR|99940
-------------------------------------------------ttcaaactgct
-t--a-t-tt-aa-a-atgagctgaaacaaca-caagt-cttca--------------gt
tt-t---t---ttgg-----------ggggtg--g-acagttt-a-tttgttt-tatgtt
caatccacttaa-a-tttg-t-----aa-aa---a--a---a-a-----a-------a--
aaa-------------------------------aaacc-taatacgttaactt--aatt
g---c-t--tc-a-t-gttgtcc-
>DNA11TA1B_DR|99941
--cactc---aa-a-aa-t--g--------gtttg----ctg-t-t-tgttcaaactgct
-t--a-t-tt-aa-a-atgagctgaaacaaca-cagtt-c--------------------
tt-t---t---ctg------------------------aactt-a-attgttt-tatgtt
caattaacttaa-a-tt-------------------------------------------
------------------tgttgcc--ccaacacagatt-gcttgtgtggaacc--cagc
a---t-t--at-t-t-tca-----
>DNA11TA1B_DR|99942
------------------------------------------------------------
---------t-aa-a-atgagcataaaaaaca-caatt-cttgagt-------------t
tc-a---t---gtggg------------------a-acaactt-a-attgttt-tttgtt
caatccactcaa-a-tctg-t-----aa-aa---a--c---t-a-----a-t-aa-gt--
tacctta-a-ctctttcatcttgca--ccaacaccgaca-a----------------agc
a---t-t--tt-t-tacag-----
>DNA11TA1B_DR|99943
--cactc---aa-a-aa-c--at---g-ag-cttg----ctg-t-t-tgttcaaactgct
-t--t-c-tt-aa-a-atgagctgaaacaaca-caatt-cttgag---------------
tt-t---t---tggg---------------gg--g-acaactt-a-attgttt-tatgtt
caatccaattaa-t-tttg-t-----aa-aa---a--c---t-a-----a-t-aa-gt--
taactta-a-tttcttcatgttgtc--cgaacacaaacc-agttgtgtggagcc--cagc
a-----t--tt-t-a-acagtg--
>DNA11TA1B_DR|99944
--------------------------a-tg-tttg----cag-t-t-tgttcaagctaat
-t--a-t-at-aa-a-atgagctaaaacaaca-caatt-cctgag---------------
tt-t---t---ttgg---------------ga--g-ggaaacc-t-attgctt-tatgtc
caatccactaaa-a-attg-t-----aa-aa---aaac---t-g-----a-c-aa-gt--
taactta-a-atccttcatgatgac--caaacctaaatc-gattgcgtggaacc--cagc
t---t-tt-tt-t-----------
>DNA11TA1B_DR|99945
----------aa-a-aa-a-aaa--ca-tt-gttg----ctg-c-t-tgtttcaactcat
-t--t-c-aa-at-a-agtagtttgatcaacg-c--tt------a-----------aggt
tt-t---t---tgg--------------------g-gcagcta-a-attgttt-tatgtt
cactccacttga-a-cttc-t-----a---------------------------------
------------------------------------------------------------
------------------------
>DNA11TA1B_DR|99946
-------------------------------------------------tcaaaactact
-a--g-t-at-aa-a-ttatgctaaaacaaca-caatt-cttg-------------agtt
at-t---t-------------------ggcga--g-acaagtt-a-attgttt-tatgtt
caatccacttga-a-catc-a-------------a--c-----t-----act-aa-gt--
taacttaaa-ttcctttatgttgctaac------atc---aattaaatgaaacc--cata
a-----t--tt-t-taacagtg--
>DNA11TA1B_DR|99947
--cactc------aaaa-a--tg---a-ca-tttg----ctg-t-t-tgtttaaactact
-t-ta-t-tt-ac-t-ctgagctgaa---aca-caatt-cttg--------------agt
tt-t---t---tgggg--------------gg--g-acaactt-a-attgttt-tatgtt
caatccactta-------------------------------------------------
--------a-ttacttcatgttgtc--tcaacacaaacc-gattgtgtgtaatc--cagc
a---------t-t-taacagtg--
>DNA11TA1B_DR|99948
--cactc---aa-a-aa-a--ta---a-------------tg-t-t-tgttcaaactact
-t--a-t-tt-aa-a-ttgagctgaaacaaca-caatt-cttaag-------------tt
tt-t--tt---tt---------------------t-ttggaac-a-acttttt-tatgtt
caatccacttac-a-ttta-t-----aa-aa---a--c---t-a-----a-t-aa-ga--
tcacttg-t-tttcattatgtt--------------------------------------
------------------------
>DNA11TA1B_DR|99949
--cactc---aa-a-aa-a--ga-----ca-attg----ctg-t-a-tgttcaaggtagt
-t--a-t-tt-aa-a-at-------gaaaaga-caatt-attgag--------------t
gt-t---t---tta-----------------t--g-acaactt-a-attgttt-tattat
caatccacttaa-a-tttg-t-----aa-aa---g--c---t-a-----a-t-aa-at--
taactta-a-ttccttcatgttgtt--tcaacacaaatc-gattgtgtggaacc--caga
a-----c--tt-t-t-acagtg--
>DNA11TA1B_DR|99950
----------------------------------------tg-t-t-tgttcaaataact
-t----aattaaa-a--tgagctgatgcaac-tcaatt-ccta-------------catt
gt-t---t---taag-------------------g-ataactt---attgttt-tatgtt
caatccccttaa-a-tgtg-t-----a--aa---a--c---t-a-----a-t-aa-gt--
taat-------tgcttcacgttgtc--ccaacacaaatt-aat-----------------
------------------------
>DNA11TA1B_DR|99951
--cgctc----a-a-aa-a--at---g-ac-gttg----cta-t-t-tgttcaaactact
-t--a-t-tt-aa-a-atgagctgaaatatca-caatt-cttgagt-------------t
tt-t---t--------------------ggtg--a-acagctt-a-attattt-tatatt
caattcacttat-a-tttg-t-----aa-aa---a--c-----a-----t-a-ta-ag--
taactta-a-ttccgtcatgttgtt--ccaacacaaata-gattgtgtggaact--cagc
a---t-t--tt-------------
>DNA11TA1B_DR|99952
--cactc--aaa-a-aa-a--ta---a-ct-tttg----ctg-t-t-tgtttaaactact
-g--a-t-ttaaa-a-atgagccaaaacagca-caatt-tttgag------------ttt
tt-t---t---tttttg-----------------g-acaactc-a-attgttt-tatatt
caac-------------------------------------g-a-----a-t-aa-at--
taatgcg--attctgtcatgttgtc--aaaatacaaatt-gcttgtgtggaatc--caac
a---t-t--tt-t-t---------
>DNA11TA1B_DR|99953
------------------------------------------------------------
-----------------tgagctaaaacacca-caatt-cttcagc------------tt
tt-t---tgaa------------------------aaggg------aagtttt-ta---t
gaatttaagtgg-a-tt--------gaa-aa---a--a---c-a-----g-ttaa-ta--
-agttaacaattcctccatgttgtc--tcaacaaaaatt-gattgtgtggaatc--cagc
-----cta-tt-t-ttacagtg--
>DNA11TA1B_DR|99954
--------------------------------ttg----ttg-c-t-tgttcaaactact
-t--a-t-tt-ca-a-atgagctgaaacaaca-caatt-cttgag--------------a
tt-t---t---gttg----------------g--g-acttatc-a-attgttt-tatgtt
caaaccacttaa-a-tttg-t-----aa-aa---a--c---t-a-----a-t-aa-gt--
taactta-a-ttccttcatgttatc--ccaacgcaaatc-gattgtgtgaaacc--cagc
a---t-t--tt-c-t-acagcg--
>DNA11TA1B_DR|99955
aaaaata--aag-a-aa-t--tt---g-c------------g-g-g-tgttcaaattgct
-t--a-t-tc-aa-a-aaaagctgaatcaaca-caatt-tttt-------------agg-
------------------------------gc--g-acaactt-a-tttgttt-tatatt
caatcca-----------------------------------------------------
------------------------------------------------------------
------------------------
>DNA11TA1B_DR|99956
--cacac---aa-acaa-a--tc---a-ca-ttta----ttg-t-t-tg-----------
-t--a-c-tt-aa-a-atgaggttaaacaaca-caatt-cttaattttt--------ttt
tt-t---t---ttgg---------------ag--g-acaactt-a---tgttt-tatgtt
caatccacttaa-a-gatg-c-----aa-aa---a--c---g-a-----a-t-aa-gt--
taactta-a-ttacttcatgttgtc--ccaacacaaatc-tatcgtgtggaacc--cagt
a-----t--tt-t-t-acagtg--
>DNA11TA1B_DR|99957
----------------------------t--tttt----tt--t-t-t-tttaacctgat
-t--a-t-tt-ca-t-at------------------------------------------
-----------------------------------------------------------t
caatccacttaa-a-tttg-t-----aa-ca-aag-------------------------
----------------------acc--ccaacacaaatc-gattgtgtggaacc--cagc
a-----t--tt-t-tca-------
>DNA11TA1B_DR|99958
-------------------------------tttg----gtg-c-t-tgttcaaactact
-c--a-t-tt-aa-a-atgagctgaaacaaca-caatt-cttgagg-------------t
tt-t---t---tgggggggtg-------gggg--g-cttaatt-gttttaatt-gtagtt
caatccactcaa-a-tttg-t-----aa-aa---a--t---g-a-----a-t-aa-gc--
taactta-t-ttcctttatgttgtc--gcaacacaaatg-gattgtgtcgaacc--caac
a---t-t--gt-t-t-ttacagtg
>DNA11TA1B_DR|99959
--cactc--aaa-a-aa-g--tg---a-cg-tttg----ctg-t-t-tgttcaaatga-a
tt--a-t-tt-ca-a-atg--ttgat--------------ttt-------------agag
tt-t---t---ttag-------------------g-gggggacta-attgttt-tatgtt
caatcaactt-a-aattct-c------a-a-------t---t-a-----a----------
----------------------------aaactcaaatc-gattgtggggaacc--cagt
a-----g--tt-t-----------
>DNA11TA1B_DR|99960
-------------------------------------------------tttaaactact
-t--a---tt-aa-a-atgagttgaaacaaca-caatt-ctta----------------t
tt-t---t---ttgt---------------gg--g-acaattt-a-actggtt-tatatt
cgttccatttaa-a-tttg-t-----aa-aa---a--t---g-a-----t-t-aa-gt--
tgactca-a-tt------------------------------------------------
------------------------
>DNA11TA1B_DR|99961
-----------------------------g-tttg----cta-t-t-tgtttaaactact
-t--a-t-tc-aa-a-acgtgctgaaacacaa-atatt-ct---c-------------ag
tt-t---t---tt-----------------gc--a-acggctt-a-attgttt-tatgat
caatccacctaa-a-tttc-c--------aa---a--c---t-a-----a-c-aa-gt--
taactta-a-tcccttcatgttgtc--tcaacacaaaat-aattgaatggaaac--cagc
---aa-t--tt-t-t-acggt---
>DNA11TA1B_DR|99962
------------------------------------------------------------
------------------------------------------------------------
tt-t---t---tt-----------------gc--a-acaagtt-a-attgatt-aatgtt
caatctacctaa-t-tttg-t-----aa-aa---a--c---t-a-----a-c-aa-gt--
taaccta-a-ttccttcatgttgtc--tcaacacaaaac-aattgcgtggaaac--cagc
---aa-t--tt-t-t-acggtg--
>DNA11TA1B_DR|99963
--cact----ta-a-aa-a--tg---a-tg-tttg----ctg-t-t-tgttta-agtact
-t--a-t-tt-aa-a-atgagctgaaacaaca-caatt-cttaag------------ggt
tt-t---g---t----------------ttgc--a-acaactt-a-attgctt-catgat
caatccacttaa-a-tttg-t-----aa-aa---a--ca-----------------gt--
tcactta-a-tttcttcatgttttc--ccaacatgtatt-gattgtgttttag--ccagc
a--tt-t--gt-ta--acagtg--
>DNA11TA1B_DR|99964
------------------------------------------------------------
------------------------------------------------------------
------------------------------------------t-a-attgttt-tatgtt
caatccacttca-a-tttg-t-----aa-aa---a--c---t-a-----a-------t--
acgtaac-a-taattccagcttgtc--gtaaaacaaata-aattgtgtggaacc--cagc
a---t-t--tt-t-t-a-------
>DNA11TA1B_DR|99965
-----------a-a-aa-a--tg---a-ca-tttg----ctg-c-c-tgttcggactact
-t---------aa-a-ttgagctgaaacaaca-cagtt-cttgatttt----------aa
tt-t---t---t--------------------------aactt-a-cttgttt-tatgtt
caatccacttaa-a-tttg-t-----gc-aa---a--c---t-a-----a-c-aa-gt--
taacttg-a-ctcc-----atgttc--tccacaa---tc-gattatgtgaagca--cagc
a--tttt--tt-t-t-acagt---
>DNA11TA1B_DR|99966
--cacat---ga-a-aa-a--gt---a-tg-tctg----ctg-t-t-tattcaaactgct
-t--a-a-tt-aa-a-ataagctgaaacaaca-ccatt-cttgag--------------g
ct-t---t---ttgg---------------gg--g-acaactt-a-attgttt-taggtt
tgatctacttaa-a-tgta-t------a-ta---taaa---a-a-----a-a-ac-tt--
aagttaa-c-ttcattcatgttgtc-----------------------------------
------------------------
>DNA11TA1B_DR|99967
---------------aa-a------aa-------g----acg-t-t-tgct-------gt
-t--a-t-tt-aa-a-atgagctaaaaca------att-ctt------------------
----------------------------------g-acaactt-a-attattt-tg----
----ttacatcg-a-ctta-t-----aa-aa---a--c---a-a-----a-c-aa-ac--
taaccta-a-ttccttcacg-tgtc--ccgacacaaatt-gatcatgtggaacc--cagt
---gt-t--ttgt---acagtg--
>DNA11TA1B_DR|99968
----------------------------------------tg-t-t-tgttcaaactact
-t--a-t-tt-aa-a-atgagctaaaacacca-gtt------------------------
tt-t---t---ttg-----------------t--g-acaactc-a-attgttt-tatgtt
gaattcacttaa-a-tctg-t-----aa-aa------------g-----t-c-aa-gt--
taactta-g-tgccttcatgttatc--ccaacacaaatc-gattgtgtggaacc--caac
a---t-t--tt-t-t---------
>DNA11TA1B_DR|99969
---actc---aa-a-a---------------cttg----tca-t-t-tgtttaaactact
-t--a-t-tt-aa-a-atgagctgaaacaaca-caatt-ccttag--------------g
gg-g---t---tttg----------------g--g-acaactt-a-attgttt-caagtt
caatcgacttga-a-ttag-c-----tg-aa---g--c---t-a-----t-t-aa-at--
taactca-a-ttccttcatgttgct--tcaatacaaatc-gattgtgtggaacc--cagc
a---t-t--tttt-t-acagtg--
>DNA11TA1B_DR|99970
--cactc---aa-a-ga-a--tac--a-c-----a----ctg-c-t-tgttcaaactact
-t--a-t-tt-aa-a-aggagttgaaccaaca-caacc-ttaaaggt------------t
tt-----t----gg---------------gtg--g-acaactt-a-attgtgt-tacgct
caatccactt--------------------------------------------------
------------------------------------------------------------
------------------------
>DNA11TA1B_DR|99971
--cactc---aa-a---------------a-tatg----acg-t-t-tgttcaaactacg
-t--a-t-tt-aa-a-atgagcctaaacaaca-caatt-cttgag-------------gt
tt-t---t---t---------------gtggg--g-acaactt-a-atggttc-aatgtt
caatccacttaa-a-tttg-t---a---------------aa-a-----t-c-ca-g---
taagtta-a-ttccttcatgttgtc--ccaacacaaatc-gattgtgtggaacc--cagc
t---t-t-ttt-t-t-acagtg--
>DNA11TA1B_DR|99972
--caccc---aaaa-aa-a--t----a-tg-ctag----ctt-t-t-tgttcaaactact
-t--a-t-tt-aa-a-atgagctgcaacaaca-caatt-cttgagtttat--tattttat
tt-t---t---ttggggggg-----------------------------tttt-taagtt
taatccacttaa-a-tatgtt-----aa-aa---a--c---t-a-----a-t-ca-gt--
taactta-a-cttctccatgttgtc--ccaacacaaata-aattgtgtggaacc--cagc
g---tgt--tt-t-t-acagtg--
>DNA11TA1B_DR|99973
--------caca-c-aa-a--aa---a-tg-tttg----ctg-t-t-tgttcaaacaact
-t--a-t-tt-aa-a-atgagctgagacaaca-caatt-cttgat-------------gt
tt-t---a---gg-----------------gg--g-acaactt-a-attgtta-tatgtt
caatccacttca-a-ttag-t-----aa-aa---a--c---t-a-----a-t-aa-gg--
taactta-a-ttccttcttgttgtc--ccaacacaaatc-aa------------------
------------------------
>DNA11TA1B_DR|99974
--cacta---aa-t-ga-a--tg---a-ct-tttg----ctg-t-t-tgttctaactact
-t--a-t-tt-aa-a-atgagatgaaacaact-caatt-cttgtt--------------t
tt-t----------------------gggggg--g-acaactt-a-attgtt--------
-aatccacttaa-a-tttg-t-----aa-aa---a--c----------------------
------------------------------------------------------------
------------------------
>DNA11TA1B_DR|99975
-----------a-g-aa-a--at---g-at-tttg----ctg-c-t-tgttcaaagtact
-g--a-t-tt-aa-a-atgagccgaaacaaca-caatc-cttgattttt--------ttt
gt-t------------------------tcgt--g-acaactt-a-attgttt-tacgtt
cactccatttga-a-t--------------------------------------------
------------------------------------------------------------
------------------------
>DNA11TA1B_DR|99976
cactaca---aa-a-aa-ga-----aa-aa-aatg--------------------ctgtt
-t--a-t-tc-aaca-atgagctgaaacaaca-c------------------------ca
tt-t---a-------------------tttgt--g-aaaacct-a-attgttt-tatgtt
caatccact---------------------------------------------------
------------------------------------------------------------
------------------------
>DNA11TA1B_DR|99977
--cactc---a--a-aa-a--tt---a-at-tttg----ctg-c-t-tgttcaagctg-t
a-----------a-a-ttgagctgaaacaacacaaattc-ctg-------------tggt
tt-a---t---tt---------------------g-acaactt-a-attgttt--atgtt
caattcacttaa-aatgtt-a------a-a-------c---t-a-----a-tc-a-tt--
taactga-a-ttcctttatgttgcc--ctaacacaaatc-ggttatgttgaacc--cggc
a-----t--tt-gtttacagtg--
>DNA11TA1B_DR|99978
-----------a-a-aa-a--at---a-at-tttg----ctg-t-t-tgttcaaattact
-t--a-t-tt-aa-a-gtgagctgaaacaaca-caatt-attgtaa-------------t
tt-t-----------------------ttggg--a-acaattt-a-atcgttt--atgtt
caatccactt--------g-t-----aa-aa---a--t---g-a-----a-t-ga-gt--
tacctta-a-ttctcttatgttgtc--ccaacacaaatt-g-------------------
------------------------
>DNA11TA1B_DR|99979
--cactc---aa-a-aa-a-aat--aa-tg-tttg----ttg-t-t-tgttcaagctact
-t--c-t-ac-aa-a-atgagctgaaacgaaa-caatt-cttg--------------agt
tt-t---t---ttggg---------------c--a-aacaact---aagttgt-taagtt
caatcaact--------------------------------------tgt-t-ca-gt--
taacttg-a-ttcctttatgttggt--ccaacactaatc-aattgtgtggaac-------
------------------------
>DNA11TA1B_DR|99980
------------------------------------------------------------
----------------atgagctgaaaccaca-aaatt-cgtaag---------------
tt-t---g---ttt----------------ag--g-acaactt-a-aatgttt-tatgtt
caatccacttaa-a-tttg-t-----aa-aa---aa-tgaat-a-----a-a-ta-attt
tgactta-a-ctccttcttgttgtc--c-tacacaaatt-gattgtgtggaacc--ctgc
a-----t--tt-t-t-acagtg--
>DNA11TA1B_DR|99981
---------------------------------------ccg-t-t-tgttcaaattact
-t--a-t-tt-------------aaaattaca-caatt-tttgagt-------------t
t------t---ttg---------------ggg--g-gaaactt-a-atcgttt-catgtt
taatctacttaa-a-tt--------------------------a-----a-t-aa-gt--
taacttc-a-ttccttcatgttgtc--ctaacacaaatc-gaatgagtggaacc--aaac
a---t-t--tt-t-----------
>DNA11TA1B_DR|99982
--cactcaaaaa-a-aa-a--ag---a-tg-tttg----ctg-t-t-tgttcaaattacc
-t--a-t-tt-aa-a-ataagctgaaacaaca-caatt-cttgag-------------ct
tt-t--------agg---------------aa--g-acaactt-c-attcttt-tatgtt
caatgaacttaa-a-tttg-t-----aa-aa---a--c---a-a-----a-a-aa-gc--
taactta-a-ctccatgttgtct-----aaagacaaatg-tattgtgtgaaa--------
------------------------
>DNA11TA1B_DR|99983
--cgctc--aaa-a-aa-a--tg---a-cg-tttg----atg-t-t-tattcaaattact
-t--a-t-tt-aa-a-ataacccaaaacaaca-caatt-cttgagt-------------t
tt-g---t---ttg---------------agg--g-acaattt-a-gttgtct-aatgct
caatccattaaa-a-ttag-t-----aa-aa---a--a---cga-----a-t-aa-gc--
tgact-----taactccatgctgtc--caaacacaaatc-gaatgagtggaacc--taga
a-----t--gt-t-ttacagtg--
>DNA11TA1B_DR|99984
---------------------------------tg----ctg-t-t-tgtttaaattgct
-t--a--att-aa-a--tgagctgagacaaca-caatt-cttaag-------------tt
tt-t-----------------------ggggg--g-acaactt-a-attgttt-tac-gt
ttatccacttaa-a-tttg-t-----aa-aa---a--t---a-a-----g-a-aa-gt--
tatccta-a-tt-cttt-tgttgtc--ccaacacaaatc-ggatgtgtggaacc--cag-
a--at-t--tt-t-ttacagt---
>DNA11TA1B_DR|99985
----------------------g---a-aa-ttgg----ctg-t-t-tattcaaattact
-t--a-t-tc-aa-a-ataagttgaaacaaca-caatt-cttgag--------------t
tt-t---t---tggg---------------gg--g-acaacct-t-attgttt-tgagtt
caattgacttaa-a-ttag-c-----aa-aa---a--c---t-a-----a-t-ga-gt--
gtactta-a-ttccttcatgttgtc--ccaacacaaatc-gattgtgtgaaacc--caac
g---t-t--gt-t-t-gtagtg--
>DNA11TA1B_DR|99986
---actc--aaa-a-aa-a--tt---a-ca-tttg----ctg-t-t-tgtttaaattact
-t--a-t-tt-aa-a-aaaagacaaaacaaca-aaatt-cttgagt-------------t
tt-c---t---ttg---------------gga--g-acagctt-a-attgttt-aatgtt
aaatccgcttaa-a-ttag-t-----aa-aa---a--a---caa-----a-t-aa-gc--
tg----------actccatgttgtc--taaacacaaatc-gaatgagtggaacc--taga
a---t-t--tt-t-ttacagtg--
>DNA11TA1B_DR|99987
--actca---aa-a-aa-a--tg---a-tg-tttg----ctg-t-t-tactcaaattatt
-t--a-t-tt-aa-t-atgagctgaaacaaca-caatt-cttgag--------------t
tt-t---t---gtg----------------gg--g-actactt-a-attattt-catgtt
caatccacctaa-a-tttg-t-----aa-aa---a--c---a-g-----a-t-aa-gt--
taaatta-a-ttaattcatgttttc--ccaacacaaatc-gaatgcgtggaagc--cag-
a---t-t--tt-t-t-acagtg--
>DNA11TA1B_DR|99988
--cactc---aa-a-aa-a--gg---a-ca-tttg----ctg-c-t-tgtttaaactact
-t--a-t-tt-aa-a-atgagatgagacaaca-caatt-cttgat-------------tt
tt-t--------gtc---------------ag--g-acaactt-a-attattt-tatgtt
caatccaattaa-a-tttg-t-----aa-aa---a--c---a-a-----a-t-ta-gt--
taa---------------------------------------------------------
------------------------
>DNA11TA1B_DR|99989
--cactc----a-a-aa-a-------a--aatct------ttactt-tttttaaactacc
-t--a-a-tt-aa-a-atgaactgaatcaaca-caatt-tctgagt------------tt
tt-t---t---ttt--------------------g-acaattt-a-ataattt-tt-gtt
agatttacttaa-a-cttg-t-----aa-aa---a--c---t-a-----g-t-aa-gt--
ttactta-a-ttt-ctcatg-t--------------------------------------
------------------------
>DNA11TA1B_DR|99990
---cact---ca-a-aa-a--at---a-tg-tttg----ctt-a-t---------ttgct
-t--a-a-tt-aa-a-atgagctgaatcaaca---------------------------g
tt-t---t---t------------------tg--g-acaacat-a-attgttt-ta-gtt
taatctacttta-a-ttag-t---aaaa-aa---a--c---t-a-----a-a-ag-gc--
taactta-a-ttccttcatgttgtc--ccaacacaaatc-gattgtgtggacgc--cagt
a---t-t--tt-a-a-acagtg--
>DNA11TA1B_DR|99991
------------------------------------------------------------
---------------------------------caatt-cttgag-------------at
tc-c---g---ttgg-------------------t-acaactt-a-attgtct-tatgtt
cagtccacttaa-a-ttag-t-----aa-aa---a--t---t-t-----a-t-ga-gt--
taacata-a-ttcttttatgtactc------cacaaatc-catagtgtggaac-------
------------------------
>DNA11TA1B_DR|99992
--cactc---aa-g-aa-a--tg---a-cg-tttt----ttg-t-t-tgttcaaaccact
-t--g-t-tt-aa-a-atgagctgaaacatca-caatt-cttgag-------------ag
tt-t--tt---ttttattta----tttatttt--t-ttaataa-c-ataattt-tatgtt
caatccacttca-a-tttg-t-----aa-aa---a--c---t-a-----a-t-ag-gt--
taactta-a-ttccttcatgttctc--ccaacatagat----------------------
------------------------
>DNA11TA1B_DR|99993
------------------------------------------------------------
-----------aa-a-atgagctgaaagaaca-caatt-cttgatg-------------t
tt-t------------tggagg------acag--g-acaactt-a-attgtct-tatgtt
caatccacttaa-a-tttg-t-----aa-aa---a--c---t-a-----a-t-ca-ct--
caaaatt-a-catttgctgtttgtt--caaa-----------------------------
------------------------
>DNA11TA1B_DR|99994
----------------------------------------------------aaactact
-a--a-t-tt-aa-a-ttgagctgaaacaaca-caatt-cttgag--------------g
tt-t---t---tgga---------------ga--g-actactt-a-attgttt-tatgct
caatccacttaa-a-tttg-t-----aa-aa---a--c---t-a-----a-t-ag-g---
taaatta-a-ttttttcatgttttc--ctaacacaaatc-gattgt--------------
------------------------
>DNA11TA1B_DR|99995
--cactc--aag-c-aa-a------gg-tg-tttg----ttg-t-t-tgctcaaactaat
-a--t-t-ta-aa-a-atgagctgaattaaca-caatt-ctttag--------------t
tt-t---t---tgtc-------------------g-ataattt-a-attg-tt-tatgtt
caatctgctcaa-a-tttgtt-----aa-aa---a--c---t-g-----a-a-aa-gc--
ttactta-a-ttctttcc----------caacacaaatc-gattgtgtggaagc--caac
t--------ttgttt-ttagt---
>DNA11TA1B_DR|99996
------------------------------------------------------------
------------------------------------------------------------
--------------------------------------aactt-a-attgttt--atgtt
caatctactcaa-a-attg-t-----ac-at---g--c---t-a-----g-t-aa-gt--
tgactta-a-ttccttcatgttgtg--ccaacacaaatt-gattgtgtggaagc--cagc
a---t-ttatt-t---actgtg--
>DNA11TA1B_DR|99997
---acac---aa-a-aa-a--tg---a-tg-tttg----ctg-t-t-tgtttaaactctt
-t--a-t-tt-aa-a-atgagctgaaacaaca-caatt-cctggg--------------t
tt-t---t---t----------------tggg--g-gtaactc-a-attcttt-tatctt
caatccacttaa-a-tgtg-t-----aa-aa---a--c---t-a-----a-t-ag-gt--
taactta-a-ttttttcaagttgtc--tcaacagaaatc-gattgtggaactc-------
------------------------
>DNA11TA1B_DR|99998
----------aacataa---------------ttg-----t--t-t-tattcag-ccact
-t--a-tatt------------tgaa--aa-a--a--t-c--------------------
---c----------------------------------aac---a-a--g-tt--acg-t
caaac-a--caa-a-t--g--------g-aa----------t-g-------t----gt--
taac-ca-a-tt---tt---tt--------acac-----------tg-------------
------------------------
>DNA11TA1B_DR|99999
--------------------------------ttg----ctg-t-t-tgtt------g--
-t----t--t-aa-a-atgagctgaaacggca-ca-tt-ctt------------------
----------------------------------------cct-g-g--gttt-----ct
-aatccaatta--a-tt-g-------aa-aat--a--c---t-a-----a-c-aa-gc--
ttactta-a-ttccctcatgttg----ccaaaacagatc-gattgcgtggaact--ta-c
------t--ttgt----ta-----
>DNA11TA1B_DR|100000
--cactc---aa-a-ac-a--tg---a-ca-tttg----ctg-t-t-tgttcaaactact
-c--a-t-tc-------tgaggtaaagcaaca-caatt-ctcagg-------------tt
tt-t---a---t------------------gg--g-gcaactt-a-atagttt-tatatt
caatctacttaa-a-tttg-t-----aa-aa---a--c---t-a-----a-t-aa-gt--
taactca-a-ctccat---gttgtt--ccatcacaaatc-gtttgtgtagaaaa---agc
a---t-t--tt-t-a-aaagtg--
>DNA11TA1B_DR|100001
--cactc--aaa-a-aa-g--tg---a-ca-tttg----ctg-t-t-tgttcaaactact
-t--t-t-tt-aa-a-ttgagctgaatcaaca-caaac-ac----------------agt
tg-t---t---tt---------------gggg--g-acaattt-a-attgttt-tatgtt
taatccacttaa-a-tttg-t-----aa-aa---g--c---t-a-----a-t-aa-gt--
taactta------tatcatgttttc--ccaacacaaatc---------------------
------------------------
>DNA11TA1B_DR|100002
--cactc--aaa-a-at-g-------------cct----ctg-t-t-tgtttaaactact
-t--a-t-tt-aa-a-atgagctgaaacaaca-caatt-ctagagt--------------
tt-t---g---t-gg--------g------ag--g-acaactt-a-attgttt-catgtt
ccatcaacttaa-a-tttg-t-----aa-aa---a--c---t-a-----a-t-ga-gt--
taaccta-a-ttcccttatgtttcc--ctgacgcaaatt-gattgt--------------
------------------------
>DNA11TA1B_DR|100003
--cactt----a-a-aa-g--tg---a-ct-tttg----cgg-t-t-tgttcaaactact
-t--a-t-tt-ag-a-atgagcttaaac---a-caact-cttgggg-------------g
tt-t---t---tttttt-------------gc--a-aaaactt-a-attattt-tatgtt
tattccacttaa-t-attg-t-----aa-aa---t--g---t-t-----t-t-aa-gt--
taactta-a-ttccttcatgttgtt--tcaac----------------------------
------------------------
>DNA11TA1B_DR|100004
-------------------------------tttg-----tg-t-t-tgc-caaactact
-t--a-t-tt-ag-at-tgagctgaaacaaca-c---t-cttg-------------tgtt
ttgt---t---ttgtttt--------gtttgg--gcacaattt-a-a--gttt-tatgtt
tagtc-acttaa-a-tttg-t-----aa-aa---g--c---t-a-------ttga-gt--
taactta-a-tttc-ttatgttgtt--ccagcat-------att-t-t---------a--
---------ttgtgt---------
>DNA11TA1B_DR|100005
------------------------------------------------------------
-----------aa-a-atgagctgaaacaaca-caatt-cttgag--------------g
tt-t---t---gtttg---------------g--g-acaactt-a-atagttt-tgtgtt
caaactacttaa-a-tttg-t-----aa-aa---a--c---t-a-----a-t-ag-gt--
tgactta-a-ttccttcgtgttgtc--tcaacaca--tc-gattgtgtggaacc--cagc
a---t-t--tt-t-t-aaagcg--
>DNA11TA1B_DR|100006
--cactc---aa-a-at-a--gt---a-tg-tttg----ctg-a-t-tgttcgaactact
-t--a-t-tt-aa-a-atgagctgaaacaacc-gaatt-attgag--------------t
tt-t---a---tt---------------agcg--g-acaactt-t-at-gttt-tgtgtt
caatctacttaa-a-attg-t-----aa-aa---a--c-------------t-aa-gt--
taattta-a-ttccttcatgttgtc--ccaacacgaatg-gattgtgtggaacc--cagc
---at-t--ta-t-t-aaagtg--
>DNA11TA1B_DR|100007
--cactc--aaa-a-aa-a--tt---a-cg-tttg----cta-t-t-tgtttaaacgact
-t--a-t-tt-aa-a-atgagctgaaacaaca-caatt-tttgag-------------tt
tt-t--tt---tt-------------aattgg--g-acaactt-a-atttttt---catt
aaatctacttaa-a-tttg-t-----aa-aa---a--c---t-a-----a----------
taagtta-a-ctctttcatgttgtc--ccaacgcaaatc-gagtgt--------------
------------------------
>DNA11TA1B_DR|100008
--cactc---aa-a-aa-g--aa---a-tg-tttg----cc----t-tgttcaagttatt
-t-aa-t-c--aa-a-atgatctaaaacaaca-caatt-ctttag-------------gt
tt-t---t---tt------------------a--g-gcaactt-a-atagttt-tatgtt
caatcaacttaa-a-tctg-t-----ga-aa---a--c---t-a-----a-t-aa-gt--
tagttta-a-tttcttcatgttgtc--------ccaaca-cattctgtgaaacc--caga
g----at--tt-t---acagtg--
>DNA11TA1B_DR|100009
------------------------------------------------------------
------------------------aaacaaca-tagtt-cttgatt-------------t
tt-------------------------ggggg--g-acaactt-a-aatgttt-tatgtt
caatacacttaa-a-tttg-t-----aa-aa---a--c---t-g-----a-t-aa-gt--
taacttg-a-tgtttttaa---------aatgtcaaatc-aatcgtgtggatgc--cagc
g--tt-t---c-t-----------
>DNA11TA1B_DR|100010
--cactc---aa-a-ga-a-g----ta-tt-gatg----ctg-c-t-tgacgaaactacc
-c--att-ta-aa-a-ataaacccaaccaaca-caat-------g------------ttt
tt-t---a------gg---------------g--a--caactt-a-aacgttt-tatgtt
cagttcacaaat-g-ttac-t-----a---------------------------------
------------------------------------------------------------
------------------------
>DNA11TA1B_DR|100011
--cactcaaaaa-a-aa-a--tt---a-tg-tttg----ctg-t-t-tgttgaacctact
-t--a-t-tt-aa-a-atgagctaaaacacaa-ttatt-gtttttt-------------t
tt-t---g---ttgtttttttt-------aaa--g-acaactc-a-aatgttt-------
------gtgtaa-a-tttg-t-----ga-aa---a--c---t-a-----a-t-aa-ac--
taactaa-g-tttcttcatgtaatc--ccaacactaat----------------------
------------------------
>DNA11TA1B_DR|100012
---actc--aaa-a-aa-a--tg---a-cg-tttg----ctg-t-t-tgagcgaactgtt
ct----t-tt-aa-a-ataagctgaaacaac---aatt-cttgagt-----------ttt
tt-t------------------------------gtacaacct-a-actg--t--atgtt
caatccaccta--a-tttg-t-----aa-aa------c--gt-a-----a-t-aa-gt--
taactta-a--t------------------------------------------------
------------------------
>DNA11TA1B_DR|100013
--cactc----a-a-aaca--ttcttact--tttg----ctg-c-t-tgttcaaac-act
-c--aat--c-aa-a-atgagctgattcaagc--aagt-tt-------------------
tt-c-----------------------------aggacaactt---att-att-cat-tt
c-----------------------------------------------------------
------------------------------------------------------------
------------------------
>DNA11TA1B_DR|100014
--cactg---aa-g-aa-a--ag---g-ca-agtg----ctg-t-t-tgttcaagctact
-t--a-t-tt-aa-a-atgagatgacttaaca-caatt-cttgagt------------gt
tt-a---t---------------------tgt--g-acaactt-a-atttttt-tatgtt
caatcctcttcc-g-tttg-t-----aa-ag---t--t---a-a-----c-g-ta-at--
t-----------------------------------------------------------
------------------------
>DNA11TA1B_DR|100015
-------------------------------tttg----cta-t-t-tgatcaaaccact
-t--c-t-tt-aa-a-atgagctgaaacaaca-caatt-ctt-ga---------------
gt-t---t---tttt---------------gt--g-acaactt-a-attgttt-tatgtt
caacccacttaa-a-ttag-t-----aa-aa---a--c---t-a-----a-t-aa-gt--
taattgc-t------ttatattgtc--ccaacacaagtt-gattttgtggaacc--caga
a---t-t--tt-t-t-acagtg--
>DNA11TA1B_DR|100016
------------------------------------------------------------
----------------------taaaacaaca-caatt-cttgat--------------t
tt-t---g---ttcggg--------------a--t-aaagcct-a-attgttt-tatgtt
caatccacttaa-a-tttg-t-----aa-ga---a--c---g-a-----a-t-ga-gt--
taacgca-a-ttccttcatgtcgtc--ccaacacaaatc-gattgtgtgg----------
------------------------
>DNA11TA1B_DR|100017
--cactc---ag-a-ca-a--tc---a-tg-cttg----ctg-t-t-tgttcaaagcact
-t--a-t-tt-aa-a-atgagctgaaacaac-----------------------------
------------------------------------acaattt-g-ttagttt-tatgtt
caatctacttaa-a-tttg-t-----aa-aa---a--c---t-a-----a-------t--
taactta-a-ttccttcatgtt--------------------------------------
------------------------
>DNA11TA1B_DR|100018
------------------------------------------------------------
------------------------------------------------------------
------------------------------------acaactt-a-attgtt--tatgtt
ccatcaacttaa-a-ttta-t-----aa-aa---a--c---t-a-----a-t-aa-gt--
taactta-a-ttccttctggttgtc--tcaacacaactg-gactgtgttgaacc--cag-
----tac--tt-t-t-acagt---
>DNA11TA1B_DR|100019
-------------------------------------------------------ctact
-t--a-t-tt--a-ac-tgagctgaagcaaca-caatta-ttg------------agatt
tt-t---t--------------------gatg--g-acatc-------------------
---tt-acttaa-a-tgta-t-----ta-aa---a------a-g-----g-t-aa-gt--
tatcttg-g-ttccttcatgttgtc--tcaacacaaa-----ttgtgtggaacc--cagg
a-----t--ttgc-c--cagt---
>DNA11TA1B_DR|100020
--------------------------------------------------ttaaacta--
----a-t-tt-aa-a-ctgagcagaagcaact-caatt-cttgag--------------g
tt-t---t---taga---------------gg--g-acagctg-a-ggtgttt-tatatt
caatcaacttaa-t-tttt-t-----tt-ta--aa--c---t-a-----a-t-aa-gt--
taaccta-a-ttccttcatgttgtc--tcagaccaaatc-aattgtgtggaacc--catc
---at-c--tt-t-t-acagtg--
>DNA11TA1B_DR|100021
--caccc---ag---aa-a--tg---a-ca-tttg----ccg-t-t-tgttcaaactact
-t--a-t-tt-aa-a-ttaagctgaaacaaca-caatt-cttaag--------------t
tt-t---t----------------------gg--g-acaactt-a-tttgttt-tatgtt
cactcaacttaa-a-ttta-t-----at-aa---a--c---a-a-----g-t-aa-gt--
tattttg-a-tttcttcatgttgtc--tcaacacaaatc-aa----gtggaacc--cagg
a---t-t--tg-t-c-acagt---
>DNA11TA1B_DR|100022
---------------------------------------------t-t-aa--a-ctact
-t--a-t-tt-aa-at-tgaactgaagcaaca-caacta-ttg------------aggtt
tt-t---a--------------------gagg--g-acagctg-a-agagttt--atatt
caatc-acttaa-a-gtca-t-----aa-ga---t------t-g-----a-t-ta-at--
taactta-a-tc--------ttgcc--ctaacacaaatcc-gttgtgtggaacc--cagc
a-----t--cttt-t--cag----
>DNA11TA1B_DR|100023
--cactc----a-a-aa-a--tg---a-ca-tttg----ctg-t-t-tgttcaaactact
-t--a-c-tt-aa-a-ttaagctgaaacaaca-aaatt-cttgat--------------t
tt-t---c---aaagggaacaatgtttagatg--g-acaactt-a-actgttt-tatatt
caatcaacttaa-a-tttg-t-----aa-aa---a--c---t-a-----t-t-aa-gt--
taactta-a-tgtctttaagttgtg--ccaacacaaatc-aattgtgtgaaacc--catc
a---t-c--tt-t-t-acagtg--
>DNA11TA1B_DR|100024
--cactc---ag-a-aa-a--tg---a-ca-ttta----ccg-t-t-tgttcaaactact
-t--a-t-tt--a-a-ttaagctgaaacaaca-caatt-cttgag--------------t
tt-t---t----------------------gg--g-aaaactt-a-tttgttt-tatgtt
cactcaacttaa-a-ttta-t-----at-aa---a--a---a-a-----g-t-aa-gt--
tatcttg-a-tttcttcatgttgtc--tcaacacaattc-aattgtttggaacc--cagg
a---t-t--tg-t-a-acagtaac
>DNA11TA1B_DR|100025
-------------------------------------------------ttcaaactact
-t--a-t-tt-aa-a-ttaagctgaaacaaca-caatt-attcag---------------
gt-t---t---tttgtca----------------g-acagctt-a-attgttt-tatgtt
cagtccacttaa-a-tttg-t-----aa-aa---a--c---t-a-----a-c-aa-gt--
taagtta-a-ttccttcaagttgtg--ccaacacaaatg-ctttgtgtggaacc--cagc
g--------tt-g-t-acagtg--
>DNA11TA1B_DR|100026
----------aa-a-aa-a--tg---a-cc-tttg----ctg-t-t-tgttcaaactact
-t--a-t-tt-aa-a-acaagctgaaacaaaa-caatt-cttgag-------------ag
tt-t-----------------------tttgg--g-tcaaact-a-a---------tgtt
caatatactcac-a-------------------------------------------a--
taactta-a-tcccttcatgttgtc--tc------aatt-aattgtgtggaacc--cagc
a--------tt-t-tcacagt---
>DNA11TA1B_DR|100027
------------------------------------------------------------
--------------a-atgagctgaaacaaca-cgatt-cttga------------ggtt
tt-t---t---gtg-----------------g--g-acaac-------------------
---------------------------------------------------------t--
aaactta-a-tctctttatgctgcc--ctaacacaatgt-gattgtttggaacc--cagc
a---t-t--tt-t-a-acagtg--
>DNA11TA1B_DR|100028
------------------------------------------------------------
---------------------ctaaattgaca-caatt-gttgata------------tt
tt-t---t---tttt---------------gg--t-acaattt-a-attgttt-tatgct
caaaccgcttaa-a-tttg-c-----aa-aa---a--c-----a-----a-t-ag-gt--
taaccta-a-tt------------------------------------------------
------------------------
>DNA11TA1B_DR|100029
------------------------------------------------------------
--------------------gctgaaatgaca-caatt-cttgatttttt-------ata
tt-t---t---ttg-----------------g--g-acgcttg-a-attgttt-tatgtt
caatccacttaa-a-tttg-t-----aa-aa---a--c---t-a-----a-a-cg-gt--
taactta-a-ttcc----------------------------------------------
------------------------
>DNA11TA1B_DR|100030
-----------------------------------------------t-tt-aaactact
-t--a-t-tt-aa-a-atgagctgaaacaaca--aatt-ctt----------------tt
tt-t------------------------------ga--aactt-a-a----tt--atgtt
cgatctgctta-ta-tttg-t-----aa-aa---a--c----aa-----a-t-aa-at--
cgactta-a-ttcc-tcatgttgtc--cca---caaatc--attg-gttgaacc--cagc
a---tat--tt-t---acaatg--
>DNA11TA1B_DR|171873
--cgctg--aaa-a-ac-a--ag---a-cc-ttta----ctg-t-t-tgtgcaaactact
-t--a-t-tt-aa-a-acgagctgaagcaaca-caact-cttg-------------tgtt
tt-t---t-------------------gtgag--g-acaactt-a-attgttt-gatgtt
cagtccac----------------------------------------------------
tggct-------------------------------------------------------
------------------------
>DNA11TA1B_DR|171874
-----------a-a-aa-a--at---a-ta-tttg----ctg-t-t-tgttcaaactact
-t--g-t-tt-aa-a-atgagctaaaacagca-caatt-cttcaggg-----------gg
tt-t---t---cggg---------------ga--g-acgacct-a-attgttt-tttgtt
caatccacttaa-a-tttg-t-----aa-aa---a--c---t-a-----a-t-aa-gt--
tactta------------------------------------------------------
------------------------
>DNA11TA1B_DR|171875
---------------------at---a-ac-tttg----ctg-t-t-tgt----actact
-t--a-t-tt-ac-a-atgagctgaat--------------------------------g
tg-c---t---ttgg---------------gg--g-acaactt-a-attgttt-tatgtt
caatccacttac-a-tttg-t-----aa-ac---a--c---t-a-----a-t-aa-gt--
aaactta-a-tgccttcatgttgtc--ccaacacaaatc-aattgtgggaagtg--agga
t---t-a--tt-t-t-acagtg--
>DNA11TA1B_DR|171876
------------------------------------------------------------
-t--a-t-gt-aa-a-aggacctgaaacaaca-cga-t-ttta--------------gat
tt-t---t---ttgggg-------------tg--g-acgactt-a-attgttt-tatgtt
caatccacctaa-a-tttgtt-----at-aa---a--c---g-a-----a-c-aa-gt--
taactta-a-ttccttcatgttgcc--ccaacacaaata-gagtttttttgacc--cagc
a---t-g--tt-t-t-acagtg--
>DNA11TA1B_DR|171877
cactcac---aa-a-tc-a--tg--------tttg----ctg-t-t-tgttcaaagtact
-c--a-tagc-aa-a-atgagctgaaacggca-caatt-attgttt-------------t
tt-t---a---g------------------gg--g-acaactt-a-attgttt-tatgtt
caatccacttaa-a-gttg-t-----ac-aa---a--c---t-a-----a-t-aa-ga--
taa---------ccttcatgttgtc--ccaatgcaaatg-aattgtgtggaacc--caga
a--tt-t---t-t-t-acag----
>DNA11TA1B_DR|171878
ctgacaa----a-a-ta-a--tc---a-cg-tttg----ctg-t-t-tgttcaaactact
-t--a-a-tt-aa-a-atgagctgaagcaaca-tattt-cttgagt-------------t
tt-t---t------------------ggggag--g-ataaact-a-aacgttt-catgtt
caatttcattta-a-tttg-t-----aa-aa---a--c-----a-----t-t-aa-gt--
gaactta-a-tt------------------------------------------------
------------------------
>DNA11TA1B_DR|171879
----------------------g---a-ca-ttta----cag-c-t-tgttcaaactact
-t--a-t-tt-aa-a-atgaactgaaataac------t-ctggagattg---------tg
tt-g------------------------gggt--g-acgactt-g-attattt-tacatc
caatccacttaa-a-tctg-a-----a---a---a--a---a-g-----c-a-aa-aa--
caattta-a-ttcctttatattgtc--ccaaaacaaat----------------------
------------------------
>DNA11TA1B_DR|171880
----tca---aa-g-aa-a--ag---a-ct-ttta----ctg-c-t-tgttcaaactact
-t--t-t-tt-ta-a-atgaactgaaataaca-caatt-ctggagattg---------tt
tt-g------------------------gggt--a-acaactt-a-attattt-tacatc
caatccacttaa-a-tctt-t-----t---a---a--a---a-a-----a-a-aa-gt--
taactta-a-ttcctttatattgtt--tcaaaacaaatg-gcttgtg-------------
---t--------------------
>DNA11TA1B_DR|171881
--cacgc----a-a-ag-a--aa---t-tg-tt--------g-c-t-tgatcaaactgct
-t--a-c-tt-aa-a-atgagctgaaaca-----agtt-cttgag-------------tt
tt-t---t---tt---------------taat--g-acaattt-a-attgttt-tatact
ca----------------------------------------------------------
------------------------------------------------------------
------------------------
>DNA11TA1B_DR|171882
-----------------------------------------g-t-t-tgtttaggctact
-t--g-t-tt-aa-c-atgagctgaaacaaca-caatt-tttgaa-----------ttgt
tt-t---t---gtgat---------------t--g-acaacca-g-actgttt-tatgat
caatccacttca-t-gtta-t-----ca-ca---g--c---a-c---------aa-at--
ctgtt-------------------------------------ttgtatggaacc--cagc
t---t-g--tt-t-t-acagtg--
>DNA11TA1B_DR|171883
--cacgg---aa-a-aa-a--tg---a-ct-tttg----ctg-t-t-tgttcaaactacg
-t--a-t-tt-aa-a-atgagttgagataaca-caatc-tttaag---------------
gt-t---t---ttta---------------gg--g-acaactt-a-attgttt-taagtt
t----tacttaa-a-tttg-t-----aa-aa---a--c---a-a-----c-t-ag-gt--
taactta-a-tcgatttgtgtt-----tttttttttttt---ttttgtggaacc--cagc
a---t-t--tt-a-t-tacagtg-
>DNA11TA1B_DR|171884
-----------------------------------------g-t-t-tattcaaactatt
-g--a-t-ta-aa-g-atgagttgaatcaaca-caatt-cttgag-------------at
tt-t---t---tggg---------------tg--g-acaactt-a-attgttt-tatgtt
caatccactaaa-a-tttg-a-----aa-aa---a--c---g-a-----t-t-ag-ct--
taactta-a-ttctttcatgttgtc--acaacacaaatc-atttgtgtggaacc--cagc
a-ttt-t--ta---t-acagtg--
>DNA11TA1B_DR|171885
----------------------------------------------------------ct
-t--g-a-tt-aa-a-atgagctg-agcaaca---------------------------a
tt-c---t---tg------------------t--g-acaattt-a-attgttt-tatgtt
caatccacttaa-a-tgag-t-----a---c---a--c---t-a-----a-t-aa-gt--
taactta-a-ttctttcatgttgcc--ccaacacaaatt-gattgtgtacaacc--cagc
a---t-t--tt-t-t-acagtg--
>DNA11TA1B_DR|171886
---actc---aa-a-at-a--tca-gt-tt-gttg----ctg-c-t-tgttcaa---act
-t--a-t-tt-aa-g-atgagttgaatcaaca-caatt-tttg-----------------
------------------------------gg--c-acaactt-a-attgttt-tatgtt
caatccacttaa-a-tttg-t-----ag-aa---a--c---t-a-----a-t-aa-gc-a
taactta-a-ttccttcatgctgtc--acaacacaaatt-gaacgtgtgaaact--cagc
a---t-g--tt-t-t-acagtg--
>DNA11TA1B_DR|171887
-------------c-aa-g--aa---a-tg-tttg----ttg-t-t-tgttcaaactact
-t--t-t-tt-aa-a-atgaa------------------------g-------------t
tt-t---t---ggggg------------------g-acaactt-a-tttgttt-catgtt
cgatccacttaa-a-tttg-t-----aa-aa---a--g---t-a-----a-t-ac-gt--
gaactta-a-ctaattaat---------------taatc-gattgtgtgggaac--cagc
a---t-a--tt-t-t---------
>DNA11TA1B_DR|171888
------------------a--tg---a-ca-tttg-----tt-t-t-tgttcgaacttct
-t--a-t-tt-aa-a-atgagccga---aaca-caatt-cttga----------------
------gt---ttat------------ttggg--g-acaaatt-a-attgttt-tatgtt
caattcacttaa-a-tttg-t-----aa-aa---a--c---t-g-----a-t-ac-gt--
taactta-a-ttccttcatgttgcc--cgaacacaaatc-gatcgtgagaaacc--ca--
------------------------
>DNA11TA1B_DR|171889
--cactg---aa-a-aa-a-taa-tta-cg-tttg----ctg-t-t-tgttcaa---act
-t--a-t-tt-ac-a-atgagac--------a-ttatc-tg--ag------------ttg
tt-t---------ttg---------------g--g-actaact-t-attgttt-aatg--
---ttcacttaa-a-tttg-t-----ca-aa---a--c---t-aat-------aa-gt--
taactta-a-gtccttcatgttgtt--ttaacacaaatcaaattgtgtgg----------
------------------------
>DNA11TA1B_DR|171890
--cactg---aa-a-aa-a-taa-tta-cg-tttg----ctg-t-t-tattcaaactact
-t--a-t-tt-aa-a-atgagac--------a-ttatc-tg--ag------------ttg
tt-t---------atg---------------g--g-acaactt-a-attgttt-tatg--
---ttcacttaa-a-tttg-t-----ca-ac---a--c---t-aat-------aa-tt--
taaatta-a-ttacttcatgttgtt--ctaacacaaatc-agttgtgtg-----------
------------------------
>DNA11TA1B_DR|171891
--cactc--caa-t-aa-a--tg---a-ca-tgtg----ctg-t-t-tgttcaagctact
-t--a-t-tta-a-a-ataagctgaaacaaca-caatt-tgg------------------
--------------------------gggcgg--g-ttgacttta-at--ct--------
-------acaca-a-tttg-t-----aa-aa---a--c---t-a-----a-t-aa-gc--
taactta-a-ttatttcatgttgtc--aaaacacaaatc-aattttgtgaaacc--cacc
a---t-------------------
>DNA11TA1B_DR|171892
--cactc---aa-a-ta-a--tg---a-cg-tttg----ctg-t-t-ggttcagactact
-t--a-t-ct-aa-a-atgagctgaaacaaca-caatt-cttgag-------------tt
tt-t--c---------------------ttgg--g-acaactt-a-attgttt-aacgtt
caattcacttta-a-tttgac-----aa-aa---a--c---t-a-----a-a-aa--g--
taactta-a-ttcctttatgttatc--cttacactaatc-gattgtgtg-----------
------------------------
>DNA11TA1B_DR|171893
--cactt---aa-a-aa-a--ca-----tg-tttg----cta-t-t-tgttcaaactatg
-t--a-t-tt-aa-a-atgagctgacacaaca-caatt-cttaaggg------------t
tt-t---c------t---------------gt--g-acaactt-a-attattt-tatgtt
caatcagctcaa-a-tttg-c-----aa-aa---a--c---t-a-----a-t-aa-gc--
taacatatt-ttttttcatattgtc--ccaacacaaatt-gtt--tatt-gaacc-caga
g---t-t--tt-t-c-acagtg--
>DNA11TA1B_DR|171894
------------------------------------------------------------
------------------------------------------------------------
--------------------------------------aactt-a-attgttt-tatatt
taatttacttaa-a-tttt-t-----ta-aa---a--a---c-a-----a-t-aa-gt--
taattca-a-cccctttatgttgtc--ccaacacaaatt-gattgtgtggaagc--cagc
g---t-t--at-t-t-acagtg--
>DNA11TA1B_DR|171895
------------------------------------------------------------
--------tt-aa-a-atgagctgaaacaaca-caatt-tt--ag------------ttt
tt-t---t---ttagg---------------g--ggataactt-a-attgttt-t--gtt
taataaacttaa-a-tttg-t-----aa-aa---a--a---a-aaa--at-c-aa-gc--
taactta-a-ctgcatcatgttgtc--ccaaaacaaacg-gattgagtggaacc--caac
a---t-t--tt-t-t-acagtg--
>DNA11TA1B_DR|171896
-------------------------------------------t-t-tgtttagactact
-t--a-a-at-aa-a-atgacaagaaacaaca-caatt-cttaagg------------gt
tt-t---t-----------------------g--g-acaacct-a-gctggtt-tatgtt
caaaccacttac-t-tttt-t-----ta-aa---a--t---a-g-----t-t-tg-tt--
aa-cttt-a-tt------------------------------------------------
------------------------
>DNA11TA1B_DR|171897
--cactc----a-a-aa-a--tg---c-tg-ttta----gtg-c-a-tgttcagactact
-t--a-t-tt-aa-a-atgagctgaaac-aca-caatt-cttgagt-------------t
tt-t-----------tg--------ggagggg--t-tcgactt-a-attattt-tacgtt
taatccacttaa-a-tttg-t-----aa-aa---a--c-----------t-a-aa-gt--
taacgta-a-tttcatcatgttgtt--ccaagacaaact-gattgt--------------
------------------------
>DNA11TA1B_DR|171898
----------------------------------------tg-t-t-tattcacaagact
-t--a-t-tt-aa-a-atgagctgaagtcaca-caatt-cttg---------------ct
tttt--aaaa-----------------------ta-acaac-t-a-attgttt-tacgtt
caatctacttca-a-ttt--t------c-ca---a--a---tga-----a-t--gtgt--
taacttt-a-tt--tttatgttgcc--ccaacacaaatt-gattgtgtggaagc--cag-
------tg-ttgt-ttacattg--
>DNA11TA1B_DR|171899
----------------a-a--aaa-ta-tg-tttg----ctg-t-t-tgttcaaactact
-t--a-t-tt-aa-t-aggagttgaaacaaca-caagt-cttaag-------------gt
tt-t---t---atttggagggg--aagtgagg--c-acaacta-a-attattt-tatgtt
caatccacttaa-a-ttta-t---ttta-aa---a-----ac-a-----a-t-ac-at--
taactta-a-ttccttcatgttgtc--ccaacacaaatc-gattgtgtggaacc--cagc
a---t-tttat-t-t-acagtg--
>DNA11TA1B_DR|171900
-------------a-aa-a--tg---a-gc-tttg----ctg-t-t-tgttcaacttatt
---------t-ta-a-tttagctgaagcaaca-caatt-taggagt-------------t
gt-t---g---ttttt--------------tg--a-acaactt-a-attgttt-tatgtt
caatccacgtaa-a-tttg-t-----ac-aa---aaac---t-a----------------
------------------------------------------------------------
------------------------
>DNA11TA1B_DR|171901
---actc---ag-a-aa-a--tg---a-tg-tgtg----ctg-t-a-tggttaagctact
-t--a-g-at-aa-a-atgagcaggattaaca-caatt-cttgag-----------ggtt
tt-t-----------------------ttggc--g-acaactt-a-attgttt-tatgtt
caatccactcaa-a-tttg-t-----aa-aa---a--c---t-a-----t-t-ga-gt--
taactta-a-ttcattcatgttgtc--ccactacgaatt-gattgtgtggaacc--cggc
a---t-t--at-t-t-acagt---
>DNA11TA1B_DR|171902
--cagtc---aa-a-ac-a-att---a-tc-attg----ctg-t-t-tgttcaaactact
-t--a-c-tt-aa-t-ataagct-gtacacca-taatt-cttgaggtttttt--------
tc-t---t---tggga--------------------aaaacgt-a-attattt---cgtt
taatccact---------t-t-----aa-aa---a--c---t-aat-------aa-gt--
ctaccta-a-ttccttcatgttgtc--ccaa-----------------------------
------------------------
>DNA11TA1B_DR|171903
--cactc--aaa-a-ct-a--tt---a-tg-tttg----gtg-t-t-tgttctaaacact
-t--a-t-tt-aa-a-aagagctgaaacgaca-aaatt-cttgaga-------------t
tt-t---t---tgg---------------ggc--g-acaaatg-a-attgttt-tgtttt
aaatacacttaa-a-tttg-t-----aa-aa---a--c---t-a-----a-a-ta-gt--
t-----------------------------------------------------------
------------------------
>DNA11TA1B_DR|171904
-------ataaatataacagtta--cagtg-tttg----ccg-t-t-tgttcaaactact
-t--a-t-tt-aa-ac-tgagct-aaacaa-a-tagtt-ttt-agaa-------------
----------------------------------g-acaacct-g-attgttt-t-tgtt
caatccacttaa-aacctg-------aa-aa---a--c-----a-----a---aa-----
-aactcacaatt-cttcatgttgtc---caacacaaa-----tt--g----------a--
---------tt-------------
>DNA11TA1B_DR|171905
--cacct---aa-a-gt-g--tt---a-tg-tttg----ctg-c-t-tgtcccaattact
-t--a-t-tt-aa-a-atgagctgaaacaaca-cagtt-cttgagg------------tg
tt-t---t---------------------cag--g-acaacta-a-atggttt--atgtt
caattcacttac-a-tt-------------------------------------------
------------------tgttacg--ttaac----------------------------
------------------------
>DNA11TA1B_DR|171906
--caccc---aa-a-ac-a-------t-tg-tttg----ctg-t-t-tgttcaagctact
-t--a-a-tt-aa-a-atgagctgaaacaaca-tactt-tttga--------------gt
tt-t---t---ttg-----------------g--g-acaactt-a-atcgttt-tatgtt
caatccatttaa-a-tttg-t-----aa-aa---a--c---t-a----------a-gt--
gaactta-a-ttcct--------------aactcaaatc-aattgtgtggaacc--cagt
t---t-t--tt-t-t-gcagtg--
>DNA11TA1B_DR|171907
-----------a-a-aa-a--ta---a-tg-tgag----ctg-t-t-tgt--------ct
-t--a-t-tt-aa-a-atgagcggaaacaaca-caatt-cttgagt------------tt
tt-tct----------------------------g-acaactt--cattgttt-tatgtc
caatccacttaa-a-tttg-c-----aa-aa---a--c---g-a-----a-c-aa-gc--
taactta-a-tcccttcatctttcc--ccaacacaaatc-ga------------------
------------------------
>DNA11TA1B_DR|171908
---accc---aa-a-aa-a--ta---a-tg-tcta----caa-t-t-tgt--------ct
-t--a-t-tt-aa-a-atgagctgaaacaaca-caact-tgtaagt------------tt
tt-tct----------------------------g-acaactt--cattgttt-tatgtt
caatccacttaa-a-tttg-c-----aa-aa---a--a---t-a-----a-c-aa-gc--
taaacta-a-tcacttcatgtttcc--ctaacacacatt-tattgtgtggaacc--ca--
c----at--tt-t-t-t-------
>DNA11TA1B_DR|171909
--cactcgcaaa-a-aa-a------ta-ta-tttg----ttg-t-t-tgttcagacta-t
-t--a-t--t-aa-at-tg-gct-aa--aa-------t----g-----------------
----------------------------------gcacaa-tt---a---ttt--at-tt
-a-------t-----tt-g-------ga-aa---a---------------------gc--
taactta-a-ttccttcatgttgtc--ccaacacaaatg-gattgtgttgaat----agc
a-----t--tt-t-----------
>DNA11TA1B_DR|171910
-----------a-a-aa-a--tg---a-ca-tttg----cat-t-t-g------------
----a-g-tt-ca-a-atgagct-aaacgaca-aaatt-cttg------------agttc
ct-ttt----------------------------g-acaacct-a-attgttt-tgagtt
caatc---------------t-----aa-aa---a--c---t-a-----a-t-ga-tt--
taactta-a-tttct------------------ttagtt-gactgtgtgaaagc--cagc
a-----t--tt-t-tat-agt---
>DNA11TA1B_DR|171911
---actc---aa-a-aa-t--gg---a-at-ttta----ttg-c-t-tgttcaaaccacc
-t--t-t-ta-aa-a-atgagttgaaacaaca-cattt-cttaca-------------tt
tt-t---t---tttg---------------gg----------------------------
------------------------------------------------------------
--------------------------------acaattt-aattgtgtggaacc--cagc
a---t-t--tt-t-taacagtg--
>DNA11TA1B_DR|171912
-----------------------------------------g-t-t-tgctcaaactact
-t--a-t-tt-ag-a-atgagctgaaactaca-caatt-cttgat--------------t
tt-t---t---tctg----------------g--g-acaactc-a-attgttt-t--gtt
taatccacttaa-a-tttg-t-----aa-ag---a--c---t-a-----a-t-aa-gt--
taactta-a-ttcgtttatgctgtc--tcgacacaaaca-gatt----------------
------------------------
>DNA11TA1B_DR|171913
--cactc---ca-a-aa-a--tt---a-tg-ttgg----ctg-t-t-tgttta-actact
-t--a-c-tt-aa-a-atgagctgaaacaaca-taatt-cttaa-------------ggt
tt-t---t---t----------------ttgt--g-acaact---------ac-tatgtt
ttgtccacttaa-a-tttg-t-----aa-aa---g--c----------------------
------------------------------------------------------------
------------------------
>DNA11TA1B_DR|171914
------------------------------------------------------------
----------------gagcattgaaacaaca-atttt-cga-aggcttt--ttt---tt
tt-t---t-------------------ttttg--g-acaactt-a-attgttt-tacg-t
aaatacacttac-a-tttg-t-----aa-aa---a--a---t-g-----a-t-aa-gg--
tagctta-a---------------------------------------------------
------------------------
>DNA11TA1B_DR|171915
-------------------------------------------------ttcagactact
-c--a-t-ta-aa-a-atgagctgaagcaaca-caact-cttgat---------------
tt-t---t---t--------------------------tactt-a-attattt-tatgtt
caatccacttaa-a-ttgg-t-----ca-aa---a--c---a-a-----a-t-ag-gt--
taactt------------------------------------------------------
------------------------
>DNA11TA1B_DR|171916
----------------------------------------ta-c-t-tatttaa------
--------------a-atgagcttaaacaaaa-caatt-cttaagt-------------t
gt-t---t---tt---------------ttag--g-gcaacat-a-attgttt-tatgtt
gaatttgcttaa-a-tgtg-t-----aa-aa---a--c---t-a-----t-t-aa-ct--
taaccta-a-t-------------------------------------------------
------------------------
>DNA11TA1B_DR|171917
--cactc---aa-a-aa-a--tg------t-tttg----ctg-c-t-tgctcaagctact
-c--a-t-tt-aa-a-atgagctgaaacagca-caatt-cttaagg-------------t
tt-t---t--------------------tggg--g-acaactt-a-tttgttt-tatgtt
caatccatttaa-a-aatg-g-----ta-aa---g-------------------------
-------aa-atcaattaagttaac--ttaa-----------------------------
------------------------
>DNA11TA1B_DR|171918
------------------------------------------------------------
--------------a-atgaattaaa-caaca-caact-cttgag-------------ga
---t--tt---ttg----------------gg--g-acaactt-a-attgttt-tatgtt
taatccacttaa-a-tctg-t-----ta-aa---a--c---a-a-----t-t-aa-ga--
taactta-a-ttcctttatgttgtc--ccaactcaaatc-gattgtgtgaaacc--aaga
a---t-t--tt-a-c-atagtg--
>DNA11TA1B_DR|171919
--cactc--aaa-a-aa-a--tct--a-ta-tttt----ctg-t-t-tgttcaaactgct
---ta-t-tt-ga-a-atgagctgaaaca--a-cagtt-cttg-------------aggt
tt-t---t---t------------------gg--g-acaactt---aatgttt--ttgtt
cagttcacttaa-a-tttg-t-----aa-aa---a--c---t-a-----a-t-aa-gt--
taac--a-a-attttttatgtcgtc--ccaacacaaatc-gattgtgtggaatg--caac
a---t-t--tt-t-g-acagtg--
>DNA11TA1B_DR|171920
--cactc---aa-a-aa-a--tgt--a-tg-tttg----ctc-t-t-agttcaaacaact
---ta-t-tt-ta-a-atgagctgaaacaaca-cagtt-cttg-------------aggt
tt-t---t---ttg---------------ggg--g-ccaactt-a-aattttt--ttgtt
cagtccacttaa-a-atag-t-----ca-aa---a--c---a-a-----a-c-ta-gt--
taac----a-attttttatgtcgat--ttatgtcaaatc-gattgtgtgaaatc--caac
a---t-t--tt-t-c-gcagtg--
>DNA11TA1B_DR|171921
--cactc---aa-a-aa-a--ta-----tt-tttg----ccg-c-t-tgttcaacctact
-t--a-t-at-aa-a-atgagctgaaatgaca-taatt-cttgaggt------------t
tt-t---t--------------------tggg--g-acaactt-a-attgttt-tatgtt
caatccacttaa-a-cttg-t---------------------------------------
------------------------------------------------------------
------------------------
>DNA11TA1B_DR|171922
---actc---aa-a-aa-a--caa-ta-tc-tttg----ctg-t-t-tatcgaaactact
-t--g-a-tt-aa---ataagctgaaacaact-taatc-attgag-------------ga
tt-t-----------------------ttggg--g-acaactt-a-tttgttt-tatgtt
caatccacttaa-a-tttg-t---aaaa-g----------ct-a-----a-t-aa-at--
tatcttg-a-ttccttcatgttgtc--ccaagaaaaatt-gattgtgtgaaatc--caga
a---t-t---t-t-t-acagtg--
>DNA11TA1B_DR|171923
--cactc---aa-a-ta-a-a----tg-aa-ttag----ctg-c-t-agttcaaaccact
-t--a-t-tt-aa-a-ataagttgaaacaaca-taatt-cttgag----------atgtt
tg-t---g---tt-----------------gg--a-acaacat-g-aaaat---------
------------------------------------------------------------
-----------------------------------------attgtgtggatct--ctgc
a---g-t--tt-t-t-acactg--
>DNA11TA1B_DR|171924
------------------------------------------------------------
-----------------------------------------tgag-------------tt
tt-t-----------------------ttggg--g-acaactt-a-attattt-taagtt
caatccacttaa-a-tttg-t---aaaa------------ct-a-----g-t-aa-gt--
tatcata-a-ttccttcatgttgtc--cca--------------------aaac--cagc
a---t-tt--t-t-t-acagt---
>DNA11TA1B_DR|171925
--cactg-aaaa-a-aa-a-------a--a----g-----t--t-t-tgtt-aaactact
-t--a-t-tt-at-a-atgagctggaacaaca--aa-t-cttg-------------agtt
tt-t---t------------------ggatgg--g-aaaac-t-a-attgttt-tatg-t
caatacacttg-ca-tttg-t------a-aa-----------------------------
-aac--------------------------------------------------------
------------------------
>DNA11TA1B_DR|171926
---actc---aa-a-aa-c--at--gt-ac-tttg----ctg-t-t-tgtttaaactact
-t--a-t-at-aa-a-atgagctgaaacaaca-caatt-cttgag--------------g
tt-t---t---ttga----------------g--a-acaactt-a-attgttt-tatatt
caatccacttac-a-tttg-t-----aa-aa---a--c---t-a-----a-t-aa-gt--
taactta-a-tttctttatgttgtc--ttagcacaaatc-gatagtgtggaacc--catc
g---t-t--tt-t-t-acagtg--
>DNA11TA1B_DR|171927
-------------------------------tttg----cta-c-t-tattcaaactact
-t--a-t-tt-aa-a-attagctgaagcaact-tg-------aagtt------------t
at-t-------------------------ttg--g-acaactt-a-attgttt-tatgct
cagtccacttaa-a-tt-------------------------------------t-gt--
aaaaa-------------------------------------------------------
------------------------
>DNA11TA1B_DR|171928
--------------------------------tta----tta-t-t-tgttccaactctt
-t--a-t-tt-at-a-atgagatgaaacaaca-caatt-cttgtt---------------
tt-t---c---tcgg---------------gt--g-acaactt-a-attgttt-tatgtt
caatccacttta-a-tttg-t-----aa-aa---a--c---t-a-----g-t-aa-gt--
taagtt------------------------------------------------------
------------------------
>DNA11TA1B_DR|171929
----ctc----a-a-aa-a-------a-tg-attg----ctg-c-t-agtttaaacaact
----------------------tgaagcatca-caatt-cttg---------------tt
ttat--tttg---------------------------caac-t-a-aatgttt-tatgtt
caacctatttaa-a-ttg--a------a--------------------------------
------------------------------------------------------------
------------------------
>DNA11TA1B_DR|171930
--cactc---aa-a--a-g-a----tt-ac-ttta----ctg-t-t-tgttcaaacaact
-t--a-a-gt-aa-a-attagctgaaacaaca-taatt-cttaa-------------gtt
tt-t---t---tt-----------------gg--g-acaacgt-a-aacgttt-tatgct
caatccacttac-a-tttt-t-----ta-a-------------------a-t-aa-gt--
taacata-a----------gttgtc--ccaacactaatc-gattctatggaacc--cagc
----------t-t-t-acactg--
>DNA11TA1B_DR|171931
--cactc---aa-a-aa-a--tg---g-ct-ttcg----ctg-c-t-tgttcaagctact
-t--a-t-tt-aa-a-a-gagttgaaagaaca-caatt-ctccatt-------------t
tt-g---g--------------------gggg--a-acaatta-a-attgttt-tatgtt
cattc-------------------------------------------------------
------------------------------------------------------------
------------------------
>DNA11TA1B_DR|171932
---------------------------------tg----ctg-t-t-tgtttaaactact
-t--a-t-tt-aa-a-atgagctaaaacagca-caatt-cttg--------------aag
tt-t---t---tt-----------------aa--g-acaactt-a-attgttt-aatgtt
caatcaac--------ttg-t-----aa-aa---g--t---g-a-----a-t-ga-gt--
aaactta-a-ttccttcatattgtc--gcaacacaaact-----atgtgaaacc--cagc
a---t-t--t--------------
>DNA11TA1B_DR|171933
--------------------------------------------ct-tgctcaaactact
at--a-t-tt-aa-a-ataattattaatgatt-ctaat-attgagg------------gt
tt-t---ttga-----------------------g-acaactt-a-attgttt-tgtgtt
caacctacttaa-a-tttg-a-----tt-tg---t--ttt-cag-----a-c-aa-t---
tga---------------------------------att-aattatgagaaacc--cag-
a----at--tt-t-ttac------
>DNA11TA1B_DR|171934
------------------a--ta---a-ca-tttg----ctg-t-t-tgttgaaactacc
-t--a-t-tt-aa-a-atgagct-ga----------------------------------
----gg----------------------------g-aaaactt-a-attgctt-tatatt
aaatcaacttaa-a-tgta-t-----aa-aa---a--c---g-a-----a-t-aa-gt--
tgactta-g-ttcctt--cgttgtc---cagcacaaatt-gattgtgtgaaatc--tagc
a-----t--tt-t-tcacagtg--
>DNA11TA1B_DR|171935
--------------------------------------------------ttaaattacg
-t--a-t-tt-aa-a-ttgtgctgaaacaaca-caatt-cttaagggggc--ctta----
-------------------------------g--g-gcaactt-c-attgttt-tatgtt
cagtttacttaa-a-tttg-t------t-aa---a--c---t-a-----a-t-aa-gt--
taactca-a-ttactttatgttgta--caaaca-caacc-aattgtgtatagaa--acct
g-----a--at-t-ttttcccagt
>DNA11TA1B_DR|171936
-------------------------------------tactg-c-g-tattcaaactact
-t--a-t-tt-aa-a-atga------------------------------------caac
tt-c---a---tga-----------------t--g-acaactt-a-atccctt-aagttt
taatccatttaa-a-tttg-t--------aa---a--c---t-a-----a-t-aa-gt--
taactta-a-ctcctc-atattggc--ccatcgcaaatc-gattatgtggaacc--cagc
a---t-t--tt-t-t-acagt---
>DNA11TA1B_DR|171937
------cttaaa-a-aa-t--ac---a-tg-tttg----ttg-t-t-tgttcaaaatagt
-c--a-g-gt-aa-a-atgagctgaaacaaca-cgatt-tttgtg-------------ct
tt-t---t---tggc-------------------g-ac------a-attgttt-cttgtt
aagt---cttac-a-tttg-c-----aaaaa---a--c---t-g-----t-t-aa-gt--
taactta-a-tttcttcatgttgtc--ccaacacaaatt-gattgtgtggaact--tagg
a-ttt-t--tt-------------
>DNA11TA1B_DR|171938
-----------a-a-aa-g--tt---a-tg-tttg----ctg-t-t-tgttcata---ct
-t--a-t-tt-aa-a-atgagctgaaacaaca-acatt-tttgag-------------gg
tt-t---t---tttc-------------------t-ttaactt-a-attgttt-cttgtt
cagtccacttac-a-tttg-c-----aaaaa---a--g---t-a-----t-c-aa-gt--
taactta-a-ttttttcatcttgtc--tcaacacaaatc-gattgtgtggaaca--ca--
------------------------
>DNA11TA1B_DR|171939
----------------------------------------tg-t-t-tgttcata---ct
-t--a-t-tt-aa-a-atgagctgaaacaaca-caatt-tttgag-------------tt
tt-t---t---tttc-------------------t-tcaactt-a-attgttt-cttgtt
cagtccacttac-a-ttcg-t-----aaaaa---a--g---t-a-----t-c-aa-gt--
taactta-a-ttccttcgtgttatc--tcaacacaaatc-gattgtgtggaact--tttt
t-ttt-t--ac-a-----------
>DNA11TA1B_DR|171940
------c---ac-a-aa-a--ta---c-at-tctg----ctg-c-t-tgttcaaactact
-t--a-t-tt-aa-a-atgagttggaactgtg-caatt-cttcatt------------tt
tt-t---t---t----------------taag--g-agaactt-a-atagttt-tatgtt
caatctactcaa-c-ttaa-tcgttaaa-ga---a--a---a-c-----a-c-aa-at--
t-------------tttggtttggg--acaacacaaa-----------------------
------------------------
>DNA11TA1B_DR|171941
--------------------------------------------------------tact
-t--a-t-tt-aa-a-ttgaactgaaataaca-caatt-ctccagttttt----tttttt
tt-t---t---tttt---------------gg--g-aaaactt-a-attgttt-tatgtt
caatccacttaa-a-ttaa-t-----aa-aa---a--c---t-a-----a-a-aa-gt--
taaccta-a-tttctctgagtggtc--ccaacacaaat----------------------
------------------------
>DNA11TA1B_DR|171942
------------------------------------------------------------
---------------------------------aattg-cttaat--------------t
t-------------------------------------aactt-a-gttgttt-tatgtt
caatccacttaa-a-tttg-t-----aa-aa---a--c---a-a-----t-t-aa-gt--
taactta-a-ttccttcatgttgtc--tcaacacaaatc-aatactgtagaacc--cagc
a-----t--tt-t-t---------
>DNA11TA1B_DR|171943
------------------------------------------------------------
-----------------tgcgctgaaataaca-caatt-cctgagat------------t
tt-g--tt----------------------ga--g-ataacta-a-actgttt-tatgtt
caatccacttaa-a-tttg-t-----aa-aa---a--a---a-aaacttt-t-aa-gt--
aaactta-a-ttccttcaagttgtc--ccaacacaa------------------------
------------------------
>DNA11TA1B_DR|171944
--------------------------------------------------------tact
-t--a-t-tt-ga-g-ctgaa-----acatcc-caatt-cttgagttttt--tttttttt
tt-t---t-------------------ttgga--g-acaactt-g-gttgttt-t-tgtt
caatccacttaa-a-tttg-t-----aa-aa---a--c---a-a-----t-t-aa-gt--
tgtcttc-a-aa---------------------cttaag-aattgtgttgattc--aac-
------------------------
>DNA11TA1B_DR|171945
--------------------------------------------------------tact
-t--a-t-tt-aaga-aagagctgaaacaaca-caatt-cttaag--------------a
at-t---t---gttg----------------g--g-acaactt-a-attgttt-tatgtt
caatccacttaa-a-tttg-t-----aa-aa---a--c---t-a-----t-t-aa-tt--
taactta-a-ttctttcatgttgcc--ccaacacaaatc-aatagtgtgcgacc--caac
a---c-t--tt-t-t-acagtg--
>DNA11TA1B_DR|171946
--------------------------------------------------------tact
-t--a-t-ttgag-a--agtgctgaaataaca-caact-cttaa-------------gat
tt-t---t---tt-----------------gc--g-acaactt-c-atagttt-tatgat
atgtccac-tta-c-attt-t-----aa-aa---a--c---t-a-----a-t-aa-gt--
-aactta-a-ctccttcatgttttc--ccaacacaaatt-aatagggtgaaacc--cagc
t--tt-t--tt-t-t-acagtg--
>DNA11TA1B_DR|171947
------------------------------------------------------------
-----------------tgagctgaaacaaca-caata-cttg-------------atgt
tt-t-----------------------gtcaa--g-acaacct-a-attgatt-tatgtt
cagtccacttaa-a-ttta-t-----aa-aa-aaaa-c---t-a-----a-t-aa-at--
taactta-a-ttccttcatgttgtc--ccaacacaaatt-aatattgtggaatc--cagc
a-----t--tt-t-ttatagtgtg
>DNA11TA1B_DR|171948
----------aa-a-aa-t--gt---a-tt-ttta----ctg-c-t-tgatcaaagtact
-t--a-t-ct-aa-a-atgggctgaaacaaca-caatt-cttgaga------------tt
tt-g---t---------------------tgg--g-aaaacct-a-aatgttt--atgtt
taatccacttac-a-tta--t-----ag-aa---a--c---t-a-----a-t-aa-gt--
aaactta-a-atccttcatgttgtc--ctaatacaattc-aatagtgtggaacc--cagc
a-----t--ttat-taacagtg--
>DNA11TA1B_DR|171949
-------------------------------tttg----ctg-c-t-tgttcaa---act
-t--a-t-tt-aa-a-atgagctgaaacaaca-caaat-cttaaga-------------t
tt-t---g--------------------ttga--g-acgacct-t-attgttt-tatgat
cagtcaacttaa-a-tttg-t-----aa-aa------c---t-a-----a-t-aa-gt--
ttactta-a-ttccttcatgttgtt--tcaacacagata-------ttgtatcc--caac
a-----------------------
>DNA11TA1B_DR|171950
---attt---aa-a-aa-a-------a-gg-tttg----ctg-t-t-tgttcaaactact
-t--g-t-tt-aa-a-atgagct--------t-tcatt-tt--ac------------tag
tt-t---a---aaata---------------a--g-acaactt-c-cttgttt-tatgtt
aaattaacttaa-a-tcag-t-----aa-aa---a--c---t-gta-------ag-tt--
tacatta-a-ttccttcatgttgtt--ccaacacaaatc-cattg---------------
------------------------
>DNA11TA1B_DR|171951
------------------------------------------------------------
------------a-a-attagctgaaacaaca-caatt-cttga--------------gt
ta-t---t---tcg-----------------a--g-acaacct-a-attgttt-tatgtt
caatccacttaa-a-tttg-t-----ca-aa---c-------------------------
---------------------ttta--c-aacacaaagg-aaatgtgtggaatc--cagc
a---t----tt-t-t-aaagtg--
>DNA11TA1B_DR|171952
----------aa-a-aa-a--tt---a-tt-tttg----ctg-t-t-tgtttaaacta--
-t--t-t-tt-tt-a-atgagctgaaacaat-acaatc--ctt-------------gatt
tt-t---t---gcag-------------------g-acaacttta-aatgtgt-tatgtt
caattcacttaa-aaattg-t---------------------------------------
----------------------------gaaaagtgaaa-gggttaacttaatc--ccta
a-----t--gc-t-gt--------
>DNA11TA1B_DR|171953
------------------------------------------------------------
------------------------------------------------------------
------------------------------tg--g-gaaactt-a-attgttt-tatttt
cactccacttaa-a-cttc-t-----aa-aa---a--c---t-a-----a-t-aa-gc--
taactta-a-ttccttcatgttttc--ccaacacaaact-tgttctgtgtaacc--cagc
a---t-t--tt-c-t-a-------
>DNA11TA1B_DR|171954
------c----a-a-aaga------ga-----atg-----tg-ttgctgtttaaactacc
-t--a-t--c-aa-a-aaa-g-caaa-caaca-caa-t----------------------
---t--------------------------------ac---tg-a-t-ggttt-tg-g--
ga---cactcca-a-tttg-c-----aa-aa---a--------a-----a-c-aa-a---
-----ta-a----------gtt------ca---c--------tta---------------
------------------------
>DNA11TA1B_DR|171955
-----------------------------------------------tgttcaaactgct
-t--a-t-tt-aa-a-ttgagctgaaacaaca-gagtt-gttaa---------------t
tt-t---t---ttg---------------a----g-ataattt-a-a-ttatt-tatgtt
taatccacataa-a-tttg-a-----ta-aa---a--c---a-a-----t-g-aa-gt--
aaactta-a-ct------------------------------------------------
------------------------
>DNA11TA1B_DR|171956
--cattc----a-a-aa-a-------a------tg---act----t-tgttcaag-tact
-t--a-t--t----acataagctgaa-caaca--aatta-ctgaga------------tt
tt-t---t----------------------gg--g-acaac---a-a--a-tt-ca----
caatt-atttaa-agttt--------aa-agt--a--t---t-a---------aa-gt--
t---t-----tt--t----gttgtc--ccaacgcaaata-aattgtgtggaatc--cagc
---attt--tt-------------
>DNA11TA1B_DR|171957
--cactc--caa-a-aa----------------tg----gcg-t-t-tgttcaaactact
---tt-a-tt-aa-a-ataaaatga-aaaaaa-taaat-ctt--------------aagt
tt-t---t---tt-----------------tg--g-agactac-t-tttaattgtatgtt
taagccacctaa-t-tctg-c-----ag-aa---a--c---t-a-----g-t-aa-gg--
taactta-a-ttccttcatgttgtc--ctaacacaaaat-ggttgtgtggaacc--cagc
a---t-t--tg-t-c-atagtg--
>DNA11TA1B_DR|171958
-------------------------------------------------------ttatt
-----------------taaaatacaattaca-caatt-cttgagt-------------t
tt-t---t---caggg---------------------caactt-a-atttctt-taggtt
caatccacctaa-a-tttg-t-----ta-gg---a--a---a-a-----t-t-at-gt--
taactta-----------------------------------------------------
------------------------
>DNA11TA1B_DR|171959
----------------------------------------tg-c-t-tgtttaaacaact
-a--a-c-at-ta-a-atgagctgaaacatca-caatt-cttgagt-------------t
tt-t---t---g----------------atgg--a-acaacttaa-cctgttt-tatgtt
caa---------------------------------------------------------
------------------------------------------------------------
------------------------
>DNA11TA1B_DR|171960
-------------a-aa-a--tg---a-cg-cttg----ctt-t-t-tgctccaactagt
-t--a-t-tt-aa-a-ataagctgaaacaaca-caatt-gctgagt-------------t
g--t---t--------------------ttgt--t-acaactt-t-attgttt-tatgtt
cgatacacttaa-a-tttg-t-----aa-aa---ta-a---t-a-----a-taaa-gt--
taactta-a-ttccttcatgttgtc--ccaacacaaatg-gaatgtgtggaaca--gcat
g---t-t--tt-c-tacagtg---
>DNA11TA1B_DR|171961
-------------aaaa-a--tt---a-ca-tttg----ctg-c----gttcaatgcttg
-t------tt-aa-c-atgagttgaaaca--a-caatt-ctta--------------agc
tt-t---t---tggg---------------gg--g-acaactt-a-attgttt-tatgtt
caatccactt--------------------------------------------------
-------------------------------------ac-atttgtaaaaaata------
------------------------
>DNA11TA1B_DR|171962
----ctc---aa-a-aa-a--tg---a-ca-tttg----ctg-t-t-tgtttaatctact
-t--a-t-tt-aa-a-ctgaactgaaacaaca-cactt-att------------------
---------------------------------------tttg-t-tttgctt-tatgtt
caatcaacataa-------------------------------------a-c-aa-gt--
taactta-t-ttccttcatgttg--tcttatcacaaatc-aatt-tgtggg-----ca--
----t-t--tt-t-t---------
>DNA11TA1B_DR|171963
---------------------------------------ccg-t-t-tgttcaaactact
-t--g-t-tt-aa-a-atgagctaaaacaaca-caatt-cttgagt--------------
tt-t---a---tggg--------g------gg--g-acaactt-g-tttgttt-tatgtt
caatctacttac-a-tttg-t------a-aa---a--c---t-a-----g-t-aa-gt--
taactta-a-ttcctttatgttgtt--ccaacacaaaat-gatggtg--gaacc------
------------------------
>DNA11TA1B_DR|171964
--------------------------------ctg----ctc-t-tcacttcaaac----
-t--c-a-tt-ta-a-aattagttaaacaaca-caatt-ttttttt------------tt
tt-t--tt---tttt---------------gg--a-aaaactt-a-attcttt-tatgtt
caatcca----a-a-tttg-t-----ca-a------------------------------
------------------------------------------------------------
------------------------
>DNA11TA1B_DR|171965
-------------------------------tttg----ctg-c-t-tgttcaaactgct
-c--a-t-tt-aa-a-atgagctgaaacaatg-caatt-cttgaga-------------t
tg-t---t--------------------ttaa--g-acacgtt-a-tttgttt-tatgtt
aaatacactta-------------------------------------------------
------------------------------------------------------------
------------------------
>DNA11TA1B_DR|171966
--cact-------a-aa-a--at---a-c-ttatg----ctg-c-t-tgttcaaactact
-t--a-t-tt-aa-tt-tgagttgaaccaaca-caatt-atta-------------agtt
ttgt-----------------------tttgg--g-acaacat-a-att------gtttt
atgttcacttaa-a-tttg-----------------------------------------
------------------------------------------------------------
------------------------
>DNA11TA1B_DR|171967
----------aa-a-aa-a--tg---a-ggtttt-----ctg-t-t-tgttcaaactact
-t--a-t-at-aa-a-atttgctgaaacaaca-caatt-c-------------------t
tt-t---t---t------------------gg--g-acaacttaa-attgttt-tacgtt
caatccact------------------t-aa---a--------------t-t-tg-ta--
aaactta-a-ttccttcaagttgtt--cc-tttcaaatt-ggttgtgtggaacc--ctga
a---t-t--gt-t-t-acagtg--
>DNA11TA1B_DR|171968
----------------------------------------------------aaacgact
-t--g-t-tt-aa-a-atgagctgaaacaaca-cagtt-cttgact-------------t
tt-t---g---ggg---------------ggag-g-aaaactt-c-attgatt-tatgtt
caatccatttaa-a-attg-t-----aa-at---a--a---t-a-----a-t-a------
--------------------------------ataaatt-aac-----------------
------------------------
>DNA11TA1B_DR|171969
--cactc---aa-a-aa-a--tg---g-tg-tttg----gtg-t-t-agttcaaactact
-t--g-t-at-aa-a-atgagctgaaacaaca-caatt-cttgag-------------gg
tt-t---a---ttgg---------------gg--g-acaattt-a-attgttt-tatgtt
caatccacttaa-a-tttg-t-----aa-aa---a--c---t-a-----a-t-aa-gt--
taacttt-a-tttctt--tgttatt--ctaaaacaaatc-gattatgttgtttt--ttgc
a---t-t--tt-t-t-acagtg--
>DNA11TA1B_DR|171970
------c-actc-c-aa-a--ag---g-tt-ttggagggcta-t-c-tgttcgaaa----
--------ta-aa-a-atgagctgaaacaaca-cagtt-catga------------g-tt
tt-t---t---tgg----------gggggagg--g-ttaactc-a-attgttt-tatgtt
caatctacttaa-a-tttg-t-----aa-aa---a--c---g-a-----a-t-ga-gc--
taaatta-g-tttctttgtgttgtc--ccaacacaaatc-aattgtgtggaacc--cagt
a---a-t--tt-t-c-acag----
>DNA11TA1B_DR|171971
---acac---aa-a-aa-a--at---a-ca-tttg----ctg-t-t-tgttcaatctact
-t--a-t-tt-ac-a-atgagctgaaacaact-caatt-cagaag-------------ga
tt-t---t---tgagag-----------------a-attgttt-------------tgtt
ccatccacttaa-a-ttag-t-----ga-aa---a--t---t-a-----t-c-gt-tt--
taa---------------------------------------------------------
------------------------
>DNA11TA1B_DR|171972
--caccc--aaa-a-ta-g------ga-tg-tctg----cca-t-g-tgtttaaactgct
-t--a-t-g----------agccaaaacaaca-caatt-cttgag--------------t
tt-t---t---ttgt-------------------g-acaactt-a-acagttt-aatgtt
caatccacctaa-a-ttag-t-----aa-aa---c--c---t-a-----a-t-at-gt--
taaatta-a-ttcttttgtgtggta--atgacactaat----------------------
------------------------
>DNA11TA1B_DR|171973
--cactc---aa-a-aa-a--tt---t-aa-tttg----ctg-a-t-t-tttaaagtact
-t--g-t-tt-aa-a-atgagcttaa----ca-caatt-catgaggga------------
-t-t---t---tggg----------------g--a-acagctt-a-attgttt-tatgtc
tatttcacttaa-a-tctg-t--taaaa-aa---a--c---t-a-----g-t-aa-gt--
taaccta-a-ttccttcatgttgcc--ccaacacaaatt-gattgtatggagcc--cagc
a---t-t--tt-t-t-acagtg--
>DNA11TA1B_DR|171974
-------------a-aa-g--tg---a-tg-tttg----ctg-t-t-tgttcaaactcct
-t--a-t-tt-aa-a-atgagacaaaacaaca-ctattcttgagg-------------tt
tt-t---t---ttgg--------a------tg--g-gcaactt-a-attgttt-tgtgct
caatccaactac-a-taaa-a-----aa-aa---a--a---t-a-----t-t-aa-gg--
taactta-a-tttctttatatttcc--acaacataaata-gattgtgtgaaacc--cagc
g---t-t--tt-t-t-acagtg--
>DNA11TA1B_DR|171975
-------------a-aa-a--tg---a-ca-tttg----ctg-t-t-tgttcatataact
-t--a-t-tt-aa-a-atgagctgaaacaaca-cagtt-ctttaa--------------g
tt-t---t---tttg---------------gg--a-acaactt-a-attgttt-gaagtt
cagttcacttaa-a-tgta-t-----aa-aa---a--t---t-a-----a-t-ga-gc--
tagctta-a-tttcttcatgttgtc--ccaattcaaatc-aattgtgttgaact--cagc
a---t-t--tt-t-t-tcagtg--
>DNA11TA1B_DR|171976
---------------------tg---a-ca-tgtg----ctg-t-t-tgtttaaaatact
-t--c-a-tt-aa-a-ataagctgaaacaaca-caatt-cttgag---------------
-t-t---t---tttg---------------gg--g-acaactt-a-aaggatt-tatttt
ctattcacttta-a-tttg-t-----aa-aa---aaac---t-a-----t-t-aa-gc--
taactta-a-ttcgataatgttgtc--ccaatacagatc---ttgtgtggaacc--cagc
a---t-tt-tt-t-----------
>DNA11TA1B_DR|171977
----------------------------ta-attg----ttt-t-a-tgtttaatgcacc
-t--a-------------------------------------------------------
------------------------------------------------------------
-----------a-a-cttg-t-----aa-aa---a------g-a-----a-t-ga-gc--
tagctta-a-ttctatcatgttgtt--ccaacacaattg-aattgtgtgaaacc--cagc
a---t-t-----------------
>DNA11TA1B_DR|171978
-------------------------------------------t-c-tgtttaaactatt
-t--g-t-tt-aa-a-acaagctaaaacaaca-caatt-cttgag--------------t
tt-t---t---ttag----------------a--c---aactt-a-attgttt-tatatt
caatccacttaa-a-tttg-t-----aa-aa---t--c---t-a-----a-t-ga-gt--
caactta-a-ttcctttatgttgtc--ccaaaataaatc-gattgtgtggaacc--cagc
a---t-t--tt-t-t---------
>DNA11TA1B_DR|171979
--cactt---aa-a-aa-ag-----ga-ca-tttg----ctg-t-t-tgttccaactacg
-t--a-t-tt-aa-t-atgagttgaaacaaca-caact-cct------ga--gtt---tt
tt-t---t-------------------tggag--g-gacaact-t-attgttt-tatatt
caatccatttac-a-tttg-t-----ga-aa---a--c-----t-----a-a-ta-gt--
taact-------------------------------------------------------
------------------------
>DNA11TA1B_DR|171980
----------------a-a--aa---a-tg-aatg----ctg-c-t-tattcaaactatt
-t--a-t-tt-aa-a-acgagttgaaacagca-caatt-cttaagg-------------t
tt-t---t---taa---------------ttattt-attactt-a-attattt-tatgtt
taatccacctaa-a-tttg-t-----aa--------------------------------
------------------------------------------------------------
------------------------
>DNA11TA1B_DR|171981
----------aa-a-aa-a--tg---a-tg-tttg----gcg-t-t-tgttcagtttact
-t--a-t-tt-aa-a-atgagctaaa---gca-caatt-cttgagg-------------g
tc-t---a---aag---------------aca-ta-attagtt-t-acaaatt-tatgtg
taatacaattaa-a----------------------------------------------
------------------------------------------------------------
------------------------
>DNA11TA1B_DR|171982
--cactc---aa-a-aa-a--------------tg----ctg-t-t-tgttcaa-----t
-a--a-t-tc-aa-c-acgagatgaaacaaca-cagtt-cttga-------------ggt
tt-t---t---ta--------------ggggg--g-agatttt-a-tttgttt-tatgtt
aaatctacttaa-a-tttg-t-----aa-aa---a--aattt-a-----a-t-aa-gt--
taactga-a-ttccttcatgttgtc--ccagca--aatc-gattgtgtggaac--tcgac
a--tt-g--tt-ttt-atagtg--
>DNA11TA1B_DR|171983
-----------------tg-------c----tttg----ctaaactactttttaaaaatt
-t--a-t-tt-aa-a-aagatttgga---aca----------------------------
---------------------------------------actt-a-c-tgttt-taagtc
caatccacttac-a-tttg-c-----aa-aa---a--c-------------t-ga-gc--
taactta-a-tttcttcatgttctc--ccaacacaaatc-gattg---------------
------------------------
>DNA11TA1B_DR|171984
--cac-t---aa-a-aa-a--ac---a-ct-ttta----ctg-c-t-tgct--acctaca
-g--t-a-tt-ta-a-atgagttgaaacaaca-caaat-cttaagt-------------t
tg-t---t---t------------------gg--c-acaactt-a-attgttt-tatgtt
caatctacttaa-a-tttg-t-----ga-aa---a------t-a-----a-t-ta-ag--
------------------------------------------------------------
------------------------
>DNA11TA1B_DR|171985
-------------------------------tttg----ctg-a-t-tgtataaactaca
-t--a-t-tt-aa-a-atgagcttaaacaaca-taatt-attgatg-------------t
tt-t---t---tg-----------------------aaaactt-a-attgttt-tatgtt
taatccacttaa-a-tttg-t-----aa-aa---a--c---t-a-----a-t--------
------------------------------------------------------------
------------------------
>DNA11TA1B_DR|171986
----------aa-a-ga-a-----tga-ca-tttg----ctg-t-t-tagtcaggctact
-t--c-t-tt-aa-a-atgaattgaaccaaca-cagtt-ctta-----------------
----------------------------------------------atattgt-ta----
------------------------------------------------------------
---------------------tgtt--gcaacataaagg-aattgtttggaacc--cagc
-----at--at-t-ttgcagtg--
>DNA11TA1B_DR|171987
--cactc---aa-a-aa-aa------------ttg----ctc-t-t-tgttcaagctaat
-t--g-t-tt-tt-a-atgagctgaaacaaca-caatt-atca-------------caat
tt-c---t---t---------------tgtggg-g-acaacat-a-attatt------aa
taatccacttaa-a-taag-t-----aa-aa---a--c---t-a-----a-t-aa-tt--
taaccta-a-ttccttcatgttgtc---ccacacaaatc-atttctgtggaacc--taga
t-----t--tt-t-ttacagtg--
>DNA11TA1B_DR|171988
-----------a-a-aata-----------------------------------------
----------------a--a-ctgaaacaact-caatt-cttaag-------------tt
tt-t---a---tggga------------------a-acatttt-a-attgttt-tatgtt
taattaacttaa-a-ttag-c--taaat-aa---a--c---t-a-----c-t--gagt--
taacttt-a-ttccttcatgttgcc--ctaacacaaata-aattgtatggaata--cagc
t-----t--tt-t--taca-----
>DNA11TA1B_DR|171989
--cactc---ta-a-aa-aa-----ga-cg-ttag----cag-t-t-tgttcaacctact
-t--a-t-tt-ag-a-ttaagctgaaacaaca-gaact-cttga--------------gg
gt-t---t-------------------tttgg--g-acaattt-a-cttgtta-tatatt
caatcaacttaa-a-tttg-t-----aa-aa---a--a---a-a-----a-a-aa-ac--
tatgaag-t-ta---ttaattcctt--------caaatc-gattgtgtggaacc--ctgc
a-----t--tg-t-ttacagtg--
>DNA11TA1B_DR|171990
--------------------------a-tg-tttg----ctg-t-t-tgtgcaaactact
-t--a-t-tt-ta-a-acaagctaaaacaata-aatt--attgaat-------------a
tt-t---t---ttga--------gggaagggg--g-gtaactt-a-attgttt-tatgtt
caatacacttaa-a-tttg-t-----aa-aa------c---a-a-----a-t-aa-g---
------------------------------------------------------------
------------------------
>DNA11TA1B_DR|171991
----------ca-a-aa-a--aa---g-tg-tttg----ttg-t-g-tgtttaagctact
-t--a-t-tt-ta-a-acgagctgaaacaaca-caatt-gctga--------------gc
at-t---t---ttcccc--------------c--a-acaactt-a-attg-tt-tatgtt
caatccacttaa-a-tttg-t-----aa-aa---t--c---t-a-----a-------t--
aagttaa-c-ttcattcatgttgtc--ccaacttaaatt-gattgtgaggaacc--cagc
a---t-t--tt-t-a-aaagtg--
>DNA11TA1B_DR|171992
--------------------------------ttg----ctg-t-t-tgttcagactact
-t----tttttaa-a--tgagctgaaataac-tcaatc-tttc-------------agtt
tt-t---t---ttat-------------------gcaaaacct---attgttt-tatgt-
-----------g-t-tttg-t-----g--aa---t--c---a-a-----a-t-aa-gt--
taaccta-a-ttccttcatgttgtc-------------t-gatagtgtagaacc--cagc
a-----g--tt-t-ttacagtg--
>DNA11TA1B_DR|171993
-------------------------------------------t-t-tgttcaaactgct
-g--a-t-tt-aa-a-atgagctgaa--aaca-caatt-gttgaa--------------t
tt-g---t---ttgg-------------------g-acaactt-g-attgttt-tacatt
gaatttatttaa-a-tttg-t-----aa-aa---a--c---t-a-----a-t-aa-tt--
taatgta-a-ttctttcctattgcc--tcaacacaaatc-gattgtgtggaact--cagc
a--------ctgtat-agagtg--
>DNA11TA1B_DR|171994
-----------------------------g-tttg----ctg-t-t-tgttcaaacaact
-t--a-t-tt-aaca-atgtgctgaaccaaca-caatt-attgag------------ggt
tt-t---t----------------------gg--g-acaactt-a-attgttt-tacgtt
caatccacttga-a-tttg-t-----aa-aa---aaaa---t-a-----a-t-ac-gt--
tttctta-a-ttcataaatattgtc--ccaacacaaatt-gattgtgtgaaacc--caac
a---t-t--ta-ttt-acactg--
>DNA11TA1B_DR|171995
---cact---aa-a-aa-a--tg---t-ta-tttg----cag-t-t-tgttcaaactact
-t--a-c-ag-ta-t-ctacaatgagctaaaa-caaca-at-------------------
-------------------------------------------------------atgtt
caatccattcca---ttaa-a-----attaa---c--c---t-t-----t-t-aa-gc--
tgactta-attttttttctgttgtc--ccaacacaaatt-cattgtatggaacc--gagc
a-ttt-t--tt-t---acagtg--
>DNA11TA1B_DR|171996
------------------------------------------------------------
------------------------------------------------------------
-----------------------------------------------ttgctg-tatgat
caatccacttca-a-tctc-t-----aa-aa---a--c---a-a-----g-t-ag-gt--
taactta-a-ttccttcatgtcatc--ccaacccaaatc-aattgtataaaacc--cagc
a--tt-t--tt-t-t-acagt---
>DNA11TA1B_DR|171997
-----------------------------------------------tatttaaattacc
-t--a-t-tt-aa-a-atgagctgaaacaaca-caatg-cttgcat------------tg
tt-tgc----------------------------a-acaactt--cattgttt-tatgtt
taatcctcttca-a-tttg-t-----ta-aa---a--g---t-c-----a-t-aa-tc--
taattta-a-tactttcatgttgta--tcaacacaaacc-gattgtgtggaacc--ca--
a----at--tt-------------
>DNA11TA1B_DR|171998
cacttac---aa-a-a--a--tg---a-cg-tttg----ctg-t-t-tgctcaaactact
-t--a-t-tt-aa-a-atgagccaaaacaaca-caact-cttgagg-------------t
tt-t---t---t-----------------ggg--g-acaactt-a---ttttt-tatgtt
taatccatttaa-a-ttag-t-----aa-aa---a--c---t-a-----a-t-aa-gt--
---------------------------------caaatc-aatagtgtggaagc--cagc
a--tt-t---t-t-t-acagt---
>DNA11TA1B_DR|171999
----cac---tt-a-aa-a--tg---t-aattttg----aca-t-t-tgtttaaactact
-t--a-t-----a-a-ataagctgaaacaaca-caatt-attgctt-------------t
tt-g---c---t------------------ag--g-acaactt-a-attgttt-tatgat
caatccacatac-a-tttg-t-----aa-aa---a--c---t-a-----a-t-aa-gc--
taactta-a-ttccttcatgttgtc--cc-aacaaatta-aattgtgcagagcc--tagc
a-----------------------
>DNA11TA1B_DR|172000
---------------aa-a--tt---a-ca-tttg----ctg-t-t-tgtttaaactaca
-c--a-c-tt-aa-a-ttgagctgaaacaaca-caaag-tttg-----------------
---------------------------aggtg--g-acaactt-a-attgttt-tatgtt
cagtcaacttat-a-tttg-t-----aa-aa---a--c---c-t-----g-t-aa-at--
taactta-a-ttcctccatgttgtc--tttacaaaaatc-gactatgtggaacc--cagc
a---t-t--tg-t-t-atagtg--
>DNA11TA1B_DR|172001
--cactc---aa-a-aa-t--gt---g-t---ttg----cta-t-t-tgttcaaaccact
-t--a-t-tt-aa-a-ataagctgaaacaaca-caattc-----ga------------gt
tt-a---t---------------------tgg--c-acaattt-a-gatgttt-tatgtt
ccctcctcttaa-a-ttta-t-----t---------------------------------
--------a-acccagcattttttatcccaacacaaatc-aatt----------------
------------------------
>DNA11TA1B_DR|172002
---actc---aa-a-aa-a--gg---a-tg-ttca----ctg-t-t-tgttcaaactact
-t--a-t-tt-aa-a-atgagctgaaacaaca-caatt-gt------------------t
tt-a---t---gttc---------------tg--a-aaaactc-a-attgttt-tatgtt
caatccacttaa-a-tttg-t-----aa-aa---a--a---t-a-----a-t-aa-gt--
taattta-a-taccttcatattgtc--caaacataaata-acttgtgtggaacc--tgca
t---t-t--tt-------------
>DNA11TA1B_DR|172003
-----------a-a-aa-a--gg---a-tg-ttca----ctg-t-t-tgttcaaactact
-t--a-t-tt-aa-a-atgagctgaaacaaca-caatt-gt------------------t
tt-a---t---gttc---------------tg--a-aaaactc-a-attgttt-tatgtt
caatccacttaa-a-tttg-t-----aa-aa---a--a---t-a-----a-t-aa-gt--
taattta-a-taccttcatattgtc--caaacataaata-acttgtgtggaacc--tgca
t---t-t--tt-------------
>DNA11TA1B_DR|172004
--------------------------------ttg----ctg-c-t-tgtttaaattact
-t--a-t-tt-aa-a-atgagctgaatcaaca-cactt-cttgag---------------
-------t---tttt---------------gg--t-acaactt-a-atttttg-tatgtt
caatccacttaa-a-ttgg-t-----aa-aa---a--c----------------------
------------------------------------------------------------
------------------------
>DNA11TA1B_DR|172005
----------aa-a-aa-a--tt---a-ca-ttta----ctg-t-t-tgttcaaactgct
-c--a-t-tt-tg-a-ataagctgaagcaaca-acatt-cttggg-------------tt
tt-t---t---t----------------tggg--g-acaactt-a-a--------atgtt
caatccacttaa-a-tttg-t-----aa-aa---a--c---t-a-----a-a-aa-g---
taactta-a-ttctttcatgtcgtc--ccaacacaaa-----------------------
------------------------
>DNA11TA1B_DR|172006
----------aa-a-aa-a--tt---a-ct-atcg----ct--t-t-tgttcaaactact
-t--a-t-at-aa-t-aggagc--------------tt-tgtgagt-------------t
tt-g---t---tgg---------------gg---g-atgactt-a-attgcct-tatgtt
taattcacttaa-a-tttg-t-----aa-aa-----------------------------
------------------------------------------------------------
------------------------
>DNA11TA1B_DR|172007
---------------------------------------------t-tgttctaactaca
-t--a-t-tt-aa-a-ataagccgaatcaaca-caatt-cctgacg-------------t
tt-t---t---ta-----------------gg--g-acaacct-a-attgttt-aatctt
caataca-gtaa-a-tttg-t------a-aa---a--a---c-a-----t-t-aa-gt--
taactta-a---------------------------------------------------
------------------------
>DNA11TA1B_DR|172008
--cactc---aa-a-aa-a--aaa-----g-catg----ttg-t-t-tgttcaaactact
-t--a-t-aa-ac-aa-tatgctgaaaaaaca-caatt-cttgag-------------tt
tt-t-----------------------ttaag--g-acaagta-a-att-ttt-tatgat
cattacacttaa-a-tttg-t-----aa-aa---a--c---c-a-----a-a-ga-gg--
taactta-a-ttccttcctattgct--ccaacacaaatt-aatt-tgtgaaaca--caga
a-----t--tt-t---acagtg--
>DNA11TA1B_DR|172009
------------------------------------------------------------
----------------------------aaca-cgatt-cttgaata------------t
tt-t--tt---------------------tgt--c-acaactt-a-atcattt-tatgtt
aaatccacttaa-a-tttg-c-----ta----------------------------gt--
taactta-a-ttccttcatgatgtc--ccaacacaaatg-gattgtttggaacc------
------------------------
>DNA11TA1B_DR|172010
--cactc---aa-a-aa-a--ga---c----tttc----ctg-t-t-tgttcaaactact
-t--a-t-tt-aa-a-atgagc-----tgaaa-caatg-cctgagt-------------t
tt-t------------ttg------------t--g-acagcct-a-attgttt-tatgtt
caatccacttaa-a-tttg-t-----aa-ta---a--t---c-a-----t-t-aa-tt--
taac-ct-a-attcttcatgttgtt--ccaacacaaatg-gattgtg--gaacc--cagc
c---t-t--tt-t-----------
>DNA11TA1B_DR|172011
--cactc---aa-a-aa-a-a---taa-tg-tttg----ctg-c-t-cgttcaaactagt
-t--t-t-tt-aa-t-atgagcaaagaaaact-taatt-cttaag------------gtt
tc-t---t---tggc-------------------a-caa-ctt-a-tttgttt-tatgtt
caatctgcctaa-a-tatg-t-----aa-aa---a--c----------------------
------------------------------------------------------------
------------------------
>DNA11TA1B_DR|172012
--cactc--aaa-a-aa-a--ta---a-tg-tttg----cag-t-t-tgtttgaactact
-t--a-t-tt-ta-a-atgagctgaaacaaca-caatt-cttgag------------ggt
gt-t-----------------------ttgtg--g-gcaactt-g-attgttt-tatatt
caatccacctaa-a-tttg-t-----aa-aa---a--g---t-a-----a-t-aa-gc--
tcactta-a-ttccttcttgttgtc--tcaacacaaatc-gattgtgtgtaacc--cagc
a-----t-a-t-t-g-acag----
>DNA11TA1B_DR|172013
--cactg---aa-a-ta-a--tg---a-cg-tatg----ctg-t-t-tgttccagctact
-t--t-t-at-aa-a-ataagctgaaacaaca-caatt-cttgagt-------------t
tttt---t---aaga---------------------caactta-a-tttgttt-catgtt
taatccacttac-a-ttag-t-----at-aa---a--t---t-a-----a-t-ta-gt--
tagctta-t-ttccttcatgttg--tccca------------------------------
------------------------
>DNA11TA1B_DR|172014
--cattc---aa-a-ta-a--tt---a-c-ttttg----ctg-c-t-tgttcaaactact
-t--a----------t-tgagttgaaccaaca-caatt-ctta-------------cgtt
tttt-----------------------gggga--g-acaacct-t-tttttat-tatatt
aaatccacttaa-a-ttta-t-----tt-aa---a--a---a-a---------a------
tca------------------------------------------------------att
a---a-t--tt-a-----------
>DNA11TA1B_DR|172015
-----------a-a-aa-a--tg---a-c------------a-t-t-ttttcaaagtact
-t---at-tt-ga-a-atgagctgaaacaaca-caatt-cttgat-------------tt
tt-t---t---ttttttttttt----tgtggg--g-acagatt-t-attgttt-tatgtt
aaatccagttta-a-tttg-t------a-aa---a--c--ct-a-----a-t-aa-gt--
taattta-a-ttccttcatgttgtc--cccacacaaatc-aattgtgtggaacc--cagc
a-----t--tt-t-t-acagtg--
>DNA11TA1B_DR|172016
--cactc---aa-a-aa-a--g---ga-ca-tttg----ct----c-tgttcaaagtact
-t--a-t-tt-aaga-atggattgaatcaaca-caatt-attgat-------------tt
tt-t--gg---g------------------gg--g-acaactt-a-attgttt-tatgtt
aaatcaacttaa-a-tttg-t-----aa-aa---a--c---g-t-----a-t-ac-gt--
taactta-a-ttcctttgtgttata--caaacacatgtt-tattgtgtg-----------
------------------------
>DNA11TA1B_DR|172017
-tttgtc---aa-a-aa----------------------------------------act
-t--a-t-tt-aa-a-atgagctaaaacaaca-caaat-catgaga------------tg
tt-t---t-------------------tttgc--c-acaactc-a-gttgttt-catgtc
caatctatttaa-a-atat-c--------------------------------aa-at--
taatata-a-tctattttagtagtt--aataattgactt-aattttgtggaacc--cagc
a-----t--tt-t-ttactgtg--
>DNA11TA1B_DR|172018
------------------------------------------------------------
------------------------------------------------------------
------------------------------------acaactt-a-attgttt-tatttt
caatccgcttaa-a-tttg-t-----aa-aa---a--a--gt-a-----a-g-aa-ac--
taaatta-a-ttccttcatgttgtc--ccaacacaagtg-aattgtgtggaacc--cagc
a-----t--gt-t-t-acagtg--
>DNA11TA1B_DR|172019
--cactc---ca-a-aa-a--tg---a-ca-attg----ctg-t-t-tgttcaacctacg
-t--a-t-ta-aa-a-ataagctgaaacaaca-caatt-ctcaag-------------gt
tt-t---t---tttt------------tttgg--g-acaactt-a-attat------gat
caatcaacttta-a-tttg-t-----aa-aa---a--c---t-a-----a-t-at-gt--
aaactta-a-ttccttcatgttgtc--ccaacacaaatc-agttgt--------------
------------------------
>DNA11TA1B_DR|172020
----------------------a---a--a-ctta---gtta------------------
-t--agt--t-aa-a-ataacctgaaacatca-caatt-ctggag-------------tt
tt-t---t---ttg----------------ag--g-ataattt-a-tttgttt-tatgtt
caatctacttac-a-tttgct------a-aa---a--c---t-a-----a-tt-a-gt--
taactaa-a-----------tt-ga--atcaatcagtct-aattgtgtggaacc--cagc
a---t-t--tt-t-t-acagtg--
>DNA11TA1B_DR|172021
--cactc--aaa-a-aa-g-------act--ttag----cct-c-t-tgttgaaagtact
-c--a-t-ttaaa-a--ggagctgaaacaaca-caatt-cttgat-----------gttt
tt-t-------------------------tgt--g-acaactt-c-a--------atgtt
caatccgcttaa-a-tttt-t-----aa-aa---a--c---c-a-----g-t-aa-at--
tagctta-a-taccttcatgttgtc--ctgaatctagtg------tgtggaact--cagc
a--tt----tt-t-g-acattg--
>DNA11TA1B_DR|172022
-----tt---aa-a-aa-a--tg---g-tg-tttg----ttg-t-t-tttttgaactatt
-t--a-t-ta-aa-a-atgagctgaaacaaca-caatt-ctt------------------
-g-t---t---tttt---------------gg--g-acaactt-a-attattt-tatgtt
ccatctacttaa-g-cttg-t-----aa-aa---a--c---t-a-----a-t-ta-gt--
taagtt----------------------------aattt-ctttatgt------------
------------------------
>DNA11TA1B_DR|172023
------------------------------------------------------------
------------------------------------------------------------
tt-t---t---gtt----------------ga--g-acaactt-a-agtgttt-tatgtt
caatacacttaa-a-tttg-t---aaaa-aa---------ct-a-----a-t-aa-gt--
taac-ta-a-ttccttcatgttgtc--ccaactccaatt-gattgtgtgaaacc--caga
a---t-t-ttt-t-t-acagtg--
>DNA11TA1B_DR|172024
--cactc---aa-a-ac-a--tt---a-tg-tttg----c----------tcaaacttct
-t--a-t-tt-tt-a-atgagttgaaacaaca-caatt-cttgcgga------------t
tt-t---t----tgt-------------------g-acaactt-g-attgttt-tatgtt
caatccacttaa-a-tttg-t-----gaaaa---a--c---t-a-----t-t-aa-gt--
taa---------------------------------------------------------
------------------------
>DNA11TA1B_DR|172025
---------------------------------tg----gtg-t-t-tgttcaaaatac-
-tt-a-t-tt-aa-a-atgagctgaaacaaca-caatt-cttcac-------------tt
tt-t------------------------gggg--g-acaattt-g-ttt-----tatgtt
caatacacttga-t-tttg-t-----aa-aa---a--c---t-a-----a-t-aa-gt--
tacttta-a-ttccttcatgttgtt--ttaacactaatt-gattttgtggaacc--cacc
a---t-t--tt-t-t---------
>DNA11TA1B_DR|172026
--caatt---aa-t-ga-a-t----ta-ct-tttg----ctg-c-t-tgttcatgctact
-t--att-t--aa-t-gtgcactgaaccaaca-caatt---cacg------------ttt
tt-t---g------gg---------------g--a--caactt-a-attgttt-catgtt
cagtgctaatac-a-ttta-g-----at-tt-----------------------------
------------------------------------------------------------
------------------------
>DNA11TA1B_DR|172027
------------------------------------------------------------
--------tt-aa-a-ataagctaaaacaaca-caatt-gttgag-------------gt
tt-t--ct---ttgg------------ggggg--g-gcaactt-a-attatgt---catt
taatccacttaa-a-tttg-t-----aa-aa---a--c---t-a-----a-t-ca-gt--
taactta----t---tta-----------ataatatatc-aattatgtgaaacc--cagc
a-----ta-tt-t-t-a-------
>DNA11TA1B_DR|172028
--cactc---ta-a-aa-a--tg---a-ta-tttg----ctg-t-t--------------
-----------------tgagctgaaacaaca-caatt-cttgag-------tttttttt
tt-t---t---ttgt-------------------g-acagctc-a-attcttt-ta--tt
caatcaacttaa-a-tctg-t-----aa-a------------------------c-tt--
aacctta----tcctttatgttgtc--ccaacatagatt-gattgtgtggaacc--cagt
a---t-a--tt-t-t-aaag----
>DNA11TA1B_DR|172029
------------------------------------------------------------
-----------------tgacctgaaagaaca-ttatt-cttgag-------------ag
tt-t---t---ttgt---------------ga--c---aaatc-a-atagttt-tatgtt
caatcctcttaa-a-tttg-t-----aa-aa---c--t---t-c-----a-t-aa-gt--
taactaa-a-tctcttcattttgtc--ccaacacagata-gattgtgtggaacc--cagc
----a-t--tt-t-t-acagcg--
>DNA11TA1B_DR|172030
--cacac---aa-a-aa-a--tt---a-ca-tgtg----ctc-ttt-tgttcaaactttt
-t--a-t-tt-aa-a-atgagctgaaaca--a-caatt-cttgag-------------gg
tt-t---t---ttgt---------------gg-------actt-a-attgttt---tgtt
caatccacttac-a-tttt-t-----ta-aa---a--c---t-g-----a-t-a------
-agttaa-c-ctccttcatgtaatc--caaacacaaatt-gattgtgtggaacc--cata
a---t-t--gt-t-ttacagt---
>DNA11TA1B_DR|172031
--cactc---aa-a-aa-a--ag---a-ct-tttg----ctg-c-t-tgttcaaactacc
-t--t-t-tt-aa-a-ttgagttgaattaaca-caatt-cttgggtttt-----------
------------------------------------agaagca-a-ctttttt-tttttc
caattcattta-------------------------------------------------
------------------------------------------------------------
------------------------
>DNA11TA1B_DR|172032
----------------------------------------------------aaactact
-c--a-t-ac-aa-a-atgaattgaaacaata-caatt-ataaagg-------------t
tt-t---t---ttt--------------ttgg--c-acaac------ttgttt-tatgtt
agttaaacttaa-a-tttg-t-----at-aa---a--t---a-a-----a-t-aa-at--
------------------------------------------------------------
------------------------
>DNA11TA1B_DR|172033
-----tt--aaa-a----------------------------------------------
-----------------tgaagtaaaacagca-caatt-tttgagga-------------
-----------------------------------------------t--ttt-t-tgtg
--a------caa-a-tttg-t-----aa-at---a--c---t-a-----a-t-aa-gt--
tagctta-a-ttccttcatgttgtg--ccaacacaaata-gattgtgtggaatc--cagt
a---t-------------------
>DNA11TA1B_DR|172034
-------------a-aa-a--ta---a-ct-tttg----ctt-c-t-tgttcaaactgca
-t--a-t-tt-aa-a------ttgaaacaaca-caatt-gctaatg------------tt
tt-t--t---------------------gggg--g-acagcct-a-ctt-ttt-tatgtt
caatccacttac-a-tttt-t-----at-ga---a--c----------------------
------------------------------------------------------------
------------------------
>DNA11TA1B_DR|172035
--cactg---aa-a-aa-a--tg-----------------tg-t-t-tgct---gttact
-t--a-t-tt-aa-at-taggctaaa-----a-caatt-cttgag--------------t
tt-t-----------------------ttgag--g-acaactt-a-att-ttt-tatttt
caatccccttaa-a-tttg-t-----aa-aa---a--c---c-a-----a-t-at-gt--
taacttt-a-ttccttcatgttgtc--tcaaca---------------------------
------------------------
>DNA11TA1B_DR|172036
--cactc----a-acaa----tg---a-tg-tttg----ctg-t-t-tgtt-aaacta-t
-t----t--t-aa-a-atgagct-aa-caaca-caatt-cttg--------------agt
tt-t------------------------------a-gcag--t-a-atcacct--a-act
--atccacttga-a-t--g-t-----aa-aa---a--c-------------t-aa-gc--
taattta-a-ttcctttatgttgtc--------cgaa----a---cg-gaagc---cagc
a-----t--tt-t-ttacagtg--
>DNA11TA1B_DR|172037
--cactc---aa-a-aa-at-------------gt----ttg-t-t-agttgaaactaat
-t--a-t-at-aa-a-gttagttgaaataaca-caatt-cattt--------------ga
ttag---t-------------------gcagg--c---aacct-a-atagttt-tatgtt
taatctacttaa-a-tttg-t-----aa-aa---a--t---g-a-----a-t-at-gt--
ta----------------------------------------------------------
------------------------
>DNA11TA1B_DR|172038
--cactc--taa-a-aa-a--tt---a-cg-gttt----ctg-t-t-tgttcaaactact
-t--a-t-tt-aa-a-atgaactgag---------------t---------------ttt
tt-t--gt--------------------------g-ataactt-a-a----tt---gttt
ta----tcttt-ta-tttg-t-----aa-aa---g-------------------------
---------------------tgtc--ccagcacaa-----attgtgtgaaacc--cagc
a--at-t--tt-t---acagtg--
>DNA11TA1B_DR|172039
-----------------------------------------g-c-t-tgtttaaactact
-t--a-t-tt-at-a-atgagcttaatcaaca-caatt-cttga---------------g
tt-t---t---ttgg---------------gg--g-ataactt-a-attgttt-tatgtt
ctatcaacttaa-a-tttg-t-----aa-ac---a--c---a-a-----t-t-aa-gt--
ta----------------------------------------------------------
------------------------
>DNA11TA1B_DR|172040
----cac---tc-a-aa-a--atg--t-tg-tttg----ctg-t-t-tatttaaactgtt
-t--a-t-tt-aa-a-atgagctgaaacaaca-cagtt-attgagtt------------t
tt-t-------------------------tgc--a-acaattt-a-attgttt-tatgtt
caatccacttaa-a-tc-------------------------------------t-gt--
taactta-a-ttccttcatgttggc--ccaacacagatg-tgt------gggacc-aagc
a---a-t--tt-t-t-acagtg--
>DNA11TA1B_DR|172041
--cactc---aa--------------a-tg-tttg----ctg-t-t-tgctcaaactact
-t--a-t-tt-aa-a-ataagctgaaacaaaa-caatt-cttgag--------------t
tt-t------------------------ttgg--g-acaactt-a-attgttt-tatctt
caatccacttaa-a-tttg-t-----aa-aa---a--taaat-a-----aat-aa-atgt
tatctta-t-ttccttcatgttgtc--cttatacaaatc-gattgtgtaaaacc--cagc
a---t-t--tt-t-----------
>DNA11TA1B_DR|172042
--cactc---aa--------------a-aa-aatg----atg-t-t-tgttcaaaaaact
-t--a-t-at-aa-a-ataatgtgaaaaacaa-tactt-caata--------------ct
tt-t---t---------------------tgg--g-acaactt-a-attgttt-tatgtt
caaaccacttaa-a-ttag-ca---aaa-aa---a--c---t-a-----a-t-aa-gc--
taactta-a-ttcccttacgatgtc--ccgaaacaaaac-acttgtgtggaac-------
------------------------
>DNA11TA1B_DR|172043
---cact---ca-a-aa-a--tg---a-cc-tttg----ttg-t-t-tgttcaaactact
-t--a-a-tg-aa-a-ataagcttaaacaaca-caatt-cttactt-------------t
tc-g---g---gg----------------ggt--g-acaattt-a-tttattt-aatgtt
taatccacttaa-a-ttga-a-----aa-aa---a--a---a-a-----c-t-aa-gt--
tgactta-a-tttcttcacgttgtc--ccgaattttttt-ttttgtgtagaagc--cagc
a---t-t--tt-t-----------
>DNA11TA1B_DR|172044
--cattc---aa-a-aa-a-tt----a-ca-tttg----ttc-t-t-tgttcaaactatt
-t--a-------a-a-ttgagctg-attaaca-caatt-ttataaaaagtt----ttttt
tt-t---t---gtggg---------------g--g-ggaacat-a-aaaatttaagcgtt
ctccctaaaaaa-c-ctca-a-----ga-at---t--g---t-gttgtaa-t-aa-gt--
tagccta-a-tttattcatgttgtc--ccaacacttatc-aattgtatgggaca--cagc
a---t-t--tt-t-t-acagtg--
>DNA11TA1B_DR|172045
------t--caa-a-aa-a--cg---a-tg-tttg----ctg-t-t-tgttcaaa-taag
-t--a-t-at-aa-a-atgagctaaacctgca-caaac-cttgaag------------gt
tc-t---t---t------------------ga--g-acaattt-a-attgttt-tatgtt
tattctacctaa-a-ttgg-t-----aa-aa---a-------------------------
------------------------------------------------------------
------------------------
>DNA11TA1B_DR|172046
------------------a--tt---a-tg-tttg----ctg-t-t-tgttcaaactact
-t--a-t-tt-aa-a-gtgagttaaatgaaca-cgatc-tttgag--------------t
tt-t---t---ggt----------------ga--g-actattt-a-aatgttt---tgtt
tgatctatttaa-a-attg-t-----aa-aa---a--c---t-a-----a-t-aa-gt--
taactta-a-ttcgttcatgttgtc--ccaacacaaatc-gattgtgtggaacc--cagc
a---t-t--tt-t-----------
>DNA11TA1B_DR|172047
--cactt---aa-a-aa-a--tg---t-tg-tttg----ctc-t-t-tgttcaaacaact
-t--a-t-tt-aa-a-attagctgaaacaaca-caatt-cttgt--------------tt
tt-t---t---tta-----------------a--a-g-aacct-a-atcgttt-tatgtt
caatctacttaa-a-tttg-t-----aa-aa---c--t---a-a-----a---aa-gt--
taactta-a-ttccttcttgttgtc--t-aacacaaatc-gattgtgtggaatc--catc
a---t-c--tt-t-t-atagtg--
>DNA11TA1B_DR|172048
-------------------------------------------------------ctact
-t--a-t-tt-aa-c-atgacctcaaacaaaa-caatt-cctgag-------------gt
at-t---t---ttgg----------------c--g-acaaatg-a-attgttt-tatgtt
cgatccacctaa-a-ttta-t-----aa-aa---a--c---t-a-----a-t-ga-gc--
taactta-a-ttcctttatgttgtc--acaaaacaaatc-aattgtgtggaacc--tagc
a-ttt-t--at-t-t-acagtg--
>DNA11TA1B_DR|172049
--cactc---aa-a-aa-a--ag---a-ca-tttg----ctg-t-t-tgttcaaagtact
-ta-a-t-tt-aa-a-ataagctgcaacaaca-caatt-cttgag---------------
---t---t---tttt---------------gg--g-acaactg-a-attgttt-tatgtt
taagagacttaa-a-ttta-t-----aa-aa---a--c---t-a-----g-t-aa-gc--
taactta-a-ttccttcttgttttc--ctaaagcaaatt-gattgtgtgtgatc--cag-
------------------------
>DNA11TA1B_DR|172050
--cactt---aa---aa-a--ta---a-------------tg-t-t-tgttcaaactact
-t--a-t-tt-aa-a-atgagctgaaacaaca-caata-actgagt-------------t
tt-t---t---gaatgag-----------agg--a-gtaactt-a-attgctt-tatgtt
taatccattcac-a-tttg-t-----aa-aa-----------------------------
------------------------------------------------------------
------------------------
>DNA11TA1B_DR|172051
------a---aa-a-aa-t--ta-----ca-tttg----ctg-t-t-tgttcaaactact
-t--a-t-tg-aa-a-act----gaaacaaca-cacat-cttaag--------------t
tt-t---t---ttt-----------------a--a-acaactt-a-attgttt-tatgtt
caatccacttaa-a-tttg-t-----aa-aa---a--t---t-a-----a-t-aa-gt--
tatctta-a-ttccttcatgttttc--ccaacacaaatt-gattgtgtggaacc--aacc
a-----t--tt-t-t-acagtg--
>DNA11TA1B_DR|172052
--------------------------------ttg----atg-c-t-tgttcaaactact
-t--a-t-ta-aa-a-atgagtctaaacaata-aaatt-ctaaaggt------------t
tt-----t----tg-----------------a--g-acaactt-a-actattt-tatgtt
taatcaacttaa-a-attg-t---------------------------------------
------------------------------------------------------------
------------------------
>DNA11TA1B_DR|172053
--------------------------------------------------ttaaactact
-t--a-t-tt-ca-a-ttgagctgaaacaaca-catta-ttgag----------------
tt-t---t---tggagg-----------------g-acagctt-a-attgttt-tatgac
caatctacttaa-a-tttg-t-----aa-aa---a--a---t-t-----a-t-aa-gt--
taactta--tttccctcatgttgtt--ctaagacaaatc-gattgtgtggaacc--caac
a---t-t--tt-t-ttacagtg--
>DNA11TA1B_DR|172054
-----ac-acaa-a-aa-a--ga---a-ca-tttgctg-----t-t-tgttcaa------
------a-at-aa-a-ctgagctgaaacaaca-cagtt-ctttatttaataa-ttttttt
tt-t---t---tgt----------------gg--g-acaactt-a-attgttt-tatgtc
caatct-----t-a-catg-t-----aa-aa---a--c---t-a-----a-t-cg-gt--
ttactta-a-tttcttcctgttgtc--ccaacacaaatc-aattgtgtggaacc--cagc
t---t-t--tt-t-a-cagt----
>DNA11TA1B_DR|172055
-----------a-a-aa-a--aa---a-ac-tttg----ctg-t-t-tgttcaaagtact
-t--a-t-tt-aa-a-attaactgacacaaca-taatc-cttga--------------tt
tt-a--tt--------------------ttgg--g-acaactt-a-attgttt-tatgtt
caatccatgtga-a-tttg-t-----aa-aa---a-----------ttga-t-aa-gg--
taactta-a-ttccctcatgttgtc--caaacacaaatt-gagtgtgtagaacca--agc
a---a-t--tt-t-t-a-------
>DNA11TA1B_DR|172056
--caatt---aa-a-aa-a--ag---a-cg-tttg----ttg-t-t-tgtttaaactcct
-t--a-t-tt-aa-a-ataagctgaaacaatt-caatt-tttaaa--------------a
tt-t---t---t----------------tggg--g-acaactt-a-attgttt-tatgtt
caatccacttaa-a-t--------------------------------------------
------------------------------------------------------------
------------------------
>DNA11TA1B_DR|172057
--cactc---aa-a-aa-g--tg---g-ca-tctg----ctg-t-t-tgttcaaaaaact
-t--a-t-tt-aa-a-ataagttgaaacaaca-caatt-cttgagt-------------t
tt-t---t---tttttttttg-------tggg--g-gcaac---------tta-attgtt
caatccacttaa-a-tttg-t-----aa-ac---a--c---g-g-----a-t-aa-gt--
taactta-a-ttccaccatgt------------------------tgtggaacc--atgt
a---t-t--tt-t-t-gcag----
>DNA11TA1B_DR|172058
--cattc--aaa-a-ac-a--tt---a-tg-tttg----cct-t-t-tgttctaactact
-t--a-t-tc-aa-a-atgatctgaaactaca-cattt-cttgaga--------------
tt-t---t---ttg-----------------t--g-acaactt-g-attgttt-tatgtt
caattcacttaa-a-tttg-t-----aa-aaa--a--g---t-a-----a-t-aa-gt--
taattaa-a-ttccttcatgatgtc--ctaacacaaatc-aattgtgtggaacc--cagc
a---a-t--gt-t-t-ccagtg--
>DNA11TA1B_DR|172059
---actc---aa-a-aa-a--gt---attt-tttg----ttg-c-t-tgttcaaactacc
-t--a-c-catca-a-attagctgaaataact-caatt-catgag-------------at
tt-t---t---t--------------------------aactt-a-attgttt-tatgtt
caatacaattaa-a-tttg-t----aaa-ac---a--a---t-a-----a-t-ac-gt--
taactta-a-ttctt---------------------------------------------
------------------------
>DNA11TA1B_DR|172060
---actc---aa-a-ac-a--tg---a-c------------g-t-t-tgttcaaacaact
-t--a-c-at-aa-a-ataagctg---aaaca-caatt-cttgagt-------------t
tt-t---t---t----------------gtg---g-acaactt-a-atagttt-tatttt
caatccacttaa-a-ttta----------aa---a--c---t-a-----a-t-aa-gtaa
taactta-a-ttcctttgtgttgtc--ccaacacaaatt-gattgtgtgaaacc--cag-
------------------------
>DNA11TA1B_DR|172061
catttaa---aa-a-a--a--tg-----------------tg-t-t-tgttcaaagtact
-t--a-t-tt-aa-a-atgagctgaaacaaca-caatt-attgagt-------------t
gt-t---g---ttgtttttt--------ttgt--g-ccaactt-a-attgttt-tatgta
caaataagctaa-a-tttg-a-----aa-at---a--t---t-t-----g-t-aa-aa--
gttctta-a-ttccttcatgtt------------------------------cc--cagc
a-----------------------
>DNA11TA1B_DR|172062
cacac-----aa-a-aa-a--tg---a-ca-tttgt---ttt-t-t-tgttcaaacttct
-t--a-t-tt-aa-a-ataagttcaaacaaca-caatt-cctga----------------
------gt---tt-t------------ttttc--c-acaactt-t-attgttt-tatgtt
cagtccacttaa-a-ttaa-t-----aa--------------------------------
------------------------------------------------------------
------------------------
>DNA11TA1B_DR|172063
--cactc---aa-a-aa-t-at---------tttg----ctg-g-a-tgttcaagctact
-t--a-t--t-ca-a-aagagctgaattaata-caatt-cttg-------------agtt
tt-t---t---ggggg---------------g--g-acgactt-a-aatgttt-tctgtt
caatccatttag-a-ttta-t---------------------------------------
------------------------------------------------------------
------------------------
>DNA11TA1B_DR|172064
--cactc---aa-a-aa-a--tt---a-tg-ttcg----cc-----------------at
-t--t-t-gt-aa-a-gtgagctga-------------------------------gttt
tt-t-----------------------ttttt--t-ataactt-a-attgttt-tatttt
caatccacttac-a-tttg-t-----aa-aa---a--a---c-a-----t-a-aa-gc--
tagctta-a-ttaatttaggttgtt--ccaacacaaatc-tattgtgtggaatc--cagc
a---t-t--ta-t-t-a-------
>DNA11TA1B_DR|172065
--cactc---aa-a-aa-t--gtactt-at-cttg----ttg-t-t-tgttcattccact
-t--c-t-tt-aa-a-ttgagttgaaacaac-----------------------------
------------------------------------acaactt-a-attgttt-tatgtt
caatccacttaa-a-tttg-t-----ca-aa---a--c---t-a-----a-t-aa-gt--
taactaa-a-tttcttcttgttgtc--ctaataaaaatt-gattgtgttgaacc--caca
t---a-t--at-t-t-acagtg--
>DNA11TA1B_DR|172066
---------------------------------tg----ctg-t-t-tgttcaaactatt
-t--a-t-tt-aa-a-ataagctgaaacaact-caatt-tttgag-------------tt
-t-t--tt---ttt----------------ag--g-agaactt-a-gtta-tt-tatgtt
caatctacctaa-a-tttg-t-----aa-aa---a--c---t-a-----a-t-aa-gg--
taactta-a-ttcatttatgttgtc--ccaacacaaatc-gattgtgtagaacc--caaa
t---t-t--tt-t-t-actgtg--
>DNA11TA1B_DR|172067
--cactt--aaa-a-ga----ag---g-ca-tttt----ttg-t-t-tgttcaaactact
-t--a-t-tt-aa-a-acgagctgaaagaaaa-caat----------------------a
tt-g---t---tt-----------------ta--a-acgatttaa-attgttt-taggtt
caatccacttaa-a-tttg-t-----aa-aa---g--c---a-a-----a-t-aa-gt--
taactta-a-tttcttcatgtagtc--caaacacaaatt-gattctgtggaacc---cat
t---a-t--tt-t-----------
>DNA11TA1B_DR|172068
--cactc---ac-a-aa-a--tg---c-ca-tttg----tta-t-t-tattcaaacccct
-t--a-t-ta-aaga-atgggctgaaataaaa-caatt-cttgagg-------------t
a--a---t---tt---------------gggg--g-acaaatg-a-attgttt-tatgtt
caatctacttaa-a-tttg-g-----aa-aa---a--c---t-a-----t-t-aa-gt--
taactta-a---------------------------------------------------
------------------------
>DNA11TA1B_DR|172069
--cactc---ag-a-aa-a--tg---a-tg-tttg----ttg-t-t-tgttcaaacagca
-c--a------------------------------att-cttg--------------agt
tt-a---t---ttgg---------------ag--g-acaattt-a-actattt-tatgtt
taaacaactaaa-a-tttg-t-----aa-a------------------------a-gc--
taactta-a-tctgttgaagttgcc--ccagcacaaatc-aattgtgaggaacc--cagc
a---t-t--t--t-ctacagtg--
>DNA11TA1B_DR|172070
-----tc---aa-a-aa-a--tt---a-ca-tttg----ctg-t-t-tgttcaaactact
-t--a-t-tt-aa-a-ttgagctgaaacaaca-cagtt-cttgag--------------t
tt-t---t---ggag---------------a-------aactt-a-attgttt-tttgtt
caattcacttaa-a-tttg-t-----aa-aa---a--c---t-a-----a-t-ta-aa--
t-attta-a-tttgtttatgatgtc--acaactcaaatt-gattgtgcggaact--cagt
a---t-t-----------------
>DNA11TA1B_DR|172071
----ctc---aa-a-ac-a--tt---a-tg-cttg----ctg-t-t-tgttcaaactact
-t--a-t-tt-ta-a-ataaggtgaaacaaca-caact-cttgag--------------g
tt-t---t---tgga---------------gt--g-attactt-a-attgatt-tatatt
caatccacttaa-a-tttg-t-----aa-aa---a--c---t-a-----t-t-aa-gt--
tagctta-a-ttccttcatgttgtc--ccgacacaaatc-gattgtgtggaaac--caac
a---t-t--ta-c-t-acagtg--
>DNA11TA1B_DR|172072
---actt----a-a-aata-------a-tgatttg----ttg-t-t-tgttcga---act
gc----t-t-------a--t-tttaaacaaaa-caact-ttggag-------------tt
tt-t---t---taag-------------------g-acaactt-a-attattt-tatgct
caa-----ttaa-a-ttta-t-----aa-aa---a--c---c-a-----a-t--acat--
taactta-a-ttctctgatgtcgtc--ccaacataaatt-gattctgtggaacc--caac
a-----t--tt-t-----------
>DNA11TA1B_DR|172073
--cactc---aa-a-ta-a--ag---a-tt-tttg----ctt-c-t-tgcttaaatgact
-t-ca-g-ct-ta-a-attagctgaatcaaca-caatt-attgagt-------------t
ct-t---t--------------------tggg----acaacta-a-attgttt-taagtt
taatccacttac-a-tttg-t-----aa-aa---a--c---a-a-----t-a-aa-gc--
tcactta-----------------------------------------------------
------------------------
>DNA11TA1B_DR|172074
--cacta---aa-a-aa-a------------tttg----ctg-t-a-tgttcaaactgtt
-t--a-t-tt-aa-a-acaattc-------cc-caatc-tccaacc------------tt
tg-a--------------------------------------------------tacatt
caatacacttga-c-tttg-t-----ta-aa---a--c---t-c-----a-t-ga-gc--
taagtta-a-ttcttacatgttgtc--ccagcacaaatt-ga------------------
------------------------
>DNA11TA1B_DR|172075
cactgca---aa-t-a--a--ct---a-ag-tttg----ctg-t-t-tgttcaaactact
-t--a-t-tt-aa-a-attagctgaagcaaca-cactt-tcatgga-------------t
tt-t---t---g------------------gg--g-gcaaatt-a-attgttt-tatgtt
caatctacttca-t-tttg-t-----aa-aa---a--c---t-g-----a-t-ta-ac--
----tca-a-ttcctttatgttgtc--ccaagacaaatt-gattttgtagaacc--cagc
a--tt-t---t-t-t-a-------
>DNA11TA1B_DR|172076
---attc---aa-a-aa-a--tg---a-ct-tttg----ttg-c-t-tgttcaaactact
-t--a-t-tt-ga-c-atgtattgaagcaata-caatt-tatttatttt--------ttt
-------------------------------a--g-acaactt-a-atttttt--atgtt
cgattcacaaat------------------------------------------------
--------------tttttgtggat-----------------ttgtgtggaacg--cagc
a-ttt-t---t-t---acagtg--
>DNA11TA1B_DR|172077
--cactc---aa-a-aa-a--tg--------tttg----ctg-t-t-tgttcaaactac-
--------tt-ag-a-atcagcaggaacaaaa-caatt-cttgagt-------------t
tt-t------------tggg----------ag--g-acagctt-a-attgttt-tatgtt
caatccacttaa-a-attg-c-----aa-aa---a--c---g-a-----a-t-at-gt--
caaa-ta-a-ttctctcattttgtc--tcaacacaaatt-gattgtg--gaaaa--cagc
a---t-t--tt-t-t---------
>DNA11TA1B_DR|172078
--cacta---aa-a-aa-t--at---g-tt-gttg----ctg-t-t-tattcaaactatt
-t--a-t-tt-aa-a-atgagctgaaacaaca-caatt-cttgagt------------tt
tt-t---t---ggtg---------------gg--g-acaactt-a-attgttt-tatgct
cattccacttca-g-tttg-t-----aa-aa---a-------------------------
------------------------------------------------------------
------------------------
>DNA11TA1B_DR|172079
------c---aa-a-aa-a--ta---t--g-cttg----ctg-t-t-tgtttaaaatact
-t--a-t-tt-aa-a-atgagctgaatcaaca-caatt-cttgag--------------a
tt-t---t---tttg---------------gg--g-acaaatt-a-attgttt-tatgtt
caatccacatta-a-tttg-t-----ta-ag---t--t---a-a-----c-t-ta-aa--
t----------------------------gatataaata-aattgtgtggaacc--ctgc
a---g-g--tt-t-t-acagtg--
>DNA11TA1B_DR|172080
ctcaaaa---aa-a-aa-a--aa---a-ag-tttg----ctg-------ttaaaagtaca
-t--a-t-tt-aa-a-atgagctgaatcaaca-caatt-cttgag--------------t
tt-t---t---ttgg-------------gggg--g-acagctt-a-attgttt-tatgtt
caatacacttaa-a-tttg-t-----a---------------------------------
------------------------------------------------------------
------------------------
>DNA11TA1B_DR|172081
--cactc---aa-a-aa-a--ag---a-tt-tttg----ctg-c-t-tgttcaaactact
-t--a-t-ct-aa-a-atgacctgaaacaaca-ctatt-attggggtgt-----------
tt-t------------------------ttgg--a-acaactt-a-attctta-cacatt
cttactacttaa-a-tgtt-c---------a---a--t---t-c-----a-c-aa-ct--
taacata-a-ttctgtcaagttgtc--ctaacaccaatt-gattgtgtggaaca--aaga
a---t-t--tt-t---acag----
>DNA11TA1B_DR|172082
-----------a-a-aa-a--at---a-ac-gttg----ctg-t-t-tgtttaacttact
-a--g-t-tt-aa-a-ataagctgaaacaaca-catct-ctgaa--------------gt
tt-t---t---ttggga--------------g--a-acaactt-a-attgttt-tatgtt
caatccacttaa-a-tttg-t-----aa-aa---a--a---a-a-----a-------a--
ctaaaaa-g-ctaacttaatttctt--ataatataaata-cattgtgtggaacc--cagc
a---t-t--tt-g-t-a-------
>DNA11TA1B_DR|172083
--cactc---aa-a-ca-a--tg---a-tg-tctg----ctg-t-t-tgtttaaactatt
----t-t-tt-ta-a-atgagctgaaacaaca-caact-cttgagt-------------t
tt-t------------tgggg---------gt--g-acaactt-a-aatatta--atgtt
caatccacttaa-a-tt-------------------------------------------
------------------------------------------------------------
------------------------
>DNA11TA1B_DR|172084
------------------------------------------------------------
------------------------------------------------------------
-----------------------------------------------taattt-tttttt
caatacacttta-a-tttg-t-----aa-aa---a--caaat-a-----t-c-aa-gt--
taactta-a-tgccttcatgttgtt--ccatcaaaaatt-gattgtgtggagct--caa-
-gaat-t--tt-t-t-acagtg--
>DNA11TA1B_DR|172085
---actt---ga-a-aa-a--tg---a-ca-tttg----ctg-t-g-tatctata-----
-t--a-t-tt-aa-a-ataagctgaaacaa------------------------------
----------------------------------c-acaacta-t-tgtttta-tat--t
caatattattaa-a-tttg-t------a-aa---a--g---a-a-----a-t-aataa--
gaactta-a-ttacttcatcttgtc--ccaacacatatc-gtttgtgtgg-aca--aagc
a--------tt-t-ttacagtg--
>DNA11TA1B_DR|172086
--------------------------------ttt----gta-t-t-tgttcaaaccact
-t--a--ttt-aa-a-ataagctaaaacaaca-cactt-attgagg------------g-
tt-t--at---t------------------gg--g-acaactt-a-atttttt-tatgtt
ttctccacttaa-a-tttg-t-----aa-aa---a--c-------------ttaa-gt--
taattta-a-ttccttcatttta---------aaaaacg-aaacatttgct---------
g--tt-t--gt-tcaaacta----
>DNA11TA1B_DR|172087
---------------------------------tg----atg-t-t-tgttcaaactaat
-t--a-t-tt-aa-a-atgagctgaaacaaca-caatt-cttgtttt------------t
tt--------------------------------g-acaacgt-t-attggtt-tatgtt
taatccacttaa-g-tttg-t-----ca-aa---a--c---t-a-----t-t-aa-gc--
taacata-a-ttccttcatgttgta--ccatcagaaatt-gattgtgtggaatcc-a---
------------------------
>DNA11TA1B_DR|172088
--cactc-caaa-a-aa-a--tg---a--a-gtta---gcta-t-t-tgttcat-tccac
-t--aat--t-ta-a-ataaactgaaacaaca-tagtt-cttcag-------------tt
tt-t---t---ttgttttgttt----ttttga--g-gcagctt-a-attattt-tatgtt
caattcacttac-a-tttg-t------a-at---a--c---t-a-----a-ta-a-gt--
taactta-a-----------tt-tc--ccaacacata---aattgtgtggaacc--cagc
a-----t--tt-t-t-acagtg--
>DNA11TA1B_DR|172089
--cactc----a-a-aa-a--tt---a-tt--ttg----ctg-g-t-tgttcaaactact
-t--a-t-tt-aa-a-atgagctgaataaacc-taatt-cttgagt-------------a
tt-t---t--------------------aggg--g-tcaactt-a-attgttt-tatatt
aaattcacttaa-a-tttg-c-----aa-aa---a-------------------------
------------------------------------------------------------
------------------------
>DNA11TA1B_DR|172090
--cactt---ca-a-aa-a--tg---a-tg-tttg----ctg-c-t-tgttcaa---acg
-t--a-t-tt-aa-a-atgagctgaaacaaca-caatt-cttgag-------------tt
ct-t---t---cgggc--------------------acaactt-a-attgttt-taagtt
caatctaattaa-a-tttg-t-----aa-aa---a--c---t-a-----a-t-aa-c---
----------------------------------------------------------cc
a-----t--ct-t-a-a-------
>DNA11TA1B_DR|172091
--cattc----a-a-aa-a-------a--t--ta------aagttc-tgttcaaaatc--
-t--t-c-tt-aa-a-ataagcttaaaaaaaa-aaatt-tcttaat------------gt
tt-t---t---ggg----------------gg--g-acaattt-a-attattt-ta-gtt
caatcc-----a-c-tttg-t-----aa-aa---a--c---t-a-----a-c-aa-gc--
caactta-a-ttc-tta-----------------------gattttttggaacc--cagt
a-----t--tt-t-ttactg----
>DNA11TA1B_DR|172092
----------------a-a--tg---a-ct-attg--------------------ctatt
-t--g-t-tc-aa-a-ccaatttaaaatgaaa-cagtt-attga---agtaa-g--aaat
ta-t---t---ttg----------------gg--g-acaactt-a-attgttt-tatgtt
cagtccacttaa-a-tgtg-t-----aa-aa---a--c---t-a-----a-t-aa-ta--
ttacttg-a-ttccttcatgt-gta--cctgcacaaatc-gaatgtgtg-------cagt
a---t-t--tt-t-t-ttagtg--
>DNA11TA1B_DR|172093
----------------------g---a-ca-tttc----ctg-t-t-tgtacaacatact
-t--a-t-tt-aa-a-ttaagctgaaacaaca-caatt-cttgatt-------------t
tt-t---t---a------------------------------------------------
------------------------------------------------------------
-------------------gtagtc--ctaacacaactc-gattatgtgtaacc--cagc
a--tt-t---t-t-t-acag----
>DNA11TA1B_DR|172094
--cactcaaaaa-agaa-a------ga-tg-tttg----c-g-t-t-tgtt-aaactact
-t--a-tatt-aa-a--taggct-aagcaaca-ca-tta-ttg-------------attt
tt-t--tt-------------------ggggg--g-acaactc-a-attgttt-tatgtt
caatcca--caa-a------------aa-aa---a------taa-----aat-aa-a---
taaa-ta-a--------atgtt------------aaatc-gactgtgt----------g-
------t-----------------
>DNA11TA1B_DR|172095
-------------a-aa-a--tg---a-at-tttg----ctt-t-t-tgttcaaactact
-t--a-t-tt-aa-a-ataagctgaaacgta-----------------------------
------------tgaaa--------aaataag--g-gcaactt-a-aatggtt-tatgtt
caaacaacttaa-a-tttg-t-----aa-ta---a--t-------------------g--
taactta-a-ttcctttatgttttc--ccaaaacaaatt-aaaagtgtggaacc--cagc
c---t-a--tt---tacagtg---
>DNA11TA1B_DR|172096
-----cactcaa-a-aa-a--ta---t-gc-ttt-----ctg-t-a-gatttaagctaca
-t--a-t-ta-aa-a-gagaactgaaacaaca-caatt-attgag-------------gt
tt-t---t---tgga----------------t--a-actca--------attt-aacgtt
caatccacttaa-a-tttg-t-----aa-aa---a--c---t-a-----a-t-ta-ac--
taagtta-a-cttatttatattgtc--ttaacacaaatt-gattgtgtggaacc--caac
a---t-t--tt-t-t-acagtg--
>DNA11TA1B_DR|172097
------------------------------------------------------------
---------------------------------caatt-attg-------------agtt
tt-t---t-------------------at-----g-acaactt-a-atagttt-tatgta
caatcaacctaa-a-tttt-t-----aa-aa---a--c-----g-----aat-at-gt--
taactta-a-tttcttcatg--------taaca-aaa---aactttgtaaaaca--ca--
------------------------
>DNA11TA1B_DR|172098
--catta---aa-c-aa-a--tg--at-gt-ttgc----ttt-t-t-tgtttaaactgct
-t--a-t-tt-aa-a-atgagctgaatcaaca-caatt-cttgag--------------t
ct-t---t---ttttaag-------------g--g-acaactt-a-aatgttt-tatgtt
caatccacttac-a-tttg-t-----aa-aa---a--c---t-a-----a-g-aa-gt--
gaaccta-a-ttccttcatgttgtc--ccaacacaaatc-aattgagtggaacc--cagt
c---t-t--ta-t-t-acag----
>DNA11TA1B_DR|172099
------a---aa-a--a-a-a----ca-ca-tttg----cta-t-t-tgttcaaactact
-t--a-t-tt-tg-a-aagagctgaaacaaca-taatt-ccaga-------------gtt
tt-t---t---tg-----------------gg--c-acaactt-a-tttgttc--acaat
caatcctcttaa-a-tttg-t-----at-aa---a--a---t-aa----a-t-aa-gc--
ttactga-a-ttccttaatgttgtg--ccaacacaaata-atttgtgcagaacc--caac
a--tt-t--tt-t-t-acagtg--
>DNA11TA1B_DR|172100
----------------------g---a-ta-ttta----ctg-t-t-tgtttaaactacc
-a--g-t-tt-aa-a-atgagcggaaacaaca-caata-tttaatg-------------c
ta-t---t---tt-----------------gg--g-acaactt-a-attgttt-gaatct
tcaatcc-gtac-a-tttg-t------a-aa---a--c---a-a-----a-t-aa-gt--
caactta-a-tttttttaggttgtc--tta--acaaatt-gagtgtgtggattc--cagc
a---t-t---t-t-t-acagtg--
>DNA11TA1B_DR|172101
----------------------------------------tg-t-t-tgttcaagttact
-a--t-t-tt-aa-a-atgtgctgaaacaaat-aattt-attga--------------gt
tt-t---t-------------------gttgg--a------ca-a-cttgtct-tagatt
caatcaacttaa-a-tttg-t-----aa-aa---a--a---a-a-----a-a-aa-aa--
aaaacta-t-tt---caatgctatc--cgaacacaaatc-gattttgtggaatt--cagc
a-----t--tt-t-tt--------
>DNA11TA1B_DR|172102
----------------a-a--at---a-ca-cttt----ctg-g-a-tgtttaaaatact
-t--a-c-tt-aa-a-c-----tgaaacaaca-caact-cttgacata------------
tt-t------------------------gaac--g-acaactt-a-attgttt-tatgtt
caatccacttaa-a-tatg-t-----aa-------------a-a-----a-a-tg-aa--
tatgtta-g-ctta--------------------atatc-tgttgcgtggaacc--ctgc
a-------ttt-t---t-------
>DNA11TA1B_DR|172103
---------------------------------gt----ttg-c-t-tgttcaaattact
-t--a-t-tt-aa-a-ataagttcaaa---ca-caact-cttgaga-------------t
tt-c---a---ttga-------------------g-gcaact-----tttttt-tatgtt
caatccacataa-a-tttg-t-----ta-aa---a------t-g-------------t--
taacttt-a-----ttcatgttgtc--ccaacataaact-gattgtgtggaatc--ctgc
a---t-t--tt-t-t-acagtg--
>DNA11TA1B_DR|172104
--cactg---aa-a-at-t-t----ga--g-tttg----ctg-c-t-tgttcaaaatact
-t--a-t-tt-a--a-atgatttgaaaccata---------caag------------att
tt-t---t---ggag-------------------g-acaacat-a-aatgttt-tatgtc
caatctacttaa-a-ttt------------------------------------------
------------------------------------------------------------
------------------------
>DNA11TA1B_DR|172105
-----------------------------g-tttgtttacta-c-t-tattt--------
-----------ta-a-ataagctaaaacaaca-caaat-ctttc------------g-tt
tt-t---g---ttgc---------ttgtttgt--g-acaactt-a-attgtgt-tatgtt
taaacc--------------------ag-ta---a--c---c-a-----a-t-aa-gt--
taaccta-a-atcctttatgttgtc--ccaacacaaatc-ggctgtgtggaacc--catt
a---t-t--tt-t-t-acagtg--
>DNA11TA1B_DR|172106
-------------------------------------------------tttaaactact
-t--a-t-tt-aa-a-atgagctgaaaca-----catt-tataa----------------
----------------------------------a-aaaaaat-a-at------------
-------------------------------------------------g-t-t------
-aattta-a-ttctttcatgttgtg--ccaactcaaacc-aattgcgtggaac--acagc
a--tt-t--tt-t---agagcg--
>DNA11TA1B_DR|172107
-----------a-a-aa-c--tt---a-tt-ttag----ctt-t-t-tgttta-acttct
-t--a-t-tt-aa-a-atgagctgaaacaaca-taata-actgg-------------g--
--------------------------------------aactt-a-attgatt-tacttt
caatccatttaa-a-tttg-t-----aa-aa---a--cg----a-----a-t-aa-g---
------------------------------------------------------------
------------------------
>DNA11TA1B_DR|172108
--------aaaa-a-tt-a--tg---a-tg-tttgctgtttg-t-t-tttctcaa-----
--------------------g---gaatttaa-caatt-caaaa--------------tt
ta-t---t---ttt----------------gg--g-acaactt-a-attgttt-tatttt
caatctactaaa-a-tttg-tta--------------c---t-a-----a-t-aa-gt--
taactta-a-ttcctttatgctgcc--tcgatgcaagtc-gattgtgttgaacc--cagc
a---t-t--tt-t-t-gcattg--
>DNA11TA1B_DR|172109
--cactc---aa-a-aa----tt---a-tg-tttg----ctg-t-t-tgttcaaatgact
-t--t-g-ta-aa-a-acaagtt-------------------------------------
------------------------------------------------------------
------------------------------------------------------------
-aactta-a-ttccttcatgatgtt--ccaacacaaatt-gattgagtggaacc--ctgc
---ct-t--tt-t-t-a-------
>DNA11TA1B_DR|172110
---ctca---aa-a-aa----ag---a-tg-tttg----ctg-t-t-tactcaaactact
-t--a-t-tt-ta-a-atgagctgaaacaata-caatt-cttgag--------------t
tt-t---g---gg-----------------gg--g-gcaactt-a-atttttt-tatgta
caatacactcaa-g-tttg-t-----aa-aa---a--g---t-a-----a-t--a-ag--
tgacctt-a-ttcctttatgttgtc--ccaacacaaatt-aattgtgtggaacc--ctgc
---ct-t--tt-t-c-a-------
>DNA11TA1B_DR|172111
---cgct---ta-a-aa-a--ag---t-tg-tttg----ctg-t-t-tgtttaaactact
-t--a-t-tt-ta-a-ataagctga---------aagt-ctgga--------------gt
t------t---ttg-----------------g--g-acaactt-a-att-gtt-tatgtt
cagtccacttaa-a-tttg-t-----a---------------------------------
--actta-g-ttccttcatgttgtc--caaacacaaatc-gctaatgtggaacc--cagc
a---t-t--gt-t-t-acattg--
>DNA11TA1B_DR|172112
-------------a-aa-a--ta---a-ta-tttg----tta-t-t-tgttcaaactact
-a--a-t-tt-aa-a-atgagctgaaacaaca-cagtt-ttttgt---------------
tt-t---t---tggg---------------ag--g-acaactt-a-attgttt-tctgtt
caatccacttca-a-ttag-c-----aa-ac---a--c---t-a-----a-t-aa-gt--
gaactt----------------------------aattc-cttcatgttgccccaacaga
a---a-t--ca-a-t-ggt-----
>DNA11TA1B_DR|172113
--cactc---aa-t-aa-a--at--ta-tg-ttta----ctg-t-t-tgttctaactact
-t--a----t-aaaa-ttaagctaaaacatta-aaacatcttaaagtt---------ttt
tt-t---t---ttggggggggg-----ggggg--g-gggactt-a-attgttt-tatgtt
caatccacttaa-a-tgtg-t-----aa-aa---a--c---t-a-----a-t-aa-gt--
taactta-a-ttccttcatatttct--ccaacacaaaca-ggttgtgtggaacc--cagc
a---t-t--tt-t-t-acagtg--
>DNA11TA1B_DR|172114
--cagtc---ag-a-aa-t--tt---a-cc-ttgc----atg-t-t-tgttcaaactatt
-t--a-t-tt-aa-a-atgaatgaaaacagca-taaat-cttgag---------------
tt-t--gt---tggg---------------gg--a-acaactt-a-attgttt-tacatt
caatccacttaa-a-tttg-t-----aa-aa---a--cta-t-a-----acttaa-gtgc
taactta-a-ttcctttatgttgtc--ccaacacaactc-aattgcgtagaacc--ca--
----t-t--at-t-t-acagtg--
>DNA11TA1B_DR|172115
--cactc---aa-a-aa-g-at-----------------aag-t-t-tgctcaatctata
-t--a-t-tt-aa-a-atgagctgaatcaac----aca-gttg-------------agtt
tt-t---t---gtggg---------------g--a-c-aactt-a-attattt-agtgtt
caatccacttat-a-tttg-t-----aa-at---a--a---t-actataa-t-at-gc--
taactta-a-ttc--------------ccaacccatatt-gattacgtagaaca--ca--
------------------------
>DNA11TA1B_DR|172116
--------------------------------ttg----cta-t-a-tgctcaa-ttac-
----a-t-tt-aa-a-atgagctgaaacaaca-ca-tt-cttaag--------------t
tt-t---t---ttgg---------------gg--ggacaacct-a-gctgttt---tgtt
taatccacttaa-a-tt-g-t---aaaa-aa---a--c---t-a-----a-t-aa-gtat
taacttataattccttcatgttgtc--ccaacacaactc-tattgtgtggaacc--cagt
----t-t--tt-t-t-actgtg--
>DNA11TA1B_DR|172117
--cactc---aa-a-aa-a--tg---a-tg-cttc----ctt-t-t-tgttcaaactact
-t--a-t-tt-aa-c-ataagctgaaacaaca-caaat-cttgatgaagc------tctg
gt-t-----------------------tttta--a-acagttt-a-attgttt--atgtt
caatccacttaa-a-tttg-g-----aa-g--------------------------aa--
tgagtta-a-ttccttcatgttgtc--tcaacacaaatc-gaatgtgtggaacc--cagc
a------tgtt-g---acagtg--
>DNA11TA1B_DR|172118
---actt---aa-g-aa-a--ta----------tg----ttt-g-c-tgtttgctctact
-t--g-t-tt-ta-a-aggagctgaaacaaca-caatt-cttgca--------------t
tt-t---t---ttg-----------------g--g-acaactg-a-attgttt-tatgtt
caatcaacctaa-g-ttag-t-----aa-aa---a--c---t-a-----a-t-aa-gt--
taactta-a-ttccttcatgttgtt--acaacacaaatc-taaggtgtgaaacc--cagc
a---t-t--tt-c-t-acagtg--
>DNA11TA1B_DR|172119
--cactc---at-a-at-a--tg---a-ca-tttg----ctg-t-t-tgttcaaactact
-t--a-t-tt-aa-a-ttaaa------caacg-caatt-c-------------------t
at-a---g---------------------cgg--g-acaactt---gttgttt-tttgtt
cattcattt---------------------------------------------------
------------------------------------------------------------
------------------------
>DNA11TA1B_DR|172120
------------------------------------------------------------
---------------------------------caatt-cttga--------------gt
ct-t---t---tgagga-----------------g-aaatcat-a-attgttt-tgtgtt
caatccacttaa-t-tttg-t-----aa--------------------------------
-----------------atgttgtc--ccaatacaaatc-gaatgtctggaacc--aagc
a---t-c--tc-t-ttacagtg--
>DNA11TA1B_DR|172121
----att---ta-a-aa-a--aa---a-aa-atag----ctg-c-t-tgttcaaagtact
-t--c-t-tt-aa-a-atgagctcaaacaaca-caatt-cttacg-------------at
ta-t---t---t--t---------------gg--g-acaactt-g-----ttt-tttgtt
caatccacttaa-a-attg-t---------------------------------------
----------------------------tatcatgaatg-aattgtgtggaacc--cagc
a---t-t--tt-t-gtacagt---
>DNA11TA1B_DR|172122
--cacac---ac-a-ca-a--tt---a-ta-tttg----cta-t-t-tgtttaaactact
-t--a-t-tt-aa-a-atgtgctgaaacaact-caatt-cctgag--------------t
cc-t---t---tggg-------------gggg--g-acaactt-a-actgttt-aatgtt
caattcacttaa------------------------------------------------
------------------------------------------------------------
------------------------
>DNA11TA1B_DR|172123
----------------------------------------------------agactact
-t--a-t-tt-tg-g-g----ctgaaaaaact-aaatt-cttg-------------a-tt
tt-t---g---gg-----------------ggc-g-taaactt-a-atagttt-tatgtt
caaaccccataa-a-tttg-t-----aa-aa---a--c---t-g-----t-t-ga-gt--
taactta-a-ttccttcttgttgcc--ctaactcaaat----------------------
------------------------
>DNA11TA1B_DR|172124
----cac-tcat-a-aa-a--tg---a-ca-tctg----ctg-t-t-tgtttaaacttat
-t--c-t-tt-aa-a-ataagctgaatcaaca-taact-ttaga------------ttat
tt-g---g---g----------------------g-acaatgt-a-aatgttt-tatgtt
tattcgacttaa-a-ttta-t-----aa-aa---a--c---t-a-----t-t-aa-gt--
tcactta-a-ttctttcatgttgtc--ccaacacaaatt-gattgt--------------
------------------------
>DNA11TA1B_DR|172125
------------------------------------------------------------
------------------------------------------------------------
------------------------------------------------------tatgtt
caatccacttaa-a-tttg-t-----aa-gg---a--c---a-a-----a-t-aa-gt--
taactta-a-ttccttcatgttgcc--ccaacacaattc-cattatgtggaacc--caga
attta-------t-t-actgtg--
>DNA11TA1B_DR|172126
---actc---aa-a-aa-a--tg---a-tg-tttg-----tg-c-t-tgttcagacaact
-t--a-t-tt-aa-a-aggagctaaaacaaca-cagtt-cttga--------tttttttt
tt-t---t---tt-----------------------------------------------
---------------tttg-c-----aa-t------------------------------
-aactta------------attgtt--tcatgatcaatc-cactatgtgta---------
------------------------
>DNA11TA1B_DR|172127
--cacac--aca-a-aa----ag---a-tg-tttt----ctg-t-t-tgatcaaactact
-t--a-t-tt-aa-a-atgagctaaatcaaca-cagtt----aagt-------------t
tt-t---t---cg----------------ggg--g-accactt-a-actgttt-tatgtt
caatcaccttaa-a-tttg-t---------------------------------------
------------------------------------------------------------
------------------------
>DNA11TA1B_DR|172128
-----------a-a-aa-a--ag---g-at-ttcg----ctg-c-t-tgtttgaactact
-t--g-t----------tgcattaaaacaaca-caaat-ttggaag-------------g
tt-t---t---tt----------------ggg--g-acaacat-a-attgttt-tatgtt
taatccatttat-t-tgt------------------------------------------
------------------------------------------------------------
------------------------
>DNA11TA1B_DR|172129
------------------------------------------------------------
------------------------------------------------------------
---t---t---ttgg-------------------a-acaactt-a-attattt-tatgct
caatttacttaa-a-tcgg-t-----aa-ca---a--a---t-a-----a-t--ttgc--
taactta-a-ttcctttatgtagtc--ccggcacaaatt-gattgt-----------agt
a-----t--tt-t-ttacagcg--
>DNA11TA1B_DR|172130
--cactc---aa-a-a--a--at---a-ta-tttg----ctg-t-t-tgttcaaactata
-t--a-t-tt-aa-a-atgagct----taaca-caatt-ctttag-------------ta
tt-t---t---tttgt------------------g-acaactt-a-attattt-tatgct
caatccacttta-a-tttg-t-----ta-aa---a--c---a-a-----g-t-aa-gt--
gaaatta-a-t-------------------------------------------------
------------------------
>DNA11TA1B_DR|172131
------c-acta-a-aa-a--aa---------atacatgctg-t-t-tgtttaacct-tt
-t--t-t-at-aa-a-atga---gcaataaca-tagtt-cttg-----------------
tc-t---t---ttg-----------------g--g-acaactt-g-attgtgt-taagtt
cagtcaactt---------------------------t---a-c-----t-c-aa-gt--
aaactta-a-ttcctttatgttgcc--ccaacacaaatc-gattgtgtggaacc--cagc
a---t-t--tt-g-t-acagtg--
>DNA11TA1B_DR|172132
--cactc---aa-a-aa-a--ta---t-tt-tttg----ctg-t-t-tgttcaaattacc
-t--a-a-tt-aa------agctgaaacagca-caatt-attgagg-------------a
tt-t---t--------------------ttgg--g-acaactc-a-attgttt-tatgtt
caatccacttaa-a-tttg-t-----aa-aa---a--c---t-t-----c-c-----t--
taaatttga-ttcttcaatgttgtc--ccagcacaaact-gattgtgt------------
------------------------
>DNA11TA1B_DR|172133
-----------a-a-aa-a-----atg-ca-tttt----gga-t-t-ttttcaaactact
-t--a-t-tt-aa-a-atgagcagaaacaaga-cagtt-cttgggt------------gt
tt-t---ttgg------------------------gacgactt--ttagtttt-tgcatt
gaacataagtga-a-tt--------gaa-aa---a--a---c-a-----a-ttaa-gt--
-aact--caattcctttttgttatt--ccaatgcaaact-gattatgtggaacc--cagc
-----at--tt-t-ttacagtg--
>DNA11TA1B_DR|172134
-------------------------------gttt----ct--tct-tgttcaaattgct
-t--a-t-tt-aa-a-atgcgctgaaacaaca-gaatt-cttacga------------tt
tt-t---tcgg-----------------------g-acaagct-a-actgttt-taaact
---gtttcttaa-a-tttg-t-----aa-aa-----------------------------
------------------------------------------------------------
------------------------
>DNA11TA1B_DR|172135
-----------c-t-ca-a--aa---a-tg-tttg----ctg-c-t-tgttcaaaatgct
-t--a-t-tt-aa-a-atgagctgaaacaaca-cagtc-cttgagt-------------t
tttt---t---cagg-------------------g-acagctt-a-attgttt-tatgtt
cattcaacttaa-a-ttgt-t-----aa-aa---a--c---c-a-----a-t-aa-gt--
tatctca-a-tcactttatgata--agataatgtgcatc-gc-------ag-----ca--
----t-t--tt-t-t-acagtg--
>DNA11TA1B_DR|172136
--ctcaa---aa-t-aa-a--at---a-tg-tttg----ctg-t-t-cattcaaactact
-t--a-t-tt-aa-a-atgagctgaatcaaca-caatt-cttaag--------------t
tt-t---t---tt---------------gggg--g-acagctt-a-attgttt-tatgtt
caatccacttca-a-tttg-t-----ta-aaa--a--c---t-a-----a-c-aa-gt--
taactta-a-tctcttactgttgcc--ccaacgcaaact-gattgtgtgaaacc--cagc
a---c-t--tt-t-t-acagtg--
>DNA11TA1B_DR|172137
-------------------------------------------a-t-tacttaa------
---------t-aa-a-tgaggttgaaacaaca-cagtt-tttta-------------gtt
gt-t------------------------ttag--g-ataactt-c-attgttt-catgtt
gaatttacttaa-a-tttg-t-----at-aa---t--cg----a-----t-t-aa-gt--
taac--------------------------------------------------------
------------------------
>DNA11TA1B_DR|172138
--cactc-aaaaaaaaa-t--gg---a-cc-tttg----ctg-c-t-tcttcaaaatatt
-t------ta-aa-a-atgagttgagacaaca-caatt-ctta--------------ag-
tt-t---t---tggg---------------gg--g-acaacttca-attgttt-tatgtt
caatccaattg-------------------------------------------------
--------a-aaa----aagttaac--ttaacatgaaaa-atttgtgtgaaacc--cagt
a---t-t--tt-t-ttacagtg--
>DNA11TA1B_DR|172139
------------------------------------------------------------
------------------------------------------------------------
-------------------------------g--g-gcaactt-a-attgttt-tgtgtt
cgatctacttaa-a-ttag-t------t-aa---a--c---t-a-----a-t-aa-ga--
t-aatta-a-atccttcaagtagcc--ccaacacaaatc-aattgtgtggaacc--cagt
t---a-t--tt-t-t-acagtg--
>DNA11TA1B_DR|172140
--------------------------------------------------------tact
-g--a-t-tt-aa-a-ataagtgggaacagca-caatt-cttg------------agagt
tt-t---t---tgtg---------------cc--a-ac---tt-a-tttgttt-ta----
---tctacttaa-g-tttg-t-----aa-ct--ta--c---t-a-----c-a-at-gc--
taactt--a-attcttcatgttatc--ccaacataaatc-gattgtgcagaatc--cagc
a---t-t--t--t-tt--------
>DNA11TA1B_DR|172141
--catt----ta-a-aa-t--at---a-ct-tttg----cag-c-t-tgttcaaactgct
-t--a-t-tt-aa-a-aggagtttaaacaac----att-cctg--------------att
ct-t---t---tgta---------------aa--a-ac---at-a-attgttt-tatgtt
----caatcca-----tta-t-----aa-a------------------------------
------------------------------------------------------------
------------------------
>DNA11TA1B_DR|172142
cgtacca---ac-a-ca-aattgttgg-aa-tcca----gca-t-t-tttttaaactact
-t--a-t-tt-aa-a-atgag--------aca-caa------------------------
-t-t---t-------------------tttta--g-acaactt-a-attgttt-t-tgtt
caatctgcttca-a-tttg-t-----aa-aa---a-------------------------
------------------------------------------------------------
------------------------
>DNA11TA1B_DR|172143
------------------------------------------------------------
------t-tt-aa-a-aatagccaaaacaaca-caatt-cctgaggg-----------tt
tt-t---t-------------------ggt----g-acaactt-a-attgttt-tatgtt
agattcacataa-a-tttg-t-----ga-aa---g--c---t-a-----a-t-aa-gt--
t-acaca-t-atccattttgtg--------------------------------------
------------------------
>DNA11TA1B_DR|172144
---------------------------------tg----ctt-t-t-tgctcaaactact
-c--a-t-tt-aa-a-ataagctgaaatgaca-caatt-ctggag---------------
tt-t---t---tttt---------------gg--g-atgac---a-aatgttt-tatgtt
taatccacttaa-a-tttg-c-----aa-aa---a-------------------------
------------------------------------------------------------
------------------------
>DNA11TA1B_DR|172145
-------------------------------tttg----ctg-c-t-tgttcaaactact
-t--att-tg-aa-a-ttaagttaaatcaaca-caatt-cttaag--------------g
tt-t---t---ctta---------------gg--g-aaaactt-a-actgttt-tatgtt
caatccacttaa-a-tttg-t-----aa-aa---a-------------------------
---ctta-a-ttccttcataatgtc--tagacacaaatc-cattgag----acc--catc
c---t-t--tt-t-t-a-------
>DNA11TA1B_DR|172146
--cactc---aa----t-aa-tt---a-ag-tttg----ctg-t-t-tattcaaactact
-t--a-t-tt-aa-a-attatcgaaagcaacc-caatt-gttg-------------attt
tt-t---t---tg-----------------tgt-a-aaaactt-a-attaatt-tg--tt
taaatcctttaa-a-tttg-t-----aa-aa---a--c---a-a-----a-t-ta-gt--
taaccca-a-tcccttcatgtgtcc---caacacaaatc-gtttgtgtagaatc------
------------------------
>DNA11TA1B_DR|172147
----------------------g---a-ct-ttta----ctg-c-t-tgtttaaactacg
-t--a-t-tt--------gtgtagaaacaaca-caatt-cttaagt-------------t
tt-t---t---ttttttttaaa------gggg--g-acaactt-a-tttgttt-catgtt
caatccatttaa-a-t--------------------------------------------
------------------------------------------------------------
------------------------
>DNA11TA1B_DR|172148
----------------------g---a-tc-tttg----ctg-c-t-tgtttaaactaca
-t--a-t-tt-aa-a-ataagttgaaacaaca-caatc-ctgatt-------------tt
tt-tt-tt---tttt---------------gg--g-acaactt-a-attattt-tatgtt
caacccactta-------------------------------------------------
------------------------------------------------------------
------------------------
>DNA11TA1B_DR|172149
----------aa-a-aa-g--ca---a-tg-ttag----ctg-t-t-tgttcaaactact
-t--a-a-at-ga-a-attagctaa---aatg-caatt--tagta------------ttt
tt-c------------------------cccg--a-acatttt-a-attgttt-tatgtt
caaaccacttaa-a-tgtg-t-----aa-aa---a--c---t-a-----a-t-ta-gt--
taactta-a-tttcttcatgttgtc--ttaccacaaatt-gaccatgtgtaac----agc
a-----tt-tt-t-t-acagtg--
>DNA11TA1B_DR|172150
----------------------------------------tg-t-t-tgttcaaactcct
-t--a-t-tt-aa-a-ataagttgaagcaacc-caatt-cttgagttt----------tt
tt-t---t---tttg----------------g--g-acaactt-a-attgttt-ta--tt
caaaccacttaa-a-tttg-t-----aa-aa---a--c---t-a-----a-t-aa-gt--
taacttg-a-t---ttcatgttgtc--tcaacacaaatt-gactatatggaacc--catt
g---t-t--tt-g-t-acagtg--
>DNA11TA1B_DR|172151
--cattc---aa-a-ac--------ga-cg-ttta----ctg-t-t-tgttcaaactcct
-t--a-t-tt-aa-a-atgagttgaaacaaca-caatc-attgag--------------c
gt-t---t---tttg----------------g--t-acaactt-a-ttt-ttt-tatgtt
caaaccacttaa-a-tttg-t-----aa-aa---a--c---t-a-----a-t-a---t--
taacttg-a-ttttttcatgttgtc--tcaacacaaatt-gactatgttgctcc--tgtt
g---t-t--tt-g-t-acagtg--
>DNA11TA1B_DR|172152
--cactc---aa-a-a---------------aatg----ttg-t-t-tgttcaaacccct
-t--a-t-tt-aa-a-atgagttgaagcaacc-caatt-cttggg--------------c
gt-g---t---tttg----------------g--g-agaactt-t-tttgttt-tatgtt
caaaccacttaa-a-tttg-t-----ga-aa---a--c---t-a-----a-c-aa-gt--
taactta-a-tttcttcatgttgtc--tcaacacaaatt-gactatatggaacc--catt
g---t-t--tt-g-t-acagtg--
>DNA11TA1B_DR|172153
------------------------------------------------------------
------------------------------------------------------------
tt-t--gt---g------------------gg--g-acagctt-a-attgatt-tatgtt
aaatccacttac-a-tttg-t-----aa-aa---a--c---t-a-----a-c-at-gg--
taactta-a-ttcctacttgttttc--ccaacgca--tt-gattgtgt------------
------------------------
>DNA11TA1B_DR|172154
-------------a-aa-a--atg--a-aa-tttg----ctg-t-t-tgttc--------
-----------------taagcggaaacaaca-caatt-gttgagtt------------t
gt-t---t-------------------gtagg--g-acaactt-a-attgttt-tatgtt
caatccacataa-a-tttg-t-----aa-aa---a--a---a-aa-ataa-t-ac-at--
tatctta-a-ttctttcttgtttac--ccaacacaaatt-gtttgtgtgg-aaccaaacc
a---t-t--tt-t-t-acagtg--
>DNA11TA1B_DR|172155
--cactc---aa-a-aa-a--at-----at-atat----ccg-t-t-tgtccaatctacg
-c--a-t-at-at-a-atgagctgaaacaatg-caatt-ctttag--------------g
gt-t---t---tttgggg---------------------acaa-a-attattt-tatgtt
caatccacttaa-t-tttg-t-----aa-aa---a--c---a-a-----a-t-aa-gt--
taactta-a-tttcttcatggtgtc--ccatcacaaatc-aattgtgtggaacc--cagc
atttt-t--tt-t-t-acagtg--
>DNA11TA1B_DR|172156
-------------a-aa-a--tt---a-ca-tttg----ctt-c-t-tgtttcaattaat
-t--a-t-tt-aa-a-atgagctcaaacaaca-caatg-cttgaggttt-----------
-t-t---t---tt------------------g--g-ccaactt-a-attgttt-tatgtt
caatccacttaa-a-tttg-t------g-aa---a--c---t-a-----a-t-a------
------------------------------------------------------------
------------------------
>DNA11TA1B_DR|172157
------------------------------------------------------------
-----------aa-a-atgagctgaaagaac---tatt-cttgag-----------c--t
tt-t------------------------gggg--g-acaactt-a-attgttt-gatgtt
taatccacttaa-a-tttg-t-----aa-aa---a--c---t-a-----a-t-aa-gc--
taactta-a-ttccttcatgttgtc--tcaacttaaatc-aattgtgtggtagg--aaga
a---t-ttatt-t-taacagtg--
>DNA11TA1B_DR|172158
-------------------------------tttg----ctg-c-t-tgttcagtctacc
-t--a-a-tt-aa-a-atgagctaaatcaac----aac-tcttgg-----------tttt
tt-t------------------------tgga--g-acaactt-t-attgttt-catgtt
caatccatttaa-a-tttg-t-----ac-aa---a--c---t-a-----t-t-aa-tt--
taattta-a-ttccttcatgttgcc--ccaaaacaaatc-aattgtgtggaatt--cagc
a---c-ttttt-----acagtg--
>DNA11TA1B_DR|172159
-----------------------------------------------------aacgact
-t--a-t-tt-aa-a-atgagctgaaac---g-caaat-cttgag--------------g
tt-t---t---ttg---------------gag--g-acaactt-a-atggttt-tatgtt
taatccacttaa-a-tttg-t-----aa-aa---a--c-------------t-aa-gt--
tagctta-a-ttatttcatgttgtc--ccaacacaaatc-gattg--tggaaca--cagc
a-----------------------
>DNA11TA1B_DR|172160
-------------------------------------------------ttcaaacgact
-t--a-t-tt-aa-t-atgagctgaaac---a-caatt-cttgag--------------t
tt-t---t---ttgt--------------ggg--g-acaactt-a-attgttt-catgtt
taattcacttaa-a-tttg-t-----aa-aa---a--c---a-a-----a-t-aa-tt--
ttaccta-a-ttatttcatgttgtc--ccaacacaaatc-gattg--tagaacc--cagc
a--------tt-t-----------
>DNA11TA1B_DR|172161
------------------------------------------------------------
------------------------------------------------------------
----------------------------------------ctt-a-attgttt-tgtttt
caattcacttaa-a-ttag-----gaaa-aa---a--t---a-a-----a-t-aa-gc--
tcattta-a-ttgcttcatgttgtc--ccaacaaaaatc-aattgtgtggaacc--caat
a---t-t--tt-t-t---------
>DNA11TA1B_DR|172162
---------------------------------------ctg-c-t-tgatcaaactgct
-t--a-a-tt-aa-a-attagttgaaataact-caatt-atcaagt-------------c
tt-t---t---tattt--------------ag--g-acaactt-a-actattt-tatgtt
caatccattt-c-a-tttc-t-----aa-aa---a--t---t-a-----t-t-aa-gt--
taactta-----------------------------------------------------
------------------------
>DNA11TA1B_DR|172163
--cactc----a-a-aa-a-------a-ta-ctta----tat-c-t-tggtaaaactact
-t--a-t-tt-aa-a-atgagctgaagcaaca-cagtt-tatg---------------at
tttt--atggt----------------------gg-acgac-t-a-attgttt-tatgtt
caatgcacctaa-g-gtt--t------a-aa-----------------------------
------------------------------------------------------------
------------------------
>DNA11TA1B_DR|172164
------------------------------------------------------------
------------------------------------------------------------
--------------------------------------aactt-a-attctat-tatgtt
taatcccgttca-a-tttg-t-----aa-aa---a--c---g-a-----a-t-aa-gc--
taactta-a-ttcctttatgttgtc--ccaacacaaatt-gattgtgtggaact--ca--
------------------------
>DNA11TA1B_DR|172165
--------------------------a-tg-tttg----ctg-t-t-tgttcaaactact
-t--a-t-tt-aa-a-atgaactgaaacaaca-cattt-attgag--------------t
at-t---t---taa----------------gt--g-acaactt-a-aatgttt-catgct
taatctatttaa-a-tttg-t-----aa-aa---a--c---t-t-----a-tcaa-gc--
taactta-a-ttccttcatgttgtc--ccaacacaaatc-gattg---------------
------------------------
>DNA11TA1B_DR|172166
-----------------------------g-tttg----tgg-c-t-tgttcaaactact
-t--a-t-ct-aa-a-atgagctgaaacaaca-ctatt-cttaag---------------
tt-t---t---tttg---------------gg--g-acaactt-a-attgttt-tatgtt
caatccacttaa-a-tttc-t-----aa-aa---a--c---a-a-----a-t-aa-gt--
taattta-a-ttccttcatgctgtc--ccaacacaaatc---------------------
------------------------
>DNA11TA1B_DR|172167
cactcaa---aa-g-aa-a--tg---a-tg-tttt----ctg-t-t-tgtttaaaatact
-t--a-t-tt-aa-a-ataagcttaaacaaca-caatt-ctgacgt-------------g
tt-t---t---tgcg----------------g----aaaactt-a-attgttt-tatgtt
taatccacttac-tgcttg-t-----aa-aa---a--c---t-a-----a-t-aa-gt--
taagtaa-a-ttccttcatgttgtc--ccaacacaaatt-gaatatgtggaacccacagt
g-----------------------
>DNA11TA1B_DR|172168
------------------------------------------------------------
------------------------------------------------------------
----------------------------------------------------t-ttagtt
caatacacttaa-a-tttg-t-----gc-aa---a--c---t-a-----a-t-aa-ga--
taaccta-a-ttccttcatgttttc--ccaacacaaatt-gattgtgcggaatc--caac
a---t-tgttt-----actgtg--
>DNA11TA1B_DR|172169
--cactc---ga-a-aa-a--tg---a-tg-tttg----ttg-t-c-tgttcgaagtact
-t--a-t-tt-aa-a-atgagcggagacaaca-caatt-cttgag-------------gt
tg-t---t---tgat---------------gt--g-acagctt-a-atttttt-tcagat
caacccacttaa-a-tttg-t-----aa-aa---a--c---t-a-----a-t-aa-----
------------------------------------------------------------
------------------------
>DNA11TA1B_DR|172170
---------------------------------------ctg-t-t-tgtttaaactatt
-t--a-t-tt-aa-a-atcg--------------------------------------gc
tt-t---t---tcg-----------------c--g-gcaact-----ttgttt-catgtt
caattgattta---------------aa-aa---c--t---t-a-----a-t-ag-gg--
taacttg-a-tcccttaatgttgcc--ccaacacagatc-agttgtgtggaacc--cagc
a---t-t--tt-t-t---------
>DNA11TA1B_DR|172171
--cactc---aa-a-aa-a--aaaaga-tg-tttg----c-------tgttcaaactact
-t--g-c-tt-aa-a-ttgagttgaaacagct-caatt-cttaag-------------gt
at-t--tt---tt-----------------gt--g-acaactc-a-gttgttt-tg---t
tcatccacttaa-t-tttg-t-----aa-aa---a--c---t-a-----a-t-aa-gt--
taaccta-a-ttcctttatgtcgtc--ccaacacaaact-gattgtgtggaacc--cagc
a---t-t--tt-t-t-acagt---
>DNA11TA1B_DR|172172
--cactc---aa-a-aa-a--tg---a-tg-tttg----ctg-t-t-tggtcaaactact
-a--t-t-ct-aa-a-atgagctgaaacaaca-caatt-actgaggggttttattattat
tt-t---t---t----------------ttgc--g-acaactt-a-attgttt-------
-aatccacttaa-a-ttta-t-----aa-aa---a--g---t-a-----a-t-aa-at--
gaattt------------------------------------------------------
------------------------
>DNA11TA1B_DR|172173
------------------------------------------------------------
-----------------------------------------------------------t
tt-t-----------------------tttgc--g-acaactt-g-attgttt-------
-aatccacttaa-a-ttca-t-----aa-aa---a--g---t-a-----a-t-aa-at--
gaatttg--------------tgtc--ccaacataaatc-gattgtgtgtaaac--cagc
a---t-t--ct-t-t-acagtg--
>DNA11TA1B_DR|172174
-------------------------------tttg----ctg-c-t-tgttcaaactact
-t--a-t-tt-at-a-atgagctgaattaaca-caatt-cctgag--------------g
gg-t---t---ttgt---------------gg--g-ataactt-a-ggtgttt-tatgtt
caatcaacttaa-a-tttg-t-----aa-ac---acat---t-a-----a-c-at-gt--
t-----------------tgatgct--ctttcatat------------------------
------------------------
>DNA11TA1B_DR|172175
--cactc--aaa-a-aa-a--tg---a-tg-tttg----ctg-t-t-tgctcaaactact
-a--t-t-ct-aa-a-atgagctgaaacaaca-caatt-actgagggtttttattattaa
ta-t---t---t----------------ttgc--g-acaactt-a-attgttt-------
-aatccacttaa-a-ttta-t-----aa-aa---a--g---t-a-----a-t-aa-at--
gaattt------------------------------------------------------
------------------------
>DNA11TA1B_DR|172176
--cactt---aa-a-aa-a--tt---a------tg----ctg-c-t-a---------act
-t--a-t-tt-aa-a-atgtgctaaaacaaca-cagtt-cttaag---------------
tt-t---t---attt---------------tg--g-acaactt-a-attgttt-tatgtt
taaccaacttaa-a-atgg-t-----aa-aa---a--c---t-a-----a-c-aa-gt--
aaacttt-a-ttccttcatgttgtc--ccaacacaaatc-gtttgtgtg-----------
------------------------
>DNA11TA1B_DR|172177
--catta---ga-a-aa-a-t----ta-tg-gttg----tta-t-t-tgtttaaactact
-t--a-c-tt-aa-a-atgagctaaaatgaca-caatt-tataag------------ggt
tt-t---t---tggggt-----------------t-tttttta-a-attgatt-tgtgtt
caatcaactaaa-a-tttg-t-----ca-aa---t--c---t-aat-------a------
------------------------------------------------------------
------------------------
>DNA11TA1B_DR|172178
-----aa---aa-a-ta-t--at---a-tg-tttg----ctg-t-t-tgtccaaatattt
-t--t-t-------a-atgtgctgaatcaaca-caatt-tttgag-------------tg
tt-t---t--------------------ttag--c-acaactt-a-attgttt-tatgtt
caatcaactaat-a-tttg-taaaaaaa-aa---a--c---t-a-----a-t-aa-gt--
taaccta-a-ttctttcatgttgtc--ttaacacaaatc-gattgtgtggaatc--cagc
a---t-t--gt-t-a-tagtg---
>DNA11TA1B_DR|172179
--cactc---aa-a-aa-----t---a-cg-tttg----tcg-t-t-tgttcaaactact
-t--a-t-tt-aa-a-ataagctgaaacaatt-ttttt-cttttc--------------t
tt-t---t---tt-----------------tg--c-aacagc-----ttgatt-tttttt
caatgcacttta-a-tttg-t-----aa-aa---a--caaat-a-----t-c-aa-gt--
taactta-a-tgccttcatgttgtt--ccatcaaaaatt-gattgtgtggagct--caa-
-gaat-t--tt-t-t-acagtg--
>DNA11TA1B_DR|172180
---actc---aa-a-aa-a-gta--ta----tttg----ttg-t-t-tgtccaaactact
-t--a-t-at-aa-a-ataagctgaaacaaca-caact-cttg------------aaggt
tt-t------------------------tgtga-a-acttttc-a-ttc-ctt-catgtt
caaatcattta-------------------------------------------------
------------------------------------------------------------
------------------------
>DNA11TA1B_DR|172181
-------------------------------tttt----ttg-c-t-cgttcaaactgct
-t--a-t-tt-aa-a-attagttgaaacaaca-cattt-cttgaga------------tt
tc-a--tt----------------------gg--g-aaaactt-a-at--ttt-tatgtt
caatccacat-a-a-tttg-t-----ca-aa---a--g-------------------g--
taactta-a-ttcaatcatgttgta--ccaacacaaatt-gattgtgtggaact--ctgc
a---t-t--tt-tatagtg-----
>DNA11TA1B_DR|172182
---------aaa-a-aa-t--at---a-tg-tttg----ctg-t-t-tgttcaaactatt
-t--a-t-gt-aa-a-atgagctgaaacaaca-caatt-attgag-------------gc
tt-t---t---tt-----------------gg--g-acaactt-a-attgtttttatgtt
caatctacttaa-a-tcca-t-----aa-aa---a------t-a-----a-c-aa-gt--
taactta-a-tcccttcatgttgcc--ccaacacaaatc-aactgcgtggaacc--cagc
a---t-t--tt-t-t-acagtg--
>DNA11TA1B_DR|172183
-----------------------------------------a-a-t-gacttttgctgct
-t--g-ttta-aa-a-ataagttaaaacaaca-cattt-tttgagg------------gt
tt-t--at---t------------------gg--g-acaactt-a-attgctt-tatgtt
cagtcaacttaa-a-atgg-t-----aa-aa---a--c---c-a-------ttaa-gg--
taactta-a-t-------------------------------------------------
------------------------
>DNA11TA1B_DR|172184
--cactc--aaa-a-aa-a--tg---a-ag-tttg----ctg-t-t-tgttta-------
----c-t-at-ac-a-ataacctgaaaaacc-acaatta-ttt-------------tagt
tt-t---t---ttag-------------------g-acaactt----atgtgt-tatgtt
caatacactt-a-aattag-t---------------------------------------
----------------------------caaaaaaccta-atgtaaattaaatc--aa--
------------------------
>DNA11TA1B_DR|172185
------------------------------------------------------------
------------------------------------------------------------
-t-t------------------------tcgg--g-acaactt---attgttt-tatgtt
caatctacttaa-a-tt----------c-aa---a--c---t-g-----a-t-aa-gt--
taactta-a-tatctttatattgtt--ccaacacaaatt-gattgtgtaaaacc--cagc
a---t-tgttt-t---acagtg--
>DNA11TA1B_DR|172186
------------------------------------------------gttcaatcaact
-tatt-t-gt-aa-c-acctaaagagtttact-taatt-cttt-------------taaa
tt-g---c---ca-----------------ca-----------------------caatt
caatccacttaa-a-tgtg-t-----aa-aa---a--c---t-a-----a-t-aa-gt--
taacttt-a-ttccttcctgtagtc--ctaacacaaatc-gattgtgcagatcc--caac
a-----t--tt-a-t-ttacagtg
>DNA11TA1B_DR|172187
----cac----aca-aa-a--ag---a-c--ttta----ctg-c-t-tgtacagactact
-t--a-t-tt-aa-a-atgagttgaa--aacc-taatt-ctta--------------cat
tt-t---t-------------------tt-gg--g-atgactt-a-attgttt-tacgct
gaatctgcttaa-a-tttt-t-----a---------------------------------
------------------------------------------------------------
------------------------
>DNA11TA1B_DR|172188
--cactc----a-a-ac-a--atg--a-ct-ttag----cag-c-t-tgttcaaactact
-t--a-c-tt-aa-a-atgagttgaaccaaca-caatt-cttagggt------------t
tt-----t----tt---------------ggg--g-acaactg-a-attgttt-catgtt
caatccacttaa-a-tttg-t---------------------------------------
------------------------------------------------------------
------------------------
>DNA11TA1B_DR|172189
---caca---ta-a-aa-a--ag---a-ct-ttaa----ctg-t-t-tgttcagacta--
----a-t-tt-aa-a-ataagttgaa--aacc-aaatt-cttacgt-------------t
tt-t---t---tt----------------tgg--c-acaactt-a-attattt-tatgtt
caatccacttaa-a-ttt------------------------------------------
----------------------------------------------------------gt
a-----------------------
>DNA11TA1B_DR|172190
--cactt---aa-a-aa-a--aag--a-ct-ttta----atg-c-t-tgttcatactcct
-t--a-t-tt-ag-t-atgagttgaatcaaca-caata-cttaagtt------------t
tt-t--at----tt---------------ggg--g-acaactt-a-a-tgttt-catgtt
caatccacttaa-a-tttg-t---------------------------------------
------------------------------------------------------------
------------------------
>DNA11TA1B_DR|172191
------------------------------------------------------------
---------------------ctgaaacaaca-caact-cttgagga-------------
-----------------------------------------------t--ttt-t-ttcc
--atctacttaa-a-tctg-t-----aa-aa---c--a---t-a-----a-a-ga-gt--
tagctta-a-ttccttcatcttgtc--ccgacacagttc-aattgtgtggaa-c--cagc
a---t-t--tt-t-----------
>DNA11TA1B_DR|172192
------------------------------------------------------------
---------------------ctgaaacaaca-caact-cttgagga-------------
----------------------------------------------tt--ttt-t-ttcc
--atctacttaa-a-tctg-t-----ga-aa---c--a---t-a-----a-a-ga-gt--
tagctta-a-ttccttcatcttgtc--ccgacacagatc-aattgtttggaa-c--cagc
a---t-t--tt-t-----------
>DNA11TA1B_DR|172193
--cactc---aa-a-ta-c--tg---a-tg-tttg----ctg-t-t-atttcaaactact
-t--a-t-tc-aa-a-aggagctgaaaaaaca-caatt-cttg-act------------t
tt-t---t----tgc-------------------g-acaactt-t-aatgttt-tatgtt
caatccacttaa-a-tttg-t-----ga-aa---a--t---t-a-----t-t-aa-gt--
taacaaa-a-ctgct-----ttttc--acaacacaaatc-aactatttgtaaacc-cagc
a---t-t--tt-t-t---------
>DNA11TA1B_DR|172194
--cactc---aa-a-aa-c--tg---a-tg-tttg----ctg-t-t-atttcaaactact
-t--a-t-tt-ga-a-aggagctgaaacaaca-caatt-cttg-act------------t
tt-t---t----tgc-------------------g-tcaactt-t-aatgttt-t-tgtt
caatccacttaa-a-tttg-t-----ga-aa---a--t---t-a-----t-t-aa-gc--
taacaga-a-ctgctttatgttttt--acaacagaaatc-aactgtttg-gaacg-cagc
a---t-t--tt-t-t---------
>DNA11TA1B_DR|172195
--------------------------a-ct-tttg----ctg-c-t-tgttaaaactacc
-t--a-t-tt-aa-a-atgagttaaa----------------------------------
--gt---t---tt---------------ttgg--g-acaactg-a-actgttt-tatgtt
caatccacttta-t-tttg-t-----aa-aa---a--t---t-a-----t-t-aa-gt--
taactta-a-tt------------------------------------------------
------------------------
>DNA11TA1B_DR|172196
--cactc---aa-a-ac-a--tg---a-ca-tttg----ctg-t-t-tgtttaaattata
-t--a-t-tt-a----atgagctcaa----------------------------------
------------------------------------acaattt-a-attgttt-tatgtt
caatctac-------tttg-t-----aa-aa---a--a---t-a-----a-t-aa-gg--
t-----a-a-cttcat---gttgtt---taacacaaatc-gattgtgtagaaag--cagt
a---t-t--tt-t-----------
>DNA11TA1B_DR|172197
------------------a--tg---a-tg-tttg----ctg-c-t-tgtttgc-----t
-t--a-c-ta-aa-a-atgagctgaaacaaca-caatt-ct-------------------
----------------------------------g-ttaactt-g-agtgtgt-tgcgtt
caatccacttaa-a-tttg-t-----ac-aa---a--c---t-a-----c-t-ag-tc--
ttactaa-a-ttccttcatgttgtc--tcaacacaactc-gattgtgtggaaca--cagc
t-----taatt-t-t-acagtg--
>DNA11TA1B_DR|172198
--------------------------------------------------tcaaactaca
-t--g-t-tg-aa-t-atgagctgaaacaaca-caatc-tgtgagt------------tt
tt-t---cggg-----------------------g-gggactt-c-attgttt-tatgtt
agttcctcttac-a-tttg-t-----aa-aa---a--cg---ca-----a-c-aa-g---
tca--ct-c-tttacccttgttgtc--ctaacaca-------------------------
------------------------
>DNA11TA1B_DR|172199
--cgctc---ag-a-aa-a--tg---a-cg-tttg----ctg-t-t-cgtccaaactact
-t--c-t-tt-aa-a-atgagctgaagcaaca-caatt-tgaggttttt-----------
tt-t------------------------tcag--g-gcattga-c-aattgtt-tttgtt
------------------------------------------------------------
------------------------------------------------------------
------------------------
>DNA11TA1B_DR|172200
--------------------------------------------------tcaaactact
-t--a-t-tt-aa-a-acaagtt-aaacaa-a-caatt-ctt-aag---------ggttt
tt-t---t----------------------gg--ggaaaactt-a-a-tg-tt-catgtt
cactccacttaa-a-tttg-t-----ca-aa---a--c---t-a-----a-t-aa-gc--
taactta-attt-cttcatgttgtc--ttaaca-aaatc-ga--gtgtgtagttc-cag-
------tg-tt-t-tcacagtg--
>DNA11TA1B_DR|172201
--cact---cta-t-a-------------a-aatg----aca-t-t-tgttcaaactact
-t--a-t-tt-aa-a-atgagctgaaacaaca-cgatt-cttaagttt------------
-t-t---t---ttg-----------------g--g-acaactt-a-attgttt-tatgtt
caatccac-------------------------------------------------t--
taactta-a-ttccttcatgtcgtc--ccaacacaaatc-gatt----------------
------------------------
>DNA11TA1B_DR|172202
--cactc---aa-a-aa-a--aa---a------ag----atg-t-t-tg-tcaaactatt
-t--a-t-tt-ta-aaatgagttgaaacaaca-aaatt-attcagga------------t
tt-t--tt---------------------tgg--a-acaactt-a-attattt-tatgct
taatccacttaa-a-tttg-t-----ag-ta---g----------------t-aa-gt--
caactta-a-tttcttcatgttgac--taaacaaaaatc-tattgtgtaaaatca--tgc
a---t-t--tt-t-a--caatg--
>DNA11TA1B_DR|172203
--cattt---aa-a-aa-a--ta----------------atg-t-t-tg-tcaagctact
-t--a-t-ct-aa-aaatgaactgaaacaaca-taatt-attcaggat----------tt
tt-t--tt---------------------tgc--a-acaactt-a-attattt-tatgtt
caatccacttaa-a-tttg-t-----aa-aa---a-------------------------
------------------------------------------------------------
------------------------
>DNA11TA1B_DR|172204
--cactc---aa-a-aa-a--aa----------------aga-t-c-tg-tcaaactgct
-t--a-t-tt-aa-aaatgagctgaatcaaca-caatt-attcagga-------------
tt-t--tt---------------------tgc--a-acaactt-a-attattt-tatgtt
taatccacttaa-a-tgtg-t-----aa-aa---a----------------t-aa-gg--
caactta-a-ttccttcattttgat--taaac--aaatc-gat-----------------
------------------------
>DNA11TA1B_DR|172205
------------------------------------------------------------
---------------------------caaca-caatt-aatcag--------------t
tt-t--tt---------------------t------acaactt-a-a-----t-tatgtt
taatccacttaa-a-tttg-c-----aa-aa---t----------------t-aa-gg--
caactta-a-ttccttcatgttgac--ctaat--aaatc-gat-----------------
------------------------
>DNA11TA1B_DR|172206
-------------a-aa-a--cc---a-cg-tttg----ctg-t-t-tgttcaatatg--
-------------------------aacagct-caatt-cttcat-------------tt
tc-t---t---t----------------gagg--g-acaactt-a-atcgttt-tatgtt
caatctacttaa-a-tttg-t-----aa-aa---a--c---t-a-----a-t-aa-gt--
taactta-a-ttccttcatgttgtg--ccaacacaaatc-atttgt--------------
------------------------
>DNA11TA1B_DR|172207
----ctc----aga-aa-a--tg---a-cg--tta----cta-c--atgttcaaac-t--
----a-t-tttaa----ttagttgaaacaaca-caatta-tttag--------------t
tt-t--------------------------gg--ggacaactt-a-attgttt-tacgtt
caa------------tttg-t--------a-------c-----a----------a-----
-----t-------------g-c------------aaact-gattgtgtggaacc--c-gc
a--------tc-t-ttaaagtg--
>DNA11TA1B_DR|172208
--cactc---ag-c-ac-a--tg---a-ct-ctgg----ctg-c-t-tgtttaaacga-c
tt--a-t-tt-aa-a-atgagctgaaacaac-ac-gtc--ttc-------------agtt
tt-c---t---tttg-------------------g-aca----------gttt-catgtc
taatc-------------------------------------------------------
------------------------------------------------------------
------------------------
>DNA11TA1B_DR|245063
--cattt---aa-a-aa-a--ct---a-tt-tgtg----ctg-t-t-tgttcaaactact
-t--a-t-tt-aa-a-aggagttgcaacaaca-cgttt-cttgagt-------------t
tt-t---t---t-----------------tgg--g-acaacct-a-attgttt-tatgtt
caatccacttg---------t-----aa-aa---c--t---t-a-----a-t-aa-gt--
taacttg-a-ttccttcaagttgcc--tcaacacaaatc-gattacgtttcacc--ctgc
a---t-t--gt-t-c-acagtg--
>DNA11TA1B_DR|245064
ccaactt--aaatataacatgtgtgaactaatttg----ctg-t-t-tgttcaaactatg
-t--a-ttta-aa-a--taagctaa---------aagt-cttgag-------------at
tt-t------------------------tagg--g-ataacaa-a-atttttt-tttatt
caattaacttaa-a-ttta-t-----aa-aa---a--c---t------------------
------------------------------------------------------------
------------------------
>DNA11TA1B_DR|245065
---------------aa-a--ag---a-ca-tttg----ttg-t-t-tgttcaagctact
-t--a-c-tt-aa-a-atgagcttaaacaat-----ta-tgta-----------------
---------------------------ggggt--t-ttaactt-a-attgttt-catgtt
cattacacttaa-a-tttg-t-----aa-at---a--t---t-a-----a-t-ca-at--
taactaa-a-ttcctt--tgttgtc--tcaacacaaatc-aattgtgtggaac-------
------------------------
>DNA11TA1B_DR|245066
---actc---aa-aaaa-a--ag---a-tg-tttg----cta-t-t-tgttcaaactatt
-t--a-t-at-aa-a-attagctgaaacaaca-caatg-cttgac-------------tt
tt-t---g---g------------------------------------------agactt
ttttccacttaa-a-tttg-t-----aacaa---t--c---t-a-----a-t-ag-gt--
taactta-a---------------------------------------------------
------------------------
>DNA11TA1B_DR|245067
--cactt---aa-a-at-a-atat-aa----tatg----ctg-c-a-tgttgaaactgtt
-t--a-t-tt-aa-a-atgagctgaaacaaca-caatt-ctta------------ctact
gt-t------------------------ttgg--g-acaactt-a-attatta-tatgtt
caatcca-----------------------------------------------------
------------------------------------------------------------
------------------------
>DNA11TA1B_DR|245068
--cgctc---aa-a-ag-a-gcg---a-tg-tttg----ctg-c-t-tgctcaaactact
-t--c-t-tt-aa-c-atcagctgaatcaaca-ctatt-ctagag------------gtg
tt-g---t---gaagg--------------------acaactt-a------tt-gctgtt
taatccacttaa-a-tttg-t-----aa-aa---a--c----------------------
------------------------------------------------------------
------------------------
>DNA11TA1B_DR|245069
--cactc--aaa-a-ga----ta---a-ct-tttg----ctg-c-t-tgtttaaactact
-t--a-t-tt-aa-a-atgagtggaaacaaca-caaac-tt-------------------
--------------------------------------------a-aatgttg-taagtt
caatcaacttaa-a-tttg-t-----aa-aa---a--c---t-a-----t-t-aa-gc--
taactta-a-ttg--------------------tgaagg-aatcgtgtggaacc--cagt
a-----t--gc-t-ttacagtg--
>DNA11TA1B_DR|245070
----------------a-a--tt---a-tg-tttg----ctg-t-t-tgttcaaactact
-t--a-t-tt-aa-a-atgagttgaaacaaca-caatt-ctcgagcgtt------ttttt
tt-t---t---tttg---------------gg--g-acaactt-g-attgttt-tatgtt
caatccacttac-a-ttgg-t-----aa-aa---a--c---t-a-----t-t-ag-gt--
taactta-a-ttccttcatcttgtc--acaacacaa------------------------
------------------------
>DNA11TA1B_DR|245071
------c---aa-t-ga-a------------tttg----ccg-t-t-tgttcaaactact
-t--a-t-tt-aa-a-atgagtagaaacaaca-caact-cataagg------------ct
tt-t----------------------------------------------------ggtt
caatcgacttaa-a-tctg-t-----aa-aa---a--c---t-a-----a-t-a------
--catta-a-ttcctcaatgtaatc--ctgacacaaatc-gactgtgtgaaac--ccagc
a--ctat--at-t---acagtg--
>DNA11TA1B_DR|245072
-------------a--------------tg-tttg----ctg-t-t-tgttcaa-ctact
-t--a-t-tt----acacaa-ttaaaataaca-caatt-cttgaggttt-------tttt
tt-t---t---ttggaga----------------g-aaaactt-aca-tg-tt--atgct
caacctacctaa-a-tctg-t-----ag-aa---a--c---t--------ct-aa--t--
taactta-a-tt-----at--t-----c-----c---tc--a---tgt------------
------------------------
>DNA11TA1B_DR|245073
--------------------------------ttg----ctc-t-t-tgttcaaactact
-t--t-t-tt-aa-a-aaga---------------------------------------t
tt-t---t---tatt-------------ttgc--a-acaactt-a-attgtt--tatgtt
caatcaacttaa-a-tttg-t-----ca-ta---a--c---t-a-----a-t-aa-gt--
taactta-a-ttccttcatgttttc--ctaacacaaatc-aattgtgtggaact--tagc
a-tttat--tt-t-t-acagtg--
>DNA11TA1B_DR|245074
------------------------------------------------------------
------------------------------------------------------------
tt-t---t---ttg-----------------t--g-acaacgt-a-attggtt-tatgtt
taatccacttat-a-tttg-tac---aa-aa---a--t---g-a-----a-t-aa-gt--
taccctg-a-ttccttcattttccc--ccaacacaaatc-gattgtaaggaatc--cagc
a---t-t--tt-t-t-acaatg--
>DNA11TA1B_DR|245075
---actc----g-a-aa-a-ttgg-ca-----ttg----ctg-t-t-tgtttaaactact
-t--a-t-tt-aa-a-atgagctgaaac-aca-caacc-ctt------------------
---t------------------------------gtgc---tt-a-actg--t--a-gtt
caatccactta--a-tttgtt------a-aa------c---t-a-----g-c-ga-gt--
tcactta-a-ttccttcatgctgtc--ccaatataaata-gattgtgtggaacta--agt
a-----t--tt-t-tgacagtg--
>DNA11TA1B_DR|245076
--cactc---aa-a-aa-a--------------tg----tca-t-t-ttctcaaatttct
-a--a-t-at-aa-a-aggagctgaaacaaca-caatt-cttgag--------------t
tt-t---t---ttggtg--------------g--a-acaactt-a-actgttt-tatgtt
caatccacctaa-a-tttg-t-----aa-aa---a--c---t-a-----a-t-ga-gc--
tagctta-a-ttccttcatgttttc--ccaacacaaatc-gattgtgtggaact--cagc
a-----t--t--------------
>DNA11TA1B_DR|245077
--cactc---aa-a-aa-c--tg---a-ca-tttg----ctg-t-t-tgt----------
----a-t-tt-ga-a-atgagctgtaacaaca-ca--t-tcta------------gattt
ca-t---t---ag-----------------ag--g-acaactt-a-attgttt-t-----
--atccacttaa-a-tttg-t-----ag-aa---a--c---t-a-----t-t-aa-gt--
taacatc-a-ttcctccatgttgtc--ccaacacaagta-gattgt---ggaac--cagc
ttttt-t--tt-t-ttacagtg--
>DNA11TA1B_DR|245078
----------aa-a-aa-a--tg---a-cg--ttg----ctg-t-t-t-ct-a--ctact
---------t-aa-a-ataagctg-agcaaca-caatt-tttaag--------------t
tt-t---------------------agggaag--g-acaactt-atatt-ttt----gtt
caatccacttaa-a-tt-----------------g------t-a-----a-a-aa-at--
cagaaaa-a-ttcctttatgttgtc--ccaacacaaatc-agttaagtgcaacc--ctgc
a---t-t--tt-t-t-acagtg--
>DNA11TA1B_DR|245079
-------------a-ct-c--ga---a-aa-aatt----tag-t-t-tgtttaaactact
-t--a-t-tt-aa-a-atgagttgaaccaaca-aaatc-cttgaga-------------t
tt-t---t---t------------------gg--g-acaatgt-a-attgttt-tatgtg
taatctacttaa-t-attg-t---------------------------------------
------------------------------------------------------------
------------------------
>DNA11TA1B_DR|245080
---------------------------------tg----ctg-t-t-tgtttaaactact
-tt-a-t-tt-aa-a-atgagctaaaacaaca-caatt-cttgag-------------t-
------------------------------------------------------------
-----cacatac-a-tttg-t-----aa-aa---a--c---t-a-----a-t-aa-gt--
ca---------ttcttcatgttgtc--ccaataccaatt-gatt----------------
------------------------
>DNA11TA1B_DR|245081
--cactc---aa-a-aa-at------a-cg-tttg----atg-t-t-ggttccaattact
-t--a-t-tt-ta-a-a-----tgaaacaaca-caatt-cttg-------------aggt
tt-t---t---gc-----------------agc-g-aa----------------------
--------------------t-----ac-aa---a--c---t-a-----c-t-at-gt--
caactta-a-ttccttcatgttgtc--tcaatgcaaatc-gactgtgtggaact------
------------------------
>DNA11TA1B_DR|245082
---attc---aa-a-aa-a--ag---a-tg-tttg----gtg-t-t-tgttcaaagtacc
-t--a-t--t-ca-a-atgagctgaaacgaca-caatt-cttga------------gttt
tt-t--------------------------ag--g-acacctt-a-attgttt-taagtt
caatccacttat-a-tttg-t-----aa-aa---a--c---t-a-----a-c-aa-gt--
taactta-a-atccctcatgttgtc--caaatgc---------------gaacc--cagc
a---t-t--tt-t-t-a-------
>DNA11TA1B_DR|245083
---------------aa-g--tt---a-tg-tttt----ctg-t-t-tgttcaaagtact
-t--a-t-tt-aa-a-acaaaccaaaacaaca-cagtc-tttg--------------ttt
tt-t---t---tgggggg-------ggggggg--g-gtaactt-a-attgttg-tatgtt
caagttatata-------------------------------------------------
------a-a-ttcattcatgttgtc--ccaacaaaaaac-aactgttttgaacc--ctgc
a---ttt--tt-t-ttacagtg--
>DNA11TA1B_DR|245084
-----------------------------------------------------------t
-t--a-t-tt-ga-t-ataagctgaagcaaca-caagt-cttcaa---------------
tt-t---t---tgagaga------------ag--g-acaactt-g-attgttt-tatgtt
cagtccacttaa-a-tttg-t------a-aa---a--c---t-a-----g-t-aa-gt--
tagctta-a-ttacttcatattgtc--ccaacatagtat-gattgtgtggaaag--cagc
a-----t--tt-c-t-acagtg--
>DNA11TA1B_DR|245085
-----------------------------------------------------------t
-t--a-t-tt-aa-a-ataagctgaaacaaca-caatt-cttcaa---------------
tt-t---t---tgggaga------------ag--g-acaactt-a-attgttt-tatgtt
cagtccacttaa-a-tttg-t-----aa-aa---a--c---a-a-----a-t-aa-gt--
tagctta-a-tt--------ttatc--ccgacaaa--ct-gattgtgtggaaag--cagc
a-----t--tt-c-t-acagtg--
>DNA11TA1B_DR|245086
------------------------------------------------------------
----------------------tgaaacaaca-caatt-cttgagt------------tt
t----------ttggtggtg----------------acaaatt---attgttt-tatatt
caatccacttaa-a-tttc-t--------aa---a--c---t-at----a-taaa-gt--
taactaaaatttttttagcattgtc--ctaacacacatt-gattgtatggaaag--cagc
------a--tt-t-ttacagtg--
>DNA11TA1B_DR|245087
--cactc---ag-a-aa-a--tt---a-ca-tttg----ctg-t-t-tgtttaaa----t
-t--a-t-tt-aa-a-atgagctgaaacaaca-caatt-cttgagg------------tg
tt-t---c--------------------agag--g-acaactaaa-ttttttt-taagtt
caatccacatca-a-cttg-t-----ca-aa---a--c---t-a-----t-t-aa-gt--
taactta-a-tttcttcaggttgtc--ccaacataaa-----------------------
------------------------
>DNA11TA1B_DR|245088
--cattc---ag-a-aa-g-------a-tg-tttg----ctg-t-t-tgttcaaa----t
-t--a-t-tt-aa-a-atgagctgatacaaca-ttatt-cttgagg------------tg
ct-t---g--------------------agag--g-acaacct-a-attgttt-taattt
caatccacatca-a-cttg-t-----ca-aa---a--c---t-a-----t-t-aa-gt--
taaccaa-a-tttcttcatgttgtt--gcaacataaa-----------------------
------------------------
>DNA11TA1B_DR|245089
---attc---ag-a-aa-g-------a-tg-tttg----ctg-t-t-tgtttaaa----t
-t--a-t-tt-aa-a-atgagctaaaacaacc-ttatt-cttgagg------------tg
tt-t---c--------------------agag--g-acgaatt-a-attgttt-taagtt
caatccacttaa-a----------------------------------------------
------------------------------------------------------------
------------------------
>DNA11TA1B_DR|245090
--cactc---ag-a-aa-g-------a-tg-tttg----ctg-t-t-tgtttaaa----t
-t--a-t-tt-aa-a-atgagccga---aaca-caatt-cttgagg------------tg
tt-t---g--------------------agag--g-gcaaca-----ttgttt-catgtt
-----------a-a-tttg-t-----ca-aa---a--c---t-a-----t-t-aa-gt--
tagctta-a-tttgctcatgttgtt--ccaacataaa-----------------------
------------------------
>DNA11TA1B_DR|245091
--cactc---ag-a-aa-g-------a-cg-tttg----ctg-t-t-tgtttaaa----t
-t--a-t-tt-aa-a-atgagctgatacaaca-ttatt-cttgagg------------tg
tt-t---c--------------------agag--g-acaacc-----ttgttt-tatgtt
caatccacttta-a-cttg-t-----ca-ga---a--c---t-a-----t-t-aa-gt--
tagctta-a-ttccttcaggttgtc--ccaacataaa-----------------------
------------------------
>DNA11TA1B_DR|245092
------------------------------------------------------------
------------------------------------------------------------
-----------------------------------------------ttgata-tgtgtt
taaactacttat-t-ataa-g-----aa-aa---a--c---t-a-----a-t-aa-gt--
taacgca-a-tcatttcatgttgtc--ccaactcaaatt-aactgtatggaccc--cagt
t-----t--tt-t-tt--------
>DNA11TA1B_DR|245093
-------------a-aa-a--ta---a-tg-tttg----ctg-t-t-ttttcaaactact
-t--a-t-tt-aa-a-atgagtttaaacaaca-caatt-cttgtt-------------ta
tt-g---t---tttg-------------g-----g-ataaatt-a-attgttt-tatgtt
caagccccttaa-a-ta------------------------t-a-----a-c-ca-gg--
taactta-a-gtccttcaggttgtt--ccaacacaaatc-aattgtgtatgtcc--taac
a---t-t--tt-t-t-a-------
>DNA11TA1B_DR|245094
-----tt---aa-a-aa-a--tg---a-ct-tttg----ctg-c-t-tgtacagactact
-t--a-t-ta-aa-a-atgagttgaaacaaca-caatt-cttagg---------------
tt-t---t---tttg---------------gg--g-acaactt-a-attgtgt-tatgtt
tgatctacttaa-a-tttg-t-----aa-aa---a--c---a-a-----a-t-ag-gt--
tagctga-a-t-------------------------------------------------
------------------------
>DNA11TA1B_DR|245095
--cactc--agg-a-aa-a--ta---a-tg-ttag----ctg-t-t-tgttcagactact
-t--a-t-tt-aa-a-atgagctgaaacaaca-tgata-tttgggg-------------g
tt-t---c----------------------------------------------------
------acttaa-a-tttg-t-----aa-aa---a--c---t-g-----a-t-at-gc--
taactt------------------------------------------------------
------------------------
>DNA11TA1B_DR|245096
------t--caa-a-aa-c--------------tt----atg-t-t-tgct-actttatt
---aa-t-tt-aa-a-ataagctgaaacaaca-gaact-att--------------gagt
tg-t---c---tg-----------------gg--g-gcaactt-a-attacgtt-acatt
caatcaactgaa-a-tatg-t-----aa-aa---a--c---t-a-----a-t-aa-gt--
taactaa-a-ttccttcatgttttt--ccaagacgaatc-ttttgtgtggaacc--cagc
a---t-t--tt-t-t-acactg--
>DNA11TA1B_DR|245097
--cactc--caa-a-aa-a--tt---a-ca-ttgg----ttg-t-t-tgttcaaactact
-t--a-t-tt-aa-a-atgatgtgaaacaaca-caatt-attgagtttg-----------
-t-t---t---gg------------------g--a-gcaactt-a-attgctt-catgtt
caatccacttaa-a-tttg-t-----ca-aa---a--c---t-a-----a-a-aa-gt--
tacctta-a-ttccttcatgttgtg--ccaacacaagtc-aaatgtgtggaacc--cagg
a---t-t-----------------
>DNA11TA1B_DR|245098
-----------a-a-aa-a--tg---a-tg-tgtt----ctt-t-t-tgttcgaac----
------tctttaa-c--tgaacttaaacaacatcagtt-cttg-------------agtt
tt-t---t---gga----------------------acaactt---attattt-catgtt
taatccacttaa-a-tttg-a-----aa-aa---a--c---t-a-----g-c-aa-gt--
taaccta-a-cc--cccgtgttgtc--ccaacacagact-gattgtgcttaacc--cagc
a-----t--ct-t-ttacagt---
>DNA11TA1B_DR|245099
cactcaa---at-a-a--a--ag---a-cg-tttg----ttg-g-t-tgttcaaacaact
-t--a-t-tt-aa-a-atgagctgaaaataat----------atat-------------t
tt-t---g---atgttttgt--------tcgg--g-acaactt-a-aatgttt-tatgtt
ca----------------------------------------------------------
------------------------------------------------------------
------------------------
>DNA11TA1B_DR|245100
--cactc---aa-a-aa-a--tg------------------a-c-t-tgttcaagctca-
---------c-aa-a-atgaggtcaaacaaca-caatt-cttaaggg------------t
tt-t---t----tta---------------gg--a-acaact-----tttttt-tatgtt
caacccacttaa-a-tttg-t-----aa-aa---a--c----------------------
------------------------------------------------------------
------------------------
>DNA11TA1B_DR|245101
---------------------------------------------t-tgtttaaactact
-t--a-t-tt-aa-a-atgagctgaaacaaca-cact-----------------------
----------------------------------a-attattt-t-a---------tgta
caatacacttaa-----tt-t-----aa-aa---a--tgtat-t-----a-t-aa-gt--
gaactta-a-gtccttcatgttgcc--ccaacacaaatc-aattatgtggaacc--cagc
a---t-t--tt-t-----------
>DNA11TA1B_DR|245102
------------------------------------------------------------
-----------ca-a--aaaactacaaaacta-ccatt-ttaaat-----------gagc
tt-t---t---ttgg------------g-ggg--g-acaactt-a-attgttt-tatgtt
caatccaaacat-c-tgta-g-----aa-aa---c--t---a-a-----t-a-aa-gt--
aaactta-a-tt--gtcaagttggc--cctacactaatc-aactgtgcataacc--cagc
a--tt-tggtt-t-t-ac------
>DNA11TA1B_DR|245103
--cattc--aaa-a-aa-a--tt---a-tg-tttg----atg-t-t-ttttcaaactacg
-t--a-t-tt-aaaa-atgagctgaaacaaca-caatt-cttgag--------------t
tt-t---a---tttg---------------gg--g-acaaatt-c-attgttt-tacgtt
ctatccacttaa-a-tatg-t-----aa-aa---a--c---t-a-----a-t-aa-gt--
taaatta-a-ttccttcatgttacc--tcaacacaaatg-gattgtgtggaaca--cagc
a---t-t--tt-t-t-atagtg--
>DNA11TA1B_DR|245104
-------------a-aa-ac-----ta-ta-tttg----ctg---t-tgctcaaactact
-t--a-t-ta-ta-a-atatgctaaaacagca-caatt-cttgagtt---------tttt
tt-t--tt---ttgg------------agtat--t-ttttctt-a-attgctt---tgtt
caatccacttaa-a-tttg-t-----aa-aa---a--t---t-a-----a-t-aa-gt--
taattcc----t---ttatgttgtc--cctacacatatc-gattgtttggaacc--cagc
a-----tt-tt-t-----------
>DNA11TA1B_DR|245105
---------------aa-a--aa---------atg----gcg-t-t-tgataaaactatt
-t--a-t-ta-aa---atgagctgaaacaaca-ctaat-cttgaa-------------tt
tt-t---t---ttga----------------a--g-acaactt-a-attg--c-cttgtt
caatccacttac-a-tttg-t-----aa-aa---a--c---g-a-----a-t-aa-ga--
taactta-a-tttcttcatgttgcc--ccaactcaaatc-gattgtgtgcaacc--cagc
a-----t--tt-t-t-acagtg--
>DNA11TA1B_DR|245106
------------------------------------------------------------
------------------------------------------------------------
--------------------------------------------a-attgttt-catgat
taatccacttac-a-tttg-t-----aa-aatata--a---t-a-----a-t-aa-gt--
taactta-a-ttccttcatgttgtc--ccaacacaaatc-cattgagtggaacc--caac
a-tat-t--tt-t-t-acagtg--
>DNA11TA1B_DR|245107
--cactt---aa-a-ta-a--ta---a-ag-tttt----ctg-t-t-tgtttaaactact
-g--a-t-tt-aa-a-atgagctgaaacaaca-caatt-cttgatt-------------t
tt-t---t---ttttgtcggg---------gg--g-acaacgt-a-gttgt---------
------------------------------------------------------------
------------------------------------------------------------
------------------------
>DNA11TA1B_DR|245108
------------------------------------------------------------
------------------------------------------------------------
----------------------------------------ctt-t-attgttt-tatgtt
caatccacttaa-a-tttg-t-----aa-aa---a--c-------------t-aa-gt--
gaactta-a-ttccttcatgttgcc--ttgacacaaatc-aattgtgtgaaacc--cgac
a---c-c--tt-t-t-atagt---
>DNA11TA1B_DR|245109
------------------------------------------------------------
-----------------------gagacaacg-caatt-tttga------------ttct
tt-g---g---ggg----------------gt--g-acaacct-a-aatgttt-tatgtc
ccatgcacttaa-a-ttta-t-----aa-aa---a--c---t-a-----a-t-aa-gt--
gaactta-a-ttcattcatgttttc--ccaacacaaatc-atttgt--------------
------------------------
>DNA11TA1B_DR|245110
------------------------------------------------------------
----------------------tgagacaacg-caatt-tttga------------ttct
tt-g---g---ggg----------------gt--g-acaacct-a-aatgttt-tatgtt
ccatgcaattaa-a-ttta-t-----aa-aa---a--c---t-a-----g-t-aa-gt--
gaactta-a-ttcatccatgttttc--ccaacacaaatc-aattgtttg-----------
------------------------
>DNA11TA1B_DR|245111
-------------a-aa-a-----tta-tg-tttg----ctg-t-t-tgtttaaacgaca
-t--a-t-tc-aa-a-atgagctgaaacaaca-caatt-ctttggc------------tt
tt-t---tgag------------------------taaaactt---attgttt-tatgtc
aaatctactcaa-a-tg--------------------------------g-ttgc-at--
------------------------------acacaaatc-aattatgtgtaacc--cagc
a---ttt--tt-t-taacagtg--
>DNA11TA1B_DR|245112
-------------------------------ttta----ctg-t-t-tgttcaaactact
-t--t-t-at-aa-a-acaagctgaaacaaaa--------ttcagt------------tt
tt-t---t---ttg-----------------g--g-acaactt-a-attgttt-tatatt
caatccacttaa-t-tttt-t-----gt--------------------------------
------------------------c--ccaacacaaatc-gtttgtgtggaacc--cagc
a-----t--tt-t-t-acagtg--
>DNA11TA1B_DR|245113
----ctc---ga-a-at-a--tg---a-ca-tctg----ctg-c-t-tgttcaaactact
-t--a-t-ct-aa-a-atgagctgaaacaaca-cactt-cttgagt-------------t
t------t--------------------ttgg--t-tcaacta-a-attgttt-tacgtt
caattaacttaa-a-tgcg-t-----aa-ca---aa-c---t-a-----a-c-aa-gt--
caactta-a-ttccttcatgttgtc--tcaacacaactt-gattgcattaaacc--cagc
a---t-t--tt---tacaatg---
>DNA11TA1B_DR|245114
---------------------------------------------------------act
-t--t-t-ct-aa-a-ataagttgaaacaaca-caatt-cct-----------------t
tt-t---t-------------------ttttg--g-acaattt-a-attgttc-tatgtt
caatttacttac-a-tttg-t-----aa-aa---a--c----------------a-at--
taagtta-a---------------------------------------------------
------------------------
>DNA11TA1B_DR|245115
--cacta--aaa-c-aa-a--tt---a-ca-tttg----ctg-t-t-tgttcaaactact
-t--a-t-tt-aa-a-atgagctgaaacaaca-caatt-cttgagt---t---gtttatt
tt-t-----------------------tttgg--g-acaa--------------------
------------------------------------------------------------
-aagtta-c-ttgcttaatgttatc--tcaacatgaatc-aattatgtggaacc--cagc
a--------tt-t-gtacagtg--
>DNA11TA1B_DR|245116
------------------------------------------------------------
-----------------------------------------------------------g
tt-t---t---ttgg---------------ga--g-acaactt-a-gttgttc-aatgtc
tgttccacttaa-a-tttg-t-----aa-aa---a--c---t-a-----a-t-aa-gt--
taacttg----------------tc--caaacacaaatc-gattgtgtg-aacc--cagc
a---t-t--tt-------------
>DNA11TA1B_DR|245117
-----------a-a-aa-a--tt---a-tg-tttg----cca-t-t-tgttcaaactaat
-t--a-t-tt-aa-a-atgagctgaaactacc-aaatt-tttgat--------------a
tt-t---t---ag---------------gggg--g-acaacta-a-attgttt-tatgtt
taatccacttaa-a-tgtg-t-----aa-ta---a--c---t-a-----a-t-ca-gt--
taactta-a-ttcctt---------------tacatatc-gattgtgtggaacc--cagc
---at-t--tt-t-t-acagtg--
>DNA11TA1B_DR|245118
----------------------------------------tg-t-t-tgctcaaactact
-t--a-t-tt-ta-a-atgagctgaaacaacc-caact-gttg-------------agtt
tt-t---t---gtgga---------------g--g-ctaactt-a-attat----atgtt
ccatccacgtaa-a-tttg-t-------------------------ctaa-t-aa-gt--
taacttg-a-tt---------------------cgaatc-gattgtgtggaacc--ctgc
a---t-a--tt-t-t-ac------
>DNA11TA1B_DR|245119
-----tc---aa-a-at-a--tg---a-cg-ttta----ctg-t-c-tgttcaaactatt
-t--a-t-tt-ca-a-atgagctgaaacaaaa----tt-cttg-------------ggtt
tt-t---g---gggt-------t-------------acaactt-a-attgttt-cttgtt
caatccacttaa-g-t-----------------------------------t-aa-at--
tt------a-tgccttcaggttgtc--ccaacacaaatg-gattgtgtgcaacc--cagc
a-----t--tt-t-ttaaagtg--
>DNA11TA1B_DR|245120
-------------a-aa-aa-tg---a-ca---------------t-ggtttaatctact
-t--a-t-tt-aa-a-gtgagctgcaataaca-caatt-cttg-------------aggt
tt-t---t---t-----------------ttgt-a-aacacct-t-attgttt-tatgtt
taattcacttaa-a-tttg-t-----aa-aa---a--t---t-t-----a-t-aa-gt--
t-----a-a-ttccttcatgttttc--ccagaacaaatt-gattg--tggaacc--cagc
c-----t--tt-t-ta-cagtg--
>DNA11TA1B_DR|245121
--cactcaaaga-a-aa-t--ga---c-at-ttgt----gga-t-t-tgttcaaacgact
-t--a-g-ta-aa-a-ttgagttgaaacaacg-cattt-cttgag-------------tt
tt-t---t---ggga---------------ga--g-acaactt-a-attgctt-tatgtt
caatctactcaa-a-ttac-t-----aa-aa---a--t---t-a-----t-t-aa-gt--
taacgta-a-ttccttcatgttgtc--tcaaggcaaatc-agttatgtggaact--cagc
---at-t--tt-t-t-acagtg--
>DNA11TA1B_DR|245122
-----------------------------g-tttg----gtg-t-t-tgttcaaactact
-t--a-t-tg-aa-a-atgagctgaaacaaca-caact-cttgag--------------t
ta-c---a---ttga-------------------g------ttga-at-a-tt-tt-gtt
caatcc----aa-a------------aa-aa---a--------a-------t-ta-at--
taactta-a-tccttaattgttgta--tcaacacaaatc-gattgtgtggaacc--cagc
a-----------------------
>DNA11TA1B_DR|245123
--cactt--aaa-a-aa-a------aagtg-tttg----ctg-t-t-tgtttagattact
-t--t-t-------------------ataaaa-caagc-ctaatg-------------tt
ct-t---t---ttag-------------------g-tcaacct-a-atttctt-tatgtt
cactccacttaa-a-tttg-t-----aa-aa---a--c---t-a-----g-c-aa-gt--
tacctta-a-ttccttcatggtgtc--t---cacaaatc-aattgtatggaacc--ca--
------------------------
>DNA11TA1B_DR|245124
--------------------------------ttg----ctg-t-t-tgtacaaattact
-t--a-t-tt-aa-a-tttagctgaaa---ca-caatt-cttgagc-------------t
tt-t---t---t---------------aggga--g-gcagttc-g-attgttt-tatgtt
aaatacacttaa-a-tctg-t-----ac-aa---a--c---t-a-----a-t-aa-gc--
taacttg-a-ttccttcatgttgt------ggaggaacc-tactgtgtgaaaac--caac
a--tt-t---t-t-t-acagtg--
>DNA11TA1B_DR|245125
----------------------------------------------------aaactgcg
-t--a-t-tt-ca-t-ataagttgaaacaa----------------------gtctttag
tt-t---t---tttg-------------------g-acagctt-a-attgttt-tttgct
taatccacctaa-a-tttg-a---------------------------------------
-aactta-a-ttccttcacgttgtt--ccaacacaattt-cattttttggaaac--cagc
a---t-t--tt-t-t---------
>DNA11TA1B_DR|245126
---actc----a-a-aa-a--aa---a-ta-tg---------------------------
------t-ta-gc-t-gtttgttgaaacaact-tatttaattctt-------------ga
ct-t---t---ttgg--------c------gg--g-aaaacct-a-attgttt-tatgtt
caacccactgaa-a-tttg-g-----aa-aa---a--c---t-a-----a-t-ac-at--
taactta-a-ttgtttcgtgttgtc--ccaacacgagtc-gattgtgtggaact--cagc
a---t-t--tt-t-----------
>DNA11TA1B_DR|245127
---actc------a-aa-a--aa---a-tg-tttg----cag-t-t-tgttcaaactact
-t--g-a-tt-aa-a-atgagctcaaaa-aca-caatt-ttaaggg-------------t
tt-t---t---------------------ggt--g-acaactc-a-at---tt-tatgtt
caatccacttaa-t-tttg-t-----aa-aa---g--t----------------a-ta--
taagtta-a-ttccttcatgttgtt--ccaacacagact-gatttagtggaacc--cagc
a---t-t--t--------------
>DNA11TA1B_DR|245128
--------------------------------------------------tcaaactatt
-t--a-t-tt-aa-a-atgaactgaaacaca----att-cttg--------------ttt
at-g---t---gagg---------------ag--a-------------------------
---------------tttg-t-----aa-attcta--g---t-a-----a-c-aa-gt--
taattca-a-ttccgtcatgttgtt--ccaacacaaatc-gattatgtggaacc--cagc
a---t-t--g--t-ttacagtg--
>DNA11TA1B_DR|245129
--cattc---aa-c-aa-a--tg---a-ta-tatg----ctg---a-tatataaattaca
-t--a-t-tt-aa-a-atgagctgcaacaaca-caatt-attg----------------t
tt-t------------aggg----------ga--g-acaactt-a-ataattt-tatgtt
caatccacttaa-a-tttg-t-----aa-aa---c------t-a-----a-t-aa-gt--
taactaa-a-ttccttcatgttgat--tc--tacaaacc-aattgtgtggaatc--ca--
------------------------
>DNA11TA1B_DR|245130
--cact-------c-aa-a--ca---a-tg-ttta----ctg-t-t-tgttcaaactact
-t--a-tttt-aa-a-aatagatgagctgaaa-aaaac-acttgat------------tt
tt-t--gt---tt-----------------gg--g-acaactt-a-atttgtt-tatgtt
taatccacttaa-a-ctta-a-----aa-aa---c--t-------------ta-a-gt--
taactta-a-ttcctttacgttgt-------cccaaaca-gattgatt------------
------------------------
>DNA11TA1B_DR|245131
----------------------------------------------------------ct
-t--a-t-tt-aa-a-atgagctgaagcaaca-caatc-cttga----------------
-------------------------------g--g-ataactt-a-atggttt-tatgtt
caatccacttaa-a-tttg-t-----aa-aa---a--c---t-a-----a-t-aa-gt--
taacttg-a-ttccttcatgttgta--ccgacacaaatc-aatgatgt-------a----
------------------------
>DNA11TA1B_DR|245132
------------------------------------------------------------
--------------------gctaaaacaacagcaattc-tgg-------------ggtt
tt-t---g---ggtg-------------------g-acaactt-a-atggttt-tatgtt
taatccagtta--aatttg-t------a-c---ga--t---t-a-----a-ta-a-at--
gacctta-a-ttccatcatgttgtc--cagccagaaatc-gattgtgtgaatcc--ctgt
a-----t--tt-t-tta-------
>DNA11TA1B_DR|245133
--caatc---aa-a-aa-a--gt---a-tg-tttg----ctg-t-t-tgtccaaactact
-t--a-t-tt-aa-a-atgagctgaaacaatg-caatt-ctaga--------------gt
tt-t---t---ttg-----------------g--g-acaactt-a-attattt-tatgtt
caatcttcttaa-a-tttg-t-----a---------------------------------
------------------------------------------------------------
------------------------
>DNA11TA1B_DR|245134
--cactc---aa-t-aa-a--tg---a-c-atttg----ccg-t-t-tggtaaaactact
-t--a-t-tt-aa-at-tgagct-acacaaca-caatt-c-ta-------------gaga
attt-----------------------tttgg--g-tcaactt-a-attgttt--atgtt
taatccacttaa-a-tttg-t-----aa-aa---t--t---t-a---------a------
tat-----------------gt-ta--acttaacaaatc-aattgtgtggaact--cagc
a---t-t--tt-t-----------
>DNA11TA1B_DR|245135
-------------------------------------------t-t-tcttcaaactact
-t--a-t-tt-aa-a-atgagctgaaacaaca-ccatg-cc-t-gc-------------t
tt-g---t---tt----------------gcg--g-aaaactt-g-attgttt-tgtgtt
caatcta-----------------------------------------------------
-atctta-c-atttctta------------atact-------------------------
------------------------
>DNA11TA1B_DR|245136
------------------------------------------------------------
------------------------------------------------------------
----------------------------------g-gcaactt---tttgttt-tatgtt
caatccacttaa-a-tttg-t-----aa-at---a--c---t-a-----a-g-ac-gt--
taactta-a-ttgtctcatgttgtt--tcaacacgaatc-agt----tggaacc--cagc
a-ttt-t--cc---t-acagtg--
>DNA11TA1B_DR|245137
--cattc---aa-a-aa-a--tg---a-ca-tttg----ctg-c-t-tgtttaa-----c
-t--a-t-tt-aa-a-atgagttgaaacgaca-caatt-tgt------------------
--------------------------------------------t-tgtgttt-tgtttt
tact-----------------------------------------------------t--
caactta-a-ttgtttcatgttc--agtcatgttcaact-gaat-ttaaaa-----ac--
------------------------
>DNA11TA1B_DR|245138
-actcaa--------aa-a--tt---a-tg-tttg----ctg-t-t-tatttaagctact
-t--a-t-tt-aa-a-atgagctgaaacaaca-caatg-cttgag---------------
tt-a---t---tggg---------------gg--g-ataactg-a-atagttt-tatgtt
caatccacttaa-a-tttg-t-----aa-aa---a--c---t-a-----a-t-aa-gc--
taactaa-a-tctcttcatgttgtc--tcaacacaaccc-agt-attt-------acagt
g-----------------------
>DNA11TA1B_DR|245139
----------aa-a-aa-a--tt---a-ca-tttg----ctg-t-t-agttcacaccact
-t--a-t-tt-aa-a-atgagccaaaacaaca-caatt-ctt------------------
----------------------------------------ttt-t-tctgttt-tatgtc
caatccacttaa-a-ttgg-t-----aa-aa---a--c---t-a-----a-c-aa-gt--
taactta-a-ttcctttttattgtc--ccaacacaaact-gattgtgtggaacc--caac
a---t-t--tt-a-t-acagtg--
>DNA11TA1B_DR|245140
-------------------------------------------------tcaaatacacc
---tt-t-gt-aa-a-atgagctcaaacaaca-caatt-cttg-------------agtt
tt-t---t---tt----------------------------------tt------ttttt
ttttttttggaa-c-actt-t-----aa-aa---a--c---t-a-----a-t-aa-gt--
taactta-a-ttctctcatgatttc--ctaacacaaatc-aattgtgtggaacc--caac
c---t-t--tt-t-t-aaaatg--
>DNA11TA1B_DR|245141
------------------------------------------------------------
------------------------------------------------------------
-------------------------------------------------gttt-tatgtt
caatccacttat-a-tttg-t---acca-a-----------------------at-aa--
tatctta-a-ttccttcatgttgtc--ccaacacaaatc-gtttgtgtggaacc--cagc
a---t-t---t-t-t-acagtg--
>DNA11TA1B_DR|245142
------------------------------------------------------------
-----------aa-a--ctagctgaatcaaca-caatt-cttca--------------gt
tt-ttt-----------------------tgt--g-ataactt-a-attgttt-catgtt
caatccacttaa-a-tttg-t-----aa-aa---a--c---t-a-----t-t-g------
----taa-a-aaaattga--------------ataaata-aattgtgaggaacc--cagc
a--tt-tt-tt-t-t-acaatg--
>DNA11TA1B_DR|245143
--cactc---aa-ataa-a--tg---a-tg-tttg----ttg-t-t-tgttcaaactact
-t--a-t-tt-aa-a-atgagatgaaaaagca-caatt-tttgca---------------
tg-t---a---ttgg---------------gg--g-agagctt-g-attcttt-gatgtt
caattcacttaa-a-tttg-t-----aa-aa---c--c---c-a-----a-t-ag-gc--
taagttt-a-tttcttcaagttgcc--ccaacacaaatc-gattttgtggaagc--cagc
a---c-t-----------------
>DNA11TA1B_DR|245144
-----tc---ag-a-aa-a--tg---g-ca-tttg----ctg-t-g-tgtttaaacaa--
------------------aagctgaaacacaa-caatt-attg------------atgtt
tc-t---t---ta-----------------gg--g-acaactt-a-actgttt-aatatt
caatctaattaa-a-tt-------------------------------------------
------------------------------------------------------------
------------------------
>DNA11TA1B_DR|245145
--------------------------------------------------------tatc
-t-aa-t-t--aa-a-ataagctgaaacaaca-caatt-ctttaa-------------gt
tt-t---t---ttgt---------------gg--g-taaactt-a-aatgttt-catgtt
aaatccactaaa-a-cttg-t-----ag-aa---g--c---------------aa-gt--
caactta-a-tttcttcatgttgtc--aaa---caaatc-aaatgtttagaacc--cagg
a----tt--tt-t---acagcg--
>DNA11TA1B_DR|245146
--cattt---aa-a-aa-a-t----ga-ca-tcag----ctg-t-t-tgtccaaactact
-t--a-t-tt-at-a-atgagcttaaacaaca-ctcct-ctcaaa------------tta
tt-t---g---tggg-------------------g-acaactt-a-ataattt-tatgtt
cagtctgcttaa-a-ttta-a-----aa-at---c--a---a-aaa-------aa-aa--
accctca-a-cttcgtcatgttat------------------------------------
------------------------
>DNA11TA1B_DR|245147
------------------------------------------------------------
--------------------gctgaaacaaca-caatt-cttga------------g-gt
tt-t---t---ttg----------------gg--g-acaactt-a-attgt-t-tatgtt
caatccacttaa-a-tttt-taataaat-aa---a--t---a-a-----a-t-aa-gt--
taactta-a-ttccttcacgttgcc--ccaacacaaatc-agatgtgtggaatc--tagc
a---g-t--tt-t---acagtg--
>DNA11TA1B_DR|245148
---acac---aa-a-aa-a--att-gg-tg-cttg----ctg-t-t-tgttcaaactact
-t--a-t-at-aa-a-atgagctgaaacaaca-caatt-cttgag--------------g
gt-t---t---tttg----------------a--g-acaactt-a-atagatt-tatgtt
cagtccacttaa-a-tttg-t-----aa-aa---a--c---t-a-----a-t-aa-gt--
taactta-a-ttccttcatgttgtc--ccaacacaactc-gattgtgtggaacc--cagc
a---g-t--tt-t-t-acagtg--
>DNA11TA1B_DR|245149
-----tc---ta-a-aa-g--tt---a-ct-tttg----ctg-c-t-tgttcaaactact
tc--a-a-ct-aa-a-atgagctgaaacagcc-aaatt-cttgact-------------t
tt-c---t--------------------ttag--g-acaactt-a-attgttt-tatgtt
cagtccacttaa-a-tgtg-t-----aa-aa---a-------------------------
------------------------------------------------------------
------------------------
>DNA11TA1B_DR|245150
------a---aa-a-a--a--tg---a-ca-tttg----ctt-t-t-tgttctgattact
-t--a-t-tt-aa-a-ttgagctgaaacaaca-cagtt-ctggagt-------------t
tt-t---t---attttttattt-ggggggggg--c-acaacat-a--cttgtt-tatgtt
taatccatttaa-a-ttca-t-----aa-aa---agtt---t-g-----a-t-ga-gt--
taacatc-a-ttttttttcgttttt--ccaacacaattg-gtttgtgtgggacc--cagc
a--tt-t--ct-t-t-acagtg--
>DNA11TA1B_DR|245151
--cactgaaaca-a-ta-c--gt---t-tg-ctgc----ttg-t-t-cg----------t
-t--a-t-tt-ag-a-atgtgcggaaacaaca-caact-cct--g-------------tt
tt-t---t---gggg---------------ga--g-acaatgt-a-actgttt-tatgtt
caatccagttaa-a-ttag-t-----aa-aa---a--c---t-a-----a-a-aa-gt--
taacctg-a-ttccttcatgatgtc--ctaacgcaaatc-gattgtgtggaact--cagc
---at-t--tt-t-t-acagtg--
>DNA11TA1B_DR|245152
-----------------------------g-tttg----ctg-t-t-tgttcaaactact
------------------atgctggaacaaca-caatt-cttgag-------------at
tt-t---t---t-------------------g--g-acagctt-a-attgttt-tatgtt
caatccacttta-a-tttt-t-----ta-aa---a--c---t-a-----a----g-gt--
taaccta-a-ttccctcatgttttt--ctcaatcaaatt-gattgtgtgaaacc--cagc
a---t-t--tt-t-t-acagtg--
>DNA11TA1B_DR|245153
---actc---aa-a-aa-a--tt---a-tg-tttg----ctg-t-t-tgttcaaactact
ac--a-t-tt-aa-a-atgagctgaaacaaca-cattt-cttgagt-------------t
ttat---t--------------------------a-ttcattc-a-ttcattt-tctttt
cggctcagtc--------------------------------------------------
--ccttc-a-ccaatttg------------------------------------------
------------------------
>DNA11TA1B_DR|245154
--cactc---aa-a-aa-t--tt---a-tg-tatg----ctg-t-g-tgttcaaatttct
-t--a-t-tt-aa-a-atgagctgaaacaaca-caatt-cttgag---------------
tt-t---t---tatc---------------gc--g-acaactt-a-attgatt-tatttt
caagccacttaa-a-tttg-t-----aa-aa---a--c---t-a-----a-t-aa-gt--
taactta-a-tttcttcatgttgtc--ccaacacaaatg--------tggaaca--cagc
a---t-t--tt-t-t-acagtg--
>DNA11TA1B_DR|245155
--------------------------------ttg----ctg-t-t-tgttcaaactact
-t--a-t-tt-aa-a-atgagctgaatcaaca-caatt-cctgatt--------------
-----------ttt-----------------g--g-acaactt-a-attgttt-tttgtt
caatccacttaa-a-attg-t-----aa-aa---a--c---t-a-----a-t-aa-tt--
taacttt-g-ttcctttatgttgtc--ccaacacaaatt-gattgtgtagaagc--caga
a---t-t--cc-t-t-a-agtg--
>DNA11TA1B_DR|245156
--cactc---aa-a-aa-a------ta-tg-tttg----ctg-t-t-tgttcaaactact
-t--a-t-tt-aa-a-atcagctgaaac--------------------------------
------------------------------------------------------------
---------------------------------------------------t-aa-gt--
taaatta-t-ttct-ttatgtggcc---caacacaaata---gtttatgtaaacc-cag-
------t--tt-t-----------
>DNA11TA1B_DR|245157
--cactc---aa-a-ca-a--at---c-tg-tttg----ctt-t-t-tgttcaatctact
-t--a-t-at-aa-a-attaactgaaacaaca-caagt-attgagt-------------t
ttat---t---ttag--------------------------ta-c-aattttt-tatgtt
caatctacttag-----------ctaaa-aa---a--t---g-t-----t-g-gg-tt--
ccacaca-a-ttccttcatgttg--tttcaacacaaatc-ggtt----------------
------------------------
>DNA11TA1B_DR|245158
-----tc---aa-a-ag-a--tg---a-tg-tttg----cag-t-t-tgttcaaactact
-t--a-t-tt-aa-a--------gaattagct-t--------------------------
-------------------------------a--a-ataactt-a-attcttt-tatgtt
caatccacttaa-a-ttgg-t-----aa-ga---a--t---t-a-----a-t-aa-gt--
gaactta-a-cttctttatgctgtc--tcaacaataatt-gattgtgtggaagc--agaa
t-----t--ctca-ttaca-----
>DNA11TA1B_DR|245159
-----------------------------g-tttg----ctc-t-t-tgtttaaactact
-t--a-t-tt-ta-a-atgagctgtaacaaca----------------------------
-------------------------------------caacct-a-actgttt-tatgtt
tagtccacctaa-a-tttg-t-----aa-ga---a--c---t-a-----a-t-aa-gt--
tacttta-a-ttccttcatgttgtc--tcaacacaaatc-gattgtgtggaacc--caac
a---t-t--tt-t-g-acattg--
>DNA11TA1B_DR|245160
--cactc--------aa-a--aa--ta-tg-tttg----ctg-t-t-tgttcaaactact
-t--a-t-tt-ta-a-ctgaggtgaattaaca-caattctttacg--------------c
tt-t---t---gtgg----------------g--c-acaactg-a-actgttt-tatgtt
caatccacttac-a-tttg-t-----aa-aa---a--c---t-a-----a-t-aa-gt--
taactta-a-ttctttcatgttgtt--ccaacacaaatc-tattgtgtgaaacc--caac
a-----t--tt-t-t-acagtg--
>DNA11TA1B_DR|245161
--cactc---aa-a-ga-a--gg---a-ca-tttg----ctg-c-t-tgttcaagctgct
-t--a-t-tt-aa-a-acgagctgaaacaaca-ctatt-tt-----------tttttttt
tt-t---t---tttg-------------------g-gagactt-t-attgttt-tatgtt
t-at---tttta-a-tttg-t-----aa-aa---a------t-act--------g-gt--
taactta-a-ttccttccagttgtc--tcaatacaaatt-gattgtgtgaaacc--cagc
a---t-t--tt-t-a-cagtg---
>DNA11TA1B_DR|245162
-----------t-c-aa-a--aa---a-ag-tttg----atg-t-t-tgttcaaac----
-t--a-t-tt-aa-a-atgagacaaaacaaca-caatt-ctttagt------------tt
tt-t--tt---ttttttttttt--gaggggga--a-acaactt-a-atcgttt-tatgct
caatccacttca-a-tttg-t-----aa-aa-----------------------------
--------------------------------atagacc-gattgtgtggaacc--ctgc
a--tt-t--tt-tatagtg-----
>DNA11TA1B_DR|245163
----cac----tta-aaaa-------a----tttg----ttgccatttctccaaa-gact
-t--a-t-tt-aa-a-ataagccgaa---aca-ttttt--tt----------------ct
tt-t---t-------------------------gg-acaactt-a-a-ttttt-tgtgtt
caatccacttaa-a-tttg-t-----ga-aa---a--c---g-a-----a-t-aa-at--
taactta-a-ttcctttatgttgtc--ctaacaaaaat----------------------
------------------------
>DNA11TA1B_DR|245164
--cactc---aa-a-aa-a--------------------------a-tgatgaaactacg
-t--a-t-tt-ac-a-acgatctgaaacagca-caact-cttga--------------gg
tt-t---t-------------------gtttg--g---aacct-a-attgttt-tatgtt
taatctacttaa-a-tttg-t-----aa-aa---a--c---t-a-----g-t-aa-----
------------------------------------------------------------
------------------------
>DNA11TA1B_DR|245165
----------aa-a-aa-a--ta---a--g-tttg----ctg-t-t-tggttaaactatt
-tata-t-tt-aa-a-ataaactgaaacaaca-caatt-cct--------------gagt
tt-t---t---tt-----------------ga--g-ggggtaa-a-acc-ttttaatgtt
taatccatttaa-a-ttag-t-----aa-aa---a--aaatg-a-----a-t-at-gt--
ttactca-a-ttccttcatgttttc--ccaatataaatc-gaatgtgtggaacc--cagc
a---t-t--tt-a-t-agtg----
>DNA11TA1B_DR|245166
--cactc---aa-a-tg-a---------aa-ttta----cta-t-t-t-ctcaaactact
-t--a-t-tt-aa-t-a--agctaaaataaca-caatt-actg-------------agtt
tt-t---t---c-------------------at-g-tcaactt-a-attgttt-tatggt
caatctacctac-a-tttg-c-----aa-aa---a--a---taa-----a-a-aa-gt--
taacttt-a-ttc-----------------------------------------------
------------------------
>DNA11TA1B_DR|245167
-----------a-a-aa-a-----ata-ca-tttg----ctc-t-a-c------------
------t-tt-aa-a-ttgaccggaaacaaca-cactt-cttgagt--------------
---t---tttattatttatt----------------------------------tatgtt
taatccaattca-a-tttg-t--------aa---a--c---t-a-----a-ttaa-tt--
-aactaaa--caccttcatgttgtt--ccaacacatatc-aattatgtggaacc--caac
a----tt--tt-t-ttacagtg--
>DNA11TA1B_DR|245168
--cgctc----a-ataa-a---------t--tttg----ctg---t-tgttc-a-ttac-
-t--aat-tt-aa-a--tgagttgaaatagca--ag-t--ttg---------------gt
tt-t---t--------------------------g-ataacct-a-a--gtct-tatgtt
caattca--t-----tt-g-t-----aa-aa---a----------------t-ga--t--
taactta-a-tt-----at-tt----------------------gtgtggaacc--c-gc
a---t-t--tt-t-ttacagtg--
>DNA11TA1B_DR|245169
-----------a-a-aa-a--tg---a-ca-tttg----ctg-t-t-tgttcaaacttcg
-t--a-t-tt-aa-a-ttgagctgaaacaaca-cagtt-cttgtt--------------t
tt-t---t---ttat---------------tt--a-tttattt-attttgttt-tatgtt
taatccacttaa-a-tttg-t-----aa-aa---a--c---t-a-----a-t-aa-gt--
------------------------------------------------------------
------------------------
>DNA11TA1B_DR|245170
--cac--------------------aa-aa-tgtg----ttg-c-t-tgtttaaactatt
-t--a-t-tt-aa-a-atgagctgaaacaaca-tcctt-cttgaa-------------at
tt-t--gt---t------------------ga--g-acaagtg-a-attgttt-tatg-t
taatccacttac-a-tttg-t-----aa-aa---a--c---a-a-----a-c-aa-gt--
taactta-a-ttccttcattctgtt--gtaacacaaatc-gattgtgtggaact--cagc
a-----t--tt-t-t-atagtg--
>DNA11TA1B_DR|245171
---------------aa-a--aa---a-tt-tttg----ctg-t-t-ttataaatatact
-c--a-t-tt-aa-a-ctaaactgaaacaata-caatt-c------------------ca
at-a------------------------acaa--a-gttattt-a-agctttt-tatgat
caatccacctaa-g-tttg-t-----a--aa---a--c---t-a-----a-t-aa-gt--
taagtta-a-tttccccattttgtc--caaacgcaaatc-aacccag-------------
--cat-t--tt-t---acagt---
>DNA11TA1B_DR|245172
----------aa-a-aa-a--ag---t-ct-tttg----ctg-c-t-tgttcaaactaca
-t--g-c-tt-aa-a-atgggttgaaacaaca-aaata-cttaa---------------t
tg-t------------------------tttg--t-atgattt-t-attcttt-tatgtt
gaatctagtta-------------------------------------------------
------------------------------------------------------------
------------------------
>DNA11TA1B_DR|245173
-----------------------------------------a-t-t-tatttaaa-----
---------------------ctgaaatacca-aaatt-attga------------gttt
[truncated: 38,117 more chars]
