# Supplementary material for: Zebrafish transposable elements show extensive diversification in age, genomic distribution, and developmental expression
Source: Genome Res. 2022 Jul;32(7):1408–23. doi: 10.1101/gr.275655.121 (PMC9341512; doi:10.1101/gr.275655.121)
Supplement: Supplemental Material [file supp_gr.275655.121_Supplementary_data_2.tar.gz › supp-data-2/Gypsy-201.mafft.fa]

>Gypsy-201|393434
------------------------------------------------------------
------------------------------------------------------------
------------------------------------------------------------
------------------------------------------------------------
------------------------------------------------------------
------------------------------------------------------------
------------------------------------------------------------
------------------------------------------------------------
------------------------------------------------------------
------------------------------------------------------------
------------------------------------------------------------
------------------------------------------------------------
------------------------------------------------------------
------------------------------------------------------------
------------------------------------------------------------
------------------------------------------------------------
------------------------------------------------------------
------------------------------------------------------------
------------------------------------------------------------
------------------------------------------------------------
------------------------------------------------------------
------------------------------------------------------------
------------------------------------------------------------
------------------------------------------------------------
------------------------------------------------------------
------------------------------------------------------------
------------------------------------------------------------
------------------------------------------------------------
------------------------------------------------------------
------------------------------------------------------------
------------------------------------------------------------
------------------------------------------------------------
------------------------------------------------------------
------------------------------------------------------------
------------------------------------------------------------
------------------------------------------------------------
------------------------------------------------------------
------------------------------------------------------------
------------------------------------------------------------
------------------------------------------------------------
------------------------------------------------------------
------------------------------------------------------------
------------------------------------------------------------
------------------------------------------------------------
------------------------------------------------------------
------------------------------------------------------------
------------------------------------------------------------
------------------------------------------------------------
------------------------------------------------------------
------------------------------------------------------------
------------------------------------------------------------
------------------------------------------------------------
------------------------------------------------------------
------------------------------------------------------------
------------------------------------------------------------
------------------------------------------------------------
------------------------------------------------------------
------------------------------------------------------------
------------------------------------------------------------
------------------------------------------------------------
------------------------------------------------------------
------------------------------------------------------------
------------------------------------------------------------
------------------------------------------------------------
------------------------------------------------------------
------------------------------------------------------------
------------------------------------------------------------
------------------------------------------------------------
------------------------------------------------------------
------------------------------------------------------------
------------------------------------------------------------
------------------------------------------------------------
----------------------------------------tgtaacccccatagaaatgg
gtttaccaaacagtgtagtcacctatgggttcctctagagggcgcttcccaacttctaga
g------------agaaagccggttttcctttccgt---ttgtggacacagtctgtgaat
gttcccg-aacatgcacgcagtagagctttgagttgat----ataaaccagtgaattgt-
--gctgtattttcgtttattttaatttagaagttaatctt-------------cactcca
aacatcacttgaaacat----------cgactgaactacacttttgatgattttaatctt
tctcc-------------------------------------------------------
------------------------------------------------------------
------------------------------------------------------------
------------------------------------------------------------
------------------------------------------------------------
------------------------------------------------------------
------------------------------------------------------------
------------------------------------------------------------
------------------------------------------------------------
----------------------------------------------gattgttttttttt
ttctcttgagaattaaaactgaacaaaagatggcgagcccagctaagtgagt--------
----gtaacggtcatgaaagtggtgtggccagccgcgagatctgttacagtgtgagctga
tcagctgaattgctcgttaacccagccgataaggagattcatctatttcatcggtatacc
ggtaggaatattccatttattcaacgcacctacatccaaggagcggaagcattcacgtga
atttt------tgttttgggacctgac-----tgttggactgtttggttcg--tatacca
cattgaggaactgatattga------actcaattacgtactggagcatccttctgaaac-
gaaaagcacttcgaccgaacgagtgtatttac-ttgcattgtgtcatttcag--ttgatt
cgaaagcttttcatgttttttctttcaactca-----tttattttatttgatttcctgat
tggagtactccattgatgtttaaattgtttattg-tgagttttctgcaataaatcagtta
attgttcgactccctcatccttcattgagctacccctgtggaacctaca-----------
gtatatagtgctggtccaagtctaaaagtgctaca-------------------------
------------------------------------------------------------
------------------------------------------------------------
------------------------------------------------------------
------------------------------------------------------------
------------------------------------------------------------
------------------------------------------------------------
------------------------------------------------------------
------------------------------------------------------------
------------------------------------------------------------
------------------------------------------------------------
------------------------------------------------------------
------------------------------------------------------------
------------------------------------------------------------
------------------------------------------------------------
------------------------------------------------------------
------------------------------------------------------------
------------------------------------------------------------
------------------------------------------------------------
------------------------------------------------------------
------------------------------------------------------------
------------------------------------------------------------
------------------------------------------------------------
------------------------------------------------------------
------------------------------------------------------------
------------------------------------------------------------
------------------------------------------------------------
------------------------------------------------------------
------------------------------------------------------------
------------------------------------------------------------
------------------------------------------------------------
------------------------------------------------------------
------------------------------------------------------------
------------------------------------------------------------
------------------------------------------------------------
------------------------------------------------------------
------------------------------------------------------------
------------------------------------------------------------
------------------------------------------------------------
------------------------------------------------------------
------------------------------------------------------------
------------------------------------------------------------
------------------------------------------------------------
------------------------------------------------------------
------------------------------------------------------------
------------------------------------------------------------
------------------------------------------------------------
------------------------------------------------------------
------------------------------------------------------------
------------------------------------------------------------
------------------------------------------------------------
------------------------------------------------------------
------------------------------------------------------------
------------------------------------------------------------
------------------------------------------------------------
------------------------------------------------------------
------------------------------------------------------------
------------------------------------------------------------
---------------------------------
>Gypsy-201|393435
------------------------------------------------------------
------------------------------------------------------------
------------------------------------------------------------
------------------------------------------------------------
------------------------------------------------------------
------------------------------------------------------------
------------------------------------------------------------
------------------------------------------------------------
------------------------------------------------------------
------------------------------------------------------------
------------------------------------------------------------
------------------------------------------------------------
------------------------------------------------------------
------------------------------------------------------------
------------------------------------------------------------
------------------------------------------------------------
------------------------------------------------------------
------------------------------------------------------------
------------------------------------------------------------
------------------------------------------------------------
------------------------------------------------------------
------------------------------------------------------------
------------------------------------------------------------
------------------------------------------------------------
------------------------------------------------------------
------------------------------------------------------------
------------------------------------------------------------
------------------------------------------------------------
------------------------------------------------------------
------------------------------------------------------------
------------------------------------------------------------
------------------------------------------------------------
------------------------------------------------------------
------------------------------------------------------------
------------------------------------------------------------
------------------------------------------------------------
------------------------------------------------------------
------------------------------------------------------------
------------------------------------------------------------
------------------------------------------------------------
------------------------------------------------------------
------------------------------------------------------------
------------------------------------------------------------
------------------------------------------------------------
------------------------------------------------------------
------------------------------------------------------------
------------------------------------------------------------
------------------------------------------------------------
------------------------------------------------------------
------------------------------------------------------------
------------------------------------------------------------
------------------------------------------------------------
------------------------------------------------------------
------------------------------------------------------------
------------------------------------------------------------
------------------------------------------------------------
------------------------------------------------------------
------------------------------------------------------------
------------------------------------------------------------
------------------------------------------------------------
------------------------------------------------------------
------------------------------------------------------------
------------------------------------------------------------
------------------------------------------------------------
------------------------------------------------------------
------------------------------------------------------------
------------------------------------------------------------
------------------------------------------------------------
------------------------------------------------------------
------------------------------------------------------------
------------------------------------------------------------
------------------------------------------------------------
----------------------------------------tgtaagcccc----aaatag
actcactaaacagtgtagtaacctat------------agggcactctactgctcccata
taattcagcatagagtaagccatatttccttccttttt----tcgacacagtcagggaat
gtttgagaaatgtgcatgcgatcgaacttttatattgat---gtaaagaagtgaattgt-
--gctgtatttttgcttattttaatttataagttacttct-------------tatt---
------------------------------------------------------------
------------------------------------------------------------
------------------------------------------------------------
------------------------------------------------------------
------------------------------------------------------------
------------------------------------------------------------
------------------------------------------------------------
------------------------------------------------------------
------------------------------------------------------------
------------------------------------------------------------
------------------------------------------------------------
------------------------------------------ctgagtgagcagt-----
------------------------------------------------------------
------------------------------------------------------------
------------------------------------------------------------
--------------------------------tattagcttattaactttt---------
---------gccaatcattaactgtacctaagt--------------------------a
gaagttttcatttgttaaataaatacaattttcttataaga-------------ccaatt
agga--------------------------------------------------------
------------------------------attg-------------gacaatatagt--
------------------------------------------------------------
------------------------------------------------------------
------------------------------------------------------------
------------------------------------------------------------
------------------------------------------------------------
------------------------------------------------------------
------------------------------------------------------------
------------------------------------------------------------
------------------------------------------------------------
------------------------------------------------------------
------------------------------------------------------------
------------------------------------------------------------
------------------------------------------------------------
------------------------------------------------------------
------------------------------------------------------------
------------------------------------------------------------
------------------------------------------------------------
------------------------------------------------------------
------------------------------------------------------------
------------------------------------------------------------
------------------------------------------------------------
------------------------------------------------------------
------------------------------------------------------------
------------------------------------------------------------
------------------------------------------------------------
------------------------------------------------------------
------------------------------------------------------------
------------------------------------------------------------
------------------------------------------------------------
------------------------------------------------------------
------------------------------------------------------------
------------------------------------------------------------
------------------------------------------------------------
------------------------------------------------------------
------------------------------------------------------------
------------------------------------------------------------
------------------------------------------------------------
------------------------------------------------------------
------------------------------------------------------------
------------------------------------------------------------
------------------------------------------------------------
------------------------------------------------------------
------------------------------------------------------------
------------------------------------------------------------
------------------------------------------------------------
------------------------------------------------------------
------------------------------------------------------------
------------------------------------------------------------
------------------------------------------------------------
------------------------------------------------------------
------------------------------------------------------------
------------------------------------------------------------
------------------------------------------------------------
------------------------------------------------------------
------------------------------------------------------------
------------------------------------------------------------
------------------------------------------------------------
------------------------------------------------------------
------------------------------------------------------------
---------------------------------
>Gypsy-201|551804
------------------------------------------------------------
------------------------------------------------------------
------------------------------------------------------------
------------------------------------------------------------
------------------------------------------------------------
------------------------------------------------------------
------------------------------------------------------------
------------------------------------------------------------
------------------------------------------------------------
------------------------------------------------------------
------------------------------------------------------------
------------------------------------------------------------
------------------------------------------------------------
------------------------------------------------------------
------------------------------------------------------------
------------------------------------------------------------
------------------------------------------------------------
------------------------------------------------------------
------------------------------------------------------------
------------------------------------------------------------
------------------------------------------------------------
------------------------------------------------------------
------------------------------------------------------------
------------------------------------------------------------
------------------------------------------------------------
------------------------------------------------------------
------------------------------------------------------------
------------------------------------------------------------
------------------------------------------------------------
------------------------------------------------------------
------------------------------------------------------------
------------------------------------------------------------
------------------------------------------------------------
------------------------------------------------------------
------------------------------------------------------------
------------------------------------------------------------
------------------------------------------------------------
------------------------------------------------------------
------------------------------------------------------------
------------------------------------------------------------
------------------------------------------------------------
------------------------------------------------------------
------------------------------------------------------------
------------------------------------------------------------
------------------------------------------------------------
------------------------------------------------------------
------------------------------------------------------------
------------------------------------------------------------
------------------------------------------------------------
------------------------------------------------------------
------------------------------------------------------------
------------------------------------------------------------
------------------------------------------------------------
------------------------------------------------------------
------------------------------------------------------------
------------------------------------------------------------
------------------------------------------------------------
------------------------------------------------------------
------------------------------------------------------------
------------------------------------------------------------
------------------------------------------------------------
------------------------------------------------------------
------------------------------------------------------------
------------------------------------------------------------
------------------------------------------------------------
------------------------------------------------------------
------------------------------------------------------------
------------------------------------------------------------
------------------------------------------------------------
------------------------------------------------------------
------------------------------------------------------------
------------------------------------------------------------
----------------------------------------tgtaaccctcatagaaactg
gtttaccaaacggtgtagtcacctgtgtgttcctgtagagggcgctccccaacctctaga
g------------aggaagccaggtttcctttcctt---gtgttgacagagtcagtgaat
gttcctg-cagat------------gctttgagttga------taaactggtgaattgt-
--gctgtatttatgttcattggagtgtataagttaatctt-------------tatccag
aacatctcttaaaacat----------cgactgaactgcacttttgatcatgttggtctt
tcttcggtgagtgagcaatggttagctagttactgtagtaaatcattaacttaagctaag
cagaagttttcatcgttaaattaatacaggtttctgttaaatacaaaacaatcag----g
acatctgataatagtgtacgagttaaatcatgcttggcataagagttatgagacatgttg
atgttgttagcattgtttgcactgatgctactgtgctttcatgtgttaagagc-------
---tagtttaagctatatgctaattgtaggctgtgtgtaactatatactagtgtctaaat
attcatatagagaaggaataatgtaattcaattgagtggacaattgggtaattgcatcca
accataa--aatgacaa-caagagagaaatta---agaaaatacaacagggaagcaccgt
gtaatgctgtgaacactcatattgctgtgttgtgttgtgttgtgtaatgcaagtcatttt
gaaacatgtttgagtaatagtacagtctc---agtgtgtatgtgtggagattggttccac
tacattaggagctgagc------atgtgtttctcctacactgtggagtttg--tgtttgt
ttctgttgatgtgtaaaatggaactgaagatggcgagtgcagcccagtgagt--------
----agagcggtcatga-cgtgacgtggccagccgtgaggtctggtacagtgtgagctga
tcagctgaatccttctttaacccagctgataaggagattcctctagttcatcag--tacc
ggtaggaatattccatttattcaacactcctacaaccaaggagtggaagcattcatgtca
aatccaagttgtgctttggctcctgac-----tgttggactgttcg-------tatagtg
cactgaggatctgatattgaactctgactcatttaattgcaggagcatccgtctgaac--
-tgaagcacatcgactgaacgggtgtatttacttcacctcgtgtcacagagt--ttcatt
tcaaagcttctcatgtcctttctttcagctca-----tttcatttat-------------
---------------acatttattttgtttattg-tgtgttctctgcaataaatcagtca
attgttcaactccctcatccttcattaggctccccctgtggaacagagagatattgtggt
tctcatggtgctgctccaggtctgaaagtgctaca-------------------------
------------------------------------------------------------
------------------------------------------------------------
------------------------------------------------------------
------------------------------------------------------------
------------------------------------------------------------
------------------------------------------------------------
------------------------------------------------------------
------------------------------------------------------------
------------------------------------------------------------
------------------------------------------------------------
------------------------------------------------------------
------------------------------------------------------------
------------------------------------------------------------
------------------------------------------------------------
------------------------------------------------------------
------------------------------------------------------------
------------------------------------------------------------
------------------------------------------------------------
------------------------------------------------------------
------------------------------------------------------------
------------------------------------------------------------
------------------------------------------------------------
------------------------------------------------------------
------------------------------------------------------------
------------------------------------------------------------
------------------------------------------------------------
------------------------------------------------------------
------------------------------------------------------------
------------------------------------------------------------
------------------------------------------------------------
------------------------------------------------------------
------------------------------------------------------------
------------------------------------------------------------
------------------------------------------------------------
------------------------------------------------------------
------------------------------------------------------------
------------------------------------------------------------
------------------------------------------------------------
------------------------------------------------------------
------------------------------------------------------------
------------------------------------------------------------
------------------------------------------------------------
------------------------------------------------------------
------------------------------------------------------------
------------------------------------------------------------
------------------------------------------------------------
------------------------------------------------------------
------------------------------------------------------------
------------------------------------------------------------
------------------------------------------------------------
------------------------------------------------------------
------------------------------------------------------------
------------------------------------------------------------
------------------------------------------------------------
------------------------------------------------------------
------------------------------------------------------------
------------------------------------------------------------
---------------------------------
>Gypsy-201|639503
------------------------------------------------------------
------------------------------------------------------------
------------------------------------------------------------
------------------------------------------------------------
------------------------------------------------------------
------------------------------------------------------------
------------------------------------------------------------
------------------------------------------------------------
------------------------------------------------------------
------------------------------------------------------------
------------------------------------------------------------
------------------------------------------------------------
------------------------------------------------------------
------------------------------------------------------------
------------------------------------------------------------
------------------------------------------------------------
------------------------------------------------------------
------------------------------------------------------------
------------------------------------------------------------
------------------------------------------------------------
------------------------------------------------------------
------------------------------------------------------------
------------------------------------------------------------
------------------------------------------------------------
------------------------------------------------------------
------------------------------------------------------------
------------------------------------------------------------
------------------------------------------------------------
------------------------------------------------------------
------------------------------------------------------------
------------------------------------------------------------
------------------------------------------------------------
------------------------------------------------------------
------------------------------------------------------------
------------------------------------------------------------
------------------------------------------------------------
------------------------------------------------------------
------------------------------------------------------------
------------------------------------------------------------
------------------------------------------------------------
------------------------------------------------------------
------------------------------------------------------------
------------------------------------------------------------
------------------------------------------------------------
------------------------------------------------------------
------------------------------------------------------------
------------------------------------------------------------
------------------------------------------------------------
------------------------------------------------------------
------------------------------------------------------------
------------------------------------------------------------
------------------------------------------------------------
------------------------------------------------------------
------------------------------------------------------------
------------------------------------------------------------
------------------------------------------------------------
------------------------------------------------------------
------------------------------------------------------------
------------------------------------------------------------
------------------------------------------------------------
------------------------------------------------------------
------------------------------------------------------------
------------------------------------------------------------
------------------------------------------------------------
------------------------------------------------------------
------------------------------------------------------------
------------------------------------------------------------
------------------------------------------------------------
------------------------------------------------------------
------------------------------------------------------------
------------------------------------------------------------
------------------------------------------------------------
----------------------------------------tgtaacccccatagaaatgg
gtttaccaaacagtgtagttacctatgggttcctgtagagggcgctccccaacttctaga
g------------agaaagccagttttcctttgctt---ttgtggacacagtcagtgaat
gttcccg-aacatgcacgcgggagagctttgagtttat----ataaaccagtgaatttt-
--gctgtattttcgtttattttaatttagaagttaatctt-------------tact---
--catcacttaaaacat----------cgactgaactacacttttgatgattttgatctt
tctccggtgagtgagcaatcgttagctagttacttttgttaatcattaactggagctaag
cagaagttttcgttattaaatgaatgcaatctatttaaaaaaaacaatcggggaggggag
gaatttgataatatagtat---tttaatcattcttggtataagagttatgagacattttg
atgttgttatgattgtttgcattgatgctattgtgtttgcatctgtaaagagctaagtat
gattagtttaagctatgtgcaaattgtacgctgtgtgtaactatacactaatgtctaaat
attcatataaaaacaaaataatataattgaattgagtgtataattgggtatttttatcca
accttaatttataacaaaaaaaggatatgttaaaaagaaaatgaaagctggaacaactat
gtaatgctcttaacactcataatg----------ttgtgttatataatgcaattcatttt
gaaacatgtttgagaaataatttagtgcatacaaagtatatttgtggatattggttacac
tacattaagaactgaac------atttgttttttctacactgtgtagattg--ttttttt
ttctgttgagaattaagatggaacaaaagatggcgagcccagctcagtgagt--------
----gtaacgatcatgaaagtggtgtggccagctgcgagatctgttacagtgtgagctga
tcagctgaattgttcgttaatccagccgataaggagattaatctatttcatcgg--tacc
ggtaggaatattccatctattcaacgcacctacatccaaggagcagaagcattcacgtga
agttt-----------tgggacctgac-----tgttggactgtttggttcg--tatacca
cattgaggaactaatattgaactttgactcaattacgtacaggagcatccgtctaaa---
-aaaagcacatcgaccaaacgagtgtatt-----------gtgttatttcat--ttaatt
tggaagcttttc-atttttttctttcagctca-----tttattttattttattttcttat
tggagtacttcattgatgtttaaattgtttattg-tgagttttctgcaataaatcagtta
attgttcaactccctcatccttcattgagctactcctgtggaacctaaatatattgtggt
actaatagtgctggtccaaatctaaaagtgctaca-------------------------
------------------------------------------------------------
------------------------------------------------------------
------------------------------------------------------------
------------------------------------------------------------
------------------------------------------------------------
------------------------------------------------------------
------------------------------------------------------------
------------------------------------------------------------
------------------------------------------------------------
------------------------------------------------------------
------------------------------------------------------------
------------------------------------------------------------
------------------------------------------------------------
------------------------------------------------------------
------------------------------------------------------------
------------------------------------------------------------
------------------------------------------------------------
------------------------------------------------------------
------------------------------------------------------------
------------------------------------------------------------
------------------------------------------------------------
------------------------------------------------------------
------------------------------------------------------------
------------------------------------------------------------
------------------------------------------------------------
------------------------------------------------------------
------------------------------------------------------------
------------------------------------------------------------
------------------------------------------------------------
------------------------------------------------------------
------------------------------------------------------------
------------------------------------------------------------
------------------------------------------------------------
------------------------------------------------------------
------------------------------------------------------------
------------------------------------------------------------
------------------------------------------------------------
------------------------------------------------------------
------------------------------------------------------------
------------------------------------------------------------
------------------------------------------------------------
------------------------------------------------------------
------------------------------------------------------------
------------------------------------------------------------
------------------------------------------------------------
------------------------------------------------------------
------------------------------------------------------------
------------------------------------------------------------
------------------------------------------------------------
------------------------------------------------------------
------------------------------------------------------------
------------------------------------------------------------
------------------------------------------------------------
------------------------------------------------------------
------------------------------------------------------------
------------------------------------------------------------
------------------------------------------------------------
---------------------------------
>Gypsy-201|639504
------------------------------------------------------------
------------------------------------------------------------
------------------------------------------------------------
------------------------------------------------------------
------------------------------------------------------------
------------------------------------------------------------
------------------------------------------------------------
------------------------------------------------------------
------------------------------------------------------------
------------------------------------------------------------
------------------------------------------------------------
------------------------------------------------------------
------------------------------------------------------------
------------------------------------------------------------
------------------------------------------------------------
------------------------------------------------------------
------------------------------------------------------------
------------------------------------------------------------
------------------------------------------------------------
------------------------------------------------------------
------------------------------------------------------------
------------------------------------------------------------
------------------------------------------------------------
------------------------------------------------------------
------------------------------------------------------------
------------------------------------------------------------
------------------------------------------------------------
------------------------------------------------------------
------------------------------------------------------------
------------------------------------------------------------
------------------------------------------------------------
------------------------------------------------------------
------------------------------------------------------------
------------------------------------------------------------
------------------------------------------------------------
------------------------------------------------------------
------------------------------------------------------------
------------------------------------------------------------
------------------------------------------------------------
------------------------------------------------------------
------------------------------------------------------------
------------------------------------------------------------
------------------------------------------------------------
------------------------------------------------------------
------------------------------------------------------------
------------------------------------------------------------
------------------------------------------------------------
------------------------------------------------------------
------------------------------------------------------------
------------------------------------------------------------
------------------------------------------------------------
------------------------------------------------------------
------------------------------------------------------------
------------------------------------------------------------
------------------------------------------------------------
------------------------------------------------------------
------------------------------------------------------------
------------------------------------------------------------
------------------------------------------------------------
------------------------------------------------------------
------------------------------------------------------------
------------------------------------------------------------
------------------------------------------------------------
------------------------------------------------------------
------------------------------------------------------------
------------------------------------------------------------
------------------------------------------------------------
------------------------------------------------------------
------------------------------------------------------------
------------------------------------------------------------
------------------------------------------------------------
------------------------------------------------------------
------------------------------------------------------------
------------------------------------------------------------
------------------------------------------------------------
------------------------------------------------------------
------------------------ctcatgagagaagctc--------------------
------------------------------------------------------------
------------------------------------------------------------
------------------------------------------------------------
------------------------------------------------------------
------------------------------------------------------------
------------------------------------------------------------
------------------------------------------------------------
------------------------------------------------------------
------------------------------------------------------------
------------------------------------------------------------
-----------------------------------------------------------t
tcacgctcagaaataaa-------------------------------------------
------------------------------------------------------------
------------------------------------------------------------
------------------------------------------------------------
-----------------------------------------------------tacaaaa
catagagtgagcgatc--------------------------------------------
------------------------------------------------------agtatc
tgaaagccttt-------------------------------------------------
-----------------------atccgtcatta--------------------cagcaa
gactctgaactgcttt--------------------------------------------
------------------------------------------------------------
------------------------------------------------------------
------------------------------------------------------------
------------------------------------------------------------
------------------------------------------------------------
------------------------------------------------------------
------------------------------------------------------------
------------------------------------------------------------
------------------------------------------------------------
------------------------------------------------------------
------------------------------------------------------------
------------------------------------------------------------
------------------------------------------------------------
------------------------------------------------------------
------------------------------------------------------------
------------------------------------------------------------
------------------------------------------------------------
------------------------------------------------------------
------------------------------------------------------------
------------------------------------------------------------
------------------------------------------------------------
------------------------------------------------------------
------------------------------------------------------------
------------------------------------------------------------
------------------------------------------------------------
------------------------------------------------------------
------------------------------------------------------------
------------------------------------------------------------
------------------------------------------------------------
------------------------------------------------------------
------------------------------------------------------------
------------------------------------------------------------
------------------------------------------------------------
------------------------------------------------------------
------------------------------------------------------------
------------------------------------------------------------
------------------------------------------------------------
------------------------------------------------------------
------------------------------------------------------------
------------------------------------------------------------
------------------------------------------------------------
------------------------------------------------------------
------------------------------------------------------------
------------------------------------------------------------
------------------------------------------------------------
------------------------------------------------------------
------------------------------------------------------------
------------------------------------------------------------
------------------------------------------------------------
------------------------------------------------------------
------------------------------------------------------------
------------------------------------------------------------
------------------------------------------------------------
------------------------------------------------------------
------------------------------------------------------------
------------------------------------------------------------
------------------------------------------------------------
------------------------------------------------------------
---------------------------------
>Gypsy-201|882204
------------------------------------------------------------
------------------------------------------------------------
------------------------------------------------------------
------------------------------------------------------------
------------------------------------------------------------
------------------------------------------------------------
------------------------------------------------------------
------------------------------------------------------------
------------------------------------------------------------
------------------------------------------------------------
------------------------------------------------------------
------------------------------------------------------------
------------------------------------------------------------
------------------------------------------------------------
------------------------------------------------------------
------------------------------------------------------------
------------------------------------------------------------
------------------------------------------------------------
------------------------------------------------------------
------------------------------------------------------------
------------------------------------------------------------
------------------------------------------------------------
------------------------------------------------------------
------------------------------------------------------------
------------------------------------------------------------
------------------------------------------------------------
------------------------------------------------------------
------------------------------------------------------------
------------------------------------------------------------
------------------------------------------------------------
------------------------------------------------------------
------------------------------------------------------------
------------------------------------------------------------
------------------------------------------------------------
------------------------------------------------------------
------------------------------------------------------------
------------------------------------------------------------
------------------------------------------------------------
------------------------------------------------------------
------------------------------------------------------------
------------------------------------------------------------
------------------------------------------------------------
------------------------------------------------------------
------------------------------------------------------------
------------------------------------------------------------
------------------------------------------------------------
------------------------------------------------------------
------------------------------------------------------------
------------------------------------------------------------
------------------------------------------------------------
------------------------------------------------------------
------------------------------------------------------------
------------------------------------------------------------
------------------------------------------------------------
------------------------------------------------------------
------------------------------------------------------------
------------------------------------------------------------
------------------------------------------------------------
------------------------------------------------------------
------------------------------------------------------------
------------------------------------------------------------
------------------------------------------------------------
------------------------------------------------------------
------------------------------------------------------------
------------------------------------------------------------
------------------------------------------------------------
------------------------------------------------------------
------------------------------------------------------------
------------------------------------------------------------
------------------------------------------------------------
------------------------------------------------------------
------------------------------------------------------------
------------------------------------------------------------
------------------------------------------------------------
------------------------------------------------------------
------------------------------------------------------------
------------------------------------------------------------
------------------------------------------------------------
------------------------------------------------------------
------------------------------------------------------------
------------------------------------------------------------
------------------------------------------------------------
------------------------------------------------------------
------------------------------------------------------------
------------------------------------------------------------
------------------------------------------------------------
------------------------------------------------------------
------------------------------------------------------------
------------------------------------------------------------
------------------------------------------------------------
------------------------------------------------------------
------------------------------------------------------------
---------------ttgggacctgactgttttgttggactatgta-------cacaaaa
aattgagcaactgtctttgatctcttacttattcaaggactgaaaca-------aaatta
gcaaaaaataccagt---gtgtgtgtattgaccttattttaggtcatttcac--ttattt
tgaagagcact----------------------acattttattttatttt----------
tggagtacttagttaatgtttctttgggctattgatgtgtttaatgaaataatctagtaa
attgttcaattcacttattcttcatt----------------------------------
------------------------------------------------------------
------------------------------------------------------------
------------------------------------------------------------
------------------------------------------------------------
------------------------------------------------------------
------------------------------------------------------------
------------------------------------------------------------
------------------------------------------------------------
------------------------------------------------------------
------------------------------------------------------------
------------------------------------------------------------
------------------------------------------------------------
------------------------------------------------------------
------------------------------------------------------------
------------------------------------------------------------
------------------------------------------------------------
------------------------------------------------------------
------------------------------------------------------------
------------------------------------------------------------
------------------------------------------------------------
------------------------------------------------------------
------------------------------------------------------------
------------------------------------------------------------
------------------------------------------------------------
------------------------------------------------------------
------------------------------------------------------------
------------------------------------------------------------
------------------------------------------------------------
------------------------------------------------------------
------------------------------------------------------------
------------------------------------------------------------
------------------------------------------------------------
------------------------------------------------------------
------------------------------------------------------------
------------------------------------------------------------
------------------------------------------------------------
------------------------------------------------------------
------------------------------------------------------------
------------------------------------------------------------
------------------------------------------------------------
------------------------------------------------------------
------------------------------------------------------------
------------------------------------------------------------
------------------------------------------------------------
------------------------------------------------------------
------------------------------------------------------------
------------------------------------------------------------
------------------------------------------------------------
------------------------------------------------------------
------------------------------------------------------------
------------------------------------------------------------
------------------------------------------------------------
------------------------------------------------------------
------------------------------------------------------------
------------------------------------------------------------
------------------------------------------------------------
------------------------------------------------------------
------------------------------------------------------------
---------------------------------
>Gypsy-201|976570
------------------------------------------------------------
------------------------------------------------------------
------------------------------------------------------------
------------------------------------------------------------
------------------------------------------------------------
------------------------------------------------------------
------------------------------------------------------------
------------------------------------------------------------
------------------------------------------------------------
------------------------------------------------------------
------------------------------------------------------------
------------------------------------------------------------
------------------------------------------------------------
------------------------------------------------------------
------------------------------------------------------------
------------------------------------------------------------
------------------------------------------------------------
------------------------------------------------------------
------------------------------------------------------------
------------------------------------------------------------
------------------------------------------------------------
------------------------------------------------------------
------------------------------------------------------------
------------------------------------------------------------
------------------------------------------------------------
------------------------------------------------------------
------------------------------------------------------------
------------------------------------------------------------
------------------------------------------------------------
------------------------------------------------------------
------------------------------------------------------------
------------------------------------------------------------
------------------------------------------------------------
------------------------------------------------------------
------------------------------------------------------------
------------------------------------------------------------
------------------------------------------------------------
------------------------------------------------------------
------------------------------------------------------------
------------------------------------------------------------
------------------------------------------------------------
------------------------------------------------------------
------------------------------------------------------------
------------------------------------------------------------
------------------------------------------------------------
------------------------------------------------------------
------------------------------------------------------------
------------------------------------------------------------
------------------------------------------------------------
------------------------------------------------------------
------------------------------------------------------------
------------------------------------------------------------
------------------------------------------------------------
------------------------------------------------------------
------------------------------------------------------------
------------------------------------------------------------
------------------------------------------------------------
------------------------------------------------------------
------------------------------------------------------------
------------------------------------------------------------
------------------------------------------------------------
------------------------------------------------------------
------------------------------------------------------------
------------------------------------------------------------
------------------------------------------------------------
------------------------------------------------------------
------------------------------------------------------------
------------------------------------------------------------
------------------------------------------------------------
------------------------------------------------------------
------------------------------------------------------------
------------------------------------------------------------
------------------------------------------------------------
------------------------------------------------------------
------------------------------------------------------------
------------------------------------------------------------
------------------------------------------------------------
------------------------------------------------------------
------------------------------------------------------------
------------------------------------------------------------
------------------------------------------------------------
------------------------------------------------------------
------------------------------------------------------------
------------------------------------------------------------
------------------------------------------------------------
------------------------------------------------------------
------------------------------------------------------------
------------------------------------------------------------
------------------------------------------------------------
------------------------------------------------------------
------------------------------------------------------------
------------------------------------------------------------
------------------------------------------------------------
-----------------tgaactctgactcaattaagtaatggagtatctgtctgaac--
-aaaagcacatcgaccgaacaggtgtatttgctttacattgtttcattttgtcatttatt
tgaaagcttttcatgttctt-----------------ttcttttctttatctttccttat
tggagtactccagtgatgtttagattgtttattg-tgtgttctctgcaatagatcagtta
atttttcaactccttcatccttcattaagctacccctgtggaacctagatatattgtggt
actcatagtgctggtccaagtctaaaagtgctaca-------------------------
------------------------------------------------------------
------------------------------------------------------------
------------------------------------------------------------
------------------------------------------------------------
------------------------------------------------------------
------------------------------------------------------------
------------------------------------------------------------
------------------------------------------------------------
------------------------------------------------------------
------------------------------------------------------------
------------------------------------------------------------
------------------------------------------------------------
------------------------------------------------------------
------------------------------------------------------------
------------------------------------------------------------
------------------------------------------------------------
------------------------------------------------------------
------------------------------------------------------------
------------------------------------------------------------
------------------------------------------------------------
------------------------------------------------------------
------------------------------------------------------------
------------------------------------------------------------
------------------------------------------------------------
------------------------------------------------------------
------------------------------------------------------------
------------------------------------------------------------
------------------------------------------------------------
------------------------------------------------------------
------------------------------------------------------------
------------------------------------------------------------
------------------------------------------------------------
------------------------------------------------------------
------------------------------------------------------------
------------------------------------------------------------
------------------------------------------------------------
------------------------------------------------------------
------------------------------------------------------------
------------------------------------------------------------
------------------------------------------------------------
------------------------------------------------------------
------------------------------------------------------------
------------------------------------------------------------
------------------------------------------------------------
------------------------------------------------------------
------------------------------------------------------------
------------------------------------------------------------
------------------------------------------------------------
------------------------------------------------------------
------------------------------------------------------------
------------------------------------------------------------
------------------------------------------------------------
------------------------------------------------------------
------------------------------------------------------------
------------------------------------------------------------
------------------------------------------------------------
------------------------------------------------------------
---------------------------------
>Gypsy-201|1064246
------------------------------------------------------------
------------------------------------------------------------
------------------------------------------------------------
------------------------------------------------------------
------------------------------------------------------------
------------------------------------------------------------
------------------------------------------------------------
------------------------------------------------------------
------------------------------------------------------------
------------------------------------------------------------
------------------------------------------------------------
------------------------------------------------------------
------------------------------------------------------------
------------------------------------------------------------
------------------------------------------------------------
------------------------------------------------------------
------------------------------------------------------------
------------------------------------------------------------
------------------------------------------------------------
------------------------------------------------------------
------------------------------------------------------------
------------------------------------------------------------
------------------------------------------------------------
------------------------------------------------------------
------------------------------------------------------------
------------------------------------------------------------
------------------------------------------------------------
------------------------------------------------------------
------------------------------------------------------------
------------------------------------------------------------
------------------------------------------------------------
------------------------------------------------------------
------------------------------------------------------------
------------------------------------------------------------
------------------------------------------------------------
------------------------------------------------------------
------------------------------------------------------------
------------------------------------------------------------
------------------------------------------------------------
------------------------------------------------------------
------------------------------------------------------------
------------------------------------------------------------
------------------------------------------------------------
------------------------------------------------------------
------------------------------------------------------------
------------------------------------------------------------
------------------------------------------------------------
------------------------------------------------------------
------------------------------------------------------------
------------------------------------------------------------
------------------------------------------------------------
------------------------------------------------------------
------------------------------------------------------------
------------------------------------------------------------
------------------------------------------------------------
------------------------------------------------------------
------------------------------------------------------------
------------------------------------------------------------
------------------------------------------------------------
------------------------------------------------------------
------------------------------------------------------------
------------------------------------------------------------
------------------------------------------------------------
------------------------------------------------------------
------------------------------------------------------------
------------------------------------------------------------
------------------------------------------------------------
------------------------------------------------------------
------------------------------------------------------------
------------------------------------------------------------
------------------------------------------------------------
------------------------------------------------------------
------------------------------------------------------aattga
gtgtataa----------------------------------------------------
------------------------------------------------------------
------------------------------------------------------------
-----------ttgggtaatttgatcca--------------------------------
---------------------------------------accttaaaaaatttagaac--
------------------------------------------------------------
------------------------------------------------------------
------------------------------------------------------------
------------------------------------------------------------
------------------------------------------------------------
------------------------------------------------------------
------------------aaaaagagatgttatatagaaaataaaataaggaaccactgt
gtaatgctatcaatactcatattg----------ttgtgttatgtaatgcaatttatttt
gaaacatgtttcaaaaataattgatttca----------attgattgtaattggttacac
tacattaagaactgaacatttgtttttgttttttctacac----tagattg----gtttt
tgctgttgagctatcaaatggaactaaagatggcaagcccagccctgtatgt--------
----gtaacggtcatgaaaatggtgtggccagccgcaagatctgtcacagt---------
------------tacgttaacccagccgaaaaggagattcatctatttcttcgg--tacc
ggtaggaatatttcatttattcagctcacctacatccaagaagcagaagcattcacgtga
aatccaggctgtgttttggaacct-------------gactgtttggttcg--tataccg
cattgagaaactgatatcaaactctgacttaattaagttctggagcatccctctgaac--
-aaaagcaaattgaccaaacgagtgtatttaccttacattgtgtcattttat--ttaatt
tggatacttttcatgttc------------------atttcttttcttttatgtcctcat
tggagtactctgttgatgtttagattgtttattg-tgagttttctgcagtaaatcagtta
cttgttcaactccctcatcctttataaggctacccctgtggaacctagatatattgtggt
actcatagtgctggtccaaatctaaaagtgctact-------------------------
----------------------aatgt---------------------------------
--------gtaaatattcatataaaga----------------------------aggac
taatataatttaacccccatggaaatgagcttaccaaacggtgtagtcacccatgggttc
ctgtaga---------------------------------------------------ga
gcgctccccaacttctagagagaaagccggttttc----------------cttgttgac
acagtca--gtgaatgttcctgaacatgcacgcggtcgagctttgag-------------
----------------------ttgatataaaccagtgaattgtgctgttt---------
-------------------------------attttaatttagtt---------------
------------------------------------------------------------
-----------aattaagttattccttgaa------------------------------
-agaacatcact--tgaaacaacgactgaactac--acttttgatct-------------
--------------atttaatctttctctggtaagtgagcaatggttagctagtaacttt
tgttaatcattaactggagcgaagcagaagtttttgttgttaaatgaat-----------
------------------------------------------------------------
------------------------------------------------------------
------------------------------------------------------------
------------------------------------------------------------
--------------gcaatcttcttcaaaaaaacaat-----------------------
--------------cggggagaatttgatgatttagtagttaaatcattattgg------
----------------------tataagagttatgagacattttg---------------
-----------------------------------------------------------t
tgttgttatgattgtttgatt---------------------------------------
----------tgctgctattgtgattgcatg-----------------------------
------------------------------------------------------------
------------------------------------------------------------
------------------------------------------------------------
------------------------------------------------------------
------------------------------------------------------------
------------------------------------------------------------
------------------------------------------------------------
----------------------------------------------tgttaaaagctagc
aa----------------------------------------------------------
-------------------------------tgattagt---------------------
------------------------------------------------------------
------------------------------------------------------------
------------------------------------ttaagctatgtgct----------
------------------------------------------------------------
----------------------------------------------------------tt
ttgtatg---------------------------------------ctgtgtgtagctat
atactaat----------------------------------------------------
------------------------------------------------------------
------------------------------------------------------------
------------------------------------------------------------
------------------------------------------------------------
------------------------------------------------------------
------------------------------------------------------------
------------------------------------------------------------
------------------------------------------------------------
------------------------------------------------------------
------------------------------------------------------------
------------------------------------------------------------
------------------------------------------------------------
------------------------------------------------------------
------------------------------------------------------------
------------------------------------------------------------
------------------------------------------------------------
------------------------------------------------------------
---------------------------------
>Gypsy-201|1395359
------------------------------------------------------------
------------------------------------------------------------
------------------------------------------------------------
------------------------------------------------------------
------------------------------------------------------------
------------------------------------------------------------
------------------------------------------------------------
------------------------------------------------------------
------------------------------------------------------------
------------------------------------------------------------
------------------------------------------------------------
------------------------------------------------------------
------------------------------------------------------------
------------------------------------------------------------
------------------------------------------------------------
------------------------------------------------------------
------------------------------------------------------------
------------------------------------------------------------
------------------------------------------------------------
------------------------------------------------------------
------------------------------------------------------------
------------------------------------------------------------
------------------------------------------------------------
------------------------------------------------------------
------------------------------------------------------------
------------------------------------------------------------
------------------------------------------------------------
------------------------------------------------------------
------------------------------------------------------------
------------------------------------------------------------
------------------------------------------------------------
------------------------------------------------------------
------------------------------------------------------------
------------------------------------------------------------
------------------------------------------------------------
------------------------------------------------------------
------------------------------------------------------------
------------------------------------------------------------
------------------------------------------------------------
------------------------------------------------------------
------------------------------------------------------------
------------------------------------------------------------
------------------------------------------------------------
------------------------------------------------------------
------------------------------------------------------------
------------------------------------------------------------
------------------------------------------------------------
------------------------------------------------------------
------------------------------------------------------------
------------------------------------------------------------
------------------------------------------------------------
------------------------------------------------------------
------------------------------------------------------------
------------------------------------------------------------
------------------------------------------------------------
------------------------------------------------------------
------------------------------------------------------------
------------------------------------------------------------
------------------------------------------------------------
------------------------------------------------------------
------------------------------------------------------------
------------------------------------------------------------
------------------------------------------------------------
------------------------------------------------------------
------------------------------------------------------------
------------------------------------------------------------
------------------------------------------------------------
------------------------------------------------------------
------------------------------------------------------------
------------------------------------------------------------
------------------------------------------------------------
------------------------------------------------------------
----------------------------------------tataacccccatagaaatgg
gtttaccaaactg--tagttacctacgggttcctgtagtgggcgctccccaacttctaga
g------------agaaagccggtttccctttcctt---ttgtggacacagtcagtgaat
gttcctg-aacatgcttgcgggagagctttgagtttat----ataaaccagtgaattgt-
--gctgtattttcgtttattataatttagaagttaatctt-------------tactcca
tacatcacttgaaacat----------cgactgaactacacttttgatgattttgatctt
tctcc-------------------------------------------------------
------------------------------------------------------------
------------------------------------------------------------
------------------------------------------------------------
------------------------------------------------------------
------------------------------------------------------------
------------------------------------------------------------
------------------------------------------------------------
------------------------------------------------------------
----------------------------------------------gattgttttttttt
ttctgttgagaattaagatggaacaaaagatggcgagcccagcccagtgag---------
----gtaacgatcatgaaagtggtgtagccagccgcgagatctgttacagtgtgagctga
tcagctgaattgttcgttaatccagccgataaggagattcctctatttcatcgg--tacc
ggtaggaatattccatttattcaacgcacctacatccgaggagcggaagcattcacgtga
acttt------tgtgttgggacctgac-----tgttggactgtttggttcg--tatacca
cattgaggaactgaaattgaactttaactcaattacgtacaggagcatccgtctaaaat-
-aaaagcacatcgaccgaacgagtgtattgat-ttacattgggttatttcat--ttaatt
tggaagctttttcatatttttatttcaactcatttattttattttattttatttccttat
tggagtactccattgatgtttaaattgtttattg-tgagttttctgcaataaatcagtta
attgttcaactccctcatccttcattgagctactcctgtggaacctagatatattgtggt
actaatagggctggtccaaatctaaaagtgctacataaacgtggcgagccagccaggagg
agtttaagcttgttttcggttgaatgttcaacaattaactcttttattgcactcatttga
aaacattggtaactgcttatagcaaaataatttgattgtcaaaaaaac-------aaaaa
caaagaaaaacaacaacaatggaagtaattcagtcagaaaatgttaaagtacctaattca
cttttaataggtggattaactgggggtgaggaagataatgaagtttttgaatacc---ga
acattcggttccattagcagagcaataaaagtatcgagcacggaccctcaatttaaagac
acagctatcgtagaatttacatcaggtgcacccattcagctcttgcaggatacattgcct
tgcaaaagacaaagcagcaatccagacattacccatcagattcagctgctttctgagctt
tatgtagctgacaaaagttcaagcttaacccactcttacttagctgagttgaaggatatt
gcaaaacgaagtgggacagaattccagaagcttttgcaagatgagttggctaaacttcaa
gaatctgctgaaattaagtctacccttgaatcacaaatagatgctgatgctcaaagcttt
caagacataaatgctaaagcccaagccgaactactagcttctgactctcatccgccaata
ccactagactctgaattgccttcttctcatggagctgattcatgtaaaatccctgatagt
ggggaaacaattgcttcaaagacacaaagtttttgcttatcccctgaacagcttaccaca
cctgaagtccagaaagtagtggttgagcatgttattaaaaacagtgccttctcttctcag
ttccatgatcgtgtcgggctaaggcctttctctgggaaactcccctgtcctccttctgag
tccgactatgacacatggaggaacaacattgagtttttccttactgacgccaccctgtct
gacaagcacacagttcgaaaaatagttgagagtctccttccaccagctgctcacatagtg
aagcatcttgggccacaagcctccccacaagactacttgcatcttcttgactctgcatac
gatactgttgatgatggagataagctttttgcacggttcttgagtactaatcaggattca
ggtgaaaagccttctatctatttacaaagactgcaaacagttttgagcaaagtggtgaaa
cgaagtgggatcgcagccagtgagtctgactgtcagttgcttaaacagttttgtaggggc
tgctggaataatgctttgattaccagccttcagcttgagcacaaaaagaagaatcccccc
tcatttgcagagctgctgtttctgctgcgcactgaggaggaccgtcaagctgctaagtct
agccggatgaaacagcatttgggcttcactaaagccaaagcacaggcaaatgctcagatg
gttgaagaatatgccactgatactgacatgccagccgctgcagacagaacacaccacact
gaaacaaacaagcttgaaaagcagattgcaaaattacaaacacaggtagcttccctgaaa
gcatccttaaacattaatgtaaatcagactccctcaaaatccagtaaaaaggtaaaaccc
aaacccaaggttcctgctgaggaacaattagagtcaaaactcaaaaaaagagccccaacc
agggtattgtttcaagtgtggtgaagatgggcacatagcgccgtcctgcagtaatgatcc
caaccctgcactagtcgaaaaaaaacgtgtggagttcagacaaaggaaacaggtctggat
gcaacagaacgaacatttaatctgaaatcagttcctgatacaggactgtcagggactagt
agtacactgaaatgtcctccggaaaagtctttgatgaaattatcagtacagtcacataac
gttgagaatcaaccccgactccctaaaggtttaattggtcaaaaatgtacagctgatgtt
aaagtgtcgggtgtgaactgtaattgcatcctcgacactgggtctcaagtgaccactgtc
tctgcttccttctatgagagttatctagcagagcagccaattcaaccaattgaaggtctt
gacattgaatgtactaatggacaaaatgtaccatacttgggctatgtgccaattagccta
aagttcccagcaaactttgtcaaagatgagcttgaaatttcgaccctagctttaatcatt
cctgatctacgcagtaacagcgacattcctgtactcattgggacaaatgcccttgatgtc
ttgtatgatgagccttgctctggcagacaatctaacagtctttcccctgtatatggctat
agacaaatccttcataccttgaagagcagaaaccatgtcagctcaacggggaagattggt
atggtgactctgaaaggcaaagtaaagaatgttatacctgctcaaggaagagttcttctt
gatggatgtgctaaggtttacgcctccaatgagtatgctgttatcgaacagccagcatta
tctaccttgcctggaggaatccttgtggaatgttgtcttgtgaccgtgcctaagcagaac
acttatacactacccgtgtgggtcagaaatgaatcagagcatgacataacactgccttca
cactgcattattgtctcaaagaaagaggttgctaacgtgaactgttgctctgcttcccct
cagccaattcatgaggatggcccatctagcctgacatttgatttcggtaattctcctctt
ccagaggaatggaagaacagagtgacacagagtctaattgcatatgcggatgtttttgct
caacacgatcttgactttgggcatacatccaaggtgaaacaccacataaaactgacagat
gaaacaccatttaagcaaaggtcccgccctatccaccctaacgattatgaggctgtaagg
agacatttgcaggctcttcttgaagctggtgtgattcgcgaatcagagtctccgtactcc
tccccaattgtggttattcgcaaaaagaatggggatatccgcctttgtattgattacaga
aagctgaattccttgacaattcgggatgcctatgcacttcccaacgttgaagaagctttc
tcctctcttacaggttccaaatggatcttaagtctggttattatcagattgaaatggaag
agtgtgacagagcaaagactgcttttgtatgtccttttgggatttttcgagtttaatcgt
atgcctcagggcatcactaacgctcctagtaccttccaaaggttaatggagaagtgcatg
ggcagtctcaatctccaggaagttttagtctttttggatgatgtaattgttttttcagcc
acattggaggagcacgaagctaggcttctccgtgtgctccagcagttaagggagtacgga
ttgaaactctctccatcaaagtgtcagtttttt
>Gypsy-201|1490461
------------------------------------------------------------
------------------------------------------------------------
------------------------------------------------------------
------------------------------------------------------------
------------------------------------------------------------
------------------------------------------------------------
------------------------------------------------------------
------------------------------------------------------------
------------------------------------------------------------
------------------------------------------------------------
------------------------------------------------------------
------------------------------------------------------------
------------------------------------------------------------
------------------------------------------------------------
------------------------------------------------------------
------------------------------------------------------------
------------------------------------------------------------
------------------------------------------------------------
------------------------------------------------------------
------------------------------------------------------------
------------------------------------------------------------
------------------------------------------------------------
------------------------------------------------------------
------------------------------------------------------------
------------------------------------------------------------
------------------------------------------------------------
------------------------------------------------------------
------------------------------------------------------------
------------------------------------------------------------
------------------------------------------------------------
------------------------------------------------------------
------------------------------------------------------------
------------------------------------------------------------
------------------------------------------------------------
------------------------------------------------------------
------------------------------------------------------------
------------------------------------------------------------
------------------------------------------------------------
------------------------------------------------------------
------------------------------------------------------------
------------------------------------------------------------
------------------------------------------------------------
------------------------------------------------------------
------------------------------------------------------------
------------------------------------------------------------
------------------------------------------------------------
------------------------------------------------------------
------------------------------------------------------------
------------------------------------------------------------
------------------------------------------------------------
------------------------------------------------------------
------------------------------------------------------------
------------------------------------------------------------
------------------------------------------------------------
------------------------------------------------------------
------------------------------------------------------------
------------------------------------------------------------
------------------------------------------------------------
------------------------------------------------------------
------------------------------------------------------------
------------------------------------------------------------
------------------------------------------------------------
------------------------------------------------------------
------------------------------------------------------------
------------------------------------------------------------
------------------------------------------------------------
------------------------------------------------------------
------------------------------------------------------------
------------------------------------------------------------
------------------------------------------------------------
------------------------------------------------------------
------------------------------------------------------------
----------------------------------------tgtaacccccatagaaatgg
gtttaccaaacagtttagtcacctatgggttcctgtagaaggcgctccgcaacttctaga
gttct----agaaagaaagccgtttttccttttcttttcttgttgacacagtcagggaat
gttcctg-aacatgcacgcggtcgagctttgagttgat----ataaaccagtgaattgt-
--gctgtatttttgtttattttaacttagaagttaatctt-------------tacttag
aacatcacttgaagcat----------cgactgaactacacttttgaccattttgatctt
tctct-------------------------------------------------------
------------------------------------------------------------
------------------------------------------------------------
------------------------------------------------------------
------------------------------------------------------------
------------------------------------------------------------
------------------------------------------------------------
------------------------------------------------------------
------------------------------------------------------------
----------------------------------------------gattg--ttttttt
ttctgttgagaattaaaatggaacaaaagatggcgagcccagcccagttagtgtaaaatg
gggcataacggtcatgaaagtggtgtggccagccgtgagatctgtgacagtgtgagctga
tcagctgaattgttcgttaacccagccgataaggagattcatctatttcatcag--tacc
ggtaggaataatccatttattcaacacacctacatccaaggggcggaagcattcacgtga
agttt------tattttgggaccagac-----tgttggactgtttagtttg--tatacca
cattgagaaactgatattgaactttgactcaattacg-----------------------
------------------------------------------------------------
------------------------------------------------------------
------------------------------------------------------------
------------------------------------------------------------
------------------------------------------------------------
------------------------------------------------------------
------------------------------------------------------------
------------------------------------------------------------
------------------------------------------------------------
------------------------------------------------------------
------------------------------------------------------------
------------------------------------------------------------
------------------------------------------------------------
------------------------------------------------------------
------------------------------------------------------------
------------------------------------------------------------
------------------------------------------------------------
------------------------------------------------------------
------------------------------------------------------------
------------------------------------------------------------
------------------------------------------------------------
------------------------------------------------------------
------------------------------------------------------------
------------------------------------------------------------
------------------------------------------------------------
------------------------------------------------------------
------------------------------------------------------------
------------------------------------------------------------
------------------------------------------------------------
------------------------------------------------------------
------------------------------------------------------------
------------------------------------------------------------
------------------------------------------------------------
------------------------------------------------------------
------------------------------------------------------------
------------------------------------------------------------
------------------------------------------------------------
------------------------------------------------------------
------------------------------------------------------------
------------------------------------------------------------
------------------------------------------------------------
------------------------------------------------------------
------------------------------------------------------------
------------------------------------------------------------
------------------------------------------------------------
------------------------------------------------------------
------------------------------------------------------------
------------------------------------------------------------
------------------------------------------------------------
------------------------------------------------------------
------------------------------------------------------------
------------------------------------------------------------
------------------------------------------------------------
------------------------------------------------------------
------------------------------------------------------------
------------------------------------------------------------
------------------------------------------------------------
------------------------------------------------------------
------------------------------------------------------------
------------------------------------------------------------
------------------------------------------------------------
------------------------------------------------------------
---------------------------------
>Gypsy-201|1786416
------------------------------------------------------------
------------------------------------------------------------
------------------------------------------------------------
------------------------------------------------------------
------------------------------------------------------------
------------------------------------------------------------
------------------------------------------------------------
------------------------------------------------------------
------------------------------------------------------------
------------------------------------------------------------
------------------------------------------------------------
------------------------------------------------------------
------------------------------------------------------------
------------------------------------------------------------
------------------------------------------------------------
------------------------------------------------------------
------------------------------------------------------------
------------------------------------------------------------
------------------------------------------------------------
------------------------------------------------------------
------------------------------------------------------------
------------------------------------------------------------
------------------------------------------------------------
------------------------------------------------------------
------------------------------------------------------------
------------------------------------------------------------
------------------------------------------------------------
------------------------------------------------------------
------------------------------------------------------------
------------------------------------------------------------
------------------------------------------------------------
------------------------------------------------------------
------------------------------------------------------------
------------------------------------------------------------
------------------------------------------------------------
------------------------------------------------------------
------------------------------------------------------------
------------------------------------------------------------
------------------------------------------------------------
------------------------------------------------------------
------------------------------------------------------------
------------------------------------------------------------
------------------------------------------------------------
------------------------------------------------------------
------------------------------------------------------------
------------------------------------------------------------
------------------------------------------------------------
------------------------------------------------------------
------------------------------------------------------------
------------------------------------------------------------
------------------------------------------------------------
------------------------------------------------------------
------------------------------------------------------------
------------------------------------------------------------
------------------------------------------------------------
------------------------------------------------------------
------------------------------------------------------------
------------------------------------------------------------
------------------------------------------------------------
------------------------------------------------------------
------------------------------------------------------------
------------------------------------------------------------
------------------------------------------------------------
------------------------------------------------------------
------------------------------------------------------------
------------------------------------------------------------
------------------------------------------------------------
------------------------------------------------------------
------------------------------------------------------------
------------------------------------------------------------
------------------------------------------------------------
------------------------------------------------------------
----------------------------------------tgtgacccccatagaaatgg
gcttactaaacgg-----------------------------------------------
------------------------------------------------------------
------------------------------------------------------------
-----------tcatttatttaaatgtagaagttaatatt-------------tactcag
aacatcacttgaaacat----------cgactaaactacacttttgatgatttggatctt
tctccg------------------------------------------------------
------------------------------------------------------------
------------------------------------------------------------
------------------------------------------------------------
------------------------------------------------------------
------------------------------------------------------------
------------------------------------------------------------
------------------------------------------------------------
------------------------------------------------------------
-----------------------------------------------------atttttt
ttctgttgaaatttaaaatggaactaaagatggcgagcccagcccagtgagt--------
----gtaacggtcatgaaagtggtgtggccagccgcaagatctgttacagtgtgagctga
tcagctgaatcatttgttaacccggccaataaggagatttatcgatttcatcgg--taca
ggtaggaatatgccaattatttaacacacctccatccaaggagctg-ggcattcgtgtga
aatccaagttgtgctttgaaacctgac-----tgttggactgtttggttcgtatatacca
cattgaagaactgatatttaactctgactcaattaattactggaggatccatctgaac--
-aaaagctc--tgaccaaatgggtgtatttac-ttaccatgtgttatttcat--ttcatt
tggaagcttttcatttcctttctttcaacacc-----tttcttttcttttattttcttac
tggagtactttattgatgtttagattgtttattg-tgagttttctgcaatacatcagtta
ttttttcaactccctcatccttcattaagctacccctgtggaacctagatatattgtggt
actcatagtgctgggccaagtctaaaagtgttaca-------------------------
------------------------------------------------------------
------------------------------------------------------------
------------------------------------------------------------
------------------------------------------------------------
------------------------------------------------------------
------------------------------------------------------------
------------------------------------------------------------
------------------------------------------------------------
------------------------------------------------------------
------------------------------------------------------------
------------------------------------------------------------
------------------------------------------------------------
------------------------------------------------------------
------------------------------------------------------------
------------------------------------------------------------
------------------------------------------------------------
------------------------------------------------------------
------------------------------------------------------------
------------------------------------------------------------
------------------------------------------------------------
------------------------------------------------------------
------------------------------------------------------------
------------------------------------------------------------
------------------------------------------------------------
------------------------------------------------------------
------------------------------------------------------------
------------------------------------------------------------
------------------------------------------------------------
------------------------------------------------------------
------------------------------------------------------------
------------------------------------------------------------
------------------------------------------------------------
------------------------------------------------------------
------------------------------------------------------------
------------------------------------------------------------
------------------------------------------------------------
------------------------------------------------------------
------------------------------------------------------------
------------------------------------------------------------
------------------------------------------------------------
------------------------------------------------------------
------------------------------------------------------------
------------------------------------------------------------
------------------------------------------------------------
------------------------------------------------------------
------------------------------------------------------------
------------------------------------------------------------
------------------------------------------------------------
------------------------------------------------------------
------------------------------------------------------------
------------------------------------------------------------
------------------------------------------------------------
------------------------------------------------------------
------------------------------------------------------------
------------------------------------------------------------
------------------------------------------------------------
------------------------------------------------------------
---------------------------------
>Gypsy-201|1899907
------------------------------------------------------------
-------------------------------------attggcaga--------------
------------------------------------------------------------
------------------------------aggtgatcaag-------------------
------------------------------------------------------------
------------------------------------------------------------
-------------------------------------------------tgctggtgagg
aatttg------------------------------------------------------
---------------------------------------------tggttgcggaataaa
cac---------------------------------------------------------
----------------------------------------------------------aa
actcgctgataaa-----------------------------------------------
------------------------------------------------------------
-------------tgggagtccagtgtttatg----------------------------
------------------------------------------------------------
-----------------------------------aagttttaaggaaaat---------
------------------------------------------------------------
------------------------------------------------------------
------------------------------------------------------------
------------------------ggaagat-----------------------------
------------------------------------------------------------
------------------------------------------------------------
--------------------------------------------ctgcctgtgtataccg
ta----------------------------------------------------------
------------------------------------------------------------
-----------------cagcccattggtggggatggt----------------------
------------------------------------------------------------
----------------------------------------------------------cc
acagagaact--------------------------------------------------
---------ctacacagagat---------------------------------------
-------------cttttgctcccttgtggtgagttg-----------------------
------------------------------------------------------------
-----------------------------------------------------------t
gtgagcctgaagttgaacagagtaa-----------------------------------
--------------------------------------gcccaaagtacgactcccaaag
ac-----aagaagt-------cagtctcaaccccatgaggaaaactctgactctgaggat
gacatattgttttatcccattacatc----------------------------------
------------------------------------------------------------
-----------------atccattcttcccaaagaaagattgg-----------------
------------------------------------tccaaagatatgatacc-------
---------------------------------------ccaatgacaatggaatcctca
aaaacacgagttg--------------------------cacaattgaccccccagcttc
aaga-----tcaactgcccaaagaccctat------------------------------
--------------------aaagctaactggagaaactgtatt----------------
------------------------------------------------------------
------------------------------------------------------------
-------gatgtcaaatgcttcagatgggaaactttgtactg------------------
------------------------------------------------------------
--atacgttcaggagt-----gaatcagatgt----------------------------
--------------------------------------atgcaatgag------------
------------------------------------------------------------
------------------------tactcagttcctactgctgatggtgaagaggtgtca
tctgtcgta---------------------------------------------------
------------------------------------------------------------
------------------------------ctagacaatgcaaggaccgaa---------
------------------------------------------------------------
---------------gatcttgagc-----------aagacaatgttcaggaaatgatgg
taac----------------------------aaatagtgaagcagacaaagaga-----
-------------------------------atactgctctggcgaacactcattctgac
------------------------------------------------------------
------------gataaagtagttgacacaaaaagttatgagcaggattccactagaatt
gatacaccagataaaacaccag-accctatgcgcagatctgagca---------------
----------------------------aactcgaagaccac------------------
-------ctggtcgcttt-------------------cactaccctgaattaggaaaacc
cct-------------------------aatatcttttgc--------------------
------------------------------tcagagtctattagaaagcttt--------
------------------------------------------------------------
---aatggggcacttaacactat-------------------------------------
------------------------------------------------------------
------------------------------------------taatgattatgatatttc
ccctgttcatatagtttaggg----------------caaataggtcaagcat-------
-----------------------------gaagggactcatgcagagt------------
----------------aaagaggggagg-----------gtgtaacccccatagaaatgg
gtttaccaaactg---agttacctatgggttcctgtagagggcgctccccaacttctaga
g------------agaaagtcggttttcctttcctt---ttgtggacacagtcagtgaat
gttcctg-aacatgcacgcgggagagctttgagtttat----ataaaccagtgaattgt-
--gctgtattttcgtttattataatttagaagttaatctt-------------tactcca
agcatcacttgaaacat----------cgactgaactacacttttgatgattttgatctt
tctccggtgagtgagcaatcgttagcaggttacttttgttaatcattaactggagctaag
cagaagttttcgttgttaaatgaatgcaatctattttaaaaaaccaatcggggaggggag
gaatttgataatatagtac---ttaaatcattcttggtataagagttatgagatatttag
atgttgttatgattgtttgcattgaagatattgtgtttgcatctgttaagagctaagtat
gactagtttaagctatgtgcatattgtacgctgtgtgtaactaaatactaatgtctaaat
attcatataaaaacgaaataatataattaaattaagtgtataattgggtaatttcatcca
accttaatttataacaaagaaaagatatgttataaagaatataaaagagggaacaactat
gtaatgctatttacactcataatg-----------tgtgttatgtaatgcaattcatttt
gaaacatgtttgagaaattgtttagtgcatcccaagtatatctgtggatattggttacac
tacattaagaactgaac------ctttgttttttctacactgtgtagattgttttttttt
ttctgttgagaattaagatggaacaaaagatggcgagcccagcccagtgag---------
----gtaacgatcatgaaagtggtgtggccagccgcgagatctgttacagtgtgagcaga
tcagctgaattgttcgttaatccagccgataaggagattcctctatttcattgg--tacc
ggtaggaatattccatttattcaacgcacctacatccgaggagcggaagcattcacgtga
acttt------tgtgttgggacctgac-----tgttggactgtttggttcg--taaacca
cattgaggaactgaaattgaactttaactcaattacgtacaggagcatccgtctaaaa--
-aaaagcacatcgaccaaacgagtgtattgac-ttacattgggttatttcat--ttaatt
tggaggctttttcatgtttttctttcaactca-----tttattttattttatatccttat
tggagtactccattgatgtttaaattgtttattg-tgagttttctgcaataaatcagtta
attgttcaattccctcatccttcattgagctactcctgtggaacctagatatattgtggt
actaatagggctggtccaaatctaaaagtgctaca-------------------------
------------------------------------------------------------
------------------------------------------------------------
------------------------------------------------------------
------------------------------------------------------------
------------------------------------------------------------
------------------------------------------------------------
------------------------------------------------------------
------------------------------------------------------------
------------------------------------------------------------
------------------------------------------------------------
------------------------------------------------------------
------------------------------------------------------------
------------------------------------------------------------
------------------------------------------------------------
------------------------------------------------------------
------------------------------------------------------------
------------------------------------------------------------
------------------------------------------------------------
------------------------------------------------------------
------------------------------------------------------------
------------------------------------------------------------
------------------------------------------------------------
------------------------------------------------------------
------------------------------------------------------------
------------------------------------------------------------
------------------------------------------------------------
------------------------------------------------------------
------------------------------------------------------------
------------------------------------------------------------
------------------------------------------------------------
------------------------------------------------------------
------------------------------------------------------------
------------------------------------------------------------
------------------------------------------------------------
------------------------------------------------------------
------------------------------------------------------------
------------------------------------------------------------
------------------------------------------------------------
------------------------------------------------------------
------------------------------------------------------------
------------------------------------------------------------
------------------------------------------------------------
------------------------------------------------------------
------------------------------------------------------------
------------------------------------------------------------
------------------------------------------------------------
------------------------------------------------------------
------------------------------------------------------------
------------------------------------------------------------
------------------------------------------------------------
------------------------------------------------------------
------------------------------------------------------------
------------------------------------------------------------
------------------------------------------------------------
------------------------------------------------------------
------------------------------------------------------------
------------------------------------------------------------
---------------------------------
>Gypsy-201|1899908
ctaagtgtgaactcttgaaacagttttgtaggggctgctggaataatgctttgattacca
gccttcagcttgagcacaaaaagaagaatcccccttcatttgcagagctgctgtttctgc
tgcgcactgaggaggaccgtcaagctgctaagtctagccggatgaaacagcatttgggct
tcactaaagccaaagcacaggcaaatgctcagatggttgaagaatatgccactgatactg
acatgccagtcgctgcagacagaacacaccacactgaaacaaacaagcttgaaaagcaga
ttgcaaaattacaaacacaggtagcttccctgaaagcatccttaaacattaatgtaaatc
agactccctcaaaatccagtaaaaaggtaaaacccaaacccaaggttcctgctgaggaac
aattagagtcaaaactcaacaaagagccccgaccagggtattgtttcaagtgtggtgagg
atgggcacatagcgccttcctgcagtaatgatcccaaccctgcactggtcgaaaaaaaaa
cgtgtggagttcagacaaaggaaacaggtctggatgcaacagaaagaacatttaaactga
aatcagttcctgatacaggactgtcagggactagtagtacactgaaatgtcctccggaaa
agtctttgatgaaattgtcagtacagtcacataacgttgagaatcaaccccaactcccta
aaggtttaattggtcaaaaatgtacggctgatgttatagtgtcgggtgtgaactgtaatt
gcatcctcgacactgggtctcaagtgaccatggtctctgcttccttctttgagagttatc
tagcagagcagccaattcaaccaattgaaggtcttgacattgaaggtgctaatagacaaa
atgtaccatacttgggctatgtgcctattagtctaaagtttccagcaaactttgtcaaag
atgagcctgaaatttcgaccctagctttaattattcctgatctacgcagtaacagcgaca
ttcctgtactcattgggacaaatgcccttgatgtcttgtatgatcagcattgctctggca
gacagcctaacagtctttcccctgtatatggctatagacaaatccttcatactttgaaga
gcagaaaccatgtcagctcaacggggaagattggtatggtgactctgaaaggcaaagtaa
agaatgttatacctgctcaaggaagagttcttcttgatggatgtgctaaggtttacgcct
ccaatgagtatgctattatcgaacagccagcattatctaccttgcctggaggaatccttg
tggaatgttgtcttgtgaccctgcctaagcagaacacttatacactacccgtgtgggtca
gaaatgaatcagagcatgacataacactgccttcacactgcattattgctgaacttcaca
atcctgagataattcgcgataatctgtcagtctcaaagaaagaggttgctaacttgaact
gttgctctgtttcccctcagccaattcatgaggatggcacatctagcctgacatttgatt
tcggtaattctcctcttccagaggaatagaagaacagagtgacacagagtctaattgcat
atgcggatgtttttgctcaacacgatcttgactttgggcatacatccaaggtaagacacc
acataaaactgacagatgaaacaccatttaagcaaaggtcctgccctatccaccctaacg
attatgaggctgtaaggagacatttgcaggctcttcttgaagctggtgtgattcgcgaat
cagagtctccgtactcctccccaattgtggttattcgcaaaaagaatggggatatccgcc
tttgtattgattacagaaagctaaattccttgacaattcgggatgcctatgcacttcccg
ctttctccactcttacaggttccaaatggttttcagtaatggatcttaagtctggttatt
atcagattgaaatggaagagtgtgacagagcaaagaatgcttttgtatgtcctttgggat
ttttcgagcttaatcgtatgcctcagggcatcactaacgctcctagtac--cttccaaag
gttaatggagaagtgcatgggcagtctcaatctca--aggaagttttagtctttttggat
gatgtaattgttttttcagccacattggaagagcacgaagctaggcttctccgtgtgctc
cagcagttatgggagtacagattgaaactctctccatcaaagtgtcagttttttcaaaca
tctgtgtgttatctaggacacatagtttccaatagaggggtggaaacagatcctaataaa
gtcagtgctatacacacctggcctagaccccaaacccttaaagagctaaaatcattcttg
gggttctcggggtactatcgtcgatttgtagaaggctattccaggatagtaaaacccttg
aacgaactcactaaaggctatccgccttgtaagaagggcaaaagtccaccaccttgccca
aagggatactttagtgtcaaagagccttttgcaaatcattggacacctgcttgtgaaaaa
gcttttgagaccattaaagaaaagcttacaacggcacctgtgcttggatttgccaacccg
agacttccgtatgtccttcacactgatgcgagtatttctggcttgggggcagctctttac
caagaacaagagggagatatgcgggttattgcttatgcaagcaggggactttcatcgagt
gagaagcgatatccagcccataagttggaatttcttgcattaaaatgggctgttgtcgag
aaattccaagactatctgtatgggaatactttcacagtaataaccgccaataacccgttg
acatacatcctgaagtctgcaaaactggatgctgctggctatcgctggttggcagcactt
tctacatttgattttaacattaagtatcgggctggcaaatgcaaccaggatgctgatggc
ctgtccaggtggcctcataaaactttggaggatgatcatgcctcattggaagaaaagaaa
agaatgaaactgtttgcctctcatcatctgtcttcatcttcagatcatcaagatgtgcaa
tctgacacagttcgtgctttatatcaccgtcatcttttaagtgaggctgatgatggctta
ccttccatcacattggtgaagtcccttgccttgcaggctgatgccgtgccttctgctttt
gtaagctcagaaattgggtgtcccactatcccaacttacacagaggcagagctccagcat
catcaaaaatctgatccaataatcggccatgttgttaatcttttagagacaggaagggag
gctagtgccgatgttaatcttgagcatttggagcttaagcttttgcttaaagaatggagg
aggctgttgttgaaagatggtcttctttacagaactcgtcaatctgacaatgacatccaa
taccagtttgtggttcctacatcattaagatctactattctccagtgcgttcatgatgat
atggggcacatgggtttggatagaactcttgatttagttcggtcaaggttctattggcct
aaaatggccgtagatgtagagaacaagataaagaaatgtggacgttgtgtccgcagaa--
-agacaccacctacgaagtcagcacctcttgtgaatatccagacaactcgccctatggaa
ttagtatgcatggactatctttccctggagcccgatagtcacaatattgcgaacatctta
gtcgttactgatcattttacaaaatatgcggtagcaataccgacaaaagatcaaaaagct
actacggtcactaaggtcttatgggagcaatattttgtgcactatgggtttccagagcgg
ctgcttagtgatcagggtagagatttcgagtcggagcttatcaaagaactttgtgcccta
gtgggtattaccaaagtccgcactagtccatatcaccagaggggaaacccggtcgaacgt
ttcaatcgaacgcttcttagtatgttgggctctcttagtgacaaaaaaaaagtcactggc
gagattttgttaagcctctagcccacgcatacaattgtaccaagaacgaggtcactgggt
ttagcccctatcagttaatgtttgggcgtcagccccggctcccagtgggcatagcatttt
gcttgcctgttaaagatggtgctccaaaatcacattcccagtatgtgaagaattttaggc
ccgactcgaagaaagctatcagatcgctaaaaagaattcacaaaaggtggctgaaagaaa
caagcgacattttgacaaagcagtgagagagtcaacattgtgtaacccccatagaaatgg
gtttaccaaactg--tagttacctatgggttcctgtag-------------acttctaga
g------------agaaagtcggttttcctttcctt---ttgtggacacagtcagtgaat
gttcctg-aacatgcacgcgggagagctttgagtttat----ataaaccagtgaattgt-
--gctgtattttcgtttattataatttagaagttaatctt-------------tactcca
aacatcacttgaaacat----------cgactgaactacacttttgatgattttgatctt
tctccggtgagtgagcaatcgttagcaggttacttttgttaatcattaactggagctaag
cagaagttttcgttgttaaatgaatgcaatctattttaaaaaaccaatcggggaggggag
gaatttgataatatagtac---ttaaatcattcttggtataagagttatgagatatttag
atgttgttatgattgtttgcattgaagatattgtgtttgcatctgttaagagctaagtat
gactagtttaagctatgtgcatattgtacgctgtgtgtaactaaatactaatgtctaaat
attcatataaaaacgaaataatataattaaattaagtgtataattgggtaatttcatcca
accttaatttataacaaagaaaagatatgttataaagaatataaaagagggaacaactat
gtaatgctatttacactcataatg-----------tgtgttatgtaatgcaattcatttt
gaaacatgtttgagaaattgtttagtgcatcccaagtatatctgtggatattggttacac
tacattaagaactgaac------ctttgttttttctacactgtgtagattg-tttttttt
ttctgttgagaattaagatggaacaaaagatggcgagcccagcccagtgag---------
----gtaacgatcatgaaagtggtgtggccagccgcgagatctgttacagtgtgagcaga
tcagctgaattgttcgttaatccagccgataaggagattcctctatttcatcgg--tacc
ggtaggaatattccatttattcaacgcacctacatccgaggagcggaagcattcacgtga
acttt------tgtgttgggacctgac-----tgttggactgtttggttcg--taaacca
cattgaggaactgaaattgaactttaactcaattacgtacaggagcatccgtctaaaa--
-aaaagcacatcgaccaaacaagtgtattgac-ttacattgggttatttcat--ttaatt
tggaggctttttcatgtttttctttcaactca-----tttattttattttatatccttat
tggagtactccattgatgtttaaattgtttattg-tgagttttctgtaataaatcagtta
attgttcaactccctcatccttcattgagctactcctgtggaacctagatatattgtggt
actaatagggctggtccatatctaaaagtgctacataaacgtggcgagctagccaggagg
agtttaagcttgttttcggttgaatgttcaacaattaacttttttattgcactcatttga
aatcattggtaactgcttatagcaaaataaattgattgtcaaaaagacaacaaaaaaaaa
caaagaaaaacaacaacaatggaaggaattcagtcagaaaatgttaaagtacctaattca
cttttaataggtggatgaactgggggtgaggaagataatgaagtttttgagtacttagga
acattcgcttccattagcagagcaataaaagtatcgagcacggaccctcaatttaaagac
acagctatcgtagaatttacatcaggtgcacccattcagctcttgcaggatacattgcct
tgcaaaagacaaagcagcaatccagacattacccatcagattcagctgctttctgagctt
tatgtagctgacaaaagttttagcttaacccactcttacttagcaaagttgaaggatatt
gcaaaacgaagtgggacagaattccagaagcttttgcaagatgagttggctaaacttcaa
gaatctgctgaaattaagtctacccttgaatcacaaatagatgctgatactcaaagcttt
caagacacaaatgctaaagcccaagccgaactactagcttctgactctcatccgccaata
ccactagactctgaattgccttcttctcatggagctgattcatgtcaaatccctgatagt
ggggaaacatttgcttcaaagacacaaagtttttgcttatcccctgaacagcttaccaca
cctgaagtccagaaagtagtggttgagcacgttattaaaatcagtgccttctcttctcag
ttccatgatcgtgtctggctaaggcctttctctgggaatctcccctgtcctccttctgag
tccgactatgacacatggcgcaacaacattgagtttttccttactgacgccaccctgtct
gacaagcacacagtttgaaaaatagttgagagtctccttccaccagctgctcacatagtg
aagcctcttgggcgacaagcctccccacaagactaattgcatcttcttgactctgcatac
gatactgttgatgatggagatgagctttttgcacggttcttgagtactaatcaagattca
ggtgaaaagccttctatctatttacaaagactgcagaaagttttgagcaaagtggtgaaa
cgaagtgggatcgcagccagtgag------------------------------------
------------------------------------------------------------
------------------------------------------------------------
------------------------------------------------------------
------------------------------------------------------------
------------------------------------------------------------
------------------------------------------------------------
------------------------------------------------------------
------------------------------------------------------------
------------------------------------------------------------
------------------------------------------------------------
------------------------------------------------------------
------------------------------------------------------------
------------------------------------------------------------
------------------------------------------------------------
------------------------------------------------------------
------------------------------------------------------------
------------------------------------------------------------
------------------------------------------------------------
------------------------------------------------------------
------------------------------------------------------------
------------------------------------------------------------
------------------------------------------------------------
------------------------------------------------------------
------------------------------------------------------------
------------------------------------------------------------
------------------------------------------------------------
------------------------------------------------------------
------------------------------------------------------------
------------------------------------------------------------
------------------------------------------------------------
------------------------------------------------------------
------------------------------------------------------------
------------------------------------------------------------
------------------------------------------------------------
------------------------------------------------------------
------------------------------------------------------------
---------------------------------
>Gypsy-201|1986816
------------------------------------------------------------
------------------------------------------------------------
------------------------------------------------------------
------------------------------------------------------------
------------------------------------------------------------
------------------------------------------------------------
------------------------------------------------------------
------------------------------------------------------------
------------------------------------------------------------
------------------------------------------------------------
------------------------------------------------------------
------------------------------------------------------------
------------------------------------------------------------
------------------------------------------------------------
------------------------------------------------------------
------------------------------------------------------------
------------------------------------------------------------
------------------------------------------------------------
------------------------------------------------------------
------------------------------------------------------------
------------------------------------------------------------
------------------------------------------------------------
------------------------------------------------------------
------------------------------------------------------------
------------------------------------------------------------
------------------------------------------------------------
------------------------------------------------------------
------------------------------------------------------------
------------------------------------------------------------
------------------------------------------------------------
------------------------------------------------------------
------------------------------------------------------------
------------------------------------------------------------
------------------------------------------------------------
------------------------------------------------------------
------------------------------------------------------------
------------------------------------------------------------
------------------------------------------------------------
------------------------------------------------------------
------------------------------------------------------------
------------------------------------------------------------
------------------------------------------------------------
------------------------------------------------------------
------------------------------------------------------------
------------------------------------------------------------
------------------------------------------------------------
------------------------------------------------------------
------------------------------------------------------------
------------------------------------------------------------
------------------------------------------------------------
------------------------------------------------------------
------------------------------------------------------------
------------------------------------------------------------
------------------------------------------------------------
------------------------------------------------------------
------------------------------------------------------------
------------------------------------------------------------
------------------------------------------------------------
------------------------------------------------------------
------------------------------------------------------------
------------------------------------------------------------
------------------------------------------------------------
------------------------------------------------------------
------------------------------------------------------------
------------------------------------------------------------
------------------------------------------------------------
------------------------------------------------------------
------------------------------------------------------------
------------------------------------------------------------
------------------------------------------------------------
------------------------------------------------------------
------------------------------------------------------------
----------------------------------------ttcaactcattta-------
------------------------------------------------------------
------------------------ttttattttattttattatcggagtactccattgat
gttt----aaattgttt--------attgtgagttttctgcaataaatcagttaattgtt
caactccctcatccttcattgtgctactccagtggaacctagatatattgtggtactaat
agtgctggtccaaatctaaaagtgctacaactgaacgacacttttgatgattttgatctt
tctcc-------------------------------------------------------
------------------------------------------------------------
------------------------------------------------------------
------------------------------------------------------------
------------------------------------------------------------
------------------------------------------------------------
------------------------------------------------------------
------------------------------------------------------------
------------------------------------------------------------
----------------------------------------------gattg-tttttttt
ttttgttaagaattaagatggaacaaaagatggcgagcccagcccagtgagt--------
----gtaacgatcatgaaagtggtgtggccagccgcgagatctgttacagtgtgagctga
tctgctgaattgttcgttaatccagccgataaggagattcatctatttcatcgg--tacc
ggtaggaatattccatttattcaacgcacctacat-caaggagcggaagcattcacgtga
acttt------tgttttgggacctgac-----tgttggactgtttggttcg--tatacca
cattgaggaactgatattgaactttgactcaattacgtacaggagcatccgtctaaaaaa
aaaaaaagcatcgaccgaacgagtgtattgac-ttacattgggttatttcat--ttaatt
tggaagcttttcatgttttttct-------------------------------------
------------------------------------------------------------
------------------------------------------------------------
------------------------------------------------------------
------------------------------------------------------------
------------------------------------------------------------
------------------------------------------------------------
------------------------------------------------------------
------------------------------------------------------------
------------------------------------------------------------
------------------------------------------------------------
------------------------------------------------------------
------------------------------------------------------------
------------------------------------------------------------
------------------------------------------------------------
------------------------------------------------------------
------------------------------------------------------------
------------------------------------------------------------
------------------------------------------------------------
------------------------------------------------------------
------------------------------------------------------------
------------------------------------------------------------
------------------------------------------------------------
------------------------------------------------------------
------------------------------------------------------------
------------------------------------------------------------
------------------------------------------------------------
------------------------------------------------------------
------------------------------------------------------------
------------------------------------------------------------
------------------------------------------------------------
------------------------------------------------------------
------------------------------------------------------------
------------------------------------------------------------
------------------------------------------------------------
------------------------------------------------------------
------------------------------------------------------------
------------------------------------------------------------
------------------------------------------------------------
------------------------------------------------------------
------------------------------------------------------------
------------------------------------------------------------
------------------------------------------------------------
------------------------------------------------------------
------------------------------------------------------------
------------------------------------------------------------
------------------------------------------------------------
------------------------------------------------------------
------------------------------------------------------------
------------------------------------------------------------
------------------------------------------------------------
------------------------------------------------------------
------------------------------------------------------------
------------------------------------------------------------
------------------------------------------------------------
------------------------------------------------------------
------------------------------------------------------------
------------------------------------------------------------
------------------------------------------------------------
------------------------------------------------------------
------------------------------------------------------------
---------------------------------
>Gypsy-201|1986817
------------------------------------------------------------
------------------------------------------------------------
------------------------------------------------------------
------------------------------------------------------------
------------------------------------------------------------
------------------------------------------------------------
------------------------------------------------------------
------------------------------------------------------------
------------------------------------------------------------
------------------------------------------------------------
------------------------------------------------------------
------------------------------------------------------------
------------------------------------------------------------
------------------------------------------------------------
------------------------------------------------------------
------------------------------------------------------------
------------------------------------------------------------
------------------------------------------------------------
------------------------------------------------------------
------------------------------------------------------------
------------------------------------------------------------
------------------------------------------------------------
------------------------------------------------------------
------------------------------------------------------------
------------------------------------------------------------
------------------------------------------------------------
------------------------------------------------------------
------------------------------------------------------------
------------------------------------------------------------
------------------------------------------------------------
------------------------------------------------------------
------------------------------------------------------------
------------------------------------------------------------
------------------------------------------------------------
------------------------------------------------------------
------------------------------------------------------------
------------------------------------------------------------
------------------------------------------------------------
------------------------------------------------------------
------------------------------------------------------------
------------------------------------------------------------
------------------------------------------------------------
------------------------------------------------------------
------------------------------------------------------------
------------------------------------------------------------
------------------------------------------------------------
------------------------------------------------------------
------------------------------------------------------------
------------------------------------------------------------
------------------------------------------------------------
------------------------------------------------------------
------------------------------------------------------------
------------------------------------------------------------
------------------------------------------------------------
------------------------------------------------------------
------------------------------------------------------------
------------------------------------------------------------
------------------------------------------------------------
------------------------------------------------------------
------------------------------------------------------------
------------------------------------------------------------
------------------------------------------------------------
------------------------------------------------------------
------------------------------------------------------------
------------------------------------------------------------
------------------------------------------------------------
------------------------------------------------------------
------------------------------------------------------------
------------------------------------------------------------
------------------------------------------------------------
------------------------------------------------------------
------------------------------------------------------------
----------------------------------------tgtaacccccatagaaatgg
gtttaccaaacagtgtagtcaccaatgggttcctgtagagggcgctccccaacttctaga
g------------agaaagccggttttccttttctt---ttgtggacacagtcagtgaat
gttcctg-aacatgcacgcgggagagctttgagtttat----ataaaccagtgaattgt-
--gctgtattttcgtttattttaatttagaagttaatctt-------------tactcca
aacat---------cat----------cgactgaacgacactttt---------------
------------------------------------------------------------
------------------------------------------------------------
------------------------------------------------------------
------------------------------------------------------------
------------------------------------------------------------
------------------------------------------------------------
------------------------------------------------------------
------------------------------------------------------------
------------------------------------------------------------
------------------------------------------------------------
------------------------------------------------------------
------------------------------------------------------------
------------------------------------------------------------
------------------------------------------------------------
------------------------------------------------------------
------------------------------------------------------------
------------------------------------------------------------
------------------------------------------------------------
------------------------------------------------------------
------------------------------------------------------------
------------------------------------------------------------
------------------------------------------------------------
------------------------------------------------------------
------------------------------------------------------------
------------------------------------------------------------
------------------------------------------------------------
------------------------------------------------------------
------------------------------------------------------------
------------------------------------------------------------
------------------------------------------------------------
------------------------------------------------------------
------------------------------------------------------------
------------------------------------------------------------
------------------------------------------------------------
------------------------------------------------------------
------------------------------------------------------------
------------------------------------------------------------
------------------------------------------------------------
------------------------------------------------------------
------------------------------------------------------------
------------------------------------------------------------
------------------------------------------------------------
------------------------------------------------------------
------------------------------------------------------------
------------------------------------------------------------
------------------------------------------------------------
------------------------------------------------------------
------------------------------------------------------------
------------------------------------------------------------
------------------------------------------------------------
------------------------------------------------------------
------------------------------------------------------------
------------------------------------------------------------
------------------------------------------------------------
------------------------------------------------------------
------------------------------------------------------------
------------------------------------------------------------
------------------------------------------------------------
------------------------------------------------------------
------------------------------------------------------------
------------------------------------------------------------
------------------------------------------------------------
------------------------------------------------------------
------------------------------------------------------------
------------------------------------------------------------
------------------------------------------------------------
------------------------------------------------------------
------------------------------------------------------------
------------------------------------------------------------
------------------------------------------------------------
------------------------------------------------------------
------------------------------------------------------------
------------------------------------------------------------
------------------------------------------------------------
------------------------------------------------------------
------------------------------------------------------------
------------------------------------------------------------
------------------------------------------------------------
---------------------------------
>Gypsy-201|2087779
------------------------------------------------------------
------------------------------------------------------------
------------------------------------------------------------
------------------------------------------------------------
------------------------------------------------------------
------------------------------------------------------------
------------------------------------------------------------
------------------------------------------------------------
------------------------------------------------------------
------------------------------------------------------------
------------------------------------------------------------
------------------------------------------------------------
------------------------------------------------------------
------------------------------------------------------------
------------------------------------------------------------
------------------------------------------------------------
------------------------------------------------------------
------------------------------------------------------------
------------------------------------------------------------
------------------------------------------------------------
------------------------------------------------------------
------------------------------------------------------------
------------------------------------------------------------
------------------------------------------------------------
------------------------------------------------------------
------------------------------------------------------------
------------------------------------------------------------
------------------------------------------------------------
------------------------------------------------------------
------------------------------------------------------------
------------------------------------------------------------
------------------------------------------------------------
------------------------------------------------------------
------------------------------------------------------------
------------------------------------------------------------
------------------------------------------------------------
------------------------------------------------------------
------------------------------------------------------------
------------------------------------------------------------
------------------------------------------------------------
------------------------------------------------------------
------------------------------------------------------------
------------------------------------------------------------
------------------------------------------------------------
------------------------------------------------------------
------------------------------------------------------------
------------------------------------------------------------
------------------------------------------------------------
------------------------------------------------------------
------------------------------------------------------------
------------------------------------------------------------
------------------------------------------------------------
------------------------------------------------------------
------------------------------------------------------------
------------------------------------------------------------
------------------------------------------------------------
------------------------------------------------------------
------------------------------------------------------------
------------------------------------------------------------
------------------------------------------------------------
------------------------------------------------------------
------------------------------------------------------------
------------------------------------------------------------
------------------------------------------------------------
------------------------------------------------------------
------------------------------------------------------------
------------------------------------------------------------
------------------------------------------------------------
------------------------------------------------------------
------------------------------------------------------------
------------------------------------------------------------
------------------------------------------------------------
------------------------------------------------------------
------------------------------------------------------------
------------------------------------------------------------
------------------------------------------------------------
------------------------------------------------------------
------------------------------------------------------------
------------------------------------------------------------
------------------------------------------------------------
------------------------------------------------------------
------------------------------------------------------------
------------------------------------------------------------
------------------------------------------------------------
------------------------------------------------------------
------------------------------------------------------------
------------------------------------------------------------
------------------------------------------------------------
------------------------------------------------------------
------------------------------------------------------------
------------------------------------------------------------
------------------------------------------------------------
------------------------------------------------------------
------------------------------------------------------------
------------------------------------------------------------
---aagctttttacgttctttcttttca---------tctcatttattttatttccttat
taaggtactccattcatgtttagattgtttattg-tgtgttttctgcattaaatcagttt
attgttcaactccctcatccttcattaagctatccctgt-------aaatatattgtggt
acttatagtgctcatccaaatctaagggtgctaca-------------------------
------------------------------------------------------------
------------------------------------------------------------
------------------------------------------------------------
------------------------------------------------------------
------------------------------------------------------------
------------------------------------------------------------
------------------------------------------------------------
------------------------------------------------------------
------------------------------------------------------------
------------------------------------------------------------
------------------------------------------------------------
------------------------------------------------------------
------------------------------------------------------------
------------------------------------------------------------
------------------------------------------------------------
------------------------------------------------------------
------------------------------------------------------------
------------------------------------------------------------
------------------------------------------------------------
------------------------------------------------------------
------------------------------------------------------------
------------------------------------------------------------
------------------------------------------------------------
------------------------------------------------------------
------------------------------------------------------------
------------------------------------------------------------
------------------------------------------------------------
------------------------------------------------------------
------------------------------------------------------------
------------------------------------------------------------
------------------------------------------------------------
------------------------------------------------------------
------------------------------------------------------------
------------------------------------------------------------
------------------------------------------------------------
------------------------------------------------------------
------------------------------------------------------------
------------------------------------------------------------
------------------------------------------------------------
------------------------------------------------------------
------------------------------------------------------------
------------------------------------------------------------
------------------------------------------------------------
------------------------------------------------------------
------------------------------------------------------------
------------------------------------------------------------
------------------------------------------------------------
------------------------------------------------------------
------------------------------------------------------------
------------------------------------------------------------
------------------------------------------------------------
------------------------------------------------------------
------------------------------------------------------------
------------------------------------------------------------
------------------------------------------------------------
------------------------------------------------------------
------------------------------------------------------------
---------------------------------
