# Supplementary material for: Zebrafish transposable elements show extensive diversification in age, genomic distribution, and developmental expression
Source: Genome Res. 2022 Jul;32(7):1408–23. doi: 10.1101/gr.275655.121 (PMC9341512; doi:10.1101/gr.275655.121)
Supplement: Supplemental Material [file supp_gr.275655.121_Supplementary_data_2.tar.gz › supp-data-2/piggyBac-N5B_DR.mafft.fa]

>piggyBac-N5B_DR|43242
------------------------------------------------------------
------------------------------------------------------------
------------------------------------------------------------
------------------------------------------------------------
------------------------------------------------------------
------------------------------------------------------------
------------------------------------------------------------
------------------------------------------------------------
------------------------------------------------------------
------------------------------------------------------------
------------------------------------------------------------
------------------------------------------------------------
------------------------------------------------------------
------------------------------------------------------------
------------------------------------------------------------
-------------------------------------------------------cc---
-----------ctc---aggggt-------------------cgaaga----ctgt----
gtgtac-----------------------gcg------------tt--------------
-t------------tgaggc-gt------cttc------tcctg---gtaacg----cca
ta----------------------a-agaa-----------c-ataaa-tt-acactttc
ag----------------------tt-------ttgatcga----------------aca
g---------ata--------------------agatc------aat--------ac---
----atc-aatc--------aaatc------tg-t----t--aggtgtctact----t-t
tt-------t-gtacactt--------aaa-----acaac--------------------
---aacaa---aca---t-------g------t-------gtgcttt-t---aca--a--
-aa-taa--gga-----aaac--------------------aaaca---g--------tg
tagg-ca--------t--ac-------tt---------tcat------------ttc---
-t--c-tt-tccgt---g-----gact-----gttt--------------tt-a-g--a-
--a---a--t--gtgtcagt----aaaaagcat-------tgaa----------------
-------------------actc-tgag-----------aaa------g-caaag--cac
-acatcca-tga---gacat-----------------------a--ta-------tctat
a-----gaaa------g-cttgag-gtg-tctac--tttt-aaatg-c----actaaa-t
g-------------------------catgtt-ga--aaacaaa-----ca---------
-t----------------------------------------------------------
------------------------------------------------------------
------------------------------------------------------------
------------------------------------------------------------
------------------------------------------------------------
-------------------------------------acattcattg-------------
------------------------------------------------------------
---------------------------------tgttt----------------------
--ttttggatctta---------------------------------------tttcagt
taaatttttttctccaa---------aacttacttaccacgca-----------------
----taattttttt-----ttttctaaaa-------------------------------
------------------------------------------------------------
------------------------------------------------------------
----------------------aacgcac-------------------------------
--------------------------------------------gtatattaaaaattct
cacatattat-tgtagcacagattgtgctgaatacaaat--------aaaatacatcttg
----------------gagattactatgtgataagtagctgaaatacgcacaaatgtcag
agcatag-caaaatatctcaggtgccc-------tacaatcacctcaaacccttggggg-
-------
>piggyBac-N5B_DR|43243
------------------------------------------------------------
------------------------------------------------------------
------------------------------------------------------------
------------------------------------------------------------
------------------------------------------------------------
------------------------------------------------------------
------------------------------------------------------------
------------------------------------------------------------
------------------------------------------------------------
------------------------------------------------------------
------------------------------------------------------------
------------------------------------------------------------
------------------------------------------------------------
------------t----acaaca--------ggtttgcaaa----cacgttttatacca-
--tttcaaata-------------------------------------------------
---------------------------------------------------tatattttt
gg---------tgcat-gctg-tatg---------taataa------g-agcac------
--atacattgtcataatacaa-----caagc------------att---tagtttgggca
tcgtcttttgaagctgg-ac-at---tgc-ttgaaattaccct-----tgatgggtg---
aac---------attagcctgtg-g-ggga-gtgt------cttt-----t-gtctcttc
gg----------gtgt-----gaatt-gttca--tgatcat------------tgtcac-
---tc-ctatgcatatag-----ctgaccc---aaa---------gc----ac--acttt
ac-aa---aa-------tgtaaatc----attg-t--------aatg-----------tt
ttct--tt----ga-at--gagagaacaga-----ataat-ttt----------------
c---aca----tagt--t---gt--g-aag--t-----aaaca--tc-t-----a--gcg
ta--caa--ggc--t---ggt------tacg--c-a-----aaa-----g-tctta--tt
cagg-c-----cca-t--tca---gtgt--------------------------------
------------gt--gt--tt--ttt------tc------ttt------tgca----a-
--a---a--cc-----ttc-----taaccatgc--a----t-a--------ttttt----
---------tt----attt-ttttct---------aa--aaa----acg-ca-at--c--
-atgtaca-t---c-aatatt------t-------ctcac---a--tatt----att-gt
a-g---caca------g-tttg----tg--ctg---------aata-c---aaaaa----
------------------aacaca--catgtt-ggcca-----a-----tac-------t
at------g---tagg-----------cag------------------------------
-----------a---aatgt-c-aggg----ca--t-----gtc-------------aaa
acatc------------ta---a-------------gg----ag----------------
-----ccacaag------------------------------------------------
--------------------------atcac-----------------------------
------------------------------------------------------------
------------------------c---tcaga------------------------ccc
--------------------------cagagg----------------------------
-----g------------------------------------------------------
------------------------------------------------------------
------------------------------------------------------------
------------------------------------------------------------
------------------------------------------------------------
------------------------------------------------------------
------------------------------------------------------------
------------------------------------------------------------
------------------------------------------------------------
------------------------------------------------------------
-------
>piggyBac-N5B_DR|43244
------------------------------------------------------------
------------------------------------------------------------
------------------------------------------------------------
------------------------------------------------------------
------------------------------------------------------------
------------------------------------------------------------
------------------------------------------------------------
------------------------------------------------------------
------------------------------------------------------------
------------------------------------------------------------
---------------taaaacatttattttgattaaaaataatt-gtt-tttatgtttaa
a--atatgatttattctt-g--tgtttaaagcttt-------------------------
----agtcattcatgaatta----tt-tt--aaatgctcgattaat----gcacaagaa-
--ag-tttttatt----acagca--------gttttgcaag----ctcgttttatacta-
--tttgaaataatat--------------------at-----------------------
------------------------------------------------------------
------------------------------------------------------------
------------------------------------------------------------
------------------------------------------------------------
------------------------------------------------------------
------------------------------------------------------------
------------------------------------------------------------
------------------------------------------------------------
------------------------------------------------------------
------------------------------------------------------------
------------------------------------------------------------
------------------------------------------------------------
------------------------------------------------------------
------------------------------------------------------------
------------------------------------------------------------
------------------------------------------------------------
------------------------------------------------------------
------------------------------------------------------------
------------------------------------------------------------
------------------------------------------------------------
------------------------------------------------------------
------------------------------------------------------------
------------------------------------------------------------
------------------------------------------------------------
------------------------------------------------------------
------------------------------------------------------------
------------------------------------------------------------
------------------------------------------------------------
------------------------------------------------------------
------------------------------------------------------------
------------------------------------------------------------
------------------------------------------------------------
------------------------------------------------------------
------------------------------------------------------------
------------------------------------------------------------
------------------------------------------------------------
-------
>piggyBac-N5B_DR|43245
------------------------------------------------------------
------------------------------------------------------------
------------------------------------------------------------
------------------------------------------------------------
------------------------------------------------------------
------------------------------------------------------------
------------------------------------------------------------
------------------------------------------------------------
------------------------------------------------------------
------------------------------------------------------------
------------------------------------------------------------
------------------------------------------------------------
------------------------------------------------------------
------------------------------------------------------------
------------------------------------------------------------
-------------------------------------------------------cc---
-----------ctc---aggggt-------------------cgaaga----ccgc----
atatac-----------------------gcg------------at--------------
-t------------tgaagc-tt------cttc------tccag---ataacg----ccc
aa----------------------a-cgga-----------c-ttaat-tt-acactttc
ag----------------------tt-------ttgatcgt----------------aca
g---------ata--------------------agagc-------at--------gc---
----atc-aatc--------aaatc------tg-t----t--agacgtttac-----t-t
--tt---ttt-ttacactc--------aca-----ataac--------------------
---aacaa---aag---t-------g------t-------gtgcttt-t---gaa--a--
-aa-taa--gga-----taat--------------------aaaca---t--------tg
cagg-ct--------t--tc-------ta---------tctt------------gtc---
-t--c-tt-ttcgc---g-----aact-----gtac--------------tt-a-g--a-
--a---a--c--gcttcagt----aaaatgcac-------ggaa----------------
-------------------actt-cacg-----------aaa------a-gaaaa--cac
-acagaca-tga---gacat-----------------------a--ta-------tctat
g-----taaa------g-cttgaa-gtg-tctac--tttt-aaata-c----agt----t
g-------------------------catgtt-ga--aaacaaa-----ta---------
-t-t----attttgat----------aaagtaatcagtc--tgaa-ac---caa-c----
-------act-a-----tgt-ctagtttct-ca--------gtct---gagct-------
-tata--------atattt---a-------------------------------------
------------------------------------------------------------
------------------------------------------------------------
------------------------------------------------------------
------------------------------------------------------------
------------------------------------------------------------
------------------------------------------------------------
------------------------------------------------------------
------------------------------------------------------------
------------------------------------------------------------
------------------------------------------------------------
------------------------------------------------------------
------------------------------------------------------------
------------------------------------------------------------
------------------------------------------------------------
------------------------------------------------------------
-------
>piggyBac-N5B_DR|43246
------------------------------------------------------------
------------------------------------------------------------
------------------------------------------------------------
------------------------------------------------------------
------------------------------------------------------------
------------------------------------------------------------
------------------------------------------------------------
------------------------------------------------------------
------------------------------------------------------------
------------------------------------------------------------
------------------------------------------------------------
------------------------------------------------------------
------------------------------------------------------------
------------------------------------------------------------
------------------------------------------------------------
-------------------------------------------------------ccccc
tg-----------------------------------------------gggtcgg----
--------------------------caaat-----------------------------
------------------gt-ggatatgc------------------gttttagaacact
att---------------------c----------------cata---------------
---------------------aaa------------------------------------
---------------------------------gga-------------------gttta
aa--a--------------------------tgct-------ctct---------cattt
ttga--tcgt-----att------tgaactttg-----aaattt----------------
---------gaacac--t-------g------t-----gaagg--------------gtc
tg---------------------------tt---------------------------tt
ta----------------atg---gtat--------------------------------
---atatt-g-------------------------------------------at---a-
--at------------tac----------------a------ac----------------
---------------------------------------aaaa-------ca--------
-ata-------------cgtt-----tt-------tt-gt--aa---------aattagt
a-a---aaca------g-------------------------------------------
------------------------------------------------------------
------------------------------------------------------------
-------ac--a---gacat---gaga----ga--c------------------------
atacctgca--------tg---a-------------gg----------------------
-----cctgaaa------------------------------------------------
---------------------tgtgcact-------------------------------
------------------------------------------------------------
------------------------------------------------------------
------------------------------------------------------------
------------------------------------------------------------
------------------------------------------------------------
------------------------------------------------------------
------------------------------------------------------------
------------------------------------------------------------
------------------------------------------------------------
------------------------------------------------------------
------------------------------------------------------------
------------------------------------------------------------
------------------------------------------------------------
-------
>piggyBac-N5B_DR|43247
------------------------------------------------------------
------------------------------------------------------------
------------------------------------------------------------
------------------------------------------------------------
------------------------------------------------------------
------------------------------------------------------------
------------------------------------------------------------
------------------------------------------------------------
------------------------------------------------------------
------------------------------------------------------------
------------------------------------------------------------
------------------------------------------------------------
------------------------------------------------------------
------------------------------------------------------------
------------------------------------------------------------
------------------------------------------------------------
------------------------------------------------------------
------------------------------------------------------------
------------------------------------------------------------
------------------------------------------------------------
------------------------------------------------------------
------------------------------------------------------------
------------------------------------------------------------
------------------------------------------------------------
------------------------------------------------------------
------------------------------------------------------------
------------------------------------------------------------
------------------------------------------------------------
------------------------------------------------------------
------------------------------------------------------------
-atgtaca-t---c-tttatt------t-------ctcac---a--tatt----att-gt
a-g---caca------g-tttg----tg--ctg---------aata-c---aaaaa----
---------------------ata--tatgtt-ggcca-----g-----tac-------t
at------g---ttat-----------aagtagc-------tgaa-a----tatgc----
-------ac--c---aatgt-c-aggg----ca--t-----gtt--------------aa
atatc------------tt---a-------------gg----------------------
-----ccccaaa------------------------------------------------
--------------------------atcac-----------------------------
------------------------------------------------------------
------------------------c---tcaga------------------------ccc
--------------------------cagaga----------------------------
-----g------------------------------------------------------
------------------------------------------------------------
------------------------------------------------------------
------------------------------------------------------------
------------------------------------------------------------
------------------------------------------------------------
------------------------------------------------------------
------------------------------------------------------------
------------------------------------------------------------
------------------------------------------------------------
-------
>piggyBac-N5B_DR|43248
------------------------------------------------------------
------------------------------------------------------------
------------------------------------------------------------
------------------------------------------------------------
------------------------------------------------------------
------------------------------------------------------------
------------------------------------------------------------
----------------------------------------------------------ca
catgttatttattttattttttatctattttattattattg-------------aaccaa
agtttggaaaaagttattaaggct--------------gcaattttttgtgcagaatata
tata-aaaggtctta--gaata-tcattttaatttaaagtaattgttt-ttcatgtttat
a--aggtaat--ttattt-g--tgtttaatgcttttgtcattacgctacgtcaatgtctc
--agagtcatccagaaatta----taatt--aaatgctggattaat----gcacaagaa-
--ag-tttttatt----acaaca--------gtgttgcaaa----catgttttatacca-
--tttcaaatat-ta--------------------ttctttttgtgcatgctg-------
--t-gtaag-------------------tgcacat-----------------acattgtt
ca---------cccat-agtg-t--------------ttac------a-tggtcaa----
-ta-aaagca-agtaatacat-----caggc------------att---tagattgggc-
-tagcttttgcagctgg-ac-at---tgc-tttacaatgccct-----tgatgggtg---
aac---------attagcccgtg-g-ggca-gtgt------cttt-----t-gtctcttc
ag----------gtgt-----gaatt-attta--tgaccat------------tgtcac-
---tc-ctacatgtacagctgagatgacac---aaa---------at----ag--acttt
ac-aa---ag-------tgtaaatc----attg-t--------aatg-----------tt
ttct--tt----aa-at--gagagaacaga-----atcat-ttt----------------
c---aca----taat--t---gt--g-aag--t-----aaata-ttc-t-----a--gcc
tg--caa--aac--t---ggt------tactctc-t-----tgg-----g-tctta--tt
tagg-c-----cca-t--tta---atgt-g-------ttttt------------ttggac
ct--tatt-tca------------------------------------------------
----------------ttc-----taaccatgc--a----t-a----------ata----
---------ct-----tt--tttct---------aaa--taa----atg-ca-ag--c--
-atgtaca-t---c-aataat------t-------ctcac---a--tatt----att-gt
a-g---caca------g-tttg----tg--cta---------aata-c---gaaa-----
--------------------aata--catgtt-ggcca-----a-----tac-------t
at------g---taat-----------aagtagc-------tgaa-a----tgagc----
-------ac--a---aatgt-c-tggg----ta--t-----gtt-------------aaa
acatc------------tt---a-------------cgg--tgg----------------
-----caccaaa------------------------------------------------
--------------------------atcac-----------------------------
------------------------------------------------------------
------------------------c---tcaga------------------------ccc
--------------------------cagagg----------------------------
-----g------------------------------------------------------
------------------------------------------------------------
------------------------------------------------------------
------------------------------------------------------------
------------------------------------------------------------
------------------------------------------------------------
------------------------------------------------------------
------------------------------------------------------------
------------------------------------------------------------
------------------------------------------------------------
-------
>piggyBac-N5B_DR|43249
------------------------------------------------------------
------------------------------------------------------------
------------------------------------------------------------
------------------------------------------------------------
------------------------------------------------------------
------------------------------------------------------------
------------------------------------------------------------
------------------------------------------------------------
------------------------------------------------------------
------------------------------------------------------------
------------------------------------------------------------
------------------------------------------------------------
------------------------------------------------------------
------------------------------------------------------------
------------------------------------------------------------
------------------------------------------------------------
------------------------------------------------------------
------------------------------------------------------------
------------------------------------------------------------
-----------------------------------------------------------c
ac----------------------tt-------ttggtcac----------------aca
a---------ata--------------------agtgt------tat--------gc---
----acc-attc--------gaatt------tg-t----t--aggtgtgtact------t
tttt---tgc-atacactc--------aca-----ataac--------------------
---aacaa---aag---t-------a------t-------gtgcttt-t---gca--a--
-aa-taa--aga-----aaat--------------------aaaca---g--------cg
gtgc-ca--------t--tc-------tt---------tctt------------ttg---
-c--c-------------------------------------------------------
------------------------------------------------------------
---------------------------------------aaa------g-caaaa--cac
-acggaca-tga---gacat-----------------------a--tg-------tctat
a-----gaaa------g-cctgaa-gtg-tctac--ttta-aaatg-c----agtgag-t
g-------------------------ctcgtt-ga--aaaca------------------
------------------------------------------------------------
------------------------------------------------------------
------------------------------------------------------------
------------------------------------------------------------
------------------------------------------------------------
------------------------------------------------------------
------------------------------------------------------------
------------------------------------------------------------
------------------------------------------------------------
------------------------------------------------------------
------------------------------------------------------------
------------------------------------------------------------
------------------------------------------------------------
------------------------------------------------------------
------------------------------------------------------------
------------------------------------------------------------
------------------------------------------------------------
------------------------------------------------------------
-------
>piggyBac-N5B_DR|43250
------------------------------------------------------------
------------------------------------------------------------
------------------------------------------------------------
------------------------------------------------------------
------------------------------------------------------------
------------------------------------------------------------
------------------------------------------------------------
------------------------------------------------------------
------------------------------------------------------------
------------------------------------------------------------
------------------------------------------------------------
------------------------------------------------------------
------------------------------------------------------------
------------------------------------------------------------
------------------------------------------------------------
----------------------------------------tttttaatgtgaccaca---
-----------ctc--agaggct-------------------tttttat-----------
------------------------------------------------------------
------------------------------------------------------------
------------------------------------------------------------
------------------------tt-------ttggtcac----------------aca
a---------ata--------------------agtgt------tat--------ac---
----acc-attc--------aaatc------tg-t----t--aggtatc--------tac
tttt--ttgt-gtacactc--------aca-----ataac--------------------
---aacag---aaa---t-------a------t-------atgcttt-a---gca--a--
-aa-taa--gga-----a------------------------------------------
------------------------------------------------------------
------------------------------------------------------------
------------------------------------------------------------
------------------------------------------------------------
------------------------------------------------------------
------------------------------------------------------------
------------------------------------------------------------
------------------------------------------------------------
------------------------------------------------------------
------------------------------------------------------------
------------------------------------------------------------
------------------------------------------------------------
------------------------------------------------------------
------------------------------------------------------------
------------------------------------------------------------
------------------------------------------------------------
------------------------------------------------------------
------------------------------------------------------------
------------------------------------------------------------
------------------------------------------------------------
------------------------------------------------------------
------------------------------------------------------------
------------------------------------------------------------
------------------------------------------------------------
------------------------------------------------------------
-------
>piggyBac-N5B_DR|43251
------------------------------------------------------------
------------------------------------------------------------
------------------------------------------------------------
------------------------------------------------------------
------------------------------------------------------------
------------------------------------------------------------
------------------------------------------------------------
------------------------------------------------------------
------------------------------------------------------------
------------------------------------------------------------
------------------------------------------------------------
------------------------------------------------------------
------------------------------------------------------------
------------------------------------------------------------
------------------------------------------------------------
------------------------------------------------------------
------------------------------------------------------------
------------------------------------------------------------
------------------------------------------------------------
------------------------------------------------------------
------------------------------------------------------------
------------------------------------------------------------
-----------------------------------------------------------t
ttaa--tagt-----att-gataagacaa-----------attc----------------
---------caaaac--t-------g------t-----gaagg--------------gtc
ta---------------------------tt---------------------------tt
aa----------------ttg---gtat--------------------------------
---atatt-c-------------------------------------------at---a-
--at------------tac----------------a------ac----------------
---------------------------------------aaaa-------ca--------
-ata-------------cgtt-----tt-------t--gt--aa---------aattagt
a-a---aaca------a--------ac-----atgg------agtg-a------------
-----ttt------------------ctcttttgtgcttt---c-----tcct-ttctct
tt----------gagcttttc--ataacgagttc--------------cc----gccttc
agcat--tc--a---aacac---aaat----ca--t-----gacaaca-----a------
-cgcccata--------aa---c-------------at----------------------
-----cctcagc------------------------------------------------
---------------------acctcaacct-----------------------------
------------------------------------------------------------
-----------------------------cagcagaaac----------------attt-
------------------------------------------------------------
----cgttttcattctca------------------------------------------
------------------------------------------------------------
------------------------------------------------------------
------------------------------------------------------------
------------------------------------------------------------
------------------------------------------------------------
------------------------------------------------------------
------------------------------------------------------------
------------------------------------------------------------
------------------------------------------------------------
-------
>piggyBac-N5B_DR|43252
------------------------------------------------------------
------------------------------------------------------------
------------------------------------------------------------
------------------------------------------------------------
------------------------------------------------------------
------------------------------------------------------------
------------------------------------------------------------
------------------------------------------------------------
------------------------------------------------------------
------------------------------------------------------------
------------------------------------------------------------
------------------------------------------------------------
------------------------------------------------------------
------------------------------------------------------------
------------------------------------------------------------
------------------------------------------------------------
------------------------------------------------------------
------------------------------------------------------------
------------------------------------------------------------
------------------------------------------------------------
------------------------------------------------------------
------------------------------------------------------------
----acc-attt--------gattc------tg-t----a--aggtgtttac-------t
tttt---t-t-gtacactc--------aca-----acaac--------------------
---aacaa---aag---t-------g------t-------ttgcttt-tg--gaa--a--
-aa-taa--gca-----aaat--------------------a------------------
------------------------------------------------------------
------------------------------------------------------------
----------------catc----aa----------------------------------
------------------------------------------------------------
------------------------------------------------------------
------------------------------------------------------------
---------------------------atggt-ga--agtca------------------
------------------------------------------------------------
------------------------------------------------------------
------------------------------------------------------------
------------------------------------------------------------
------------------------------------------------------------
------------------------------------------------------------
------------------------------------------------------------
------------------------------------------------------------
------------------------------------------------------------
------------------------------------------------------------
------------------------------------------------------------
------------------------------------------------------------
------------------------------------------------------------
------------------------------------------------------------
------------------------------------------------------------
------------------------------------------------------------
------------------------------------------------------------
------------------------------------------------------------
-------
>piggyBac-N5B_DR|43253
------------------------------------------------------------
------------------------------------------------------------
------------------------------------------------------------
------------------------------------------------------------
------------------------------------------------------------
------------------------------------------------------------
------------------------------------------------------------
------------------------------------------------------------
------------------------------------------------------------
------------------------------------------------------------
------------------------------------------------------------
------------------------------------------------------------
------------------------------------------------------------
------------------------------------------------------------
------------------------------------------------------------
------------------------------------------------------------
------------------------------------------------------------
-------------taatacaa-----caagc------------att---tagtttgggc-
-tagcttttgcacctgg-ac-at---tgc-tttacaatgctct-----taatgggtg---
-------------------agtg-g-ggga-gtgt------cttt-----t-gtctctcc
ag----------gtgt-----gaatt-attca--tgatcat------------tgtcac-
---t---cacatatagagctgagattagcc---aaa---------ac----ag--actta
ac-aa---aa-------tgtaaatc----gctg-t--------aatg-----------tt
ttct--tt----ga-tt--gagagagc--a-----atgct-att----------------
t---aca----taat--t---gt--g-aaa--t-----aaata-ttc-t-----a--gtc
ta--caa--aac--t---ggt------tact--caa-----aaa-----g-tcttg--tt
cagg-c-----aca-t--tta---gtgt-gt-------tttt-------------tggac
ct--tatt-ttagc--taca----ttt------t-t-----att------tcca----a-
--a---a--cc-----tac-----taatcatgc--a----t-a--------ata------
---------tt-----tt--ttttta---------aattaaa----gcg-ca-ag--c--
-atgtaca-t---c-aatatt------g-------ctcac---a--tatt----att-gt
a-g---caca------g-tttg----tg--ctg---------aata-c---aaataa---
--------------------aata--gatgtt-gactc-----a-----tac-------t
at------a---taat-----------acgtagc-------tgaa-a----taagc----
-------ac--a---aatgt-c-agag----ca--t-----gtc-------------aaa
tcatt------------tt---a-------------gg----gg----------------
-----cccccaa------------------------------------------------
--------------------------atcac-----------------------------
------------------------------------------------------------
------------------------c---tcaga------------------------ccc
--------------------------ccaagg----------------------------
-----g------------------------------------------------------
------------------------------------------------------------
------------------------------------------------------------
------------------------------------------------------------
------------------------------------------------------------
------------------------------------------------------------
------------------------------------------------------------
------------------------------------------------------------
------------------------------------------------------------
------------------------------------------------------------
-------
>piggyBac-N5B_DR|43254
------------------------------------------------------------
------------------------------------------------------------
------------------------------------------------------------
------------------------------------------------------------
------------------------------------------------------------
------------------------------------------------------------
------------------------------------------------------------
------------------------------------------------------------
------------------------------------------------------------
------------------------------------------------------------
------------------------------------------------------------
------------------------------------------------------------
------------------------------------------------------------
------------------------------------------------------------
------------------------------------------------------------
------------------------------------------------------------
------------------------------------------------------------
------------------------------------------------------------
------------------------------------------------------------
------------------------------------------------------------
------------------------------------------------------------
------------a-----------------------------------------------
----------------------------------t-------------------------
------------------------------------------------------------
----acaa-----------------g------c-----aaata-----t--------acc
catttaa-------t-------------------------------------------tt
cata--------------tca---------------------------------------
ctg-------------ta-----cact-----gttt----------------------g-
--a---g--ct-------------------------------------------------
---------------------------------------gaa--------taaaa-----
-------------c-aatatt-----------------ac---a--tgtt----------
--g---caaa------g-------gatg--------tctt--------------------
-----------------------a-------------------------taca-------
--------g---taat-----------aaataat-------ggaatgc------------
-------acaga---aatgt-c-aggc----ca--t-----atc-------------caa
atatcca---------------a-------------ag----ga----------------
-----ctctaaa------------------------------------------------
--------------------------atta------------------------------
------------------------------------------------------------
------------------------------------------------------------
------------------------------------------------------------
------------------------------------------------------------
------------------------------------------------------------
------------------------------------------------------------
------------------------------------------------------------
------------------------------------------------------------
------------------------------------------------------------
------------------------------------------------------------
------------------------------------------------------------
------------------------------------------------------------
------------------------------------------------------------
-------
>piggyBac-N5B_DR|43255
------------------------------------------------------------
------------------------------------------------------------
------------------------------------------------------------
------------------------------------------------------------
------------------------------------------------------------
------------------------------------------------------------
------------------------------------------------------------
------------------------------------------------------------
------------------------------------------------------------
------------------------------------------------------------
------------------------------------------------------------
------------------------------------------------------------
------------------------------------------------------------
------------------------------------------------------------
------------------------------------------------------------
------------------------------------------------------------
------------------------------------------------------------
------------------------------------------------------------
------------------------------------------------------------
-----------------------------a------------------------------
ag----------------------------------------------------------
-------------------------------------------------------at---
-------------------------------ta-t----------------------att
ttat--tt--g-------------------------------------------------
--aaacatc--------t-------g------t-------gtg-ttcat-----------
---gtaa--aat-------------------------------------g----------
---------------ta-------------------------------------------
tt--tatt-cctgt---------agtt-------------------------------a-
--a---------------------------------------------------------
-----------------------------------------------------ag-----
-------------c-aacatt--------------tttgc---agtcatt--------ct
a---------------g-tttt-------------------------c------------
-----------------------a---------ggtc-----------------------
------------------------------------------------------------
-----------a-------------------ca--t----gatc----------------
-----------------tt-----------------------------------------
------------------------------------------------------------
------------------------------------------------------------
------------------------------------------------------------
----------------------------tcagaaa-------------------------
------------------------------------------------------------
------------------------------------------------------------
------------------------------------------------------------
------------------------------------------------------------
------------------------------------------------------------
------------------------------------------------------------
------------------------------------------------------------
------------------------------------------------------------
------------------------------------------------------------
------------------------------------------------------------
------------------------------------------------------------
-------
>piggyBac-N5B_DR|43256
------------------------------------------------------------
------------------------------------------------------------
------------------------------------------------------------
------------------------------------------------------------
------------------------------------------------------------
------------------------------------------------------------
------------------------------------------------------------
------------------------------------------------------------
------------------------------------------------------------
------------------------------------------------------------
------------------------------------------------------------
------------------------------------------------------------
------------------------------------------------------------
------------------------------------------------------------
------------------------------------------------------------
------------------------------------------------------------
------------------------------------------------------------
------------------------------------------------------------
------------------------------------------------------------
------------------------------------------------------------
-------------tgt-----gaatt-attca--tgaccat------------tgtcac-
---t---cacacatagagctgagatcaccc---aaa---------ta----aa--actta
ac-aa---at-------tgtaattc----attg-t--------aacg-----------tt
ttct--tt----ga-at--gagagaacata-----atgat-ttt----------------
c---ata----taac--t---gg--g-gtg--t-----aaata-ttc-t-----a--atc
ta--caa--ga------------------ct--c-a-----aaa-----g-tcttg--tt
cagg-c-----aca-t--tca---gtg--------tgttttt-------------tggac
ct--tatt-tcagc--ta--ct--ttt------t-t-----ttc------tcca----a-
--a---a--ct-----tac-----taaccacgc--a----t-a--------att------
-----ttttta-----tt--ttttca---------aa--aga----atg-ca-at--c--
-atgtaga-t---c-aatatt------t-------gtcac---a--tatt----aat-gt
a-g---caaa------g-tttg----tg--ctg---------aata-a---aaaaaat--
---------------------ata--catgtt-ggcca-----g-----tac-------t
at------g---taat-----------aagtagc-------tgaa-a----taagc----
-------at--a---aatgt-c-aggg----ca--a-----gtc-------------aaa
acatc------------tc---a-------------gg----ag----------------
-----ccccaaa------------------------------------------------
--------------------------atcac-----------------------------
------------------------------------------------------------
------------------------c---tcaga------------------------ccc
--------------------------ctgggg----------------------------
-----g------------------------------------------------------
------------------------------------------------------------
------------------------------------------------------------
------------------------------------------------------------
------------------------------------------------------------
------------------------------------------------------------
------------------------------------------------------------
------------------------------------------------------------
------------------------------------------------------------
------------------------------------------------------------
-------
>piggyBac-N5B_DR|43257
------------------------------------------------------------
------------------------------------------------------------
------------------------------------------------------------
------------------------------------------------------------
------------------------------------------------------------
------------------------------------------------------------
------------------------------------------------------------
------------------------------------------------------------
------------------------------------------------------------
------------------------------------------------------------
------------------------------------------------------------
------------------------------------------------------------
------------------------------------------------------------
------------------------------------------------------------
------------------------------------------------------------
------------------------------------------------------------
------------------------------------------------------------
------------------------------------------------------------
------------------------------------------------------------
------------------------------------------------------------
------------------------------------------------------------
------------------------------------------------------------
------------------------------------------------------------
------------------------------------------------------------
-------------------------g------t-----aaata-ttc-t-----a--gcc
ga--caa--ta--------------ttcatt--ttc-----aaag----g-tctta--tt
caga-a-----ata-t--tta---ggat-------gtgattt-------------ttggc
tt--tgtg-tctgt--ga-----cttt------tat-----gtc------tcta----c-
--a---a--ca-----aac-----taaccatgc--a----t-a--------cctgtat--
--------ata-----tt--tttata--------------------atg-ca-ag--c--
-acataca----------------------------------------------------
------------------------------------------------------------
------------------------------------------------------------
------------------------------------------------------------
------------------------------------------------------------
------------------------------------------------------------
------------------------------------------------------------
------------------------------------------------------------
------------------------------------------------------------
------------------------------------------------------------
------------------------------------------------------------
------------------------------------------------------------
------------------------------------------------------------
------------------------------------------------------------
------------------------------------------------------------
------------------------------------------------------------
------------------------------------------------------------
------------------------------------------------------------
------------------------------------------------------------
------------------------------------------------------------
------------------------------------------------------------
-------
>piggyBac-N5B_DR|43258
------------------------------------------------------------
------------------------------------------------------------
------------------------------------------------------------
------------------------------------------------------------
------------------------------------------------------------
------------------------------------------------------------
------------------------------------------------------------
------------------------------------------------------------
------------------------------------------------------------
------------------------------------------------------------
------------------------------------------------------------
------------------------------------------------------------
------------------------------------------------------------
------------------------------------------------------------
------------------------------------------------------------
-------------------------------------------------------ct---
-----------ccc---aggggt-------------------tgaata----tcac----
aaatat-----------------------atg------------tt--------------
-t------------ggaggt-gt------cttg------tccgg---ataacg----ccg
aa----------------------a-agaa-----------c-ttaaa-tt-acactttc
ag----------------------tt-------ttgatcat----------------gca
t---------ata--------------------agagc------aat--------ac---
----atc-aatc--------gaatc------ag-t----t--aggtgtctac-------t
ttct---tgt-gtgcactc--------aca-----ataac--------------------
---aacaa---aag---t-------g------t-------gtg-----------------
------------------------------------------------------------
------------------------------------------------------------
------------------------------------------------------------
------------------------------------------------------------
------------------------------------------------------------
------------------------------------------------------------
------------------------------------------------------------
------------------------------------------------------------
------------------------------------------------------------
------------------------------------------------------------
------------------------------------------------------------
------------------------------------------------------------
------------------------------------------------------------
------------------------------------------------------------
------------------------------------------------------------
------------------------------------------------------------
------------------------------------------------------------
------------------------------------------------------------
------------------------------------------------------------
------------------------------------------------------------
------------------------------------------------------------
------------------------------------------------------------
------------------------------------------------------------
-----------------------tatacta------------------------------
--------------------------tgcaataagtagctgaaataagcacaaatgtcag
ggcatgt-caaaacatctcaggggccc-------caaaatcacctcagatccctgaggg-
-------
>piggyBac-N5B_DR|43259
------------------------------------------------------------
------------------------------------------------------------
------------------------------------------------------------
------------------------------------------------------------
------------------------------------------------------------
------------------------------------------------------------
------------------------------------------------------------
------------------------------------------------------------
------------------------------------------------------------
------------------------------------------------------------
----------------------------------tagg----------------------
-------------------g----------------------------------------
------------------------------------------------------------
-------------------------------gccccaaaat----cacctc---------
---------------------------------------------agacccctg------
----aggagt-----------------------------------gcactgtatattgtt
tt---------c-tag-agtgtt---------------tac------a-tggtcat----
----acagca-agtattacaa-----caagc------------att---tcgttttggc-
-tagcttttgcagctgg-ac-at---tgc-tttacaatgacct-----tgatgggtg---
agt---------a-------------gggg-gtgt------cttt-----t-gtctctca
ag----------gtgt-----gactt-attca--tgatcat------------tgtcac-
---t---catgcatagagccgagatcacc----aaa---------ac----aa--actta
ac-aa---at-------tgccgaag----agtg---------------------------
------------------------------------------------------------
------------------------------------------------------------
-------------------gt------tact--c-a-----aaa-----g-tcttg--tt
cagg-c-----cca-t--tca---gt----------------------------------
------------------------------------------------------------
------------------------------------------------------------
------------------------------------------------------------
----------------gtgct------t-------tttgg---a--cctt----att-cc
a-gccacata------a-tttg----tg--ctg---------aata-c--aaaag-aa--
---------------------aaa--catgtt-ggcca-----g-----tac-------t
at------g---taat-----------aagtagc-------tgta-a----taagc----
-------aa--a---atgtc-a-aggg----ca--t-----gtc-------------aaa
acatc------------tt-----------------------------------------
------------------------------------------------------------
------------------------------------------------------------
------------------------------------------------------------
------------------------------------------------------------
------------------------------------------------------------
------------------------------------------------------------
------------------------------------------------------------
------------------------------------------------------------
------------------------------------------------------------
------------------------------------------------------------
------------------------------------------------------------
------------------------------------------------------------
------------------------------------------------------------
------------------------------------------------------------
------------------------------------------------------------
-------
>piggyBac-N5B_DR|43260
------------------------------------------------------------
------------------------------------------------------------
------------------------------------------------------------
------------------------------------------------------------
------------------------------------------------------------
------------------------------------------------------------
------------------------------------------------------------
------------------------------------------------------------
------------------------------------------------------------
------------------------------------------------------------
------------------------------------------------------------
------------------------------------------------------------
----------------atta----ttata--aaatgctggattaat----gcacaagaaa
----------gttt-----------------gtattacaacagtatgtgttttatacca-
--tttcaaatatatatt-----------------------tttgtgcatgctgtatg---
------------------------------------------------tgcaaaccc---
-----------ctc---aggggt-------------------caaaga----acgc----
gaatgc-----------------------atg------------tt--------------
-t------------tgaggt-at------cttc------tcttg---ataacg----ccg
aa----------------------a-tgaa-----------c-ttaaa-tt-acactttc
ag----------------------tt-------ttgatcgt----------------aca
g---------ata--------------------agaac------aat--------ac---
----atc-aatc--------gaatc------tg-t----t--aggtgtctac-------t
tttt---tgt-gtacactc--------tca-----ataac--------------------
---aacaa---aac---a-------g------t-------gtgcttt-t---gca--a--
-aa-taa--gga-----acat---------------------------------------
------------------------------------------------------------
-----------------a-----aact-----gttt--------------tt-a-g--a-
--a---a--t--gcatcact----aaaatgcac-------tgaa----------------
-------------------acaa-aaaa-----------agcaa--aaa-cagaa--cac
-agagaca-tga---gacat-----------------------a--ta-------tttct
a-----gaaa------g-cttgaa-atg-tctat--ttct-aaatg-c----agtgag-t
g-------------------------catttt-g----aaaaca-----ta---------
-t-t----gtt-tgat----------aaagtaatcagta--tgaa-gc---caa-c----
-------act-g-----tct-agttttctt-ag--------tctg---aggtc-------
-caca-------------------------------------------------------
----cccacaagg-----------------------------------------------
-------------------ctttgttatt-----catccatgtgacatacatg-------
-------------------------------ctctttgaatacatga-------------
---------atacctgca-taaagc---ttagtaggtgaattttac---------aactc
a-----------------------ttttgaaaacaatt----------------------
--gttgtctcgcta---------------------------------------ggtaatg
catagtattctcccagc---------agagcgtgcatcacgcc-----------------
----ggctcttccc-----gcgtctgccat------------------------------
------------------------------------------------------------
------------------------------------------------------------
------------------------------------------------------------
------------------------------------------------------------
----tattac--------------------------------------------------
------------------------------------------------------------
--aatgacagaagctgctcacacgccc-------acaaacaaacaca-------------
-------
>piggyBac-N5B_DR|43261
------------------------------------------------------------
------------------------------------------------------------
------------------------------------------------------------
------------------------------------------------------------
------------------------------------------------------------
------------------------------------------------------------
------------------------------------------------------------
------------------------------------------------------------
------------------------------------------------------------
------------------------------------------------------------
------------------------------------------------------------
------------------------------------------------------------
------------------------------------------------------------
------------------------------------------------------------
------------------------------------------------------------
------------------------------------------------------------
------------------------------------------------------------
------------------------------------------------------------
------------------------------------------------------------
------------------------------------------------------------
------------------------------------------------------------
------------------------------------------------------------
-----------------------------------------------------------t
ttta--tcat-----att-gataagacaaacac-----agattg----------------
---------gaaaac--t-------g------t-----aaagg--------------gtc
ta---------------------------tc---------------------------tt
ta----------------ttt---gtat--------------------------------
---atact-t-------------------------------------------at---a-
--at------------tac----------------a------ac----------------
---------------------------------------aaaa-------ca--------
-atc-------------agtt-----tt-------t--gt--aa---------aattagc
a-a---aaca------t--------ac-----aggg------agtg-c------------
-----ttt------------------ctctt-----------------------------
------------------------------------------------------------
------------------------------------------------------------
------------------------------------------------------------
------------------------------------------------------------
------------------------------------------------------------
------------------------------------------------------------
------------------------------------------------------------
------------------------------------------------------------
------------------------------------------------------------
------------------------------------------------------------
------------------------------------------------------------
------------------------------------------------------------
------------------------------------------------------------
------------------------------------------------------------
------------------------------------------------------------
------------------------------------------------------------
------------------------------------------------------------
------------------------------------------------------------
-------
>piggyBac-N5B_DR|43262
------------------------------------------------------------
------------------------------------------------------------
------------------------------------------------------------
------------------------------------------------------------
------------------------------------------------------------
------------------------------------------------------------
------------------------------------------------------------
------------------------------------------------------------
------------------------------------------------------------
------------------------------------------------------------
------------------------------------------------------------
------------------------------------------------------------
-----------------------------agatacatgagagacatacatgcataaagct
tggattgtgcaccgt---------caaacactttttgaaaac--aaatgttgtcacactt
agt------tatcagaacaatagaacattaaagcgctcttcgcaaaaacctg--------
-------------------------------------------ttctggcctccaccatt
c--aaacataaatgat-aatgatagccactcgaac--tttt----gca-tgctcacaaac
aaacacagcga-----tgctgggtggaaaggtt---t-----catt-ttcattctaagga
ata--------aaatgg---agtta-tga-cccat-ttcacct-catcagactagtgt--
gatt---------------------------atgc----tgctttc-----------ttc
agaaggtgaggcgtaccacaggtgtt-atttatataatta-----tgtatttattttat-
-------------cgcagctga----actagtcaaa---------------ag----tta
-aaaa---gagc---caactaaggc------tg-c--------ga---------------
ttat--gt----ga-gca----aaaa-------------tataa----------------
----ataaa--aggt--t---gt--a-aa-----------ata-tta-tttt--g--att
ta---aa--g----------t------aatt------------------g-ttt----tt
cat-----------gt--tca-aaataat-----------------------------a-
tt--tctt-taggc----------------------------------------------
----------------------------tactt-------c-------------------
------------a------gtgtctc-------------aga------gtcat-------
---------t---c-ag--------------------------a--aatt----att-at
------taaa----------------ta--ctgga----t-taata-g-acaagaaactg
----------------------------tttt-----------------tat-------t
aa--agcag---tgtt----------------gt----------a-a-------------
-------ac--a---c--------------------------------------------
------------------------------------------------------------
------------------------------------------------------------
------------------------------------------------------------
------------------------------------------------------------
------------------------------------------------------------
------------------------------------------------------------
------------------------------------------------------------
------------------------------------------------------------
------------------------------------------------------------
------------------------------------------------------------
------------------------------------------------------------
------------------------------------------------------------
------------------------------------------------------------
------------------------------------------------------------
------------------------------------------------------------
------------------------------------------------------------
-------
>piggyBac-N5B_DR|43263
------------------------------------------------------------
------------------------------------------------------------
------------------------------------------------------------
------------------------------------------------------------
------------------------------------------------------------
------------------------------------------------------------
------------------------------------------------------------
------------------------------------------------------------
------------------------------------------------------------
------------------------------------------------------------
------------------------------------------------------------
------------------------------------------------------------
-------------------------------------------agc----acaaatgtca
----------ggac-----------------atgtgaaaacatccc----cccaaatca-
--tctcagacccctg---------------------------------------------
---------------------------------------------------agggcc---
-----------ctc---aaggat-------------------cgaaga----cttt----
gtatat-----------------------gtg------------tt--------------
-t------------tgaggc-at------cttc------tcctc---ataacg----ctg
aa----------------------a-agaa-----------c-ttaaa-tt-acaccttc
ag----------------------tt-------tta----------------------ca
g---------ata--------------------agagc------aat--------ac---
----att-aatc--------aaata------tg-t----t--aggtgtctac-----tt-
-ttt---tgt-gtacactc--------aca-----ataac--------------------
---aacaa---atg---t-------g------t-------gtgcttt-t---gta--a--
-aa-taa--gga-----aaac--------------------aaaca---g--------tg
tagg-ta--------t--tt-------tt---------tctt------------tac---
-t--c-tc-tccat---g-----aact-----gttt--------------tt-a-g--a-
--a---a--c--atgtcact----gaattgcac-------tgaa----------------
-------------------actc-catg-----------taa------a-caata--ctt
-agagaca-tga---aacat-----------------------a--ta-------tctat
a-----gaaa------g-cttgaa-gta-t---c--tttt-aaatg--------------
--------------------------------------cttaca-----ta---------
-t-t----actgtga---------------------------------------------
------------------------------------------------------------
------------------------------------------------------------
------------------------------------------------------------
------------------------------------------------------------
------------------------------------------------------------
-------------------------------------------cac---------agttt
g-----------------------tgctgaatacaaat----------------------
--a---------------------------------------------------------
------------------------------------------------------------
------------------------------------------------------------
------------------------------------------------------------
------------------------------------------------------------
------------------------------------------------------------
------------------------------------------------------------
------------------------------------------------------------
------------------------------------------------------------
-----aataaatacatgttggc--------------------------------------
-------
>piggyBac-N5B_DR|43264
------------------------------------------------------------
------------------------------------------------------------
------------------------------------------------------------
------------------------------------------------------------
------------------------------------------------------------
------------------------------------------------------------
------------------------------------------------------------
------------------------------------------------------------
------------------------------------------------------------
------------------------------------------------------------
------------------------------------------------------------
------------------------------------------------------------
------------------------------------------------------------
------------------------------------------------------------
------------------------------------------------------------
------------------------------------------------------------
------------------------------------------------------------
------------------------------------------------------------
------------------ac----------------------------------------
------------------------------------------------------------
ag----------------------------------------------------------
-------------------------------------------------------ac---
----a--------------------------tg---------------------------
-----------------------------------ggaat--------------------
-------------------------a------t-----atata-----c--------ata
cagctag----------------------------------aaatg--------------
---------------t--ctt---------------------------------------
gt------------------------------------------------ttta----aa
tga---a-----------------ta----cac---------------------------
---------tt----------------------------aaaa-------ca--------
---------------aatgtt--------------ctt--------tggt----------
------------------tttg-------------------taata--------------
-----------------------------------------------------------t
gt-------------t-------------------------tgaa-----tttaac----
-------------ctgatat----------aca--------atct---------------
-----------------ttcctgt-----------------tga----------------
-----cctaaatat----------------------------------------------
------------------------------------------------------------
------------------------------------------------------------
---------------------------ttttaat--------------------------
------------------------------------------------------------
------------------------------------------------------------
------------------------------------------------------------
------------------------------------------------------------
------------------------------------------------------------
------------------------------------------------------------
------------------------------------------------------------
------------------------------------------------------------
------------------------------------------------------------
------------------------------------------------------------
------------------------------------------------------------
-------
>piggyBac-N5B_DR|43265
------------------------------------------------------------
------------------------------------------------------------
------------------------------------------------------------
------------------------------------------------------------
------------------------------------------------------------
------------------------------------------------------------
------------------------------------------------------------
------------------------------------------------------------
------------------------------------------------------------
------------------------------------------------------------
------------------------------------------------------------
------------------------------------------------------------
------------------------------------------------------------
------------------------------------------------------------
------------------------------------------------------------
------------------------------------------------------agtgtt
t--------------------------------------------aca-tggtcat----
-aatacagca-agtaataca-----acaagc------------act---tagttgaggc-
-tagcttttgtagctgg-ac-at---tgc-tt----acaacct-----tgatgggtg---
aac---------attagccagtg-g-ggga-gtgt------cttt-----t-gtcttttc
aa----------gtgt-----gaata-attca--tgaccat------------tgtcac-
---tc-ccatgaatacagctgagattacct---aaa---------at----ag--acttt
ac-aa---aa-------tgaaaatc----attg-t--------aatgt----------tt
ttct--tt----aa-at--gagaaaacaaa-----ataat-gtt----------------
---gacg----taat--t---gt--g-gag--t-----aaata-ttc-t-----a--tcc
ta--caa--gac--t---gtt------ta-------------------------------
------------------------------------------------------------
-------------t--ga--ta--tct------ttt-----tta------tata----a-
--a---a--ta-----tta-----tagatacac--g----c-------------------
---------------------------------------aggc---atg-----------
----tata-t---t-aatatt------t-------cttac---a--tatt----agt-gt
a-g---caca------g-tttg----tg--ctg---------aatg-c----aaaaca--
-------t---------------a--catgtt-gg-----ctaa-----tac-------t
at------g---tagt-----------tagtaga-----cctga--------aggt----
-------ta--a---aacat-c-agtt----aa--t-----gac-------------aaa
acatt------------t------------------------------------------
------------------------------------------------------------
------------------------------------------------------------
------------------------------------------------------------
------------------------------------------------------------
------------------------------------------------------------
------------------------------------------------------------
------------------------------------------------------------
------------------------------------------------------------
------------------------------------------------------------
------------------------------------------------------------
------------------------------------------------------------
------------------------------------------------------------
------------------------------------------------------------
------------------------------------------------------------
------------------------------------------------------------
-------
>piggyBac-N5B_DR|43266
------------------------------------------------------------
------------------------------------------------------------
------------------------------------------------------------
------------------------------------------------------------
------------------------------------------------------------
------------------------------------------------------------
------------------------------------------------------------
------------------------------------------------------------
------------------------------------------------------------
------------------------------------------------------------
------------------------------------------------------------
------------------------------------------------------------
------------------------------------------------------------
------------------------------------------------------------
------------------------------------------------------------
------------------------------------------------------------
------------------------------------------------------------
-------------------------------------------------------ggcc-
-tatattttgctgctgg-ac-at---tgc-tttacaatgcact-----tgatggttg---
-------------------agtg-g-agga-ttat------cttt-----t-gtctctca
ag----------gtgt-----gaatt-attca--tgaccac------------tgtcac-
---t---catgcatagagctgagatgaccc---aaa---------ac----aa--actta
ac-aa---at-------tgtaaatc----attg-t--------aatg-----------tt
atct--tt----ga-at--gagagaaaaca-----ttaca-c------------------
a---aca----acat--t---ac--g-caa--c-----aaaca-tta-c-----a--cac
aa--caa--cat------------------------------------------------
--------------------------------------ttttata----taattgtgaag
taaatatt-ctagc--c-------------------------------------------
------------------------tagtcatgc--a----t-c--------att------
---------tt-----tt--t------------------------aatg-ca-ag--c--
-atgtaca-t---c-agcatt------t-------ctcac---a--tatt----att-gt
c-g---caca------g-tttg----tg--ctg---------aata-c---aaaaaag--
---------------------ata--catgtt-ggcca-----g-----tac-------t
at------g---taat-----------aagtagc-------tgaa-a----taagc----
-------ac--a---aatgt-c-aggg----ca--t-----gtc-------------aaa
acatc------------gt---a-------------gg----gg----------------
-----ccccaaa------------------------------------------------
--------------------------atcac-----------------------------
------------------------------------------------------------
------------------------c---tcaga------------------------cca
--------------------------tagagg----------------------------
-----g------------------------------------------------------
------------------------------------------------------------
------------------------------------------------------------
------------------------------------------------------------
------------------------------------------------------------
------------------------------------------------------------
------------------------------------------------------------
------------------------------------------------------------
------------------------------------------------------------
------------------------------------------------------------
-------
>piggyBac-N5B_DR|43267
------------------------------------------------------------
------------------------------------------------------------
------------------------------------------------------------
------------------------------------------------------------
------------------------------------------------------------
------------------------------------------------------------
------------------------------------------------------------
------------------------------------------------------------
------------------------------------------------------------
------------------------------------------------------------
------------------------------------------------------------
------------------------------------------------------------
------------------------------------------------------------
------------------------------------------------------------
------------------------------------------------------------
-------------------------------------------------------cc---
-----------ctc---aggggt-------------------caaaga----ctgt----
gtatac-----------------------tcg------------tt--------------
-t------------tgaggc-gt------cttc------acctt---attatg----cca
aa----------------------a-agaa-----------c-tgaaa-tt-acactttc
ag----------------------tt-------ttgatcat----------------aca
g---------ata--------------------agagc------aat--------gc---
----atc-aatc--------aaatc------tg-t----t--cggtgtcc---------a
tttt---tga-gtcctccc--------aca-----ataac--------------------
---aacaa---aaa---t-------g------t-------gtgcatt-t---gca--a--
-aa-taa--gga-----aaat--------------------aaata---g--------cg
tagt-ca--------t--tc-------tt---------tctt------------ttc---
-t--c-tc-tctgc---a-----aact-----gttt--------------tt-g-a--a-
--a---a--t--gcggcagt----aaaatgcac-------tgaa----------------
-------------------act--------------------------------------
----gaca-tga---gacat-----------------------a--ta-------tctat
a-----gaaa------g-cttgtt-ga---ctac--tttt-aaatg-c----agt--g-t
g-------------------------cgtgtt-ta--aa-----------a---------
-t-t----g-cttgat----------aa-------agta--tgaa-ac---caa-c----
-------act-a-----tgt-ttagtttct-ca--------gtct---gagct-------
-caaa--------actttt---a--------------atg--------------------
--cggccacttccaca-agg----------------------------------------
-------------------ctttgttattacagtcatccatgtgagacacaggctccttg
taaactgtggtcag----------------------------------------------
atgagaggcatacctgca-taaagc---ttggaaggtggactttcc---------aactc
a-----------------------ttttgaaaacaaat----------------------
--gttgtcttgcta---------------------------------------ggtaatc
catagaattctcccggc---------agagcgcgcatcactct-----------------
----gcctcttcccttcccgtgtccgccat-tattacgaacagtgacgatagctgcct--
------acacggctacatacaaacacagcgtgctagttagaaaggtcgtttcatttttat
tctctggaataagttgaaattatgacccgtttaacctcaccgagattaccactgtaatct
gatgctgctttattcagaacgtgaagcatgttatacttattaatttttttgtagttgaac
ctgttta----aaaaaagttaactaaggctgcaattatttagga--aaattaaaggtcct
aaaatatttttatttaaagaaattgcaatgttcatgttt--------aaaatattattta
ttcttgtatt--------------------------------------------------
------------------------------------------------------------
-------
>piggyBac-N5B_DR|43268
ttatacacattttgaagggtcctctcctgataacgcagaaaagaagtgaaattacacttt
ctgttttaatcatacagataagagcaatacatcaattgaatctgtttggtgtctactttt
ttgtgtccactcacaataaacaaacagg-----cattcttgcttttctttctctgcgaac
tgtttttagaaacgt--------------------------gtcagtaaaatgcacaaaa
caaaacacccagacatgagatatatatatatagaaagcttaaagtctccactttttaatg
catg--------------------------------------ttcagtctgagct-----
------------------------------------------------------------
---cattggttttaatgcgaccac------------------------------------
------------------------------------------------------------
------------------------------------------------------------
--------------------------------------------------gcccacttaa
a--atattattcattcat-a--tgtttaaagcttttgtctttacgctacttcag--tctc
--agagtcattcagaaatta----ttatg--aaatgctggattaat----gcacaagaa-
--ag-tgt-----------------------ttattgcaat----aat-tttgcaaaca-
--tcaca-----------------------------------------------------
------------------------------------------------ttttaaattgtt
ta---------cccag-tgtg-t--------------ttac------a-tggtc------
--atacagca-agtaatacaa-----caagc------------att---tagtttgggc-
-tagcttt--------t-ac-at---tgc-tttacaatgccct-----taatgggtg---
-------------------agtg-g-ggga-ttat------cttt-----t-gtttctcc
ag----------gttt-----gaact-attta--tgaccat------------tgtcac-
---t---cacgcatagagctgagatcaccc---aaa---------a----cag--actta
ac-aa---at-------tgtgtatc----attg-c--------aa-----------tgtt
atct--tt----gt-at--gggaaaacaga-----attaa-ttt----------------
t---aca----taat--t---gt--g-aag--t-----aagta-gta-t-----tcagtc
ta--cac--gac--t----------------------------------g-tcttt--tt
cagg-c-----cca-t--tga---ttat-g---------tttt------------tggac
ct--tatt-tcagc--ta--aa--aca------a-a-----ttc------tccaa---a-
--a---a--cg-----tac-----ttaccatgc--a----t-------------------
---------at-----tt--ttttttct-------aa--aaa----ctg-ca-ag--c--
-atgtaca-t---c-aatatt------t-------ctcac---a--tatt----att-gt
a-g---caca------g-tttg----tg--ctg---------aata-c---aaaaaaa--
------------------aagata--catgtt-ggcca-----g-----tac-------t
at------g---taat-----------aagtagc-------tgaa-a----tgagc----
-------ac--a---aatgt-c-aggg----ca--t-----gtc-------------aaa
atatc------------tt---t-------------ag----------------------
----------aa------------------------------------------------
--------------------------atcac-----------------------------
------------------------------------------------------------
------------------------t---tcaga------------------------acc
--------------------------ctgagg----------------------------
-----g------------------------------------------------------
------------------------------------------------------------
------------------------------------------------------------
------------------------------------------------------------
------------------------------------------------------------
------------------------------------------------------------
------------------------------------------------------------
------------------------------------------------------------
------------------------------------------------------------
------------------------------------------------------------
-------
>piggyBac-N5B_DR|43269
------------------------------------------------------------
------------------------------------------------------------
------------------------------------------------------------
------------------------------------------------------------
------------------------------------------------------------
------------------------------------------------------------
------------------------------------------------------------
------------------------------------------------------------
------------------------------------------------------------
------------------------------------------------------------
------------------------------------------------------------
------------------------------------------------------------
------------------------------------------------------------
------------------------------------------------------------
------------------------------------------------------------
-----------------------------acgca--------------------------
------------------------------------------------------------
-tatac-----------------------gcg------------tt--------------
-t------------tgaggc-at------cttc------tcatg---aaaatg----ctt
ta----------------------a-agaa-----------g-ttaaa-tt-acacgttc
ag----------------------tt-------ttgatcgt----------------aca
g---------ata--------------------agatc------aat--------ac---
----att-aatc---------aatc------tg-t----t--aggagtctac-----t-t
tttt---tgt-gtacactc--------aca-----ataac--------------------
---aacaa---aag---t-------g------t-------gtgcttt-t---gca--a--
-ca-taa--gga-----aaat--------------------aaaca---g--------tg
tagg-ca--------t--tc-------tt---------tctt------------ttc---
-t--c-tc-tccac---a-----aact-----gttt--------------tt-a-g--a-
--a---a--t--gtgtcagt----aaaacgcac-------tgaa----------------
-------------------actc-cgcg-----------aaa------a-caaaa--cac
-acagaca-tga---gacat-----------------------a--ta-------tctat
a-----gaaa------g-cttgaa-gta-tctac--agtt-aaatg-ct--ttgcgaa-t
a-------------------------catgtt-ga--aaataaa-----ta---------
-t-t----g-tttgag----------aaagtaatcagta--taaa-ac---ca-------
-------act-c-----tgt-ctaatttct-ca--------gtct---gagct-------
-catt--------attttt---a--------------atgt-aa---------------c
cacgcccacgagg-----------------------------------------------
-------------------cattgttattacaatcgtcc---------------------
------------------------------------------------------------
------------------------------------------------------------
------------------------------------------------------------
------------------------------------------------------------
------------------------------------------------------------
------------------------------------------------------------
------------------------------------------------------------
------------------------------------------------------------
------------------------------------------------------------
------------------------------------------------------------
------------------------------------------------------------
------------------------------------------------------------
------------------------------------------------------------
-------
>piggyBac-N5B_DR|43270
------------------------------------------------------------
------------------------------------------------------------
------------------------------------------------------------
------------------------------------------------------------
------------------------------------------------------------
------------------------------------------------------------
------------------------------------------------------------
------------------------------------------------------------
------------------------------------------------------------
------------------------------------------------------------
------------------------------------------------------------
------------------------------------------------------------
------------------------------------------------------------
------------------------------------------------------------
------------------------------------------------------------
------------------------------------------------------------
------------------------------------------------------------
------------------------------------------------------------
------------------------------------------------------------
------------------------------------------------------------
------------------------------------------------------------
------------------------------------------------------------
------------------------------------------------------------
------------------------------------------------------------
------------------------------------------------------------
------------------------------------------------------------
------------------------------------------------------------
-----------------------aact-----gatt--------------tt-a-a--c-
--a--tg--a--acttcagc----aataaacac-------tgga----------------
-------------------atct-cagc-----------gaat-----a-tttgc--tct
-acagact-tga---gaaat-----------------------a--ta-------tccac
a-----taaa------g-ccttaa-atc-tgtgc--tttt-aaatg-a----accaag-t
g-------------------------cac-tt-ga--aaactaa-----aat-------t
tt-t----t-tttggt----------tttgtaatctgta--taaa-acg-----------
------------------------------------------------------------
------------------------------------------------------------
------------------------------------------------------------
---------------------------------------------aacgc----------
------------------------------------------------------------
------------------------------------------------------------
------------------------------------------------------------
------------------------------------------------------------
------------------------------------------------------------
------------------------------------------------------------
------------------------------------------------------------
------------------------------------------------------------
------------------------------------------------------------
------------------------------------------------------------
------------------------------------------------------------
------------------------------------------------------------
------------------------------------------------------------
-------
>piggyBac-N5B_DR|43271
------------------------------------------------------------
------------------------------------------------------------
------------------------------------------------------------
------------------------------------------------------------
------------------------------------------------------------
------------------------------------------------------------
------------------------------------------------------------
------------------------------------------------------------
------------------------------------------------------------
------------------------------------------------------------
------------------------------------------------------------
------------------------------------------------------------
-------------------------------------------cat----gtacatcaa-
-tat---------------------------ttctcacatat-------tattgtagca-
-----------------------------------------aagtttgtgctg-------
aat-acaaaa-----------------------------------caaatacatgct---
-----------caaat-acta-t--------------taatactgaaa-taagcacaaa-
tatcagggcatgtcaaaacat--taacaagc------------att---tagtttgggcg
--agtttttgcagc------------tgc-tttacaatgccct-----ttatgggtg---
aac---------attagccagtg-g-ggga-gtgt------cttt-----t-gtctctcc
ag----------gtgt-----gaatt-attca--taaccat------------tgacac-
------tcatgcaaaaaa------tgaccc---aaa---------gt----atta--ttt
ac-aa---aa-------tgtaaatc----attg-t--------aatg-----------ct
ttct--tt----ga-at--gacagaacata-----ataat-ttt----------------
----aca----taat--t---gt--g-aag--t-----aaata-ttc-a-----a--gcc
ta--caa--gac-tt---ggt------tact--c-------aaag----g-tctta--tt
ctag-t-----caa-t--tca---gtgt--------ggtttt------------ttgtac
ct--tatt-tcagc----------ttt------ttt-----ttc------tcca----a-
--a---a--cg-----tact----aaatcacact-a----t-------------------
---------tt-----ttattttcta-------------aaa----acg-ca-aa--c--
-atgtaca-t--------------------------------------------------
------------------------------------------------------------
------------------------------------------------------------
------------------------------------------------------------
------------------------------------------------------------
------------------------------------------------------------
------------------------------------------------------------
------------------------------------------------------------
------------------------------------------------------------
------------------------------------------------------------
------------------------------------------------------------
------------------------------------------------------------
------------------------------------------------------------
------------------------------------------------------------
------------------------------------------------------------
------------------------------------------------------------
------------------------------------------------------------
------------------------------------------------------------
------------------------------------------------------------
------------------------------------------------------------
------------------------------------------------------------
-------
>piggyBac-N5B_DR|43272
------------------------------------------------------------
------------------------------------------------------------
------------------------------------------------------------
------------------------------------------------------------
------------------------------------------------------------
------------------------------------------------------------
------------------------------------------------------------
------------------------------------------------------------
------------------------------------------------------------
------------------------------------------------------------
------------------------------------------------------------
------------------------------------------------------------
------------------------------------------------------------
------------------------------------------------------------
------------------------------------------------------------
------------------------------------------------------------
------------------------------------------------------------
------------------------------------------------------------
------------------------------------------------------------
------------------------------------------------------ttattt
gcaacttgctgcatgttatacgtgtt-gtttattttaatt------------attttac-
-------------cgta----------ccagtcaaa---------------g-----ttt
gtaaa---gagt---taactaaggc------tg-c--------aa---------------
ttat--tt----ag-gca----aaaa-----------tatatat----------------
----aaata--atta--t---at--a-ta-----------tta-tta-ttat--g--ttt
t--------------------------tcgt------------------a-tgt----tt
tat-----------gt--ttcgaaatatt-----------------------------a-
at--aatt-cttgtg-----------------------------------tttg----a-
--a---g--c-------tgg----tcattacaa-------t-a-----------------
--------cttc-----------------------------a------gtcat-------
---------t---c-ag--------------------------a--aa-t----agt-tt
------ttaa----------------tg--ctgga----t-taatg-c-gcatggcattt
----------------------------tatt-----------------tat-------t
ac--aacag---tttt----------------gc----------a-a-------------
-------ac--a---cgttt-----------ta--tact--atttt------------aa
atatgt-------attttt---gtgcatgctgtttaagt----gcacatacgttattta-
------cccatagtgtt---gacatggtcataatacagcaagtaatacaacaaacattta
gtctgggctagcttttgcagctggacatagc-----------------------------
------------------------------------------------------------
------------------------t---gtacaa---------------------tgccc
---ttcatgggtaaaca-ttagccagtgggggagtg-----------------------t
cttttgtctc--------------------------------------------------
------------------------------------------------------------
--------------tcccagc-----------------attg-tc---------------
--actcacatgcataca-------------------------------gc----------
----------------------------------tgtgct----------acccaaaaca
gac------tttacaaattgtaattcattgtaaag----ttttcttt-------------
-------gaatatgagaaca---------------------------------------t
aatcattttca----------------------------cataattatgaaaaaaaagtt
----aattttctagcctagaagactgcttactcgaaagttttattcag------------
--ccattcagtat-gtttttgggaccttatttt--tagt-taaatttcttcctccaaaac
ct-atta
>piggyBac-N5B_DR|43273
------------------------------------------------------------
------------------------------------------------------------
------------------------------------------------------------
------------------------------------------------------------
------------------------------------------------------------
------------------------------------------------------------
------------------------------------------------------------
------------------------------------------------------------
------------------------------------------------------------
------------------------------------------------------------
------------------------------------------------------------
------------------------------------------------------------
------------------------------------------------------------
------------------------------------------------------------
------------------------------------------------------------
------------------------------------------------------------
--------------------------------------tac------a-tggtcat----
--------------------a-----caagc------------atg---tagtttgggc-
-tagctt-------tgg-ac-at---tgc-tttacaatgtcct-----tgatgggtg---
-------------------aatg-g-ggga-gtgt------cttt-----t-gtctctca
ag----------gtgt-----gaatt-gttca--taaccat------------tgtcac-
---t---cacgtagaccgctgagatcaccc---aaa---------tc-----a--attta
ac-ga---aa-------tttaattc----attg-g--------aatg-----------tt
tcct--tt----ga-at--gagagaacaga-----atagt-ttt----------------
c---aca----taat--t---gt--g-aag--t-----aaata-ttt-t-----------
------a--aac--t---ggt------tact--c-a-----aaa-----g-tcttg--tt
cagg-c-----aca-t--tca---gtgt-ttt------tttt-------------ttaac
cc--tatt-tcagc--ta-att--ttt------t-t-----ttg------tcca----a-
--a---a--ct-----tatg--cataaccatga--a----t-a--------ata------
---------tt-----tt--tttcta---------aa--aaa----acg-ca-ag--t--
-atgtaca-t---a-aatttt------t-------ctcac---a--tat-------t-gt
a-g---caca------g-tttg----tg--cta---------aata-c---taataaa--
---------------------ata--catgtt-gccca-----g-----tac-------t
at------g---taat-----------aagtagc-------tgaa-a----tacgc----
-------ac--a---aatgt-c-tggg----ca--t-----gtt-------------aaa
acatc------------tc---a-------------gg----tg----------------
-----ccccaaa------------------------------------------------
--------------------------atcac-----------------------------
------------------------------------------------------------
------------------------c---tcaga------------------------ccc
--------------------------ctgggg----------------------------
-----g------------------------------------------------------
------------------------------------------------------------
------------------------------------------------------------
------------------------------------------------------------
------------------------------------------------------------
------------------------------------------------------------
------------------------------------------------------------
------------------------------------------------------------
------------------------------------------------------------
------------------------------------------------------------
-------
>piggyBac-N5B_DR|43274
------------------------------------------------------------
------------------------------------------------------------
------------------------------------------------------------
------------------------------------------------------------
------------------------------------------------------------
------------------------------------------------------------
------------------------------------------------------------
------------------------------------------------------------
------------------------------------------------------------
------------------------------------------------------------
------------------------------------------------------------
------------------------------------------------------------
------------------------------------------------------------
------------------------------------------------------------
------------------------------------------------------------
------------------------------------------------------------
------------------------------------------------------------
------------------------------------------------------------
------------------------------------------------------------
------------------------------------------------------------
-------------------------------------tcac----------------aca
a---------ata--------------------agtgt------tat--------ac---
----acc-aatg--------gaatc------tg-t----t--aggtgtatac-------t
tttt---aat-gtacactc--------aca-----ataac--------------------
---cacaa---aag---t-------g------t-------gtgcttt-t---gca--a--
-ag-taa--ggg-----aagt--------------------aaa-a---g--------tg
tgca-ca--------t--tc-------tt---------tttt------------ttg---
-t--c-tc-tctgc---g-----aact-----gttt--------------tt-a-g--a-
--a---g--c--acatcact----taaatacac-------tgaa----------------
-------------------actc-cgca-----------aaa------a-caaaa--cac
-acggaca-tgaatgaacat-----------------------a--ta-------tctat
a-----gaaa------g-cttaaa-gtg-tcttc--tttt-aaatg-c----agagag-t
g-------------------------caagtt-aa--aaacaaa-----ta---------
-t-t----g-cttgat----------aaagtaatcagta--tgaa-ac---caa-c----
-------act-a-----tgt-ctagtttct-ca--------gtct---gagtt-------
------------------------------------------------------------
-------acaagcca---------------------------------------------
-------------------ctttgtttttacaatcgtccacatgagacacacgcaacata
gaaattgtggtca-gacaaaaacagtggaatctctacaaatacatta----aagatatac
atgagagacatacctgcg-taatgc---ttggaaactgcactttcc---------aactc
c-------------ttaa----------aaaaaaaaac----------------------
--gttgtctcgctt---------------------------------------gacagtc
cgcagaatcttcccagc---------aaagcacgcatcatgcc-----------------
----agctcttccg-----gtgtccgcca-------------------------------
------------------------------------------------------------
------------------------------------------------------------
------------------------------------------------------------
--------------------------------------------------------ttaa
cacaaatgat-gacggtagc-----tgctacttgtgcac------caaaaacaaacagcg
c------------------------acaggctagaaaggtcatttcatttgtattctcag
ga----------ataaattggactcat-------ttgacctcccatcgtgatctgatgct
gct----
>piggyBac-N5B_DR|43275
------------------------------------------------------------
------------------------------------------------------------
------------------------------------------------------------
------------------------------------------------------------
------------------------------------------------------------
------------------------------------------------------------
------------------------------------------------------------
------------------------------------------------------------
------------------------------------------------------------
------------------------------------------------------------
------------------------------------------------------------
------------------------------------------------------------
------------------------------------------------------------
------------------------------------------------------------
------------------------------------------------------------
------------------------------------------------------------
------------------------------------------------------------
------------------------------------------------------------
------------------------------------------------------------
------------------------------------------------------------
------------------------------------------------------------
------------------------------------------------------------
------------------------------------------------------------
--------------------------------------attttc----------------
----aca----tgat--ata-gtg-g------t-----aaata-ttc-------------
----------------------------cct--ctc-----aaaa----g-tttta--ct
caga-a-----cta-t--ttattaatat-------gtgtatc-------------ttggc
tt--ggtt-tctgt--aa-----cttt--------t-----cca------ccta----a-
--a---a--ca-----gac-----taaccacac--a----t-a--------atcttt---
---------tt-----tt--tttttc--------------------atg-ca-ag--c--
-atata---t---c-catctt------t-------gttgc---c--tatc----att-gc
a-g---ccca------a-tttg----tg--ctt---------aata-a---aacaaaatt
c----------------------a--catgat-tgtca-----g--gggt----------
at------g---ttat-----------aggtaga-------agaa-a----ttagc----
-------ac--a---aatgt-c-agag----aa--t------------------------
------------------------------------------------------------
------------------------------------------------------------
------------------------------------------------------------
------------------------------------------------------------
------------------------------------------------------------
------------------------------------------------------------
------------------------------------------------------------
------------------------------------------------------------
------------------------------------------------------------
------------------------------------------------------------
------------------------------------------------------------
------------------------------------------------------------
------------------------------------------------------------
------------------------------------------------------------
------------------------------------------------------------
------------------------------------------------------------
-------
>piggyBac-N5B_DR|43276
------------------------------------------------------------
------------------------------------------------------------
------------------------------------------------------------
------------------------------------------------------------
------------------------------------------------------------
------------------------------------------------------------
------------------------------------------------------------
------------------------------------------------------------
------------------------------------------------------------
------------------------------------------------------------
------------------------------------------------------------
------------------------------------------------------------
------------------------------------------------------------
------------------------------------------------------------
------------------------------------------------------------
------------------------------------------------------------
------------------------------------------------------------
------------------------------------------------------------
------------------------------------------------------------
------------------------------------------------------------
------------------------------------------------------------
------------------------------------------------------------
------------------------------------------------------------
------------tatactc--------aca-----atatc--------------------
---aacaac--aag---t-------g------t-------gtccttt-t---gca--a--
-aa-taa--gga-----aaat--------------------aaaga---g--------tg
tgtg-ag--------t--tc-------tt---------tctt------------ttg---
-t--c-tc-tcggc---a-----aact-----attt--------------tt-g-g--a-
--a---a--c--acgtcact----aaaatgaac-------tgaa----------------
-------------------agtc-caca-----------aaa------t-caaga--cac
-----------a---gccat-----------------------t--ta-------tttat
a-----gaaa------g-attgaa-gtg-tctac--tttt-aaatg-c----agtaag-t
--------------------------catgtt-ga--aaacaaa-----ta---------
-t-t----g-tttaat----------agaataataggta--tgaa-ac---aaa-c----
-------act-g-----tgt-ctaatttct-ca--------gtct---gatct-------
-aatt--------attttt---t--------------aatg-cg---------------a
ctagcctatgagctactttg----------------------------------------
-------------------ctttcttattacaatcatccacgtgggatgcgtgtgacatg
taaactg-----------------------------------------------------
------------------------------------------------------------
------------------------------------------------------------
------------------------------------------------------------
------------------------------------------------------------
------------------------------------------------------------
------------------------------------------------------------
------------------------------------------------------------
------------------------------------------------------------
------------------------------------------------------------
------------------------------------------------------------
------------------------------------------------------------
------------------------------------------------------------
-------
>piggyBac-N5B_DR|43277
------------------------------------------------------------
------------------------------------------------------------
------------------------------------------------------------
------------------------------------------------------------
------------------------------------------------------------
------------------------------------------------------------
------------------------------------------------------------
------------------------------------------------------------
------------------------------------------------------------
------------------------------------------------------------
------------------------------------------------------------
------------------------------------------------------------
------------------------------------------------------------
------------------------------------------------------------
------------------------------------------------------------
------------------------------------------------------------
------------------------------------------------------------
------------------------------------------------------------
------------------------------------------------------------
------------------------------------------------------------
------------------------------------------------------------
------------------------------------------------------------
------------------------------------------------------------
------------------------------------------------------------
------------------------------------------------------------
------------------------------------------------------------
------------------------------------------------------------
---------------------------------------------------t-a-a--a-
--a--tg--a--gct---ga----aacaaacag-------t-------------------
----------------------t-cagc-----------gaac-----a-cttgc--ttc
-acagaca-taa---gaaat-----------------------a--ta-------tccac
a-----taaa------g--cttaa-gtt-tgtac--tttt-aaaca-a----accaag-t
g-------------------------cac-tt-ga--taacaaa-----cgt-------t
tt-g----t-ctta--------------taaaagctgta--tgaa-aca-----------
------------------------------------------------------------
------------------------------------------------------------
------------------------------------------------------------
---------------------------------------------aacac----------
------------------------------------------------------------
------------------------------------------------------------
------------------------------------------------------------
------------------------------------------------------------
------------------------------------------------------------
------------------------------------------------------------
------------------------------------------------------------
------------------------------------------------------------
------------------------------------------------------------
------------------------------------------------------------
------------------------------------------------------------
------------------------------------------------------------
------------------------------------------------------------
-------
>piggyBac-N5B_DR|43278
------------------------------------------------------------
------------------------------------------------------------
------------------------------------------------------------
------------------------------------------------------------
------------------------------------------------------------
------------------------------------------------------------
------------------------------------------------------------
------------------------------------------------------------
------------------------------------------------------------
------------------------------------------------------------
------------------------------------------------------------
------------------------------------------------------------
------------------------------------------------------------
------------------------------------------------------------
------------------------------------------------------------
------------------------------------------------------------
----------------------------------------c-------------------
------------------------------------------------------------
--------------taaggc------tgcattt---------------------------
------------------------g-----------------------ttt---------
---------------------atata----------------------------------
-------------------------------------------------------ac---
----atca------------aaaat------tg-t------gaaatat--------tatt
ttaa--at---------------------------------tta----------------
-----------aaga--t-------a-gtcgtc----taaatattttat--------tcc
tattcaa--agc-tt--tcat------aacc------------------t-------ttc
cagg-c---------t--tca---------------------------------------
---gtgtc--------ca------------cgatcc--------------ttca---ga-
--a---a---------------------------------t-------------------
--------------------------------------------------caa-------
---------t---c-------------tt---------g-------tgat----------
----------------gattta---atg-------------------c-tcacaaaat--
--------------------------att-cgt----------------ttt-------t
at----------ta----------------------------------------------
------------------------------------------------------------
------------------------------------------------------------
------------------------------------------------------------
------------------------------------------------------------
------------------------------------------------------------
------------------------------------------------------------
------------------------------------------------------------
------------------------------------------------------------
------------------------------------------------------------
------------------------------------------------------------
------------------------------------------------------------
------------------------------------------------------------
------------------------------------------------------------
------------------------------------------------------------
------------------------------------------------------------
------------------------------------------------------------
------------------------------------------------------------
-------
>piggyBac-N5B_DR|124334
------------------------------------------------------------
------------------------------------------------------------
------------------------------------------------------------
------------------------------------------------------------
------------------------------------------------------------
------------------------------------------------------------
------------------------------------------------------------
------------------------------------------------------------
------------------------------------------------------------
------------------------------------------------------------
------------------------------------------------------------
------------------------------------------------------------
------------------------------------------------------------
------------------------------------------------------------
------------------------------------------------------------
-------------------------------------------------------cc---
-----------ctc---tgaggt-------------------cg--------ccag----
gtattg-----------------------gca----------------------------
----------------tctt-tt------tttt------tttta---tcagtg----cta
aa----------------------g-atac-------------taaga-ct-tctctgtt
ga----------------------tt-------ttggtcgc----------------aca
g---------ata--------------------agtgt------tat--------ac---
----acc-attt--------gaata------tg-t----t--aagtgtctact----t--
tttt---tgt-gtatactc--------aca-----ataac--------------------
---aacaa---aag---t-------t------t-------gtgcttt-t---gca--a--
-aa-taa--ggg-----gaat--------------------aaaca---g--------tg
tgca-ct--------t--tc-------tt---------tctt------------ttg---
-t--c-tc-tccac---g-----aact-----gctt--------------at-a-g--a-
--a---t--t--gtgttact----aaagtgaac-------taaa----------------
-------------------actt-aaca-----------aga------c---------ac
-acagacc-tgg---gagat-----------------------a--ta-------tttat
a-----gaaa------g-cttgaa-gtg-tct-a--cttt-aaatg-c----agtaag-t
--------------------------catgtc-ga--aaacaaa-----ta---------
-t-t----g-tttggt----------gaagtaatcagtg--tgag-ac---cca-c----
-------act--------------------------------------------------
------------------------------------------------------------
------------------------------------------------------------
------------------------------------------------------------
------------------------------------------------------------
------------------------------------------------------------
------------------------------------------------------------
------------------------------------------------------------
------------------------------------------------------------
------------------------------------------------------------
------------------------------------------------------------
------------------------------------------------------------
------------------------------------------------------------
------------------------------------------------------------
------------------------------------------------------------
------------------------------------------------------------
------------------------------------------------------------
-------
>piggyBac-N5B_DR|124335
------------------------------------------------------------
------------------------------------------------------------
------------------------------------------------------------
------------------------------------------------------------
------------------------------------------------------------
------------------------------------------------------------
------------------------------------------------------------
------------------------------------------------------------
------------------------------------------------------------
------------------------------------------------------------
------------------------------------------------------------
------------------------------------------------------------
------------------------------------------------------------
------------------------------------------------------------
------------------------------------------------------------
------------------------------------------------------------
------------------------------------------------------------
------------------------------------------------------------
------------------------------------------------------------
------------------------------------------------------------
------------------------------------------------------------
------------------------------------------------------------
------------------------------------------------------------
------------------------------------------------------------
--------------c--t-------g------t-----aaagg--------------gtc
ta----------------------------------------------------------
--------------ct--ttt---attt--------------------------------
---gtatt-c-------------------------------------------at---a-
--at------------tac----------------a------at----------------
---------------------------------------aaaa-------ca--------
-ata-------------tgta-----tt-------tt-gt--aa---------aattagt
a-a---tacc------a--------ac-----aggg------agta-t------------
-----ttt------------------ctcttct-------------------g-tcttct
gt----------caac--------------------------------------------
------------------------------------------------------------
atgactggc--------aa---a-------------cg----------------------
-----cgtcag-------------------------------------------------
------------------------------------------------------------
------------------------------------------------------------
-----------------------------aaaat--------------------------
------------------------------------------------------------
------------------------------------------------------------
------------------------------------------------------------
------------------------------------------------------------
------------------------------------------------------------
------------------------------------------------------------
------------------------------------------------------------
------------------------------------------------------------
------------------------------------------------------------
------------------------------------------------------------
------------------------------------------------------------
-------
>piggyBac-N5B_DR|124336
------------------------------------------------------------
------------------------------------------------------------
------------------------------------------------------------
------------------------------------------------------------
------------------------------------------------------------
------------------------------------------------------------
------------------------------------------------------------
------------------------------------------------------------
------------------------------------------------------------
----------------------ct--------------gcaattatatgggcaatatata
tata-aaatataata--aaata-ttattttgatttaaactaat--ttt-ttcatgtttaa
a--atattattttatctt-g--tgtttaaaacatttgtcattacgctactttagtgtctc
----agtcattcagaaatta----ttatt--aaatgctggattcat----gtacaagaa-
--agttttttatt----acaaca--------gttttctaaa----catgttttatacca-
--tttcaaata-------------------------tatttttgtgcctgctg-------
--t-ataag-------------------tgaacat-----------------acattttt
ta---------cccat-agtg-t--------------ttac------a-tggtcat----
-aatacagca-agtaatacaa-----caagc------------att---tagtttgggc-
-aagcttttgcagctgg-ac-at---tgc-tttacaatgcgct-----tgatgggtg---
aac---------attagccagtg-g-ggga-gtgt------c--t-----t-gtctttcc
at----------gtgt-----gaatt-attcg--tgaccat------------tgtca--
----t-ccacgcat-acagtattctgaccc---aga---------ca----ctg-agttt
ac-aa---aa-------tgtaaatc----attg-t--------aatg-----------tt
tcct--tt----gc-at--gagagaacaga-----ataat-ttt----------------
c---aca----taat--t---gt--g-aag--t-----aaata-ttc-t-----a--gcc
ta--caa--gac--a---aat------taaa--c-a-----taa-----g-tctta--tt
caag-c-----cca-t--tca---gtgt-a-------ctgta------------tt----
--------------------a---ctt------ttt-----ttc------tccc----a-
--a---a--cc-----tac-----taaccacgc--a----t-atatattatatata----
---------ta-----tt--attct---------gaa--aat----aag-ca-ag--c--
-atgtaca-t---c-aatatt------t-------ttcac---a--tatt----att-gt
a-g---caca------g-tttg----tg--ctg---------aaca-c---aaa------
------------------aaaata--catgtt-gacc-----------------------
------------------------------------------------------------
------------------------------------------------------------
------------------------------------------------------------
------------------------------------------------------------
------------------------------------------------------------
------------------------------------------------------------
------------------------------------------------------------
------------------------------------------------------------
------------------------------------------------------------
------------------------------------------------------------
------------------------------------------------------------
------------------------------------------------------------
------------------------------------------------------------
------------------------------------------------------------
------------------------------------------------------------
------------------------------------------------------------
------------------------------------------------------------
------------------------------------------------------------
-------
>piggyBac-N5B_DR|124337
------------------------------------------------------------
-------------------------------------------------------tattt
tactgta--------------aaccagt--------------------------------
------------------------------------------------------------
--------------------------------caaagtttggaaag--------------
----------------------------------------------------agttaact
aaggttgcaaaaag----------------------------------------------
------------------------------------------------------------
------------------------------------------------------------
---------------------------------ttgg-gca------------aaatata
taca-aaaggtct--taaaata-ttattttgattaacagttttt-------tatgtttac
c--atattatttattctt-a--tgtttaaagcttttgtcattatgctacctcagtgtctc
--agagtcattcagaaattg----ttatt--aaatgctgaattaat----gcacaagaa-
--ag-tttttatt----aaaaca--------gttttgcaaa----catgttttaaacct-
--ttttaaatata----------------------ttttt--tgtgcttgctg-------
--t-ataag-------------------tgcacat-----------------acattatt
ta---------cacat-agtg-t--------------ttac------a-tgatcat----
-aatact----gaaagtaaaa-----caagc------------att---tagtttaggc-
-aagcttttggagctgg-ac-at---tgc-tttacaatgccct-----tgatgggtg---
aat---------attagccagtg-a-gggg-gtgt------cttt-----t-ctctctcc
tg----------gtgt-----gaatt-attca--tgaccat------------tgtcga-
---tg-ccatgcatacgg-tatgttgaccc---aga---------aa---atg--agttt
ac-aa---aa-------tgtaaatc----attg-t--------aata-----------tt
ttct--tt----aa-at--gagaaaacaga-----atact-ttc----------------
---a-ca----tatt--t---gt--g-aag--t-----aaata-ttc-t-----a--gcc
ta--caa--gac--t---aat------tact--c-t-----aaa-----g-tctta--tt
tagg-c-----cca-t--tca---gtgt-ctg-----tgtgtgtgtgtttttttttgcac
ct--catt-tcagc--aa--tt---tt------ttt-----ttc------tgaa----a-
--a---a--ac-----tac-----taaccacgc--a----t-c--------acattt---
---------gt---------tttat----------aa--aaa----acg-ca-ag--c--
-ttgtaca-t---c-actatt------t-------ctcac---a--tatt----att-gt
a-g---caca------g-tttg----tg--cta---------acta-c---aaagaaaaa
ataat------------ataaata--catgtt-ggtca-----t-----tac-------t
at------g---tagt-----------aaatagc-------agaa-a----taatc----
-------at--a---aatat-c-aggg----ca--t-----gtc--------------aa
acatc------------tt---a-------------ag----gg----------------
-----ccccaaa------------------------------------------------
--------------------------attac-----------------------------
------------------------------------------------------------
------------------------t---tcaga------------------------ccc
--------------------------cataag----------------------------
-----g------------------------------------------------------
------------------------------------------------------------
------------------------------------------------------------
------------------------------------------------------------
------------------------------------------------------------
------------------------------------------------------------
------------------------------------------------------------
------------------------------------------------------------
------------------------------------------------------------
------------------------------------------------------------
-------
>piggyBac-N5B_DR|124338
------------------------------------------------------------
------------------------------------------------------------
------------------------------------------------------------
------------------------------------------------------------
------------------------------------------------------------
------------------------------------------------------------
------------------------------------------------------------
------------------------------------------------------------
------------------------------------------------------------
------------------------------------------------------------
------------------------------------------------------------
------------------------------------------------------------
------------------------------------------------------------
------------------------------------------------------------
------------------------------------------------------------
------------------------------------------------------------
------------------------------------------------------------
------------------------------------------------------------
------------------------------------------------------------
------------------------------------------------------------
---------------t-----gaatg-aat------------------------------
------------------------------------------------------------
------------------------------------------------------------
----------------------gaataaaa-----acaat-ttt----------------
----aca----taat--t---gt--a-aag--t-----aaata-ttc-t-----a--gcc
ta--caa--gac--t---ggt------tact--t-a-----aaa-----g-tcatg--tt
cagg-c-----aca-t--tca---atgt--------gtttt--------------tagac
ct--tatt-tcagc--ta------tat------ttt-----ttc------tcta----a-
--a---a--cc-----tac-----taaccatgc--a----t-------------ttt---
---------tt-----tt--tctttc--------taa--aaa----acg-ca-ag--c--
-atgtgca-t---c-aatctt------t-------ctcac---a--tatt----att-gt
a-g---caca------g-tttg----tg--ttg---------aata-c---aaataaatt
-----------------------a--ca--tt-ggcca-----g-----tac-------t
at------g---taag-----------aagtagc-------tgaa-a----taggc----
-------ac--a---aatgt-c-aggg----ca--tcaaaggtc-------------aaa
acatc------------tt---a-------------gg----gg----------------
-----ctccaaa------------------------------------------------
--------------------------atcac-----------------------------
------------------------------------------------------------
------------------------c---gtaga------------------------ccc
--------------------------cagagg----------------------------
-----gtattggttacccctggtcataaaacagcaaataatacaacaagcatt--tagtt
agggctagcttt------------tacagctgga--cattgcttt-----acaatgccgt
tgatcggtaagtg-ggggagtgtgaaatattcataaccattg-tc---------------
----actcacgcat------acagct----------------------------------
--------------------------------------------gaaatgatccaaaaca
gac------tttacaaaatgtaaatgattttattgatgaatttcttt-------------
-------gaatgagagagca---------------------------------------a
agtaatttt---------------------------------------------------
------------------------------------------------------------
------------------------------------------------------------
-------
>piggyBac-N5B_DR|124339
------------------------------------------------------------
------------------------------------------------------------
------------------------------------------------------------
------------------------------------------------------------
------------------------------------------------------------
------------------------------------------------------------
------------------------------------------------------------
------------------------------------------------------------
------------------------------------------------------------
------------------------------------------------------------
------------------------------------------------------------
------------------------------------------------------------
------------------------------------------------------------
------------------------------------------------------------
------------------------------------------------------------
-------------------------------------------------------cc---
-----------ctt---tggggt-------------------ctgcaa----ctgc----
aattac-----------------------acg-----------ttt--------------
-t------------aa-tgc-gt------cttt------tccag---ataatga---cca
aaaaaa------------------a-aaaa-----------c-ttaaa-tt-gcactttc
ag----------------------tt-------cttatcat----------------aca
g---------aca--------------------agact------tat--------ac---
----ata-aata--------gaatc------ta-t----t--acgtgtctac-------t
tttt---tgc-gtacactc--------aca-----ataac--------------------
---aacaa---aag---t-------g------t-------gtgcttt-a---gca--a--
-aa-taa--ggg-----gaaa--------------------taag-------------tg
tgtg-ca--------t--tc-------tt---------tctt------------ttg---
-t--c-tc-tcttt---g-----aact-----gatt--------------at-a-a--a-
--a--ca--c--atgtcact----aaaatgaac-------tgaa----------------
-------------------accc-tgcg-----------aaa------a-caaaa--cac
-tcagaca-tga---tacat-----------------------a--ta-------tctat
a-----gaaa------g-cttgaa-gtg-tctac--tttt-aaatg-c----agcgagtt
g-------------------------aatgtt-aa--aatcaaa-----ta---------
-t-t----g-tgttgt----------aaagtaatcaaaa--tgaa-ac---caa-c----
-------act-a-----tgt-ctagtttct-ca--------gttt---------------
------------------------------------------------------------
------------------------------------------------------------
------------------------------------------------------------
------------------------------------------------------------
------------------------------------------------------------
------------------------------------------------------------
------------------------------------------------------------
------------------------------------------------------------
------------------------------------------------------------
------------------------------------------------------------
------------------------------------------------------------
------------------------------------------------------------
------------------------------------------------------------
------------------------------------------------------------
------------------------------------------------------------
------------------------------------------------------------
-------
>piggyBac-N5B_DR|124340
------------------------------------------------------------
------------------------------------------------------------
------------------------------------------------------------
------------------------------------------------------------
------------------------------------------------------------
------------------------------------------------------------
------------------------------------------------------------
------------------------------------------------------------
------------------------------------------------------------
------------------------------------------------------------
------------------------------------------------------------
------------------------------------------------------------
------------------------------------------------------------
------------------------------------------------------------
------------------------------------------------------------
------------------------------------------------------------
------------------------------------------------------------
------------------------------------------------------------
------------------------------------------------------------
------------------------------------------------------------
------------------------------------------------------------
------------------------------------------------------------
------------------------------------------------------------
------------------------------------------------------------
------------------------------------------------------------
------------------------------------------------------------
------------------------------------------------------------
------------------------------------------------------------
------------------------------------------------------------
--------------------------------------------------cat-------
---------t---c-ag--------------------------a--aatc----att-ct
------aata----------------tg--ctgat----t-tgatg-c-tcaagaaatat
t-------------------------tcttat-----------------tat-------t
at--ca--a---tgtt----------------gc----------a-a-------------
-------ac--a---actta------------a--tgcac-atttat-----------at
acatat--------ttttt-----------------------------------------
------------------------------------------------------------
------------------------------------------------------------
------------------------------------------------------------
------------------------------------------------------------
------------------------------------------------------------
------------------------------------------------------------
------------------------------------------------------------
------------------------------------------------------------
------------------------------------------------------------
------------------------------------------------------------
------------------------------------------------------------
------------------------------------------------------------
------------------------------------------------------------
------------------------------------------------------------
------------------------------------------------------------
-------
>piggyBac-N5B_DR|124341
------------------------------------------------------------
------------------------------------------------------------
------------------------------------------------------------
------------------------------------------------------------
------------------------------------------------------------
------------------------------------------------------------
------------------------------------------------------------
------------------------------------------------------------
------------------------------------------------------------
------------------------------------------------------------
------------------------------------------------------------
------------------------------------------------------------
------------------------------------------------------------
------------------------------------------------------------
------------------------------------------------------------
-------------------------------acat-----------------acactgtt
ta---------cccat-agcg-t--------------ttac------a-tggtcat----
-aatacagca-agtaatacaa-----caagc------------att---tagtttgggc-
-tagcttttgcagctgg-ac-at---tgc-tttacaatgccct-----tgattggtg---
aac---------attagccagtg-g-ggga-gtgt------ctttt---tt-gtctccct
ag----------gtgt-----gaatt-attca--tgaccat------------tgtcac-
---tc-ccacgcatacagctgagctgaccc---aaa---------at----ag--acttt
ac-aa---aa-------tgtaaatc----attg-t--------aaag-----------tt
t-----tt----ga-ac--aagagaac--a-----acaat-ttt----------------
c---aca----taat--t---gt--g-aag--t-----aaata-ttt-t-----a--gcc
ta--caa--gac--t---agt------tact--c-a-----aaa-----g-tcttg--ct
cggg-a-----cca-t--tca---gagt-g-------tttgt------------ttggac
ct--tatt-tctgc--ta--c---att------gtt-----tt-------taca----a-
--a---g--cc-----tac-----caaccacgc--a----t-a--------atatt----
---------tt-----tt--tttac---------caa--aca----acg-ca-ag--c--
-atgtaca-t---c-aatatt------t-------ctcat---a--taat----att-gt
a-g---caca------g-tttg----tg--ctg---------aata-c---aaaaaa---
----------taaaaataaaaata--catgtt-ggcca-----a-----tac-------t
at------t---taat-----------aagc----------tgaa-a----taagc----
-------ac--a---aatgt-c-aa----------------------------------a
acatc------------tt---a-------------gg----ga----------------
-----ccccaaa------------------------------------------------
--------------------------atcac-----------------------------
------------------------------------------------------------
------------------------c---tatga------------------------ccc
--------------------------cagagg----------------------------
-----g------------------------------------------------------
------------------------------------------------------------
------------------------------------------------------------
------------------------------------------------------------
------------------------------------------------------------
------------------------------------------------------------
------------------------------------------------------------
------------------------------------------------------------
------------------------------------------------------------
------------------------------------------------------------
-------
>piggyBac-N5B_DR|124342
------------------------------------------------------------
------------------------------------------------------------
------------------------------------------------------------
------------------------------------------------------------
------------------------------------------------------------
------------------------------------------------------------
------------------------------------------------------------
------------------------------------------------------------
------------------------------------------------------------
------------------------------------------------------------
------------------------------------------------------------
------------------------------------------------------------
------------------------------------------------------------
------------------------------------------------------------
------------------------------------------------------------
------------------------------------------------------------
------------------------------------------------------------
------------------------------------------------------------
------------------------------------------------------------
------------------------------------------------------------
------------------------------------------------------------
-----------------------------------------------------------t
ac-aa---aa-------tgtaaatc----attg-t--------aatg-----------tt
ttat--tt----ga-at--gcaagaacaga-----atcat-ttt----------------
c---aca----caat--t---gg--g-aag--t-----aaata-ttt-a-----a--acc
ta--caa--gaa--t---ggt------tact--c-a-----acg-----g-tctta--tt
caag-c-----cta-t--tta---ctat-gg-------tttt-------------cagac
ct--tatt-tcagc--ta--ca--ttt------ttt-----tct---------g----a-
--a---a--cc-----tac-----taaccacgc--a----t-a--------atatta---
---------tt---------tttct----------tg--aaa----acg-ca-ag--c--
-atattca-t---c-aatatt------t-------gtcac---a--tatt----att-gt
a-g---caca------g-tttg----tg--ctg---------aata-c---caaaac---
--------------------gaga--catggt-gtcaa-----a-----tta-------t
at------g---taat-----------aagtagc-------tgaa-a----taagc----
-------aa--a---aatgt-c-aggg----ca--t-----gtc-------------aaa
acatc------------tt-----------------ga----gc----------------
-----ccccaaa------------------------------------------------
--------------------------atcat-----------------------------
------------------------------------------------------------
------------------------t---tcaaa------------------------ccc
--------------------------cagagg----------------------------
-----g------------------------------------------------------
------------------------------------------------------------
------------------------------------------------------------
------------------------------------------------------------
------------------------------------------------------------
------------------------------------------------------------
------------------------------------------------------------
------------------------------------------------------------
------------------------------------------------------------
------------------------------------------------------------
-------
>piggyBac-N5B_DR|124343
------------------------------------------------------------
------------------------------------------------------------
------------------------------------------------------------
------------------------------------------------------------
------------------------------------------------------------
------------------------------------------------------------
------------------------------------------------------------
------------------------------------------------------------
------------------------------------------------------------
------------------------------------------------------------
------------------------------------------------------------
------------------------------------------------------------
------------------------------------------------------------
------------------------------------------------------------
------------------------------------------------------------
------------------------------------------------------------
------------------------------------------------------------
------------------------------------------------------------
---------------------------------------ccct-----tgataggtg---
aac---------attagccagtg-g-ggga-gtgt------cttt-----t-gtctctcc
ag----------gtgt-----gaatt-attca--ggaccat------------cgtcac-
---ac-tcacacatacagctgagacgaccc---aaa---------aatgtctg--atttt
ac-aa---aa-------tgtaaatc----actg-t--------aatg-----------tt
ttct--tt----ga-at--gagagaacaga-----ataat-ttt----------------
c---aca----aaat--t---gt--g-aag--t-----aaata-ttc-t-----a--gcc
ta--caa--gac--g---gga------tact--c-a-----aaa-----g-tcttg--tt
cagg-c-----cca-t--tta---gtgt-gg-------ttttt------------tggac
ct--tatt-tc-------aaaa--att------c----------------tctg----a-
--a---g--ct-----tac-----taatcacgc--a----t-a--------ata------
----ttttgt----------ttccta---------ca--aaa----atg-ca-ag--c--
-atgtaca-t---c-aatatt------t-------ctcac---a--tgtt----att-gt
a-g---caaa------g-tttg----tg--ctg---------aata-c---aa-------
----------------aaataata--catgtt-ggtca-----g-----tat-------t
at------g---taat-----------aagtggc-------tgaa-a----taagc----
-------ac--a---aatgt-c-aggg----ca--t-----gtc-------------aaa
acctc------------tt---a-------------ag----ag----------------
-----tcccaaa------------------------------------------------
--------------------------atcac-----------------------------
------------------------------------------------------------
------------------------c---tcaaa------------------------acc
--------------------------cagaga----------------------------
-----g------------------------------------------------------
------------------------------------------------------------
------------------------------------------------------------
------------------------------------------------------------
------------------------------------------------------------
------------------------------------------------------------
------------------------------------------------------------
------------------------------------------------------------
------------------------------------------------------------
------------------------------------------------------------
-------
>piggyBac-N5B_DR|124344
------------------------------------------------------------
------------------------------------------------------------
------------------------------------------------------------
------------------------------------------------------------
------------------------------------------------------------
------------------------------------------------------------
------------------------------------------------------------
------------------------------------------------------------
------------------------------------------------------------
------------------------------------------------------------
------------------------------------------------------------
------------------------------------------------------------
------------------------------------------------------------
------------------------------------------------------------
------------------------------------------------------------
------------------------------------------------------------
------------------------------------------------------------
------------------------------------------------------------
------------------------------------------------------------
------------------------------------------------------------
------------------------------------------------------------
----------------------------------------taaccac--acaa----tct
------------------------------tta-t--------t------------tttt
tttt--at---gca-ta--aagcatataca-----tctatctttgtt-------------
----gca----tatc--att-gta-g------c-----ccagt-ttcac-----a--gcc
aa--ggc--tat------gta-aagctgttt--ttc-----aaag----g-tctta--tt
caga-a-----ata-t--tta---ggat-------gtgtttt-------------ttggc
tt--tgtt-tctgt--ga-----ctgt--------t-----ttc------ccta----a-
--a---a--ct-----tac-----taaccac-----------------------------
------------------------------------------------------------
------------------------------------------------------------
------------------------------------------------------------
------------------------------------------------------------
------------------------------------------------------------
------------------------------------------------------------
------------------------------------------------------------
------------------------------------------------------------
------------------------------------------------------------
------------------------------------------------------------
------------------------------------------------------------
------------------------------------------------------------
------------------------------------------------------------
------------------------------------------------------------
------------------------------------------------------------
------------------------------------------------------------
------------------------------------------------------------
------------------------------------------------------------
------------------------------------------------------------
------------------------------------------------------------
------------------------------------------------------------
------------------------------------------------------------
-------
>piggyBac-N5B_DR|124345
------------------------------------------------------------
------------------------------------------------------------
------------------------------------------------------------
------------------------------------------------------------
------------------------------------------------------------
------------------------------------------------------------
------------------------------------------------------------
------------------------------------------------------------
------------------------------------------------------------
------------------------------------------------------------
------------------------------------------------------------
------------------------------------------------------------
------------------------------------------------------------
------------------------------------------------------------
------------------------------------------------------------
------------------------------------------------------------
------------------------------------------------------------
------------------------------------------------------------
------------------------------------------------------------
------------------------------------------------------------
------------------------------------------------------------
------------------------------------------------------------
------------------------------------------------------------
------------------------------------------------------------
-----------------------a-g------t-----aaata-tta-a-----a--gcc
aa--caa--gct------g---------ttt--ttc-----aaag----a-tctta--tt
caga-a-----ata-t--tta---ggat-------gtgtttt-------------ttggc
tt--tgtt-tctgt--ga-----ctaa------t-t-----tc-------ccta----a-
--a---a--ct-----tac-----taaccacac--a----t-a--------atctttatt
at-------------------ttttt--------------------ata-catag--c--
-atataca-t---c-tatctt------t-------gttaa---a--tatc----tct-gt
a-g---tcca------g-tttc----tg--ctg---------aatt-a---aataaaatt
-----------------------a--caggac-agcca-----a--ggct----------
at------g---t-----------------------------------------------
------------------------------------------------------------
------------------------------------------------------------
------------------------------------------------------------
------------------------------------------------------------
------------------------------------------------------------
------------------------------------------------------------
------------------------------------------------------------
------------------------------------------------------------
------------------------------------------------------------
------------------------------------------------------------
------------------------------------------------------------
------------------------------------------------------------
------------------------------------------------------------
------------------------------------------------------------
------------------------------------------------------------
------------------------------------------------------------
------------------------------------------------------------
-------
>piggyBac-N5B_DR|124346
------------------------------------------------------------
------------------------------------------------------------
------------------------------------------------------------
------------------------------------------------------------
------------------------------------------------------------
------------------------------------------------------------
------------------------------------------------------------
------------------------------------------------------------
------------------------------------------------------------
------------------------------------------------------------
------------------------------------------------------------
------------------------------------------------------------
------------------------------------------------------------
------------------------------------------------------------
------------------------------------------------------------
------------------------------------------------------------
---------------------------------------------------g--------
------------------------------------------------------------
-t----------------------------------------------------------
------------------------g-----------------------------------
---------------------------------------------------------gca
a-----ccgtgta-------------------------------tac--------ac---
--------aattt-------gagacg-----tg-t-----------------------tc
tccc------g------------------------ataac--------------------
c---------------ct-------gg-----------aaataactt-------------
-----------------------------------------aaa----------------
------------------tta---------------------------------------
----cactttcggt------------------------------------tttg------
--a-------------------------------------t-------------------
--------------------------------------------------cgt-------
--------------------------------------ac---a----------------
----------------g-------------------------------------------
-----------------------a------------------------------------
---------------t---------------------------aa---------------
-----------ag------------------ca---------------------------
----------------------a-------------------------------------
------------------------------------------------------------
------------------------------------------------------------
------------------------------------------------------------
----------------------------t-------------------------------
------------------------------------------------------------
------------------------------------------------------------
------------------------------------------------------------
------------------------------------------------------------
------------------------------------------------------------
------------------------------------------------------------
------------------------------------------------------------
------------------------------------------------------------
------------------------------------------------------------
------------------------------------------------------------
------------------------------------------------------------
-------
>piggyBac-N5B_DR|124347
------------------------------------------------------------
------------------------------------------------------------
------------------------------------------------------------
------------------------------------------------------------
------------------------------------------------------------
------------------------------------------------------------
------------------------------------------------------------
------------------------------------------------------------
------------------------------------------------------------
------------------------------------------------------------
------------------------------------------------------------
------------------------------------------------------------
------------------------------------------------------------
------------------------------------------------------------
------------------------------------------------------------
------------------------------------------------------------
------------------------------------------------------------
----ac-----------------------cct------------tt--------------
-t------------taaggc-a---------tc------tccta---ataaca----cca
aaa---------------------a-agaa-----------c-ttaaa-tg-acactttt
ag----------------------tt-------ttaatcgt----------------aca
g---------ata--------------------ag-------------------------
----atc-aatc--------gaatc------tg-t----t--aggtgtctcg-----ttt
ttgt---tgt-gagcactc--------aca-----atgat--------------------
---aacaa---acg---t-------g------t-------gtccttt-t---gca--a--
-aa-taa--gga-----taat--------------------aaa----------------
------------------------------------------------------------
------------------------------------------------------------
------------------------------------------------------------
------------------------------------------------------------
------------------------------------------------------------
------------------------------------------------------------
------------------------------------------------------------
------------------------------------------------------------
------------------------------------------------------------
------------------------------------------------------------
------------------------------------------------------------
------------------------------------------------------------
------------------------------------------------------------
------------------------------------------------------------
------------------------------------------------------------
------------------------------------------------------------
------------------------------------------------------------
------------------------------------------------------------
------------------------------------------------------------
------------------------------------------------------------
------------------------------------------------------------
------------------------------------------------------------
------------------------------------------------------------
------------------------------------------------------------
------------------------------------------------------------
-------
>piggyBac-N5B_DR|124348
------------------------------------------------------------
------------------------------------------------------------
------------------------------------------------------------
------------------------------------------------------------
------------------------------------------------------------
------------------------------------------------------------
------------------------------------------------------------
------------------------------------------------------------
------------------------------------------------------------
------------------------------------------------------------
------------------------------------------------------------
------------------------------------------------------------
------------------------------------------------------------
------------------------------------------------------------
------------------------------------------------------------
------------------------------------------------------------
------------------------------------------------------------
------------------------------------------------------------
---------------------------gc-tttacaatgccct-----tgttgggtg---
aac---------attagccggtg-g-ggga-gtgt------cttg-----t---------
---------------c-----gaatt-attca--tgaccat------------agtcac-
---tc-ccacgcattcagctgagatgacct---aaa---------aa---tag--acttt
ac-ag---at-------tgtaattc----attg-t--------aatg-----------tt
ttct--tt----ga-at--gagagaacaga-----ataat-ttt----------------
t---aca----taat--t---ggg--------------aaata-ctt-t-----a--gca
ta--caa--gac--t---ggt------tact--c-a-----aaa-----g-tcttg--tt
caag-c-----aca-t--tca---gagt-gt-------tttt-------------tggac
ct--tatt-tcagc--ta--ca--ttt------t-t-----tcc------tcca----a-
--a---a--cc-----tac-----taaccatgc--a----t-a--------atatg----
-----tttgtt-----tg--ttttta-------------------aatg-ca-at--c--
-atgtaca-t---c-aatttt------t-------ctcac---a--catt----att-gt
a-g---cgca------a-tttg----tg--ctg---------aata-a---aaaaaaa--
--------------------------catgtt-ggcca-----g-----tac-------t
at------g---taat-----------aagtagc-------tgaa-a----taagc----
-------ac--a---aatgt-c-cagg----ca--t-----gtc-------------aaa
acatc------------tc---a-------------gg----ag----------------
-----cgccaaa------------------------------------------------
--------------------------atcac-----------------------------
------------------------------------------------------------
------------------------c---tctga------------------------ccc
--------------------------cggagg----------------------------
-----g------------------------------------------------------
------------------------------------------------------------
------------------------------------------------------------
------------------------------------------------------------
------------------------------------------------------------
------------------------------------------------------------
------------------------------------------------------------
------------------------------------------------------------
------------------------------------------------------------
------------------------------------------------------------
-------
>piggyBac-N5B_DR|197383
------------------------------------------------------------
------------------------------------------------------------
------------------------------------------------------------
--------------cc--------------------------------------------
------------------------------------------------------------
------------------------------------------------------------
------------------------------------------------------------
------------------------------------------------------------
-----------------------------------------------ggggtcagcaact
gcgtatacacagtttgaggcgtctact----------gataacactttcagtttagatca
taca-----------caataca-tcaatctaatctgttgtgtcagcttataatgaaaata
aacgtgtagtctctcccc-gactgtt------------cagtaaaatgcactgaactccg
ct------------aaacaaaaca-----acagacacgagacatatatctatg-aatgct
tgaactgtctacttttaaacgcagcgagtgcatgatgagaac--aaatagtgtttgataa
agtaatcaatatgaacccaactctatgtctagtttctcaatctgagctcattattttcac
gctcatgaggctgtgttgaaaacaaatgttgtcaagacgactctacccatgtccgccatt
----attacaaacaat-gacga-acctgcc----------c----aca-cgcccacaaac
aaacacagcta--aaataataaggataaacgcccatg-----attc-ctgaactccagga
ata--------agttga---aatta-tga-cccat-ttaacct-tacagttccaacgt--
gatc-------t------------g------atgc----tgct--------------ttc
gtaacgtagaacatgttatacgttat-ttatttattatta-------tttttattttac-
-------------cacagtcaa----a---------------------------g--ttt
agaaa---gagt---taactaaggc------t----------------------------
tcat--tt----gg-gcc------------------gaatatat----------------
----ataaa--aggt--c---tt--a-aa-----------ata-tta-ttta--a--tgt
tt---aa--g----------t------aatt------------------g-ttt----tt
gat-----------gt--tta-aaatgtt-----------------------------a-
tt--catt-cttgtgt----------------------------------tttg----a-
--a---g--ct-----tttg----tcattac-----------------------------
------------------------------------------------gctat-------
---------t---c-a--------------------------------------------
------------------------------------------------------------
------------------------------------------------------------
------------------------------------------------------------
------------------------------------------------------------
------------------------------------------------------------
------------------------------------------------------------
------------------------------------------------------------
------------------------------------------------------------
------------------------------------------------------------
------------------------------------------------------------
------------------------------------------------------------
------------------------------------------------------------
------------------------------------------------------------
------------------------------------------------------------
------------------------------------------------------------
------------------------------------------------------------
------------------------------------------------------------
------------------------------------------------------------
------------------------------------------------------------
------------------------------------------------------------
-------
>piggyBac-N5B_DR|197384
------------------------------------------------------------
------------------------------------------------------------
------------------------------------------------------------
------------------------------------------------------------
------------------------------------------------------------
------------------------------------------------------------
------------------------------------------------------------
------------------------------------------------------------
------------------------------------------------------------
------------------------------------------------------------
------------------------------------------------------------
------------------------------------------------------------
------------------------------------------------------------
------------------------------------------------------------
------------------------------------------------------------
------------------------------------------------------------
------------------------------------------------------------
------------------------------------------------------------
------------------------------------------------------------
-----------------------------a-----------c-ttaaa-tt-atactttc
ag----------------------gt-------ttgattgt----------------aca
g---------ata--------------------agatc------aat--------ac---
----gtc-aatc--------aaatc------tg-t----t--aggtgtctac-----t-t
tttt---tgt-gtacactc--------aca-----atagt--------------------
---aacaa---aag---a-------g------t-------gtgtttt-t---gca--a--
-aa-taa--gga-----atgt--------------------aaata---g--------tg
tagg-ca--------t--tc-------tt-------------------------------
------------------------------------------------------------
---------------tcact----aaaatgtga-------tgaa----------------
-------------------agtc-tgca-----------aaa------a-caaaa--cac
-acagaca-tga---gatat-----------------------a--ca------------
------------------------------------------------------------
------------------------------------------------------------
------------------------------------------------------------
------------------------------------------------------------
------------------------------------------------------------
------------------------------------------------------------
------------------------------------------------------------
------------------------------------------------------------
------------------------------------------------------------
------------------------------------------------------------
------------------------------------------------------------
------------------------------------------------------------
------------------------------------------------------------
------------------------------------------------------------
------------------------------------------------------------
------------------------------------------------------------
------------------------------------------------------------
------------------------------------------------------------
------------------------------------------------------------
------------------------------------------------------------
-------
>piggyBac-N5B_DR|197385
------------------------------------------------------------
------------------------------------------------------------
------------------------------------------------------------
------------------------------------------------------------
------------------------------------------------------------
------------------------------------------------------------
------------------------------------------------------------
------------------------------------------------------------
------------------------------------------------------------
------------------------------------------------------------
------------------------------------------------------------
------------------------------------------------------------
------------------------------------------------------------
------------------------------------------------------------
------------------------------------------------------------
------------------------------------------------------------
------------------------------------------------------------
---------------------------------------------------------gc-
------------------------------tttacaatgccct-----tgatgggtg---
aac---------attagccagta-g-ggga-gtgt------cttt-----t-gtctctcc
at----------gtgt-----gaatc-attca--tggctat------------tgtcac-
---tc-ccacgcatacaacagtgctgaccc---aaa---------actg------acttt
ac-aa---aa-------tgtaaaac----attg-t--------aatg-----------ct
ttct--tt----gc-at--tagagaacaga-----atcat-ctt----------------
ctgaata----caag--c---at--gtaca--t-----caatatttc-tcac--atagtt
ta--caa--aaa--t---ggcc-----tactagcac-----aaatg---g-tgtta--tt
ctga-t----cact-t--tca---gttt-------tgattttacagatcatcaatcgaat
ctggtgct-ttcgcaataggcatcttt-----cttt---ctttt------ttta--aga-
--a---a--cct----cactaaaaaaaccacactgaaa--t-aag---caaatatctata
ga-a-----ttg-gcgtcgactttta---------aatcaagtg-catg-ca-aa--ta-
-atgagaa-c---c-aacact-----atgcct---ctggc---t--catt----att-tt
a-at--caca------gctttg---tta--ttacaa---a-aaatg-caagaaaaaaaca
gtgaacttactcattttgaaaaca--aatgtt-aggta-----attctctatgg-----t
ata-ctctg--tccat-----------cattaac-------tgaa-a----agatg----
-------at--g---attgctt-cggg----ca--t-----gcc----------acaaac
acagc-----atgctggct---gg---------aaaggt---tg----------------
-----tttcatt------------------------------------------------
--------------------------ttcat--t--------------------------
------------------------------------------------------------
------------------cttattc---tcaggaataa--------ggaactata--ccc
gttctcatggg---acc-accgtgatctgatgctt-----------------ctttatt-
---cag------------------------------------------------------
-----------------------------------------------aatgtgatgcatg
tta---------------------------------------------------------
------------------------------------------------------------
------------------------------------------------------------
----------------------------------------------t-------------
-------gcatacgttattt----------------------------------------
-----atttta----------------------------ccatatttaaagcagtcaaag
tttggaaag---------------------------------------------------
-----------------agttgactaaggctgca--------------------------
-------
>piggyBac-N5B_DR|197386
------------------------------------------------------------
------------------------------------------------------------
------------------------------------------------------------
------------------------------------------------------------
------------------------------------------------------------
------------------------------------------------------------
------------------------------------------------------------
------------------------------------------------------------
------------------------------------------------------------
------------------------------------------------------------
------------------------------------------------------------
------------------------------------------------------------
------------------------------------------------------------
------------------------------------------------------------
------------------------------------------------------------
------------------------------------------------------------
------------------------------------------------------------
------------------------------------------------------------
------------------------------------------------------------
------------------------------------------------------------
------------------------------------------------------------
------------------------------------------------------------
------------------------------------------------------------
------------------------------------------------------------
------------------------------------------------------------
------------------------------------------------------------
------------------------------------------------------------
------------------------------------------------------------
------------------------------------------------------------
---------at-----tt--tttttt--------------------atg-ca-aa--c--
-aaataca-t---c-tatc-c------t-------gttgc---a--tata----att-gt
a-g---ccca------g-tttg----tg--cag---------gatt-a---aataaaatt
-----------------------a--caagat-agtca-----a--tggc----------
at------g---ctat-----------aagtaga-------agaa-a----atagc----
-------ac--a---aatgt-c-agag----ca---------------------------
------------------------------------------------------------
------------------------------------------------------------
------------------------------------------------------------
------------------------------------------------------------
------------------------------------------------------------
------------------------------------------------------------
------------------------------------------------------------
------------------------------------------------------------
------------------------------------------------------------
------------------------------------------------------------
------------------------------------------------------------
------------------------------------------------------------
------------------------------------------------------------
------------------------------------------------------------
------------------------------------------------------------
------------------------------------------------------------
-------
>piggyBac-N5B_DR|197387
------------------------------------------------------------
------------------------------------------------------------
------------------------------------------------------------
------------------------------------------------------------
------------------------------------------------------------
------------------------------------------------------------
------------------------------------------------------------
------------------------------------------------------------
------------------------------------------------------------
------------------------------------------------------------
------------------------------------------------------------
------------------------------------------------------------
------------------------------------------------------------
------------------------------------------------------------
------------------------------------------------------------
------------------------------------------------------------
------------------------------------------------------------
------------------------------------------------------------
------------------------------------------------------------
------------------------------------------------------------
------------------------------------------------------------
------------------------------------------------------------
------------------------------------------------------------
------------------------------------------------------------
--------------t--t---tt--t-aa-----------ata-tta-tttt--g--att
ta---aa--g---tt---cag------tata------------------a-ttt----tt
tat-----------gt--tta-aaatatt-----------------------------a-
tt--tatt-cttgtg-----------------------------------ttta----a-
--a---g--ct-----tttg----tcattaccc-------t-a-----------------
--------cttta------gt--ctc-------------aga------ataat-------
---------t---c-ag--------------------------a--aatt----att-tt
-------aaa----------------tg--ctgga----a-taatg-c-gcaagag----
----------------------------tttt-----------------taa-------t
tt--a---------------------------------------a-a-------------
-------at--a---catt-----------------------------------------
--------------atttt---gtgca---------------------------------
----------------------------------------agtaatacaacaagcattta
ctttgggctagcttttgcagctggacattgc-----------------------------
------------------------------------------------------------
------------------------t---ttacaa---------------------tgccc
---tggatgggtgaaca-ttagcctgtggaggagtt-----------------------t
cttttgtctc--------------------------------------------------
------------------------------------------------------------
--------------tccatgtgtgaattattcatgaccactg-tc---------------
--actcccacgcataca-------------------------------gtatgctg----
--------------------------------------------------acccaaaata
gac------tttacaaatattaaatcgttgaaatg---tctct-----------------
-------gaatgagagaaca---------------------------------------g
aacaatcttca----------------------------cataattgtgaagtat-----
-----agattctagcctacaagacttgtgactcataagtcttattcaa------------
--ccattcagtgtgcttttctggacctaattt---cagc-tacattttttt-tctaaaac
ctaactc
>piggyBac-N5B_DR|197388
------------------------------------------------------------
------------------------------------------------------------
------------------------------------------------------------
------------------------------------------------------------
------------------------------------------------------------
------------------------------------------------------------
------------------------------------------------------------
------------------------------------------------------------
------------------------------------------------------------
------------------------------------------------------------
------------------------------------------------------------
------------------------------------------------------------
------------------------------------------------------------
------------------------------------------------------------
------------------------------------------------------------
-------------------------------------------------------cc---
-----------ctt---aggtct-------------------tgaaga----ccgc----
gcatac-----------------------gca------------gt--------------
-t------------taaagc-gt------cttc---------tg---ataatg----cca
aa----------------------a-agaa-----------c-ttaaa-tt-acactttc
ag----------------------tt-------ttgattgt----------------aca
g---------atc--------------------agaga------aat--------ac---
----atc-aacc--------caatc------tg-ttgtgt--gtgtttctac-------t
tttaa-atct-gcgagtgc--------atg-----ttgaa--------------------
---aacaa--------------------------------atatttt-t-----------
tga-taatatga-----aacc--------------------ga-----------------
-----ca--------c--ta-------ttatg------tcta------------ctt---
---------tctac--aa-----gacatt---attt--------------tt---a--at
cca--ca--tg-cgatgggc----aaaacatgt-------aaat----------------
-------------------aatg-ggcag----------aaat----aa-cagggtccac
-atatacg-tta-gagatataca----tg------ctcattaag--ta------atccat
aga-gccagc------t-cttctc-gtg-tctgc--tatt-aaacg-atgatagctaggt
tgt--------------------attcattct-cag-gaacaagttaattat---gactc
at-t------tttcct----------caatggaccaccg--tgatgacg--catgt----
-------aat-a-----cgt-gttattttt-tt--------taccg--tagttg------
-caaa--------aatttggaaa-------------gagtt-aa---------------c
cagggctgcaa-------------------------------------------------
-------------------ttttggggcaaaaat-----------------------ata
taactta------------------------------aaatatcttaaaat---------
---------ttattttgattaaagcaatttttaaagtttaaaatat---------tattt
a----------------------ttcttgtgtttaaagc--------------------t
tagtcattacgcta----------------------------------------------
------------------------------------------------------------
------------------ctt---------------------------------------
------------------------------------------------------------
------------------------------------------------------------
------------------------------------------------------------
------------------------------------------------------------
------------------------------------------------------------
------------------------------------------------------------
------------------------------------------------------------
-------
>piggyBac-N5B_DR|197389
------------------------------------------------------------
------------------------------------------------------------
------------------------------------------------------------
------------------------------------------------------------
------------------------------------------------------------
------------------------------------------------------------
------------------------------------------------------------
------------------------------------------------------------
------------------------------------------------------------
------------------------------------------------------------
--------------gtgtcagagtcgatcaaaaactataatta-----------------
------------------------------aatgcggg----------------------
------------------------------------------taat----gcacaagaa-
--ag-tttttagt----acaaca--------gttttgcaaa----catattt--tacca-
--tttcaaatctata--------------------------ttgtgcatgctg-------
--t-a-------------------------------------------------------
------------------------------------------------------------
-------------taatacaa-----taagc------------att---tagtttgggc-
-tagcttttgcagctgg-ac-at---tgc-tttacaatgccct-----tgataggtg---
aac---------attagccagtg-g-ggga-atgt------cttt-----t----tctcc
ag----------ctgt-----aaatt-attc-----------------------------
------------------------------------------------------------
------------------------------------------------------------
---------------at--gag--------------------------------------
------------------------------------------------------------
------------------------------------------------------------
------------------------------------------------------------
------------------------------------------------------------
----------------------------------------------------t-------
---a-----tt-----at--tattc-----------------------------------
------------------------------------------------------------
------------------------------------------------------------
------------------------------------------------------------
-------------aat-----------aagtagc-------tgaa-a----taagc----
-------ac--a---aatgt-c-aggg----ca--t-----gtc-------------aaa
acat------------ctt---a-------------gg----gg----------------
-----ccccaat------------------------------------------------
--------------------------atcac-----------------------------
------------------------------------------------------------
------------------------c---tca-gaccc-----------------------
------------------------------------------------------------
------------------------------------------------------------
------------------------------------------------------------
------------------------------------------------------------
------------------------------------------------------------
------------------------------------------------------------
------------------------------------------------------------
------------------------------------------------------------
------------------------------------------------------------
------------------------------------------------------------
------------------------------------------------------------
-------
>piggyBac-N5B_DR|197390
------------------------------------------------------------
------------------------------------------------------------
------------------------------------------------------------
------------------------------------------------------------
------------------------------------------------------------
------------------------------------------------------------
------------------------------------------------------------
------------------------------------------------------------
------------------------------------------------------------
------------------------------------------------------------
------------------------------------------------------------
------------------------------------------------------------
------------------------------------------------------------
------------------------------------------------------------
------------------------------------------------------------
------------------------------------------------------------
------------------------------------------------------------
------------------------------------------------------------
------------------------------------------------------------
------------------------------------------------------------
-----------------------------tcac---------------------------
------tcatgcatagagctgaggttgccc---aaa---------ac----aa--gctaa
ac-aa---aa-------tttaaccc----tttg-t--------aatg-----------tt
ttct--tt----aa-at--gtgagaacata-----atatt-ttt----------------
t---aca----taat--t---gg--g-aag--t-----aaata-ttc-t-----a--gcc
ta-------------------------------c-a-----aaa----------------
---------------------------t--------------------------------
-----------------------cttt------tgt-----ctc------tcca----g-
--g---------------------------------------------------------
------------------------------------------------------------
---------------------------t--------------------------------
----------------g---------tg-------------aacta-t------------
----------------------------------------------------------tc
at------g---------------------------------------------------
-------ac--------------------------c-----att----------------
------------------------------------------------------------
------------------------------------------------------------
--------------------------atcac-----------------------------
------------------------------------------------------------
------------------------t-----------------------------------
------------------------------------------------------------
------------------------------------------------------------
------------------------------------------------------------
------------------------------------------------------------
------------------------------------------------------------
------------------------------------------------------------
------------------------------------------------------------
------------------------------------------------------------
------------------------------------------------------------
------------------------------------------------------------
------------------------------------------------------------
-------
>piggyBac-N5B_DR|197391
------------------------------------------------------------
------------------------------------------------------------
------------------------------------------------------------
------------------------------------------------------------
------------------------------------------------------------
------------------------------------------------------------
------------------------------------------------------------
------------------------------------------------------------
------------------------------------------------------------
------------------------------------------------------------
-----------------------------------------------------tttctaa
aat---------------------------------------------------------
--------------------------------------------------ttgcaagca-
-----tgtacatcc---------------ctgtctcacatatta-----ttgtagaacag
tttttcctatgtacaaaa-------------------------atacatattgacca---
----ataggtagctgaa--------atatgcacaa-----------------atatcatg
tag--------ctttt-aggg----------------cccc------a-aaatcac---c
tcagacccca-gaaggtacaa-----caagcct--------ttatt-aatagtttgggc-
-tagcttttgcaactgg-gc-at---tgc-tttacagtgacat-----tgatgggtg---
aac---------attagccagtg-g-ggta-gtgt------cttt-----t-gtctctcc
ag----------gtgt-----gaatt-attct--ttggcat------------tgtcac-
---ta-ccacgcatacaacagtgctgaccc---aaa--------aac----gg--acttc
ac-aa---aa-------tttaaatt----actg-ta---t------------------tc
ttt---------ga-at--tagagaacaga-----ataat-ttt----------------
c---aca----atat--t---gt--g-aag--t-----aaata-ttg-t-----a--gcc
ta--caa--gaa-----gggc------tact---------gaaa--a----atctt--gt
tcgc-t-----gtg-t--ttt---tttt---------ttttt------------ttgggt
cc-ttatt-ttagc----------------------------------------------
----------------tac---------------------t-------------------
---------tt---------tttttc----------------------------------
------------------------------------------------------------
------------------------------------------------------------
------------------------------------------------------------
------------------------------------------------------------
------------------------------------------tc-------------cag
a-----------------------------------------------------------
------------------------------------------------------------
------------------------------------------------------------
------------------------------------------------------------
------------------------------------------------------------
------------------------------------------------------------
------------------------------------------------------------
------------------------------------------------------------
------------------------------------------------------------
------------------------------------------------------------
------------------------------------------------------------
------------------------------------------------------------
------------------------------------------------------------
------------------------------------------------------------
------------------------------------------------------------
------------------------------------------------------------
-------
>piggyBac-N5B_DR|197392
------------------------------------------------------------
------------------------------------------------------------
------------------------------------------------------------
------------------------------------------------------------
------------------------------------------------------------
------------------------------------------------------------
------------------------------------------------------------
------------------------------------------------------------
------------------------------------------------------------
------------------------------------------------------------
------------------------------------------------------------
------------------------------------------------------------
------------------------------------------------------------
------------------------------------------------------------
------------------------------------------------------------
------------------------------------------------------------
------------------------------------------------------------
------------------------------------------------------------
------------------------------------------------------------
------------------------------------------------------------
------------------------------------------------------------
------------------------------------------------------------
------------------------------------------------------------
----------------------------------------atta----------------
----aaata--tctg--t---ct--a-aa-----------ata-tta-tttt--a--att
ta-----------------aa------gttt------------------g-ttt----tt
cat-----------gt--ttc-aaatatt-----------------------------a-
tt--tatt-cttgtg-----------------------------------ttta----a-
--t---g--ct-----tttc----tcattacgc-------t-g-----------------
--------cttca------gtatctc-------------aga------gtcat-------
---------t---c-ag--------------------------a--aa-t----tat-gt
------ttaa----------------tg--ctgga----t-taatg-c-acaagaaagtt
------------------------------tt-----------------tac-------t
ac--aacag---tttt----------------gc----------a-a-------------
-------ac--a---cattt-----------aa--taac--atttc------------aa
atatg----------tttt---gtgcatgctttataagt----gtacatacattgttta-
------cccagagtgtt---tacatggtcataatacagcaagtaatacaacaagcattta
gtttgggctagcttttgcagctagacattgc-----------------------------
------------------------------------------------------------
------------------------t---ttgcaa---------------------ggctc
---taaatgggtgagca-ttagcca-ttgggaagtg-----------------------c
cgtttgtctc--------------------------------------------------
------------------------------------------------------------
--------------tccagatgtgaattattcatgacaattg-tc---------------
--acttccacgcatact-------------------------------gtacactgttgg
gt-----------------------------cagtgtacttatgcgtggaagtgacaata
gac------tttacaaaatgtaaatcattgtaatg----cattcttt-------------
-------gaaagagagaaca---------------------------------------c
aataattttaa----------------------------cataatagtgaagtgttttct
----agttttcta-----------------------------------------------
---------------tttttcggacattattacagcaa--tttcttttcttctccaaaac
tc-acta
>piggyBac-N5B_DR|197393
------------------------------------------------------------
------------------------------------------------------------
------------------------------------------------------------
------------------------------------------------------------
------------------------------------------------------------
------------------------------------------------------------
------------------------------------------------------------
------------------------------------------------------------
------------------------------------------------------------
------------------------------------------------------------
------------------------------------------------------------
------------------------------------------------------------
------------------------------------------------------------
------------------------------------------------------------
------------------------------------------------------------
------------------------------------------------------------
------------------------------------------------------------
------------------------------------------------------------
------------------------------------------------------------
------------------------------------------------------------
------------------------------------------------------------
------------------------------------------------------------
------------------------------------------------------------
----------------------------------------atta----------------
----aaata--tctg--t---ct--a-aa-----------ata-tta-tttt--g--att
ta-----------------aa------gttt------------------g-ttt----tt
cat-----------gt--ttc-aaatatt-----------------------------a-
tt--tatt-cttgtg-----------------------------------ttta----a-
--t---g--ct-----tttc----tcattacgc-------t-g-----------------
--------cttca------gtatctc-------------aga------gtcat-------
---------t---c-ag--------------------------a--aa-t----tat-gt
------ttaa----------------tg--ctgga----t-taatg-c-acaagaaagtt
------------------------------tt-----------------tac-------t
ac--aacag---tttt----------------gc----------a-a-------------
-------ac--a---cattt-----------aa--taac--atttc------------aa
atatg----------tttt---gtgcatgctttataagt----gtacatacattgttta-
------cccagagtgtt---tacatggtcataatacagcaagtaatacaacaagcattta
gtttgggctagcttttgcagctagacattgc-----------------------------
------------------------------------------------------------
------------------------t---ttgcaa---------------------ggctc
---tgaatgggtgagca-ttagcca-ttgggaagtg-----------------------c
cgtttgtctc--------------------------------------------------
------------------------------------------------------------
--------------tccagatgtgaattattcatgacaattg-tc---------------
--acttccacgcataca-------------------------------gtacactgttgg
gt-----------------------------cagtgtacttatgcgtggaagtgacaata
gac------tttacaaaatgtaaatcattgtaatg----cattcttt-------------
-------gaaagagagaaca---------------------------------------c
aataattttaa----------------------------cataatagtgaagtgttttct
----agttttcta-----------------------------------------------
---------------tttttcggacattattacagcaat-ttttttttcttctccaaaac
tc-act-
>piggyBac-N5B_DR|197394
------------------------------------------------------------
------------------------------------------------------------
------------------------------------------------------------
------------------------------------------------------------
------------------------------------------------------------
------------------------------------------------------------
------------------------------------------------------------
------------------------------------------------------------
------------------------------------------------------------
------------------------------------------------------------
------------------------------------------------------------
------------------------------------------------------------
------------------------------------------------------------
------------------------------------------------------------
------------------------------------------------------------
------------------------------------------------------------
------------------------------------------------------------
------------------------------------------------------------
------------------------------------------------------------
------------------------------------------------------------
------------------------tt----------------------------------
-------------------------------------------------------ac---
---aa---at-------tatgattt----attg-t--------aacg-----------tt
tcct--tt----ga-at--gagagaacaaa-----gtaat-tat----------------
t---acg----taat--t---gt--gtaag--t-----aaatg-atc-t-----a--acc
ta--caa--gac-----aagt------------t---------------g-tcttg--tt
caag-c-----aca-t--tca---gag---------ggtttt------------ttggac
ctactttt-tt------------tttt------tct-----ttc------tcca----a-
--a---a--cc-----tac-----taaccacgc--a----t-a--------atattt---
---------tt-----tt--tttttc--------taa--aaa----atg-ca-ag--cat
acagtaca-t---c-gatagt------t-------ctcag---a--tatt----gtt-gt
a-g---taca------g-tttg----tg--ctg------a-aaaaa-c---aaaaaaaaa
-----------------------a--catgtt-ggcca--------------------tt
at------g---taat-----------aagt-----------------------------
---------------aatgt-c-aggg----ca--t-----gtc-------------aaa
acatc------------tc---a-------------gg----gg----------------
------------------------------------------------------------
------------------------------------------------------------
------------------------------------------------------------
---------------------------------------------------------cc-
------------------------------------------------------------
------------------------------------------------------------
------------------------------------------------------------
------------------------------------------------------------
------------------------------------------------------------
------------------------------------------------------------
------------------------------------------------------------
------------------------------------------------------------
------------------------------------------------------------
------------------------------------------------------------
------------------------------------------------------------
-------
>piggyBac-N5B_DR|197395
------------------------------------------------------------
------------------------------------------------------------
------------------------------------------------------------
------------------------------------------------------------
------------------------------------------------------------
------------------------------------------------------------
------------------------------------------------------------
------------------------------------------------------------
------------------------------------------------------------
------------------------------------------------------------
------------------------------------------------------------
------------------------------------------------------------
------------------------------------------------------------
------------------------------------------------------------
------------------------------------------------------------
------------------------------------------------------------
------------------------------------------------------------
------------------------------------------------------------
------------------------------------------------------------
------------------------------------------------------------
------------------------------------------------------------
------------------------------------------------------------
------------------------------------------------------------
------------------------------------------------------------
------------------------------------------------------------
------------------------------------------------------------
------------------------------------------------------------
------------------------------------------------------------
-------------------------aaacgcac-------tgga----------------
-------------------atct-cagc-----------gaat-----a-cttgc--ttc
-acagaca-taa---gaaat-----------------------a--tc-------tccac
a-----taaa------g-attgaa-atc-tctact-tttt-aaatg-a----acaaac-t
a-------------------------cac-tt-ga--aaacaaa-----cgttt-attat
tt-t----t-tttggt----------tttgtaatctata--tgaa-atg-----------
------------------------------------------------------------
------------------------------------------------------------
------------------------------------------------------------
---------------------------------------------aatgcaagtttttt-
------------------------------------------------------------
----------------tactgagaccc-------------attttt---------aat--
------------------------------------------------------------
------------------------------------------------------------
------------------------------------------------------------
------------------------------------------------------------
------------------------------------------------------------
------------------------------------------------------------
------------------------------------------------------------
------------------------------------------------------------
------------------------------------------------------------
------------------------------------------------------------
------------------------------------------------------------
-------
>piggyBac-N5B_DR|197396
------------------------------------------------------------
------------------------------------------------------------
------------------------------------------------------------
------------------------------------------------------------
------------------------------------------------------------
------------------------------------------------------------
------------------------------------------------------------
------------------------------------------------------------
------------------------------------------------------------
------------------------------------------------------------
------------------------------------------------------------
------------------------------------------------------------
------------------------------------------------------------
------------------------------------------------------------
------------------------------------------------------------
------------------------------------------------------------
------------------------------------------------------------
-tatac-----------------------tcg------------gt--------------
-t------------tgagat-gt------cttc------tcctg---at-----------
-----------------------------a-----------c-ttaaa-tt-acactttc
ag----------------------tt-------ttaatcgt----------------aca
g---------ata--------------------aaagc------aat--------ac---
----atc-aatc--------aaatc------tg-t----t--aggtgtctac-------t
tttt---tgt-gtacactt--------aca-----ataac--------------------
---aacaa---aag---t-------g------t-------gtgcttt-t---gca--a--
-aa-taa--gga-----aaat--------------------aa--a---g--------tg
tacg-ca--------t--gc-------tt---------tctt------------tct---
----c-tc-tcagt---a-----aact-----gttt--------------tt-a-g--a-
--a---a--t--gtgtgttt----acaatgccc-------ttaa----------------
-------------------tggg-tgaa-----------cat--------tagcc--agt
-gggggag-tgt---ctttt-----------------------g--tc-------tctcc
a-----g------------------gtg-tgaat--tttt----ca-t----gaccat-t
g-------------------------tccctc-c----cacaca-----ta---------
-c-a----gttgagat----------gggccagacttta--caaa-atgtaaat-c----
-------att-g-----taa-cgttttctt-cg--------aatg---aaa---------
------------------------------------------------------------
-----gaacaaaa-----------------------------------------------
-------------------aaaaatttca-----cataactgtgaagtaaatg-------
-------------------------------ttct---attctacaa-------------
---------gtaactaaactcaggc---ccattcagtgtggtttgg---------aactt
a-----------------------tttcagctacattt----------------------
--tttttctc------------------------------------------------ca
aaacctacttatcaagc---------atggcatg--------------------------
------------------------------------------------------------
------------------------------------------------------------
------------------------------------------------------------
------------------------------------------------------------
------------------------------------------------------------
------------------------------------------------------------
------------------------------------------------------------
-------tcaaaacatcttagaggccc-------caagatcacctcagacccctgaggg-
-------
>piggyBac-N5B_DR|197397
------------------------------------------------------------
------------------------------------------------------------
------------------------------------------------------------
------------------------------------------------------------
------------------------------------------------------------
------------------------------------------------------------
------------------------------------------------------------
------------------------------------------------------------
------------------------------------------------------------
------------------------------------------------------------
------------------------------------------------------------
---ata-------------------aggaaaatat-------------------------
------------------------------------------------------------
------------------------------------------------------------
---acactatgcatgttctt-------------------------------------tcc
ctcaatgaact------atttttagaaaca------------------------------
-------------------------------------------------t--ccgc----
gaaaac-----acacagacataa---gacatg------tgggaagt--------------
-t------------tgaagt-gt------ctacagtgcatgttg---aaaac-----ttg
acaaaaaaa----------tctgta-tgaa------aacaacactatgtttaacactttt
ga----------------------tt-------ttggtcac----------------aca
a---------ata--------------------agtat--------t--------at---
----cc----------------acc------tg-t----t--aggtgtctac-------t
tatt---tgc-gtacactt--------aca-----gtaac--------------------
---aacaa---aat---a-------a------t-------atgcttt-t---aca--a--
-tt-aaa--gga-----aaat--------------------g------------------
------------------------------------------------------------
------------------------------------------------------------
----------------ca------------------------------------------
------------------------------------------------------------
------------------------------------------------------------
------------------------------------------------------------
---------------------------gtg------------------------------
------------------------------------------------------------
------------------------------------------------------------
------------------------------------------------------------
------------------------------------------------------------
------------------------------------------------------------
------------------------------------------------------------
------------------------------------------------------------
------------------------------------------------------------
------------------------------------------------------------
------------------------------------------------------------
------------------------------------------------------------
------------------------------------------------------------
------------------------------------------------------------
------------------------------------------------------------
------------------------------------------------------------
------------------------------------------------------------
------------------------------------------------------------
------------------------------------------------------------
-------
>piggyBac-N5B_DR|197398
------------------------------------------------------------
------------------------------------------------------------
------------------------------------------------------------
------------------------------------------------------------
------------------------------------------------------------
------------------------------------------------------------
------------------------------------------------------------
------------------------------------------------------------
------------------------------------------------------------
------------------------------------------------------------
------------------------------------------------------------
------------------------------------------------------------
------------------------------------------------------------
------------------------------------------------------------
------------------------------------------------------------
-------------------------------------------------------ttgtt
ta---------cctgt-agtg-t--------------tcac------a-tggtcat----
-attactgca-agtaatccaa-----caagc------------att---tcgtttaggc-
-tagcttctgct--tgg---tat---tgc-ttt----------------------tg---
aac---------attagccagtg-g-ggga-gtgt------cttt-----t-atctatcc
ag----------gagt-----gaatt-gtttc--tgatcag--------------tcac-
---t---tatgcataaagctgagctgaccc---gaa---------ac----aga---ctt
ac-aa---aa-------tgtaaatc----actg-t--------aatg-----------tt
gtcc--tt----ga-at--gagagaacagg-----atcat-ttt----------------
t---aca----taat--t---gc--a-aag--t-----aaaca-ttc-t-----a--gcc
ta--caa--gac--t---agt------tact--t-a-----aaa-----g-tttta--tt
aagg-c-----cta-t--tca---gtgt--------ggtatt------------ttggac
ct--tatt-tcagc--ta--ca--ttt------ttt-----tcc-----ctcca----a-
--a---a--cc-----tac-----caaccaagc--a----t-aag------atttat---
---a-----tt--attttt-tttcta---------aa--aaa----aca-ca-ag--c--
-atgtaca-t---t-aataat------t----------ac---a--aact----ata-gt
a-g---caca--------gctg--------------------aata-c---aaaaaaaaa
---------------------------------agcca-----a-----tac-------a
at------g---taat-----------aagtagc-------tgaa-a----taagc----
-------ac--a---aatgt-a-aggg----ca--t-----gcc-------------aaa
acatc------------tt---a-------------gg----gg----------------
-----ccccaaa------------------------------------------------
--------------------------atcac-----------------------------
------------------------------------------------------------
------------------------c---tcaga------------------------ccc
--------------------------cagagg----------------------------
-----g------------------------------------------------------
------------------------------------------------------------
------------------------------------------------------------
------------------------------------------------------------
------------------------------------------------------------
------------------------------------------------------------
------------------------------------------------------------
------------------------------------------------------------
------------------------------------------------------------
------------------------------------------------------------
-------
>piggyBac-N5B_DR|197399
------------------------------------------------------------
------------------------------------------------------------
------------------------------------------------------------
------------------------------------------------------------
------------------------------------------------------------
------------------------------------------------------------
------------------------------------------------------------
------------------------------------------------------------
------------------------------------------------------------
------------------------------------------------------------
------------------------------------------------------------
------------------------------------------------------------
------------------------------------------------------------
------------------------------------------------------------
------------------------------------------------------------
------------------------------------------------------------
------------------ggggt-------------------cggcga----ctgt----
gtatac-----------------------aca------------gt--------------
-t------------tgagac-gt------cttc------tcctg---ataacg----tca
aa---------------------aa-acaa-----------c-ttaat-tg-acactttc
ag----------------------tt-------ttgatcgt----------------aca
a---------ata--------------------agagca----atat--------ac---
----act-aatc--------aaatc------tg-t----t--aggtgtcta---------
------ttgt-gtacactc--------aca-----ataat--------------------
---aacaa---aag---t-------g------t-------gtgcttt-t---gca--a--
-aa-taa--g-------gaaa--------------------ataaa---g--------tg
tgag-ca--------t--tc-------tt---------tctt------------ttg---
-t--c-tc-tcccc---a-----aact-----gttt--------------tt-a-g--a-
--a---a--c--gcatcact----aaaatgaaa-------ctc-----------------
------------------------caca-----------aaa------a-taaaa--cac
-acacac-----------------------------------ta--ta-------tatat
a-----gaaa------g-cttgaa-gtg-tctac--tttt-gaatg-c----agtgag-t
g-------------------------catgtt-ga--aaacaaa-----ta---------
-t-t----g-tttgat----------aaattaatcagta--tgaa-ag---caa-c----
-------act-a-----tgt-cgagtttct-ca--------gact---gagct-------
-catt--------attttt---a-------------------------------------
caaagccactagg-----------------------------------------------
-------------------ctttattactacaatcgtccacatg----------------
------------------------------------------------------------
------------------------------------------------------------
------------------------------------------------------------
------------------------------------------------------------
------------------------------------------------------------
------------------------------------------------------------
------------------------------------------------------------
------------------------------------------------------------
------------------------------------------------------------
------------------------------------------------------------
------------------------------------------------------------
------------------------------------------------------------
------------------------------------------------------------
-------
>piggyBac-N5B_DR|197400
------------------------------------------------------------
------------------------------------------------------------
------------------------------------------------------------
------------------------------------------------------------
------------------------------------------------------------
------------------------------------------------------------
------------------------------------------------------------
------------------------------------------------------------
------------------------------------------------------------
------------------------------------------------------------
------------------------------------------------------------
------------------------------------------------------------
------------------------------------------------------------
------------------------------------------------------------
------------------------------------------------------------
------------------------------------------------------------
------------------------------------------------------------
------------------------------------------------------------
----------------------t------cttt------ttctt---atcagtg---cca
a-----------------------a-gaca-----------c-taaga-at-actctgtt
ga----------------------tg-------ttggtcac----------------aca
a---------gta--------------------agtgt------tat--------ac---
----acc-attt--------gaata------tg-t----t--aggtgtctac-------t
tttt---tgt-gaactctt--------aca-----ataac--------------------
---aacaa---aag---t-------g------t-------gtgtttt-t---ata--a--
-aa-t-----aa-----aaat--------------------aatca---g--------tg
ctca-ca--------a--tc-------tt---------tttt------------ttc---
-c-------accgc---a-----aact-----gttc--------------gt-a-g--a-
--a---a--c--gcatcact----aaaatgaac-------tgaa----------------
-------------------actc-aggg-----------aaa------a-taaaa--cat
-acagaca-tga---gaaat-----------------------a--ta-------tctat
a-----gaaa------g-cttgaa-gtc-tctgc--cttt-aaatg-c----agcgag-t
g-------------------------cgtgtt-ga--aaataaa-----ta---------
-t-t----g-tttgat----------aatgtaatcagta--taaa-gt---caa-c----
-------aca-g----ttgt-gtagtttcc-ca--------gtct---gagct-------
-catt--------attttt---a--------------attc-ga---------------c
catgttcacaagcta---------------------------------------------
-------------------ctttgtttttataataatcaacatgag--------------
------------------------------------------------------------
------------------------------------------------------------
------------------------------------------------------------
------------------------------------------------------------
------------------------------------------------------------
------------------------------------------------------------
------------------------------------------------------------
------------------------------------------------------------
------------------------------------------------------------
------------------------------------------------------------
------------------------------------------------------------
------------------------------------------------------------
------------------------------------------------------------
-------
>piggyBac-N5B_DR|197401
------------------------------------------------------------
------------------------------------------------------------
------------------------------------------------------------
------------------------------------------------------------
------------------------------------------------------------
------------------------------------------------------------
------------------------------------------------------------
------------------------------------------------------------
------------------------------------------------------------
------------------------------------------------------------
-----------------------ccctctggggtcaaa----------------------
-------------------g-------------------------------cggcgtctt
------------------------ctcctgaaaatgc-------------caaaaagaa-
-----cttta-------attacac-------------------------tttca------
-gttttgatcatacac-------------------------ataagagcaata-------
--c-atcaa------------------------------------tcaaatcctattgtt
ta---------acc---ggtg-t--------------ttac------a-tggtcat----
-aatatagca-agtaatacag-----caagc------------att---tagttt-ggc-
-tagcttttgcagctgg-ac-aa---tgc-tttacaatgctcg-----tgatgggtg---
aac---------attagcccatg-g-ggga-gtgt--------------cttttatctcc
ag----------gtgt-----gaact-attca--tgaccat------------tgtcac-
---------------------------------------------------at--acttt
ac-aa---aa-------tgtaaatc----attg-t--------aatg-----------tt
ttct--tt----ga-gc--gagagaacaga-----ataat-ttt----------------
c---aca-------------------------t-----aagtg-ttc-t-----a--gcc
ta--caa--gat--t---gtt------tact--c-a-----aag-----g-tcttg--tt
cagg-c-----cca-t--tca---gtat--------tttttt-------------tttac
cc--tttt-tac----------------------------------------aa----a-
--a---a--cc-----tac-----ttaccatgc--a---ca-ac----------------
---------tt---tttt--tttcta---------aa----aa---atg-ca-ag--c--
-atgtaca-t---c-aatatt------t-------ctcac---a--tatt----att-gt
a-g---cgca------g-ttag----tg--ctg---------aata-c---aaaaacaaa
ata----------------aaaat--cttgtt-gacca-----a-----tac-------t
at------g---gaat-----------aagtagc-------tgaa-a----tatgc----
-------tc--a---gg---------c----ta--t-----gtc-------------aaa
acatc------------tt---a-------------gg----ggc---------------
-----ccccaaa------------------------------------------------
--------------------------atcac-----------------------------
------------------------------------------------------------
------------------------c---acaga------------------------cct
--------------------------cagag-----------------------------
------------------------------------------------------------
------------------------------------------------------------
------------------------------------------------------------
------------------------------------------------------------
------------------------------------------------------------
------------------------------------------------------------
------------------------------------------------------------
------------------------------------------------------------
------------------------------------------------------------
------------------------------------------------------------
-------
>piggyBac-N5B_DR|197402
------------------------------------------------------------
------------------------------------------------------------
------------------------------------------------------------
------------------------------------------------------------
------------------------------------------------------------
------------------------------------------------------------
------------------------------------------------------------
------------------------------------------------------------
------------------------------------------------------------
------------------------------------------------------------
------------------------------------------------------------
------------------------------------------------------------
------------------------------------------------------------
------------------------------------------------------------
------------------------------------------------------------
------------------------------------------------------------
------------------------------------------------------------
------------------------------------------------------------
------------------------------------------------------------
------------------------------------------------------------
------------------------------------------------------------
------------------------------------------------------------
-------------------------------------------ggtgtctat-------t
tttt---tgt-gtacactc--------aca-----atgac--------------------
---aacaa---aag---t-------g------t-------gtgcttt-t---gta--a--
-aa-taa--gaa-----aaat--------------------aaaca---g----------
---g-ca--------t--tc-------tt---------tcct------------ttt---
-t--c-tc-tctgc---a-----aaca-----gttt--------------at-a-a--a-
--a--aa--t--gtgtcact----aaaatgcac-------tgaa----------------
-------------------actc-cgg------------gaaa-----a-caaaa--cac
-aaagaca-tga---gacat-----------------------a--ta-------tctat
a-----gaaa------g-cttaaa-gtg-tctac--tttt-aaatg-c----agtgag-t
g-------------------------cataat-aa--aaataaa-----tat--------
---t----g-cttgat----------aaagtaatacgta--tgaa-acac----------
-----------------tat-ctagtttct-ca--------gtct---gagca-------
-ca---------------------------------------------------------
------------------------------------------------------------
---------------------ttatttttagtgctttttatttttgatttgatttatttt
tcgaa------cagaatatcatgcataaaaaaacaaaaaatacatttcaaccacacacat
gtctattacttcatcctatttaaactt-------------ctcttc---------ttttt
acaatatacgctttacat-ttccattttgaaaacaaat----------------------
--gttgtctagcta---------------------------------------gataatc
catagagttttccctgc---------agagtgtacatcacgct-----------------
----ggctcttcaa-----atgtccgccat-taatacaaacaatgaccatagctgcctaa
acttgtgcacacccacaaaccaacacagt---ttaaataataagataagttaat------
-----------agttgaagttatgacccatttaacctca-cgggaccaccgtc-tgatct
gatgctgcttcattgagaacgagacgcttgtaatacttatttattttatcgttgttaaac
ctgttaa-----a-----------------------------------------------
------------------------------------------------------------
------------------------------------------------------------
------------------------------------------------------------
-------
>piggyBac-N5B_DR|197403
------------------------------------------------------------
------------------------------------------------------------
------------------------------------------------------------
------------------------------------------------------------
------------------------------------------------------------
------------------------------------------------------------
------------------------------------------------------------
------------------------------------------------------------
------------------------------------------------------------
------------------------------------------------------------
------------------------------------------------------------
------------------------------------------------------------
------------------------------------------------------------
------------------------------------------------------------
------------------------------------------------------------
------------------------------------------------------------
------------------------------------------------------------
----ac-----------------------acg------------tt--------------
-t------------tgaggt-gt------ctgt------tcctg---ataaag----cca
aa----------------------a-agga-----------c-ttaaa-tt-acactttc
ag----------------------tt-------ttgatcgt----------------aaa
g---------ata--------------------agagc------aat--------ac---
----atc-aata--------aaatc------tg-t----t--agctatctac-------t
tttt---tgt-gtacattc--------aca-----gttac--------------------
---aacaa---aag---t-------g------t-------ataatta-t---aat--at-
tat-taa--gga-----atat--------------------aaaaa---g--------tg
t-ca-cg--------t--tc-------tt---------tctt------------ttc---
-g--c-tc-tctgc---c-----aact-----gttt--------------at-a-g--a-
--a---a--t--gcctcact----aagatgcac-------tgaa----------------
-------------------atgc-taca-----------aaac-----a----------a
-acagtca-tga---gacat-----------------------a--aa-------tctat
a-----gaaa------g-cttgaa-ttg-tctaa--tttt-aaatg-c----agcgaa-t
g-------------------------catgtt-ga--aaacaaa-----cat--------
---t----g-tttgat----------taagtaatcagta--tgac-accaacac------
-----------------tgt-ctaattt-t-ta--------atgc---gatca-------
-cac--------------------------------------------------------
-----ccacaagg-----------------------------------------------
-------------------ctttattattacaatcgtccacttgagacatgggctccatg
taaaatgtggtcagaa----aaaaatgaaattactaaaaatacataagag----------
-------gcatcgctgcattggaatgt-------------atttcc---------aactc
a-----------------------ttttgaaaacaaat----------------------
--gtagtctttcta---------------------------------------ggtaatc
catagaattctcccagc---------agtgtgcacatcacacc-----------------
----ggcatttcct-----gtgtctg----------------------------------
------------------------------------------------------------
------------------------------------------------------------
------------------------------------------------------------
------------------------------------------------------------
------------------------------------------------------------
------------------------------------------------------------
------------------------------------------------------------
-------
>piggyBac-N5B_DR|197404
------------------------------------------------------------
------------------------------------------------------------
------------------------------------------------------------
------------------------------------------------------------
------------------------------------------------------------
------------------------------------------------------------
------------------------------------------------------------
------------------------------------------------------------
------------------------------------------------------------
------------------------------------------------------------
------------------------------------------------------------
----------------------------gaactgttttaaatgtgtcactaaaatgc---
----------------actg----taact-----tgcaaaaacaaa----acacagaaat
----------gagacatactgta-----tacctatagaaagctt---tacttttaaatg-
--tagcaagtgcatgttta--------------------------------------ttg
tttgataaa-----------gtaatcagtataaatctttatgtttaatgcgaccaca---
-----------ccc--cggggct-------------------ctgttatt--ccac----
agatac-----agacatacc--------tgcataatgcagtgcact--------------
-t------------catgcc-ag------cttt-atgtccacca---ttaata----caa
at----------------------g-atgatgtttgggcatc-ttaaa-tt-acactttc
ag----------------------tt-------ttaatcgt----------------aca
g---------ata--------------------agagc------aat--------ac---
----atc-aatc--------aaatc------tg-t----t--aggtgtc-------actt
tttt--gtgt-gtacactc--------aca-----ataac--------------------
---aacaa---aag---t-------g------t-------gtgcttt-t---gcc--a--
-aa-taa--gga-----aaat--------------------aaaca---g--------tg
tagg-ca--------t--tc-------tt---------tctt------------ttc---
-t--c-tt-ttcgc---a-----aact-----at--------------------------
------------------------------------------------------------
------------------------------------------------------------
------------------------------------------------------------
------------------------------------------------------------
------------------------------------------------------------
------------------------------------------------------------
------------------------------------------------------------
------------------------------------------------------------
------------------------------------------------------------
------------------------------------------------------------
------------------------------------------------------------
------------------------------------------------------------
------------------------------------------------------------
------------------------------------------------------------
------------------------------------------------------------
------------------------------------------------------------
------------------------------------------------------------
------------------------------------------------------------
------------------------------------------------------------
------------------------------------------------------------
------------------------------------------------------------
------------------------------------------------------------
------------------------------------------------------------
-------
>piggyBac-N5B_DR|197405
------------------------------------------------------------
------------------------------------------------------------
------------------------------------------------------------
------------------------------------------------------------
------------------------------------------------------------
------------------------------------------------------------
------------------------------------------------------------
------------------------------------------------------------
------------------------------------------------------------
------------------------------------------------------------
------------------------------------------------------------
-------------cccttag--gggttgaagaccccat----------------------
--atatgcgatttgagacgtc---------------------------------------
-----ttgtcctg----ataaag--------------------------ctgaaaataa-
--cttaaattacacttt---------------tagttttgattgtaca------------
--g-atagga-------------------------------------gcaatacatcaat
ca---------aagc-----------------------tgt------a-cactcac----
agtaacaaca--------------------------------------------------
------------------------------------------------------------
------------------------------------------------------------
------------------------------------------------------------
------------------------------------------------------------
-----------------------ct----tttg-c--------aat--------------
-----------------------------a-----ataat-ttt----------------
t---aca----taat--t---gt--g-aag--t-----aaata-ttt-t-----a--gcc
ta--caa--atc--t---ggt------ttct--c-a-----aaa-----g-tattg--tt
cagg-c-----acg-t--tca---gtgt-gtg-----ttttttttt------------ac
ct--tatt-tcagc--aa--aaaaaataa----aaa-----atc------taca----a-
--a---a--ct-----tac-----aaaccaagc--a----t-aat------atatatata
tat-ttttttt-----tt--tttcta--------aaa-cga----------a-ag--c--
-atttaca-t---c-aataat------t-------gtcac---g--tatt----att-gt
a-g---caca------g-tttg----tg--ctg---------aata-t---aaataaa--
---------------------ata--catgtt-ggcta-----a-----tac-------a
at------g---taat-----------aagtagc-------tgaa-a----taggc----
-------ac--a---aatgt-t-aggg----ca--t-----gtc-------------aaa
acatc------------tt---a-------------tg----gg----------------
-----ccccaaa------------------------------------------------
--------------------------atcac-----------------------------
------------------------------------------------------------
------------------------c---tcaga------------------------tgt
--------------------------ctgaga----------------------------
-----g------------------------------------------------------
------------------------------------------------------------
------------------------------------------------------------
------------------------------------------------------------
------------------------------------------------------------
------------------------------------------------------------
------------------------------------------------------------
------------------------------------------------------------
------------------------------------------------------------
------------------------------------------------------------
-------
>piggyBac-N5B_DR|197406
------------------------------------------------------------
------------------------------------------------------------
------------------------------------------------------------
------------------------------------------------------------
------------------------------------------------------------
------------------------------------------------------------
------------------------------------------------------------
------------------------------------------------------------
------------------------------------------------------------
------------------------------------------------------------
------------------------------------------------------------
------------------------------------------------------------
------------------------------------------------------------
------------------------------------------------------------
--ttttaaatatattt-------------------------ttgtgcatgctg-------
--t-ataag------------------------------------tgcacatacattgtt
ta---------cccat-agag-t--------------ttac------a-taatcat----
-aatacagca-agtaatacaa-----caagc------------att---tagtttgggc-
-cagcttttgcagctgg-ac-at---tgc-ttcacaatgccct-----tgataggtg---
aac---------attagccagag-g-ggga-gtgt--------------cttgtctcatc
ag----------gtgt-----gaatt-attca--tgaccat------------tgtcac-
---tg-ctatgcatacag-tatgatgacct---aaa---------at----aa--acttt
ac-ag---at-------tgtaaaac----actg-t--------aatg-----------tg
ttct--tc----ga-at--gagagaacaga-----ataat-ttt----------------
t---aca----caat--a---gt--g-aag--t-----aaata-ttc-t-----a--gcc
ta--caa--gac--t---ggt------tact--c-a-----aaa-----c-tcttg--tt
caga-c-----cat-g--tgg---g-------------tttt-------------tggac
ct--tatt-tactg--taagcaaattt-------------cttc------ttca----a-
--a---a--cc-----tac-----taaccaaac--a---tt-ag----------------
---------ta---cata--atatta---------aattatac---ata-ta-ag--c--
-atgcaca-t-----aatatt------t-------gtcac---a--tatt----att-gt
t-g---caaa------a-attg----tg--cta---------aatg-c---aaaaaaaaa
aaaaa---aaaaaaaaaagaaaat--catgtt-gacca-----a-----tac-------t
at------g---taaa-----------aagtaac-------tgaa-a----taagc----
-------tc--a---a----------------a--t-----gtc-------------agg
gcat--------------------------------------------------------
------------------------------------------------------------
------------------------------------------------------------
------------------------------------------------------------
------------------------------------------------------------
------------------------------------------------------------
------------------------------------------------------------
------------------------------------------------------------
------------------------------------------------------------
------------------------------------------------------------
------------------------------------------------------------
------------------------------------------------------------
------------------------------------------------------------
------------------------------------------------------------
------------------------------------------------------------
------------------------------------------------------------
-------
>piggyBac-N5B_DR|197407
------------------------------------------------------------
------------------------------------------------------------
------------------------------------------------------------
------------------------------------------------------------
------------------------------------------------------------
------------------------------------------------------------
------------------------------------------------------------
------------------------------------------------------------
------------------------------------------------------------
------------------------------------------------------------
------------------------------------------------------------
------------------------------------------------------------
------------------------------------------------------------
------------------------------------------------------------
------------------------------------------------------------
------------------------------------------------------------
------------------------------------------------------------
-------------------------------------------att---tagtttgggc-
-tagtttcagcaagtgg-ac-at---tgc-tctacaatgccct-----tgatgggtg---
-------------------agtg-g-gggagtgtc------tttt-----c-gtctctcc
ag----------gtgt-----gaata-attca--tgaccat------------tgtcac-
---t---cacgcatagagctaagatgaagc---aaa---------ac----ag--actta
ac-aa---aa-------tgtaaatc----tttg-t--------a----------------
------------------------------------------------------------
------a----taat--t---gt--g-aag--t-----aaata-ttt-t-----a--gcc
ta--caa--gac--a---ggt------cact--c-a-----aaa-----g-tcttg--tt
catg-c-----acg-t--ttg---gtgt--g-------tttt-------------tggac
ta-tttct-gctac--ct-----tttt------tct-----tct------c-ca----a-
--a---a--cc-----cac-----taaccacgc--a----t-at-----ttata------
---------------attt-tttttt---------aa--aaa----acg-ca-ag--c--
-atacaca----------------------------------------------------
------------------------------------------------------------
------------------------------------------------------------
------------------------------------------------------------
------------------------------------------------------------
------------------------------------------------------------
------------------------------------------------------------
------------------------------------------------------------
------------------------------------------------------------
------------------------------------------------------------
------------------------------------------------------------
------------------------------------------------------------
------------------------------------------------------------
------------------------------------------------------------
------------------------------------------------------------
------------------------------------------------------------
------------------------------------------------------------
------------------------------------------------------------
------------------------------------------------------------
------------------------------------------------------------
------------------------------------------------------------
-------
>piggyBac-N5B_DR|197408
------------------------------------------------------------
------------------------------------------------------------
------------------------------------------------------------
------------------------------------------------------------
------------------------------------------------------------
------------------------------------------------------------
------------------------------------------------------------
------------------------------------------------------------
------------------------------------------------------------
------------------------------------------------------------
------------------------------------------------------------
------------------------------------------------------------
---------------------------tt--aaatgctggattaat----gcacaaga--
-----attttatt----acacca--------gttttgcaaa----cacgttttataccg-
--tttcaaatata----------------------tattttttgtgcttgttg-------
--t-atatg-------------------tgc---------------------acatcgtt
ta---------cttat-agtg-t--------------ttac------a-tggtcat----
-aatacagca-agtaatacga-----catgc------------att---tagtttgggc-
-tagcttttgcagttgg-ac-at---tgc-tttacaatgcctt-----tgatgggtg---
aac---------attagccggtg-g-ggga-gtgt------cttt-----t-gtctttac
ag----------gtgt-----gaatt-attca--tgaccat------------tgtcac-
---tc-ccacacat-acagtctgctgaccc---aaa---------at----ag--acttt
gc-at---at-------tatgaata----attg-t--------attg-----------tg
ttct--tt----ga-at--gagagagaaga-----ataat-ttt----------------
c---aca----taat--t---gt--g-aag--t-----aaata-ttc-t-----a--gcc
ta--caa--gac--t---gct------tact--c-a-----aaa-----g-tcttg--gt
cagg-c-----cca-t--tca---gtgt-t-------ttttt------------ttttat
ct--tatt-tgaga--ca--t------------ttt-----ttc------tcca----a-
--a---a--cg-----tac-----taaccacgc--a----t-a--------atata----
---------ta-----tt--tttat---------cta--aaa----atg-ca-ag--c--
-atgtaca-t---c-aatatt------t-------ctcac---a--tgtt----att-at
a-g---caca------g-tttc----tg--ctg---------aaca-c---aaaaaaaat
---------------------------------gaaca-----a-----tac-------t
at------g---taat-----------aagtagc-------tgaa-a----taagc----
-------ac--a---aatgt-c-agga----ca--t-----gtc-------------a-a
acatc------------tt---a-------------cg----ga----------------
-----cctcaaa------------------------------------------------
--------------------------atctc-----------------------------
------------------------------------------------------------
------------------------c---tcaga------------------------acc
--------------------------cagagg----------------------------
-----g------------------------------------------------------
------------------------------------------------------------
------------------------------------------------------------
------------------------------------------------------------
------------------------------------------------------------
------------------------------------------------------------
------------------------------------------------------------
------------------------------------------------------------
------------------------------------------------------------
------------------------------------------------------------
-------
>piggyBac-N5B_DR|197409
------------------------------------------------------------
------------------------------------------------------------
------------------------------------------------------------
------------------------------------------------------------
------------------------------------------------------------
------------------------------------------------------------
------------------------------------------------------------
------------------------------------------------------------
------------------------------------------------------------
------------------------------------------------------------
------------------------------------------------------------
------------------------------------------------------------
------------------------------------------------------------
------------------------------------------------------------
------------------------------------------------------------
-------------------------------------------------------cc---
-----------ccc---aggggt-------------------cgaaga----ccgc----
gtatac-----------------------gcg------------tt--------------
-t------------tgatgc-gt------cctc------tcctc---atagtg----ccg
aa----------------------a-ataa-----------c-tgaaa-tt-acactttc
at----------------------tt-------ttgatcgt----------------aca
g---------ata--------------------agctc------aat--------ac---
----atc-aatc--------gaatc------tg-t----t--aggtgtctagg----t-t
attt---tgt-gtacactc--------aca-----atgac--------------------
---aacaa---acg---t-------g------t-------gtgcttt-g---gca--a--
-aa-taa--aga-----taat--------------------aaaca---g--------tg
tagg-ca--------t--tc-------tc---------tctt------------ttc---
-t--c-tt-tctgt---g-----aact-----gttt--------------tt-a-g--a-
--a---a-----------------------------------------------------
------------------------------------------------------------
------------------------------------------------------------
------------------------------------------------------------
------------------------------------------------------------
------------------------------------------------------------
------------------------------------------------------------
------------------------------------------------------------
------------------------------------------------------------
------------------------------------------------------------
------------------------------------------------------------
------------------------------------------------------------
------------------------------------------------------------
------------------------------------------------------------
------------------------------------------------------------
------------------------------------------------------------
------------------------------------------------------------
------------------------------------------------------------
------------------------------------------------------------
------------------------------------------------------------
------------------------------------------------------------
------------------------------------------------------------
------------------------------------------------------------
-------
>piggyBac-N5B_DR|197410
------------------------------------------------------------
------------------------------------------------------------
------------------------------------------------------------
------------------------------------------------------------
------------------------------------------------------------
------------------------------------------------------------
------------------------------------------------------------
------------------------------------------------------------
------------------------------------------------------------
------------------------------------------------------------
------------------------------------------------------------
------------------------------------------------------------
------------------------------------------------------------
------------------------------------------------------------
------------------------------------------------------------
------------------------------------------------------------
------------------------------------------------------------
------------------------------------------------------------
------------------------------------------------------------
------------------------------------------------------------
------------------------------------------------------------
------------------------------------------------------------
------------------------------------------------------------
------------------------------------------------------------
-----------------------------------------------------cacgacg
tga-cga---------tagatc-----tacg----------aaa-----a--------cc
tgaaac---------t--tca---------------------------------------
----cttc-tcaat--------------------------------------------a-
--aa--g-----------------cagctgctc-------taga----------------
---------------------------------------aaa--------caa-------
-------------------------------------------a--cgct----------
----------------g-tctg---gtt-------------tagtaac------------
-----------------------a------------------------------------
--------g------t-------------------------tgaa-a----tgagc----
-------ac------gaggt----------gcagttttcc-gtctg-----------acc
tcatt-------aatcttt---a-------------------------------------
------------------------------------------------------------
--------------------------at--------------------------------
------------------------------------------------------------
------------------------------------------------------------
------------------------------------------------------------
------------------------------------------------------------
------------------------------------------------------------
------------------------------------------------------------
------------------------------------------------------------
------------------------------------------------------------
------------------------------------------------------------
------------------------------------------------------------
------------------------------------------------------------
------------------------------------------------------------
------------------------------------------------------------
-------
>piggyBac-N5B_DR|271979
------------------------------------------------------------
------------------------------------------------------------
------------------------------------------------------------
------------------------------------------------------------
------------------------------------------------------------
------------------------------------------------------------
------------------------------------------------------------
------------------------------------------------------------
------------------------------------------------------------
------------------------------------------------------------
------------------------------------------------------------
------------------------------------------------------------
------------------------------------------------------------
------------------------------------------------------------
------------------------------------------------------------
------------------------------------------------------------
------------------------------------------------------------
------------------------------------------------------------
------------------------------------------------------------
------------------------------------------------------------
----------------------------------------t----------------aca
t---------ata--------------------agact------aag--------ac---
----gtc-attc--------caaac------tg-t------aataggttagat------t
ttat--ttgt-gtatactc--------aca-----ataaa--------------------
---aacaa---aac---a-------g------t-------gtgcgat-t---tta--a--
-aa-taa--agt-----acac--------------------ataca---g----------
------------------------------------------------------------
------------------------------------------------------------
------------------------------------------------------------
------------------------------------------------------------
------------------------------------------------------------
------------------------------------------------------------
------------------------------------------------------------
------------------------------------------------------------
------------------------------------------------------------
------------------------------------------------------------
------------------------------------------------------------
------------------------------------------------------------
------------------------------------------------------------
------------------------------------------------------------
------------------------------------------------------------
------------------------------------------------------------
------------------------------------------------------------
------------------------------------------------------------
------------------------------------------------------------
------------------------------------------------------------
------------------------------------------------------------
------------------------------------------------------------
------------------------------------------------------------
------------------------------------------------------------
------------------------------------------------------------
-------
>piggyBac-N5B_DR|271980
------------------------------------------------------------
------------------------------------------------------------
------------------------------------------------------------
------------------------------------------------------------
------------------------------------------------------------
------------------------------------------------------------
------------------------------------------------------------
------------------------------------------------------------
------------------------------------------------------------
------------------------------------------------------------
------------------------------------------------------------
------------------------------------------------------------
------------------------------------------------------------
------------------------------------------------------------
------------------------------------------------------------
------------------------------------------------------------
------------------------------------------------------------
------------------------------------------------------------
------------------------------------------------------------
------------------------------------------------------------
------------------------------------------------------------
------------------------------------------------------------
------------------------------------------------------------
------------------------------------------------------------
------------------------------------------------------------
------------------------------------------------------------
------------------------------------------------------------
------------------------------------------------------------
------------------------------------------------------------
------------------------------------------------------------
-atctaca-t---c-aatatt------t-------ctcac---a--tatt----att-gt
a-g---caca------g-tttg----tg--cca---------aata-a---ag-------
-----------------------------gtt-ggcca-----a-----tac-------c
at------a---taat-----------aagtagc-------tgaa-a----taagc----
-------ag--a---aatgt-c-agag----aa--t-----gtc-------------aaa
acatt------------gt---a-------------gg----gg----------------
-----caccaaa------------------------------------------------
--------------------------atcac-----------------------------
------------------------------------------------------------
------------------------c---tcaga------------------------ccc
--------------------------ctgagg----------------------------
-----g------------------------------------------------------
------------------------------------------------------------
------------------------------------------------------------
------------------------------------------------------------
------------------------------------------------------------
------------------------------------------------------------
------------------------------------------------------------
------------------------------------------------------------
------------------------------------------------------------
------------------------------------------------------------
-------
>piggyBac-N5B_DR|271981
------------------------------------------------------------
------------------------------------------------------------
------------------------------------------------------------
------------------------------------------------------------
------------------------------------------------------------
------------------------------------------------------------
------------------------------------------------------------
------------------------------------------------------------
------------------------------------------------------------
------------------------------------------------------------
------------------------------------------------------------
------------------------------------------------------------
------------------------------------------------------------
------------------------------------------------------------
------------------------------------------------------------
-------------------------------------------------------cc---
-----------ctc---tggggt-------------------ctgcaa----tcgt----
gtttac-----------------------gcg------------gt--------------
-t------------tgaggc-gt------cttc------ttctg---ctaacg----cta
aa----------------------a-agaa-----------c-ttaaa-tt-acactttc
ag----------------------tt-------ttgatagt----------------aca
g---------ata--------------------agagc------aat--------ac---
----atc-aatc--------gaatc------tg-t----t--gggtgtctac-----t-t
t-tt---tgt-gtacactc--------aca-----ataac--------------------
---aac-a---aag---t-------g------t-------gtgc----------------
------------------------------------------------------------
---------------t--tc-------tt---------tctt------------ttc---
-t--c-tc-tacgc---g-----aact-----gtat--------------tt-a-g--a-
--a---a--c--tcgtcagt----aaaatatac-------tgaa----------------
-------------------act--cacg-----------aaa------a-caaaa--cac
-acaggga-tga---gatgt-----------------------a--ta-------tctat
a-----gaaa------g-cttaaa-gtg-tctac--tttt-aaatg-c----agcgag-t
g-------------------------catgtt-ga--aaacaaa-----ta---------
-a-t----g-tttgat----------aaagtaatcagta--tgaa-ac---cag-c----
-------act-a-----tgt-ctagtt---------------------------------
------------------------------------------------------------
------------------------------------------------------------
------------------------------------------------------------
------------------------------------------------------------
------------------------------------------------------------
------------------------------------------------------------
------------------------------------------------------------
------------------------------------------------------------
------------------------------------------------------------
------------------------------------------------------------
------------------------------------------------------------
------------------------------------------------------------
------------------------------------------------------------
------------------------------------------------------------
------------------------------------------------------------
------------------------------------------------------------
-------
>piggyBac-N5B_DR|271982
------------------------------------------------------------
------------------------------------------------------------
------------------------------------------------------------
------------------------------------------------------------
------------------------------------------------------------
------------------------------------------------------------
------------------------------------------------------------
------------------------------------------------------------
------------------------------------------------------------
------------------------------------------------------------
------------------------------------------------------------
------------------------------------------------------------
------------------------------------------------------------
------------------------------------------------------------
------------------------------------------------------------
------------------------------------------------------------
------------------------------------------------------------
--------------------------------------------ttt-------------
-t----------------------------------------------------------
--------------------------ccaa------------------------------
---------------------------------------------------------aca
a--------------------------------aaagc-------------aa--gc---
--------atat--------acatca---atcc-t---------------------cact
tttta-ttat-------------------------cttac--------------------
---cacagtttctgt--t-------ga-----t----caaataatta-------------
----tat------------------------------------------g----------
-----t---------t--------acc---------------------------------
ctagtatg-ctagagata--------------------------------aaca---ca-
--a-------------tacc---------------a------------------------
--------------------------------------------------gaa-------
---------------catgtc-----------c-----ac---a--catc----------
-----------------------------ccca--------aaatc-c------------
----------------------------------------------------------cc
tt-----------------------------------------ag-acc-----------
-------cctga-----------------------t------------------------
------------------------------------gg----------------------
------------------------------------------------------------
------------------------------------------------------------
------------------------------------------------------------
------------------------------------------------------------
------------------------------------------------------------
------------------------------------------------------------
------------------------------------------------------------
------------------------------------------------------------
------------------------------------------------------------
------------------------------------------------------------
------------------------------------------------------------
------------------------------------------------------------
------------------------------------------------------------
------------------------------------------------------------
------------------------------------------------------------
-------
>piggyBac-N5B_DR|271983
------------------------------------------------------------
------------------------------------------------------------
------------------------------------------------------------
------------------------------------------------------------
------------------------------------------------------------
------------------------------------------------------------
------------------------------------------------------------
------------------------------------------------------------
------------------------------------------------------------
------------------------------------------------------------
------------------------------------------------------------
-----------------------------------------tacgctacttcaatgtctc
--agaatgattcagaaatta----ttaataaatgtaaaaaattaattttaatttagaaa-
-----ttttaatt----ataata--------gttttgcaaa----cacgttttatacct-
--tttcaagtatt----------------------tataatttttgcatgctg-------
--t-aaaagcgca-----------------------------------------------
-----------ccctt-agtt-t--------------ctac------a-tagtaat----
-aatacagca------------------agc------------att---tagtttgggc-
-tagcttttgcagctgg-ac-ac---tgc-tttaaaatgccct-----tcatcagtg---
aac---------atcaaccagaa-g-ggga-gtgt------cttt-----t-gtctcata
aa----------------------------------------------------------
---tc--------------------------------------------------acttt
gc-aa---aa-------tgtaaatc----attg-t--------aatg-----------ct
ttct--tt----ga-at--aagagaacaga-----atagttttt----------------
----aca----taat--t---gta---aag--t-----aaata-ttc-a-----a--gcc
ta--caa--ctg--t---ggc------tatt--c-------aaag----g-tcgta--tt
catg-c---------t--taa---gtgt--------ggtttt-------------tggac
tt--agat-tctgcaaaa-----attt--------------ttc------tcca----a-
--a---t--cc-----tac-----taaacacaa-------t-------------------
---------tt--------ttttcta-------------aaaa---acg-ga-ag--c--
-atataca-t---t-aatatt------t-------ctaac---a--tatt----att-gt
a-g---caca------g-ttca----tg--ctg---------aata-c---aaaatca--
-------t---------------a--catatc-ggcca-----g-----tac-----ttt
gt-------------------------------------------------taagc----
-------ac--a---aatgt---------------c---------------------aaa
atatc------------tt---a-------------gg----gg----------------
-----ccccaaa------------------------------------------------
--------------------------atcac-----------------------------
------------------------------------------------------------
------------------------c---tcaga------------------------ccc
--------------------------caaagg----------------------------
-----gcct---------------------------------------------------
------------------------------------------------------------
------------------------------------------------------------
----tttggggtctcc--------------------------------------------
-------aggcg------------------------------------------------
----------------------------------------------c-------------
-------gtataagcggtttgaggca---------tcttctgat-------aacgctgaa
aagaacttaaa----------------------------ttacactttcagtgttcagtt
tta---------------------------------------------------------
---------------------------gatcctacagat-aagagcaacaaatca-----
-------
>piggyBac-N5B_DR|271984
------------------------------------------------------------
------------------------------------------------------------
------------------------------------------------------------
------------------------------------------------------------
------------------------------------------------------------
------------------------------------------------------------
------------------------------------------------------------
------------------------------------------------------------
------------------------------------------------------------
------------------------------------------------------------
------------------------------------------------------------
------------------------------------------------------------
------------------------------------------------------------
------------------------------------------------------------
------------------------------------------------------------
------------------------------------------------------------
------------------------------------------------------------
---------------------------------------------ga-------------
-t----------------------------------------------------------
--------------------------aaga------------------------------
---------------------------------------------------------aca
a--------------------------------aaaga-------------ac--at---
--------aacc--------gaacga---actg-t---------------------catt
ttaga-tcat-------------------------ataaa--------------------
---cacgagcaagac--t-------gt-----t-----aaataattc-------------
----aaa------------------------------------------a----------
-----c---------t--------gta---------------------------------
atcttatt-tgtgctata--------------------------------ccta---ca-
--a-------------taca---------------a------------------------
--------------------------------------------------caa-------
---------------aagatt-----------g-----cg---g--tatt----------
-----------------------------gcta--------aa-----------------
-----------------------------------------------------------t
at-----------------------------------------ag-aaa-----------
-------gcaaa-----------------------t------------------------
------------------------------------ggt---g-----------------
------------------------------------------------------------
------------------------------------------------------------
------------------------------------------------------------
------------------------------------------------------------
------------------------------------------------------------
------------------------------------------------------------
------------------------------------------------------------
------------------------------------------------------------
------------------------------------------------------------
------------------------------------------------------------
------------------------------------------------------------
------------------------------------------------------------
------------------------------------------------------------
------------------------------------------------------------
------------------------------------------------------------
-------
>piggyBac-N5B_DR|271985
------------------------------------------------------------
------------------------------------------------------------
------------------------------------------------------------
------------------------------------------------------------
------------------------------------------------------------
------------------------------------------------------------
------------------------------------------------------------
------------------------------------------------------------
------------------------------------------------------------
------------------------------------------------------------
------------------------------------------------------------
------------------------------------------------------------
------------------------------------------------------------
------------------------------------------------------------
------------------------------------------------------------
------------------------------------------------------------
------------------------------------------------------------
------------------------------------------------------------
------------------------------------------------------------
------------------------------------------------------------
------------------------------------------------------------
------------------------------------------------------------
-----------------------------------------------------------t
tcctgctt---aggcattc----aaacacaaatc-atgat--------------------
---gacaac--------c-------a----------------actct-t---gtac-gcc
ca--caaaaaaca----cag----------------------------------------
------------------cta------tt-------------------------------
ct--tgtgatc-------------------------------------------------
------------------------------------------------------------
------------------------------------------------------------
------------------------------------------------------------
------------------------------------------------------------
------------------------------------------------------------
---------------------------------------------------aaagc----
-----tt---------ttgt-----------ca-ttac----------------------
------------------------------------------------------------
------------------------------------------------------------
------------------------------------------------------------
------------------------------------------------------------
------------------------------------------------------------
------------------------------------------------------------
------------------------------------------------------------
------------------------------------------------------------
------------------------------------------------------------
------------------------------------------------------------
------------------------------------------------------------
------------------------------------------------------------
------------------------------------------------------------
------------------------------------------------------------
------------------------------------------------------------
------------------------------------------------------------
-------
>piggyBac-N5B_DR|271986
------------------------------------------------------------
------------------------------------------------------------
------------------------------------------------------------
------------------------------------------------------------
------------------------------------------------------------
------------------------------------------------------------
------------------------------------------------------------
------------------------------------------------------------
------------------------------------------------------------
------------------------------------------------------------
------------------------------------------------------------
------------------------------------------------------------
------------------------------------------------------------
------------------------------------------------------------
------------------------------------------------------------
------------------------------------------------------------
------------------------------------------------------------
------------------------------------------------------------
------------------------------------------------------------
------------------------------------------------------------
------------------------------------------------------------
------------------------------------------------------------
------------------------------------------------------------
------------------------------------------------------------
------------------------------------------------------------
------a--gac--t---gga------tgct--c-a-----aaa-----g-tcttg--tt
aagg-c-----aca-t--tca---gtct--------ttttttttt----tttttatagac
ct--tatt-tcagc--ta------cat------act-----ttc------tcca----a-
--a---a--cc-----tac-----caaccacgc--g----taa--------a--ttt---
---------tt-----tt--tctttc--------taa--aaa----atg-ca-ag--c--
-atgtttc-t---c-aataat------t-------gtcct---g--tatt----att-tt
a-g---caca------g-tttg----tg--ctg---------gatg-c---aaataaaat
-----------------------a--catgtt-ggcca-----g-----tac-------t
at------g---aaat-----------aagt-----------------------------
-----------a---cacat-c-aggg----ca--t-----gtc-------------aaa
acatc------------tt---a-------------gg----gt----------------
-----ccccaaa------------------------------------------------
--------------------------atcac-----------------------------
------------------------------------------------------------
------------------------a---tcaga------------------------ccc
--------------------------ctgagg----------------------------
-----g------------------------------------------------------
------------------------------------------------------------
------------------------------------------------------------
------------------------------------------------------------
------------------------------------------------------------
------------------------------------------------------------
------------------------------------------------------------
------------------------------------------------------------
------------------------------------------------------------
------------------------------------------------------------
-------
>piggyBac-N5B_DR|271987
------------------------------------------------------------
------------------------------------------------------------
------------------------------------------------------------
------------------------------------------------------------
------------------------------------------------------------
------------------------------------------------------------
------------------------------------------------------------
------------------------------------------------------------
------------------------------------------------------------
------------------------------------------------------------
------------------------------------------------------------
------------------------------------------------------------
------------------------------------------------------------
------------------------------------------------------------
------------------------------------------------------------
------------------------------------------------------------
------------------------------------------------------------
------------------------------------------------------------
------------------------------------------------------------
------------------------------------------------------------
------------------------tt-------tcggtcat----------------aca
ga---------ta--------------------aatgc------agg--------at---
----atga---------tttgaaac------tg-g------agg-------tc---tgta
cagt--atgc-----------attctcaaa-----ataac--------------------
---aact----gaaca----------------------ttttgtttt-t-----------
---gtaa--aac-----a-----------------aagt--aaat---------------
------------------------------------------------------------
------------------------------------------------------------
------------------------------------------------------------
------------------------------------------------------------
------------------------------------------------------------
------------------------------------------------------------
------------------------------------------------------------
------------------------------------------------------------
------------------------------------------------------------
------------------------------------------------------------
------------------------------------------------------------
------------------------------------------------------------
------------------------------------------------------------
------------------------------------------------------------
------------------------------------------------------------
------------------------------------------------------------
------------------------------------------------------------
------------------------------------------------------------
------------------------------------------------------------
------------------------------------------------------------
------------------------------------------------------------
------------------------------------------------------------
------------------------------------------------------------
------------------------------------------------------------
------------------------------------------------------------
-------
>piggyBac-N5B_DR|271988
------------------------------------------------------------
------------------------------------------------------------
------------------------------------------------------------
------------------------------------------------------------
------------------------------------------------------------
------------------------------------------------------------
------------------------------------------------------------
------------------------------------------------------------
------------------------------------------------------------
------------------------------------------------------------
------------------------------------------------------------
------------------------------------------------------------
------------------------------------------------------------
------------------------------------------------------------
------------------------------------------------------------
------------------------------------------------------------
------------------------------------------------------------
------------------------------------------------------------
------------------------------------------------------------
------------------------------------------------------------
------------------------------------------------------------
------------------------------------------------------------
------------------------------------------------------------
------------------------------------------------------------
------------------------------------------------------------
------------------------------------------------------------
------------------------------------------------------------
------------------------------------------------------------
------------------------aaaatgtgc-------tgga----------------
-------------------atct-tagc-----------gaat-----a-tttgt--ctc
-acagtca-taa---gaaat-----------------------a--ta-------tctgg
a-----taaa------g-cttaat-att-tcttt--tttt-aaaca-a----aataat-t
a-------------------------cac-gt-ga--aaacaaa-----tgt--------
---t----a-tctggt----------tttgacatgttta--tgaa-aca-----------
------------------------------------------------------------
------------------------------------------------------------
------------------------------------------------------------
---------------------------------------------aatttgatt------
------------------------------------------------------------
------------------ttcaaatct-------------cttttt---------tattt
t-----------------------------------------------------------
------------------------------------------------------------
------------------------------------------------------------
------------------------------------------------------------
------------------------------------------------------------
------------------------------------------------------------
------------------------------------------------------------
------------------------------------------------------------
------------------------------------------------------------
------------------------------------------------------------
------------------------------------------------------------
-------
>piggyBac-N5B_DR|271989
------------------------------------------------------------
------------------------------------------------------------
------------------------------------------------------------
------------------------------------------------------------
------------------------------------------------------------
------------------------------------------------------------
------------------------------------------------------------
------------------------------------------------------------
------------------------------------------------------------
------------------------------------------------------------
------------------------------------------------------------
------------------------------------------------------------
------------------------------------------------------------
------------------------------------------------------------
------------------------------------------------------------
------------------------------------------------------------
------------------------------------------------------------
------------------------------------------------------------
------------------------------------------------------------
----------------------------------------------------gtctctcc
ag----------ctgt-----gaatt-attca--tgaacag--------------tcac-
---tc-ccacacacacag-tattctgaccc--acaa--------tac----aa----ttt
ac-aa---aa-------tgtaaatc----attg-t--------aata-----------gt
ttct--tt----ga-at--gaggaaacaga-----ctatt-ttt----------------
---aaca----tagt--t---gt--a-aag--t-----aaata-ttg-t-----a--gtt
tt--cag--gat--------------------ac-a-----agact---a-ttgta--tt
cagg-a-----cca-t--tca---ggtt--------------------------------
------------------------ttt------ttt-----ttc------tctaca--c-
--a---a--cc-----tac-----tacctactc--a------aa-------atattt---
---------tt---------tttttc--------taa--aaa----atgc----------
-gtgtaca-t---c-aatatt------t-------cttac---a--tata----ctt-gt
a-g---caca------g-tttg----ag--ctg---------aata-c---aaa------
-----------------------a-------------------g-----tac-------t
at------g---taat-----------aagtagc-------tgaa-a----tatgc----
-------ac--a---aattt-c-aggg----ca--t-----gtc-------------aaa
atatc------------tt---a-------------gg----ag----------------
-----ccccaaa------------------------------------------------
--------------------------atca------------------------------
------------------------------------------------------------
------------------------------------------------------------
------------------------------------------------------------
------------------------------------------------------------
------------------------------------------------------------
------------------------------------------------------------
------------------------------------------------------------
------------------------------------------------------------
------------------------------------------------------------
------------------------------------------------------------
------------------------------------------------------------
------------------------------------------------------------
------------------------------------------------------------
-------
>piggyBac-N5B_DR|271990
------------------------------------------------------------
------------------------------------------------------------
------------------------------------------------------------
------------------------------------------------------------
------------------------------------------------------------
------------------------------------------------------------
------------------------------------------------------------
------------------------------------------------------------
------------------------------------------------------------
------------------------------------------------------------
------------------------------------------------------------
------------------------------------------------------------
------------------------------------------------------------
------------------------------------------------------------
------------------------------------------------------------
--------------------------------------------------------c---
-----------ttc---agtggt-------------------tgaaga----ccac----
atttat-----------------------gtg------------gt--------------
-t------------tgaggc-gt------cttc------tcttg---ataacg----ctg
aa----------------------a-ataa-----------c-ttgta-tt-acacttcc
ag----------------------tt-------ttgatcat----------------gca
ga-----t-aata--------------------agagt------aat--------ac---
----atc-catc--------gaatc------tg-t----t--aggtgtttac-------t
tttt---tgt-gtacactc--------aca-----acaac--------------------
---aacaa---aag---t-------c------t-------gtgcttt-t---gca--a--
-aa-caa--gga-----aaat--------------------aaaca---g--------tg
tggg-ca--------t--tc-------tt---------tctc------------ttc---
-t--cttc-tcttc---a-----aact-----gttt--------------tt-a-a--a-
--a---a--c--gcgtcact----aaaatgcac-------tgaa----------------
-------------------actc-tgcg-----------aga------a-caaaa--cac
-ccagaca-tga---gacat-----------------------a--tatataatatatat
a-----gaaa------g-cttgaa-gtg-tctac--tttc-aaatg-c----tgcaag-t
g-------------------------catggt-ga--aaacaaa-----ca---------
-t-t----g-tttgat----------aaagtaatcagta--tgaa-ac---caa-c----
-------ac---------------tgtttt-ca--------gtct---cagtt-------
-catt--------attttt---a--------------atgc-gg---------------c
cacacccacgagg-----------------------------------------------
-------------------ccttgttattacaatcgtccacgtg----------------
--------------------------tacatctccatgaatacataa----gagatgagc
atgagatacatacctgta-taaagc---ttggaaggtgcattttcc---------a----
------------------------------------------------------------
------------------------------------------------------------
------------------------------------------------------------
------------------------------------------------------------
------------------------------------------------------------
------------------------------------------------------------
------------------------------------------------------------
------------------------------------------------------------
-------------------------------------------------------actta
t-----------------------------------------------------------
------------------------------------------------------------
-------
>piggyBac-N5B_DR|271991
------------------------------------------------------------
------------------------------------------------------------
------------------------------------------------------------
------------------------------------------------------------
------------------------------------------------------------
------------------------------------------------------------
------------------------------------------------------------
------------------------------------------------------------
------------------------------------------------------------
------------------------------------------------------------
------------------------------------------------------------
------------------------------------------------------------
------------------------------------------------------------
------------------------------------------------------------
------------------------------------------------------------
------------------------------------------------------------
------------------------------------------------------------
------------------------------------------------------------
------------------------------------------------------------
------------------------------------------------------------
------------------------------------------------------------
------------------------------------------------------------
------------------------------------------------------------
------------------------------------------------------------
------------------------------------------------------------
------------------------------------------------------------
------------------------------------------------------------
---------------tta-----tact----ctttt----at--------ttttgg-ta-
--at--a-----------------cagatatac---------------------------
------------------------------------------------------------
--tgcaaa-ta----------------ta---------ac---a--taactgaaaactgt
a-----aagt------g-ttta--------------------------------------
-------------------------------t----------------------------
----------cttcat-----------------------tgtgtaaac---tcact----
-------ata-aaaca--------------------------------------------
------------------------------------------------------------
------------------------------------------------------------
------------------------------------------------------------
------------------------------------------------------------
------------------------------------------------------------
------------------------------------------------------------
------------------------------------------------------------
------------------------------------------------------------
------------------------------------------------------------
------------------------------------------------------------
------------------------------------------------------------
------------------------------------------------------------
------------------------------------------------------------
------------------------------------------------------------
------------------------------------------------------------
------------------------------------------------------------
-------
>piggyBac-N5B_DR|271992
------------------------------------------------------------
------------------------------------------------------------
------------------------------------------------------------
------------------------------------------------------------
------------------------------------------------------------
------------------------------------------------------------
------------------------------------------------------------
------------------------------------------------------------
------------------------------------------------------------
------------------------------------------------------------
------------------------------------------------------------
------------------------------------------------------------
------------------------------------------------------------
------------------------------------------------------------
------------------------------------------------------------
--------------------------------------------------------c---
-----------ctc---aggggt-------------------caaaga----ccgc----
gtattc-----------------------acg------------tt--------------
-t------------tgaggc-gt------tttc------tcctg---ataacg----cag
ag----------------------a-agaa-----------c-ttaaa-tt-acactttc
at----------------------tt-------tcgattgt----------------aca
g---------ata--------------------agaga------aat--------ac---
----atc-aatc--------aaatc------tg-t----t--aggtgtctaca----ttt
ttct---tgt-atacactc--------aca-----ataac--------------------
---acaaa---acg---t-------g------t-------ctgcttc-t---gca--a--
-aa-taa--gga-----aaat--------------------aaaca---g--------tg
tagt-ca--------t--tc-------tt---------tctt------------ttc---
-t--c-tt-tccgtgtga-----aact-----gttt--------------tt-a-g--at
tta---g--c--gcgtttct----aaaatacac-------tgaa----------------
-------------------actt-caca-----------aaa------a-caaat--cac
-acagaca-tga---gacat-----------------------a--tt-------tctag
a-----gaaa------g-cttgaa-gtg-tttac--tttt-aaatg-t----aacaat-t
g-------------------------catgtt-ga--aaacaaa-----ca---------
-t-t----g-attgaa----------aacataatctgta--tgaa-ac---caa-c----
-------act-a-----tgt-ctagtttct-ca--------gtct---gagct-------
-catt--------attttt---a--------------atgc-ag---------------c
cacgcccgcaagg-----------------------------------------------
-------------------ctttgctattacactcgt-----------------------
--------------------------------------gatatac-at------------
--------catatctgca-tcaggc---ttggaaggtgaactttca---------aaatt
a-----------------------ttttaaaaacaaat----------------------
--gttgtctcgata---------------------------------------ggtaatg
cataaaattctcccggt---------agaaagcaaatcacgcc-----------------
----ggctcttcct-----atgtccgctat-tattacaaa--------------------
------------------------------------------------------------
------------------------------------------------------------
------------------------------------------------------------
------------------------------------------------------------
------------------------------------------------------------
------------------------------------------------------------
------------------------------------------------------------
-------
>piggyBac-N5B_DR|271993
------------------------------------------------------------
------------------------------------------------------------
------------------------------------------------------------
------------------------------------------------------------
------------------------------------------------------------
------------------------------------------------------------
------------------------------------------------------------
------------------------------------------------------------
------------------------------------------------------------
------------------------------------------------------------
------------------------------------------------------------
------------------------------------------------------------
------------------------------------------------------------
------------------------------------------------------------
------------------------------------------------------------
------------------------------------------------------------
------------------------------------------------------------
------------------------------------------------------------
------------------------------------------------------------
---------------------------gaa----------------------ataagcac
aa----------atgt-----------------ctggacat-------------------
------------------------------gtcaaa-------------------ac---
----att---------caaagggtcctgaatca-c-------------------------
------ctca-ac---cccggaggatcata-----atgat-ttt----------------
---tgca----tagt--ttt-----ggaaga-------acattcttt-------a--gcc
tg--caa--gac-----agctt-----tatc----------aatgattgg--------tg
tagaac---------t-ttta---gtat-------gtgtttta-----------------
-----------tgtg-----------------actt---cccccaaaaaaacta---ga-
--a---a--cat---------cacataatatgt--a----t-------------------
-------------------atttaaaaa-----------aaata--atc-caa----c--
-ttatata-t---a-catttt-------------gttcac---a--catt----att-gt
a-g---caca------g-tttg----tg-------------------c------------
------------------------------------------------------------
-----------------------------------------cgaaca-------------
------------------------------------------------------------
------------------------------------------------------------
------------------------------------------------------------
------------------------------------------------------------
------------------------------------------------------------
------------------------------------------------------------
------------------------------------------------------------
------------------------------------------------------------
------------------------------------------------------------
------------------------------------------------------------
------------------------------------------------------------
------------------------------------------------------------
------------------------------------------------------------
------------------------------------------------------------
------------------------------------------------------------
------------------------------------------------------------
------------------------------------------------------------
-------
>piggyBac-N5B_DR|271994
------------------------------------------------------------
------------------------------------------------------------
------------------------------------------------------------
------------------------------------------------------------
------------------------------------------------------------
------------------------------------------------------------
------------------------------------------------------------
------------------------------------------------------------
------------------------------------------------------------
------------------------------------------------------------
------------------------------------------------------------
------------------------------------------------------------
------------------------------------------------------------
------------------------------------------------------------
------------------------------------------------------------
------------------------------------------------------------
------------------------------------------------------------
------------------------------------------------------------
------------------------------------------------------------
------------------------------------------------------------
------------------------------------------------------------
------------------------------------------------------------
------------------------------------------------------------
-----------------------------a-----ataat-ttt----------------
t---aca----taat--t---gt--g-aag--t-----aaata-ttc-t-----a--gcc
ta--caa--gac--t---taa------aagt--c-a-----aaa-----g-tctta--tt
c-----------------------------------------------------------
------------------------------------------------------------
------------------------------------------------------------
------------------------------------------------------------
------------------------------------------------------------
------------------------------------------------------------
------------------------------------------------------------
------------------------------------------------------------
--------c--g---actgt-c-aggg----ca--t-----atc-------------aaa
acatt------------tt---a-------------gg----gg----------------
-----gcctaga------------------------------------------------
--------------------------atcac-----------------------------
------------------------------------------------------------
------------------------c---ttaga------------------------tcc
--------------------------tagagg----------------------------
-----g------------------------------------------------------
------------------------------------------------------------
------------------------------------------------------------
------------------------------------------------------------
------------------------------------------------------------
------------------------------------------------------------
------------------------------------------------------------
------------------------------------------------------------
------------------------------------------------------------
------------------------------------------------------------
-------
>piggyBac-N5B_DR|271995
------------------------------------------------------------
------------------------------------------------------------
------------------------------------------------------------
------------------------------------------------------------
------------------------------------------------------------
------------------------------------------------------------
------------------------------------------------------------
------------------------------------------------------------
------------------------------------------------------------
------------------------------------------------------------
------------------------------------------------------------
------------------------------------------------------------
------------------------------------------------------------
------------------------------------------------------------
------------------------------------------------------------
------------------------------------------------------------
------------------------------------------------------------
------------------------------------------------------------
------------------------------------------------------------
-------------------------------------------------------ccccc
---------------------------------agggtggc-------------------
------aaatgct-------------------------------gat--------ac---
----a--------------------------tg-t----t--------------------
------at--agaacagt-----------------------------------------a
ctccataaaaggagc--tta-----a-aaaact-----caataatttct---ttg-tatt
ga--taa--gac-----------------------------aaacaca-gatttgatcca
taaa--g--------t--ctg------tt-------------------------------
ct--tatt------------------------------------------gtta---cat
--at--a-----------------taatcacaa---------------------------
--------------------------------------------------caaaa-----
-------------c------------------t-----at---g--catt---------t
a----------------------------------------gaatg--------------
-----------------------a------------------------------------
--------g---taa------------------------aacaaa-----cag-------
------------------------------------------------------------
------------------------------------------------------------
------------------------------------------------------------
------------------------------------------------------------
------------------------------------------------------------
------------------------------------------------------------
------------------------------------------------------------
------------------------------------------------------------
------------------------------------------------------------
------------------------------------------------------------
------------------------------------------------------------
------------------------------------------------------------
------------------------------------------------------------
------------------------------------------------------------
------------------------------------------------------------
------------------------------------------------------------
------------------------------------------------------------
-------
>piggyBac-N5B_DR|271996
------------------------------------------------------------
------------------------------------------------------------
------------------------------------------------------------
------------------------------------------------------------
------------------------------------------------------------
------------------------------------------------------------
------------------------------------------------------------
------------------------------------------------------------
------------------------------------------------------------
------------------------------------------------------------
------------------------------------------------------------
------------------------------------------------------------
------------------------------------------------------------
-------------------------------------aaat-------------------
------------------------------------------------------------
cat------------------------------------------------tgtaatgtt
tt---------cttta-aatg-a--------------ggga----aca-aaattat----
-tttacatat-tctagcccaca--cattagc------------att---tagtttgggc-
-tagcttttgcagctgg-ac-at----------------------------tgggtg---
aac---------attagccagtg-g-ggga-gtgt------cttt-----t-gtctcacc
aa----------gtgt-----gaatt-atttg--ttaacat------------tgtcac-
---tc-ccatgcacacagctgagatgatcc---aaa---------at----ag--acttt
ac-aa---aa--------------------------------------------------
------------------------------------------------------------
------------------------------------------------------------
------------------------------------------------------------
------------------------------------------------------------
------------------------------------------------------------
------------------------------------------------------------
------------------------------------------------------------
------------------------------------------------------------
------------------------------------------------------------
------------------------------------------------------------
------------------------------------------------------------
------------------------------------------------------------
------------------------------------------------------------
------------------------------------------------------------
------------------------------------------------------------
------------------------------------------------------------
------------------------------------------------------------
------------------------------------------------------------
------------------------------------------------------------
------------------------------------------------------------
------------------------------------------------------------
------------------------------------------------------------
------------------------------------------------------------
------------------------------------------------------------
------------------------------------------------------------
------------------------------------------------------------
------------------------------------------------------------
------------------------------------------------------------
-------
>piggyBac-N5B_DR|271997
------------------------------------------------------------
------------------------------------------------------------
------------------------------------------------------------
------------------------------------------------------------
------------------------------------------------------------
------------------------------------------------------------
------------------------------------------------------------
------------------------------------------------------------
------------------------------------------------------------
------------------------------------------------------------
------------------------------------------------------------
------------------------------------------------------------
------------------------------------------------------------
------------------------------------------------------------
------------------------------------------------------------
------------------------------------------------------------
------------------------------------------------------------
------------------------------------------------------------
------------------------------------------------------------
------------------------------------------------------------
------------------------------------------------------------
------------------------------------------------------------
-------------------------------ta---------------------------
-----------------------------------ataac--------------------
c---acg-----------------------------------------------------
----ca---------------------tact-----------------------------
---------------t-----------t--------------------------------
---------------------------------tct-----ccc------ccct----a-
--a---a-----a----------------------a------------------------
----------------------------------------------atg-ca-ag--c--
-gtgtaca-t---c-catatt------t-------ctcac---a--tatt----att-gt
a-g---caca------g-tttg----tg--gtgaaa-att-taatga----aaacaaaat
-----------------------a--caagtt-ggcca-----g-----gac-------t
at---------ctaat-----------aagtagc-------taaa-a----taac-----
-----------a---catgt-c-aggg----ca--t-----gtc-------------aaa
aaatc------------tt---a-------------ag----gg----------------
-----tcctaaa------------------------------------------------
--------------------------atcac-----------------------------
------------------------------------------------------------
------------------------c---tcaga------------------------ccc
--------------------------caga------------------------------
------------------------------------------------------------
------------------------------------------------------------
----------------------------------aggttttggttacaca--------aa
taagtgttatacaccact-caattctgtt---------------aggtgtttactt----
--------------------------------tgtgtata---cacaataacaacaaaag
tgtgtg-catttggaaa-------------------------------------------
------------agaaaatatagtg-----------------------------------
--ttgtttttt----------------------------cgtctcactgcaa--------
------------------------------------------------------------
----------------------------actgtaagaag-cgcgtcaatgaaa-------
-------
>piggyBac-N5B_DR|271998
------------------------------------------------------------
------------------------------------------------------------
------------------------------------------------------------
------------------------------------------------------------
------------------------------------------------------------
------------------------------------------------------------
------------------------------------------------------------
------------------------------------------------------------
------------------------------------------------------------
------------------------------------------------------------
------------------------------------------------------------
------------------------------------------------------------
------------------------------------------------------------
------------------------------------------------------------
------------------------------------------------------------
------------------------------------------------------------
------------------------------------------------------------
------------------------------------------------------------
-------------------------------------------------gataggtg---
aac---------attag-cattg-atggga-aggt------ctcc-----t-g-------
at----------tgat-----taaac-atcca--ttggcgt------------tgcc---
---------------------tgctgaaac---aaa--------aac----ag--attt-
ac-at---ca-------ttttaact----attg-ta---t------------------ta
ttcc--ttc--aga-ct--gagtgatcata-----aggat-ttt----------------
c---aca----tgat--t---tt--g-tag--t-----tcata-ttt-t-----a--gca
ta--caa--gac-----tca--------------------------------------tt
caga-t-----tta-t--tca---cctt---------gtttt------------ttggct
---ttgtt-tctgt----------------------------------------------
----------------gat---------------------t-------------------
---------tt---------ctcctaa---------------------------------
-acatac--------------------t-------atcac---a--catt----------
----------------a-ttcat-------tc----------------------------
------------------------------------------------------------
------------------------------------------------------------
------------------------------------------tc-------------caa
acatc------------ct---a-------------ag----ag----------------
-----ccccaat------------------------------------------------
-----------------c--------accaca----------------------------
------------------------------------------------------------
-------------------------------------------------------gaccc
--------------------------cagagg----------------------------
-----g------------------------------------------------------
------------------------------------------------------------
------------------------------------------------------------
------------------------------------------------------------
------------------------------------------------------------
------------------------------------------------------------
------------------------------------------------------------
------------------------------------------------------------
------------------------------------------------------------
------------------------------------------------------------
-------
>piggyBac-N5B_DR|271999
------------------------------------------------------------
------------------------------------------------------------
------------------------------------------------------------
------------------------------------------------------------
------------------------------------------------------------
------------------------------------------------------------
------------------------------------------------------------
------------------------------------------------------------
------------------------------------------------------------
------------------------------------------------------------
------------------------------------------------------------
------------------------------------------------------------
------------------------------------------------------------
------------------------------------------------------------
------------------------------------------------------------
------------------------------------------------------------
------------------------------------------------------------
------------------------------------------------------------
------------------------------------------------------------
------------------------------------------------------------
------------------------------------------------------------
------------------------------------------------------------
--------------------------------a-t--------g----------------
------tt---aga-ag--cagaaaaaata-----agcacaaatgtcaaagc--------
c--ccaa----aaat--ca-------------------------gct-c-----a--gac
cc--cag--att------gat-gggagaaca--ttg------------------------
----------------------------------------------------------gc
at--tgat-taggg--ac-----gttc------ttt-----tgt------ct--------
------------------------------------------------------------
------------------------------------------------------------
-----------------ccct------t-------gg-----------------------
----------------------------------------------------tctgaatt
------------------------------------------------------------
------------------------------------------------------------
------------------------------------------------------------
------------------------------------------------------------
------------------------------------------------------------
------------------------------------------------------------
------------------------------------------------------------
------------------------------------------------------------
------------------------------------------------------------
------------------------------------------------------------
------------------------------------------------------------
------------------------------------------------------------
------------------------------------------------------------
------------------------------------------------------------
------------------------------------------------------------
------------------------------------------------------------
------------------------------------------------------------
------------------------------------------------------------
------------------------------------------------------------
-------
>piggyBac-N5B_DR|351592
------------------------------------------------------------
------------------------------------------------------------
------------------------------------------------------------
------------------------------------------------------------
------------------------------------------------------------
------------------------------------------------------------
------------------------------------------------------------
------------------------------------------------------------
------------------------------------------------------------
------------------------------------------------------------
------------------------------------------------------------
------------------------------------------------------------
------------------------------------------------------------
------------------------------------------------------------
------------------------------------------------------------
------------------------------------------------------------
------------------------------------------------------------
------------------------------------------------------------
------------------------------------------------------------
------------------------------------------------------------
ag----------------------------------------------------------
-------------------------------------------------------ac---
-------------------------------tg---------------------------
-----------------------------------gcagt--------------------
c------------------------gg-----------aaattctcc----------gtc
tga----------------------------------------------a----------
-----c------------tca------ttag-----------------------------
ct--cgtg--------------------------------------------------a-
--a--ca--cc-------------------------------------------------
--------------------------------------------------cacaa-----
-acaaaca-----c-------------tg--------------a--------gggctggt
t-a---caaa------g------------------------aagta--------------
-----------------------------------------------------------t
gt------g--------------------------------tg-----------------
-------attt--tcaatgt-----------ca--------g------------------
------------------------------------------------------------
------------------------------------------------------------
------------------------------------------------------------
------------------------------------------------------------
------------------------------------------------------------
------------------------------------------------------------
------------------------------------------------------------
------------------------------------------------------------
------------------------------------------------------------
------------------------------------------------------------
------------------------------------------------------------
------------------------------------------------------------
------------------------------------------------------------
------------------------------------------------------------
------------------------------------------------------------
------------------------------------------------------------
-------
>piggyBac-N5B_DR|351593
------------------------------------------------------------
------------------------------------------------------------
------------------------------------------------------------
------------------------------------------------------------
------------------------------------------------------------
------------------------------------------------------------
------------------------------------------------------------
------------------------------------------------------------
------------------------------------------------------------
------------------------------------------------------------
------------------------------------------------------------
------------------------------------------------------------
------------------------------------------------------------
-------------------------------gttttgcaat----cacgttttatacca-
--tttcaaatatatt-------------------------tttaggcatgctgt------
----ataagt-----------------------------------gcac-atacactgtt
ta---------cacat-agtgttgt------------gtac------a-tggtt------
------------gtaatacag-----caagc------------att---tagtttgggc-
-ttgcttttgcagctgg-ac-at---tgc-tttacaatgcact-----tgatgggtg---
aac---------attagactgtg-g-ggga-gtgt------cttt-----t-gtctctcc
aa----------gtgt-----gaatt-attca--tgaccat------------tgtcac-
---t---catgcatagagctgagctgaccc---aaa---------at----ag--acttt
ac-aa---aa-------tgtaaatc----attg-t--------aatg-----------tt
ttct--tt----aa-at--gagagaacagg-----ataat-ttt----------------
c---aca----caat--g-------g----------------------------ac----
----caa--gag--g---agt------tact--c-a-----aaa-----g-tcttg--tt
tagg-c-----aca-t--tta---gtgt-gt-----------------------------
------------------------------------------------------------
----------------tac-----taaccacgc--a----t-aa----------------
---------tt-------------------aaaaaaa--aaaa---ccg-ca-ag--c--
-atgtacg-t---c-aatatt------c-------ctcgc---a--ttta----att-tt
a-g---caca------a-tttg----tg--ctg---------aata-c--aaaaacaa--
---------------------ata--catgtt-ggcca-----a-----tag-------t
-----------------------------ttaag-------ctca-a----atagc----
-------ac--a---tatct-c-aggg----ca--t-----ggc-------------taa
acatc------------tt---a-------------gg----gg----------------
-----ccccaaa------------------------------------------------
--------------------------atcac-----------------------------
------------------------------------------------------------
------------------------c---tcaga---------------------------
------------------------------------------------------------
------------------------------------------------------------
------------------------------------------------------------
------------------------------------------------------------
------------------------------------------------------------
------------------------------------------------------------
------------------------------------------------------------
------------------------------------------------------------
------------------------------------------------------------
------------------------------------------------------------
------------------------------------------------------------
-------
>piggyBac-N5B_DR|351594
------------------------------------------------------------
------------------------------------------------------------
------------------------------------------------------------
------------------------------------------------------------
------------------------------------------------------------
------------------------------------------------------------
------------------------------------------------------------
------------------------------------------------------------
------------------------------------------------------------
------------------------------------------------------------
------------------------------------------------------------
------------------------------------------------------------
------------------------------------------------------------
------------------------------------------------------------
------------------------------------------------------------
-------------------------------------------------------cc---
-----------ctc---aggggt-------------------caaaaa----cagt----
gtgtac-----------------------aca------------tt--------------
-t------------tgaagc-gt------cttt------tcctg---ataatg----cag
aa----------------------a-agaa-----------c-tttta-tt-acactttc
ag----------------------tt-------ttgaaccg----------------tca
g---------ata--------------------agagc------tat--------ac---
----atc-aatc--------g---------------------aggtgtctac-----t-t
tttt---tgt-gtacactc--------aca-----ataac--------------------
---aacac---aag---t-------g------t-------gtgcttt-t---gca--a--
-aa-tga--ggg-----aaat--------------------aaaca---g--------tg
tagg-ca--------t--tc-------tt---------tctt------------ttc---
-a--c-tc-tttgc---a-----aact-----gttt--------------tt-a-g--a-
--a---g--c--acgtcagt----aaaatgcac-------taaa----------------
-------------------actc-cacg-----------aaa------a-caaaa--cac
-acagaca-tga---gacgt-----------------------a--t---------ctat
a-----gaaa------g-cttgaa-gtg-tctac--tttt-aaata-c----agcgag-t
g-------------------------catgtt-ga--aaacaaa-----ca---------
-t-t----g-tttggt----------aaagtaatcagca--tgaa-ac---caa-c----
-------aca-a-----ggg-ctagtttct-ca--------gttt---gagct-------
-catt--------attttt-----------------------------------------
------------------------------------------------------------
------------------------------------------------------------
------------------------------------------------------------
------------------------------------------------------------
------------------------------------------------------------
------------------------------------------------------------
------------------------------------------------------------
------------------------------------------------------------
------------------------------------------------------------
------------------------------------------------------------
------------------------------------------------------------
------------------------------------------------------------
------------------------------------------------------------
------------------------------------------------------------
------------------------------------------------------------
-------
>piggyBac-N5B_DR|351595
------------------------------------------------------------
------------------------------------------------------------
------------------------------------------------------------
------------------------------------------------------------
------------------------------------------------------------
------------------------------------------------------------
------------------------------------------------------------
------------------------------------------------------------
------------------------------------------------------------
------------------------------------------------------------
------------------------------------------------------------
------------------------------------------------------------
------------------------------------------------------------
------------------------------------------------------------
------------------------------------------------------------
------------------------------------------------------------
------------cc----------------------------------------------
------------------------------------------------------------
------------------------------------------------------------
-----------------------------------------c------------------
------------------------------------------------------------
----------tca--------------------ggggt------cat--------ac---
----gtc-atac--------g------------------t-----------------ggt
ttct--ttgt-gcatcttt------tccta-----ataac--------------------
---gttga---aaa----------------------------------------------
------------------------------------------------------------
------------------------------------------------------------
-----------------g-----aact----------------------------t--a-
--a---a--t--------------------------------------------------
---------------------------------------aa-------------------
----cact-taa---gacac-----------------------a--ta-------tctat
a-----gaaa------g-cttgaa-ttg-tct-ca-tttt-aaatg-t----agcgag-t
g-------------------------catgtt-ga--aaacaaa-----ca---------
-t-t----g-tttgat----------aaagtaatcagca--tgaa-tc---caa-c----
-------aca-a-----tgt-ttagtttct-ca--------gtct---gagct-------
-catt--------attttt---a--------------atgc-ga---------------c
aacgctcacgagg-----------------------------------------------
-------------------ct---ttattacaatcatccacaagagaatcgcgcgacatg
taaacaatggtcagaa--------------------------------------------
------------------------------------------------------------
------------------------------------------------------------
------------------------------------------------------------
------------------------------------------------------------
------------------------------------------------------------
------------------------------------------------------------
------------------------------------------------------------
------------------------------------------------------------
------------------------------------------------------------
------------------------------------------------------------
------------------------------------------------------------
------------------------------------------------------------
-------
>piggyBac-N5B_DR|351596
------------------------------------------------------------
------------------------------------------------------------
------------------------------------------------------------
------------------------------------------------------------
------------------------------------------------------------
------------------------------------------------------------
------------------------------------------------------------
------------------------------------------------------------
------------------------------------------------------------
------------------------------------------------------------
------------------------------------------------------------
------------------------------------------------------------
------------------------------------------------------------
------------------------------------------------------------
------------------------------------------------------------
------------------------------------------------------------
------------------------------------------------------------
------------------------------------------------------------
------------------------------------------------------------
--------------------------------------------------t-acactgtt
ga----------------------tt-------ttggtcac----------------aca
a---------ata--------------------agtgt------tat--------ac---
----aca-attt--------gaatc------ag-t----t--aagtttctact----t--
tttt---tgt-gtatactc--------aca-----atg----------------------
--------------------------------t-------gtgcttt-t---gca--a--
-aa-taa--gga-----aaat--------------------aaaca---g--------tg
tgcg-ca--------t--------------------------------------------
------------------------------------------------------------
------------------------------------------------------------
------------------------------------------------------------
------------------------------------------------------------
------------------------------------------------------------
------------------------------------------------------------
------------------------------------------------------------
------------------------------------------------------------
------------------------------------------------------------
------------------------------------------------------------
------------------------------------------------------------
------------------------------------------------------------
------------------------------------------------------------
------------------------------------------------------------
------------------------------------------------------------
------------------------------------------------------------
------------------------------------------------------------
------------------------------------------------------------
------------------------------------------------------------
------------------------------------------------------------
------------------------------------------------------------
------------------------------------------------------------
------------------------------------------------------------
------------------------------------------------------------
-------
>piggyBac-N5B_DR|351597
------------------------------------------------------------
------------------------------------------------------------
------------------------------------------------------------
------------------------------------------------------------
------------------------------------------------------------
------------------------------------------------------------
------------------------------------------------------------
------------------------------------------------------------
------------------------------------------------------------
------------------------------------------------------------
------------------------------------------------------------
------------------------------------------------------------
------------------------------------------------------------
------------------------------------------------------------
------------------------------------------------------------
------------------------------------------------------------
------------------------------------------------------------
------------------------------------------------------------
------------------------------------------------------------
------------------------g-----------------------------------
ac-------------------------------------------------------aca
t------------------------------------------------------ac---
--------------ctgcgtaaagcc-----tg---------aaatgt--------acac
ttttaa-----------------------------aagag--------------------
--aaaaaaatgcact-ct---ttctg-aaaa-c-----aaatcttctct-------ggtt
tac-taa-------t-tgtatg-------------------gagcagatga----a--ag
cagaat---------tc-tctg--------------------------------gtctgt
gc--taattatc-cgc-------aatt----agttcccgccaccct----tcac----at
atg---a-----------------------------------------------------
-------------------------------------------tacaca-catga-----
-actcgtg-------aatggccacaact-------cgc-----a--ggtt---catcttc
a-----gaga------g------------------------aagtt-a------------
-----------------------attctattt---------------------------c
at-c------attaa----------------------------ga-a----aaagt----
-----ggtatta------------------------------------------------
------------------------------------------------------------
------------------------------------------------------------
------------------------------------------------------------
------------------------------------------------------------
------------------------------------------------------------
------------------------------------------------------------
------------------------------------------------------------
------------------------------------------------------------
------------------------------------------------------------
------------------------------------------------------------
------------------------------------------------------------
------------------------------------------------------------
------------------------------------------------------------
------------------------------------------------------------
------------------------------------------------------------
------------------------------------------------------------
-------
>piggyBac-N5B_DR|351598
------------------------------------------------------------
------------------------------------------------------------
------------------------------------------------------------
------------------------------------------------------------
------------------------------------------------------------
------------------------------------------------------------
------------------------------------------------------------
------------------------------------------------------------
------------------------------------------------------------
------------------------------------------------------------
-------------------------------------------------------ttaaa
gc-ttttta---------------------------------------------------
------------------------------------------------------------
------------------------------------------------------catta-
------------------------------------------------------------
------------------------------------------------cgctacttcagt
at---------ctcag-agtc-a--------------ttcag-----a-ttattat----
-taaatgctggattaatgcacaa--tcaaat------------ata---tattttggtg-
-catgctgtataagtgg-----------c-tttacaatgccct-----tcatgggtg---
-------------------agcg-g-ggag-gtct------cttt-----t-gtctctca
at----------gtgt-----gaatt-attca--tgaccat------------tgtcac-
---t---cacgcatagag--------accc---aaa---------ac----ag--actta
ac-aa---ac-------tgtactta----ttag-t--------aatg-----------tt
ttct--tt----ga-at--gagagaacata-----ataat-ttt----------------
c---aca----taac--t---ag--a-aag--t-----aaata-ttt-t-----a--gcc
ta--taa--gac--t---ggttttaaaagct--c-a-----aaa-----g-tcttg--tt
cagg-c-----aca-t--tca---gtga--------gttttt-------------tggac
ct--tatt-tcagc--ta--c---att------ttt-----ctc------tcca----a-
--a---a--ct-----tac-----taaccatgc--a----t-a--------ata------
---a-----tt-----tt--tttcct---------aa--gaa----act-aa-at--c--
-atgtaca-t---c-agtaat------t-------ctcac---g--tatt----att-gt
a-g---caca------g-tttg----tg--ctg---------aata-c---aaaa-aa--
---------------------ata--catgtt-cacca-----g-----tac-------t
tt------g---taat-----------aagtagc-------taaa-a----taagc----
-------ac--a---aatgt-c-aggg----ca--t-----gcc-------------aga
acatctcagg----cacct---c-------------ag----ac----------------
-----ccctgag------------------------------------------------
--------------------------gg--------------------------------
------------------------------------------------------------
------------------------------------------------------------
------------------------------------------------------------
------------------------------------------------------------
------------------------------------------------------------
------------------------------------------------------------
------------------------------------------------------------
------------------------------------------------------------
------------------------------------------------------------
------------------------------------------------------------
------------------------------------------------------------
------------------------------------------------------------
------------------------------------------------------------
-------
>piggyBac-N5B_DR|351599
------------------------------------------------------------
------------------------------------------------------------
------------------------------------------------------------
------------------------------------------------------------
------------------------------------------------------------
------------------------------------------------------------
------------------------------------------------------------
------------------------------------------------------------
------------------------------------------------------------
------------------------------------------------------------
--------------ccctcagg---ggtcgaagaccatgtatacgct------ttttgag
gc-atct--------------tctcctgataacccaga----------------------
----------------------------------------agttat----gcacaaaaa-
--ag-tttttatt----aca--a--------gttttgcaaa----cctgttttatacca-
--ttttaaatatatat------------------------tttgtgcatgctc-------
--t-atagc------------------------------------a--ctgtaaattgtt
ta---------cccag-agtg-t--------------ttgc------a-tgggcat----
acaaacagcaaagtaatacaa-----caagc------------att---tagtttgggc-
-tagcttttgcagctgg-ac-at---tgc-tttacaatgctct-----tgataggtg---
-------------------agta-g-ggga-gtgt------cttt-----t-gtctatcc
ag----------gtgt-----gagtt-attcc-------at------------tgtcaa-
---t---cacgcatagagctaagatgagct---aaa---------ac----ag--acttt
ta-aa---aa-------tgtaactc----attg-t--------aagg-----------tt
ttct--tt----ga-at--gagagaacaca-----ataac-ttt----------------
t---aca----taat--t---at--g-aag--t-----aaata-ttc-a-----a--gcc
ta--caa--gac--t---ggt------tttt-----------------------tg--tt
cagg-c-----aca-t--tca---gtgt--------attttc-------------ttaat
ct--tata-ttagc--ta--c---att------t-t-----tcc------tcca----a-
--a---a--ca-----tac-----taaccactt--a----t-g--------at-------
---a-----tt-----at--ttttct---------aa--gaa----aca-ca-at--t--
-atgtaaa-t---c-aatatt------t-------atcac---a--tatt----atg-gt
a-g---caaa------g-tttg----tg--ctg---------aata-c---aaataaa--
---------------------ata--catgtt-gg----------------c-------c
at------g---taat-----------aagtagc-------tgaa-a----taagc----
-------ac--a---aatgt-c-aggg----ca--t-----atc-------------aaa
acat------------ctt---a-------------gg----gg----------------
-----ccccaaa------------------------------------------------
--------------------------atcac-----------------------------
------------------------------------------------------------
------------------------c---tca-aa--------------------------
------------------------------------------------------------
------------------------------------------------------------
------------------------------------------------------------
------------------------------------------------------------
------------------------------------------------------------
------------------------------------------------------------
------------------------------------------------------------
------------------------------------------------------------
------------------------------------------------------------
------------------------------------------------------------
------------------------------------------------------------
-------
>piggyBac-N5B_DR|351600
------------------------------------------------------------
------------------------------------------------------------
------------------------------------------------------------
------------------------------------------------------------
------------------------------------------------------------
------------------------------------------------------------
------------------------------------------------------------
------------------------------------------------------------
------------------------------------------------------------
------------------------------------------------------------
------------------------------------------------------------
------------------------------------------------------------
------------------------------------------------------------
------------------------------------------------------------
------------------------------------------------------------
------------------------------------------------------------
--------------at-attg-t--------------ttac------a-tggtcat----
-aatatctca-agtaatacag-----caagc------------atc---tagtttgggc-
-tagcttttgcagctgg-ac-at---tgc-tttacaattgcct-----tgatgggga---
aac---------cttagccagag-g-ggca-gtgt--------------cttgtctatcc
ag----------gtgt-----gaatt-attca--tgatcat------------tgtcac-
---t---cccgcataaagctgagatggccc---aaa---------actg------acttt
at-ga---aa-------tgtaaatc----attg-t--------aatgt-----ttttttt
tttt--tt----ga-at--gagagaacaaa-----ataat-ttt----------------
t---aca----taat--t---gt--g-aag--t-----aaaca-ttc-t-----a--gcc
aa--cag--gac--t---tgc------aact--c---------------g-tcttg--tt
cagg-c-----caa-t--tca---gtgt-----tttttttttttt--------tttttac
tt--tatt-tcagc--tt--ta--ttt--------t-----ttc------tcca----a-
--a---a--tc-----tact-tcttcaaaatgc--c----t-a--------atata----
---------tt-----tt--tttcta-------------aaa----aca-ta-ag--c--
-ctgtaca-t---c-catatt------t-------cctac---a--tatt----att-gt
a-g---caca------g-tttg----tt--cta---------aaaa-a---aaaaaaa--
-------------------aaaaa--catgta-------------a-agtac-------t
gtg-----g---tgat-----------aggaagc-------tgaa-a----taagc----
-------ac--a---aatgt-g-aggg----ca--t-----ttc-------------aaa
acatc-------------------------------------------------------
-------caaaa------------------------------------------------
--------------------------attac-----------------------------
------------------------------------------------------------
------------------------c---tcaga------------------------ccc
--------------------------ctgagg----------------------------
-----g------------------------------------------------------
------------------------------------------------------------
------------------------------------------------------------
------------------------------------------------------------
------------------------------------------------------------
------------------------------------------------------------
------------------------------------------------------------
------------------------------------------------------------
------------------------------------------------------------
------------------------------------------------------------
-------
>piggyBac-N5B_DR|351601
------------------------------------------------------------
------------------------------------------------------------
------------------------------------------------------------
------------------------------------------------------------
------------------------------------------------------------
------------------------------------------------------------
------------------------------------------------------------
------------------------------------------------------------
------------------------------------------------------------
------------------------------------------------------------
------------------------------------------------------------
------------------------------------------------------------
------------------------------------------------------------
------------------------------------------------------------
------------------------------------------------------------
------------------------------------------------------------
------------------------------------------------------------
-------------taatacaa-----caagc------------att---tagtttggga-
-tagcttttgcagctgg-ac-at---tgc-tttagaatgccct-----tgatgggta---
aac---------attagccagt--g-ggga-gtgt------cttt-----t-gtctttcc
ag----------gtgt-----gaatt-attca--tgactac------------tatgca-
---t----------------atgctgaccc---aaa---------at----ag--actt-
----a---at-------tgtaaatc----attg-t--------tgtg-----------tt
tttt--at----------------------------------------------------
-----------------------------------------tg-ttt-t-----------
--------------------------------------------t---------------
---------------t--tta---taat----------tttt------------ttttat
tt-ttatt-ttgat--tgttcagatct------tat-----ttc------agca----a-
--atcca--tt-----ttc-----tccattttc--a----t-a-----------------
---------tt----ttt--tttc-tctt----------aaaa---gtg-ca-ag--c--
-atgtaca-t---c-cacatt------t-------tccac---a--tatt----act-gt
a-g---c--a------g-tttt----ag--ctg---------aata-c---aaataaaaa
at-------------tataaaata--caa----ggcca-----a-----tac-------t
at---------gtaaa-----------aagttgc-------tgaa-a----taagt----
-------aa--a---aatgt-c-aggg----ca--g-----gtc-------------aaa
acctc------------tt---a-------------gg----gg----------------
-----ccccaaa------------------------------------------------
--------------------------atcac-----------------------------
------------------------------------------------------------
------------------------c---tta-----------------------------
------------------------------------------------------------
------------------------------------------------------------
------------------------------------------------------------
------------------------------------------------------------
------------------------------------------------------------
------------------------------------------------------------
------------------------------------------------------------
------------------------------------------------------------
------------------------------------------------------------
------------------------------------------------------------
------------------------------------------------------------
-------
>piggyBac-N5B_DR|351602
------------------------------------------------------------
------------------------------------------------------------
------------------------------------------------------------
------------------------------------------------------------
------------------------------------------------------------
------------------------------------------------------------
------------------------------------------------------------
------------------------------------------------------------
------------------------------------------------------------
------------------------------------------------------------
------------------------------------------------------------
------------------------------------------------------------
------------------------------------------------------------
------------------------------------------------------------
------------------------------------------------------------
------------------------------------------------------------
------------------------------------------------------------
------------------------------------------------------------
------------------------------------------------------------
----------------------------------------------------acactgtt
ga----------------------tt-------ttagtcga----------------aca
a---------ata--------------------agtgt------tat--------ac---
----aac-attc--------aaatc------tg-t----t--tggtgtctac--------
tttt---tgt-gtgcactc--------aca-----ata----------------------
----acat---atg---t-------g------a-------gtgcttt-t---gct--a--
-aa-taa--aga-----aaat--------------------acaca---g--------tg
tgcg-tg--------t--tt-------tt---------tatt------------ttg---
-t--c-tc-tttgc---g-----aaca-----gttt--------------tt-a-g--a-
--a---a--c--acgtcact----aaaatgaac-------tgaa----------------
-------------------actc-aaca-----------aaa------a-ca--------
-aaacaca-tga---gacat-----------------------a--ta-------tctat
a-----gaaa------g-cctgaa-g----------------------------------
------------------------------------------------------------
------------------------------------------------------------
------------------------------------------------------------
------------------------------------------------------------
------------------------------------------------------------
------------------------------------------------------------
------------------------------------------------------------
------------------------------------------------------------
------------------------------------------------------------
------------------------------------------------------------
------------------------------------------------------------
------------------------------------------------------------
------------------------------------------------------------
------------------------------------------------------------
------------------------------------------------------------
------------------------------------------------------------
------------------------------------------------------------
------------------------------------------------------------
------------------------------------------------------------
-------
>piggyBac-N5B_DR|351603
------------------------------------------------------------
------------------------------------------------------------
------------------------------------------------------------
------------------------------------------------------------
------------------------------------------------------------
------------------------------------------------------------
------------------------------------------------------------
------------------------------------------------------------
------------------------------------------------------------
------------------------------------------------------------
------------------------------------------------------------
------------------------------------------------------------
------------------------------------------------------------
------------------------------------------------------------
------------------------------------------------------------
------------------------------------------------------------
------------------------------------------------------------
------------------------------------------------------------
------------------------------------------------------------
------------------------------------------------------------
------------------------------------------------------------
----------------------------------aaac------tat---taga-at---
----a---aaataatatttcaattt----agag-t--------aatt-----------gt
tttt--tt-------g--------------------------------------------
------------------------------------------------------------
--------------------------ttact----------aaa-------ttgtg-att
t-----------------------------------------------------------
-----------------------------------t----gttgt-gactttta----gc
--a-ttg--ct-----ttttc--------atgt-----tttagggcc-------------
-------------------act--------------------------------------
------------------------------------------------------------
------------------------------------------------------------
------------------------------------------------------------
------------tga----------------------------aa------tcatt----
-------at--a---aat------------------------------------------
------------------------------------------------------------
------------------------------------------------------------
------------------------------------------------------------
------------------------------------------------------------
------------------------------------------------------------
------------------------------------------------------------
------------------------------------------------------------
------------------------------------------------------------
------------------------------------------------------------
------------------------------------------------------------
------------------------------------------------------------
------------------------------------------------------------
------------------------------------------------------------
------------------------------------------------------------
------------------------------------------------------------
------------------------------------------------------------
-------
>piggyBac-N5B_DR|351604
------------------------------------------------------------
------------------------------------------------------------
------------------------------------------------------------
------------------------------------------------------------
------------------------------------------------------------
------------------------------------------------------------
------------------------------------------------------------
------------------------------------------------------------
------------------------------------------------------------
------------------------------------------------------------
------------------------------------------------------------
------------------------------------------------------------
------------------------------------------------------------
--------------------------------------------tcatttttattccaa-
--ggttaaattgaaatt-------------------------------------------
--------------------------atgaccca---------------------cc---
-----------tcc---aggggt-------------------cgaaga----ctgc----
gtatac-----------------------gcg------------at--------------
-t------------tgaggc-gt------cttc------tcctg---ataacgc---tta
aa----------------------a-aaag-----------c-ttaaa-tt-acactttc
ag----------------------at-------ttgatcgt----------------aca
g---------ata--------------------agatc------aat--------ac---
----atc-aatc--------gaatc------tg-t----t--tggtgtcttc-----t-t
tttt---tgt-gtacactc--------aca-----ataac--------------------
---aacaa---aag---t-------g------t-------gtgattt-t---gca--a--
-aa-tta--gaa-----aaac--------------------ataca---g--------tg
tagg-ca--------t--tc-------tt---------tctt------------ttc---
-t--a-tc-tccac---g-----aact-----g--t--------------tt-a-g--a-
--a---a--c--gcatcagc----aaaatgcac-------tgaa----------------
-------------------actc-cgcg-----------aaa------a-caaaa--cac
-acagaca-tga---gacat-----------------------g--ta-------tcttt
a-----gaaa------g-cttgaa-gtg-tctac--tttt-aaatg-ca-----------
-------------------------------------aaat--------ta---------
-t-t----g-tttgat----------aaaataatcagta--tgaa-ac---caa-c----
-------aca-a-----tgt-ctagttgct-ca--------gtct---gatct-------
-catt--------agtttt---a--------------atgt-ga---------------c
catgcccacaag------------------------------------------------
------------------------------------tccacgcg----------------
-------------------------------ctgcttgaataaagta-----atacatga
tagagagacatacctgca-taaagc---ttggaaggtgaactttcc---------gacac
a-----------------------ttttaaaaacaa------------------------
------------------------------------------------------------
------------------------------------------------------------
------------------------------------------------------------
------------------------------------------------------------
------------------------------------------------------------
------------------------------------------------------------
------------------------------------------------------------
------------------------------------------------------------
------------------------------------------------------------
------------------------------------------------------------
-------
>piggyBac-N5B_DR|351605
------------------------------------------------------------
------------------------------------------------------------
------------------------------------------------------------
------------------------------------------------------------
------------------------------------------------------------
------------------------------------------------------------
------------------------------------------------------------
------------------------------------------------------------
------------------------------------------------------------
------------------------------------------------------------
------------------------------------------------------------
------------------------------------------------------------
------------------------------------------------------------
------------------------------------------------------------
------------------------------------------------------------
------------------------------------------------------------
------------------------------------------------------------
------------------------------------------------------------
------------------------------------------------------------
------------------------g-----------------------------------
gg-------------------------------------------------------aca
t------------------------------------------------------ac---
--------------ctgcataaagcc-----tg---------aaatgt--------acac
ttttga-----------------------------atgaa--------------------
--aac-------aaa-ag---tttta-aaca-c-----aaatgttctct-------ggtt
tag-taa-------t-tatatg-------------------gaataacc----caa--tg
cagaat---------tt-taca--------------------------------tttgag
gt--cattaccctcga-------aatt----agttcctgcattccg----ttga----ac
aca---a--tca------------c-atgacaccca--tgt-------------------
-------------------gctgttg-------------agtttttaaa-cgcca-----
-acaaaca-------aacacagcg-----------ctc-----g--ggt-----------
-------aga------a------------------------a------------------
------------------------------------------------------------
------------------------------------------------------------
------------------------------------------------------------
------------------------------------------------------------
------------------------------------------------------------
------------------------------------------------------------
------------------------------------------------------------
------------------------------------------------------------
------------------------------------------------------------
------------------------------------------------------------
------------------------------------------------------------
------------------------------------------------------------
------------------------------------------------------------
------------------------------------------------------------
------------------------------------------------------------
------------------------------------------------------------
------------------------------------------------------------
------------------------------------------------------------
------------------------------------------------------------
-------
>piggyBac-N5B_DR|351606
------------------------------------------------------------
------------------------------------------------------------
------------------------------------------------------------
------------------------------------------------------------
------------------------------------------------------------
------------------------------------------------------------
------------------------------------------------------------
------------------------------------------------------------
------------------------------------------------------------
------------------------------------------------------------
------------------------------------------------------------
------------------------------------------------------------
------------------------------------------------------------
------------------------------------------------------------
------------------------------------------------------------
--------------------------------------------------------c---
-----------cct---tgaggt-------------------ggaaaa----acgc----
gtatac-----------------------aag------------tt--------------
-t------------tatggc-ct------cttc------tcctg---ataacg----ctg
aa----------------------a-ataa-----------c-ttaga-tt-aaactttc
ag----------------------tt-------ttaatcgt----------------aca
g---------ata--------------------agagc------aat--------ac---
----atc-aatc--------aaatc------tg-t----t--aggtgtctat-------t
tttt---tgt-gtacactc--------aca-----ataac--------------------
---atcaa---aag---t-------g------t-------atgcttt-t---gca--a--
-aa-taa--gga-----aaat--------------------aagca---g--------tg
tagg-ca--------c--tc-------tt---------tctt------------ttc---
-t--c-tc-tccgc---a-----aatt-----gttt--------------tt-a-g--a-
--a---a--g--gcgtcact----aaaatgcac-------tgaa----------------
-------------------actc-tgcg-----------aaa------a-cagaa--ca-
--ctgaca-tga---gacat-----------------------a--ta-------tctat
a-----gaag------g-tgtaaa-gtg-tctac--tttt-aaatg-c----agcgag-t
g-------------------------catgtt-g---aaacaaa-----ta---------
-t-t----g-cttgat----------aaagtaatcagta--tgaa-ac---caa-c----
-------tct-a-----tgt-ctagtttct-ca--------gtct---gagct-------
-catt--------attttt---a--------------atgc-gg---------------c
catgcctgcgagg-----------------------------------------------
-------------------ctttgatattacaatcctccatgtgaggcacaggctgcatg
taaactgtggtca-g-aaaaagctgcgaaatcttcacgaatacatga----gagatgcac
atgagagacaaacctgca-taaagc---ttggaaggtgcacctccg---------accc-
-----------------------attttgaaaacaaat----------------------
--gttgtctcgcta---------------------------------------ggtaatc
catagaattctcctagc---------agagcgcacatcacgtc-----------------
----agctcttccc-----atttccgccat-tgatacacacaatgc----------ctga
aattgtgtatgcccataaacaaacacggtgcgctggctagaaaggttgttttattttaat
t--taggaataagtagaaattaggatccatttaacctca-tgggacctctgg---gatct
gatgctgctttatttagaacgtaacgcatgttatagttatttattttactttagttgaac
ctgttaa-----aaaaagttaactaagactgcaactatttg---acatataaaagatctt
aaaatattat-tttgatttaaattatgtttttcatgttt--------aaaacattattta
ttcttgtgtttattaagctacttcagtgtctcagaaaaagccattcagaaattattatta
aatgctg-gattaatgcacaagaaagt-------ttttattacaacagttttgcaaacac
gct----
>piggyBac-N5B_DR|351607
------------------------------------------------------------
------------------------------------------------------------
------------------------------------------------------------
------------------------------------------------------------
------------------------------------------------------------
------------------------------------------------------------
------------------------------------------------------------
------------------------------------------------------------
------------------------------------------------------------
------------------------------------------------------------
------------------------------------------------------------
------------------------------------------------------------
------------------------------------------------------------
------------------------------------------------------------
------------------------------------------------------------
------------------------------------------------------------
--------------ag-agtg-c--------------ttac------a-tggtcat----
-aatacagca-tgtaatacaa-----caagc------------agt---tagtttaagc-
-tagcttttgcagctgg-gg-at------------------tg-----tgatggatg---
aac---------attagccagcgag-ggga-gtct------cacc-----t-gtctccct
ag----------gtgt-----gaatt-attca--tgaccat------------tatcac-
---tc-ccatgcatacagcttagctgacct---aaa---------at----ag--ac-tt
ac-aa---aa-------tgtaaatc----attg-t--------aatg-----------ct
ttct--t-----------------------------------------------------
--------------t--g---aa--t-gag--t-----aaata-ttc-t-----a--gcc
ta--caa--gat--t---gtt------tact--t-a-----aaa-----g-tcttg--tt
cagg-c-----caa-t--tca---gtat-gt-------tttt-------------tggac
ct--tatt-tcagc--ta--tt--tct------ttt-----cc----------a----a-
--a---a--cc-----tac-----taaccacac--a----a-a--------ctattt---
---------at---------tttct----------aa--aaa----acg-ca-ag--c--
-atgtaca-t---a-aacagt------t-------ctcac---a--tatt----att-gt
a-g---caca------a-cttg----tg--ctg---------atta-c---aaacaa---
--------------------aata--catgtt-ggcca-----a-----tac-------t
at------g---taaa-----------aagtagc-------tgaa-a----taagc----
-------ac--a---aatgt-c-aagg----ca--t-----gtc-------------aaa
acatc------------tt---a-------------gg----gg----------------
-----cccccaa------------------------------------------------
--------------------------attac-----------------------------
------------------------------------------------------------
------------------------c---tcaga------------------------c--
------------------------------------------------------------
------------------------------------------------------------
------------------------------------------------------------
------------------------------------------------------------
------------------------------------------------------------
------------------------------------------------------------
------------------------------------------------------------
------------------------------------------------------------
------------------------------------------------------------
------------------------------------------------------------
------------------------------------------------------------
-------
>piggyBac-N5B_DR|351608
------------------------------------------------------------
------------------------------------------------------------
------------------------------------------------------------
------------------------------------------------------------
------------------------------------------------------------
------------------------------------------------------------
------------------------------------------------------------
------------------------------------------------------------
------------------------------------------------------------
------------------------------------------------------------
------------------------------------------------------------
------------------------------------------------------------
------------------------------------------------------------
------------------------------------------------------------
------------------------------------------------------------
------------------------------------------------------------
------------------------------------------------------------
------------------------------------------------------------
------------------------------------------------------------
------------------------------------------------------------
---------------------------------------at------------tattat-
---ta-------------------------------------------------------
----------------------------------------------------------tt
tttt--t--------at--tagagaacaga-----atgat-ttt----------------
c---aca----aaat--t---gt--g-aag--t-----aaata-ttc-c-----t--acc
ta--caa--tac--t---ggt------tact--t-a-----aaa-----g-tctta--tt
cagg-c-----cca-t--tca---gtgt-g--------tttt-------------tggac
ct--tgtt-ccagc--ta--ca--ttt------t-g-----ttc------tcca----a-
--a---a--ct-----cac-----taaccacct--a----c-a--------atat-----
---------tt-----tt--tttcta---------aa--aaaa---acg-ca-ag--c--
-atgtaca-t---c-catctt------t-------cccat---a--tatt----att-gt
a-g---caca------g-tttg----tg--ctg---------aata-c---aaaaca---
---------------------ata--aatgtt-ggcca-----a-----tgc-------t
at------g---tgct-----------aagtagc-------taaa-a----taagc----
-------ac--a---aatgt-c-agga----ca--t-----gtc-------------aaa
acatt------------tt---a-------------gg----gg----------------
-----tcccaaa------------------------------------------------
--------------------------atcac-----------------------------
------------------------------------------------------------
------------------------c---tcaga------------------------ccc
--------------------------cagagg----------------------------
-----g------------------------------------------------------
------------------------------------------------------------
------------------------------------------------------------
------------------------------------------------------------
------------------------------------------------------------
------------------------------------------------------------
------------------------------------------------------------
------------------------------------------------------------
------------------------------------------------------------
------------------------------------------------------------
-------
>piggyBac-N5B_DR|351609
------------------------------------------------------------
------------------------------------------------------------
------------------------------------------------------------
------------------------------------------------------------
------------------------------------------------------------
------------------------------------------------------------
------------------------------------------------------------
------------------------------------------------------------
------------------------------------------------------------
------------------------------------------------------------
------------------------------------------------------------
------------------------------aaccatttacatccatctttctcacat---
----------------att-----------------------------------------
------------------------------tttgtagcaaagtt-------------tt-
--tgctgaatacaaaaaaa--------------------------------------tta
cacaataagta------actggaataagcacaaat-----------atgtcaaaaca---
-----------tct--aggggcc-------------------ccaaaata--ccgc----
------------gtcacacc--------agtgtga-------------------------
------------------cc-ag------cttc----tttttta---tcagtg----caa
aa----------------------g-aca------------c-taaga-at-actttgtt
ga----------------------tt-------ttggtcac----------------a-a
a---------ata--------------------agtgt------tat--------ac---
----acc-attc--------aaatc------tg-t----t--agatgtc--------tac
ctat--ttgt-gtacactc--------aaa-----ataac--------------------
---aacaa---aa------------g------t-------gtgcttt-t---gca--a--
-aa-caa--gga-----aaat--------------------aaaca---g--------tg
tgtg-tt--------t--tt-------tt---------tttt------------tttgtt
gg--c-tc-tccgc---g-----aact-----gttt--------------tt-a-g--a-
--a---a--c--aagtcatt----aaaatgaac-------tgaa----------------
-------------------actc-tgcg-----------aaa------a-cagga--cac
-acagaca-tga---gacac-----------------------a--ta-------tctat
a-----aaaa------g-c-------tg-tctgc--tatt-aaata-g----agtaag--
------------------------------------------------------------
----------tatgat----------gaagtaatcagta--tgaa-ac-aacaa-c----
-------a----------------------------------------------------
------------------------------------------------------------
------------------------------------------------------------
------------------------------------------------------------
------------------------------------------------------------
------------------------------------------------------------
------------------------------------------------------------
------------------------------------------------------------
------------------------------------------------------------
------------------------------------------------------------
------------------------------------------------------------
------------------------------------------------------------
------------------------------------------------------------
------------------------------------------------------------
------------------------------------------------------------
------------------------------------------------------------
------------------------------------------------------------
-------
>piggyBac-N5B_DR|351610
------------------------------------------------------------
------------------------------------------------------------
------------------------------------------------------------
------------------------------------------------------------
------------------------------------------------------------
------------------------------------------------------------
------------------------------------------------------------
------------------------------------------------------------
------------------------------------------------------------
------------------------------------------------------------
------------------------------------------------------------
------------------------------------------------------------
------------------------------------------------------------
------------------------------------------------------------
------------------------------------------------------------
------------------------------------------------------------
-------------------tg-t--------------ttac------a-tggtcat----
-aatacagca-ag------------------------------------------agcc-
-tagtttttgcagctgg-ac-at---tgc-tttaaaatgccct-----tgatgggtg---
aac---------attagccagt--g-ggga-gtgt------cttt-----t-gtctctcc
ag----------gttt-----gaatt-attca--agaccat------------tatcac-
---tc-ctatgcatacagctgagctgacac---aaa---------at----cg--acttc
ac-aa---aa-------tgtaaatc----atag-t--------agtg-----------tt
ttct--at----ga-at--aagagaacaga-----ataat-ttt----------------
c---aca----taat--t---gt--g-aag--t-----gaata-gca-t-----a-----
----caa--cac--t---ggt------tatt--t-a-----aaag--------tta--tt
cagg-c-----cca-t--tta---gtgt-gt-------tttt--------------ggac
ct--tatt-tctat--tg-----aatt------t-------ttt------ctta----a-
--a---a--ct-----tac-----taactacac--a----t-------------------
---------------att--tttctt--------taa--ata----tct-aa-aa--c--
-atgtaca-t---c-cacctt------t-------ctcac---a--tatt----att-gt
a-g---caca------g-gttg----tg--ctc---------aata-c---aaaaaaa--
---------aaaaaaaaaaaaata--catgtt-ggcca-----g-----tac-------t
at------g---t---------------------------------------aagc----
-------ac--a---aatgt-c-aggg----ca--t-----gtc-------------aaa
acagc------------tt---a-------------gg----tg----------------
-----ccttaaa------------------------------------------------
--------------------------atcac-----------------------------
------------------------------------------------------------
------------------------c---tcaga------------------------ccc
--------------------------cagagg----------------------------
-----g------------------------------------------------------
------------------------------------------------------------
------------------------------------------------------------
------------------------------------------------------------
------------------------------------------------------------
------------------------------------------------------------
------------------------------------------------------------
------------------------------------------------------------
------------------------------------------------------------
------------------------------------------------------------
-------
>piggyBac-N5B_DR|434975
------------------------------------------------------------
------------------------------------------------------------
------------------------------------------------------------
------------------------------------------------------------
------------------------------------------------------------
------------------------------------------------------------
------------------------------------------------------------
------------------------------------------------------------
------------------------------------------------------------
------------------------------------------------------------
------------------------------------------------------------
------------------------------------------------------------
------------------------------------------------------------
------------------------------------------------------------
------------------------------------------------------------
------------------------------------------------------------
------------------------------------------------------------
--------------------------------------------tt-tttctttt-----
------------------------------------------------------------
------------------------------------------------------------
-----------------------------------------------tttttcttttac-
-------------tgcagttga----acccgtcaaa---------------gg----tta
tcaaa---aagc---tcattaaggc------tg-c--------tg---------------
ttat--tt----ca-gca----aaaa-------------tatgc----------------
----ataaa--agtt--t---gt--g-aa-----------ata-tta-tgtt--g--att
ta---aa--g----------t------aatt------------------g-ttt----tt
cgt-----------gt--tta-aaacatg-----------------------------a-
tt--tatt-cttgca-----------------------------------atca----a-
--a---g--ct-----tttg----tctttactt-------c-------------------
------------a------gtgtcgc-------------cga------atcct-------
---------t---t-ag--------------------------a--aatg----atc-at
------------------------------------------------------------
------------------------------------------------------------
------------------------------------------------------------
------------------------------------------------------------
------------------------------------------------------------
------------------------------------------------------------
------------------------------------------------------------
------------------------------------------------------------
------------------------------------------------------------
------------------------------------------------------------
------------------------------------------------------------
------------------------------------------------------------
------------------------------------------------------------
------------------------------------------------------------
------------------------------------------------------------
------------------------------------------------------------
------------------------------------------------------------
------------------------------------------------------------
------------------------------------------------------------
------------------------------------------------------------
-------
>piggyBac-N5B_DR|434976
------------------------------------------------------------
------------------------------------------------------------
------------------------------------------------------------
------------------------------------------------------------
------------------------------------------------------------
------------------------------------------------------------
------------------------------------------------------------
------------------------------------------------------------
------------------------------------------------------------
------------------------------------------------------------
------------------------------------------------------------
------------------------------------------------------------
------------------------------------------------------------
------------------------------------------------------------
------------------------------------------------------------
------------------------------------------------------------
------------------------------------------------------------
------------------------------------------------------------
------------------------------------------------------------
------------------------------------------------------------
------------------------------------------------------------
------------------------------------------------------------
------------------------------------------------------------
------------------------------------------------------------
----------------------------------------------------------tt
ta---aa--g-------------------tt------------------g-tttttg-ta
aat--------gtagt--tta-aaatatg-----------------------------a-
tt--tatt-ccttttt---------------------------------gatca----a-
--a---g--ct-----ttcg----tcattactt-------a-ag----------------
-------tcttaa------gtgtcac-------------aaa------atgat-------
---------t---c-ag--------------------------a--aatt----aat-ct
--------aa----------------tg--ctgaa----t-taatg-c-tcatgaga---
------------------------------------------------------------
------------------------------------------------------------
------------------------------------------------------------
------------------------------------------------------------
------------------------------------------------------------
------------------------------------------------------------
------------------------------------------------------------
------------------------------------------------------------
------------------------------------------------------------
------------------------------------------------------------
------------------------------------------------------------
------------------------------------------------------------
------------------------------------------------------------
------------------------------------------------------------
------------------------------------------------------------
------------------------------------------------------------
------------------------------------------------------------
------------------------------------------------------------
------------------------------------------------------------
-------
>piggyBac-N5B_DR|434977
------------------------------------------------------------
------------------------------------------------------------
------------------------------------------------------------
------------------------------------------------------------
------------------------------------------------------------
------------------------------------------------------------
------------------------------------------------------------
------------------------------------------------------------
------------------------------------------------------------
------------------------------------------------------------
------------------------------------------------------------
------------------------------------------------------------
------------------------------------------------------------
-------------------------------------caaa----cacgttttacacca-
--tttcaaatata----------------------tgcatg-------------------
------------------------------------------------------------
------------------------------------------------------------
------------------------------------------------------------
-----------------------------------------tt-----gtataagtgcac
aac---------attagccactg-t-ggaa-gtgt------cttt-----t-ggttctcc
ag----------gtat-----gaatt-att-------ccat------------tgtcac-
---tc-ccacataaa----gctgatggccc---aaa---------at----ag--acttt
ac-aa---aa-------tgtaaatc----attg-t--------aatg-----------tt
ttct--tt----aa-at--gagagaacaaa-----ctaatcttt----------------
c---aca----taat--t---gt--a-aag--t-----aaata-ttc-t-----a--gcc
ta--caa--gac--c---tgt------tact--c-a-----aaa-----g-tcttg--tt
cagg-c-----cca-t--tca---gtgt-gt-------tt-t------------ttggac
ct--ttat-ttagt--ca-----catt------tttattcactt------tcta----a-
--a---a--cc-----tac-----taaccacac--a----t-t-----------------
---------tt----ttt--ttc-----------taa--aaa----aca-ca-ag--c--
-atgtaca-t---c-aataat------t-------cttac---a--tatt----ttt-gt
a-g---cata------g-tttt----tg--ctg---------aata-c---aaaaaaaa-
-----------------------g--catgtt-ggcca-----a-----tac-------t
at------g---tgat-----------aaat-----------------------------
------------------------------------------------------------
------------------------------------------------------------
------------------------------------------------------------
------------------------------------------------------------
------------------------------------------------------------
------------------------------------------------------------
------------------------------------------------------------
------------------------------------------------------------
------------------------------------------------------------
------------------------------------------------------------
------------------------------------------------------------
------------------------------------------------------------
------------------------------------------------------------
------------------------------------------------------------
------------------------------------------------------------
------------------------------------------------------------
------------------------------------------------------------
-------
>piggyBac-N5B_DR|434978
------------------------------------------------------------
------------------------------------------------------------
------------------------------------------------------------
------------------------------------------------------------
------------------------------------------------------------
------------------------------------------------------------
------------------------------------------------------------
------------------------------------------------------------
------------------------------------------------------------
------------------------------------------------------------
------------------------------------------------------------
------------------------------------------------------------
------------------------------------------------------------
------------------------------------------------------------
------------------------------------------------------------
------------------------------------------------------------
------------------------------------------------------------
------------------------------------------------------------
------------------------------------------------------------
------------------------------------------------------------
------------------------------------------------------------
------------------------------------------------------------
------------------------------------------------------------
-------------------------------------------t----------------
---------aataaa--c-------a------t-----agaca--------------ggg
agt------------------------gctt---------------------------tc
tc----------------ttt---ctgt--------------------------------
---gtttt-ctgtca-aa--------------------------------aagac---t-
--gt------------cag----------------a------aa----------------
---------------------------------------aaag-------ca--------
-gct-------------gatt-----ct-------cc-at--ga--a------tatttgc
t-t---caca------g--------aca---caaga------aac---------------
------------------------------------------------------------
------------------------------------------------------------
------------------------------------------------------------
atgcctgca--------ta---a-------------ag----------------------
-----cctgaaa------------------------------------------------
---------------------tgtgcaatttga---------------------------
------------------------------------------------------------
----------------------aat---ttaaatgt------------------------
--------------------tgaaaaccaatg---------------------------t
tgtctggtttagtaatac------------------------------------------
------------------------------------------------------------
-------------------------aatatgtaatgca----------------------
---------------------------------------------------gatttctct
gtct--gagctc------------------------------------------------
-----------actag--------------------------------------------
------------------------------------------------------------
------------------------------------------------------------
------------------------------------------------------------
------------------------------------------------------------
-------
>piggyBac-N5B_DR|434979
------------------------------------------------------------
------------------------------------------------------------
------------------------------------------------------------
------------------------------------------------------------
------------------------------------------------------------
------------------------------------------------------------
------------------------------------------------------------
------------------------------------------------------------
------------------------------------------------------------
------------------------------------------------------------
------------------------------------------------------------
------------------------------------------------------------
------------------------------------------------------------
------------------------------------------------------------
------------------------------------------------------------
-------------------------------------------ttcccgccttcaccatt
c--aaacacaaatcat-gatgacagccacctgaac--tcat----taa-tgcccaca---
-aatgcagcag-----ctcaaggttgaaagaag-ttt-----catt-ttcattgtc---a
ata--------agtcaa---aataa-tg-----------actt-cagaagatcacaga--
gttt-------g------------g------ctgc----tggctta-----------ttc
aaaaagtgatgcg----------------gcatgagattatt---tttatttattttac-
-------------catagttaa----gccagtcaaa---------------ttta--ttc
aataa---aatc---tcattaaagt------tg-t--------ga---------------
ttat--tt----ga-gca---aataa-------------ttatt----------------
----ataat--aatt--a---gc--a-aataag-----tttta-tta-cttt--g--att
ta---aa--g----------t------aatt------------------g-ttt----tt
catg-t-g-----------ta-aaatata-----------------------------at
tt--tttt-cctgtg-----------------------------------atca----a-
--a---t--ct-----ttcg----ttgttactt-------t-------------------
------------a------gtatctc-------------aga------atcat-------
---------t---c-tg--------------------------g--aatt----att-ct
------aata----------------tt--ctata----t-tattt-c-ccaaagagcac
---------------------------ttttt-----------------tat-------t
ac--aagaa---tgtt----------------gg----------a-a-------------
-------ac--a---ttgtt-----------tt--tttcc--------------------
---------------------------t--------------------------------
------------------------------------------------------------
------------------------------------------------------------
------------------------------------------------------------
------------------------------------------------------------
------------------------------------------------------------
------------------------------------------------------------
------------------------------------------------------------
------------------------------------------------------------
------------------------------------------------------------
------------------------------------------------------------
------------------------------------------------------------
------------------------------------------------------------
------------------------------------------------------------
------------------------------------------------------------
------------------------------------------------------------
-------
>piggyBac-N5B_DR|434980
------------------------------------------------------------
------------------------------------------------------------
------------------------------------------------------------
------------------------------------------------------------
------------------------------------------------------------
------------------------------------------------------------
------------------------------------------------------------
------------------------------------------------------------
------------------------------------------------------------
------------------------------------------------------------
------------------------------------------------------------
------------------------------------------------------------
------------------------------------------------------------
------------------------------------------------------------
------------------------------------------------------------
------------------------------------------------------------
------------------------------------------------------------
------------------------------------------------------------
------------------------------------------------------------
------------------------------------------------------------
------------------------------------------------------------
---------------------------------------------ac--ggaa----ttt
aaaaa---aa---------------gaa-attg-t--------a------------ttca
tttg--tc---aga-aa--gattgaaaata-----aggattttc----------------
----aaa----tgat--ttt-gta-g------t-----aaata-ttt-t-----c--gcc
aa--caa--ga------------------------c-----aaag----g-tctta--tt
caga-a-----ata-c--tta---gtat-------gtgttta-------------atgac
tt--t----tctgt--ga-----c--t------cat-----ttt------cata----a-
--a---a--ca-----tac-----tagtcaggg--a----t-a--------attttt---
---------tt-----tt--tttttc--------------------atg-ca-ag--c--
-atgtaca-t---c-cat------------------------------------------
------------------------------------------------------------
------------------------------------------------------------
------------------------------------------------------------
------------------------------------------------------------
------------------------------------------------------------
------------------------------------------------------------
------------------------------------------------------------
------------------------------------------------------------
------------------------------------------------------------
------------------------------------------------------------
------------------------------------------------------------
------------------------------------------------------------
------------------------------------------------------------
------------------------------------------------------------
------------------------------------------------------------
------------------------------------------------------------
------------------------------------------------------------
------------------------------------------------------------
------------------------------------------------------------
------------------------------------------------------------
-------
>piggyBac-N5B_DR|434981
------------------------------------------------------------
------------------------------------------------------------
------------------------------------------------------------
------------------------------------------------------------
------------------------------------------------------------
------------------------------------------------------------
------------------------------------------------------------
------------------------------------------------------------
------------------------------------------------------------
------------------------------------------------------------
------------------------------------------------------------
------------------------------------------------------------
--------------------------------------agagtcatacctgcataaaatt
tgaaatatgtacttttaa-aagagccaactcc---tgaaaac--aaatgttttcttgctt
agttttttgtatggaaagagcccaatgcagaatacttccggcagtgctcgtta-------
--------------------------------------------------gtccgctagt
cagcagcacaaatcat-gatgacagcctcctgaac--tggc----aaa-cacccacaaac
aaaaacagcag-----tgctgggcagaaagtttgttt-----aatt-tacgttctaagga
aca--------actatg---aatta-tga-cccataatgacc------------------
------------------------------------------------------------
-----------------------------------------------gttcaattttac-
-------------cgtaattga----acaagttaaa---------------cg----ttt
gaaaa---gagc---taactaaggc------tg-c--------aa---------------
ttgt--tt----ag-gca----aaaa-------------tataa----------------
----ataaa--agat--t---gg--a-catt---------ttt-tta-tttt--t--att
ta---aa--g----------t------aatc------------------a-tgttag-ct
catg----------at------caatatc-----------------------------at
tt--ggct-acttcgg----------------------------------gcta----a-
--g---g-----------------------------------------------------
------------------------------------------------gtcat-------
---------t---t-ag--------------------------a--aatt----att-gc
----tagaaa----------------tg--ctgga----t-cagtg-c-acaagacacag
----------------------------tttt-----------------tat-------t
ca--aacag---tgtt----------------gc----------a-a-------------
-------ac--a---cattt-----------ta--tact--atttcaa----------aa
atacaa--------tttt------------------------------------------
------------------------------------------------------------
------------------------------------------------------------
------------------------------------------------------------
------------------------------------------------------------
------------------------------------------------------------
------------------------------------------------------------
------------------------------------------------------------
------------------------------------------------------------
------------------------------------------------------------
------------------------------------------------------------
------------------------------------------------------------
------------------------------------------------------------
------------------------------------------------------------
------------------------------------------------------------
------------------------------------------------------------
-------
>piggyBac-N5B_DR|434982
------------------------------------------------------------
------------------------------------------------------------
------------------------------------------------------------
------------------------------------------------------------
------------------------------------------------------------
------------------------------------------------------------
------------------------------------------------------------
------------------------------------------------------------
------------------------------------------------------------
------------------------------------------------------------
------------------------------------------------------------
------------------------------------------------------------
------------------------------------------------------------
[truncated: 2,272,110 more chars]
