# Supplementary material for: Zebrafish transposable elements show extensive diversification in age, genomic distribution, and developmental expression
Source: Genome Res. 2022 Jul;32(7):1408–23. doi: 10.1101/gr.275655.121 (PMC9341512; doi:10.1101/gr.275655.121)
Supplement: Supplemental Material [file supp_gr.275655.121_Supplementary_data_2.tar.gz › supp-data-2/DNA-2-14_DR.mafft.fa]

>DNA-2-14_DR|11612
------------------------------------------------------------
------------------------------------------------------------
-----------------------------attgtaaaaagtgctacactcacaaagttg-
----gttctatctactttaaata-----attgcaatctagttaattttatttgttttata
cc--aaaaaaataaaatttgcttcctctttacttaaaatatatcagtttttatataactg
tatattttaaataaaactaatgcaatttatttgagt--agatttttgtacgtggttattg
tgtagaataaatgctataaaagtgagttgacacagacaatttattagagcagatgtcgat
gtg-ggcag--gtgttcataaaacgtgattttaatagtttggcgtgactcc-tttttcat
t-gctcgggattt-agcaggcagacgcagcttctgcaatgg------tcgacattaactg
ctcccagcagcggatctgattaacacggtaagttgcaaatttagccgaatgataattgta
aagtcatgcaaaactgctgtcttcgctaggcaggtgaggttttagctttgtaaattgtac
tgtagcctcaggtatgttaacagtt-----agactgctctcacatggaaagctaagttgg
ctaacgctaaccaacgctagtttatactaacgattaaaagtgatattattgag-----aa
aaatagtgaaag-----tagttttaaaacacttagtaggtaaaactaacgttg-cagaac
cgattaacaaggtcactggtgggcggtcggggtgtgggg-----gttcagtttgt-tagc
gctaacttagctaaagttagctcac---ctaagtta-tagcagcacattaaggatggata
ttaaattcagaaacgtatgcaa----cagtt-aagtagtttgtgtttaacgtaagagaaa
gtataacttaaagtttgtgttttagagatttagtccataag---tttt------ttaatg
ctgcatagtgaataaattacagatttacaatttattttaac----ttaaattacatttac
tactgatgtttacagaaccatttaaattgtatg-----cacctcattctaaaatgcatgt
tcttggtctttagataccaaagtgattttgttacctgtggatcttcaaacttcacatcca
ggtaagaaaaacattagatacaattacagctataattatttgcaggtaagtaaaacatt-
--ggtaaaattgcaaacaatagtgggctccatagaattaacttaaatttgatatctgaag
a---------------------tttttt-----------ttatgtgtgcaacagtaaaaa
cagt------ataa---aaatatcctaatgcagtttcttattatctgtcagtctttcaat
aaagct----aactgataatactgaatcactgaactgtcatttgccagtgacattaaatt
tgaag--aaaaagtcaattaaatgtagctttagcaaaaatttaatgtaaaccttaatgta
atgtgtaaaatggcaatg----tatttatttatttatttaataaaatttgtattatgac-
-gtgcaaagtttggtgcaaaatgaagatgacaattaaattatagaatttgtattctataa
ttttcttatagccgttttcaaacagttttaatatctaaattaaatacacattcttatgct
ttataagttgccaaaataaac-aaaaaaatgtaatacctaaattttaacaattctgtgat
tgacaggaaaccacaatgacatgcactgttacactgagtaaaatcacagttttctttaaa
atttgataactaaaaacacctggaataatgtaattacac---aacctctataacc-tttt
tttattttttaaataaaagttaggtaattttaactaaggtaa-tttttaactgataaact
aaggtgtttcatccatgcatcattctcactggacttttgtaacttcactt----gtagtt
------------------attttctatttagtatttagctatttaatgttgtttggtagc
aaccacctgaactcctgtttcttttt-gtctctaccaatagagttgtgaggaatcagagg
tgcatgcggctgcccacggg-aaaaatttgccatcagcccaacacagtttggattatcat
aggactgtcagaggtttgccaaacctgtcaaatgcatgatggctcctgtttggacttacc
gatgtcctcgacttcaagtatccatcaaaactgtatacatttaagatgtattagagactc
tttgtgggactggacattatgcatccaaaatcttcatcaaaatatgcaaatctcctcact
gagttgccttggatgatttctcaataggatctggtattattaatgtttttatttatgtat
tgtgtacgtgtagccacattaatggcctattttgtagtcactattaaaaggaacattgat
tgatattgaatacatgttatggtctttaatccatcttcccattcttatttaattgttatt
gacaggaaagtctgtttatctgtgtttac----------------------tagtgtata
ttgtgcttacaatatagaaacgaagatttattttctgaggttacagccagaagtcaatta
aatttgtttt-aaatgacatatgcatggttaat-------tttatttagatc--------
---attaagttcataat--------acttaattaaaatgag-------------------
-------tacagtcaacatatagcaatgtataagtaagttaggtttaac-aaaaaaagta
------agtttatctgatttaagtaatt------ttagaaatattatttggctcaactta
attttattgcatttgttttaagcaatgttttagtgtttaaaatactt--aaaaaaggctg
gaagttgaatcaacctaaaacgtccgatgcaaccacttgcctcactttttat---aagtt
agatctaagtaaca-ttttttac-agtg
>DNA-2-14_DR|11613
------------------------------------------------------------
------------------------------------------------------------
----------------------------cactgtaaaaagtgctacactcacaaagttg-
----gttctatctactttaaata-----attgcaatctagttaattttatttgttttata
cc--aaaaaaataaaatttgcttcctctttacttaaaatatatcagtttttatataactg
tatattttaaataaaactaatgcaatttatttgagt--agatttttgtacgtggttattg
tgtagaataaatgttataaaagtgagttgacacagacaatttattagagcagctgtcgat
gtg-ggcag--gtgttcataaaacgtgattttaatagtttggcgtgactcc-tttttcat
t-gcccgggattt-agcaggcagacgcagcttctgcaatgg------tcgacattaactg
ctcccagcagcggatctgattaacacggtaagttgcaaatgtagccgaatgataattgta
aagtcatgcaaaactgctgtcttcgctaggcaggtgaggttttagctttgtaaattgtac
tgtagcctcaggtatgttaacagtt-----agactgctctcacatggaaagctaagttgg
ctaacgctaaccaacgctagtttatactaacgattaaaagtgatattattgag-----aa
aaatagtgaaag-----tagttttaaaacacttagtaggtaaaactaacattg-cagaac
cgattaacaaggtcactggtgggcggtcggggtgtgggg-----gttcagtttgt-tagc
gctaacttagctaaagttagctcac---ctaagtta-tagcagcacattaaggatggata
ttaaattcagaaacgtatgcaa----cagtt-aagtagtttgtgtttaacgtaagagaaa
gtataacttaaagtttgtgttttagagatttagtccataag---tttt------ttaatg
ctgcatagtgaataaattacagatttacaatttattttaac----ttaaattacatttac
tactgatgtttacagaaccatttaaactgtatg-----cacctcattctaaaatgcatgt
tcttggtctttagataccaaagtgattttgttacctgtggatcttcaaacttcacatcca
ggtaagaaaaacattagatacaattacagctataattatttgcaggtaagtaaaacatt-
--ggtaaaattgcaaacaatagtgggctccatagaattaacttacatttgatatctgaag
a---------------------tttttt-----------ttatgtgtgcaacagtaaaaa
cagt------ataa---aaatatcctaatgcagtttcttattatctgtcagtctttcaat
aaagct----aactgataacactgaatcactgaactgtcatttgccagtgacattaaatt
tgaag--aaaaagtcaattaaatgtagctttagcaaaaatttaatgtaaaccttaatgta
atgtgtaaaatggcaatg----tatttatttatttatttaataaaatttgtattatgac-
-gtgcaaagtttggtgcaaaatgaagatgacaattaaattatagaatttgtattctataa
ttttcttatagccgttttcaaacagttttaatatctaaattaaatacacattcttatgct
ttataagttgccaaaataaac-aaaaaaatgtaatacctaaattttaacaattctgtgat
tgacaggaaaccacaatgacatgcactgttacactgagtaaaatcacagttttctttaaa
atttgataactaaaaacacctggaataatgtaattacac---aacctctataacc-tttt
tttattttttaaataaaagttaggtaattttaactaaggtaa-tttttaactgataaact
aaggtgtttcatccatgcatcattctcactggacttttgtaacttcactt----gtagtt
------------------attttctatttagtatttagctatttaatgttgtttggtagc
aaccacctgaactcctgtttcttttt-gtctctaccaatagagttgtgaggaatcagagg
tgcatgcggctgcccacggg-aaaaatttgccatcagcccaacacagtttggattatcat
aggactgtcagaggtttgccaaacctgtcaaatgcatgatggctcctgtttggacttacc
gatgtcctcgacttcaagtatccatcaaaactgtatacatttaagatgtattagagactc
tttgtgggactggacattatacatccaaaatcttcatcaaaatatgcaaatctcctcact
gagttgccttggatgatttctcaataggatctggtattattaatgtttttatttatgtat
tgtgtatgtgtagccacattaatggcctattttgtagtcactattaaaaggaacattgat
tgatattgaatacatgttatggtctttaatccatcttcccattcttatttaattgttatt
gacaggaaagtctgtttatctgtgtttac----------------------tagtgtata
ttgtgcttacaatatagaaacgccgatttattttctgaggttacagccagaagtcaatta
aattcgtttt-aaatgacatatgcatgattaat-------tttatttagatc--------
---attaagttcataat--------acttaattaaaatgtg-------------------
-------tacagtcaacatatagcaatgtataagtaagttaagtttaac-aaaaaaagta
------agtttatctgatttgagtaatt------ttagaaatattatttggctcaactta
attttattgcatttgttttaagcaatgttttagtgtttaaaatactt--aaaaaaggctg
gaagttgaatcaacctaaaacgtccgatgcaaccacttgcctcactttttat---aagtt
agatctaagtaaca-ttttttac-agtg
>DNA-2-14_DR|11614
------------------------------------------------------------
------------------------------------------------------------
----------------------------cactgtaaaaagtgctacactcacaaagttg-
----gttctatctactttaaata-----attgcaatctagttaattttatttgttttata
cc--aaaaaaataaaatttgcttcctctttacttaaaatatatcagtttttatataactg
tatattttgaataaaactaatgcagtttatttgatt--agatttttgtacgtggttattg
tgtagaataaatgttataaaagtgagttgacacagacaatttattagagcagctgtcgat
gtg-ggcag--gtgttcataaaacgtgattttaatagtttggcgtgactcc-tttttcat
t-gcccgggattt-agcaggcagacgcagcttctgcaatgg------tcgacatcaactg
ctcccagcagcggatctgattaacacggtaagttgctaatttagccgaatgataattgta
aagtcatgcaaaactgctgtcttcgctaggcaggtgaggttttagctttgtaaattgtac
tgtagcctcaggtatgttaacagtt-----agactgctctcacatggaaagctaagttgg
ctaacgctaaccaacgctagtttatgctaacgattaaaagtgatattattgag----aaa
aaatagtgaaag-----tagttttaaaacacttagtaggtataactaacgttg-cagaac
cgattaacaaggtcactggtgggcggtcggggtgtgggg-----gttcagtttgt-tagc
gctaacttagctaaagttagctcac---ctaagtta-tagcagcacattaaggatggata
ttaaatgcagaaacgtatgcaa----cagtt-aagtagtttgtgtttaacgtaagagaaa
gtataacttaaagtttgtgttttagagatttagtccataag---tttt------ttaatg
ctgcatagtgaataaattgcagatttacaattaattttaac----ttaaattacattt--
-actgatgtttacagaaccatttaaattgtatg-----cacctcattctaaaatgcacgt
tcttggtctttagataccaaagtgattttgttacctgtggatcttcaaacttcacatcca
ggtaagaaaaacattagatacaactacagctataattatttgcaggcaggtaaaacatt-
--ggtaaaattgcaaacaatagtgggctccatagaattaacttacatttgatatctgaag
----------------------ttttt------------ttatgtgtgcaacagtaaaaa
cagt------ataa---aaatatcctaatgcagtttcttattatctgtcagtctttcaat
aaagct----aactgataacactgaatcactgaactgtcatttgccagtgacattaa---
------ttaaatgtcaattaaatgtagctttagcaaaaatttattgtaaaccttaatgta
atgtgtaaaatggcaatg----tatttatttatttatttaatagaatttgtattatgac-
-gtgcaaagtttggtgcaaaatgaagatgacaattaaattatagaatttgtattctataa
ttttcatatagccattttcaaacagttttaatatctaaattaaatacacattcttatgct
ttataagttgccaaaataaac--aaaaaatgtaatacctaaattttaacaattctttgat
tgacaggaaaccacaatgacatgcactgttacactgagtaaaatcacagttttctttaaa
atttgataactaaaaacacctggaataatgtaattacac---aacctctataacc-tttt
tttattttttaaatagaagttaggtaattttaactaaggtaa-tttttaactgataaact
aaggtgtttcacccatgcatcattctcactgcacttttgtaacttcactt----gtagtt
------------------attttctatttagtatttagctatttaatgttgtttggtagc
aaccacctgaactcctgtttcttttt-gtctctaccaatagagttgtgaggaatcagagg
tgcatgcggctgcccacggg-aaaaatttgccatcagcccaacacagtttggattatcat
aggactgtcagaggtttgccaaacctgtcaaatgcatgatggctcctgtttggacttacc
gatgtcctcgacttcaagtatccatcaaaactgtatacatttgagatatattagagactc
tttgtgggactggacattatgcatcctaaatcttcatcaaaatatgcaaatctcctcact
gagttgccttggatgatttctcaataggatctggtattattaatgtttttattaatgtat
tgtgtacgtgtagccacattaatggcctattttgtagtcactattaaaaggaacatcgat
tgatattgaatacatgttatggtctttaatccatctttccattcttatttaattgttatt
gacaggaaagtctgtttatctgtttttac----------------------tagtgtata
ttgtgcttacaatatagaaacgaagatttattttctgaggttacagccagaagtcaatta
aattagtttt-aaatgacatatgcatggttaat-------tttatttagatc--------
---attaagttcataat--------acttaattaaaatgag-------------------
-------tacagtcaacatatagcaatgtataagtaagttaagtttaac-aaaaaaagta
------agtttatctgatttgaataatt------ttagaaatattagttggctcaactta
attttattgcatttgttttaagcaatgttttagtgtttaaaatactt--aaaaaaggctg
gaagttgaatcaacctaaaacgtccgatgcaaccacttgcctcacttttttt---aagtt
agatctaagtaaca-ttttttac-agtg
>DNA-2-14_DR|11615
------------------------------------------------------------
------------------------------------------------------------
----------------------------cactgtaaaaagtgctacactcacaaagttg-
----gttctatctactttaaata-----attgcaatctagttaattttatttgttttata
cc--aaaaaaatttaatttgcttcctctttacttaaaatatatcagtttttatataactg
tatattttgaataaaactaatgcaatttatttgagt--agatttttttacgtggttattg
tgtagaataaatgttataaaagtgagttgacacagacaatttattagagcagctgtcgat
gtg-ggcag--gtgttcataaaacgtgattttaatagtttggcgtgactcc-tttttcat
t-gcccgggattt-agcaggcagacgcagcttctgcaatgg------tcgacatcaactg
ctcccagcagcggatctgattaacacggtaagttgcaaatttagccgaatgataattgta
aagtcatgcaaaactgctgtcttcgctaggcaggtgaggttttagctttgtaaattgtac
tgtagcctcaggtatgttaacagtt-----agactgctctcacatggaaagctaagttgg
ctaacgctaaccaacgctagtttatgctaatgattaaaagtgatattattgag----aaa
aaatagtgaaag-----tagttttaaaacacttagtagttataactaacgttg-cagaac
cgattaacaaggtcactggtgggcggtcggggtgtgggg-----gttcagtttgc-tagc
gctaacttagctaaagttagctcac---ctaagtta-tagcagcacattaaggatggata
ttaaatgcagaaacgtatgcaa----cagtt-aagtagtttgtgtttaacgtaagagaaa
gtataacttaaagtttgtgttttagagatttagtccataag---tttt------ttaatg
ctgcatagtgaataaattacagatttacaatttattttaac----ttaaattacatttac
tactgatgtttacagaaccatttaaactgtatg-----cacctcattctaaaatgcattt
tcttggtcttcagataccaaagtgattttgttacctgtggatcttcaaacttcacatcca
ggtaagaaaaacattagatacaactacagctataattatttgcaggcaagtaaaacatt-
--ggtaaaattgcaaacaatagtgggctccatagaattaacttacatttgatatttgaag
tgcaacagtaattttttactg-ttttttttacacagatattatgtgtgcaacagtaaaaa
cagt------ataa---aaatatcctaatgcagtttcttattatctgtcagtctttcaat
aaagct----aactgataacactgaatcactgaactgtcatttgccagtgacattaaatt
tgaag--aaaaagtcaattaaatgtagctttagcaaaaatttaatgtaaaccttaatgta
atgtgtaaaatggcaatg----tatttatttatttatttaataaaatttgtattatgac-
-gtgcaaagtttggtgcaaaatgaagatgacatttaaattatagaacttgtattctataa
ttttcatatagccattttcaaacagttttaatatctaaattaaatacacattcttatgct
ttataagttgccaaaataaac--aaaaaatgtaatacctaaattttaacaattctttgat
tgacaggaaaacacaatgacatgcactgttacactgagtaaaatcacagttttctttaaa
atttgataactaaaaacacctggaataatgtaattacac---aacctctataacc-tttt
tttattttttaaatagaagttaggtaattttaactaaggtaa-tttttaactgataaact
aaggtgtttcatccatgcatcattctcactggacttttgtaacttcactt----gtagtt
------------------atttcctattcagtatttagctatttaatgttgtttggtagc
aaccacctgaactcctgtttcttttt-gtctctaccaatagagttgtgaggaatcagagg
tgcatgcggctgcccacggg-aaaaatttgccatcagcccaacacagtttggattatcat
aggactgtcagaggtttgccaaacctgtcaaatgcatgatggctcctgtttggacttacc
gatgtcctcgacttcaagtatccatcaaaactgtatacatttgagatatattagagactc
tttgtgggactggacattatgcatcctaaatcttcatcaaaatatgcaaatctcctcact
gagttgccttggatgatttctcaataggatctggtattattaatgtttttatttatgtat
tgtgtatgtgtagccacattaatggcctattttgtagtcactattaaaaggaacatcgat
tgatattgaatacatgttatggtctttaatccatcatcccattcttatttaattgttatt
gacaggaaagtctgtttatctgtttttac----------------------tagtgtata
ttgtgcttacaatatagaaacgaagatttattttctgaggttacagccagaagtcaatta
aattagtttt-aaatgacatatgcatggttaat-------tttatttagatc--------
---attaagttcataac--------acttaattaaaatgag-------------------
-------tacagtcaacatatagcaatgtataagtaagttaagtttaac-aaaaaaagta
------agtttatctgatttgagtaatt------ttagaaatattagttggctcaactta
attttattgcatttgttttaagcaatgttttagtgtttaaaatactt--aaaaaaggctg
gaagttgaatcaacctaaaacgtccgatgcaaccacttgcctcactttttat---aagtt
agatctaagtaaca-ttttttac-agtg
>DNA-2-14_DR|99464
------------------------------------------------------------
------------------------------------------------------------
----------------------------cactgtaaaaagtgctacactcacaaagttg-
----gttctatctactttaaata-----attgcaatctagttaattttatttgttttata
cc-aaaaaaaataaaatttgcttcctctttacttaaaatatatcagtttttatataactg
tatattttaaataaaactaatgcaatttatttgagt--agatttttgtacgtggttattg
tgtagaataaatgttataaaagtgagttgacacagacaatttattagagcagctgtcgat
gtg-ggcag--gtgttcataaaacgtgattttaatagtttggcgtgactcc-tttttcat
t-gcccgggattt-agcagccagacgcagcttctgcaatgg------tcgacattaactg
ctcccagcagcggatctgattaacacggtaagttgcaaatttagccgaatgataattgta
aagtcatgcaaaactgctgtcttcgctaggcaggtgaggttttagctttgtaaattgtac
tgtagcctcaggtatgttaacagtt-----agattgctctcacatggaaagctaagttgg
ctaacgctaaccaacgctagtttatactaacgattaaaagtgatattattgag-----aa
aaatagtgaaag-----tagttttaaaacacttagtaggtaaaactaacgttg-cagaac
cgattaacaaggtcactggtgggcggtcggggtgtgggg-----gttcagtttgt-tagc
gctaacttagctaaagttagctcac---ctaagtta-tagcagcacattaaggatggata
ttaaatgcagaaacgtatgcaa----cagtt-aagtagtttgtgtttaacgtaagagaaa
gtataacttaaagtttgtgttttagagatttagtccataag---tttt------ttaatg
ctgcatagtgaataaattacagatttacaatttattttaac----ttaaattacattt--
-actgatgtttacagaaccatttaaattgtatg-----cacctcattctaaaatgcatgt
tcttggtctttagataccaaagtgattttgttacctgtggatcttcaaacttcacatcca
ggtaagaaaaacattagatacaattacagctataattatttgcaggtaagtaaaacatt-
--ggtaaaattgcaaacaatagtgggctccatagaattaacttacatttgatatctgaag
a---------------------tttttt-----------ttatgtgtgcaacagtaaaaa
cagt------ataa---aaatatcctaatgcagtttcttattatctgtcagtctttcaat
aaagct----aactgataacactgaatcactgaactgtcatttgccagtgacattaaatt
tgaag--aaaaagtcaattaaatgtagctttagcaaaaaattaatgtaaaccttaatgta
atgtgtaaaatggcaatg----tatttatttatttatttaataaaacttgtattatgac-
-gtgcaaagtttggtgcaaaatgaagatgacaattaaattatagaatttgtattctataa
ttttcttatagccgttttcaaacagttttaatatctaaactaaat---------------
tatctaaatgccaaaataaac-aaaaaaatgtaatacctaaattttaacaattctgtgat
tgacaggaaaccacaatgacatgcactgttacactgagtaaaatcacagttttctttaaa
atttgataactaaaaacacctggaataatgtaattacac---aacctctataacc-tttt
tttattttttaaataaaagttaggtaattttaactaaggtaa-tttttaactgataaact
aaggtgtttcatccatgcatcattctcactggacttttgtaacttcactt----gtagtt
------------------attttctatttagtatttagctatttaatgttgtttggtagc
aacaacctgaactcctgtttcttttt-gtctctaccaatagagttgtgaggaatcagagg
tgcatgcagctgcccacaag-aaaaatttgccatcagcccaacacagtttggattatcat
aggactgtcagaggtttgccaaacctgtcaaatgcatgatggctcctgtttggacttacc
aatgtcctcgacttcaagtatccatcaaaactgtatacatttaagatgtattagagactc
tttgtgggactggacattatgcatccaaaatcttcatcaaaatatgcaaatctcctcact
gagttgccttggatgatttctcaataggatctggtattattaatgtttttatttatgtat
tgtgtacgtgtagccacattaatggcctattttgtagtcactattaaaaggaacattgat
tgatattgaatacatgttatggtctttaatccatcttcccattcttatttaattgttatt
gacaggaaagtctgtttatctgtgtttac----------------------tagtgtata
ttgtgcttacaatatagaaacgccgatttattttctgaggttacagccagaagtcaatta
aattcgtttt-aaatgacatatgcatggttaat-------tttatttagatc--------
---attaagttcataat--------acttaattaaaatgag-------------------
-------tacagtcaacatatagcaatgtataagtaagttaagtttaac-aaaaaaagta
------agtttatctgatttgagtaatt------ttagaaatattatttggctcaactta
attttattgcatttgttttaagcaatgttttagtgtttaaaatactt--taaaaaggctg
gaagttgaatcaacctaaaacgtccgatgcaaccacttgcctcactttttat---aagtt
agatgtaagtaaca-ttttttac-agtg
>DNA-2-14_DR|99465
------------------------------------------------------------
------------------------------------------------------------
----------------------------cactgtaaaaagtgctacactcacaaagttg-
----gttctatctactttaaata-----attgcaatctagttaattttatttgttttata
cc--aaaaaaataaaatttgcttcctctttacttaaaatatatcagtttttatataactg
tatattttgaataaaactaatgcaatttatttgagt--agatttttttacgtggttattg
tgtagaataaatgttataaaagtgagttgacacagacaatttattagagcagctgtcgat
gtg-ggcag--gtgttcataaaacgtgattttaatagtttggcgtgactcc-tttttcat
t-gcccgggattt-agcaggctgacgcagcttctgcaatgg------tcgacattaactg
ctcccagcagcggatctgattaacacggtaagttgcaaatgtagccgaatgataattgta
aagtcatgcaaaactgctgtcttcgctaggcaggtgaggttttagctttgtaaattgtac
tgtagccttaggtatgttaacagtt-----agactgctctcacatggaaagctaagttgg
ctaacgctaaccaacgctagtttatgctaacgattaaaagtgatattattgag-----aa
aaatagtgaaag-----tagttttaaaacaaatagtaggtataactaacgtta-cagaac
cgattaacaaggtcactggtgggcggtcggggtgtgggg-----gttcagtttgt-tagc
gctaacttagctaaagttagctcac---ctaagtta-tagcagcacattaaggatggata
ttaaatgcagaaacatatgcaa----cagtt-aagtagtttgtgtttaacgtaagagaaa
gtacaacttaaagtttgtgttttagagatttattccataag-tttttt------ttaatg
ctgcatagtgaataaattacagatttacaatttattttaac----ttaaattacatttac
ta---atgtttacagaaccatttaaactgtatg-----cacctcattctaaaatgcatgt
tcttggtttttagataccaaagtgattttgttacctgtggatcttcaaacttcacatcca
ggtaagaaaaacattagatacaattacagctataattatttgcaggtaagtaaaacatt-
--ggtaaaattgcaaacaatagtgggctccatagaattaacctacatttgatatctgaag
a---------------------tttttt-----------ttatgtgtgcaacagtaaaaa
cagtaaaaaaaaaa---aaatatcctaatgcagtttcttattatctgtcagtctttcaat
aaagct----aactgataacactaaatcactgaactgtcatttgccagtcacattaaatt
tatag--aaaaagtcaattaaatgtagctttagcaaaaaattaatgtaaaccttaatgta
atttgtaaaatggcaatg----tatttatttatttatttaatagaatttgtattatgac-
-gtgcaaagtttggtgcaaaatgaagatgacgattaaattatagaatttgtattctataa
ttttcatatagccattttcaaacagttttaatatctaaattgcatgcacattcttatgct
ttataagttgccaaacttact--aa-----------------------------------
------------------------------------------------------------
------------------------------------------------------------
---------------------aggtaactt--actaaggtaa-tttttaactgataaact
aaggtgtttcatccatgcatcattctcactgcacttttgtaacttcactt----gtagtt
------------------atttcctattcagtatttagctatttaatgttgtttggtatc
aaccacctgaactcctgtttcttttt-gtctctaccaatagagttgtgaggaatcagagg
tgcatgcagctgcccacaag-aaaaatttgccatcagcccaacacagtttggattatcat
aggactgtcagaggtttgccaaacctgtcaaatgcatgatggctcctgtttggacttacc
gatgtcctcgacttcaagtatccatcaaaactgtatacatttgagatatatcagagactc
tttatggggc-ggacattatgcatcctaaatcttcatcaaaatatgcaaatctcctcact
gagttgccttagatgatttctcaataggatctggtattattaatgtttttatttatgtat
tgtgtacgtgtagccacattaatggcctattttgtagtcactattaaaaggaacattgat
tgatattgaatacatgttatggtctttaatccatcttcccattcttatttaattgttatt
gacaggaaagtctgtttatctgtttttcc----------------------tagtgtata
ttgtgcttacaatatagaaacgaagatttattttctaaggttacagccagaagttaattg
aattaatttt-aaatcaaatatgcatggttaat-------tttatttagata--------
---attaagttcataat--------acttaattaaaataag-------------------
-------tacagtcaacatatagcaatgtataagtaagttaagtttaac-aaaaaaagta
------agtttatctgatttgagtaatt------ttagaaatattagttggctcaactta
attttattgcatttgttttaagcaatgttttagtgtttaaaatactt--aaaaaaggctg
gaagttgaatcaacctaaaacgtccgatgcaaccacttgcctcactttttat---aagtt
agatctaggtaaca-ttttttac-agtg
>DNA-2-14_DR|99466
------------------------------------------------------------
------------------------------------------------------------
----------------------------cactgtaaaaagtgctacactcacaaagttg-
----gttctatctactttaaata-----attgcaatctagttaattttatttgttttata
cc--aaaaaaattaaatttgcttcctctttacttaaaatatatcagtttttatataactg
tatattttgaataaaactaatgcaatttatttgagt--agatttttgtgtgtggttattg
tgtagaataaatgttataaaagtgagttgacacagacaatttattagagcagctgtcgat
gtg-ggcag--gtgttcataaaacgtgatttttatagttttgcgtgactcc-tttttcat
t-gcccgggattt-agcaggcagacgcagcttctgcaatgg------tcgacattaactg
ctcccagcagcggatctgattaacacggtaagttgcaaatttagccgaatgataattgta
aagtcatgcaaaactgctgtcttcgctaggcaggtgaggctttagctttgtaaattgtac
tgtagcctcatgtatgttaacagtta----agactgctctcacatggaaagctaagttgg
ctaacgctaaccaacgctagtttatgctaatgattaaaagtgatattattgag----aaa
aaatagtgaaag-----tagttttaaaacacttagtaggtataactaacgttg-cagaac
cgattaacaaggtcactggtgggcggtcggggtgtgggg-----gttcagtttgc-tagc
gctaacttagctaaagttagctcac---ctaagtta-tagcagcacattaaggatggata
ttaaatgcagaaacgtatgaaa----cagtt-aagtagtttgtgtttaacgtaagagaaa
gtataacttaaagtttgtgttttagagatttagtccatacg---tttt------ttaatg
ctgcatagtgaataaattacagatttacaatttattttaac----ttaaattacatttac
tactgatgtttacagaaccatttaaactgtatg-----cacctcattctaaaatgcatgt
tcttggtctttagataccaaagtgattttgttacctgtggatcttcaaacttcacatcca
ggtaagaaaaacaatagatacaactacagctataattatttgcaggcaagtaaaacatt-
--ggtaaaattgcaaacaatagtgggctccatagaattaacttacatttgatatctgaag
tgcaacagtaattttttactg-ttttttttacacagatattatgtgtgcaacagtaaaaa
cagt------ataa---aaatatcctaatgcagtttcttattatctgtcagtctttcaat
aaagct----aactgataacactgaatcactgaactgtcatttgccagtgacattaaatt
tgaag--aaaaagtcaattaaatgtagctttagcaaaaatttaatgtaaaccttaatgta
atgtgtaaaatggcaatg----tatttatttatttatttaataaaatttgtattatgac-
-gtgcaaagtttggtgcaaaatgaagatgacatttaaattatagaacttgtattctataa
ttttcatatagccattttcaaacagttttaatatctaaattaaatacacattcttatgct
ttataagttgccaaaataaac--aaaaaatgtaatacctaaattttaacaattctttgat
tgacaggaaaacacaatgacatgcactgttacactgagtaaaatcacagttttctttaaa
atttgataactaaaaacacctggaataatgtaattacac---aacctctataacc-tttt
tttattttttaaatagaagttaggtaattttaactaaggtaa-tttttaactgataaact
aaggtgtttcatccatgcatcattctcactggacttttgtaacttcactt----gtagtt
------------------atttcctattcagtatttagctatttaatgttgtttggtagc
aaccacctgaactcctgtttcttttt-gtctctaccaatagagttgtgaggaatcagagg
tgcatgcggctgcccacggg-aaaaatttgccatcagcccaacacagtttggattatcat
aggactgtcagaggtttgccaaacctgtcaaatgcatgatggctcctgtttggacttacc
gatgtcctcgacttcaagtatccatcaaaactgtatacatttgagatatattagagactc
tttgtgggactggacattatgcatcctaaatcttcatcaaaatatgcaaatctcctcact
gagttgccttggatgatttctcaataggatctggtattattaatgtttttatttatgtat
tgtgtatgtgtagccacattaatggcctattttgtagtcactattaaaaggaacatcgat
tgatattgaatacatgttatggtctttaatccatcttcccattcttatttaattgttatt
gacaggaaagtctgtttatctgtttttac----------------------tagtgtata
ttgtgcttacaatatagaaacgaagatttattttctgaggttacagccagaagtcaatta
aattagtttt-aaatgacatatgcatggttaat-------tttatttagatc--------
---attaagttcataat--------acttaattaaaatgag-------------------
-------tacagtcaacatatagcaatgtataagtaagttaagtttaac-aaaaaaagta
------agtttatctgatttgagtaatt------ttagaaatattagttggctcaactta
attttattgcatttgttttaagcaatgttttagtgtttaaaatactt--aaaaaaggctg
gaagttgaatcaacctaaaacgtccgatgcaaccacttgcctcactttttat---aagtt
agatctaagtaaca-ttttttac-agtg
>DNA-2-14_DR|99467
------------------------------------------------------------
------------------------------------------------------------
------------------------------------------------------------
------------------------------------------------------------
------------------------------------------------------------
------------------------------------------------------------
------------------------------------------------------------
------------------------------------------------------------
------------------------------------------------------------
------------------------------------------------------------
------------------------------------------------------------
------------------------------------------------------------
------------------------------------------------------------
------------------------------------------------------------
------------------------------------------------------------
------------------------------------------------------------
------------------------------------------------------------
------------------------------------------------------------
------------------------------------------------------------
------------------------------------------------------------
------------------------------------------------------------
------------------------------------------------------------
------------------------------------------------------------
------------------------------------------------------------
------------------------------------------------------------
------------------------------------------------------------
------------------------------------------------------------
------------------------------------------------------------
------------------------------------------------------------
------------------------------------------------------------
------------------------------------------------------------
------------------------------------------------------------
------------------------------------------------------------
------------------------------------------------------------
------------------------------------------------------------
------------------------------------------------------------
------------------------------------------------------------
------------------------------------------------------------
------------------------------------------------------------
------------------------------------------------------------
------------------------------------------------------------
------------------------------------------------------------
------------------------------------------------------------
------------------------------------------------------------
------------------------------------------------------------
------------------------------------------------------cagttg
aattaactttgaaatgacatatgcatggttca--------ttaatttaaatt--------
---ataaagttcttaat--------acttaattaaaataag-------------------
-------tacaggtaacatatagcaatgtataagtaagttaactttaac--aaaaaagta
------attctatctgatttgagtaatt------ttagaaatattagttggctcaactta
attttgttgcatttgttttaaacttgttttgtgtgtttaaaatactt--aaaataggccg
gaagttgactcaacctaaaatgtccgatgcagccacttgcctcactttttat---aagtt
agatctaggtaata-ctttttac-agtg
>DNA-2-14_DR|99468
------------------------------------------------------------
------------------------------------------------------------
----------------------------cactgtaaaaagtgctacactcacaaagttg-
----gttctatctactttaaata-----attgcaatctagttaattttatttgttttata
cc--aaaaaaattaaatttgcttcctctttacttaaaatatatcagtttttatataactg
tatattttgaataaaactaatgcaatttatttgagt--agatttttttacgtggttattg
tgtagaataaatgttataaaagtgagttgacacagacaatttattagagcagctgtcgat
gtg-ggcag--gtgttcataaaacgtgatttttatagttttgcatgactcc-tttttcat
t-gcccgggattt-agcaggcagacgcagcttctgcaatgg------tcgacattaactg
ctcccagcagcggatctgattaacacggtaagttgcaaatttagccgaatgataattgta
aagtcatgcaaaactgctgtcttcgctaggcaggtgaggttttagctttgtaaattgtac
tgcagcctcaggtatgttaacagtt-----agactgctctcacatggaaagctaagttgg
ctaacgctaaccaacgctagtttatgctaatgattaaaagtgatattattgag----aac
aaatagtgaaag-----tagttttaaaacacttagtaggtataactaacgttg-cagaac
cgattaacaaggtcactggtgggcggtcggggtgtgggg-----gttcagtttgc-tagc
gctaacttagctaaagttagctcac---ctaagtta-tagcagcacattaaggatggata
ttaaatgcagaaacgtatgcaa----cagtt-aagtagtttgtgtttaacgtaagagaaa
gtataacttaaagtttgtgttttagagatttagtccataag---tttt------ttaatg
ctgcatagtgaataaattacagatttacaatttattttaac----ttaaattacatttac
tactgatgtttacagaaccatttaaactgtatg-----cacctcattctaaaatgcatgt
tcttggtctttagataccaaagtgattttgttacctgtggatcttcaaacttcacatcca
ggtaagaaaaacattagatacaactacagctataattatttgcaggcaagtaaaacatt-
--ggtaaaattgcaaacaatagtgggctccatagaattaacttacatttgatatctgaag
tgcaatagtaattttttactg-ttttttttacacagatattatgtgtgcaacagtaaaaa
cagt------ataa---aaatatcctaatgcagtttcttattatctgtcagtctttcaat
aaagct----aactgataacactgaatcactgaactgtcatttgccagtgacattaaatt
tgaag--aaaaagtcaattaaatgtagctttagcaaaaatttaatgtaaaccttaatgta
atgtgtaaaatggcaatg----tatttatttatttttttaataaaatttgtattatgac-
-gtgcaaagtttggtgcaaaatgaagatgacatttaaattatagaacttgtattctataa
ttttcatatagccattttcaaacagttttaatatctaaattaaatacacattcttatgct
ttataagttgccaaaataaac--aaaaaatgtaatacctaaattttaacaattctttgat
tgacaggaaaacacaatgacatgcactgttacactgagtaaaatcacagttttctttaaa
atttgataactaaaaacacctggaataatgtaattacac---aacctctataacc-tttt
tttattttttaaatagaagttaggtaattttaactaaggtaa-tttttaactgataaact
aaggtgtttcatccatgcatcattctcactgcacttttgtaacttcactt----gtagtt
------------------atttcctattcagtatttagctatttaatgttgtttggtagc
aaccacctgaactcctgtttcttttt-gtctctaccaatagagttgtgaggaatcagagg
tgcatgcggctgcccacggg-aaaaatttgccatcagcccaacacagtttggattatcat
aggactgtcagaggtttgccaaacctgtcaaatgcatgatggctcctgtttggacttacc
gatgtcctcgacttcaagtatccatcaaaactgtatacatttgagatatattagagactc
tttgtgggactggacattatgcatcctaaatcttcatcaaaatatgcaaatctcctcact
gagttgccttggatgatttctcaataggatctggtattattaatgtttttatttatgtat
tgtgtatgtgtagccacattaatggcctattttgtagtcactattaaaaggaacatcgat
tgatattgaatacatgttatggtctttaatccatcttcccattcttatttaattgttatt
gacaggaaagtctgtttatctgtttttac----------------------tagtgtata
ttgtgcttacaatatagaaacgaagatttattttctgaggttacagccagaagtcaatta
aattagtttt-aaatgacatatgcatggttaat-------tttatttagatc--------
---attaagttcataat--------acttaattaaaatgag-------------------
-------tacagtcaacatatagcaatgtataagtaagttaagtttaac-aaaaaaagta
------agtttatctgatttgagtaatt------ttagaaatattagttggctcaactta
attttattgcatttgttttaagcaatattttagtgtttaaaatactt-----aaaggctg
gaagttgaatcaacctaaaacgtccgatgcaaccacttgcctcactttttat---aagtt
agatctaagtaaca-ttttttac-agtg
>DNA-2-14_DR|99469
------------------------------------------------------------
------------------------------------------------------------
----------------------------cactgtaaaaagtgctacactcacaaagttg-
----gttctatctactttaaata-----attgcaatctagttaattttatttgttttata
cc--aaaaaaataaaatttgcctcctctttacttaaaatatatcagtttttatataactg
tatattttgaataaaactaatgcaatttatttgagt--agatttttttacgtggttattg
tgtagaataaatgttataaaagtgagttgacacagacaatttattagagcagctgtcgat
gtg-ggcag--gtgttcataaaacgtgattttaatagtttggcgtgactcc-tttttcat
t-gcccgggattt-agcaggcagacgcagcttctgcaatgg------tcgacattaactg
ctcccagcagcggatctgattaacacggtaagttgcaaatgtagccgaatgataattgta
aagtcatgcaaaactgctgtcttcgctaggcaggtgaggttttagctttgtaaattgtac
tgtagccttaggtatgttaacagtt-----agactgctctctcatggaaagctaagttgg
ctaacgctaaccaacgctagtttatgctaacgattaaaagtgatattattgag-----aa
aaatagtgaaag-----tagttttaaaacaaatagtaggtataactaacgtta-cagaac
cgattaacaaggtcactggtgggcggtcgggctgtgggg-----gttcagtttgt-tagc
gctaacttagctaaagttagctcac---ctaagtta-tagcagcacattaaggatggata
ttaaatgcagaaacatatgcaa----cagtt-aagtagtttgtgtttaacgtaagagaaa
gtataacttaaagtttgtgttttagagatttattccataagttttttt------ttaatg
ctgcatagtgaataaattacagatttacaatttattttaac----ttaaattacatttac
tg---atgtttacagaaccatttaaactgtatg-----cacctcattctaaaatgcatgt
tcttggtctttagataccaaagtgattttgttacctgtggatcttcaaacttcacatcca
ggtaagaaaaacattagatacaattacagctataattatttgcaggtaagtaaaacatt-
--ggtaaaattgcaaacaatagtgggctccatagaattaacctacatttgatatctgaag
a---------------------tttttt-----------ttatgtgtgcaacagtaaaaa
cagt--aaaaaaaa---aaatatcctaatgcagtttcttattatctgtcagtctttcaat
aaagct----aactgataacactaaatcactgaactgtcatttgccagtcacattaaatt
tatag--aaaaagtcaattaaatgtagctttagcaaaaaattaatgtaaaccttaatgta
atttgtaaaatggcaatg----tatttatttatttatttaatagaatttgtattatgac-
-gtgcaaagtttggtgcaaaatgaagatgacgattaaattatagaatttgtattctataa
ttttcatatagccattttcaaacagttttactatctaaattgcatgcacattcttatgct
ttataagttgccaaacttact--aa-----------------------------------
------------------------------------------------------------
------------------------------------------------------------
---------------------aggtaactt--actaaggtaa-tttttaactgataaact
aaggtgtttcatccatgcatcattctcactgcacttttgtaacttcactt----gtagtt
------------------atttcctattcagtatttagctatttaatgttgtttggtatc
aaccacctaaactcctgtttcttttt-gtctctaccaatagagttgtgaggaatcagagg
tgcatgcagctgcccacaag-aaaaatttgccatcagcccaacacagtttggattatcat
aggactgtcagaggtttgccaaacctgtcaaatgcatgatggctcctgtttggacttact
gatgtcctcga---caagtatccatcaaaactgtatacatttgagatatatcagagactc
tttgtggggctggacattatgcatcctaaatcttcatcaaaatatgcaaatctcctcact
gagttgccttagatgatttctcaataggatctggtattattaatgtttttatttatgtat
tgtgtacgtgtagccacattaatggcctattttgtagtcactattaaaaggaacattgat
tgatattgaatacatgttatggtctttaatccatcttcccattcgtatttaattgttatt
gacaggaaagtctgtttatctgtttttcc----------------------tagtgtata
ttgtgcttacaatatagaaacgaagatttattttctaaggttacagccagaagttaattg
aattaatttt-aaatcaaatatgcatggttaat-------tttatttagata--------
---attaagttcataat--------acttaattaaaataag-------------------
-------tacagtcaacatatagcaatgtataagtaagttaagtttaac-aaaaaaagta
------agtttatctgatttgagtaatt------ttagaaatattagttggctcaactta
attttattgcatttgttttaagcaatgttttagtgtttaaaatactt--aaaaaaggctg
gaagttgaatcaacctaaaacgtccgatgcaaccacttgcctcactttttat---aagtt
agatctaggtaaca-ttttttac-ag--
>DNA-2-14_DR|171596
------------------------------------------------------------
------------------------------------------------------------
----------------------------cactgtaaaaagtgctacactcacaaagttg-
----gttctatctactttaaata-----attgcaatctagttaattttatttgttttata
cc--aaaaaaataaaatttgcttcctctttacttaaaatatatcagtttttatataactg
tatattttaaataaaactaatgcaatttatttgagt--agatttttgtatgtggttattg
tgtagaataaatgttataaaagtgagttgacacagacaatttattagagcagctgtcgat
gtg-ggcag--gtgttcataaaacgttattttaatagtttggcgtgactcc-tttttcat
t-gcccgggattt-agcaggcagacgcagcttctgcaatgg------tcgacataaactg
ctcccagcagcggatctgattaacacggtaagttgcaaatttagccgaatgataattgta
aagtcatgcaaaactgctgtcttcgctaggcaggtgaggttttagctttgtaaattgtac
tgtagcctcaggtatgttaacagtt-----agactgctctcacatggaaagctaagttgg
ctaacgctaaccaacgctagtttatactaacgattaaaagtgatattattgag----aaa
aaatagtgaaag-----tagttttaaaacacttagtaggtaaaactaacgttg-cagaac
cgattaacaaggtcactggtgggcggtcggggtgtgggg-----gttcagtttgt-tagc
gctaacttagctaaagttagctcac---ctaagtta-tagcagcacattaaggatggata
ttaaattcagaaacgtatgcaa----cagtt-aagtagtttgtgtttaacgtaagagaaa
gtataacttaaagtttgtgttttagagatttagtccataag---tttt------ttaatg
ctgcatagtgaataaattacagatttacaatttattttaac----ttaaattacatttac
tactgatgtttacagaaccatttaaactgtatg-----cacctcattctaaaatgcatgt
tcttggtctttagataccaaagtgattttgttacctgtggatcttcaaacttcacatcca
ggtaagaaaaacattagatacaattacagctataattatttgcaggtaagtaaaacatt-
--ggtaaaattgcaaacaatagtgggctccatagaattaacttacatttgatatctgaag
a---------------------ttttttt----------ttatgtgtgcaacagtaaaaa
cagt------ataa---aaatatcctaatgcagtttcttattatctgtcagtctttcaat
aaagct----aactgataacactgaatcactgaactgtcatttgccagtgacattaaatt
tgaag--aaaaagtcaattaaatgtagctttagcaaaaatttaatgtaaaccttaatgta
atgtgtaaaatggcaatg----tatttatttatttatttaataaaatttgtattatgac-
-gtgcaaagtttggtgcaaaatgaagatgacaattaaattatagaatttgtattctataa
ttttcttatagccgttttcaaacagttttaatatctaaattaaatacacattcttatgct
ttataagttgccaaaataaac-aaaaaaatgtaatacctaaattttaacaattctgtgat
tgacaggaaaccacaatgacatgcactgttacactgagtaaaatcacagttttctttaaa
atttgataactaaaaacacctggaataatgtaattacac---aacctctataacc-tttt
tttattttttaaataaaagttaggtaattttaactaagttaa-tttttaactgataaact
aaggtgtttcatccatgcatcattctcactggacttttgtaacttcactt----gtagtt
------------------attttctatttagtatttagctatttaatgttgtttggtagc
aaccacctgaactcctgtttcttttt-gtctctaccaatagagttgtgaggaatcagagg
tgcatgcggctgcccacggg-aaaaatttgccatcagcccaacacagtttggattatcat
aggactgtcagaggtttgccaaacctgtcaaatgcatgttggctcctgtttggacttacc
gatgtcctcgacttcaagtatccatcaaaactgtatacatttgagatatatcagagactc
tttgtggggctggacattatgcatccaaaatcttcatcaaaatatgcaaatctcctcact
gagttgccttggatgatttctcaataggatctggtattattaatgtttttatttatgtat
tgtgtacgtgtagccacattaatggcctattttgtagtcactattaaaaggaacattgat
tgatattgaatacatgttatggtctttaatccatcttcccattcttatttaattgttatt
gacaggaaagtctgtttatctgtgtttac----------------------tagtgtata
ttgtgcttacaatatagaaacgccgatttattttctgaggttacagccagaagtcaatta
aattcgtttt-aaatgacatatgcatggttaat-------tttatttagatc--------
---attaagttcataat--------acttaattaaaatgagtca----------------
----gtctacagtcaacatatagcaatgtataagtaagttaagtttaac-aaaaaaagta
------agtttatctgatttgagtaatt------ttagaaatattatttggctcaactta
attttattgcatttgttttaagcaatgttttagtgtttaaaatactt--aaaaaaggctg
gaagttgaatcaacctaaaacgtccgatgcaaccacttgcctcactttttat---aagtt
agatctaagtaaca-ttttttac-agtg
>DNA-2-14_DR|171597
------------------------------------------------------------
------------------------------------------------------------
----------------------------cactgtaaaaagtgctacactcacaaagttg-
----gttctatctactttaaata-----attgcaatctagttaattttatttgttttatg
cc--aaaaaaattaaatttgcttcctctttacttaaaatatatcagtttttatataactg
tatattttgaataaaactaatgcaatttatttgagt--agatttttttacgtggttattg
tgtagaataaatgttataaaagtgagttgacacagacaatttattagagcagctgtcgat
gtg-ggcag--gtgttcataaaacgtgatttttatagttttgcgtgactcc-tttttcat
t-gcccgggattt-agcaggcagacgcagcttctgcaatgg------tcgacattaactt
ctcccagcagcggatctgattaacacggtaagttgcaaatttagccgaatgataattgta
aagtcatgcaaaactgctgtcttcgctaggcaggtgaggttttagctttgtaaattgtac
tgtagcctcaggtatgttaacagtt-----agactgctctcacatggaaagctaagttgg
ctaacgctaaccaacgctagtttatgctaatgattaaaagtgatattattgag----aaa
aaatagtgaaag-----tagttttaaaacacttagtaggtataactaacgttg-cagaac
cgattaacaaggtcactggtgggcggtcggggtgtgggg-----gttcagtttgc-tagc
gctaacttagctaaagttagctcac---ctaagtta-tagcagcacattaaggatggata
ttaaatgcagaaacgtatgcaa----cagtt-aagtagtttgtgtttaacgtaagagaaa
gtataacttaaagtttgtgttttagagatttagtccataag---tttt------ttaatg
ctgcatagtgaataaattacagatttacaatttattttaac----ttaaattacatttac
tactgatgtttacagaaccatttaaactgtatg-----cacctcattctaaaatgcatgt
tcttggtctttagataccaaagtgattttgttacctgtggatcttcaaacttcacatcca
ggtaagaaaaacattagatacaactacagctataattatttgcaggcaagtaaaacatt-
--ggtaaaattgcaaacattagtgggctccatagaattaacttacatttgatatctgaag
tgcaacagtaattttttactg-ttttttttacacagatattatgtgtgcaacagtaaaaa
cagt------ataa---aaatatcctaatgcagtttcttattatctgtcagtctttcaat
aaagct----aactgataacactgaatcactgaactgtcatttgccagtgacattaaatt
tgaag--aaaaagtcaattaaatgtagctttagcaaaaatgtaatgtaaaccttaatgta
atgtgtaaaatggcaatg----tatttatttatttatttaataaaatttgtattatgac-
-gtgcaaagtttggtgcaaaatgaagatgacatttaaattatagaacttgtattctatag
ttttcatatagccattttcaaacagttttaatatctaaactaaatacacattcttatgct
ttataagttgccaaaataaac--aaaaaatgtaatacctaaattttaacaattctttgat
tgacaggaaaacacaatgacatgcactgttacactgagtaaaatcacagttttctttaaa
atttgataactaaaaacacctggaataatgtaattacac---aacctctataacc-tttt
tttattttttaattagaagttaggtaattttaactaaggtaa-tttttaactgataaact
aaggtgtttcatccatgcatcattctcactggacttttgtaacttcactt----gtagtt
------------------atttcctattcagtatttagctatttaatgttgtttggtagc
aaccacctaaactcctgtttcttttt-gtctctaccaatagagttgtgaggaatcagagg
tgcatgcggctgcccacggg-aaaaatttgccatcagcccaacacagtttggattatcat
aggactgtcagaggtttgccaaacctgtcaaatgcatgatggctcctgtttggacttacc
gatgtcctcgacttcaagtatccatcaaaactgtatacatttgagatatattagagactc
tttgtgggactggacattatgcatcctaaatcttcatcaaaatatgcaaatctcctcact
gagttgccttggatgatttctcaataggatctggtattattaatgtttttatttatgtat
tgtgtacgtgtagccacattaatggcctattttgtagtcactattaaaaggaacatcgat
tgatattgaatacatgttatggtctttaatccatcttcccattcttatttaattgttatt
gacaggaaagtctgtttatctgtttttac----------------------tagtgtata
ttgtgcttacaatatagaaacgaagatttattttctgaggttacagccagaagtcaatta
aattagtttt-aaatgacatatgcatggttaat-------tttatttagatc--------
---attaagttcataat--------acttaattaaaatgag-------------------
-------tacagtcaacatatagcaatgtataagtaagttaagtttaac-aaaaaaagta
------agtttatctgatttgagtaatt------ttagaaatattagttggctcaactta
attttattgcatttgttttaagcaatgttttagtgtttaaaatactt--aaaaaaggctg
gaagttgaatcaacctaaaacgtccgatgcaaccacttgcctcactttttat---aagtt
agatctaagtaaca-ttttttac-agtg
>DNA-2-14_DR|171598
------------------------------------------------------------
------------------------------------------------------------
----------------------------cactgtaaaaagtgctacactcacaaagttg-
----gttctatctactttaaata-----attgcaatctagttaattttatttgttttata
cc--aaaaaaataaaatttgcttcctctttacttaaaatatatcagtttttatataactg
tatattttaaataaaactaatgcaatttatttgagt--agatttttgtacgtggttattg
tgtagaataaatgttataaaagtgagttgacacagacaatttattagagcagctgtcgat
gtg-ggcag--gtgttcataaaacgtgattttaatagtttggcgtgactcc-tttttcat
t-gcccgggattt-agcaggcagacgcagcttctgcaatgg------tcgacattaactg
ctcccagcagcggatctgattaacacggtaagttgcaaatttagccgaatgataattgta
aagtcatgcaaaactgctgtcttcgctaggcaggtgaggttttagctttgtaaattgtac
tgtagcctcaggtacgttaacagtt-----agactgctctcacatggaaagctaagttgg
ctaacgctaaccaacgctagtttatactaacgattaaaagtgatattattgag-----aa
aaatagtgaaag-----tagttttaaaacacttagtaggtaaaactaacgttg-cagaac
cgattaacaaggtcactggtgggcggtcggggtgtgggg-----gttcagtttgt-tagc
gctaacttagctaaagttagctcac---ctaagtta-tagcagcacattaaggatggata
ttaaattcagaaacgtatgcaa----cagtt-aagtagtttgtgtttaacgtaagagaaa
gtataacttaaagtttgtgttttagagatttagtccatacg---tttt------ttaatg
ctgcatagtgaataaattacagatttacaatttattttaac----ttaaattacatttac
tactgatgtttacagaaccatttaaattgtatg-----cacctcattctaaaatgcatgt
tcttggtctttagataccaaagtgattttgttacctgtggatcttcaaacttcacatcca
ggtaagaaaaacattagatacaattacagctataattatttgcaggtaagtaaaacatt-
--ggtaaaattgcaaacaatagtgggctccatagaattaacttacatttgatatctgaag
at--------------------tttttt-----------ttatgtgtgcaacagtaaaaa
cagt------ataa---aaatatcctaatgcagtttcttattatctgtcagtctttcaat
aaagct----aactgataacactgaatcactgaactgtcatttgccagtgacattaaatt
tgaag--aaaaagtcaattaaatgtagctttagcaaaaatttaatgtaaaccttaatgta
atgtgtaaaatggcaatg----tatttatttatttatttaataaaatttgtattatgac-
-gtgcaaagtttggtgcaaaatgaagatgacaattaaattatagaatttgtattctataa
ttttcttatagccgttttcaaacagttttaatatctaaattaaatacacattcttatgct
ttataagttgccaaaataaac-aaaaaaatgtaatacctaaattttaacaattctgtgat
tgacaggaaaccacaatgacatgcactgttacactgagtaaaatcacagttttctttaaa
atttgataactaaaaacacctggaataatgtaattacac---aacctctataacc-tttt
tttattttttaaataaaagttaggtaattttaactaaggtaa-tttttaactgataaact
aaggtgtttcatccatgcatcattctcactggacttttgtaacttcactt----gtagtt
------------------attttctatttagtatttagctatttaatgttgtttggtagc
aaccacctgaactcctgtttcttttt-gtctctaccaatagagttgtgaggaatcagagg
tgcatgcggctgcccacggg-aaaaatttgccatcagcccaacacagtttggattatcat
aggactgtcagaggtttgccaaacctgtcaaatgcgtgatggctcctgtttggacttacc
gatgtcctcgacttcaattatccatcaaaactgtatacatttaagatgtattagagactc
tttgtgggactggacattatgcatccaaaatcttcatcaaaatatgcaaatctcctcact
gagttgccttggatgatttctcaatagaatctggtattattaatgtttttatttatgtat
tgtgtacgtgtagccacattaatggcctattttgtagtcactattaaaaggaacattgat
tgatattgaatacatgttatggtctttaatccatcttcccattcttatttaattgttatt
gacaggaaagtctgtttatctgtgtttac----------------------tagtgtata
ttgtgcttacaatatagaaacgccgatttattttctgaggttacagccagaagtcaatta
aattcgtttt-aaatgacatatgcatggttaat-------tttatttagatc--------
---attaagttcataat--------acttaattaaaatgag-------------------
-------tacagtcaacatatagcaatgtataagtaagttaagtttaac-aaaaaaagta
------agtttatctgatttgagtaatt------ttagaaatattatttggctcaactta
attttattgcatttgttttaagcaatgttttagtgtttaaaatactt--aaaaaaggctg
gaagttgaatcaacctaaaacgtccgatgcaaccacttgcctcactttttat---aagtt
agatctaagtaaca-ttttttac-agtg
>DNA-2-14_DR|171599
------------------------------------------------------------
------------------------------------------------------------
------------------------------------------------------------
------------------------------------------------------------
------------------------------------------------------------
------------------------------------------------------------
------------------------------------------------------------
------------------------------------------------------------
------------------------------------------------------------
------------------------------------------------------------
------------------------------------------------------------
------------------------------------------------------------
------------------------------------------------------------
------------------------------------------------------------
------------------------------------------------------------
------------------------------------------------------------
------------------------------------------------------------
------------------------------------------------------------
------------------------------------------------------------
------------------------------------------------------------
------------------------------------------------------------
------------------------------------------------------------
------------------------------------------------------------
------------------------------------------------------------
------------------------------------------------------------
------------------------------------------------------------
------------------------------------------------------------
------------------------------------------------------------
------------------------------------------------------------
------------------------------------------------------------
------------------------------------------------------------
------------------------------------------------------------
------------------------------------------------------------
------------------------------------------------------------
----------------------ttatcactgcaattttgtaactttattt----gtagtt
tatctaagacattcattattttgctatttaatattaagctatttattattatttagtatc
catcacctgaactcttgtttcttttttgtctccaccaatagagt-------aaatgctga
gcttggcagctgcccacaagaaaaaaattgccatcagtccaacacaacttggataatcat
aagactgtccgaggtttaccaaacctgtcaaatagatgatggctcctgtttggacttacc
gttgccctcgactttaagtatccatcaaaattgtatacatttgagatatatcagagactc
tttgtgggactgggcattatgcatcc-------tcatcaaagtatgcaaatctcatccct
------------------------------------------------------------
-----------------attaatggcctgttttgtaatcactactaaaagggacattggt
tgacactgaatatatgatatggcctttaatccatcttcctattcttatttaggtgttatt
gacaggaaagtctgttgatctgtcttcactt-----------------aatcagtgtata
gtgtgcttagaatatagaaatgaagatttcttttctgaggttacagccagaagtcagaag
ccagaa-----gaatgacatgcgcatggtttattt--tgatttatttagatc--------
---ataaagttcctaattaaaaatgaactaattaaaataag-------------------
-------tacagataacatatagcaacataaaaataaatgaactttaac-aaaaaaagta
------ggtttatctgactttagtaatt------ttggaaatattagttggctcaactta
attttgttgcatttgttttaagcaatgttacagtgtttaatatacata-aaaaaaggctg
gaagttgaaccaatctaaaacatccaatgcagccacttgcctcactttctat---aagtt
agatctaggtaata-ctttttac-agt-
>DNA-2-14_DR|171600
------------------------------------------------------------
------------------------------------------------------------
----------------------------cactgtaaaaagtgctacactcacaaagttg-
----gttctatctactttaaata-----attgcaatctagttaattttatttgttttata
cc--aaaaaaattaaatttgcttcctctttacttaaaatatatcagtttttatataactg
tatattttgaaaaaaactaatgcaatttatttgagt--agatttttttacatggttattg
tgtagaataaatgttataaaagtgagttgacacagacaatttattagagcagctgtcgat
gtg-ggcag--gtgttcataaaacgtgatttttatagttttgcgtgactcc-tttttcat
t-gcccgggattt-agcaggcagacgcagcttctgcaatgg------tcgacattaactg
ctcccagcagcggatctgattaacacggtaagttgcaaatttagccgaatgataattgta
aagtcatgcaaaactgctgtcttcgctaggcaggtgaggttttagctttgtaaattgtac
tgtagcctcaggtatgttaacagtt-----agactgctctcacatggaaagctaagttgg
ctaacgctaaccaacgctagtttatgctaacgattaaaagtgatattattgag-----aa
aaatagtgaaag-----tagttttaaaacaaatagtaggtataactaacgtta-cagaac
cgattaacaaggtcactggtgggcggtcggggtgtgggg-----gttcagtttgc-tagc
ggtaacttagctaaagttagctcac---ctaagtta-tagcagcacattaaggatggata
ttaaatgcagaaacgtatgcaa----cagtt-aaatagtgtgtgtttaacgtaagagaaa
gtataacttaaagtttgtgttttagagatttagtccataag---tttt------ttaatg
ctgcatagtgaataaattacagatttacaatttattttaac----ttaaattacatttac
tactgatgtttacagaaccatttaaattgtatg-----cacctcattctaaaatgcatgt
tcttggtctttagataccaaagtgattttgttacctgtggatcttcaaactttacatcca
ggtaagaaaaacattagatacaactacagctataattatttgcaggcaagtaaaacatt-
--ggtaaaattgcaaacaatagtgggctccatagaattaacttacatttgatatctgaag
a---------------------ttttt------------ttatgtgtgcaacagtaaaaa
cagt------ataa---aaatatcctaatgcagtttcttattatctgtcagtctttcaat
aaagct----aactgataacactgaatcactgaactgtcatttgccagtgacattaaatt
tgaag--aaaaagtcaattaaatgtagctttagcaaaaatttaatgtaaacattaatgta
atgtgtaaaatggcaatg----tatttatttatttatttaataaaatttgtattatgac-
-gtgcaaagtttggtgcaaaatgaagatgacatttaaattatagaacttgtattctataa
ttttcatatagccattttcaaacagttttaatatctaaattaaatacacattcttatgct
ttataagttgccaaaataaac--aaaaaatgtaatacctaaattttaacaattctttgat
tgacaggaaaacacaatgacatgcactgttacactgagtaaaatcacagttttctttaaa
atttgataactaaaaacacctggaataatgtaattacac---aacctctataacc-tttt
tttattttttaaatagaagttaggtaattttaactaaggtaa-tttttaactgataaact
aaggtgtttcatccatgcatcattctcactggacttttgtaacttcactt----gtagtt
------------------atttcctatttagtatttagctatttaatgttgtttggtagc
aaccacctgaactcctgtttcttttt-gtctctaccaatagagttgtgaggaatcagagg
tgcatgcggctgcccacggg-aaaaatttgccatcagcccaacacagtttggattatcat
aggactgtcagaggtttgccaaacctgtcaaatgcatgatggctcctgtttggacttacc
gatgtcctcgacttcaagtatccatcaaaactgtatacatttgagatatattagagactc
tttgtgggactggacattatgcatccaaaatcttcatcaaaatatgcaaatctcctcact
gagttgccttggatgatttctcaataggatctggtattattaatgtttttatttatgtat
tgtgtacgtgtagccacattaatggcctattttgtagtcactattaaaaggaacatcgat
tgatattgaatacatgttatggtctttaatccatcttcccattcttatttaattgttatt
gacaggaaagtctgtttatctgtttttac----------------------tagtgtata
ttgtgcttacaatatagaaacgaagatttattttctgaggttacagccagaagtcaatta
aattagtttt-aaatgacatatgcatggttaat-------tttatttagatc--------
---attaagttcataat--------acttaattaaaatgag-------------------
-------tacagtcaacatatagcaatgtataagtaagttaagtttaac-aaaaaaagta
------agtttatctgatttgagtaatt------ttagaaatattagttggctcaactta
attttattgcatttgttttaagcaatgttttagtgtttaaaatactt--aaaaaaggctg
gaagttgaatcaacctaaaacgtccgatgcaaccacttgcctcactttttat---aagtt
agatctaagtaaca-ttttttac-agtg
>DNA-2-14_DR|244788
------------------------------------------------------------
------------------------------------------------------------
----------------------------cactgtaaaaagtgctacactcacaaagttg-
----gttctatctactttaaata-----attgcagtctagttaattttatttgttttata
cc--aaaaaaataaaatttgcttcctctttacttaaaatatatcagtttttatataactg
tatattttaaataaaactaatgcaatttatttgagt--agatttttgtacgtggttattg
tgtagaataaatgttataaaagtgagttgacacagacaatttattagagcagctgtcgat
gtg-ggcag--gtgttcataaaacgtgattttaatagtttggcgtgactcc-tttttcat
t-gcccgggattt-agcaggcagacgcagcttctgcaatgg------tcgacattaactg
ctcccagcagcggatctgattaacacggtaagttgcaaatttagccgaatgataattgta
aagtcatgcaaaactgctgtcttcgctaaggaggtgaggttttagctttgtaaattgtac
tgtagcctcaggtatgttaacagtt-----agactgctctcacatggaaagctaagttgg
ctaacgctaaccaacgctagtttatactaacgatta------------------------
--atagtgaaag-----tagttttaaaacacttagtaggtaaaactaacgttg-cagaac
cgattaacaaggtcactggtgggcggtcggggtgtgggg-----gttcagtttgt-tagc
gctaacttagctaaagttagctcac---ctaagtta-tagcagcacattaaggatggata
ttaaattcagaaacgtatgcaa----cagtt-aagtagtttgtgtttaacgtaagagaaa
gtataacttaaagtttgtgttttagagatttagtccataag---tttt------ttaatg
ctgcatagtgaataaattacagatttacaatttattttaac----ttaaattacatttac
tactgatgtttacagaaccatttaaattgtatg-----cacctcattctaaaatgcatgt
tcttggtctttagataccaaagtgattttgttacctgtggatcttcaaacttcacatcca
ggtaagaaaaacattagatacaactacagctataattatttgcaggtaagtaaaacatt-
--ggtaaaattgcaaacaatagtgggctccatagaattaacttacatttgatatctgaag
a---------------------tttttt-----------ttatgtgtgcaacagtaaaaa
cagt------ataa---aaatatcctaatgcagtttcttattatctgtcagtctttcaat
aaagct----aactgataacactgaatcactgaactgtcatttgccagtgacattaaatt
tgaag--aaaaagtcaattaaatgtagctttagcaaaaattttatgtaaaccttaatgta
atgtgtaaaatggcaatg----tatttatttatttatttaataaaatttgtattatgac-
-gtgcaaagtttggtgcaaaatgaagatgacaattaaattatagaatttgtattctataa
ttttcttatagccgttttcaaacagttttaatatctaaattaaatacacattcttatgct
ttataagttgccaaaataaac-aaaaaaatgtaatacctaaattttaacaattctgtgat
tgacaggaaaccacaatgacatgcactgttacactgagtaaaatcacagttttctttaaa
atttgataactaaaaacacctggaataatgtaattacac---aacctctataacc-tttt
tttattttttaaataaaagttaggtaattttaactaaggtaa-tttttaactgataaact
aaggtgtttcatccatgcatcattctcactggacttttgtaacttcactt----gtagtt
------------------attttctattcagtatttagctatttaatgttgtttggtagc
aaccacctgaactcctgtttcttttt-gtctctaccaatagagttgtgaggaatcagagg
tgcatgcggctgcccacggg-aaaaatttgccatcagcccaacacagtttggattatcat
aggactgtcagaggtttgccaaacctgtcaaatgcatgatggctcctgtttggacttacc
gatgtcctcgacttcaagtatccatcaaaactgtatacatttaagatgtattagagactc
tttgtgggactggacattatgcatcctaaatcttcatcaaaatatgcaaatctcctcact
gagttgccttggatgatttctcaataggatctggtattattaatctttttatttatgtat
tgtgtatgtgtagccacattaatggcctattttgtagtcactattaaaaggaacattgat
tgatgttgaatacatgttatggtctttaatccatcttcccattcttatttaattgttatt
gacaggaaagtctgtttatctgtgtttac----------------------tagtgtata
ttgtgcttacaatatagaaacgccgatttattttctgaggttacagccagaagtcaatta
aattcatttt-aaatgacatatgcatggttaat-------tttatttagatc--------
---attaagttcataat--------acttaattaaaatgag-------------------
-------tacagtcaacatatagcaatgtataagtaagttaagtttaac-aaaaaaagta
------agtttatctgatttgagttatt------ttagaaatattatttggctcaactta
attttattgcatttgttttaagcaatgttttagtgtttaaaatactt--aaaaaaggctg
gaagttgaatcaacctaaaacgtccgatgcaaccacttgcctcactttttat---aagtt
agatctaagtaaca-ttttttac-agtg
>DNA-2-14_DR|244789
------------------------------------------------------------
------------------------------------------------------------
------------------------------------------------------------
------------------------------------------------------------
------------------------------------------------------------
------------------------------------------------------------
------------------------------------------------------------
------------------------------------------------tcc-tttttcat
t-gcccgggattt-agcaggcagacgcagcttctgcaatgg------tcgacattaactg
ctcccagcagcggatctgattaacaaggtaagttgcaaatttagccgaatgataattgta
aagtcatgcaaaactgctgtcttcgctaggcaggtgaggttttagctttgtaaattgtac
tgtagcctcaggtatgttaacagtt-----agactgctctcacatggaaagctaagttgg
ctaacgctaaccaacgctagtttatgctaacgattaaaagtgatattattgag----aaa
aaatagtgaaag-----tagttttaaaacacttagtaggtataactaacgttg-cagaac
cgattaacaaggtcactggtgggcggtcggggtgtgggg-----gttcagtttgc-tagc
gctaacttagctaaagttagctcac---ctaagtta-tagcagcacattaaggatggata
ttaaatgcagaaacgtatgcaa----cagtt-aagtagtttg--tttaacgtaagagaaa
gtataacttaaagtttgtgttttagagatttagtccataag---tttt------tcaatg
ctgcatagtgaataaattacagatttacaatttattttaac----ttaaattacatttac
tactgatgtttacagaaccatttaaattgtatc-----cacctcattctaaaatgcatgt
tcttggtctttagataccaaagtaattttgttacctgtggatcttcaaacttcacatcca
ggtaagaaaaacattagatacaactacagctataattatttgcaggcaagtaaaacatt-
--ggtaaaattgcaaacaatagtgagctccatagaattaacttacatttgatatctgaag
a---------------------tttt-------------ttatgtgtgcaacagtaaaaa
cagt-----aaaaa---aaatatcctaatgcagtttcttattatttgtcagtctttcaat
aaagct----aactgataacactgaatcactgaactgtcatttgccagtgacattaaatt
tgaag--aaaaagtcaattaaatgtagctttagcaaaaatttaatgtaaaccttaatgta
atgtgtaaaatggcaatg----tatttatttatttatttaataaaatttgtattatgac-
-gtgcaaagtttggtgcaaaatgaagatgacatttaaattatagaacttgtattctataa
ttttcatatagccattttcaaacagttttaatatctaaattaaatacacattcttatgct
ttataagttgccaaaataaac--aaaaaatgtaatacctaaattttaacaattctttgat
tgacaggaaaacacaatgacatgcactgttacactgagtaaaatcacagttttctttaaa
atttgataactaaaaacacctggaataatgtaattacac---aacctctataacc-tttt
tttaatttttaaatagaagttaggtaattttaactaaggtaa-tttttaactgataaact
aaggtgtttcatccatgcatcattctcactggacttttgtaacttcactt----gtagtt
------------------attttctatttagtatttagctatttaatgttgtttggtagc
aaccacctgaactcctgtttcttttt-gtctctaccaatagagttgtgaggaatcagagg
tgcatgcggctgcccacggg-aaaaatttgccatcagcccaacacagtttggattatcat
aggactgtcagaggtttgccaaacctgtcaaatgcatgatggctcctgtttggacttacc
gatgtcctcgacttcaagtatccatcaaaactgtatacatttgagatatattagagactc
tttgtgggactggacattatgcatcctaaatcttcatcaaaatatgcaaatctcctcact
gagttgccttggatgatttctcaataggatctggtattattgatgtttttatttatgtat
tgtgtacgtgtagccacattaatggcctattttgcagtcactattaaaaggaacatcgat
tgatattgaatacatgttatggtctttaatccatcttcccattcttatttaattgttatt
gacaggaaagtctgtttatctgtttttac----------------------tagtgtata
ttgtgcttacaatatagaaacgaagatttattttctgaggttacagccagaagtcaatta
aattagtttt-aaatgacatatgcatggttaat-------tttatttagatc--------
---attaagttcataat--------acttaattaaaatgag-------------------
-------tacagtcaacctatagcaatgtataagtaagttaagtttaac-aaaaaaagta
------agtttatctgatttgagtaatt------ttagaaatattagttggctcaactta
attttattgcatttgttttaagcaatgttttattgtttaaaatactt--aaaaaaggctg
gaagttgaatcaacctaaaacgtccgatgcaaccacttgcctcactttttat---aagtt
agatctaagtaaca-ttttttac-agtg
>DNA-2-14_DR|244790
------------------------------------------------------------
------------------------------------------------------------
----------------------------cactgtaaaaagtgctacactcacaaagttg-
----gttctatctactttaaata-----attgcaatctagttaattttatttgttttata
cc--aaaaaaataaaatttgcttcctctttacttaaaatatatcagtttttatataactg
tatattttaaataaaactaatgcaatttatttgagt--agatttttgtacgtggttattg
tgtagaataaatgttataaaagtgagttgacacagacaatttattagagcagctgtcgat
gtg-ggcag--gtgttcataaaacgtgattttaatagtttggcgtgactcc-tttttcat
t-gcccgggattt-agcaggcagacgcagcttctgcaatgg------tcgacattaactg
ctcccagcagcggatctgattaacacggtaagttgcaaatttagccgaatgataattgta
aagtcatgcaaaactgctgtcttcgctaggcaggtgaggttttagctttgtaaattgtac
tgtagcctcaggtatgttaacagtt-----agactgctctcacatggaaagctaagttgg
ctaacgctaaccaacgctagtttatactaacgattaaaagtgatattattgag-----aa
aaatagtgaaag-----tagttttaaaacacttagtaggtaaaactaacgttg-cagaac
cgattaacaaggtcactggtgggcggtcggggtgtgggg-----gttcagtttgt-tagc
gctaacttagctaaagttagctcac---ctaagtta-tagcagcacattaaggatggata
ttaaattcagaaacgtatgcaa----cagtt-aagtagtttgtgtttaacgtaagagaaa
gtataacttaaagtttgtgttttagagatttagtccataag---tttt------ttaatg
ctgcatagtgaataaattacagatttacaatttattttaac----ttaaattacatttac
tactgatgtttacagaaccatttaaattgtatg-----cacctcattctaaaatgcatgt
tcttggtctttagataccaaagtgattttgttacctgtggatcttcaaacttcacatcca
ggtaagaaaaacattagatacaattacagctataattatttgcaggtaagtaaaacatt-
--ggtaaaattgcaaacaatagtgggctccatagaattaacttacatttgatatctgaag
at--------------------tttttt-----------ttatgtgtgcaacagtaaaaa
cagt------ataa---aaatatcctaatgcagtttcttattatctgtcagtctttcaat
aaagct----aactgataacactgaatcactgaactgtcatttgccagtgacattaaatt
tgaag--aaaaagtcaattaaatgtagctttagcaaaaatttaatgtaaaccttaatgta
atgtgtaaaatggcaatg----tatttatttatttatttaataaaatttgtattatgac-
-gtgcaaagtttggtgcaaaatgaagatgacaattaaattatagaatttgtattctataa
ttttcttatagccgttttcaaacagttttaatatctaaattaaatacacattcttatgct
ttataagttgccaaaataaac-aaaaaaatgtaatacctaaattttaacaattctgtgat
tgacaggaaaccacaatgacatgcactgttacactgagtaaaatcacagttttctttaaa
atttgataactaaaaacacctggaataatgtaattacac---aacctctataacc-tttt
tttattttttaaataaaagttaggtaattttaactaaggtaa-tttttaactgataaact
aaggtgtttcatccatgcatcattctcactggacttttgtaacttcactt----gtagtt
------------------attttctatttagtatttagctatttaatgttgtttggtagc
aaccacctgaactcctgtttcttttt-gtctctaccaataga-ttgtgaggaatcagagg
tgcatgcggctgcccacggg-aaaaatttgccatcagcccaacacagtttggattatcat
aggactgtcagaggtttgccaaacctgtcaaatgcatgatggctcctgtttggacttacc
gatgtcctcgacttcaagtatccatcaaaactgtatacatttaagatgtattagagactc
tttgtgggactggacattatgcatccaaaatcttcatcaaaatatgcaaatctcctcact
gagttgccttggatgatttctcaataggatctggttttattaatgtttttatttatgtat
tgtgtatgtgtagccacattaatggcctattttgtagtcactattaaaaggaacattgat
tgatattgaatacatgttatggtctttaatccatcttcccattcttatttaattgttatt
gacaggaaagtctgtttatctgtgtttac----------------------tagtgtata
ttgtgcttacaatatagaaacgccgatttattttctgaggttacagccagaagtcaatta
aattcgtttt-aaatgacatatgcatggttaat-------tttatttagatc--------
---attaagttcataat--------acttaattaaaatgag-------------------
-------tacagtcaacatatagcaatgtataagtaagttaagtttaac-aaaaaaagta
------agtttatctgatttgagtaatt------ttagaaatattatttggctcaactta
attttattgcatttgttttaagcaatgttttagtgtttaaaatactt--aaaaaaggctg
gaagttgaatcaacctaaaacgtccgatgcaaccacttgcctcactttttat---aagtt
agatctaagtaaca-ttttttac-agtg
>DNA-2-14_DR|312598
ctagatcattaagttcataatacttaattaaaatgcatatagcaatgtaaagttaagttt
aacaaaaaaagtaagattgcatttgttttaagcaatgttaaccacttgcctcacttttta
taagttagatctaagtaacattttagtgcactgtaaaaagtgctacactcacaaagttg-
----gttctatctactttaaata-----attgcaatctagttaattttatttgttttata
cc--aaaaaaatgtaatttgcttcctctttacttaaaatatatcagtttttatataactg
tatattttgaataaaactaatgcaatttatttgagt--agatttttttacgtggttattg
tgtagaataaatgttataaaagtgagttgacactgacaatttattagagcagctgtcgat
gtg-ggcag--gtgttcataaaacgtgattttaatagtttggcgtgactcc-tttttcat
t-gcccgggattt-agcaggcagacgcagcttctgcaatgg------tcgacattaactg
ctcccagcagcggatctgattaacacggtaagttgcaaatttagccgaatgataattgta
aagtcatgcaaaactgctgtcttcgctaggcaggtgaggttttagctttgtaaattgtac
tgtagcctcaggtatgttaacagtt-----tgactgctctcacatggaaagctaagttgg
ctaacgctaaccaacgctagtttatgctaacgattaaaagtgatattattgag----aaa
aaatagtgaaag-----tagttttaaaacacttagtaggtataactaacgttg-cagaac
cgattaacaaggtcactggtgggcggtcggggtgtgggg-----gttcagtttgc-tagc
gctaacttagctaaagttagctcac---ctaagtta-tagcagcacattaaggatggata
ttaaatgcagaaacgtatgcaa----cagtt-aagtagtgtgtgtttaacgtaagagaaa
gtataacttaaagtttgtgttttagagatttagtccataag---tttt------ttaatg
ctgcatagtgaataaattacagatttacaatttattttaac----ttaaattacatttac
tactgatgtttacagaaccatttaaattgtatg-----cacctcattctaaaatgcatgt
tcttggtctttagataccaaagtgattttgttacctgtggatcttcaaacttcacatcca
ggtaagaaaaacattagatacaactacagctataattatttgcaggcaagtaaaacatt-
--ggtaaaattgcaaacaatagtgggctccatagaattaacttacatttgatatctgaag
a---------------------ttttt------------ttatgtgtgcaacagtaaaaa
cagt------ataa---aaatatcctaatgcagtttcttattatctgtcagtctttcaat
aaagct----aactgataacactgaatcactgaactgtcatttgccagtgacattaaatt
tgaag--aaaaagtcaattaaatgtagctttagcaaaaatttaatgtaaaccttaatgta
atgtgtaaaatggcaatg----tatttatttatttatttaataaaatttgtattatgac-
-gtgcaaagtttggtgcaaaatgaagatgacatttaaattatagaacttgtattctataa
ttttcatatagccattttcaaacagttttaatatctaaattaaatacacattcttatgct
ttataagttgccaaaataaac--aaaaaatgtaatacctaaattttaacaattctttgat
tgacaggaaaacacaatgacatgcactgttacactgagtaaaatcacagttttctttaaa
atttgataactaaaaacacctggaataatgtaattacac---aacctctataacc-tttt
tttattttttaaatagaagttaggtaattttaacttaggtaa-tttttaactgataaact
aaggtgtttcatccatgcatcattctcactggacttttgtaacttcactt----gtagtt
------------------atttcctattcagtatttagctatttaatgttgtttggtagc
aaccacctgaactcctgtttcttttt-gtctctaccaatagagttgtgaggaatcagagg
tgcatgcggctgcccacggg-aaaaatttgccatcagcccaacacagtttggattatcat
aggactgtcagaggtttgccaaacctgtcaaatgcatgatggctcctgtttggacttacc
gatgtcctcgacttcaagtatccatcaaaactgtatacatttgagatatattagagactc
tttgtgggactggacattatgcatcctaaatctttatcaaaatatgcaaatctcctcact
gagttgccttggatgatttctcaataggatctg---------------------------
------------------------------------------------------------
------------------------------------------------------------
------------------------------------------------------------
------------------------------------------------------------
------------------------------------------------------------
------------------------------------------------------------
------------------------------------------------------------
------------------------------------------------------------
------------------------------------------------------------
------------------------------------------------------------
----------------------------
>DNA-2-14_DR|322621
------------------------------------------------------------
------------------------------------------------------------
----------------------------cactgtaaaaagtgctacactcacaaagttg-
----gttctatctactttaaata-----attgcaatctagttaattttatttgttttata
cc--aaaaaaatttaatttgcttcctctttacttaaaatatatcagtttttatataactg
tatattttgaataaaactaatgcaatttatttgagt--agatttttttacgtggttattg
tgtagaataaatgttataaaagtgagttgacacagacaatttattagagcagctgtcgat
gtg-ggcag--gtgttcataaaacgtgatttttatagttttgcgtgactcc-tttttcat
t-gcccgggattt-agcaggcagacgcagcttctgcaatgg------tcgacattaactg
ctcccagcagcggatctgattaacacggtaagttgcaaatttagccgaatgataattgta
aagtcatgcaaaactgctgtcttcgctaggcaggtgaggttttagctttgtaaattgtac
tgtagcctcaggtatgttaacagtt-----agactgctctcacatggaaagctaagttgg
ctaacgctaaccaacgctagtttatgctaatgattaaaagtgatattattgag----aaa
aaatagtgaaag-----tagttttaaaacacttagtaggtataactaacgttg-cagaac
cgattaacaaggtcactggtgggcggtcggggtgtgggg-----gttcagtttgc-tagc
gctaacttagctaaagttagctcac---ctaagtta-tagcagcacattaaggatggata
ttaaatgcagaaacttatgcaa----cagtt-aagtagtttgtgtttaacgtaagagaaa
gtataacttaaagtttgtgttttagagatttagtccataag---tttt------ttaatg
ctgcatagtgaataaattacagatttacaatttattttaac----ttaaattacatttac
tactgatgtttacagaaccatttaaactgtatg-----cacctcattctaaaatgcattt
tcttggtcttcagataccaaagtgattttgttacctgtggatcttcaaacttcacatcca
ggtaagaaaaacattagatacaactacagctataattatttgcaggcaagtaaaacatt-
--ggtaaaattgcaaacaatagtgggctccatagaattaacttacatttgatatttgaag
tgcaacagtaa-tttttactgtttttttttacacagatattatgtgtgcaacagtaaaaa
cagt------ataa---aaatatcctaatgcagtttcttattatctgtcagtctttcaat
aaagct----aactgataacactgaatcactgaactgtcatttgccagtgacattaaatt
tgaag--aaaaagtcaattaaatgtagctttagcaaaaatttaatgtaaaccttaatgta
atgtgtaaaatggcaatg----tatttatttatttatttaataaaatttgtattatgac-
-gtgcaaagtttggtgcaaaatgaagatgacatttaaattatagaacttgtattctataa
ttttcatatagccattttcaaacagttttaatatctaaattaaatacacattcttatgct
ttataagttgccaaaataaac--aaaaaatgtaatacctaaattttaacaattctttgat
tgacaggaaaacacaatgacatgcactgttacactgagtaaaatcacagttttctttaaa
atttgataactaaaaacacctggaataatgtaattacac---aacctctataacc-tttt
tttattttttaaatagaagttaggtaattttaactaaggtaa-tttttaactgataaact
aaggtgtttcatccatgcatcattctcactggacttttgtaacttcactt----gtagtt
------------------atttcctattcagtatttagctatttaatgttgtttggtagc
aaccacctgaactcctgtttgttttt-gtctctaccaatagagttgtgaggaatcagagg
tgcatgcggctgcccacggg-aaaaatttgccatcagcccaacacagtttggattatcat
aggactgtcagaggtttgccaaacctgtcaaatgcatgatggctcctgtttggacttacc
gatgtcctcgacttcaagtatccatcaaaactgtatacatttgagatatattagagactc
tttgtgggactggacattatgcatcctaaatcttcatcaaaatatgcaaatctcctcact
gagttgccttggatgatttctcaataggatctggtattattaatgtttttatttatgtat
tgtgtatgtgtagccacattaatggcctattttgtagtcactattaaaaggaacatcgat
tgatattgaatacatgttatggtctttaatccatcttcccattcttatttaattgttatt
gacaggaaagtctgtttatctgtttttac----------------------tagtgtata
ttgtgcttacaatatagaaacgaagatttattttctgaggttacagccagaagtcaatta
aattagtttt-aaatgacatatgcatggttaat-------tttatttagatc--------
---attaagttcataat--------acttaattaaaatgag-------------------
-------tacagtcaacatatagcaatgtataagtaagttaagtttaac-aaaaaaagta
------agtttatctgatttgagtaatt------ttagaaatattagttggctcaactta
attttattgcatttgttttaagcaatgttttagtgtttaaaatactt--aaaaaaggctg
gaagttgaatcaacctaaaacgtccgatgcaaccacttgcctcactttttat---aagtt
agatctaagtaaca-ttttttac-agtg
>DNA-2-14_DR|322622
------------------------------------------------------------
------------------------------------------------------------
----------------------------cactgtaaaaagtgctacactcacaaagttg-
----gttctatctactttaaata-----attgcaatctagttaattttatttgttttata
cc--aaaaaaataaaattagcttcctctttacttaaaatatatcagtttttatataactg
tatattttaaataaaactaatgcaatttatttgagt--agatttttgtacgtggttattg
tgtagaataaatgttataaaagtgagttgacacagacaatttattagagcagctgtcgat
gtg-ggcag--gtgttcataaaacgtgattttaatagtttggcgtgactcc-tttttcat
t-gcccgggattt-agcaggcagacgcagcttctgcaatgg------tcgacattaactg
ctcccagcagcggatctgattaacacggtaagttgcaaatttagccgaatgataattgta
aagtcatgcaaaactgctgtcttcgctaggcaggtgaggttttagctttgtaaattgtac
tgtagcctcaggtatgttaacagtt-----agactgctctcacatggaaagctaagttgg
ctaacgctaaccaacgctagtttatactaacgattaaaagtgatattattgag-----aa
aaatagtgaaagtaagttagttttaaaacacttagtaggtaaaactaacgttg-cagaac
cgattaacaaggtcactggtgggcggtcggggtgtgggg-----gttcagtttgt-tagc
gctaacttagctaaagttagctcac---ctaagtta-tagcagcacattaaggatggata
ttaaattcagaaacgtatgcaa----cagtt-aagtagtttgtgtttaacgtaagagaaa
gtataacttaaagtttgtgttttagagatttagtccataag---tttt------ttaatg
ctgcatggtgaataaattacagatttacaatttattttaac----ttaaattacatttac
tactgatgtttacagaaccatttaaattgtatg-----cacctcattctaaaatgcatgt
tcttggtctttagataccaaagtgattttgttacctgtggatcttcaaacttcacatcca
ggtaagaaaaacattagatacaattacagctataattatttgcaggtaagtaaaacatt-
--ggtaaaattgcaaacaatagtgggctccatagaattaacttacatttgatatctgaag
a---------------------ttttt------------ttatgtgtgcgacagtaaaaa
cagt------ataa---aaatatcctaatgcagtttcttattatctgtcagtctttcaat
aaagct----aaatgataacactgaatcactaaactgtcatttgccagtgacattaaatt
tgaag--aaaaagtcaattaaatgtagctttagcaaaaattttatgtaaaccttaatgta
atgtgtaaaatggcaatg----tatttatttatttatttaataaaatttgtattatgac-
-gtgcaaagtttggtgcaaaatgaagatgacaattaaattatagaatttgtattctataa
ttttcttatagccgttttcaaacagttttaatatctaaattaaatacacattcttatgct
ttataagttgccaaaataaac-aaaaaaatgtaatacctaaattttaacaattctgtgat
tgacaggaaaccacaatgacatgcactgttacactgagtaaaatcacagttttctttaaa
atttgataactaaaaacacctggaataatgtaattacac---aacctctataacc-tttt
tttattttttaaataaaagttaggtaattttaactaaggtaa-tttttaactgataaact
aaggtgtttcatccatgcatcattctcactggacttttgtaacttcactt----gtagtt
------------------attttctatttagtatgtagctatttaatgttgtttggtagc
aaccacctgaactcctgtttcttttt-gtctctaccaatagagttgtgaggaatcagagg
tgcatgcggctgcccacggg-aaaaatttgccatcagcccaacacagtttggattatcat
aggactgtcagaggtttgccaaacctgtcaaatgcatgatggctcctgtttggacttacc
gatgtcctcgacttcaagtatccatcaaaactgtatacatttaagatgtattagagactc
tttgtgggactggacattatgcatccaaaatcttcatcaaaatatgcaaatctcctcact
gagttgccttggatgatttctcaataggatctggtattattaatgtttttatttatgtat
tatgtacgtgtagccacattaatggcctattttgtagtcactattaaaaggaacatcgat
tgatattgaatacatgttatggtctttaatcaatcttcccattcttatttaattgttatt
gacaggaaagtctgtttatctgtgtttac----------------------tagtgtata
ttgtgcttacaatatagaaacgctgatttattttctgaggttacagccagaagtcaatta
aattcgtttt-aaatgacatatgcatggttaat-------tttatttagatc--------
---attaagttcataat--------acttaattaaaatgag-------------------
-------tacagtcaacatatagcaatgtataagtaagttaagtttaac-aaaaaaagta
------agtttatctgatttgagtaatt------ttagaaatattatttggctcaactta
attttattgcatttgttttaagcaatgttttagtgtttaaaatactt--aaaaaaggctg
gaagttgaatcaacctaaaacgtccgatgcaaccacttgcctcactttttat---aagtt
agatctaagtaaca-ttttttac-agtg
>DNA-2-14_DR|322623
------------------------------------------------------------
------------------------------------------------------------
----------------------------cactgtaaaaagtgctacactcacaaagttg-
----gttctatctactttaaata-----attgcaatctagttaattttatttgttttata
cc--aaaaaaataaaatttgcttcctctttacttaaaatatatcagtttttatataactg
tatattttgaataaaactaatgcaatttatttgagt--agatttttgtacgtggttattg
tgtagaataaatgttataaaagtgagttgacacagacaatttattagagcagctgtcgat
gtg-ggcag--gtgttcataaaacgtgattttaatagtttggcgtgactcc-tttttcat
t-gtccgggattt-agcaggcagacgcagcttctgcaatgg------tcgacattaactg
ctcccagcagcggatctgattaacacggtaagttgcaaatttagccgaatgataattgta
aagtcatgcaaaactgctgtcttcgctaggcaggtgaggttttagctttgtaaattgtac
tgtagccttaggtatgttaacagtt-----agactgctctcacatggaaagctaagttgg
ctaacgctaaccaacgctagtttatgctaacgattaaaagtgatattattgag----aaa
aaatagtgaaag-----tagttttaaaacacttagtaggtataactaacgttg-cagaac
cgattaacaaggtcactggtgggcggtcggggtgtgggg-----gttcagtttgt-tagc
gctaacttagctaaagttagctcac---ctaagtta-tagcagcacattaaggatggata
ttaaatgcagaaacgtatgcaa----cagtt-aagtagtttgtgtttaacgtaagagaaa
gtataacttaaagtttgtgttttagagatttagtccataag---tttt------ttaatg
ctgcatagtgaataaattacagatttacaatttattttaac----ttaaattacatttac
tactgatgtttacagaaccatttaaactgtatg-----cacctcattctaaaatgcatgt
tcttggtctttagataccaaagtgattttgttacctgtggatcttcaaacttcacatcca
ggtaagaaaaacattagatacaactacagctataattatttgcaggcaagtaaaacatt-
--ggtaaaattgcaaacaatagtgggccccatagaattaacttacatttgatatctgaag
a---------------------ttttt------------ttatgtgtgcaacagtaaaaa
cagt------ataa---aaatatgctaatgcagtttcttattatctgtcagtctttcaat
aaagct----aactgataacactgaatcactgaactgtcatttgccagtgacattaaatt
tgaag--aaaaagtcaattaaatgtagctttagcaaaaatttaatgtaaaccttaatgta
atgtgtaaaatggcaatgtatttatttatttatttatttaataaaatttgtattatgac-
-gtgcaaagtttggtgcaaaatgaagatgacaattaaattatagaatttgtattctataa
ttttcatatatccattttcaaacagttttaatatctaaattaaatacacattcttatgct
ttataagttgccaaaataaac--aaaaaatgtaatacctaaattttaacaattctttgat
tgacaggaaaccacaatgacatgcactgttacactgagtaaaatcacagttttctttaaa
atttgataactaaaaacacctggaataatgtaattacac---aacctctataacc-tttt
tttattttttaaatagaagttaggtaattttaactaaggtaa-tttttaactgataaact
aaggtgtttcatccatgcatcattctcactggacttttgtaacttcactt----gtagtt
------------------attttctatttagtatttagctatttaatgttgtttggtagc
aaccacctgaactcctgtttcttttt-gtctctaccaatagagttgtgaggaatcagagg
tgcatgcggctgcccacggg-aaaaatttgccatcagcccaacacagtttggattatcat
aggactgtcagaggtttgccaaacctgtcaaatgcatgatggctcctgtttggacttacc
gatgtcctcgacttcaagtatccatcgaaactgcatacatttgagatatattagagactc
tttgtgggactggacattatgcatcctaaatcttcatcaaaatatgcaaatctcctcact
gagttgccttggatgatttctcaataggatctggtattattaatgtttttatttatgtat
tgtgtatgtgtagccacattaatggcctattttgtagtcactattaaaaggaacatcgat
tgatattgaatacatgttatggtctttaatccatcttcccattcttatttaattgttatt
gacaggaaagtctgtttatctgtttttac----------------------tagtgtata
ttgtgcttacaatatagaaacgaagatttattttctgaggttacagccagaagtcaatta
aattagtttt-aaatgacatatgcatgattaat-------tttatttagatc--------
---attaagttcataat--------acttaattaaaatgag-------------------
-------tacagtcaacatatagcaatgtataagtaagttaagtttaac-aaaaaaagta
------agtttatctgatttgagtaatt------ttagaaatattagttggctcaactta
attttattgcatttgttttaagcaatgttttagtgtttaaaatactt--aaaaaaggctg
gaagttgaatcaacctaaaacgtccgatgcaaccacttgcctcactttttat---aagtt
aaatctaagtaaca-ttttttac-agtg
>DNA-2-14_DR|322624
------------------------------------------------------------
------------------------------------------------------------
------------------------------------------------------------
------------------------------------------------------------
------------------------------------------------------------
------------------------------------------------------------
------------------------------------------------------------
------------------------------------------------------------
------------------------------------------------------------
------------------------------------------------------------
------------------------------------------------------------
------------------------------------------------------------
------------------------------------------------------------
------------------------------------------------------------
------------------------------------------------------------
------------------------------------------------------------
------------------------------------------------------------
------------------------------------------------------------
------------------------------------------------------------
------------------------------------------------------------
------------------------------------------------------------
------------------------------------------------------------
------------------------------------------------------------
------------------------------------------------------------
------------------------------------------------------------
------------------------------------------------------------
------------------------------------------------------------
------------------------------------------------------------
------------------------------------------------------------
------------------------------------------------------------
------------------------------------------------------------
------------------------------------------------------------
------------------------------------------------------------
------------------------------------------------------------
------------------------------------------------------------
------------------------------------------------------------
------------------------------------------------------------
------------------------------------------------------------
------------------------------------------------------------
------------------------------------------------------------
------------------------------------------------------------
------------------------------------------------------------
--------tatggccacaataatagcctattttgtagtca------------------gt
tgacacagaataaatgttatggccttcagtccatcttcccatcttcttatgattgttatt
gacaggaaagtcgagttaatcacagttaat---------------------cactgtata
tagtgct----------agctgaaggtttattttctgaggttacagccagaaggcaattt
aattcacttt--------------------------------------------------
------------------------------------------------------------
------------------------------------------------------------
----------------------------------attgacatatgagtta----------
------------------------------------------------------------
------aaaccaacctaaaacgttcaatgcagccacttgcctcactttttat---aagtt
agatctaagtaaca-ttttttac-agtg
>DNA-2-14_DR|405518
------------------------------------------------------------
------------------------------------------------------------
----------------------------cactgtaaaaagtgctacactcacaaagttg-
----gttctatctactttaaata-----attgcaatctagttaattttatttgttttata
cc--aaaaaaattaaatttgcttcctctttacttaaaatatatcagtttttatataactg
tatattttgaataaaactaatgcaatttatttgagt--agatttttttacgtggttattg
tgtagaataaatgttataaaagtgagttgacacagacaatttattagagcagctgtcgat
gtg-ggcag--gtgttcataaaacgtgattttaatagtttggcgtgactcc-tttttcat
t-gcccgggattt-agcaggcagacgcagcttctgcaatgg------tcgacattaactg
ctcccagcagcggatctgattaacacggtaagttgcaaatttagccgaatgataattgta
aagtcatgcaaaactgctgtcttcgctaggcaggtgaggttttagctttgtaaattgtac
tgtagcctcaggtatgttaacagtt-----agaccgctctcacatggaaagctaagttgg
ctaacgctaaccaacgctagtttatgctaacgattaaaagtgatattattgag----aaa
aaatagtgaaag-----tagttttaaaacacttagtaggtataactaacgttg-cagaac
cgattaacaaggtcactggtgggcggtcggggtgtgggg-----gttcagtttgc-tagc
gctaaattagctaaagttagctcac---ctaagtta-tagcagcacattaaggatggata
ttaaatgcagaaacgtatgcaa----cagtt-aagtagtgtgtgtttaacgtaagagaaa
gtataacttaaagtttgtgttttagagatttagtccataag---tttt------ttaatg
ctgcatagtgaataaattacagatttacaatttattttaac----ttaaattacatttac
tactgatgtttacagaaccatttaaattgtatg-----cacctcattctaaaatgcatgt
tcttggtctttagataccaaagtgattttgttacctgtggatcttcaaacttcacatcca
ggtaagaaaaacattagatacaactacagctataattatttgcaggcaagtaaaacatt-
--ggtaaaattgcaaacaatagtgggctccatagaattaacttacatttgatatctgaag
a---------------------ttttt------------ttatgtgtgcaacagtaaaaa
cagt------ataa---aaatatcctaatgcagtttcttattatctgtcagtctttcaat
aaagct----aactgataacactgaatcactgaactgtcatttgccagtgacattaaatt
tgaag--aaaaagtcaattaaatgtagctttagcaaaaatttaatgtaaaccttaatgta
atgtgtaaaatggcaatg----tatttatttatttatttaataaaatttgtattatgac-
-gtgcaaagtttggtgcaaaatgaagatgacatttaaattatagaacttgtattctataa
ttttcatatagccattttcaaacagttttaatatctaaattaaatacacattcttatgct
ttataagttgccaaaataaac--aaaaaatgtaatacctaaattttaacaattctttgat
tgacaggaaaacacaatgacatgcactgttacactgagaaaaatcacagttttctttaaa
atttgataactaaaaacacctggaataatgtaattacac---aacctctataacc-tttt
tttattttttaaatagaagttaggtaattttaactaaggtaa-tttttaactgataaact
aaggtgtttcatccatgcatcattctcactggacttttgtaacttcactt----gtagtt
------------------atttcctattcagtatttagctatttaatgttgtttggtagc
aaccacctgaactcctgtttcttttt-gtctctaccaatagagttgtgaggaatcagagg
tgcatgcggctgcccacggg-aaaaatttgccatcagcccaacacagtttggattatcat
aggactgtcagaggtttgccaaacctgtcaaatgcatgatggctcctgtttggacttacc
gatgtcctcgacttcaagtatccatcaaaactgtatacatttgagatatattagagactc
tttgtgggactggacattatgcatcctaaatctttatcaaaatatgcaaatctcctcact
gagttgccttggatgatttctcaataggatctggtattattaatgtttttatttatgtat
tgtgtatgtgtagccacattaatggcctattttgtagtcactattaaaaggaacatcgat
tgatattgaatacatgttatggtctttaatccatcttcccattcttatttaattgttatt
gacaggaaagtctgtttatctgtttttac----------------------tagtgtata
ttgtgcttacaatatagaaacaaagatttattttctgaggttacagccagaagtcaatta
aattagtttt-aaatgacatatgcatggttaat-------tttatttaaatc--------
---attaagttcataat--------acttaattaaaatgag-------------------
-------tacagtcaacatatagcaatgtataagtaagttaagtttaac-aaaaaaagta
------agtttatctgatttgagtaatt------ttagaaatattagttggctcaactta
attttattgcatttgttttaagcaatgttttagtgtttaaaatactt--aaaaaaggctg
gaagttgaatcaacctaaaacgtccgatgcaaccacttgccacactttttat---aagtt
agatctaagtaaca-ttttttac-agtg
>DNA-2-14_DR|405519
------------------------------------------------------------
------------------------------------------------------------
----------------------------cactgtaaaaagtgctacactcacaaagttg-
----gttctatctactttaaata-----attgcaatctagttaattttatttgttttata
cc--aaaaaaatttaatttgcttcctctttacttaaaatatatcagtttttatataactg
tatattttgaataaaactaatgcaatttatttgagt--agatttttttacgtggttattg
tgtagaataaatgttataaaagtgagttgacacagacaatttattagagcagctgtcgat
gtg-ggcag--gtgttcataaaacgtgatttttatagttttgcgtgactcc-tttttcat
t-gcccgggattt-agcaggcagacgcagcttctgcaatgg------tcgacattaactg
ctcccagcagcggatctgattaacacggtaagttgcaaatttagccgaatgataattgta
aagtcatgcaaaactgctgtcttcgctaggcaggtgaggttttagctttgtaaattgtac
tgtagcctcaggtatgttaacagtt-----agactgctctcacatggaaagctaagttgg
ctaacgctaaccaacgctagtttatgctaatgattaaaagtgatattattgag----aaa
aaatagtgaaag-----tagttttaaaacacttagtaggtataactaacgttg-cagaac
cgattaacaaggtcactggtgggcggtcggggtgtgggg-----gttcagtttgc-tagc
gctaacttagctaaagttagctcac---ctaagtta-tagcagcacattaaggatggata
ttaaatgcagaaacgtatgcaa----cagtt-aagtagtttgtgtttaacgtaagagaaa
gtataacttaaagtttgtgttttagagatttagtccataag---tttt------ttaatg
ctgcatagtgaataaattacagatttacaatttattttaac----ttaaattacatttac
tactgatgtttacagaaccatttaaactgtatg-----cacctcattctaaaatgcatgt
tcttggtctttagataccaaagtgattttgttacctgtggatcttcaaacttcacatcca
ggtaagaaaaacattagatacaactacagctataattatttgcaggcaagtaaaacatt-
--ggtaaaattgcaaacaatagtgggctccatagaattaacttacatttgatatctgaag
tgcaacagtaattttttactg-ttttttttacacagatattatgtgtgcaacagtaaaaa
cagt------ataa---aaatatcctaatgcagtttcttattatctgtcagtctttcaat
aaagct----aactgataacactgaatcactgaactgtcatttgccagtgacattaaatt
tgaag--aaaaagtcaattaaatgtagctttagcaaaaatttaatgtaaaccttaatgta
atgtgtaaaatggcaatg----tatttatttatttatttaataaaatttgtattatgac-
-gtgcaaagtttggtgcaaaatgaagatgacatttaaattatagaacttgtattctataa
ttttcatatagccattttcaaacagttttaatatctaaattaaatacacattcttatgct
ttataagttgccaaaataaac--aaaaaatgtaatacctaaattttaacaattctttgat
tgacaggaaaacacaatgacatgcactgttacactgagtaaaatcacagttttctttaaa
atttgataactaaaaacacctggaataatgtaattacac---aacctctataacc-tttt
tttattttttaaatagaagttaggtaattttaactaaggtaa-tttttaactgataaact
aaggtgtttcatccatgcatcattctcactggacttttgtaacttcactt----gtagtt
------------------atttcctattcagtatttagctatttaatgttgtttggtagc
aaccacctgaactcctgtttcttttt-gtctctaccaataaagttgtgaggaatcagagg
tgcatgcggctgcccacggg-aaaaatttgccatcagcccaacacagtttggattatcat
aggactgtcagaggtttgccaaacctgtcaaatgcatgatggctcctgtttggacttacc
gatatcctcgacttcaagtatccatcaaaactgtatacatttgagatatattagagactc
tttgtgggactggacattatgcatcctaaatcttcatcaaaatatgcaaatctcctcact
gagttgccttggatgatttctcaataggatctggtattattaatgtttttatttatgtat
tgtgtatgtgtagccacattaatggcctattttgtagtcactattaaaaggaacatcaat
tgatattgaatacatgttatggtctttaatccatcttcccattcttatttaattgttatt
gacaggaaagtctgtttatctgtttttac----------------------tagtgtata
ttgtgcttacaatatagaaacgaagatttattttctgaggttacagccagaagtcaatta
aattagtttt-aaatgacatatgcatggttaat-------tttatttagatc--------
---attaagttcataat--------acttaattaaaatgag-------------------
-------tacagtcaacatatagcaatgtataagtaagttaagtttaac-aaaaaaagta
------agtttatctgatttgagtaatt------ttagaaatattagttggctcaactta
attttattgcatttgttttaagcaatgttttagtgtttaaaatactt--aaaaaaggctg
gaagttgaatcaacctaaaacgtccgatgcaaccacttgcctcactttttat---aagtt
agatctaagtaaca-ttttttac-agtg
>DNA-2-14_DR|405520
------------------------------------------------------------
------------------------------------------------------------
----------------------------cactgtaaaaagtgctacactcacaaagttg-
----gttctatctactttaaata-----attgcaatctagttaattttatttgttttata
cc--aaaaaaataaaatttgcttcctctttacttaaaatatatcagtttttatataactg
tatattttaaataaaactaatgcaatttctttgagt--agatttttgtacgtggttattg
tgtagaataaatgttataaaagtgagttgacacagacactttattagagcagctgtcgat
gtg-ggcag--gtgttcataaaacgtgattttaatagtttggcgtgactcc-tttttcat
t-gcccgggattt-agcaggcagacgcagcttctgcaatgg------tcgacattaactg
ctcccagcagcggatctgattaacacggtaagttgcaaatttagccgaatgataattgta
aagtcatgcaaaactgctgtcttcgctaggcaggtgaggttttagctttgtaaattgtac
tgtagcctcaggtatgttaacagtt-----agactgctctcacatggaaagctaagttgg
ctaacgctaaccaacgctagtttatactaacgattaaaagtgatattattgag-----aa
aaatagtgaaag-----tagttttaaaacacttagtaggtaaaactaacgttg-cagaac
cgattaacaaggtcactggtgggcggtcgggctgtgggg-----gttcagtttgt-tagc
gctaacttagctaaagttagctcac---ctaagtta-aagcagcacattaaggatggata
ttaaattcagaaacgtatgcaa----cagtt-aagtagtttgtgtttaacgtaagagaaa
gtataacttaaagtttgtgttttagagatttagtccataag---tttt------ttaatg
ctgcatagtgaataaattacagatttacaatttattttaac----ttaaattacatttac
tactgatgtttacagaaccatttaaattgtatg-----cacctcattctaaaatgcat--
------------------------------------------------------------
------------------------------------------------------------
------------------------------------------------------------
------------------------------------------------------------
------------------------------------------------------------
------------------------------------------------------------
------------------------------------------------------------
------------------------------------------------------------
------------------------------------------------------------
------------------------------------------------------------
------------------------------------------------------------
------------------------------------------------------------
------------------------------------------------------------
------------------------------------------------------------
------------------------------------------------------------
------------------------------------------------------------
------------------------------------------------------------
------------------------------------------------------------
------------------------------------------------------------
------------------------------------------------------------
------------------------------------------------------------
------------------------------------------------------------
------------------------------------------------------------
------------------------------------------------------------
------------------------------------------------------------
------------------------------------------------------------
------------------------------------------------------------
------------------------------------------------------------
------------------------------------------------------------
------------------------------------------------------------
------------------------------------------------------------
------------------------------------------------------------
----------------------------
>DNA-2-14_DR|405521
------------------------------------------------------------
------------------------------------------------------------
------------------------------------------------------------
------------------------------------------------------------
------------------------------------------------------------
------------------------------------------------------------
------------------------------------------------------------
------------------------------------------------------------
------------------------------------------------------------
------------------------------------------------------------
------------------------------------------------------------
------------------------------------------------------------
------------------------------------------------------------
------------------------------------------------------------
------------------------------------------------------------
------------------------------------------------------------
------------------------------------------------------------
------------------------------------------------------------
------------------------------------------------------------
------------------------------------------------------------
-cttggtctttagataccaaagtgattttgttacctgtggatcttcaaacttcacatcca
ggtaagaaaaacattagatacaattacagctataattatttgcaggtaagtaaaacatt-
--ggtaaaattgcaaacaatagcgggctccatagaattaacttacatttgatatctgaag
a---------------------tttttt-----------ttatgtgtgcaacagtaaaaa
cagt------ataa---aaatatcctaatgcagtttcttattatctgtcagtctttcaat
aaagct----aactgataacactgaatcactgaactgtcatttgccagtgacattaaatt
tgaag--aaaaagtcaattaaatgtagctttagcaaaaatttaatgtaaaccttaatgta
atgtgtaaaatggcaatg----tatttatttatttatttaataaaatttgtattatgac-
-gtgcaaagtttggtgcaaaatgaagatgacaattaaattatagaatttgtattctataa
ttttcttatagccgttttcaaacagttttaatatctaaattaaatacacattcttatgct
ttataagttgccaaaataaacaaaaaaaatgtaatacctaaattttaacaattctgtgat
tgacaggaaaccacaatgacatgcactgttacactgagtaaaatcacagttttctttaaa
atttgataactaaaaacacctggaataatgtaattacac---aacctctataacc-tttt
tttattttttaaataaaagttaggtaattttaactaaggtaa-tttttaactgataaact
aaggtgtttcatccatgcatcattctcactggacttttgtaacttcactt----gtagtt
------------------attttctatttagtatttagctatttaatgttgtttggtagc
aaccacctgaactcctgtttcttttt-gtctctaccaatagagttgtgaggaatcagagg
tgcatgcggctgcccacggg-aaaaatttgccatcagcccaacacagtttggattatcat
aggactgtcagaggtttgccaaacctgtcaaatgcatgatggctcctgtttggacttacc
gatgtcctcgacttcaagtatccatcaaaactgtatacatttaagatgtattagagactc
tttgtgggactggacgttatgcatccaaaatcttcatcaaaatatgcaaatctcctcact
gagttgccttggatgatttctcaataggatctggtattattaatgtttttatttatgtat
tgtgtacgtgtagccacattaatggcctattttgtagtcactattaaaaggaacattgat
tgatattgaatacatgttatggtctttaatccatcttcccattcttatttaattgttatt
gacaggaaagtctgtttatctgtgtttac----------------------tagtgtata
ttgtgcttacaatatagaaacgccgatttattttctgaggttacagccagaagtcaatta
aattagtttt-aaatgacatatgcatggttaat-------tttatttagatc--------
---attaagttcataat--------acttaattaaaatgag-------------------
-------tacagtcaacatatagcaatgtataagtaagttaagtttaac-aaaaaaagta
------agtttatctgatttgagtaatt------ttagaaatattatttggctcaactta
attttattgcatttgttttaagcaatgttttagtgtttaaaatactt--aaaaaaggctg
gaagttaaatcaacctaaaacgtcctatgcaaccacttgcctcactttttat---aagtt
agatctaagtaaca-ttttttac-agtg
>DNA-2-14_DR|405522
------------------------------------------------------------
------------------------------------------------------------
------------------------------------------------------------
------------------------------------------------------------
------------------------------------------------------------
------------------------------------------------------------
------------------------------------------------------------
------------------------------------------------------------
------------------------------------------------------------
------------------------------------------------------------
------------------------------------------------------------
------------------------------------------------------------
------------------------------------------------------------
------------------------------------------------------------
------------------------------------------------------------
------------------------------------------------------------
------------------------------------------------------------
------------------------------------------------------------
------------------------------------------------------------
------------------------------------------------------------
------------------------------------------------------------
------------------------------------------------------------
------------------------------------------------------------
------------------------------------------------------------
------------------------------------------------------------
------------------------------------------------------------
------------------------------------------------------------
------------------------------------------------------------
------------------------------------------------------------
------------------------------------------------------------
------------------------------------------------------------
------------------------------------------------------------
------------------------------------------------------------
------------------------------------------------------------
------------------------------------------------------------
------------------------------------------------------------
------------------------------------------------------------
------------------------------------------------------------
------------------------------------------------------------
------------------------------------------------------------
------------------------------------------------------------
------------------------------------------------------------
------------------------------------------------------------
------------------------------------------------------------
------------------------------------------------------------
------------------------------------------------------------
------------------------------------------------------------
------------------------------------------------------------
------------------------------------------------------------
------------------------------------------------------------
-----------tttggtttaagcaatgtttcagtgttttaaatactt--aaaaaaagctg
gaagttgactcaacctaaaatgcccgatgcagccacttgtctcactttttat---tagtt
aga------taata-ctttttac-agtg
>DNA-2-14_DR|405523
------------------------------------------------------------
------------------------------------------------------------
----------------------------cactgtaaaaagtgctacactcacaaagttg-
----gttctatctactttaaata-----attgcaatctagttaattttatttgttttata
cc--aaaaaaaattaatttgcttcctctttacttaaaatatatcagtttttatataactg
tatattttgaataaaactaatgcaatttatttgagt--agatttttttacgtggttattg
tgtagaataaatgttataaaagtgagttgacacagacaatttattagagcagctgtcgat
gtg-ggcag--gtgttcataaaacgtgatttttatagttttgcgtgactcc-tttttcat
t-gcccgggattt-agcaggcagacgcagcttctgcaatgg------tcgacattaactg
ctcccagcagcggatctgattaacacggtaagttgcaaatttagccgaatgataattgta
aagtcatgcaaaactgctgtcttcgctaggcaggtgaggttttagctttgtaaattgtac
tgtagcctcaggtatgttaacagtt-----agactgctctcacatggaaagctaagttgg
ctaacgctaaccaacgctagtttatgctaatgattaaaagtgatattattgag----aaa
aaatagtgaaag-----tagttttaaaacacttagtaggtataactaacgttg-cagaac
cgattaacaaggtcactggtgggcggtcggggtgtgggg-----gttcagtttgt-tagc
gctaacttagctaaagttagctcac---ctaagtta-tagcagcacattaaggatggata
ttaaatgcagaaacgtatgcaa----cagtt-aagtagtttgtgtttaacgtaagagaaa
gtataacttaaagtt--tgttttagagatttagtccataag-tttttt------ttaatg
ctgcatagtgaataaattacagatttacaatttattttaac----ttaaattacatttac
tactgatgtttacagaaccatttaaactgtatg-----cacctcattctaaaatgcatgt
tcttggtctttagataccaaagtgattttgttacctgtggatcttcaaacttcacatcca
ggtaagaaaaacattagatacaactacagctataattatttgcaggcaagtaaaac----
------------------------------------ttaacttacatttgatatctgaag
tgcaacagtaattttttactg-tttttt-tacacagatattatgtgtgcaacagtaaaaa
cagt------ata----aaatatcctaatgcagtttcttattatctgtcagtctttcaat
aaagct----aactgataacactgaatcactgaactgtcatttgccagtgacattcaatt
tgaag--aaaaagtcaattaaatgtagctttagcaaaaatttaatgtaaaccttaatgta
atgtgtaaaatggcaatg----tatttatttatttatttaataaaatttgtattatgac-
-gtgcaaagtttggtgcaaaatgaagatgacatttaaattatagaacttgtattctataa
ttttcatatagccattttcaaacagttttaatatctaaattaaatacacattcttatgct
ttataagttgccaaaataaac--aaaaaatgtaatacctaaattttaacaattctttgat
tgacaggaaaacacaatgacatgcactgttacactgagtaaaatcacagttttctttaaa
atttgatagctaaaaacacctggaataatgtaattacac---aacctctataacc-tttt
tttattttttaaatagaagttaggtaattttaactaaggtaa-tttttaactgataaact
aaggtgtttcatccatgcatcattctcactggacttttgtaacttcactt----gtagtt
------------------atttcctattcagtatttagctatttaatgttgtttggtagc
aaccacctgaactcctgtttcttttt-gtctctaccaatagagttgtgaggaatcagagg
tgcatgcggctgcccacggg-aaaaatttgccatcagcccaacacagtttggattatcat
aggactgtcagaggtttgcctaacctgtcaaatgcatgatggctcctgtttggacttacc
gatgtcctcgacttcaagtatccatcaaaactgtatacatttgagatatattagagactc
tttttgggactggacattatgcatcctaaatcttcatcaaaatatgcaaatctcctcact
gagttgccttggatgatttctcaataggatctggtattattaatgtttttatttatgtat
tgtgtatgtgtagccacattaatggcctattttgtagtcactattaaaaggaacatcgat
tgatattgaatacatgttatggtctttaatccatcttcccattcttatttaattgtattt
gacaggaaagtctgtttatctgtttttac----------------------tagtgtata
ttgtgcttacaatatagaaacgaagatttattttctgaggttacagccagaagtcaatta
aattagtttt-aaatgacatatgcatggttaat-------tttatttagatc--------
---attaagttcataat--------acttaattaaaatgag-------------------
-------tacagtcaacatatagcaatgtataagtaagttaagtttaac-aaaaaaagta
------agtttatctgatttgagtattt------ttagaaatattagttggctcaactta
attttattgcatttgttttaagcaatgttttagtgtttaaaatactt--taaaaaggctg
gaagttgaatcaacctaaaacgtccgatgcaaccacttgcctcactttttat---aagtt
agatctaagtaaca-ttttttac-agtg
>DNA-2-14_DR|487882
------------------------------------------------------------
------------------------------------------------------------
------------------------------------------------------------
------------------------------------------------------------
------------------------------------------------------------
------------------------------------------------------------
------------------------------------------------------------
------------------------------------------------------------
------------------------------------------------------------
------------------------------------------------------------
------------------------------------------------------------
------------------------------------------------------------
------------------------------------------------------------
------------------------------------------------------------
------------------------------------------------------------
------------------------------------------------------------
------------------------------------------------------------
------------------------------------------------------------
------------------------------------------------------------
------------------------------------------------------------
------------------------------------------------------------
------------------------------------------------------------
------------------------------------------------------------
------------------------------------------------------------
------------------------------------------------------------
------------------------------------------------------------
------------------------------------------------------------
------------------------------------------------------------
------------------------------------------------------------
------------------------------------------------------------
------------------------------------------------------------
------------------------------------------------------------
------------------------------------------------------------
------------------------------------------------------------
------------------------------------------------------------
------------------------------------------------------------
------------------------------------------------------------
------------------------------------------------------------
------------------------------------------------------------
------------------------------------------------------------
------------------------------------------------------------
------------------------------------------------------------
------------------------------------------------------------
------------------------------------------------------------
------------------------------------------------------------
------------------------------------------------------------
---------t-aaatgatatataaattat----------gataatataaatc--------
---ataaagttcttaat--------acttcattaaaataag-------------------
-------tacaggtaacacatagcaacttaaaaataagttaaacttaac-aaaaaatgta
------gatttatctgatttgaataatt------ttagaaatattagttggcttaactta
aatttgttgcatttgttttaagcaatgttacagtgtttaatatactt--taaaaaggctg
gaagttgacacaacctaaaacatccaatgcagccacttgcctcactttttttttaaagtt
agatctaggtcata-ctttttac-agtg
>DNA-2-14_DR|487883
------------------------------------------------------------
------------------------------------------------------------
----------------------------cactgtaaaaagtgctacactcacaaagttg-
----gttctatctactttaaata-----attgcaatctagttaattttatttgttttata
cc--aaaaaaataaaatttgcttcctctttacttaaaatatatcagtttttatataactg
tatattctgaataaaactaatgcaatttatttgagt--agatttttgtacgtggttattg
tgtagaataaatgttataaaagtgagttgacacagacaatttattagagcagctgtcgat
gtg-ggcag--gtgttcataaaacgtgattttaatagtttggcgtgactcc-tttttcat
t-gcccgggattt-agcaggcagacgcagcttctgcaatgg------tcgacattaactg
ctcccagcagcggatctgattaacacggtaagttgcaaatttagccgaatgataattgta
aagtcatgcaaaactgctgtcttcgctaggcaggtgaggttttagctttgtaaattgtac
tgtagcctcaggtatgttaacagtta----agactgctctcacatggaaagctaagttgg
ctaacgctagccaacgctagtttatgctaacgattaaaagtgatattattgag----aaa
aaatagtgaaag-----tagttttaaaacacttagtaggtataactaacgttg-cagaac
cgattaacaaggtcactggtgggcggtcggggtgtgggg-----tttaagtttgt-tagc
gctaacttagctaaagttagctcac---ctaagtta-tagcagcacattaaggatggata
ttaaatgcagaaacgtatgcaa----cagtt-aagtagtttgtgtttaacgtaagagaaa
gtataacttaaagtttgtgtattagagatttagtccataag---tttt------ttaatg
ctgcatagtgaataaattacagatttacaatttattttaac----ttaaattacatttac
tactgatgtttacagaaccatttaaattgtatg-----cacctcattctaaaatgcatgt
tcttggtctttagataccaaagtgattttgttacctgtggatcttcaaacttcacatcca
ggtaagaaaaacattagatacaattacagctataattatttgcaggtaagtaaaacatt-
--ggtaaaactgcaaacaatagtgggcttcatagaattaacttacatttgatatctgaag
a---------------------ttttt------------ttatgtgtgcaacagtaaaaa
cagt------ataa---aaatatcctaatgcagtttcttattatctgtcagtctttcaat
aaagct----aacttataacaccgaatcactgaactgtcatttgccagtgacattaaatt
tgaag--aaaaagtcaattaaatgtagctttagcaaaaatttaatgtaaaccttaatgta
atgtgtaaaatggcaatg----tatttatttatttatttaataaaatttgtattatgac-
-gtgcaaagtttggtgcaaaatgaagatgacaattaaattataaaatttgtattctataa
ttttcatatagccattttcaaacagttttaatatctaaattaaatacacattcttatgct
ttataagttgccaaaataaac--aaaaaatgtaatacctaaattttaacaattctttgat
tgacaggaaaccacaatgacatgcactgttacactgagtaaaatcacagttttctttaaa
atttgataactaaaaacacctggaataatgtaattacac---aacctctataacc-tttt
tttattttttaaatagaagttaggtaattttaactaaggtaa-tttttaactgataaact
aaggtgtttcatccatgcatcattctcactggacttttgtaacttcactt----gtagtt
------------------attttctatttagtatttagctatttaatgttgtttggtatc
aaccacctgaactcctgtttcttttt--tctctaccaatagagttgtgaggaatcagagg
tgcatgcggctgcccacggg-aaaaatttgccatcagcccaacacagtttggattatcat
aggactgtcagaggtttgccaaacctgtcaaatgcatgatggctcctgtttggacttacc
gatgtcctcgacttcaagtatccatcaaaactgtatacatttgagatatattagagactc
tttgtgggactggacattatgcatcctaaatcttcatcaaaatatgcaaatctcctcact
gagttgccttggatgatttctcaataggatctggtattattgatgtttttatttatgtat
tgtgtatgtgtagccacattaatggcctattttgtagtcactattaaaaggaacatcgat
tgatattgaatacatgttatggtctttaatccatcttcccattcttatttaattgttatt
gacaggaaagtctgtttatctgtttttac----------------------tagtgtata
ttgtgcttacaatatagaaacgaagatttattttctgaggttacagacagaagtcaatta
aaatcgtttt-aaatgacatatgcatggttaat-------tttatttagatc--------
---attaagttcataat--------acttaattaaaatgag-------------------
-------tacagtcaacatatagcaatgtataagtaagttaagtttaac-aaaaaaagta
------agtttatctgatttgagtaatt------ttagaaatattagttggctcaactta
attgtattgcatttgttttaagcaatgttttagtgtttaaaatactt--aaaaaaggctg
gaagttgaatcaacctaaaacgtccgatgcaaccacttgcctcactttttat---aagtt
agatctaagtaaca-ttttttac-agtg
>DNA-2-14_DR|564774
------------------------------------------------------------
------------------------------------------------------------
------------------------------------------------------------
------------------------------------------------------------
------------------------------------------------------------
------------------------------------------------------------
------------------------------------------------------------
------------------------------------------------------------
------------------------------------------------------------
------------------------------------------------------------
------------------------------------------------------------
------------------------------------------------------------
------------------------------------------------------------
------------------------------------------------------------
------------------------------------------------------------
------------------------------------------------------------
------------------------------------------------------------
------------------------------------------------------------
------------------------------------------------------------
------------------------------------------------------------
------------------------------------------------------------
------------------------------------------------------------
------------------------------------------------------------
------------------------------------------------------------
------------------------------------------------------------
------------------------------------------------------------
------------------------------------------------------------
---------------atg-------t----------------------------------
------------------------------------------------------------
------------------------------------------------------------
------------------------------------------------------------
------------------------------------------------------------
------------------------------------------------------------
------------------------------------------------------------
----------------------------------------------actt----------
------------------------------------------------------------
------------------------------------------------------------
------------------------------------------------------------
------------------------------------------------------------
------------------------------------------------------------
------------------------------------------------------------
------------------------------------------------------------
-----atgtgcagacacattaatgacctgttttg-------------------------t
cgacattgaatgaatgttatggtctttaatccatcttcccattcttatttaaatgttatt
gaaaagaaagtctgtttatccgtttttactt----------------aaatcactgcata
ttgtgcttagaatataaaaattaatgtttatttcctgaggttacagccagaagtcaattg
aattaatttt-aaata------gcatggccaat-------tttatttag-----------
------aagttcttgat--------acctaatttaaataag-------------------
-------tacaggtaacatatagcgacata----taagttaactttagc-agaaaagata
gtttatactttatctgatc----taatt------ttagaaatattagttggctcaactta
attttgttgcatttgttttaagcaatgtt--agtgtttcatatacttttaaaagaggctg
gaagttgacccaatctaaaacatccaatgcagccacttgcctcattttttat---aagtt
agatctaggtaata-ctttttac-agt-
>DNA-2-14_DR|564775
------------------------------------------------------------
------------------------------------------------------------
-----------------------------actgtaaaaagtgctacactcacaaagttg-
----gttctatctactttaaata-----attgcaatctagttaattttatttgttttata
cc--aaaaaaatttaatttgcttcctctttacttaaaatatatcagtttttatataactg
tatattttgaataaaactaatgcaatttatttgagt--agatttttgtacgtggttattg
tgtagaataaatgttttaaaagtgagttgacacagacaatttattagagcagctgtcgat
gtg-ggcag--gtgttcataaaacgtgatttttatagttttgcgtgactcc-tttttcat
t-gcccgggattt-agcaggcagacgcagcttctgcaatgg------tcgacattaactg
ctcccagcagcggatctgattaacacggtaagttgcaaatttagccgaatgataattgta
aagtcatgcaaaactgctgtcttcgctaggcaggtgaggttttagctttgtaaattgtac
tgtagcctcaggtatgttaacagtt-----agactgctctcacatggaaagctaagttgg
ctaacgctaaccaacgctagtttatgctaatgattaaaagtgatattattgag----aaa
aaatagtgaaag-----tagttttaaaacacttagtaggtataactaacgtta-cagaac
cgattaacaaggtcactggtgggcggtcggggtgtgggg-----gttcagtttgc-tagc
gctaacttagctaaagttagctcac---ctaagtta-tagcagcacattaaggatggata
ttaaatgcagaaacgtatgcaa----cagtt-aagtagtttgtgtttaacgtaagagaaa
gtataacttaaagtttgtgttttagagatttagtccataagt-ttttt------ttaatg
ctgcatagtgaataaattacagatttacaatttattttaac----ttaaattacatttac
tactgatgtttacagaaccatttaaactgtatg-----cacctcattctaaaatgcatgt
tcttggtctttagataccaaagtgattttgttacctgtatatcttcaaacttcacatcca
ggtaagaaaaacattagatacaactacagctataattatttgcaggcaagtaaaacatt-
--ggtaaaattgcaaacaatagtgggctccatagaattaacttacatttgatatctgaag
tgcaacagtaattttttactg-ttttttttacacagatattatgtgtgcaacagtaaaaa
cagt------ataa---aaatatcctaatgcagtttcttattatctgtcagtctttcaat
aaagct----aactgataacactgaatcactgaactgtcatttgccagtgacattaaatt
tgaag--aaaaagtcaattaaatgtagctttagcaaaaatttaatgtaaaccttaatgta
atgtgtaaaatggcaatgtatttatttatttatttatttaataaaatttgtattatgac-
-gtgcaaagtttggtgcaaaatgaagatgacatttaaattatagaacttgtattctataa
ttttcatatagccattttcaaacagttttaatatctaaattaaatacacattcttatgct
ttataagttgccaaaataaac--aaaaaatgtaatacctaaattttaacaattctttgat
tgacaggaaaacacaatgacatgcactgttacactgagtaaaatcacagttttctttaaa
atttgataactaaaaacacctggaataatgtaattacac---aacctctataacc-tttt
tttattttttaaatagaagttaggtaattttaactaaggtaa-tttttaactgataaact
aaggtgtttcatccatgcatcattctcactggacttttgtaacttcactt----gtagtt
------------------atttcctattcagtatttagctatttaatgttgtttggtagc
aaccacctgaactcctgtttcttttt-gtctctaccaatagagttgtgaggaatcagagg
tgcatgcggctgcccacggg-aaaaatttgccatcagcccaacacagtttggattatcat
aggactgtcagaggtttgccaaacctgtcaaatgcatgatggctcctgtttggacttacc
gatgtcctcgacttcaagtatccatcaaaactgtatacatttgagatatattagagactc
tttttgggactggacattatgcatcctaaatcttcatcaaaatatgcaaatctcctcact
gagttgccttggatgatttctcaataggatctggtattattaatgtttttatttatgtat
tgtgtatgtgtagccacattaatggcctattttgtagtcactattaaaaggaacatcgat
tgatattgaatacatgttatggtctttaatccatcttcccattcttatttaattgttatt
gacaggaaagtctgtttatctgtttttac----------------------tagtgtata
ttgtgcttacaatatggaaacgaagatttattttctgaggttacagccagaagtcaatta
aattagtttt-aaatgacatatgcatggttaat-------tttatttagatc--------
---attaagttcataat--------acttaattaaaatgag-------------------
-------tacagtcaacatatagcaatgtataagtaagttaagtttaac-aaaaaaagta
------agtttatctgatttgagtattt------ttagaaatattagttggctcaactta
attttattgcatttgttttaagcaatgttttagtgtttaaaatactt--aaaaaaggctg
gaagttgaatcaacctaaaacgtccgatgcaaccacttgcctcactttttat---aagtt
agatctaagtaaca-ttttttac-agtg
>DNA-2-14_DR|652019
------------------------------------------------------------
------------------------------------------------------------
----------------------------cactgtaaaaagtgctacactcacaaagttg-
----gttctatctactttaaata-----attgcaatctagttaattgtatttgttttata
cc--aaaaaaataaaatttgcttcctctttacttaaaatatatcagtttttatataactg
tatattttaaataaaactaatgcaatttatttgagt--agatttttgtacgtggttattg
tgtagaataaatgttataaaagtgagttgacacagacaatttattagagcagctgtcgat
gtg-ggcag--gtgttcataaaacgtgattttaatagtttggcgtgactcc-tttttcat
t-gcccgggattt-agcaggcagacgcagcttctgcaatgg------tcgacattaactg
ctcccagcagcggatctgattaacacggtaagttgcaaatttagccgaatgataattgta
aagtcatgcaaaactgctgtcttcgctaggcaggtgaggttttagctttgtaaattgtac
tgtagcctcaggtatgttaacagtt-----agactgctctcacatggaaagctaagttgg
ctaacgctaaccaacgctagtttatactaacgattaaaagtgatattattgag-----aa
aaatagtggaag-----tagttttaaaacacttagtaggtaaaactaacgttg-cagaac
cgattaacaaggtcactggtgggcggtcggggtgtgggg-----gttcagtttgt-tagc
gctaacttagctaaagttagctcac---ctaagtta-tagcagcacattaaggatggata
ttaaattcagaaacgtatgcaa----cagtt-aagtagtttgtgtttaacgtaagagaaa
gtataacttaaagtttgtgttttagagatttagtccataag---tttt------ttaatg
ctgcatagtgaataaattacagatttacaatttattttaac----ttaaattacatttac
tactgatgtttacagaaccatttaaattgtatg-----cacctcattctaaaatgcatgt
tcttggtctttagataccaaagtgattttgttacatgtggatcttcaaacttcacatcca
ggtaagaaaaacattagatacaattacagctataattatttgcaggtaagtaaaacatt-
--ggtaaaattgcaaacaatagtgggctccatagaattaacttacatttgatatctgaag
a---------------------tttttt-----------ttatgtgtgcaacagtaaaaa
cagt------ataa---aaatatcctaatgcagtttcttattatctgtcagtctttcaat
aaagct----aactgataacactgaatcactgaactgtcatttgccagtgacattaaatt
tgaag--aaaaagtcaattaaatgtagctttagcaaaaatttaatgtaaaccttaatgta
atgtgtaaaatggcaatg----tatttatttatttatttaataaaatttgtattatgac-
-gtgcaaagtttggtgcaaaatgaagatgacaattaaattatagaatttgtattctataa
ttttcttatagccgttttcaaacagttttaatatctaaattaaatacacattcttatgct
ttataagttgccaaaataaac-aaaaaaatgtaatacctaaattttaacaatcctgtgat
tgacaggaaaccacaatgacatgcactgttacactgagtaaaatcacagttttctttaaa
atttgataactaaaaacacctggaataatgtaattacac---aacctctataacc-tttt
tttattttttaaataaaagttaggtaattttaactaaggtaa-tttttaactgataaact
aaggtgtttcatccatgcatcattctcactggacttttgtaacttcactt----gtagtt
------------------attttctatttagtatttagctatttaatgttgtttggtagc
aaccacctgaactcctgtttcttttt-gtctctaccaatagagttgtgaggaatcagagg
tgcatgcggctgcccacggg-aaaaatttgccatcagcccaacacagtttggattatcat
aggactgtcagaggtttgccaaacctgtcaaatgcatgatggctcctgtttggacttacc
gatgtcctcgacttcaagtatccatcaaaactgtatacatttaagatgtattagagactc
tttgtgggactggacattatgcatccaaaatcttcatcaaaatatgcaaatctcctcact
gagttgccttggatgatttctcaataggatctggtattattaatgtttttatttatgtat
tgtgtatgtgtagccacattaatggcctattttgtagtcactattaaaaggaacattgat
tgatattgaatacatgttatggtctttaatccatcttcccattcttatttaattgttatt
gacaggaaagtctgtttatctgtgtttac----------------------tagtgtata
ttgtgcttacaatatagaaacgccgatttattttctgaggttacagccagaagtcaatta
aattcgtttt-aaatgacatatgcatggttaat-------tttatttagatc--------
---attaagttcataat--------acttaattaaaatgag-------------------
-------tacagtcaacatatagcaatgtataagtaagttaagtttaac-aaaaaaagta
------agtttatctgatttgagtaatt------ttagaaatattatttggctcaactta
attttattgcatttgttttaagcaatgttttagtgtttaaaatactt--aaaaaaggctg
gaagttgaatcaacctaaaacgtccgatgcaaccacttgcctcactttttat---aagtt
agatctaagtaaca-ttttttac-agtg
>DNA-2-14_DR|652020
------------------------------------------------------------
------------------------------------------------------------
----------------------------cactgtaaaaagtgctacactcacaaagttg-
----gttctatctactttaaata-----attgcaatctagttaattttatttgttttata
cc--aaaaaaataaaatttgcttcctctttacttaaaatatatcagtttttatataactg
tatattttaaataaaacgaatgcaatttatttgagt--agatttttgtacgtggttattg
tgtagaataaatgttataaaagtgagttgacacagacaatttattagagcagctgtcgat
gtg-ggcag--gtgttcataaaacgtgattttaatagtttggcgtgactcc-tttttcat
t-gcccgggattt-agcaggcagacgcagcttctgcaatgg------tcgacattaactg
ctcccagcagcggatctgattaacacggtaagttgcaagtttagccgaatgataattgta
aagtcatgcaaaactgctgtcttcgctaggcaggtgaggttttagctttgtaaattgtac
tgtagcctcaggtatgttaacagtt-----agactgctctcacatggaaagctaagttgg
ctaacgctaaccaacgctagtttatactaacgattaaaagtgatattattgag-----aa
aaatagtgaaag-----tagttttaaaacacttagtaggtaaaaccaacgttg-cagaac
tgattaacaaggtcactggtgggcggtcggggtgtgggg-----gttcagtttgt-tagc
gctaacttagctaaagttagctcac---ctaagtta-tagcagcacattaaggatggata
ttaaattcagaaacgtatgcaa----cagtt-aagtagtttgtgtttaacgtaagagaaa
gtataacttaaagtttgtgttttagagatttagtccataag---tttt------ttaatg
ctgcatagtgaataaattacagatttacaatttattttaac----ttaaattacatttac
tactgatgtttacagaaccatttaaattgtagg-----cacctcattctaaaatgcatgt
tcttggtctttagataccaaagtgattttgttacctgtggatcttcaaacttcacatcca
ggtaagaaaaacattagatacaattacagctataattatttgcaggtaagtaaaacatt-
--ggtaaaattgcaaacaatagtgggctccatagaattaacttacatttgatatctgaag
a---------------------tttttt-----------ttatgtgtgcaacagtaaaaa
cagt------ataa---aaatatcctaatgcagtttcttattatctgtcagtctttcaat
aaagct----aactgataacactgaatcactgaactgtcatttgccagtgacattaaatt
tgaag--aaaaagtcaattaaatgtagctttagcaaaaatttaatgtaaaccttaatgta
atgtgtaaaatggcaatg----tatttatttatttatttaataaaatttgtattatgac-
-gtgcaaagtttggtgcaaaatgaagatgacaattaaattatagaatttgtattctataa
ttttcttatagccgttttcaaacagttttaatatctaaattaaatacacattcttatgct
ttataagttgccaaaataaac-aaaaaaatgtaatacctaaattttaacaattctgtgat
tgacaggaaaccacaatgacatgcactgttacactgagtaaaatcacagttttctttaaa
atttgataactaaaaacacctggaataatgtaattacac---aacctctataacc-tttt
tttattttttaaataaaagttaggtaattttaactaaggtaa-tttttaactgataaact
aaggtgtttcatccatgcatcattctcactggacttttgtaacttcactt----gtagtt
------------------attttctatttagtatttagctatttaatgttgtttggtagc
aaccacctgaactcctgtttcttttt-gtctctaccaatagagttgtgaggaatcagagg
tgcatgcggctgcccacggg-aaaaatttgccatcagcccaacacagtttggattatcat
aggactgtcagaggtttgccaaacctgtcaaatgcatgatggctcctgtttggacttacc
gatgtcctcgacttcaagtatccatcaaaactgtatacatttaagatgtattagagactc
tttgtgggactggacattatgcatccaaaatcttcatcaaaatatgcaaatctcctcact
gagttgccttggatgatttctcaataggatctggtattattaatgtttttatttatgtat
tgtgtacgtgtagccacattaatggcctattttgtagtcactattaaaaggaacattgat
tgatattgaatacatgttatggtctttaatccatcttcccattcttatttaattgttatt
gacaggaaagtctgtttatctgtgtttac----------------------tagtgtata
ttgtgcttacaatatagaaacgccgatttattttctgaggttacagccagaagtcaatta
aattcgtttt-aaatgacatatgcatggttaat-------tttatttagatc--------
---attaagttcataat--------acttaattaaaatgag-------------------
-------tacagtcaacatatagcaatgtataagtaagttaagtttaac-aaaaaaagta
------agtttatctgatttgagtaatt------ttagaaatattatttggctcaactta
attttattgcatttgttttaagcaatgttttagtgtttaaaatactt--aaaaaaggctg
gaagttgaatcaacctaaaacgtccgatgcaaccacttgcctcactttttat---aagtt
agatctaagtaaca-ttttttac-agtg
>DNA-2-14_DR|652021
------------------------------------------------------------
------------------------------------------------------------
----------------------------cactgtaaaaagtgctacactcacaaagttg-
----gttctatctactttaaata-----attgcaatctagttaattttatttgttttata
cc--aaaaaaatttaatttgcttcctctttacttaaactatatcagtttttatataactg
tatattttaaataaaactaatgcaatttatttgagt--agatttttttacgtggttattg
tgtagaataaatgttataaaagtgagttgacacagacaatttattagagcagctgtcgat
gtg-ggcag--gtgttcataaaacttgattttaatagtttggcgtgactcc-tttttcat
t-gcccgggattt-agcaggcagacgcagcttctgcaatgg------tcgacattaactg
ctcccagcagcggatctgattaacacggtaagttgcaaatttagccgaatgataattgta
aagtcatgcaaaactgctgtcttcgctaggcaggtgaggttttagctttgtaaattgtac
tgtagcctcaggtatgttaacagtt-----agactgctctcacatggaaagctaagttgg
ctaacgctaaccaacgctagtttatgctaacgattaaaagtgatattattgag----aaa
aaatagtgaaag-----tagttttaaaacacttagtaggtataactaacgttg-cagaac
cgattaacaaggtcactggtgggcggtcggggtgtgggg-----gttcagtttgc-tagc
gctaacttagctaaagttagctcac---ctaagtta-tagcagcacattaaggatggata
ttaaatgcagaaacgtatgcaa----cagtt-aagtagtgtgtgtttaacgtaagagaaa
gtataacttaaagtttgtgttttagagatttagtccataag---tttt------ttaatg
ctgcatagtgaataaattacagatttacaatttattttaac----ttaaattacatttac
tactgatgtttacagaatcatttaaattgtatg-----cacctcattctaaaatgcatgt
tcttggtctttagataccaaagtgattttgttacctgtggatcttcaaacttcacatcca
ggtaagaaaaacattagatacaactacagctataattatttgcaggcaagtaaaacatt-
--ggtaaaattgcaaacaatagtgggctccatagaattaacttacatttgatatctgaag
a---------------------ttttt------------ttatgtgtgcaacagtaaaaa
cagt------ataa---aaatatcctaatgcagtttcttattatctgtcagtctttcaat
aaagct----aactgataacactgaatcactgaactgtcatttgccagtgacattaaatt
tgaag--aaaaagtcaattaaatgtagctttagcaaaaatttaatgtaaaccttaatgta
atgtgtaaaatggcaatg----tatttatttatttatttaataaaatttgtattatgac-
-gtgcaaagtttggtgcaaaatgaagatgacatttaaattatagaatttgtattctataa
ttttcatatagccattttcaaacagttttaatatctaaattacatacacattcttatgct
ttataagttgccaaaataaac--aaaaaatgtaatacctaaattttaacaattctttgat
tgacaggaaaacacaatgacatgcactgttacactgagtaaaatcacagttttctttaaa
atttgataactaaaaacacctggaataatgtaattacac---aacctttataacc-tttt
tttattttttaaatagaagttaggtaattttaacttaggtaa-tttttaactgataaact
aaggtgtttcatccatgcatcattctcactggacttttgtaacttcactt----gtagtt
------------------atttcctattcagtatttagctatttaatgttgtttggtagc
aaccacctgaactcctgtttcttttt-gtctctaccaatagagttgtgaggaatcagagg
tgcatgcggctgcccacggg-aaaaatttgccatcagcccaacacagtttggattatcat
aggactgtcagaggtttgccaaacctgtcaaatgcatgatggctcctgtttggacttacc
gatgtcctcgacttcaagtatccatcaaaactgtatacatttgagatatattagagactc
tttgtgggactggacattatgcatcctaaatctttatcaaaatatgcaaatctcctcact
gagttgccttggatgatttcttaataggatctggtattattaatgtttttatttatgtat
tgtgtatgtgtagccacattaatggcctattttgtagtcactattaaaaggaacatcgat
tgatattgaatacatgttatggtctttaatccatcttcccattcttatttaattgttatt
gacaggaaagtctgtttatctgtttttac----------------------tagtgtata
ttgtgcttacaatatagaaacgaagatttattttctgaggttacagccagaagtcaatta
aattagtttt-aaatgacatatgcatggttaat-------tttatttagatc--------
---attaagttcataat--------acttaattaaaatgag-------------------
-------tacagtcaacatatagcaatgtataagtaagttaagtttaac-aaaaaaagta
------agtttatctgatttgagtaatt------ttagaaatattagttggctcaactta
attttattgcatttgttttaagcaatgttttagtgtttaaaatactt--aaaaaaggctg
gaagttgaatcaacctaaaacgtccgatgcaaccacttgcctcactttttat---aagtt
agatctaagtaaca-ttttttac-agtg
>DNA-2-14_DR|726371
------------------------------------------------------------
------------------------------------------------------------
------------------------------------------------------------
------------------------------------------------------------
------------------------------------------------------------
------------------------------------------------------------
------------------------------------------------------------
------------------------------------------------------------
------------------------------------------------------------
------------------------------------------------------------
------------------------------------------------------------
------------------------------------------------------------
------------------------------------------------------------
-----------------------------acttagtaggcataactaacgtta-cagaac
ttattaacagggtctctggtgggcagtcggggtgtggg-------tgcagtttgc-taac
gctaacttagcaa------gttcac---ctaagtta-tagtagcacattaaggatggata
ttaaat------------------------------------------------------
------------------------------------------------------------
------------------------------------------------------------
------------------------------------------------------------
------------------------------------------------------------
------------------------------------------------------------
------------------------------------------------------------
------------------------------------------------------------
------------------------------------------------------------
------------------------------------------------------------
------------------------------------------------------------
------------------------------------------------------------
------------------------------------------------------------
------------------------------------------------------------
------------------------------------------------------------
------------------------------------------------------------
------------------------------------------------------------
------------------------------------------------------------
------------------------------------------------------------
------------------------------------------------------------
------------------------------------------------------------
------------------------------------------------------------
------------------------------------------------------------
------------------------------------------------------------
------------------------------------------------------------
------------------------------------------------------------
------------------------------------------------------------
------------------------------------------------------------
------------------------------------------------------------
------------------------------------------------------------
------------------------------------------------------------
------------------------------------------------------------
------------------------------------------------------------
----------------------------------tcaga---------------------
------------------------------------------------------------
------------------------------------------------------------
----------------------------
>DNA-2-14_DR|726372
------------------------------------------------------------
------------------------------------------------------------
------------------------------ctttaaaaagtgctacactcacaaagttg-
----gttttatatactttaaatt-----attgcaatctagtttattttatttgttttata
ccaaaaaaaaaattaatttgctttctctttacttaaaatatatcagtttttatgtaacag
tttgttttgaataaaactaatgcaacttatttgagt--ggttttttgtatgtggttattg
tgtagaataaatgttataaaagtgagttgacacagacaatttattagagcagctgtcgat
atacggcaggtctgttcatcaaacgtgattttaataattcgacgtgacccc-tctttcac
t-gcccgggactgcggcagacgcagccagcatcttcaatgg------tcgaaattaactg
ctcgcagcagcggatctgattaatacagtaatttgcaaatttagccgaatgataatggta
aagtcatgctaaactgctgacttcgctaggcaggtgaggttttaactttgagaattgtac
tgaagcc-----------------------------------------------------
------------------------------------------------------------
------------------------------------------------------------
------------------------------------------------------------
-----------------------------------------------tcaggtatg----
--------------------------ttaac-agttagactgctctcac-atg---gaaa
gc-------taagttgg--ctaacgctaaccaacgc------------------------
---------------------------tagtttatgctaa--------------------
------------------------------------------------------------
------------------------------------------------------------
-----------------------------------------------agattaaaagt--
--gatagtattggg----------------------------------------------
-------------------------------------------------------acaaa
tagt-------------gaaa--------gtagttttaaaacactta-------------
------------------------------------------------------------
------------------------------------------------------------
------------------------------------------------------------
------------------------------------------------------------
------------------------------------------------------------
------------------------------------------------------------
------------------------------------------------------------
------------------------------------------------------------
------------------------------------------------------------
------------------------------------------------------------
------------------------------------------------------------
------------------------------------------------------------
------------------------------------------------------------
------------------------------------------------------------
------------------------------------------------------------
------------------------------------------------------------
------------------------------------------------------------
------------------------------------------------------------
------------------------------------------------------------
------------------------------------------------------------
------------------------------------------------------------
------------------------------------------------------------
------------------------------------------------------------
------------------------------------------------------------
------------------------------------------------------------
------------------------------------------------------------
------------------------------------------------------------
----------------------------
>DNA-2-14_DR|736639
------------------------------------------------------------
------------------------------------------------------------
-----------------------------------aaaagtgctacactcacaaagttg-
----gttctatctactttaaata-----attgcaatctagttaattttatttgttttata
cc-aaaaaaaaattaatttgcttcctctttacttaaaatatatcagtttttatataactg
tatattttgaataaaactaatgcaatttatttgagt--agatttttttacgtggttattg
tgtagaataaatgttataaaagtgagttgacacagacaatttattagagcagctgtcgat
gtg-ggcag--gtgttcataaaacgtgatttttatagttttgcgtgactcc-tttttcat
t-gcccgggattt-agcaggcagacgcagcttctgcaatgg------tcgacattaactg
ctcccagcagcggatctgattaacacggtaagttgcaaatttagccgaatgataattgta
aagtcatgcaaaactgctgtcttcgctaggcaggtgaggttttagctttgtaaattgtac
tgtagcctcaggtatgttaacagtt-----agactgctctcacatggaaagctaagttgg
ctaacgctaaccaacgctagtttatgctaatgattaaaagtgatattattgag----aaa
aaatagtgaaag-----tagttttaaaacact---taggtataactaacgttg-cagaac
cgattaacaaggtcactggtgggcggtcggggtgtgggg-----gttcagtttgc-tagc
gctaacttagctaaagttagctcac---ctaagtta-tagcagcacattaaggatggata
ttaaatgcagaaacgtatgcaa----cagtt-aagtagtttgtgtttaacgtaagagaaa
gtataacttaaagtttgtgttttagagatttagtccataag---tttt------ttaatg
ctgcatagtgaataaattacagatttacaatttattttaac----ttaaattacatttac
tactgatgtttacagaaccatttaaactgtatg-----cacctcattctaaaatgcattt
tcttggtcttcagataccaaagtgattttgttacctgtggatcttcaaacttcacatcca
ggtaagaaaaacattagatacaactacagctataattatttgcaggcaagtaaaacatt-
--ggtaaaattgcaaacaatagtgggctccatagaattaacttacatttgatatttgaag
tgcaacagtaattttttactg-ttttttttacacagatattatgtgtgcaacagtaaaaa
cagt------ataa---aaatatcctaatgcagtttcttattatctgtcagtctttcaat
aaagct----aactgataacactgaatcactgaactgtcatttgccagtgacattaaatt
tgaag--aaaaagtcaattaaatgtagctttagcaaaaatttaatgtaaaccttaatgta
atgtgtaaaatggcaatg----tatttatttatttatttaataaaatttgtattatgac-
-gtgcaaagtttggtgcaaaatgaagatgacatttaaattatagaacttgtattctataa
ttttcatatagccattttcaaacagttttaatatctaaattaaatacacattcttatgct
ttataagttgccaaaataaac--aaaaaatgtaatacctaaattttaacaattctttgat
tgacaggaaaacacaatgacatgcactgttacactgagtaaaatcacagttttctttaaa
atttgataactaaaaacacctggaataatgtaattacac---aacctctataacc-tttt
tttattttttaaatagaagttaggtaattttaactaaggtaa-tttttaactgataaact
aaggtgtttcatccatgcatcattctcactggacttttgtaacttcactt----gtagtt
------------------atttcctattcagtatttagctatttaatgttgtttggtagc
aaccacctgaactcctgtttcttttt-gtctctatcaatagagttgtgaggaatcagagg
tgcatgcggctgcccacggg-aaaaatttgccatcagcccaacacagtttggattatcat
aggactgtcagaggtttgccaaacctgtcaaatgcatgatggctcctgtttggacttacc
gatgtcatcgacttcaagtatccatcaaaactgtatacatttgagatatattagagactc
tttgtgggactggacattatgcatcctaaatcttcatcaaaatatgcaaatctcctcact
gagttgccttggatgatttctcaataggatctggtattattaatgtttttatttatgtat
tgtgtatgtgtagccacattaatggcctattttgtagtcactattaaaaggaacaccgat
tgatattgaatacatgttatggtctttaatccatcttcccattcttatttaattgttatt
gacaggaaagtctgtttatctgtttttac----------------------tagtgtata
ttgtgcttacaatatagaaacgaagatttattttctgaggttacagccagaagtcaatta
aattagtttt-aaatgacatatgcatggttaat-------tttatttagatc--------
---attaagttcataat--------acttaattaaaatgag-------------------
-------tacagtcaacatatagcaatgtataagtaagttaagtttaac-aaaaaaagta
------agtttatctgatttgagtaatt------ttagaaatattagttggctcaactta
attttattgcatttgttttaagcaatgttttagtgtttaaaatactt--taaaaaggctg
gaagttgaatcaacctaaaacgtccgatgcaaccacttgcctcactttttat---aagtt
agatctaagtaaca-ttttttac-agtg
>DNA-2-14_DR|736640
------------------------------------------------------------
------------------------------------------------------------
------------------------------------------------------------
------------------------------------------------------------
------------------------------------------------------------
------------------------------------------------------------
------------------------------------------------------------
------------------------------------------------------------
------------------------------------------------------------
------------------------------------------------------------
------------------------------------------------------------
------------------------------------------------------------
------------------------------------------------------------
------------------------------------------------------------
------------------------------------------------------------
------------------------------------------------------------
------------------------------------------------------------
------------------------------------------------------------
------------------------------------------------------------
------------------------------------------------------------
------------------------------------------------------------
------------------------------------------------------------
------------------------------------------------------------
------------------------------------------------------------
------------------------------------------------------------
------------------------------------------------------------
------------------------------------------------------------
------------------------------------------------------------
------------------------------------------------------------
------------------------------------------------------------
------------------------------------------------------------
------------------------------------------------------------
------------------------------------------------------------
------------------------------------------------------------
------------------------------------------------------------
------------------------------------------------------------
------------------------------------------------------------
------------------------------------------------------------
------------------------------------------------------------
------------------------------------------------------------
------------------------------------------------------------
------------------------------------------------------------
------------------------------------------------------------
------------------------------------------------------------
------------------------------------------------------------
------------------------------------------------------------
------------------------------------------------------------
------------------------------------------------------------
--------------aatatgt------------------------------aaaatggca
------------atgcatttctgtattt---attttagcattttcaatta----------
-------------------------------aatatgttacaaatttccagcaaaagct-
-------------------------------------------------------aaatg
aaaataaaattatagaattt--------
>DNA-2-14_DR|736641
------------------------------------------------------------
------------------------------------------------------------
----------------------------cactgtaaaaagtgctacactcacaaagttg-
----gttctatctactttaaata-----attgcaatctagttaattttatttgttttata
cc--aaaaaaattaaatttgcttcctctttacttaaaatatatcagtttttatataactg
tatattttgaataaaactaatgcaatttatttgagt--agatttttttacgtggttattg
tgtagaataaatgttataaaagtgagttgacacagacaatttattagagcagctgtcgat
gtg-ggcag--gtgttcataaaacgtgatttttatagttttgcgtgactcc-tttttcat
t-gcccgggattt-agcaggcagacgcagcttctgcaatgg------tcgacattaactg
ctcccagcagcggatctgattaacacggtaagttgcaaatttagccgaatgataattgta
aagtcatgcaaaactgctgtcttcgctaggcaggtaaggttttagctttgtaaattgtac
tgtagcctcaggtatgttaacagtt-----agactgctctcacatggaaagctaagttgg
ctaacgctaaccaacgctagtttatgctaatgattaaaagtgatattattgag----aaa
aaatagtgaaag-----tagttttaaaacacttagtaggtataactaacgttg-cagaac
cgattaacaaggtcactggtgggcggtcggggtgtgggg-----gttcagtttgt-tagc
gctaacttagctaaagttagctcac---ctaagtta-tagcagcacattaaggatggata
ttaaatgcagaaacgtatgcaa----cagtt-aagtagtttgtgtttaacgtaaaagaaa
gtataacttaaagtttgtgttttagagatttagtccataag---tttt------ttaatg
ctgcatagtgaataaattacagatttacaatttattttaac----ttaaattacatttac
tactgatgtttacagaaccatttaaactgtatg-----cacctcattctaaagtgcatgt
tcttggtctttagatactaaagtgattttgttacctgtggatcttcaaacttcacatcca
ggtaagaaaaacattagatacaactacagctataattatttgcaggcaagtaaaacatt-
--ggtaaaattgcaaacaatagtgggctccatagaattaacttacatttgatatctgaag
tgcaacagtaattttttactg-ttttttttacacagatattatgtgtgcaacagtaaaaa
cagt------ataa---aaatatcctaatgcagtttcttattatctgtcagtctttcaat
aaagct----aactgataacactgaatcactgaactgtcatttgccagtgacattaaatt
tgaag--aaaaagtcaattaaatgtagctttagcaaaaatttaatgtaaaccttaatgta
atgtgtaaaatggcaatg----tatttatttatttatttaataaaatttgtattatgac-
-gtgcaaagtttggtgcaaaatgaagatgacatttaaattatagaacttgtattctataa
ttttcatatagccattttcaaacagttttaatatctaaattaaatacacattcttatgct
ttataagttgccaaaataaac-aaaaaaatgtaatacctaaattttaacaattctgtgat
tgacaggaaaccacaatgacatgcactgttacactgagtaaaatcacagttttctttaaa
atttgataactaaaaacacctggaataatgtaattacac---aacctctataacc-tttt
tttattttttaaatagaagttaggtaattttaactaaggtaa-tttttaacggataaact
aaggtgtttcatccatgcatcattctcactggacttttgtaacttcactt----gtagtt
------------------atttcctattcagtatttagctatttaatgttgtttggtagc
aaccacctgaactcctgtttcttttt-gtctctaccaatagagttgtgaggaatcagagg
tgcatgcggctgcccacggg-aaaaatttgccatcagcccaacacagtttggattatcat
aggactgtcagaggtttgccaaacctgtcaaatgcatgatggctcctgtttggacttacc
gatgtcctcgacttcaagtatccatcaaaactgtatacatttgagatatattagagactc
tttgtgggactggacattatgcatcctaaatcttcatcaaaatatgcaaatctcctcact
gagttgccttggatgatttctcaataggatctggtattattaatgtttttatttatgtat
tgtgtatgtgtagccacattaatggcctattttgtagtcactattaaaaggaacatcgat
tgatattgaatacatgttatggtctttaatccatcttcccattcttatttaattgttatt
gacaggaaagtctgtttatctgtttttac----------------------tagtgtata
ttgtgcttacaatatagaaacgaagatttattttctgaggttacagccagaagtcaatta
aattcgtttt-aaatgacatatgcatggttaat-------tttatttagatc--------
---attaagttcataat--------acttaattaaaatgag-------------------
-------tacagtcaacatatagcaatgtataagtaagttaagtttaac-aaaaaaagta
------agtttatctgatttgagtaatt------ttagaaatattagttggctcaactta
attttattgcatttgttttaagcaatgttttagtgtttaaaatactt--aaaaaaggctg
gaagttgaatcaacctaaaacgtccgatgcaaccacttgcctcactttttat---aagtt
agatctaagtaaca-ttttttac-agtg
>DNA-2-14_DR|736642
------------------------------------------------------------
------------------------------------------------------------
------------------------------------------------------------
------------------------------------------------------------
------------------------------------------------------------
------------------------------------------------------------
-----caaaaatgtaat-------------------------------------------
------------------------------------------------------------
------------------------------------------------------------
------------------------------------------------------------
-------------------------------------------------gtaaaccttaa
tgtaatat----------------------------------------------------
------------------------------------------------------------
------------------------------------------------------------
------------------------------------------------------------
-----------------------------------------------------------g
taaaat------------------------------------------------------
----gg--c---------------------------------------------------
-------------------------------------------------aatgtatttat
t-----------------------------------------------------------
------------------------------------------------------------
-----------------------------------------------------------t
a-atttgaatta------------------------------------------------
---------------------------------------tgacatgtgcga---------
-agt--------------------------------------------------------
------------------------------------------------------------
------------------------------------------------------------
------------------------------------------------------------
------------------------------------------------------------
------------------------------------------------------------
------------------------------------------------------------
------------------------------------------------------------
------------------------------------------------------------
------------------------------------------------------------
------------------------------------------------------------
------------------------------------------------------------
------------------------------------------------------------
------------------------------------------------------------
------------------------------------------------------------
----------------------------------------t-------------------
------------------------------------------------------------
------------------------------------------------------------
------------------------------------------------------------
------------------------------------------------------------
---------------------------------tggtg-----------caaaatgaaga
tgacaattagattatagaatttatattccccattttcaaactgtttgaatatgtaaatta
catacacatttttatgctttataagttgcaaaaataatgtagtacttaaatt--------
taaataattttattgattgacaggcattcagttacactgaataactttagaa--------
-tttgatcattaaaaacacctg----------------------------gaataaagta
cacaatgacctactgtatataacctttttttaatacaggaattttacttaggtaaattta
a------------------------------------------------cagataagcca
ag-----------------------------------------------------gtgtt
tcatccatgtagca--ttctcactgg--
>DNA-2-14_DR|808212
-gagaaagtcaattaaatgtggtttcaacaaaattcattatgaaatgtaatgtaaacctc
aatgtaatatgtaaaatgacatttatttaatttaaacttaatgacatgcaaagtttgttg
caaaatgaagatgacaataaatt-aaataatttataaaagtgctacattcacaaagtagc
ctaagctttatatgctttacata-----attgcaatctagtttattt------atttata
ct--aaaaagtatcaatttgcttcctc--tacttaaaatatacccgtttttatataaaag
t--attttgagtaaaactattgcaatttatttgagtacagagttttgtatgtgggttttg
tgtacaggaaatgtttt-aaagtgattttaca--cacaatttattagtgcagctgccaat
gtgcggcaggtctgtgcatcaaacttgattttaataaatcggcgttacctc-tttttcat
t-gaccggaac---agatgacagatgcatcatctttactggccggactcggtactaactg
cttgcagcagcggacctgaatggcgaagtccat---------------------------
acgtcaagctaaactgatgactttgcta-gcaggtgaggttttagctttgcgaattgtac
tgtaacg--aagtttgctaacgatat------------------------------ttaa
cctacgctagtttatgttaacgctaactaatgataaaaagtgatggtattggtaaaaaaa
aaaatctga----aagttagttttaaaacacttaataggcataacta-------cagaac
ttatt----aagtctctgttgggcggtc-gggtgtggatgca-----gggtttgc-aagc
gcttacttagcta------gctcacctt-------------------ttaaggatgactg
ttaaatgcagaaacatatgcaacaattagtt----tagtttacgtttaa-gtgggagaaa
gt-------taggtttgtatttaggtgatttaatcca-----------aaaaaatttgtg
ctgca--gtaaataagt---------ttaatttatt-----tattttaaattaaaactac
t-----tgtttactgaaa-atttaaattgtataacttttgcctttttctaaaatgcaatt
tcttggtctttagatacccaagtgcttttgttaattgtgggtcttcaaactttacataca
ggtaaaaaaaacattacatacaattacagctattatt--------tcaggtaaaacat--
--ggtaacattgaaaacaata-taggctccataaaat-----tacacatgatttctgaag
a---------------------tattt------------atgtgtgtgcaag-acacaaa
tagt-------------aaaaaaactaacgcagtttcttaatatctgtcactttttctct
aaagct----aactcgaaataactattctctaaactgtcattttcta-------------
------------------------------------------------------------
------------------------------------------------------------
------------------------------------------------------------
------------------------------------------------------------
------------------------------------------------------------
------------------------------------------------------------
------------------------------------------------------------
------------------------------------------------------------
------------------------------------------------------------
------------------------------------------------------------
------------------------------------------------------------
------------------------------------------------------------
------------------------------------------------------------
------------------------------------------------------------
------------------------------------------------------------
------------------------------------------------------------
------------------------------------------------------------
------------------------------------------------------------
------------------------------------------------------------
------------------------------------------------------------
------------------------------------------------------------
------------------------------------------------------------
------------------------------------------------------------
------------------------------------------------------------
------------------------------------------------------------
------------------------------------------------------------
----------------------------
>DNA-2-14_DR|808213
---------ttggctaacgttacttaaccaa-----------------------------
-------------------cgctagtttatgctaatgc----------------------
---------------------------taacgattaaaagtgacagtattagaaagtag-
----ctttaat-----ttaaata-----attgcaatctagtgaattttatttgttttata
ccaaaaaatatataaatttgcttcctctttacctaaaatatatcagtttttatataacag
tttatttttattaaaactactgcaatttatttgagt--agatttttgtaagtggttatta
tgtacaataaatgttataaaagtgagttgaca--gaaaatttattagagcagctgtggat
gtgtggcaggtctgttcatcaaacgtgattttaatcgttc--------------------
-----aaaaatcac-acaggcagatgcggcatcttcaatag------tcggcactaactg
cttgcagcagcggatcagattaacacagtaagtagcacatttagccgaatgat--tggtt
aagtaatgctaaaccgctgacttcgctgggcaggtgaagttttagctttgcaaattgtac
tgtaa-------------------------------------------------------
------------------------------------------------------------
------------------------------------------------------------
------------------------------------------------------------
------------------------------------------------------------
---------------------------cgtg-aggtagactgctcttac-atg---gaaa
gc-------taag-----------------------------------------------
------------------------------------------------------------
------------------------------------------------------------
------------------------------------------------------------
------------------------------------------------------------
------------------------------------------------------------
------------------------------------------------------------
------------------------------------------------------------
------------------------------------------------------------
------------------------------------------------------------
------------------------------------------------------------
------------------------------------------------------------
------------------------------------------------------------
------------------------------------------------------------
------------------------------------------------------------
------------------------------------------------------------
------------------------------------------------------------
------------------------------------------------------------
------------------------------------------------------------
------------------------------------------------------------
------------------------------------------------------------
------------------------------------------------------------
------------------------------------------------------------
------------------------------------------------------------
------------------------------------------------------------
------------------------------------------------------------
------------------------------------------------------------
------------------------------------------------------------
------------------------------------------------------------
------------------------------------------------------------
------------------------------------------------------------
------------------------------------------------------------
------------------------------------------------------------
------------------------------------------------------------
------------------------------------------------------------
----------------------------
>DNA-2-14_DR|817456
------------------------------------------------------------
------------------------------------------------------------
----------------------------cactgtaaaaagtgctacactcacaaagttg-
----gttctatctactttaaata-----attgcaatctagttaattttatttgttttata
cc--aaaaaaattaaatttgcttcctctttacttaaaatatatcagtttttatataactg
tatattttgaataaaactaatgcaatttatttgagt--agatttttttacgtggttattg
tgtagaataaatgttataaaagtgagttgacacagacaatttattagagcagctgtcgat
gtg-ggcag--gtgttcataaaacgtgattttaatagtttggcgtgactcc-tttttcat
t-gcccgggattt-agcaggcagacgcagcttctgcaatgg------tcgacattaactg
ctcccagcagcggatctgattaacacggtaagttgcaaatttagccgaatgataattgta
aagtcatgcaaaactgctgtcttcgctaggcaggtgaggttttagctttgtaaattgtac
tgtagcctcaggtatgttaac---------agactgctctcacatggaaagctaagttgg
ctaacgctaaccaacgctagtttatgctaacgattaaaagtgatattattgaa----taa
aaatagtgaaag-----tagttttaaaacacttagtaggtataactaacgttg-cagaac
cgattaacaaggtcactggtgggcggtcggggtgtgggg-----gttcagtttgc-tagc
gctaacttagctaaagttagctcac---ctaagtta-tagcagcacattaaggatggata
ttaaatgcagaaacgtatgcaa----cagtt-aagtagtttgtgtttaacgtaagagaaa
gtataacttaaagtttgtgttttagagatttagtccataag---tttt------ttaatg
ctgcatagtgaataaattacagatttacaatttattttaac----ttaaattacatttac
tactgatgtttacagaaccatttaaattgtatg-----cacctcattctaaaatgcatgt
tcttggtctttagataccaaagtgattttgttacctgtggatcttcaaacttcacatcca
ggtaagaaaaacattagatacaactacagctgtaattatttgcaggcaagtaaaacatt-
--ggtaaaattgcaaacaatagtgggctccatagaattaacttacatttgatatctgaag
a---------------------ttttt------------ttatgtgtgcaacagtaaaaa
cagt------ataa---aaatatcctaatgcagtttcttattatctgtcagtctttcaat
aaagct----aactgataacactgaatcactgaactgtcatttgccagtcacattaaatt
tatag--aaaaagtcaattaaatgtagctttagcaaaaatttaatgtaaaccttaatgta
atgtgtaaaatggcaatg----tatttatttatttatttaataaaatttgtattatgac-
-gtgcaaagtttggtgcaaaatgaagatgacatttaaattatagaacttgtattctataa
ttttcatatagccattttcaaacagttttaatatctaaattaaatacacattcttatgct
ttataagttgccaaaataaac--aaaaaatgtaatacctaaattttaacaattctttgat
tgacaggaaaacacaatgacatgcactgttacactgagtaaaatcacagttttctttaaa
atttgataactaaaaacacctggaataatgtaattacac---aacctctataacc-tttt
tttattttttaaatagaagttaggtaattttaactaaggtaa-tttttaactgataaact
aaggtgtttcatccatgcatcattctcactggacttttgtaacttcactt----gtagtt
------------------atttcctattcagtatttagctatttaatgttgtttggtagc
aaccacctgaactcctgtttcttttt-gtctctaccaatagagttgtgaggaatcagagg
tgcatgcggctgcccacggg-aaaaatttgccatcagcccaacacagtttggattatcat
aggactgtcagaggtttgccaaacctgtcaaatgcatgatggctcctgtttggacttacc
gatgtcctcgacttcaagtatccatcaaaactgtatacatttgagatatattagagactc
tttgtgggactggacattatgcatcctaaatctttatcaaaatatgcaaatctcctcact
gagttgccttggatgatttctcaataagatctggtattattaatgtttttatttatgtat
tgtgtatgtgtagccacattaatggcctattttgtagtcactattaaaaggaacatcgat
tgatattgaatacatgttatggtctttaatccatcttcccattcttatttaattgttatt
gacaggaaagtctgtttatctgtttttac----------------------tagtgtata
ttgtgcttacaatatagaaacgaagatttattttctgaggttacagccagaagtcaatta
aattagtttt-aaatgacatatgcatggttaat-------tttatttagatc--------
---attaagttcataat--------acttaattaaaatgag-------------------
-------tacagtcaacatatagcaatgtataagtaagttaagtttaac-aaaaaaagta
------agtttatctgatttgagtaatt------ttagaaatattagttggctcaactta
attttattgcatttgttttaagcaatgttttagtgtttaaaatactt--aaaaaaggctg
gaagttgaatcaacctaaaacgtccgatgcaaccacttgcctcactttttat---aagtt
agatctaagtaaca-ttttttac-agtg
>DNA-2-14_DR|817457
------------------------------------------------------------
------------------------------------------------------------
-------------------------------------aagtgctacattcacaaagtagc
ctaagctttatatgctttagataggctaattgcaatctagtttattt------atttata
ct--aaaaagtatcaattttcttcctctttacttaaaatatacccgtttttatataaaag
t--attttgagtaaaactattgcaatttatttgagtacagagttttgtatgtgggttttg
tgtacaggaaatgtttt-aaagtgattttaca--cacaatttattagtgcagctgccaat
gtgcggcaggtctgtgcatcaaacttgattttaataaatcggcgttacctc-tttttcat
t-gactggaac---agatgacagatgcattatgtttactggccggactcggtactaactg
cttgcagcagcggacctgaatggcgaagtccat---------------------------
acgtcaagctaaactgctgactttgcta-gcaggtgaggttttagctttgcaaattgtac
tgtaacg--aagtttgctaacgatat------------------------------ttaa
cctacgctagttcatgttaacgctaactaatgattaaaagtgattgtattggt----aaa
aaaaactgaaagtaagttagtttcaaaacacgtattaggcataacta-------cagaac
ttattaa-caagtatctggtgagcggtcggggtgtgggtgcagctgtgggtttgc-tagc
gcttacttagcta------acacaccttttaagttattagcagcaaattaaggatggata
ttaaatgcagaaac--atgcaacaattagtt-aagtagtttgtgtgtaa-ataagagaaa
gt-------taggtttgtgtttaagtgatttactccat------ttt-------ttaatg
ctgca--gtgaa--agt----------tagttttttt----tttattaaattacatttac
taatgatgtttacaaaaacatttaaattgtttaacttttgcctttttctaaaatgcaatt
tcttggtctttagatacccaagtacttttgttaattgtgtgtcttcaaactttacatccg
ggtaagaaaaacattacatacaattacagctcttatt--------tcaggtaaaacat--
--ggtaacattgaaaacaata-taggctccataaaat-----tacacacgatttctgaag
a---------------------tattt------------gtgtgtgtgcaag-acacaaa
cagt-------------aaaaaaactaatgcagtttcttattatctgtcactttttctct
aaagct----aactcgaaataactattcattaaactgtcattttcta-------------
------------------------------------------------------------
------------------------------------------------------------
------------------------------------------------------------
------------------------------------------------------------
------------------------------------------------------------
------------------------------------------------------------
------------------------------------------------------------
------------------------------------------------------------
------------------------------------------------------------
------------------------------------------------------------
------------------------------------------------------------
------------------------------------------------------------
------------------------------------------------------------
------------------------------------------------------------
------------------------------------------------------------
------------------------------------------------------------
------------------------------------------------------------
------------------------------------------------------------
------aaccgtcattcactcaacatgtttctgtaataattaagatctttacagtacatg
tgatgactaaaa----------------tcctctgtgtagttaaatataccacacaacta
aatctaca---gagttaaatgtgtatcataaaa----aatgtttcttaaatt--------
tggagaaagtcaattaa--------atgtggtttcagcaaaattcattatgaaatgtaat
gtaaacctcaatgtaatatgt------------------------------aaaatggcg
atgca--------tttatttatttaatt-taaactttatgacat------------gcaa
actttgttgca-------------------------------------------------
-----------------aaatga--------------------------------agatg
acaattaaattataaaattt--------
>DNA-2-14_DR|817458
------------------------------------------------------------
------------------------------------------------------------
-----------------------------------aaaagtgctacattcacaaagtagc
ctaagctttatatgctttagataggcttattgcaatctagtttattt------atttata
ct--aaaaagtatcaattttcttcctctttacttaaaatatacccgtttttatataaaag
t--attttgagtaaaactattgcaatttatttgagtacagagttttgtatgtgggttttg
tgtacgggaaatgtttt-aaagtgattttaca--cacaatttattagtgcagctgccaat
gtgcggcaggtctgtgcatcaaacttgattttaataaatcggcgttacctc-tttttcat
t-gactggaac---agatggcagatgcattatgtttaatggccggactcggtat--actg
cttgcagcagcggacctgaatggcgaagtccat---------------------------
acgtcaagctaaactgctgactttgcta-gcaggtgaggttttagctttacaaattgtac
tgtaacg--aagtttgctaacgatat------------------------------ttaa
cctacgctagtttatgttaacgctaactaatgattaaaagtgattgtattggtaaaaaaa
aaaaactgaaagtaagttagtttcaaaacacgtattaggcataacta-------cagaac
ttattaa-caagtatctggtgggcggtcggggtgtgggtgcagctgtgggtttgc-tagc
gcttacttagcta------acacacctttcaagttattagcagcaaattaaggatggata
ttaaatgcagaaac--atgcaacaattagtt-aagtagtttgtgtgtaa-ataagagaaa
gt-------taggtttgtgtttaagtgatttactccat------tttt------ttaatg
ctgca--gtgaataagt----------tagtttttttt---tttattaaattacatttac
taatgatgtttacaaaaacatttaaattgtataacttttgccttattctaaaatgcaatt
tcttggtctttagatacccaagtgcttttgttaattgtgggtcttcaaactttacatccg
ggtaagaaaaacattacgtacaattacagctcttatt--------tcaggtaaaacat--
--ggtaacattgaaaacaata-taggctccataaaat-----tacacacgatttctgaag
a---------------------tattt------------gtgtgtgtgcaag-acacaaa
cagt-------------aaaaaaactaatgcagtttcttaatatctgtcactttttctct
aaagct----aactcgaaataactattcattaaactgtcattttcta-------------
------------------------------------------------------------
------------------------------------------------------------
------------------------------------------------------------
------------------------------------------------------------
------------------------------------------------------------
------------------------------------------------------------
------------------------------------------------------------
------------------------------------------------------------
------------------------------------------------------------
------------------------------------------------------------
------------------------------------------------------------
------------------------------------------------------------
------------------------------------------------------------
------------------------------------------------------------
------------------------------------------------------------
------------------------------------------------------------
------------------------------------------------------------
------------------------------------------------------------
------aaccgtcattcactcaacatgtttctgtaataattaagatctttacagtacatg
tgatgactaaaa----------------tcctctgtgtagttaaatataccacacaacta
aatctaca---gagttaaatgtgtatcataaaa----aatgtttcttaaatt--------
tggagaaagtcaattaa--------atgtggtttcagcaaaattcattatgaaatgtaat
gtaaacctcaatgtaatatgt------------------------------aaaatggcg
atgca--------tttatttatttaatt-taaactttatgacat------------gcaa
actttgttgca-------------------------------------------------
-----------------aaatga--------------------------------agatg
acaattaaattataaaattt--------
>DNA-2-14_DR|817459
------------------------------------------------------------
------------------------------------------------------------
-----------------------------------aaaagt---acattcacaaagtagc
ctaagctttatatgctttagataggctaattgcaatctagtttattt------atttata
ct--aaaaagtatcaatttacttcctc--tacttaaaatatacccgtttctatataaaag
t--attttgagtaaaactattgcaatttatttgagtacagagttttgtatgtgggtgttg
tgtacaggaaatgtttttaaagtgattttaca--cacaatttattagtgcagctgccaat
gtgcggcaggtctgtgcatcaaacttgattttaataaatcggcgttacctc-tttttcat
t-gactggaac---agatggcagatgcatcatctttactggccggactcggtactaactg
cttgcagcagcggacctgaatggcgaagtccat---------------------------
acgtcaagctaaactgctgactttgctaggcaggtgaggttttagctttgcaaattgtac
tgtaacg--aagtttgcaaacgatat------------------------------tcaa
cctacgctagtttatgttaacgctaactaatgataaaaagtgattgtattggt---aaaa
aaaatctgaaagtaagttagtttcaaaacacgtattaggcataacta-------cagaac
ttattaa-caagtatctggtgggcggtcggggtgtgggtgcagctgtgggtttgc-tagc
gcttacttagcta------acacacctttcaagtcattagcagcaaattaaggatggata
ttaaatgcagaaac--atgcaacaattaatt-aagtagtttgtgtgtaa-ataagagaaa
gt-------taggtttgtgtttaagtgatatactccat------tttt------ttaatg
ctgca--gtgaataagt----------tagttttttttaattttaatacattacatttac
taatgatgtttacagaagcatttaaattgtataacttttgcctttttctaaaatgcaatt
tcttggtctttagatacccaagtgcttttgttaattgtgtgtcttcaaactttacatcca
ggtaagaaaaacagtacatacaattacagctcttatt--------tcaggtaaaacat--
--ggtaacattgaaaacaata-taggctccataaaat-----tacacacgatttctgaag
a---------------------tattt------------gtgtgtgtgcaag-acacaaa
tagt-------------aaaaaaactaacgcagtttcttaatatctgtcactttttctct
aaagct----aactcgaaataactattcattaaactgtcattttcta-------------
------------------------------------------------------------
------------------------------------------------------------
------------------------------------------------------------
------------------------------------------------------------
------------------------------------------------------------
------------------------------------------------------------
------------------------------------------------------------
------------------------------------------------------------
------------------------------------------------------------
------------------------------------------------------------
------------------------------------------------------------
------------------------------------------------------------
------------------------------------------------------------
------------------------------------------------------------
------------------------------------------------------------
------------------------------------------------------------
------------------------------------------------------------
------------------------------------------------------------
------atccgtcattcactcaacatgtttctgtaataattaagatctttacagtacatg
tgatgactaaaa----------------tcctctgtgtagttaaatataccacacaacta
aatctaca---gagttaaatgtgtatcataaaa----aatgtttcttaaatt--------
tggagaaagtcaattaa--------atgtggtttcagcaaaaatcattatgaaatgtaat
gtaaacctcaatgtaatatgt-----------------------------aaaaatggtg
atgca--------tttatttatttaatt-taaacttaatgacat------------gcaa
agtttgttgca-------------------------------------------------
-----------------aaatga--------------------------------agatg
acaattaaattataaaattt--------
>DNA-2-14_DR|817460
------------------------------------------------------------
------------------------------------------------------------
-----------------------------------aaaagtgctacattcacaaagtagc
ctaagctttatatgctttacata-----attgcaatctagtttattt------atttata
ct--aaaaagtatcaatttgcttcctc--tacttaaaatatacccgtttttatataaaag
t--attttgagtaaaactattgcaatttatttgagtacagagttttgtatgtgggttttg
tgtacaggaaatgttattaaagtgattttaca--cacaatttattagtgcagctgccaat
gtgcggcaggtctgtgcatcaaacttgattttaataaatcggcgttacctc-tttttcat
t-gaccggaac---agatgacagatgcatcatctttactggccggactcggtactaactg
cttgcagcagcggacctgaatggcgaagtccat---------------------------
acgtcaagctaaactgctgactttgcta-gcaggtgaggttttagctttgcgaattgtac
tgtaacg--aagtttgctaacgatat------------------------------ttaa
cctacgctagtttatgttaacgctaactaataataaaaagtgatggtattggt-aaaaaa
aaaatctga----aagttagttttaaaacacttattaggcataacta-------cagaac
ttatt----aagtctctgttgggcggtcggggtgtggatgca-----gggtttgc-tagc
gcttacttagcta------gctcacctt-------------------ttaaggatgactg
ttaaatgcagaaac--atgcaacaattagtt----tagtttacgtttaa-gtgggagaaa
gt-------tatgtttgtatttaggtgatttaatcca-----------aaaaaatttgtg
ctgca--gtgaa---------------taatttatt-----tattttaaattaaaactac
t-----tgtttactgaaa-atttaaattgtataacttttgcctttttctaaaatgcaatt
tcttggtctttagatacccaagtacttttgttaattgtgggtcttcaaactttacatcca
ggtaagaaaaactttacatacaattacagctatgat------------------------
------------------------------------------------------------
------------------------------------------------------------
------------------------------------------------------------
------------------------------------------------------------
------------------------------------------------------------
------------------------------------------------------------
------------------------------------------------------------
------------------------------------------------------------
------------------------------------------------------------
------------------------------------------------------------
------------------------------------------------------------
------------------------------------------------------------
------------------------------------------------------------
------------------------------------------------------------
------------------------------------------------------------
------------------------------------------------------------
------------------------------------------------------------
------------------------------------------------------------
------------------------------------------------------------
------------------------------------------------------------
------------------------------------------------------------
------------------------------------------------------------
------------------------------------------------------------
------------------------------------------------------------
------------------------------------------------------------
------------------------------------------------------------
------------------------------------------------------------
------------------------------------------------------------
------------------------------------------------------------
------------------------------------------------------------
----------------------------
>DNA-2-14_DR|817461
------------------------------------------------------------
------------------------------------------------------------
----------------------------cactgtaaaaagtgctacactcacaaagttg-
----gttctatctactttaaata-----attgcaatctagttaattttatttgttttata
cc--aaaaaaataaaatttgcttcctctttacttaaaatatatcagtttttatataactg
tatattttaaataaaactaatgcaatttatttgagt--agatttttgtacgtggttattg
tgtagaataaatgttataaaagtgagttgacacagacaatttattagagcagctgtcgat
gtg-ggcaa--gtgttcataaaacgtgattttaatagtttggcgtgactcc-tttttcat
t-gcccgggattt-agcaggcagacgcagcttctgcaatgg------tcgacattaactg
ctcccagcagcggatctgattaacacggtaagttgcaaatttagccgaatgataattgta
aagtcatgcaaaactgctgtcttcgctaggcaggtgaggttttagctttgtaaattgtac
tgtagcctcaggtatgttaacagtt-----agactgctctcacatggaaagctaagttgg
ctaacgctaaccaacgctagtttatactaacgattaaaagtgatattattgag-----aa
aaatagtgaaag-----tagttttaaaacacttagtaggtaaaactaacgttg-cagaac
cgattaacaaggtcactggtgggcggtcggggtgtgggg-----gttcagtttgt-tagc
gctaacttagctaaagttagctcac---ctaagtta-taacagcacattaaggatggata
ttaaattcagaaacgtatgcaa----cagtt-aagtagtttgtgtttaacgtaagagaaa
gtataacttaaagtttgtgttttagagatttagtccataag---tttt------ttaatg
ctgcatagtgaataaattacagatttacaatttatttta-c----ttaaattacatttac
tactgatgtttacagaaccatttaaattgtatg-----cacctcattctaaaatgcatgt
tcttggtctttagataccaaagtgattttgttacctgtggatcttcaaacttcacatcca
ggtaaggaaaacattagatacaattacagctataattatttgcaggtaagtaaaacatt-
--ggtaaaattgcaaacaatagtgggctccatagaattaacttacatttgatatctgaag
a---------------------tttttt-----------ttatgtgtgcaacagtaaaaa
cagt------ataa---aaatatcctaatgcagtttcttattatctgtcagtctttcaat
aaagct----aactgataacactgaatcactgaactgtaatttgccagtgacattaaatt
tgaag--aaaaagtcaattaaatgtagctttagcaaaaatttaatgtaaaccttaatgta
atgtgtaaaatggcaatg----tatttatttatttatttaataaaatttgtattatgac-
-gtgcaaagtttggtgcaaaatgaagatgacaattaaattatagaatttgtattctataa
ttttcttatagccgttttcaaacagttttaatatctaaattaaatacacattcttatgct
ttataagttgccaaaataaac-aaaaaaatgtaatacctaaattttaacaattctgtgat
tgacaggaaaccacaatgacatgcactgttacactgagtaaaatcacagttttctttaaa
atttgataactaaaaacacctggaataatgtaattacac---aacctctataacc--ttt
tttattttttaaataaaagttaggtaattttaactaaggtaa-tttttaactgataaact
aaggtgtttcatccatgcatcattctcactggacttttgtaacttcactt----gtagtt
------------------attttctatttagtatttagctatttaatgttgtttggtatc
aaccacctgaactcctgtttcttttt-gtctctaccaatagagttgtgaggaatcagagg
tgcatgcggctgcccacggg-aaaaatttgccatcagcccaacacagtttggattatcat
aggactgtcagaggtttgccaaacctgtcaaatgcatgatggctcctgtttggacttacc
aatgtcctcgacttcaagtatccatcaaaactgtatacatttaagatgtattagagactc
tttgtgggactggacattatgcatccaaaatcttcatcaaaatatgcaaatctcctcact
gagttgccttggatgatttctcaataggatctggtattattaatgtttttatttatgtat
tgtgtatgtgtagccacattaatggcctattttgtagtcactattaaaaggaacattgat
tgatattgaatacatgttatggtctttaatccatcttcccattcttatttaattgttatt
gacaggaaagtctgtttatctgtgtttac----------------------tagtgtata
ttgtgcttacaatatagaaacgaagatttattttctgaggttacagccagaagtcaatta
aattcgtttt-aaatgacatatgcatggttaat-------tttatttagatc--------
---attaagttcataat--------acttaattaaaatgag-------------------
-------tacagtcaacatatagcaatgtataagtaagttaagtttaac-aaaaaaagta
------agtttatctgatttgagtaatt------ttagaaatattatttggctcaactta
attttattgcatttgttttaagcaatgttttagtgttcaaaatactt--aaaaaaggctg
gaagttgaatcaacctaaaacgtccgatgcaaccacttgccttactttttat---aagtt
agatctaagtaaca-ttttttac-agtg
>DNA-2-14_DR|817462
------------------------------------------------------------
------------------------------------------------------------
------------------------------------------------------------
------------------------------------------------------------
------------------------------------------------------------
------------------------------------------------------------
------------------------------------------------------------
------------------------------------------------------------
------------------------------------------------------------
------------------------------------------------------------
------------------------------------------------------------
------------------------------------------------------------
------------------------------------------------------------
------------------------------------------------------------
------------------------------------------------------------
------------------------------------------------------------
------gcagaaacgtatgcaa----cagtt-aagtagtttgtgtttaacgtaagagaaa
gtataacttaaagtttgtgttttagagatttagtccataagttttttt------ttaatg
ctgcatagtgaataaattacagatttacaatttattttaac----ttaaattacatttac
tactgatgtttacagaaccatttaaactgtatg-----cacctcattctaaaatgcatgt
tcttggtctttagataccaaagtgattttgttacctgtggatcttcaaacttcacatcca
ggtaagaaaaacattagatacaactacagctataattatttgcaggcaagtaaaacatt-
--ggtaaaattgcaaacaatagtgggctccatagaattaacctacatttgatatctgaag
tgcaacagtaattttttactg-tttttt-tacacagatattatgtgtgcaacagtaaaaa
cagt------ataa---aaatatcctaatgcagtttcttattatctgtcagtctttcaat
aaagct----aactgataacactgaatcaatgaactgtcatttgccagtgacattaaatt
tgaag--aaaaagtcaattaaatgtagctttagcaaaaatttaatgtaaaccttaatgta
atgtgtaaaatggcaatg----tatttatttatttatttaataaaatttgtattatgac-
-gtgcaaagtttggtgcaaaatgaagatgacatttaaattatagaacttgtattctataa
ttttcatatagccattttcaaacagttttaatatctaaattaaatacacattcttatgct
ttataagttgccaaaataaac--aaaaaatgtaatacctaaattttaacaattctttgat
tgacaggaaaacacaatgacatgcactgttacactgagtaaaatcacagttttctttaaa
atttgataactaaaaacacctggaataatgtaattacac---aacctctataacc--ttt
tttattttttaaatagaagttaggtaattttaactaaggtaa-tttttaactgataaact
aaggtgtttcatccatgcatcattctcactggacttttgtaacttcactt----gtagtt
------------------atttcctattcagtatttagctatttaatgttgtttggtagc
aaccacctgaactcctgtttcttttt-gtctctaccaatagagttgtgaggaatcagagg
tgcatgcggctgcccacggg-aaaaatttgccatcagcccaacacagtttggattatcat
aggactgtcagaggtttgccaaacctgtcaaatgcatgatggctcctgtttggacttacc
gatgtcctcgacttcaagtatccatcaaaactgtatacatttgagatatcttagagactc
tttttgggactggacattatgcatcctaaatcttcatcaaaatatgcaaatctcctcact
gagttgccttggatgatttctcaataggatctggtattattaatgtttttatttatgtat
tgtgtatgtgtagccacattaatggcctattttgtagtcactattaaaaggaacatcgat
tgatattgaatacatgttatggtctttaatccatcttcccattcttatttaattgttatt
gacaggaaagtctgtttatctgtttttac----------------------tagtgtata
ttgtgcttacaatatagaaacgaagatttattttctgaggttacagccagaagtcaatta
aattagtttt-aaatgacatatgcatggttaat-------tttatttagatc--------
---attaagttcataat--------acttaattaaaatgag-------------------
-------tacagtcaacatatagcaatgtataagtaagttaagtttaac-aaaaaaagta
------agtttatctgatttgagtattt------ttagaaatattagttggctcaactta
attttattgcatttgttttaagcaatgttttagtgtttaaaatactt--aaaaaaggctg
gaagttgaatcaacctaaaacgtccaatgcaaccacttgcctcactttttat---aagtt
agatctaagtaaca-ttttttac-agtg
>DNA-2-14_DR|817463
------------------------------------------------------------
------------------------------------------------------------
----------------------------cactgtaaaaagtgctacactcacaaag----
------tctatctactttaaata-----attgcaatctagttaattttatttgttttata
cc--aaaaaaatttaatttgcttcctctttacttaaaatatatcagtttttatataactg
tatattttgaataaaactaatgcaatttatttgagt--agatttttttacgtggttattg
tgtagaataaatgttataaaagtgagttgacacagacaatttattagagcagctgtcgat
gtg-ggcag--gtgttcataaaacgtgatttttatagttttgcgtgactcc-tttttcat
t-gcccgggattt-agcaggcagatgcagcttctgcaatgg------tcgacattaactg
ctcccagcagcggatctgattaacacggtaagttgcaaatttagccgaatgataattgta
aagtcatgcaaaactgctgtcttcgctaggcaggtgaggttttagctttgtaaattgtac
tgtagcctcaggtatgttaacagtt-----agactgctctcacatggaaagctaagttgg
ctaacgctaaccaacgctagtttatgctaatgattaaaagtgatattattgag----aaa
aaatagtgaaag-----tagttttaaaacacttagtaggtataactaacgttg-cagaac
cgattaacaaggtcactggtgggcggtcggggtgtgggg-----gttcagtttgc-tagc
gttaacttagctaaagttagctcac---ctaagtta-tagcagcacattaaggatggata
ttaaatgcagaaac----------------------------------------------
------------------------------------------------------------
------------------------------------------------------------
------------------------------------------------------------
------------------------------------------------------------
------------------------------------------------------------
------------------------------------------------------------
------------------------------------------------------------
------------------------------------------------------------
------------------------------------------------------------
------------------------------------------------------------
------------------------------------------------------------
------------------------------------------------------------
------------------------------------------------------------
------------------------------------------------------------
------------------------------------------------------------
------------------------------------------------------------
------------------------------------------------------------
------------------------------------------------------------
------------------------------------------------------------
------------------------------------------------------------
------------------------------------------------------------
------------------------------------------------------------
------------------------------------------------------------
------------------------------------------------------------
------------------------------------------------------------
------------------------------------------------------------
------------------------------------------------------------
------------------------------------------------------------
------------------------------------------------------------
------------------------------------------------------------
------------------------------------------------------------
------------------------------------------------------------
------------------------------------------------------------
------------------------------------------------------------
------------------------------------------------------------
----------------------------
>DNA-2-14_DR|817464
------------------------------------------------------------
------------------------------------------------------------
------------------------------------------------------------
------------------------------------------------------------
------------------------------------------------------------
------------------------------------------------------------
------------------------------------------------------------
------------------------------------------------------------
------------------------------------------------------------
------------------------------------------------------------
------------------------------------------------------------
------------------------------------------------------------
------------------------------------------------------------
------------------------------------------------------------
------------------------------------------------------------
------------------------------------------------------------
------------------------------------------------------------
------------------------------------------------------------
------------------------------------------------------------
------------------------------------------------------------
------------------------------------------------------------
------------------------------------------------------------
------------------------------------------------------------
------------------------------------------------------------
------------------------------------------------------------
------------------------------------------------------------
------------------------------------------------------------
------------------------------------------------------------
------------------------------------------------------------
------------------------------------------------------------
------------------------------------------------------------
------------------------------------------------------------
------------------------------------------------------------
------------------------------------------------------------
------------------------------------------------------------
------------------------------------------------------------
------------------------------------------------------------
------------------------------------------------------------
------------------------------------------------------------
------------------------------------------------------------
------------------------------------------------------------
------------------------------------------------------------
------------------------------------------------------------
------------------------------------------------------------
------------------------------------------------------------
------------------------------------------------------------
------------------------------------------------------------
------------------------------------------------------------
-------------------------------------------tttaacaaaaaacaata
------aatttatctgacttgagtaatt------ttagaaatattagttggatcaactta
attttgttgcatttcttttaagcaatgttacagtgtttaaaaaacctt-taaaaagcctg
taagttgacccaatctaaaacgtccgacgtagccacttgtctcactttttat---aagtt
agatctaggtaata-ctttttac-agtg
>DNA-2-14_DR|817465
------------------------------------------------------------
------------------------------------------------------------
----------------------------cactgtaaaaagtgctacactcacaaagttg-
----gttctatctactttaaata-----attgcaatctagttaattttatttgttttata
cc--aaaaaaataaaatttgcttcctctttacttaaaatatatcagtttttatataactg
tatattttaaataaaactaatgcaatttatttgagt--agatttttttacttggttattg
tgtagaataaatgttataaaagtgagttgacacagacaatttattagagcagctgtcgat
gtg-ggcag--gtgttcataaaacgtgattttaatagtttggcgtgactcc-tttttcat
t-gcccgggattt-agcaggcagacgcagcttctgcaatgg------tcgacattaactg
ctcccagcagcggatctgattaacacggtaagttgcaaatgtagccgaatgataattgta
aagtcatgcaaaactgctgtcttcgctaggcaggtgaggttttagctttgtaaattgtac
tgtagccttaggtatgttaacagtt-----agactgctctcacatggaaagctaagttgg
ctaacgctaaccaacgctagtttatgctaacgattaaaagtgatattattgag-----aa
aaatagtgaaag-----tagttttaaaacaaatagtaggtataactaacgtta-cagaac
cgattaacaaggtcactggtgggcggtcgggctgtgggg-----gttcagtttgt-tagc
gctaacttagctaaagttagctcac---ctaagtta-tagcagcacattaaggatggata
ttaaatgcagaaac--atgcaa----cagtt-aagtagtgtgtgtttaacgtaagagaaa
gtacaacttaaagtttgtgttttagagatttattccataag-tttttt------ttaatg
ctgcatagtgaagaaattacagatttacaatttattttaac----ttaaattacatttac
tactgatgtttacagaaccatttaaactgtatg-----cacctcattctaaaatgcatgt
tcttggtctttagataccaaagtgattttgttacctgtggatcttcaaacttcacatcca
ggtaagaaaaacattagatacaattactgctataattatttgcaggtaagtaaaacatt-
--ggtaaaattgcaaacaatagtgggctccatagaattaacctacatttgatatctgaag
a---------------------tttttt-----------ttatgtgtgcaacagtaaaaa
cagt--aaaaaaaa---aaatatcctaatgcagtttcttattatctgtcagtctttcaat
aaagct----aactgataacactaaatcactgaactgtcatttgccagtcacattaaatt
tatag--aaaaagtcaattaaatgtagctttagcaaaaaattaatgtaaaccttaatgta
atttgtaaaatggcaatg----tatttatttatttatttaatagaatttgtattatgac-
-gtgcaaagtttggtgcaaaatgaagatgacgattaaattatagaatttgtattctataa
ttttcatatagccattttcaaacagttttaatatctaaattgcatgcacattcttatgct
ttataagttgccaaacttact--aa-----------------------------------
------------------------------------------------------------
------------------------------------------------------------
---------------------aggtaactt--actaaggtaa-tttttaactgataaact
aaggtgtttcatccatgcatcattctcactgcacttttgtaacttcactt----gtagtt
------------------atttcctattcagtatttagctatttaatgttgtttggtatc
aaccacctgaactcctgtttcttttt-gtctctaccaatagagttgtgaggaatcagagg
tgcatgcagctgcccacaag-aaaaatttgccatcagcccaacacagtttggattatcat
aggactgtcagaggtttgccaaacctgtcaaatgcatgatggctcctgtttggacttacc
gatgtcctcgacttcaagtatccatcaaaactgtatacatttcagatatatcagagactc
tttgtggggctggacattatgcatcctaaatcttcatcaaaatatgcaaatctcctcact
gagttgccttagatgatttctcaataggatctggtattattaatgtttttatttatgtat
tgtgtacgtgtagccacattaatggcctattttgtagtcactattaaaaggaacattgat
tgatattgaatacatgttatggtctttaatccatcttcccattcttatttaattgttatt
gacaggaaagtctgtttatctgtttttcc----------------------tagtgtata
ttgtgcttacaatatagaaacgaagatttattttctaaggttacagccagaagttaattg
aattaatttt-aaatcaaatatgcatggttaat-------tttatttagata--------
---attaagttcataat--------acttaattaaaataag-------------------
-------tacagtcaacatatagcaatgtataagtaagttaagtttaac-aaaaaaagta
------agtttatctgatttgagtaatt------ttagaaatattagttggctcaactta
attttattgcatttgttttaagcaatgttttagtgtttaaaatactt--aaaaaaggctg
gaagttgaatcaacctaaaacgtccgatgcaaccacttgcctcactttttat---aagtt
agatctaggtaaca-ttttttac-agtg
>DNA-2-14_DR|896050
------------------------------------------------------------
------------------------------------------------------------
------------------------------------------------------------
------------------------------------------------------------
------------------------------------------------------------
------------------------------------------------------------
-------------------------gttgacacagacaatttattagagcagctgtcaat
gtg-ggcag--gtgttcataaaacgtgattttaatagtttggcgtgactcc-tttttcat
t-gcccgggaatt-agcaggtagacgcagcttctgcaatgg------tcgacattaactg
ctcccagcagcggatctgattaacatggtaagttgcaaatgtagccgaatgataattgta
aagtcatgcaaaactgctgacttcgctaggcaggtgaggttttaactttgtaaattgtac
tgtagcctcaggtatgttaacagtt-----agactgctctcacatggaaagctaagttgg
ctaacgctagtttatgctagtttatgctaacgattaaaagtgatattattgag----aaa
aaatagtgaaag-----tagttttaaaacacttagtaggtataactaacttta-cagaac
cgattaacaaggtcactggtgggcggtcggggtgtgggg-----gttcagtttgt-tagc
gctaacttagctaaagttagctcac---ctaagtta-tagcagcacattaaagatggata
ttaaatgcagaaacgtatggaa----aagtt-tagtagtttgtgtttaacgtaagagaaa
gtataacttaaagtttgtgttttagagatttagtccataag-tttttt------ttaatg
ctgcatagtgaataaattacagatttacaatttattttaac---ttaattttacatttac
tactgatgtttacagaaccatttaaattgtatg-----cacctcattctaaaatgcatgt
tcttggtttttagataccaaagtgattttgttacctgtggatcttcaaacttcacatcca
ggtaagaaaaacattagatacaattacagctataattatttgcaggtaagtaaaacatt-
--ggtaaaattgcaaacaatagtgggctccatagaat-----tacatttgataactgaag
at--------------------tttttttt---------ttatgtgtgcaacagtacaaa
cagt-------aaa---aaatatcctaatgcagtttcttattatctgtcagtctttcact
aaagca----aactgataacagtgaatcactgaactgtcatttgccagtcacattaaatt
tgaag--aaaaagtcaattaaatgtagctttagcaaaaatttaatgtaaaccttaattta
atatgtaaaatggcaatg--------tatttatttatttaataaaatttgtattatgaca
tgtgcaaagtttggtgcaaaatgaagatgacaatgaaattatagaatttgtattctataa
ttttcatatagccattttcaaacagttttaatatctaaattacatacacattcttatgct
ttataagttgccaaaataaac--aaaaaatgtaatacttaaattttaataattctttgat
tgacaagaaaccacaatgacatacactgttacactgagtaaaatcacagtcttctttaaa
atttgataactaaaaacacctggaataatgtaagtacacaaaaacctgtataacc--ttt
tttattttttaaatag---------aagtttaactagggtaattttttaactgataaact
aaggtgtgtcatccatgcatcattctcactgcatttttgtaacttcactt----gtagtt
------------------atttcctatttagtatttagctatttgatgttgtttggtatc
aaccacctaaactcctgtttcttttttgtctccaccaatagagttgtgaggaa-------
------------------------------------------------------------
------------------------------------------------------------
------------------------------------------------------------
---------ctggacattatgcatcctaaatcttcatcaaaatatgcaaatctcctcact
gagttgccttagatgatttctcaataggatctggtattattaatgtttttatttatgtat
tgtgtatgtgtagccacattaatggcctgttttgtagtcactattaaaaggaacacagat
tgacattgaatacatgttatggtctttaatccatcttcccattcttatttaattgttatt
gacaggaaagtctgtttatctgtttttgc----------------------tagtgtata
ttgtgcttacaatatagaaataaagattaattttctgaggttacagccagaagtcaattg
aattaatttt-aaatgacatatgcatggttaat-------tttatttagatc--------
---ataaagttcttaat--------acttaattaaaataag-------------------
-------tacagtcaacatatagcaatgtataagtaagttaagcttaac-aaaaaaagta
------agtttatctgatttgagtaatt------ttagaaatattacttggcgtaactta
attttattgcatttgttttaagcaatgttttagtgtttaaaatactt--aaaaaaggctg
gaagttgaatcaacctaaaacgtccgatgcagccacttgcctcactttttat---aagtt
agatctaggtaaca-ttttttacaagtg
>DNA-2-14_DR|896051
------------------------------------------------------------
------------------------------------------------------------
----------------------------cactgtaaaaagtgctacactcacaaagttg-
----gttctatctactttaaata-----attgcaatctagttaattttatttgttttata
cc--aaaaaaattaaatttgcttcctctttacttaaaatatatcagtttttatataactg
tatattttgaataaaactaatgcaatttatttgagt--agatttttttacgtggttattg
tgtagaataaatgttataaaagtgagttgacacagacaatttattagagcagctgtcgat
gtg-ggcag--gtgttcataaaacgtgatttttatagttttgcgtgactcc-tttttcat
t-gcccgggattt-agcaggcagacgcagcttctgcaatgg------tcgacattaactg
ctcccagcagcggatctgattaacacggtaagttgcaaatttagccgaatgataattgta
aagtcatgcaaaactgctgtctttgctaggcaggtgaggttttagctttgtaaattgtac
tgtagcctcaggtatgttaacagtt-----agactgctctcacatggaaagctaagttgg
ctaacgctaaccaacgctagtttatgctaatgattaaaagtgatattattgag----aaa
aaatagtgaaag-----tagttttaaaacacttagtaggtataactaacgttg-cagaac
cgattaacaaggtcactggtgggcggtcggggtgtgggg-----gttcagtttgc-tagc
gctaacttagctaaagttagctcac---ctaagtta-tagcagcacattaaggatggata
ttaaattcagaaacgtatgcaa----cagtt-aagtagtgtgtgtttaacgtaagagaaa
gtataacttaaagtttgtgttttagagatttagtccataag---tttt------ttaatg
ctgcatagtgaataaattacagatttacaatttattttaac----ttaaattacatttac
tactgatgtttacagaaccatttaaactgtatg-----cacctcattctaaaatgcatgt
tcttggtctttagataccaaagtgattttgttacctgtggatcttcaaacttcacatcca
ggtaagaaaaacattagatacaactacagctataattatttgcaggctagtaaaacatt-
--ggtaaaattgcaaacaatagtgggctccatagaattaacttacatttgatatctgaag
tgcaacagtaattttttactgtttttttttacacagatattatgtgtgcaacagtaaaaa
cagt------ataa---aaatatcctaatgcagtttcttattatctgtcagtctttcaat
aaagct----aactgataacactgaatcactgaactgtcatttgccagtgacattaaatt
tgaag--aaaaagtcaattaaatgtagctttagcaaaaatttaatgtaaaccttaatgta
atgtgtaaaatggcaatg----tatttatttatttatttaataaaatttgtattatgac-
-gtgcaaagtttggtgcaaaatgaagatgacatttaaattatagaacttgtattctataa
ttttcatatagccattttcaaacagttttaatatctaaattaaatacacattcttatgct
ttataagttgccaaaataaac--aaaaaatgtaatacctaaattttaacaattctttgat
tgacaggaaaacacaatgacatgcactgttacactgagtaaaatcacagttttctttaaa
atttgataactaaaaacacatggaataatgtaattacac---aacctctataacc--ttt
tttattttttaaatagaagttaggtaattttaactaaggtaa-tttttaactgataaact
aaggtgtttcatccatgcatcattctcactggacttttgtaacttcactt----gtagtt
------------------atttcctattcagtatttagctatttaatgttgtttggtagc
aaccacctgaactcctgtttcttttt-gtctctaccaatagagttgtgaggaatcagagg
tgcatgcggctgcccacggg-aaaaatttgccatcagcccaacacagtttggattatcat
aggactgtcagaggtttgccaaacctgtcaaatgcatgatggctcctgtttggacttacc
gatgtcctcgacttcaagtatccatcaaaactgtatacatttgagatatattagagactc
tttgtgggactggacattatgcatcctaaatcttcatcaaaatatgcaaatctcctcact
gagttgccttggatgatttctcaataggatctggtattattaatgtttttatttatgtat
tgtgtatgtgtagccacattaatggcctattttgtagtcactattaaaaggaacatcgat
tgatattgaatacatgttatggtctttaatccatcttcccattcttatttaattgttatt
gacaggaaagtctgtttatctgtttttac----------------------tagtgtata
ttgtgcttacaatatagaaacgaagatttattttctgaggttacagccagaagtcaatta
aattagtttt-aaatgacatatgcatggttaat-------tttatttagatc--------
---attaagttcataat--------acttaattaaaatgag-------------------
-------tacagtcaacatatagcaatgtataagtaagttaagtttaac-aaaaaaagta
------agtttatctgatttgagtaatt------ttagaaatattagttggctcaactta
attttattgcatttgttttaagcaatgttttagtgtttaaaatactt--aaaaaaggctg
gaagttgaatcaacctaaaacgtccgatgcaaccacttgcctcactttttat---aagtt
agatctaagtaaca-ttttttac-agtg
>DNA-2-14_DR|896052
------------------------------------------------------------
------------------------------------------------------------
-----------------------t------------------------------------
------------------------------------------------------------
------------------------------------------------------------
------------------------------------------------------------
----------attttat-------------------------------------------
------------------------------------------------------------
------------------------------------------------------------
------------------------------------------------------------
------------------------------------------------------------
------------------------------------------------------------
------------------------------------------------------------
------------------------------------------------------------
------------------------------------------------------------
-----------------------------------------------------------a
caaatt------------------------------------------------------
------------------------------------------------------------
------------------------------------------------------------
------------------------------------------------------------
------------------------------------------------------------
------------------------------------------------------------
--tacataattg------------------------------------------------
------------------------------------------------------------
------------------------------------------------------------
------------------------------------------------------------
------------------------------------------------------------
------------------------------------------------------------
------------------------------------------------------------
------------------------------------------------------------
------------------------------------------------------------
------------------------------------------------------------
------------------------------------------------------------
------------------------------------------------------------
------------------------------------------------------------
------------------------------------------------------------
------------------------------------------------------------
------------------------------------------------------------
------------------------------------------------------------
------------------------------------------------------------
------------------------------------------------------------
------------------------------------------------------------
------------------------------------------------------------
------------------------------------------------------------
------------------------------------------------------------
------------------------------------------------------------
-----------------------------------------------------ccatttc
caaccatagtt-------------------------------------------------
-ttcatgtgtaaattacatac---------------------------------------
--------------taatgttaacgcttcataagttgcaaatataaatagg---------
------------------------------------------------------------
-------------------------------------------------------aaatt
ttacctgaa-------------------
>DNA-2-14_DR|896053
------------------------------------------------------------
------------------------------------------------------------
------------------------------ctgtaaaaagtgctacactcacaaagttg-
----gttctatctactttaaata-----attgcaatctagttaattttatttgttttata
cc--aaaaaaataaaatttgcttcctctttacttaaaatatatcagtttttatataactg
tatattttgaataaaactaatgcaatttatttgagt--agatttttttacgtggttattg
tgtagaataaatgttataaaagtgagttgacacagacaatttattagagcagctgtcgat
gtg-ggcag--gtgttcataaaacgtgattttaatagtttggcgtgactcc-tttttcat
t-gcccgggattt-agcaggcagacgcagcttctgcaatgg------tcgacattaactg
ctcccagcagcggatctgattaacacggtaagttgcaaatttagccgaatgataattgta
aagtcatgcaaaactgctgtcttcgctaggcaggtgaggtcttagctttgtaaattgtac
tgtagcctcaggtatgttaacagtt-----agactgctctcacatgaaaagctaagttgg
ctaacgctaaccaacgctagtttatgctaacgattaaaagtgatattattgag-----aa
aaatagtgaaag-----tagttttaaaacaaatagtaggtataactaacgtta-cagaac
cgattaacaaggtcactggtgggcggtcggggtgtgggg-----gttcagtttgt-tagc
gctaacttagctaaagttagctcac---ctaagtta-tagcagcacattaaggatggata
ttaaatgcagaaacatatgcaa----cagtt-aagtagtgtgtgtttaacgtaagagaaa
gtacaacttaaagtttgtgttttagagatttattccataag--ttttt------ttaatg
ctgcatagtgaataaattacagatttacaatttattttaac----ttaaattacatttac
tactgatgtttacagaaccatttaaattgtatg-----cacctcattctaaaatgcatgt
tcttggtctttagataccaaagtgattttgttacctgtggatcttcaaacttcacatcca
ggtaagaaaaacattagatacaattacagctataattatttgcaggtaagtaaaacatt-
--ggtaaaattgcaaacaatagtgggctccatagaattaacttacatttgatatctgaag
a---------------------tttttt-----------ttatgtgtgcaacagtaaaaa
cagt------ataa---aaatatcctaatgcagtttcttattatctgtcaatctttaaat
aaagct----aactgataacactgaatcactgaactgtcatttgccagtcacattaaatt
tatag--aaaaagtcaattaaatgtagctttagcaaaaaaattatgtaaaccttaatgta
atttgtaaaatggcaatg----tatttatttatatatttaatagaatttgtattatgac-
-gtgcaaagtttggtgcaaaatgaagatgacgattaaattatagaatttgtattctataa
ttttcatatagccattttcaaacagttttaatatctaaattacatacacattcttatgct
ttataagttgccaaaataaac--aaaaaatgtaatacctaaattttaataattctttgat
tgacaggaaaccacaatgacatacatcaatacactgagtaaaatcacagttttctttaaa
atttgataactaaaaacacctggaataatgtaattacacaataacctgtataacc--ttt
tttattttttaaatataagttaggtaattttaactacggtaa-tttttaactgataaact
aaggtgtttcatccatgcatcattctcactgcacttttgtaacttcactt----gtagtt
------------------attttctattcagtatttagctatttaatgttgtttggtatc
aaccacctaaactcctgtttcttttt-gtctctaccaatagagttgtgaggaatcagagg
tgcatgcagctgcccacaag-aaaattttgccatcagcccaacacagtttggattatcat
aggactgtcagaggtttgccaaacctgtcaaaagcatgatggctcctgtttggacttacc
gatgtcctcgacttcaagtatccatcaaaactgtatacatttgagatatattagagactc
tttgtgggactggacattatgcatcctaaatcttcatcaaaatatgcaaatctcctcact
tagttgccttagatgatttctcaataggatctggtattattaatgtttttatttatgtat
tgtgtacgtgtagccacattaatggcctattttgtagtcactattaaaaggaacatcgat
tgatattgaatacatgttatggtctttaatccatcttcccattcttatttaattgttatt
gacaggaaagtctgtttatctgtttttac----------------------tagtgtata
ttgtgcttacaatatagaaacgaagatttattttctgaggttacagccagaagtcaattg
aattcatttt-aaatcacatatgcatggttaat-------tttatttagata--------
---attaagttcataat--------acttaattaaaataag-------------------
-------tacagtcaacatatagcaatgtataagtaagttaagtttaac-aaaaaaagta
------agtttatctgatttgagtaatt------ttagaaatattagttggctcaactta
attttattgcatttgttttaagcaatgttttagtgtttaaaatactt--aaaaaaggctg
gaagttgaatcaacctaaaacgtccgatgcaaccacttgcctcactttttat---aagtt
agatctaggtaaca-ttttttac-agtg
>DNA-2-14_DR|896054
------------------------------------------------------------
------------------------------------------------------------
----------------------------cactgtaaaaagtgctacactcacaaagttg-
----gttctatctactttaaata-----attgcaatctagttaattttatttgttttata
cc--aaaaaaataaaatttgcttcctctttacttaaaatatatcagtttttatataactg
tatattttgaataaaactaatgcaatttatttgagt--agatttttttacgtggttattg
tgtagaataaatgttataaaagtgagttgacacagacaatttcttagagcagctgtcgat
gtg-ggcag--gtgttcataaaacgtgattttaatagtttggcgtgactcc-tttttcat
t-gcccgggattt-agcaggcagacgcagcttctgcaatgg------tcgacattaactg
ctcccagcagcggatctgattaacacggtaagttgcaaatgtagccgaatgataattgta
aagacatgcaaaactgctgtcttcgctaggcaggtgaggttttagctttgtaaattgtac
tgtagccttaggtatgttaacagtt-----agactgctctcacatggaaagctaagttgg
ctaacgctaaccaacgctagtttatgctaacgattaaaagtgatattattgag-----aa
aaatagtgaaag-----tagttttaaaacaaatagtaggtataactaacgtta-cagaac
cgattaacaaggtcactggtgggcggtcgggctgtgggg-----gttcagtttgt-tagc
gctaacttagctaaagttagctcac---ctaagtta-tagcagcacattaaggatggata
ttaaatgcagaaacatatgcaa----cagtt-aagtagtttgtgtttaacgtaagagaaa
gtacaacttaaagtttgtgttttagagatttagtccataagttttttt------ttaatg
ctgcatagtgaataaattacagatttacaatttattttaac----ttaaattacatttac
tg---atgtttacagaaccatttaaactgtatg-----cacctcattctaaaatgcatgt
tcttggtctttagataccaaagtgattttgttacctgtggatcttcaaacttcacatcca
ggtaagaaaaacattagatacaattacagctataattatttgcaggtaagtaaaacatt-
--ggtaaaattgcaaacaatagtgggctccatagaattaacctacatttgatatctgaag
a---------------------tttttt-----------ttatgtgtgcaacagtaaaaa
cagt---aaaaaaa---aaatatcctaatgcagtttcttattatctgtcagtctttcaat
aaagct----aactgataacactaaatcactgaactgtcatttgccagtcacattaaatt
tatag--aaaaagtcaattaaatgtagctttagcaaaaaaataatgtaaaccttaatgta
atttgtaaaatggcaatg----tatttatttatttatttaatagaatttgtattatgac-
-------------gtgcaaaatgaagatgacgattaaattatagaatttgtattctataa
ttttcatatagccattttcaaacagttttaatatctaaattgcatgcacattcttatgct
ttataagttgccaaacttact--aa-----------------------------------
------------------------------------------------------------
------------------------------------------------------------
---------------------aggtaactt--actaaggtaa-tttttaactgataaact
aaggtgtttcatccatgcatcattctcactgcacttttgtaacttcactt----gtagtt
------------------atttcctattcagtatttagctatttaatgttgtttggtatc
aaccacctaaactcctgtttcttttt-gtctctaccaatagagttgtgaggaatcagagg
tgcatgcagctgcccacaag-aaaaatttgccatcagcccaacacagtttggattatcat
aggactgtcagaggtttgccaaacctgtcaaatgcatgatggctcctgtttggacttacc
gatgtcctcgacttcaagtatccatcaaaactgtatacatttgagatatatcagagactc
tttgtggggctggacattatgcatcctaaatcttcatcaaaatatgcaaatctcctcact
gagttgccttagatgatttctcaataggatctggtattattaatgtttttatttatgtat
tgtgtacgtgtagccacattaatggcctattttgtagtcactattaaaaggaacattgat
tgatattgaatacatgttatggtctttaatccatcttcccattcttatttaattgttatt
gacaggaaagtctgtttatctgtttttac----------------------tagtgtata
ttgtgcttacaatatggaaacgaagatttattttctaaggttacagccagaagttaattg
aattcatttt-aaatcaaatatgcatggttaat-------tttatttagata--------
---attaagttcataat--------acttaattaaaataag-------------------
-------tacagtcaacatatagcaatgtataagtaagttaagtttaac-aaaaaaagta
------agtttatctgatttgagtaatt------ttagaaatattagttggctcaactta
attttattgcatttgttttaagcaatgttttagtgtttaaaatactt--aaaaaaggctg
gaagttgaatcaacctaaaacgtccgatgcaaccacttgcctcactttttat---aagtt
agatctaggtaaca-ttttttac-agtg
>DNA-2-14_DR|989528
------------------------------------------------------------
------------------------------------------------------------
----------------------------cactgtaaaaagtgctacactcacaaagttg-
----gttctatctactttaaata-----attgcaatctagttaattttatttgttttata
cc--aaaaaaataaaatttgcttcctctttacttaaaatatatcagtttttatataactg
tatattttgaataaaactaatgcaatttatttgagt--agatttttgtatgtggttattg
tgtagaataaatgttataaaagtgagttgacacagacaatttattagagcagctgtcgat
gtg-ggcag--gtgttcataaaacgtgattttaatagtttggcgtgactcc-tttttcat
t-gcccgggattc-agcaggcagacgcagcttctgcaatgg------tcgacattaactg
ctcccagcagcggatctgattaacacggtaagttgcaaatttagccgaatgataattgta
aagtcatgcaaaactgctgtcttcgctaggcaggtgaggttttagctttgtaaattgtac
tgtagcctcaggtatgttaacagtt-----agactgctctcacatggaaagctaagttgg
ctaacgctaaccaacgctagtttatgctaacgattaaaagtgatattattgag----aaa
aaatagtgaaag-----tagttttaaaacacttagtaggtataactaacgttg-cagaac
cgattaacaaggtcactggtgggcggtcggggtgtgggg-----gttcagtttgt-tagc
gctaacttagctaaagttagctcac---ctaagtta-tagcagcacattaaggatggata
ttaaatgcagaaacatatgcaa----cagtt-aagtagtttgtgtttaacgtaagagaaa
gtataacttaaagtttgtgttttagagatttagtccataag---tttt------ttaatg
ctgcatagtgaataaattacagatttacaatttattttaac----ttaaattacatttac
tactgatgtttacagaaccatttaaattgtatg-----cacctcattctaaaatgcatgt
tcttggtctttagataccaaagtgattttgttacctgtggatcttcaaacttcacatcca
ggtaagaaaaacattagatacaattacagctataattatttgcaggtaagtaaaacatt-
--ggtaaaattgcaaacaatagtgggctccatagaattaacttacatttgatatctgaag
a---------------------ttttt------------ttatgtgtgcaacagtaaaaa
cagt-----attaa---aaatatcctaatgcagtttcttattatcttttagtctttcaat
aaagct----aactgataacactgaatcactgaactgtcatttgccagtgacattaaatt
tgaag----aaagtcaattaaatgtagctttagcaaaaatttaatgtaaaccttaatgta
atatgtaaaatggcaatgtatttatttatttatttatttaataaaatttgtattatgac-
-gtgcaaagtttggtgaaaaatgaagatgacaattaaattatagaatttgtattctctaa
ttttcatatagccattttcaaacagttttaatatctaaattacatacacatt---atgct
ttataagttgtcaaaataaac--aaaaaatgtaatacctaaattttaacaattctttgat
tgacaggaaaccacaatgacatgcactgttacactgagtaaaatcacagttttctttaaa
atttgataactaaaaacacctggaataatgtaattacac---aacctctataacc-tttt
tttattttttaaatagaagttaggtaattttaactaaggtaa-tttttaactgataaact
aaggtgtttcatccatgcatcattctcactggacttttgtaacttcactt----gtagtt
------------------attttctatttagtatttagctatttaatgttgtttggtagc
aaccacctgaactcctgtttcttttt-gtctctaccaatagagttgtgaggaatcagagg
tgcatgcggctgcccacagg-aaaaatttgccatcagcccaacacagtttggattatcat
aggactgtcagaggtttgccaaacctgtcaaatgcatgatggctcctgtttggacttacc
aatgtcctcgacttcaagtatccatcaaaactgtatacatttgagatatattagagactc
tttgtgggactggacattatgcatcctaaatcttcatcaaaatatgcaaatctcctcact
gagttgccttggatgatttctcaataggatctggtattattaatg-ttttatttatgtat
tgtgtatgtgtagccacattaatggcctattttgtagtcactattaaaaggaacatcgat
tgatattgaatacatgttatggtctttaatccatcttcccattcttatttaattgttatt
gacaggaaagtctgtttatctgtttttac----------------------ttgtgtata
ttgtgcttacaatatagaaacgaagatttattttctgaggttacagccagaagtcaatta
aattcgtttt-aaatgacatatgcatggttaat-------tttatttagatc--------
---attaagttcataat--------acttaaataaaacgag-------------------
-------tacagtcaacatatagcaatgtataagtaagttaagtttaac-aaaaaaagta
------agtttgtctgatttgagtaatt------ttagaaatattagttggctcaactta
attttattgcatttgttttaagcaatgttttagtgtttaaaatactt--aaaaaaggctg
gaagttgaatcaacctaaaacgtccgatgcaaccacttgcctcactttttat---aagtt
agatctaagtaaca-ttttttac-agtg
>DNA-2-14_DR|989529
------------------------------------------------------------
------------------------------------------------------------
----------------------------cactgtaaaaagtgctacactcacaaagttg-
----gttctatctactttaaata-----attgcaatctagttaattttatttgttttata
cc-aaaaaaaataaaatttgcttcctctttacttaaaatatatcagtttttatataactg
tatattttgaataaaactaatgcaatttatttgagt--agatttttgtacgtggttattg
tgtagaataaatgttataaaagtgagttgacacagacaatttattagagcagctgtcgat
gtg-ggcag--gtgttcataaaacgtgattttaatagtttggcgtgactcc-tttttcat
t-gcccaagattt-agcaggcagacgcagcttctgcaatgg------tcgacat-aactg
ctcccagcagcggatctgattaacacggtaagttgcaaacgtagctgaataataatcgta
aagtcacgcaaaactgctgtcttcgctaggcaggtgaggttttagctttgtaaattgtac
tgtagcctcaggtatgttaacaaat-----agactgctctcacatggaaagctaagttgg
ctaacgctaaccaacgctagtttatgctaacgattaaaagtgatattattgag-----aa
aaatagtgaaag-----tagttttaaaacacttagtaggtataactaacgtta-cagaac
cgattaacaaggtcactggtgggcggtcggggtgtgggg-----gttcagtttgt-tagc
gctaacttagctaaagttatctcacagccgaagtta-tagcagcacattaaggatggata
ttaaatgcagaaacgtatgcaa----cagtt-aagtagtgtgtgtttaacgtaagagaaa
gtataacttaaagtt--tgttttagagatttagtccataag---tttt------ttaatg
ctgcatagtgaataaattacagatttacaatttattttaac----ttaaattacatttac
tactgatgtttacagaaccatttaaattgtatg-----cacctcattctaaaatgcatgt
tcttggtctttagataccaaagtgattttgttacctgtggatcttcaaacttcacatcca
ggtaagaaaaacattagatacaattacagctataattatttgcaggtaagtaaaacatt-
--ggtaaaattgcaaacaatagtgggctccatagaattaacttacatttgatatctgaag
a---------------------tttttt-----------ttatgtgtgcaacagtaaaaa
cagt----aaaaaa---aaatatcctaatgcagtttcttattatctgtcagtctttcaat
aaagct----aactgataacactgaatcactgaactgtcatttgccagtcacattaaatt
tgaag--aaaaagtcaattaaatgtagctttagca-aaattttatgtaaaccttaatgta
atgtgtaaaatggcaatg--------tatttatttatttaataaaatttttattatgac-
-gtgcaaagtttggtgcaaaatgaagataaaaattaaattatagaatttgtattctataa
ttttcatatagccattttcaaacagttttaatatctaaataacatacacattcttatgct
ttataagttgccaaaataaac--aaaaaatgtaatacctaaattttaataattttttgat
tgacaggaaaccacaatgacatacactgttacactgagtaaaatcacagttttctttaaa
atttgataactaaaaacacctggaataatgtaaatacacaataacctgtataacc-tttt
tttattttttaaatagtagttaggtaattttaactaaggtaa-tttttaactgataaact
aaggtgtttcatccatgcatcattctcactgcacttttgtaacttcactt----gtagtt
------------------atttcttatttagtatttagctatttaatgttgtttggtagc
aaccacctaaactcctgtttcttttt-gtctctaccaatagagttgtgaggaatcagagg
tgcatgcggctgcccacggg-aaaaatttgccatcagcccaacacagtttggatt-----
-----------------------------aaatgcatgatggctcctgtttggacttacc
gatgtcctcgacttcaagtatccattaaaactgtatacagttgagatatatcagagactc
tttgtgggactggacattatgcatcctaaatcttcatcaaagtatgcaattctcctcact
gagttgccttagatgatttctcaataggatctggtattattaatgtttttatttatgtat
tgtgtacgtgtagccacattaatggcctgttttgttgtcactattaaaaggaacaccgat
tgacattgaatacatgttatagtctttaatccatcttcccattcttatttaattgttatt
gacaggaaagtctgttgatctgtttttac----------------------tagtgtata
ttgtgcttacaatatagaaatgaagatttattttctgaggttacagccagaagtcaatta
aattcgtttt-aaatgacatatgcatggttaat-------tttatttagatc--------
---attaagttcataat--------acttaattaaaataag-------------------
-------tacagtcaacatatagcaatgtataagtaagttaagtttaac-aaaaaaagta
------agtttatctgatttgagtaatt------ttagaaattttagttggctcaactta
attttattgcatttgttttaagcaatgttttagtgtttaaaatactt--aaaaaaggctg
gaagttgaatcaacctaaaacgtccgatgcagccacttgcctcactttttat---aagtt
agatctaggtaaca-ttttttac-agtg
>DNA-2-14_DR|989530
------------------------------------------------------------
------------------------------------------------------------
----------------------------cactgtagaaagtgctaaactcacaaagtag-
----gttttatatactttatata-----atttcaatctagtttattttatttgtttttta
cc-agaaatatatttatttgcttcctctttacttaaaatatatacgtttttatataacag
tttactttgaataaaactaatgcaatttatttgagt--agatttttgtatgtggttattg
tgtagaataaatgttataaaagtgagttgacacagacaatttattagagcagctgtcgat
gtgtggcaggtctgttcatcaaatgtgattttaataatttggcgtgacccc-tttttcac
t-gcccgggacttt-gcaggcatatgcagcatcttcaatgg------tcgacactaactg
ctggcagcagcggatc-----aacacagtaagttgcaaattttgctgattgataatagta
aagtcatgctaaactgccctcttcgctagacaggtgaggttttagcttggtaaattgtat
tgta--------------------------------------------------------
------------------------------------------------------------
------------------------------------------------------------
------------------------------------------------------------
------------------------------------------------------------
---------------------------cgtc-aggtagactgctctcac-atg---gaaa
g-----------------------------------------------------------
------------------------------------------------------------
------------------------------------------------------------
------------------------------------------------------------
------------------------------------------------------------
------------------------------------------------------------
------------------------------------------------------------
------------------------------------------------------------
------------------------------------------------------------
------------------------------------------------------------
------------------------------------------------------------
------------------------------------------------------------
------------------------------------------------------------
------------------------------------------------------------
------------------------------------------------------------
------------------------------------------------------------
------------------------------------------------------------
------------------------------------------------------------
------------------------------------------------------------
------------------------------------------------------------
------------------------------------------------------------
------------------------------------------------------------
------------------------------------------------------------
------------------------------------------------------------
------------------------------------------------------------
------------------------------------------------------------
------------------------------------------------------------
------------------------------------------------------------
------------------------------------------------------------
------------------------------------------------------------
------------------------------------------------------------
------------------------------------------------------------
------------------------------------------------------------
------------------------------------------------------------
------------------------------------------------------------
----------------------------
>DNA-2-14_DR|1075102
------------------------------------------------------------
------------------------------------------------------------
----------------------------cactgtaaaaagtgctacactcacaaagttg-
----gttctatctactttaaata-----attgcaatctagttaattttatttgttttata
cc--aaaaaaattaaatttgcttcctctttacttaaaatatatcagtttttatataactg
tatattttgaataaaactaatgcaatttatttgagt--agatttttttacgtggttattg
tgtagaataaatgttataaaagtgagttgacacagacaatttattagagcagctgtcgat
gtg-ggcag--gtgttcataaaacgtgatttttatagttttgcgtgactcc-tttttcat
t-gcccgggattt-agcaggcagacgcagcttctgcaatgg------tcgacattaactg
ctcccagcagcggatctgattaacacggtaagttgcaaatttagccgaatgataattgta
aagtcatgcaaaactgctgtcttcgctaggcaggtgaggttttagctttgtaaattgtac
tgtagcctcaggtatgttaacagtt-----agactgctctcacatggaaagctaagttgg
ctaacgctaaccaacgctagtttatgctaatgattaaaagtgatattattgag----aaa
aaatagtgaaag-----tagttttaaaacacttagtaggtataactaacgttg-cagaac
cgattaacaaggtcactggtgggcggtcggggtgtgggg-----gttcagtttgc-tagc
gctaacttagctaaagttagctcac---ctaagtta-tagcagcacattaaggatggata
ttaaatgcagaaacgtatgcaa----cagtt-aagtagtttgtgtttaacgtaagagaaa
gtataacttaaagtttgtgttttagagatttagtccataag---tttt------ttaatg
ctgcatagtgaataaattacagatttacaatttattttaac----ttaaattacatttac
tactgatgtttacagaaccatttaaactgtatg-----cacctcattctaaaatgcatgt
tcttggtctttagataccaaagtgattttgttacctgtggatcttcaaacttcacatcca
ggtaagaaaaacattagatacaactacagctataattatttgcaggctagtaaaacatt-
--ggtaaaattgcaaacaatagtgggctccatagaattaacttacatttgatatctgaag
tgcaacagtaattttttactg-ttttttttacacagatattatgtgtgcaacagtaaaaa
cagt------ataa---aaatatcctaatgcagtttcttattatctgtcagtctttcaat
aaagct----aactgataacactgaatcactgaactgtcatttgccagtgacattaaatt
tgaag--aaaaagtcaattaaatgtagctttagcaaaaatttaatgtaaaccttaatgta
atgtgtaaaatggcaatg----tatttatttatttatttaataaaatttgtattatgac-
-gtgcaaagtttggtgcaaaatgaagatgacatttaaattatagaacttgtattctataa
ttttcatatagccattttcaaacagttttaatatctaaattaaatacacattcttatgct
ttataagttgccaaaataaac--aaaaaatgtaatacctaaattttaacaattctttgat
tgacaggaaaacacaatgacatgcactgttacactgagtaaaatcacagttttctttaaa
atttgctaactaaaaacacctggaataatgtaattacac---aacctctataacc--ttt
tttattttttaaatagaagttaggtaattttaactaaggtaa-tttttaactgataaact
aaggtgtttcatccatgcatcattctcactggacttttgtaacttcactt----gtagtt
------------------atttcctattcagtatttagctatttaatgttgtttggtagc
aaccacctgaactcctgtttcttttt-gtctctaccaatagagttgtgaggaatcagagg
tgcatgcggctgcccacggg-aaaaatttgccatcagcccaacacagtttggattatcat
aggactgtcagaggtttgccaaacctgtcaaatgcatgatggctcctgtttggacttacc
gatgtcctcgacttcaagtatccatcaaaactgtatacatttaagatgtattagagactc
tttgtgggactggacattatgcatcctaaatcttcatcaaaatatgcaaatctcctcact
gagttgccttggatgatttctcaataggatctggtattattaatgtttttatttatgtat
tgtgtatgtgtagccacattaatggcctattttgtagtcactattaaaaggaacatcgat
tgatattgaatacatgttatggtctttaatccatcttcccattcttatttaattgttatt
gacaggaaagtctgtttatctgtttttac----------------------tagtgtata
ttgtgcttacaatatagaaacgaagatttattttctgaggttacagccagaagtcaatta
aattagtttt-aaatgacatatgcatggttaat-------tttatttagatc--------
---attaagttcataat--------acttaattaaaatgag-------------------
-------tacagtcaacatatagcaatgtataagtaagttaagtttaac-aaaaaaagta
------agtttatctgatttgagtaatt------ttagaaatattagttggctcaactta
attttattgcatttgttttaagcaatgttttagtgtttaaaatactt--aaaaaaggctg
gaagttgaatcaacctaaaacgtccgatgcaaccacttgcctcactttttat---aagtt
agatctaagtaaca-ttttttac-agtg
>DNA-2-14_DR|1075103
------------------------------------------------------------
------------------------------------------------------------
----------------------------cactgtaaaaagtgctacactcacaaagttg-
----gttctatctactttaaata-----attgcaatctagttaattttatttgttttata
cc--aaaaaaataaaatttgcttcctctttacttaaaatatatcagtttttatataactg
tatattttaaataaaactaatgcaatttatttgagt--agatttttgtacgtggttattg
tgtagaataaatgttataaaagtgagttgacacagacaatttattagagcagctgtcgat
gtg-ggcag--gtgttcataaaaagtgattttaatagtttggcgtgactcc-tttttcat
t-gcccgggattt-agcaggcagacgcagcttctgcaatgg------tcgacattaactg
ctcccagcagcggatctgattaacacggtaagttgcaaatttagccgaatgataattgta
aagtcatgcaaaactgctgtcttcgctaggcaggtgaggttttagctttgtaaattgtac
tgtagcctcaggtatgttaacagtt-----agactgctctcacatggaaagctaagttgg
ctaacgctaaccaacgctagtttatactaacgattaaaagtgatattattgag-----aa
aaatagtgaaag-----tagttttaaaacacttagtaggtaaaactaacgttg-cagaac
cgattaacaaggtcactggtgggcggtcggggtgtgggg-----gttcagtttgt-tagc
gctaacttagctaaagttagctcac---ctaagtta-tagcagcacattaaggatggata
ttaaattcagaaacgtatgcaa----cagtt-aagtagtttgtgtttaacgtaagagaaa
gtataacttaaagtttgtgttttagagatttagtccataag---tttt------ttaatg
ctgcatagtgaataaattacagatttacaatttattttaac----ttaaattacatttac
tactgatgtttacagaaccatttaaattgtatg-----cacctcattctaaaatgcatgt
tcttggtctttagataccaaagtgattttgttacctgtggatcttcaaacttcacatcca
ggtaagaaaaacattagatacaattacagctataattatttgcaggtaagtaaaacatt-
--ggtaaaattgcaaacaatagtgggctccatagaattaacttacatttgatatctgaag
at--------------------tttttt-----------ttatgtgtgcaacagtaaaaa
cagt------ataa---aaatatcctaatgcagtttcttattatctgtcagtctttcaat
aaagct----aactgataacactgaatcactgaactgtcatttgccagtgacattaaatt
tgaag--aaaaagtcaattaaatgtagctttagcaaaaatttaatgtaaaccttaatgta
atgtgtaaaatggcaatg----tatttatttatttatttaataaaatttgtattatgac-
-gtgcaaagtttggtgcaaaatgaagatgacaattaaattatagaatttgtattctataa
ttttcttatagccgttttcaaacagttttaatatctaaattaaatacacattcttatgct
ttataagttgccaaaataaac-aaaaaaatgtaatacctaaattttaacaattctgtgat
tgacaggaaaccacaatgacatgcactgttacactgagtaaaatcacagttttctttaaa
atttgataactaaaaacacctggaataatgtaattacac---aacctctataacc-tttt
tttattttttaaataaaagttaggtaattttaactaaggtaa-ttttta-ctgataaact
aaggtgtttcatccatgcatcattctcactggacttttgtaacttcactt----gtagtt
------------------attttctatttagtatttagctatttaatgttgtttggtagc
aaccacctgaactcctgtttcttttt-gtctctaccaatagagttgtgaggaatcagagg
tgcatgcggctgcccacggg-aaaaatttgccatcagcccaacacagtttggattatcat
aggactgtcagaggtttgccaaacctgtcaaatgcatgatggctcctgtttggacttacc
gatgtcctcgacttcaagtatccatcaaaactgtatacatttaagatgtattagagactc
tttgtgggactggacattatgcatccaaaatcttcatcaaaatatgcaaatctcctcact
gagttgccttggatgatttctcaataggatctggtattattaatgtttttatttatgtat
tgtgtacgtgtagccacattaatggcctattttgtagtcactattaaaaggaacattgat
tgatattgaatacatgttatggtctttaatccatcttcccattcttatttaattgttatt
gacaggaaagtctgtttatctgtgtttac----------------------tagtgtata
ttgtgcttacaatatagaaacgccgatttattttctgaggttacagccagaagtcaatta
aattcgtttt-aaatgacatatgcatggttaat-------tttatttagatc--------
---attaagttcataat--------acttaattaaaatgag-------------------
-------tacagtcaacatatagcaatgtataagtaagttaagtttaac-aaaaaaagta
------agtttatctgatttgagtaatt------ttagaaatattatttggctcaactta
attttattgcatttgttttaagcaatgttttagtgtttaaaatactt--aaaaaaggctg
gaagttgaatcaacctaaaacgtccgatgcaaccacttgcctcactttttat---aagtt
agatctaagtaaca-ttttttac-agtg
>DNA-2-14_DR|1075104
------------------------------------------------------------
------------------------------------------------------------
------------------------------------------------------------
------------------------------------------------------------
------------------------------------------------------------
------------------------------------------------------------
------------------------------------------------------------
------------------------------------------------------------
------------------------------------------------------------
------------------------------------------------------------
------------------------------------------------------------
------------------------------------------------------------
------------------------------------------------------------
------------------------------------------------------------
------------------------------------------------------------
------------------------------------------------------------
------------------------------------------------------------
------------------------------------------------------------
ctgcatagtgaataaattacagatttacaatttattttaac----ttaatttaaattcac
tactgatgtttacagaaccatttaaattgtatg-----caccttattctaaaatgcattt
ttttggtctttagataccaaagtgattttgttacctgtggatcttcaaacttcacatcca
ggtaagaaaaacattagatacaattacagatataattatttgcaggtaagtaaaacatta
acagtaaaattgcaaacaatagtgggctccatagaat-----tacatttgatatctgaag
a---------------------ttttt------------ttatgtgtgcaacagtaaaaa
cagt------aaaa---aaatgtcctaatgcagtttcttattatctgtcagtcttttact
aaagct----aactgataacagtgactcactgaactgtcatttgccagtcacattaaatt
tgaaaaaaaaaagtcaattaaatgtagctttagcaaaaatttaatgtaaaccttaatgta
atatgtaaaatggcaatg--------tatttatttatttaataaaatttgtattatgaca
tgtgcaaagtttggtgcaaattgaagatgacaattaaattatagaatttgtattctatat
ttttcatatagccattttcaatcagttttaatatctaaattacatacacattcttatgct
ttataagttgccaaaataaac--taaaaatgtaatacctaaatttttataattctttgat
tgacaggaaaccacaatgacatacactgttacactgagtaaaatcacagttttctttaaa
atttgataactaaaaacacctggaataatgtaagtacacaataacctgtataacc--ttt
tttattttttaaatag---------aagtttaactaaggtaa-tttttaactgataaact
aaggtgtttcatccatgcatcattctcactgcacttttgtaactttactt----gtagtt
------------------atttcctatttagtatttagctatttaatgttgtttggtatc
aatcacctgaactcctgtttcttttttgtctccaccaatagagttgtgaggaatcagagg
tgcatgcggctgcccacggg-aaaaatttgccatcaggccaacacagtttggattatcat
aggactgtcagaggtttgccaaacctgtcaaatgcatgatgactcctgtttggacttact
gatgtcctcgacttcaagtatccatcaaaactgtatacatatgagatatatcagagactc
tttgtgggactggacattatgcatcctaaatcttcatcaaaatatgcaaatctcctcact
gagttgccttagatgatttctcaataggatctgttattattaatgtttttatttatgtat
tgtgtatgtgtagccacattaatggcctgttttgtagtcactattaaaaggaacaccgat
tgacattgaatgcatgttatggtctttaatccatcctcccattcttatttaattgttatt
gacaggaaagtctgtttatctgtttttac----------------------ttgtgtata
ttgtgcttacaatatagaaatgaagatttattttctgaggttacagccagaagtcaattg
aattcatttt-aaatgacatatgcatggttaat-------tttatttagatc--------
---attaagttcttaat--------acttaattaaaataag-------------------
-------tacaatcaacatatagcaatgtataagtaagttaagtttaac-aaaaaaagta
------agtttatctgattttagtaatt------ttagaaatattagttggctcaactta
attttattgcatttgttttaagcaatgttttagtgtttaaaatactt--aaaaaaggctg
gaagttgaatcaacctaaaacgtccgatgcagccacttgcctcactttttat---aagtt
agatctaggtaaca-ttttttac-agtg
>DNA-2-14_DR|1075105
------------------------------------------------------------
------------------------------------------------------------
----------------------------cactgtaaaaagtgctacactcacaaagttg-
----gttctatctactttaaata-----attgcaatctagttaattttatttgttttata
cc--aaaaaaataaaatttgcttcctctttacttaaaatatatcagtttttatataactg
tatattttgaataaaactaatgcaatttatttgagt--agatttttttacgtggttattg
tgtagaataaatgttataaaagtgagttgacacagacaatttattagagcagctgtcgat
gtg-ggcag--gtgttcataaaacgtgattttaatagtttggcgtgactcc-tttttcat
t-gcccgggattt-agcaggcagacgcagcttctgcaatgg------tcgacattaactg
ctcccagcagcggatctgattaacacggtaagttgcaaatgtagccgaatgataattgta
aagtcatgcaaaactgctgtcttcgctaggcaggtgaggttttagctttgtaaattgtac
tgtagccttaggtatgttaacagtt-----agactgctctcacatggaaagctaagttgg
ctaacgctaaccaacgctagtttatgctaacgattaaaagtgatattattgag-----aa
aaatagtgaaag-----tagttttaaaacaaatagtaggtataactaacgtta-cagaac
cgattgacaaggtcactggtgggcggtcgggctgtgggg-----gttcagtttgt-tagc
gctaacttagctaaagttagctcac---ctaagtta-tagcagcacattaaggatggata
ttaaatgcagaaacatatgcaa----cagtt-aagtagtttgtgtttaacgtaagagaaa
gtacaacttaaagtttgtgttttagagatttattccataag-tttttt------ttaatg
ctgcatagtgaataaattacagatttacaatttattttaac----ttaaattacatttac
tg---atgtttacagaaccatttaaactgtatg-----cacctcattctaaaatgcatgt
tcttggtctttagataccaaagtgattttgttacctgtggatcttcaaacttcacatcca
ggtaagaaaaacattagatacaattacagctataattatttgcaggtaagtaaaacatt-
--ggtaaaattgcaaaaaatagtgggctccatagaattaacctacatttgatatctgaag
a---------------------tttttt-----------ttatgtgtgcaacagtaaaaa
cagt--aaaaaaaa---aaatatcctaatgcagtttcttattatctgtcagtctttcaat
aaagct----aactgataacactgaatcactgaactgtcatttgccagtcacattaaatt
tatag--aaaaagtcaattaaatgtagctttagcaaaaaattaatgtaaaccttaatgta
atttgtaaaatggcaatg----tatttatttatttatttaatagaatttgtattatgac-
-gtgcaaagtttggtgcaaaatgaagatgacgattaaattatagaatttgtattctataa
ttttcatatagccattttcaaacagttttactatctaaattgcatgcacattcttatgct
ttataagttgccaaacttact--aa-----------------------------------
------------------------------------------------------------
------------------------------------------------------------
---------------------aggtaactt--actaaggtaa-tttttaactgataaact
aaggtgtttcatccatgcatcattctcactgcacttttgtaacttcactt----gtagtt
------------------atttcctattcagtatttagctatttaatgttgtttggtatc
aaccacctaaactcctgtttcttttt-gtctctaccaatagagttgtgaggaatcagagg
tgcatgcagctgcccacaag-aaaaatttgccatcagcccaacacaatttggattatcat
aggactgtcagaggtttgccaaacctgtcaaatgcatgatggctcctgtttggacttacc
gatgtcctcga---caagtatccatcaaaactgtatacatttgagatatatcagagactc
tttgtggggctggacattatgcatcctaaatcttcatcaaaatatgcaaatctcctcact
gagttgccttggatgatttctcaataggatctggtattaataatgtttttatttatgtat
tgtgtacgtgtagccacattaatggcctattttgtagtcactattaaaaggaacattgat
tgatattgaatacatgttatggtctttaatccatcttcttattcttatttaattgttatt
gacaggaaagtctgtttatctgtttttcc----------------------tagtgtata
ttgtgcttacaatatagaaacgaagatttattttctaaggttacagccagaagttaattg
aattaatttt-aaatcaaatatgcatggttaat-------tttatttagata--------
---attaagttcataat--------acttaattaaaataag-------------------
-------tacagtcaacatatagcaatgtataagtaagttaagtttaac-aaaaaaagta
------agtttatctgatttgagtaatt------ttagaaatattagttggctcaactta
attttattgcatttgttttaagcaatgttttagtgtttaaaatactt--aaaaaaggctg
gaagttgaatcaacctaaaacgtccgatgcaaccacttgcctcactttttat---aagtt
agatctaggtaaca-ttttttac-agtg
>DNA-2-14_DR|1075106
------------------------------------------------------------
------------------------------------------------------------
----------------------------cactgtaaaaagtgctacactcacaaagttg-
----gttctatctactttaaata-----attgcaatctagttaattttatttgttttata
cc--aaaaaaataaaatttgcttcctctttacttaaaatatatcagtttttatataactg
tatattttgaataaaactaatgcagtttatttgatt--agatttttgtacgtggttattg
tgtagaataaatgttataaaagtgagttgacacagacaatttattagagcagctgtcgat
gtg-ggcag--gtgttcataaaacgtgattttaatagtttggcgtgactcc-tttttcat
t-gcccgggattt-agcaggcagacgcagcttctgcaatgg------tcgacatcaactg
ctcccagcagcggatctgattaacacggtaagttgctaatttagccgaatgataattgta
aagtcatgcaaaactgctgtcttcgctaggcaggtgaggttttagctttgtaaattgtac
tgtagcctcaggtatgttaacagtt-----agactgctctcacatggaaagctaagttgg
ctaacgctaaccaacgctagtttatgctaacgattaaaagtgatattattgag----aaa
aaatagtgaaag-----tagttttaaaacacttagtaggtataactaacgttg-cagaac
cgattaacaaggtcactggtgggcggtcggggtgtgggg-----gttcagtttgt-tagc
gctaacttagctaaagttagctcac---ctaagtta-tagcagcacattaaggatggata
ttaaatgcagaaacgtatgcaa----cagtt-aagtagtgtgtgtttaacgtaagagaaa
gtataacttaaagtttgtgttttagagatttagtccataag---tttt------ttaatg
ctgcatagtgaataaattacagatttacaatttattttaac----ttaaattacatttac
tactgatgtttacagaaccatttaaattgtatg-----cacctcattctaaaatgcatgt
tcttggtctttagataccaaagtgattttgttacctgtggatcttcaaacttcacatcca
ggtaagaaaaacattagatacaactacagctataattatttgcaggcaggtaaaacatt-
--ggtaaaattgcaaacaatagtgggctccatagaattaacttacatttgatatctgaag
----------------------ttttt------------ttatgtgtgcaacagtaaaaa
cagt------ataa---aaataccctaatgcagtttcttattatctgtcagtctttcaat
aaagctgataaactgataacactgaatcactgaactgtcatttgccagtgacattaa---
------ttaaatgtcaattaattgtagctttagcaaaaatttaatgtaaaccttaatgta
atgtgtaaaatggcaatg--------tatttatttatttaataaaatttgtattatgac-
-gtgcaaagtttggtgcaaaatgaagatgacaattaaattatagaatttgtattctataa
ttttcatatagccattttcaaacagttttaatatctaaattaaatacacattcttatgct
ttataagttgccaaaataaac--aaaaaatgtaatacctaaattttaacaattctttgat
tgacaggaaaccacaatgacatgcactgttacactgagtaaaatcacagttttctttaaa
atttgataactaaaaacacctggaataatgtaattacac---aacctctataacc-tttt
tttattttttaaatagaagttaggtaattttaactaaggtaa-tttttaactgataaact
aaggtgtttcacccatgcatcattctcactggacttttgtaacttcactt----gtagtt
------------------attttctatttagtatttagctatttaatgttgtttggtagc
aaccacctgaactcctgtttcttttt-gtctctaccaatagagttgtgaggaatcagagg
tgcatgcggctgcccacggg-aaaaatttgccatcagcccaacacagtttggattatcat
aggactgtcagaggtttgccaaacctgtcaaatgcatgatggctcctgtttggacttacc
gatgtcctcgacttcaagtatccatcaaaactgtatacatttgagatatattagagactc
tttgtgggactggacattatgcatcctaaatcttcatcaaaatatgcaaatctcctcact
gagttgccttggatgatttctcaataggatctggtattattaatgtttttatttatgtat
tgtgtacgtgtagccacattaatggcctattttgtagtcactattaaaaggaacatcgat
tgatattgaatacatgttatggtctttaatccatctttccattcttatttaattgttatt
gacaggaaagtctgtttatctgtttttac----------------------tagtgtata
ttgtgcttacaatatagaaacgaagatttattttctgaggttacagccagaagtcaatta
aattagtttt-aaatgacatatgcatgattaat-------tttatttagatc--------
---attaagttcataat--------acttaattaaaatgag-------------------
-------tacagtcaacatatagcaatgtataagtaagttaagtttaac-aaaaaaagta
------agtttatctgatttgagtaatt------ttagaaatattagttggctcaactta
attttattgcatttgttttaagcaatgttttagtgtttaaaatactt--aaaaaaggctg
gaagttgaatcaacctaaaacgtccgatgcaaccacttgcctcactttttat---aagtt
agatctaagtaaca-ttttttac-agtg
>DNA-2-14_DR|1075107
------------------------------------------------------------
------------------------------------------------------------
----------------------------cactgtaaaaagtgctacactcacaaatttg-
----cttccatctactttaaata-----attgcaatctagttaattttatttgtttaata
cc---aaaaaaaaaaatttgcttcctttttacttaaa----atcagtttttatataactg
tatattttgaataaaactaatgcaaattatttgagt--aga--tttgtacatggttattg
tgtagaataaatgttat--aagtgagttgacacagacaatttattagagcagctgtcgat
gtg-ggcag--gtgttcataaaacgttattttattagtttggcgtgactcc-tttttcat
t-gcctgggattt-agcaggcagacgcagcttctgcaatgg------tcgacattaactg
ctcccagcagcggatcttattaacacggtaagttgcaaatgtagccaaatcataattgta
aagtcatgcaaaactgctgacttcgctaggcaggtgaggttttagctttgtaaattgtac
tgtagcctcaggtatgttaacagtt-----agactgctctcacatggaaagctaagttgg
ctaacgctaacaaacgctagtttatgctaacgattaaaagtgatattattgag-----aa
aaatagtgaaag-----tagttttaaaacacttagtaggtataactaacatta-cagaac
cgattaacaaggtcattggtgggcggtcggggtgtgggg-----gttcagtttgt-tagc
gctaacttagctaaagttagctcac---ctaagtta-tagcagcacatcaaggatggata
ttaaatgcagaaacgtatgcaa----cagtt-aagtagtgtgtgtttaacgtaagagaaa
gtataacttaaagtttgtgttttagagatttagtccataag--ttttc------ttaatg
ctgcatagtgaataaattacagatttacaatttatttcaac----ttaaattacatttac
tactgatgtttacagaaccatttaaattgtatg-----cacctcattctaaaatgcatgt
tcttggtctttagataccaaagtgattttgttacctgtggatcttcaaacttcacatcca
ggtaagaaaaccattagatacaattacagctataattatttgcaggcaagtaaaacatt-
--ggtaaaattgcaaacaatagtgggctccatagaattaacttacatttgatatctgaag
a---------------------tttttt-----------ttatgtgtgcaacagtaaaag
----------------aaaatatcctaatgcagtttcttattat-tgtcagtctttcaat
aaaggt----aactgataacactgaatcactgaactgtcatttgccagtgacattaaatt
tgaag----aaagtcaattagatgtagctttagcaaagatttaatgtacaccttaatgta
atgtgtaaaatggcaatgtatttatttatttatttatttaataaaatttgtattatcaca
tgtgcaatgtttggtgcaaaataaagatgacaattaaattatagaatttgtattctataa
ttttcatttagccattttcaaacagttttaatatctaaattacatacacattcttatgct
ttataagttgccaaaataaac--taaatatataatacttaaa--ttaataattctttgat
tgacaggaaac--caatgacatacactgttacactgagtaaaatcaaagttttctttaaa
atttgataactaaaaa-acctggaataatgtaattacacaataacctgtgtaact---tt
tttatttttcaaattaaagttaggtaattttaactaaagtaa-tttttaactgataaact
aaggtgtttcatccatgcatcattctcactgcacttttgtaatttcactt----gtagtt
------------------atttcctctttagtatttagctatttaacgttgtttggtatc
aaccacctaaactcctgtttcttttttgtctctactaatagagttgtgaggaatcagagg
tgcatgcggctgcccacagg-aaaaatttgccatcagcccaacacagtttggattatcat
aggactgtcagatgtttgccaaacctgtcaaatgcatgatggctgctgtttggacttacc
gatgtcctcaacttcaattatccatcaaaactgtatacatttgagatatatcagagactc
tttgtggggctggacattatgcatcctaaatcttcatcaaaatatgcaaatctcatcact
gagttgccttagatgatttctcaataggatctggtattattaatgtttttatttatgtat
tgtgtacgtgtagccacattaatggcctattttgtagtcactattaaaaggaacatcgat
tgatattgaacacatgttatggtctttaatccatcttcccattcttatttaatagttatt
gacaggaaagtctgtt--tctgtttttac----------------------tagtgtata
ttgtgcttacaatatagaaacgaagatttattttctgaggttacagccagaagtaaattg
aattcatttt-aaatgacatatgcatggataat-------tttattta-atc--------
---attaagttcttaat--------acttaataaaaa-----------------------
------gtacactcaacatatagcgatgta----taagttaagtttaac--aaaaaagta
------agtt--tctgattttagtaaat------ttagaaatattagttggctcaaccta
attttattgcatttgttttaagcattgttttagtgtttaaaatactt--taaaaaggctg
gaagttgaagccacctaaaacgtccgatgcagccacttgcctcactttttat---aagtt
agatctaggtaaca-ttttttac-agtg
>DNA-2-14_DR|1146875
------------------------------------------------------------
------------------------------------------------------------
----------------------------cactgtaaaaagtgctacactcacaaagttg-
----gttctatctactttaaata-----attgcaatctagttaattttatttgttttata
cc--aaaaaaataaaatttgcttcctctttacttaaaatatatcagtttttatataactg
tatattttgaataaaactaatgcaatttatttgagt--agatttttttacgtggttattg
tgtagaataaatgttataaaagtgagttgacacagacaatttattagagcagctgtcgat
gtg-ggcag--gtgttcataaaacgtgattttaatagtttggcgtgactcc-tttttcat
t-gcccgggattt-agcaggcagacgcagcttctgcaatgg------tcgacattaactg
ctcccagcagcggatctgattaacacggtaagttgcaaatttagccgaatgataattgta
aagtcatgcaaaactgctgtcttcgctaggcaggtgaggttttagctttgtaaattgtac
tgtagcctcaggtatgttaacagtt-----agactgctctcacatggaaagctaagttgg
ctaacgctaaccaacgctagtttatgctaacgattaaaagtgatattattgaa----taa
aaatagtgaaag-----tagttttaaaacacttagtaggtataactaacgttg-cagaac
cgattaacaaggtcactggtgggcggtcggggtgtgggg-----gttcagtttgc-tagc
gctaacttagctaaagttagctcac---ctaagtta-tagcagcacattaaggatggata
ttaaatgcagaaacgtatgcaa----cagtt-aagtagtttgtgtttaacgtaagagaaa
gtataacttaaagtttgtgttttagagatttagtccataag---tttt------ttaatg
ctgcatagtgaataaattacagatttacaatttattttaac----ttaaattacatttac
tactgatgtttacagaaccatttaaattgtatg-----cacctcattctaaaatgcatgt
tcttggtctttagataccaaagtgattttgttacctgtggatcttcaaacttcacatcca
ggtaagaaaaacattagatacaactacagctataattatttgcaggcaagtaaaacatt-
--ggtaaaattgcaaacaatagtgggctccatagaattaacttacatttgatatctgaag
a---------------------tttt-------------ttatgtgtgcaacagtaaaaa
cagt------ataa---aaatatcctaatgcagtttcttattatctgtcagtctttcaat
aaagct----aactgataacactgaatcactgaactgtcatttgccagtgacattaaatt
tgaagaaaaaaagtcaattaaatgtagctttagcaaaaatttaatgtaaaccttaatgta
atgtgtaaaatggcaatg--------tatttatttatttaataaaatttgtattatgac-
-gtgcaaagtttggtgcaaaatgaagatgacatttaaattatagaacttgtattctataa
ttttcatatagccattttcaaacagttttaatatctaaattaaatacacattcttatgct
ttataagttgccaaaataaac--aaaaaatgtaatacctaaattttaacaattctttgat
tgacaggaaaacacaatgacatgcactgttacactgagtaaaatcacagttttctttaaa
atttgataactaaaaacacctggaataatgtaattacac---aacctctataacc-tttt
tttattttttaaatagaagttaggtaattttaactaaggtaa-tttttaactgataaact
aaggtgtttcatccatgcatcattctcactggacttttgtaacttcactt----gtagtt
------------------atttcctattcagtatttagctatttaatgttgtttggtagc
aaccacctgaactcctgtttcttttt-gtctctactaatagagttgtgaggaatcagagg
tgcatgcggctgcccacagg-aaaaatttgccatcagcccaacacagtttggattatcat
aggactgtcagaggtttgccaaacctgtcaaatgcatgatggctcctgtttggacttacc
gatgtcctcgacttcaagtatccatcaaaactgtatacatttgagatatattagagactc
tttgtgggactggacattatgcatcctaaatctttatcaaaatatgcaaatctcctcact
gagttgccttggatgatttctcaataggatctggtattattaatgtttttatttatgtat
tgtgtacgtgtagccacattaatggcctattttgtagtcactattaaaaggaacatcgat
tgatattgaatacatgttatggtctttaatccatcttcccattcttatttaattgttatt
gacaggaaagtctgtttatctgtttttac----------------------tagtgtata
ttgtgcttacaatatagaaacgaagatttattttctgaggttacagccagaagtcaatta
aattagtttt-aaatgacatatgcatggttaat-------tttatttagatc--------
---attaagttcataat--------acttaattaaaatgag-------------------
-------tacagtcaacatatagcaatgtataagtaagttaagtttaac-aaaaaaagta
------agtttatctgatttgagtaatt------ttagaaatattagttggctcaactta
attttattgcatttgttttaagcaatgttttagtgtttaaaatactt--aaaaaaggctg
gaagttgaatcaacctaaaacgtccgatgcaaccacttgcctcactttttat---aagtt
agatctaagtaaca-ttttttac-agtg
>DNA-2-14_DR|1146876
------------------------------------------------------------
------------------------------------------------------------
------------------------------------------------------------
------------------------------------------------------------
------------------------------------------------------------
------------------------------------------------------------
--taaaataagcatttt-------------------------------------------
------------------------------------------------------------
------------------------------------------------------------
------------------------------------------------------------
------------------------------------------------------------
------------------------------------------------------------
------------------------------------------------------------
------------------------------------------------------------
------------------------------------------------------------
-----------------------------------------------------------a
ttatat------------------------------------------------------
------------------------------------------------------------
------------------------------------------------------------
------------------------------------------------------------
------------------------------------------------------------
------------------------------------------------------------
-------catt-------------------------------------------------
------------------------------------------------------------
------------------------------------------------------------
------------------------------------------------------------
------------------------------------------------------------
------------------------------------------------------------
------------------------------------------------------------
------------------------------------------------------------
------------------------------------------------------------
------------------------------------------------------------
------------------------------------------------------------
------------------------------------------------------------
------------------------------------------------------------
------------------------------------------------------------
------------------------------------------------------------
------------------------------------------------------------
------------------------------------------------------------
------------------------------------------------------------
------------------------------------------------------------
------------------------------------------------------------
------------------------------------------------------------
------------------------------------------------------------
------------------------------------------------------------
------------------------------------------------------------
------------------------------------------------------------
------------------------------------------------------------
-------tacatgtgccattt-cca----------------actacagt-----------
----------------------------------tttaaaatgtaaactacac-------
------------acattttga---------------------------------------
------------------------------------------tactttataag--ttgct
aaacttagctgaaaatgtaatac-----
>DNA-2-14_DR|1146877
------------------------------------------------------------
------------------------------------------------------------
----------------------------cactgtaaaaagtgctacactcacaaagttg-
----gttttatctactttaaaca-----attgcaatctaggtaattttatttgttttata
cc--aaaaaatataaatttgcttcctctttacttaaaatatatcaggttttatataactg
tatttttttaataaaact-atgcaatttatttgagt--agatttgtgtacctggttattg
tgtagaataaatgttataaaagtgagttgacacagacaatttattagagcagctgtcgat
gtg-gcagg-tatgttcataaaacgtgattttaatagtttggcgtgactcc-ttttttat
t-gcccgggattt-tgcaggcagacacagcttctgcaatgg------tcgacattaactg
ctcccagcagcggatctgattaatacggtaagttgcaaatgtagccgaatgataattgta
aagtcatgcaaaactgctgacttcgctaggcaggtgaggttttagctttgtaaattgtac
tgtagcctcaggtatgttaacagtt-----agactgctctcacatggaaagctaagttgg
ctaacgctaaccaacgctattttatgctaacgattaaaagtgatattattgag----aaa
aaatagtgaaag-----tagttttaaaacacttagtaggtataactaacgtta-cagaac
caattaacaaggtcactggtgggcggt---------------------------------
-----cttagctaaagttagctcac---ctaagttattagcagcacattaaagatggata
ttaaatgcagaaatgtatgcaa----cagtt-aggtagttcgtgtttaatgtaagagaaa
gtataacttaaagtttgtgttttaga---ttggtccataagttttttt------ttaatg
ctgcatagtgaataaattacagatttacaatttatttgaac----ttaaattacatttac
tactgatgtttacagaaccatttaaattgtatg-----cacctcattctaaaatgcattt
tcttggtctttagataccaaagtgattttgttacctgtggatcttcaaacttcacatcca
ggtaagaaaaacattagatacaattacagctataattatttgcaggttagtaaaacatt-
--ggtaaaattgcaaacaatagtgagctccatagaat-----tacatttgatatctgaag
a---------------------tttttttt---------ttatgtgtgcaacagtaaaaa
cagt--------aa---aaatatcctaatgcagtttcttattatatgtcagtctttcaat
aaagct----aactgataacactgaatcactgaactgtcatttgccagtcacataaaatt
tggag--aaaaagtcaattaaatgtagcttt-----------------------------
----------------------------------------------tttgtattatgac-
-gtgtatagtttggtgcaaaatgaagatgacaattaaattatagaatttgtattctataa
ttttcatatagccattttcaaacagttttaatatataaattacatacacattttaatgct
ttataagttgccaaaataaac--aaaaaatgtaatacctacatttttagaattctttgat
tgacaggcaaccacaatgacacacactgttacactgagtaaaatcacagttttcttaagc
atttgataattaaaaacacctggaataatgtaagtacacaataacctgtgtaacc----t
ttttttttttaaatag---------aagttttactaaggtaa--ttttaactgataaact
aaggtgtttgatccatgcatcattcttactgcacttttgtaacttcactt----gtcgtt
------------------atttcctatttagtatttagctatttaatgttgtttggtatc
aaccacgtgaactcctgtttcttttttgtctccaccaatagagttgtgaggaatcagagg
tgcatgcggctgcccacctg-aaaaatttgccatcagcccaacacaatttggattatcat
aggactgtcagaggtttgccaaacctgtcaaatgcatgatggctcctgtttggacttaca
gatgtcctcgacttcaagtatccatcaaaactgtatacatttcagatatatcagagactc
tttgtgggactggacattatgcatcctaaatcttcatcaaaatatgcaaatctccttact
gagtttccttagatg---------------------------------------------
------------------------------------------------------------
------------------------------------------------------------
--------------tttatctgtttttactt-----------------aatcagtgtata
ttgtgcttacaatatagaaatgaagatttattttctgaggttacagccagaagtcagttg
aattcatttt-aaatgacatatgcacgggtaat-------tttatttagatc--------
---ataaagttcttaat--------acttaattaaaatatg-------------------
-------tacaggcaacatttagcaatgtataagtaagttaagtttaac-aaaaaaagta
------agtttatctgatttgagtaatt------ttagaaatattagttggctcaactta
attttattgcatttgttttaagcaatgttttagtgtttaaaatactt---aaaaaggcta
gaagctgaatcaaccttaaatgtccgatgcagccacttgcctcactttttat---aagtt
agatctaggtaatg-tt-----------
>DNA-2-14_DR|1146878
------------------------------------------------------------
------------------------------------------------------------
------------------------------------------------------------
------------------------------------------------------------
------------------------------------------------------------
---atcttgaataaaactattgcaatttatttcagt--ctattattgtatgaggttttcg
tgcacaaaaaaaattataaaagtaagttgacacagaagatttattagagtagctgttgat
gtgtggcaggtctgttcatcaaatgtgattttaataattcggtattacccc-tttttcac
t-g--tgtgacttt-gcag-----------------------------------------
------------------------------------------------------------
------------------------------------------------------------
------------------------------------------------------------
------------------------------------------------------------
------------------------------------------------------------
------------------------------------------------------------
------------------------------------------------------------
------------------------------------------------------------
------------------------------------------------------------
------------------------------------------------------------
------------------------------------------------------------
------------------------------------------------------------
------------------------------------------------------------
------------------------------------------------------------
------------------------------------------------------------
------------------------------------------------------------
------------------------------------------------------------
------------------------------------------------------------
------------------------------------------------------------
------------------------------------------------------------
------------------------------------------------------------
------------------------------------------------------------
------------------------------------------------------------
------------------------------------------------------------
------------------------------------------------------------
------------------------------------------------------------
------------------------------------------------------------
------------------------------------------------------------
------------------------------------------------------------
------------------------------------------------------------
------------------------------------------------------------
------------------------------------------------------------
------------------------------------------------------------
------------------------------------------------------------
------------------------------------------------------------
------------------------------------------------------------
------------------------------------------------------------
------------------------------------------------------------
------------------------------------------------------------
------------------------------------------------------------
------------------------------------------------------------
------------------------------------------------------------
------------------------------------------------------------
----------------------------
>DNA-2-14_DR|1146879
------------------------------------------------------------
------------------------------------------------------------
------------------------------------------------------------
------------------------------------------------------------
------------------------------------------------------------
------------------------------------------------------------
------------------------------------------------------------
------------------------------------------------------------
------------------------------------------------------------
------------------------------------------------------------
------------------------------------------------------------
------------------------------------------------------------
------------------------------------------------------------
------------------------------------------------------------
------------------------------------------------------------
------------------------------------------------------------
------------------------------------------------------------
------------------------------------------------------------
------------------------------------------------------------
------------------------------------------------------------
------------------------------------------------------------
------------------------------------------------------------
------------------------------------------------------------
------------------------------------------------------------
------------------------------------------------------------
------------------------------------------------------------
------------------------------------------------------------
------------------------------------------------------------
------------------------------------------------------------
------------------------------------------------------------
------------------------------------------------------------
------------------------------------------------------------
------------------------------------------------------------
------------------------------------------------------------
------------------------------------------------------------
------------------------------------------------------------
------------------------------------------------------------
------------------------------------------------------------
------------------------------------------------------------
-----------------------------------------tggga--------------
------------aacactggacatcctaaatcctcatcaaagtatgcaaatctcctcacc
gagttgtcttagatgatttttcaataggatctgccattattagtgt------ttttttat
tgtgtatgtgcagccacattaatggcctattttttagtcactattaaaagggacactggt
tgacattgaataattgttttggtctttaatccatcttctattctcattttaattgttatt
gacaggaaagtctgtttgtctgtttc--------------------------actgtata
ttgtacttagaatatagaaat---gatttatattcggaggttacagccagaagtcaattg
aattaatttt-aaatgacatatgcatggctaat-------ttaacttagata--------
---gtaacgttcttcat--------acc-atttaaaataag-------------------
-------tacaggtaacatgtagcaaattataaaaatgct-actttaac-aaaaaaagta
------gatttatctgacttgagtcatt------ttagaaatattagttggctcaacttg
a---------atttgttttaagcaatgt--------------------------------
------------------------------------------------------------
----------------------------
>DNA-2-14_DR|1206717
------------------------------------------------------------
------------------------------------------------------------
----------------------------cactgtaaaaagtgctacactcacaaagttg-
----gttctatctactttaaata-----attgcaatctagttaattttatttgttttata
cc--aaaaaaataaaatttgcttcctctttacttaaaatatatcagtttttatataactg
tatattttaaataaaactaatgcaatttatttgagt--agatttttgtacgtggttattg
tgtagaataaatgttataaaagtgagttgacacagacaatttattagagcagctgtcgat
gtg-ggcag--gtgttcataaaacgtgattttaatagtttggcgtgactcc-tttttcat
t-gcccgggattt-agcaggcagacgcagcttctgcaatgg------tcgacattaactg
ctcccagcagcggatctgattaacacggtaagttgcaaatttagccgaatgataattgta
aagtcatgcaaaactgctgtcttcgctaggcaggtgaggttttagctttgtaaattgtac
tgtagcctcaggtatgttaacagtt-----agactgctctcacatggaaagctaagttgg
ctaacgctaaccaacgctagtttatactaacgattaaaagtgatattattgag-----aa
aaatagtgaaag-----tagttttaaaacacttagtaggtaaaactaacgttg-cagaac
cgattaacaaggtcactggtgggcggtcggggtgtgggg-----gttcagtttgt-tagc
gctaacttagctaaagttagctcac---ctaagtta-tagcagcacattaaggatggata
ttaaattcagaaacgtatgcaa----cagtt-aagtagtttgtgtttaacgtaagagaaa
gtataacttaaagtttgtgttttagagatttagtccataag---tttt------ttaatg
ctgcatagtgaataaattacagatttacaatttattttaac----ttaaattacatttac
tactgatgtttacagaaccatttaaattgtatg-----cacctcattctaaaatgcatgt
tcttggtctttagataccaaagtgattttgttacctgtggatcttcaaacttcacatcca
ggtaagaaaaacattagatacaattacagctataattatttgcaggtaagtaaaacatt-
--ggtaaaattgcaaacaatagtgggctccatagaattaacttacatttgatatctgaag
a---------------------tttttt-----------ttatgtgtgcaacagtaaaaa
cagt------ataa---aaatatcctaatgcagtttcttattatctgtcagtctttcaat
aaagct----aactgataacactgaatcactgaactgtcatttgccagtgacgttaaatt
tgaag--aaaaagtcaattaaatgtagctttagcaaaaatttaatgtaaaccttaatgta
atgtgtaaaatggcaatg----tatttatttatttatttaataaaatttgtattatgac-
-gtgcaaagtttggtgcaaaatgaagatgacaattaaattatagaatttgtattctataa
ttttcttatagccgttttcaaacagttttaatatctaaattaaatacacattcttatgct
ttataagttgccaaaataaac-aaaaaaatgtaatacctaaattttaacaattctgtgat
tgacaggaaaacacaatgacatgcactgttacactgagtaaaatcacagttttctttaaa
atttgataactaaaaacacctggaataatgtaattacac---aacctctataacc-tttt
tttattttttaaataaaagttagg--------------------------ctgataaact
aaggtgtttcatccatgcatcattctcactggacttttgtaacttcactt----gtagtt
------------------attttctatttagtatttagctatttaatgttgtttggtagc
aaccacctgaactcctgtttcttttt-gtctgtaccaatagagttgtgaggaatcagagg
tgcatgcggctgcccacggg-aaaaatttgccatcagcccaacacagtttggattatcat
aggactgtcagaggtttgccaaacctgtcaaatgcatgatggctcctgtttggacttatc
gatgtcctcgacttcaagtatccatcaaaactgtatacatttaagatgtattagagactc
tttgtgggactggacattatgcatccaaaatcttcatcaaaatatgcaaatctcctcact
gagtttccttggatgatttctcaataggatctggtattattaatgtttttatttatgtat
tgtgtacgtgtagccacattaatggcctattttgtagtcactattaaaaggaacattgat
tgatattgaatacatgttatggtctttaatccatcttcccattcttatttaattgttatt
gacaggaaagtctgtttatctgtgtttac----------------------tagtgtata
ttgtgcttacaatatagaaacgccgatttattttctgaggttacagccagaagtcaatta
aattcgtttt-aaatgacatatgcatggttaat-------tttatttagatc--------
---attaagttcataat--------acttaattaaaatgag-------------------
-------tacagtcaacatatagcaatgtataagtaagttaagtttaac-aaaaaaagta
------agtttatctgatttgagtaatt------ttagaaatattatttggctcaactta
attttattgcatttgttttaagcaatgttttagtgtttaaaatactt--aaaaaaggctg
gaagttgaatcaacctaaaacgtccgatgcaaccacttgcctcactttttat---aagtt
agatctaagtaaca-ttttttac-agtg
>DNA-2-14_DR|1206718
------------------------------------------------------------
------------------------------------------------------------
----------------------------cactgtaaaaagtgctacactcacaaagttg-
----gttctatctactttaaata-----attgcaatctagttaattttatttgttttata
cc--aaaaaaataaaatttgcttcctcttaacttaaaatatatcagtttttatataactg
tatattttgaataaaactaatgcaatttatttgagc--agatttttttacgtggttattg
tgtagaataaatgttataaaagtgagttgacacagacaatttattagagcagctgtcgat
gtg-ggcag--gtgttcataaaacgtgattttaatagttatgcgtgactcc-tttttcat
t-gcccgggattt-agcaggcagacgcagcttctgcaatgg------tcgacattaactg
ctcccagcagcggatctgattaacacggtaagttgcaaatgtagccgaatgataattgta
aggtcatgcaaaactgctgtcttcgctaggcaggtgaggttttagctttgtaaattgtac
tgtagccttaggtatgttaacagtt-----agactgctctcacatggaaagctaagttgg
ctaacgctaaccaacgctagtttatgctaacgattaaaagtgatattattgag-----aa
aaatagtgaaag-----tagttttaaaacaaatagtaggtataactaacgtta-cagaac
cgattaacaaggtcactggtgggcggtcgggctgtgggg-----gttcagtttgt-tagc
gctaacttagctaaagttagctcac---ccaagtta-tagcagcacattaaggatggata
ttaaatgcagaaacatatgcaa----cagtt-aagtagtttgtgtttaacgtaagagaaa
gtacaacttaaagtttgtgttttagagatttattccataag-tttttt------ttaatg
ctgcatagtgaataaattacagatttacaatttattttaac----ttaaattacatttac
tg---atgtttacagaaccatttaaactgtatg-----cacctcattctaaaatgcatgt
tcttggtctttagataccaaagtgattttgttacctgtggatcttcaaacttcacatcca
ggtaagaaaaacattagatacaactacagctataattatttgcaggtaagtaaaacatt-
--ggtaaaattgcaaacaatagtgggctccatagaattaacctacatttgatatctgaag
a---------------------tttttt-----------ttatgtgtgcaacagtaaaaa
cagtaaaaaaaaaaat-agatatcctaatgcagtttcttattatctgtcagtctttcaat
aaagct----aactgataacactaaatcactgaactgtcatttgccagtcacattaaatt
tatag--aaaaagtcaattaaatgtagctttagcaaaaaattaatgtaaaccttaatgta
atgtgtaaaatggcaatg----tatttatttatttatttaatagaatttgtattatgac-
-gtgcaaagtttggtgcaaaatgaagatgacgattaaattatagaatttgtattctataa
ttttcatatagccgttttcaaacagttttaatatctaaattgcatgcacattcttatgct
ttataagttgccaaacttact--aa-----------------------------------
------------------------------------------------------------
------------------------------------------------------------
---------------------aggtaactt--actaaggtaa-tttttaactgataaact
aaggtgtttcatccatgcatcattctcactgcacttttgtaacttcactt----gtagtt
------------------atttcctattcagtatttagctatttaatgttgtttggtatc
aaccacctgaactcctgtttcttttt-gtctctaccaatagagttgtgaggaatcagagg
tgcatgcagctgcccacaag-aaaaatttgccatcagcccaacacagtttggattatcat
aggactgtcagaggtttgccaaacctgtcaaatgcatgatggctcctgtttggacttacc
gatgtcctcgacttcaagtatccatcaaaactgtatacatttgagatatatcagagactc
tttgtggggctggacattatgcatcctaaatcttcatcaaaatatgcaaatctcctcact
gagttgccttagatgatttctcaataggatctggtattattaatgtttttatttatgtat
tgtgtacgtgtagccacattaatggcctattttgtagtcactattaaaaggaacattgat
tgatattgaatacatgttatggtctttaatccatcttcccattcttatttaattgttatt
gacaggaaagtctgtttatctgtttttcc----------------------tagtgtata
ttgtgcttacaatatagaaacgaagatttattttccaaggttacagccagaagttaattg
aattcatttt-aaatgacatatgcatggttaat-------tttatttagata--------
---attaagttcataat--------acttaattaaaataag-------------------
-------tacagtcaacatatagcaatgtataagtaagttaagtttaac-aaaaaaagta
------agtttatctgatttgagtaatt------ttagaaatattagttggctcaactta
attttattgcatttgttttaagcaatgttttagtgtttaaaatactt--aaaaaaggctg
gaagttgaatcaacctaaaacgtccgatgcaaccacttgcctcactttttat---aagtt
agatctaggtaaca-ttttttac-agtg
>DNA-2-14_DR|1206719
a-----------------------------------------------------------
------------------------------------------------------------
------------------------------------------------------------
------------------------------------------------------------
------------------------------------------------------------
------------------------------------------------------------
--tgcacaaagtttggt-------------------------------------------
------------------------------------------------------------
------------------------------------------------------------
------------------------------------------------------------
------------------------------------------------------------
------------------------------------------------------------
------------------------------------------------------------
------------------------------------------------------------
------------------------------------------------------------
-----------------------------------------------------------g
aagaatgaa---------------------------------------------------
------------------------------------------------------------
------------------------------------------------------------
------------------------------------------------------------
------------------------------------------------------------
------------------------------------------------------------
--catgcaatta------------------------------------------------
------------------------------------------------------------
------------------------------------------------------------
------------------------------------------------------------
------------------------------------------------------------
------------------------------------------------------------
------------------------------------------------------------
------------------------------------------------------------
------------------------------------------------------------
------------------------------------------------------------
------------------------------------------------------------
------------------------------------------------------------
------------------------------------------------------------
------------------------------------------------------------
------------------------------------------------------------
------------------------------------------------------------
------------------------------------------------------------
------------------------------------------------------------
------------------------------------------------------------
------------------------------------------------------------
------------------------------------------------------------
------------------------------------------------------------
------------------------------------------------------------
------------------------------------------------------------
------------------------------------------------------------
------------------------------------------------------------
-------tataactaacattt---------------------------------------
------------------------------------------------------------
-----gccattgccatttcaaccacagttt------------------------------
---------------taaaatgt--------------------------------aaatg
acatactaatactaacggtttat-----
>DNA-2-14_DR|1279451
------------------------------------------------------------
------------------------------------------------------------
------------------------------------------------------------
------------------------------------------------------------
------------------------------------------------------------
------------------------------------------------------------
------------------------------------------------------------
------------------------------------------------------------
------------------------------------------------------------
------------------------------------------------------------
------------------------------------------------------------
------------------------------------------------------------
------------------------------------------------------------
------------------------------------------------------------
------------------------------------------------------------
------------------------------------------------------------
------------------------------------------------------------
------------------------------------------------------------
------------------------------------------------------------
------------------------------------------------------------
------------------------------------------------------------
------------------------------------------------------------
------------------------------------------------------------
------------------------------------------------------------
------------------------------------------------------------
------------------------------------------------------------
------------------------------------------------------------
------------------------------------------------------------
------------------------------------------------------------
------------------------------------------------------------
------------------------------------------------------------
------------------------------------------------------------
------------------------------------------------------------
------------------------------------------------------------
------------------------------------------------------------
------------------------------------------------------------
------------------------------------------------------------
------------------------------------------------------------
------------------------------------------------------------
------------------------------------------------------------
------------------------------------------------------------
------------------------------------------------------------
------------------------------------------------------------
------------------------------------------------------------
---------------------gtttttactt-----------------aatcactgtata
tgttgtttaaaatatagaaatgaaggtttattttctgaggttacagccagaagtcaattg
aattcatttt-aaattacatatgtatggttaat-------ttcatttagatc--------
---ataaagttcttaat--------acctaat-aaaataag-------------------
-------tacaggcaacatatagcaatgtataagtaagttaagttaacaaaaaaaaagta
------agtttatctgacttgagaaatt------ttagaaattttaattggctcaactta
attttgttgcaatt-ttttaagcgatttttcagtgtttgatatactt--aaaaaaggctg
gaagttgactcaacataaaatatccgatgcagccacttgcctcactttttat---aagtt
agatctaggtaaca--cttttac-agtg
>DNA-2-14_DR|1279452
------------------------------------------------------------
------------------------------------------------------------
----------------------------cactgtaaaaagtgctacactcacaaagttg-
----gttctatctactttaaata-----attgcaatctagttaattttatttgttttata
cc--aaaaaaataaaatttgcttcctctttacttaaaatatatcagtttttatataactg
tatattttgaataaaactaatgcaatttatttgagt--agatttttgtacgtggttattg
tgtagaataaatgttttaaaagtgagttgacacagacaatttattagagcagctgtcgat
gtg-ggcag--gtgttcataaaacgtgattttaatagtttggcgtgactcc-tttttcat
t-gcccgggattt-agcaggcagacgcagcttctgcaatgg------tcgacattaactg
ctcccagcagcggatctgattaacacggtaagttgcaaatttagccgaatgataattgta
aagtcatgcaaaactgctgtctttgctaggcaggtgaggttttagctttgtaaattgtac
tgtagcctcaggtatgttaacagttaacttagactgctctcacatggaaagctaagttgg
ctaacgctaaccaacgctagtttatgctaacgattaaaagtgatattattgag-----aa
aaatagtgaaag-----tagttttaaaacacttagtaggtataactaacgttg-cagaac
cgattaacaaggtcactggtgggcggtcggggtgtgggg-----gttcagtttgt-tagc
gctaacttggctaaagttagctcac---ctaagtta-tagcagcacattaaggatggata
ttaaattcagaaacgtatgcaa----cagtt-aagtagtttgtgtttaacgtaagagaaa
gtataacttaaagtttgtgttttagagatttagtccataag---tttt------ttaatg
ctgcatagtgaataaattacagatttacaatttattttaac----ttaaattacatttac
tactgatgtttacagaaccatttaaattgtatg-----cacctcattctaaaatgcatgt
tcttggtctttagataccaaagtgattttgttac-tgtggatcttcaaacttcacatcca
ggtaagaaaaacattagatacaattacagctataattatttgcaggtaagtaaaacatt-
--ggtaaaattgcaaacaatagtgggctccatagaattaacttacatttgatatctgaag
a---------------------ttttt------------ttatgtgtgcaacagtaaaaa
cagt------ataa---aaatatcctaatgcagtttcttattatctgtcagtctttcaat
aaagct----aactgataacactgaatcactgaactgtcatttgccagtgacattacatt
tgaag--aaaaagtcaattaaatgtagctttagcaaaaatttaatgtaaaccttaatgta
atgtgtaaaatggcaatg----tatttatttatttatttaataaaatttgtattatg---
----caaagtttggtgcaaaataaagatgacaattaaattatagaatttgtattctataa
tttttatatagccattttcaaacagttttaatatctaaattaaatacacattcttatgct
ttataagttgccaaaataaac--aaaaaatataatacctaaattttaacaattctttgat
tgacaggaaaccacaatgacatgcactgttacactgagtaaaatcacagttttctttaaa
atttgataactaaaaacacctggaataatgtaattacac---aacctctataacc-tttt
tttattttttaaatagaagttaggtaattttaactaaggtaa-tttttaactgataaact
aaggtgtttcatccatgcatcattctcactggacttttgtaacttcactt----gtagtt
------------------attttctatttagtatttagctatttaatgttgtttggtagc
aaccacctgaactcctgtttcttttt-gtctctaccaatagagttgtgaggaatcagagg
tgcatgcggctgcctacggg-aaaaatttgccatcagcccaacacagtttggattatcat
aggactgtcagaggtttgccaaacctgtcaaatgcatgatggctcctgtttggacttacc
gatgtcctcgacttcaagtatccatcaaaactgtatacatttgagatgtattagagactc
tttgtgggactggacattatgcatccaaaatcttcatcaaaatatgcaaatctcctcact
gagttgccttggatgatttctcaataggatctggtattattaatgtttttatttatgtat
tgtgtatgtgtagccacattaatggcctattttgtagtcactattaaaaggaacatcgat
tgatattgaatacatgttatggtctttaatccatcttcccattcttatttaattgttatt
gacaggaaagtctgtttatctgtttttac----------------------tagtgtata
ttgtgcttacaataaagaaacgaagatttattttctgaggttacagccagaagtcaatta
aattagtttt-aaatgacatatgcatg---------------------------------
------------------------------------------------------------
------------------------------------------------------------
------------------------------------------------------------
------------------------------------------------------------
------------------------------------------------------------
----------------------------
>DNA-2-14_DR|1279453
------------------------------------------------------------
------------------------------------------------------------
----------------------------cactgtaaaaagtgctacactcacaaagttg-
----gttctatctactttaaata-----attgcaatctagttaattttatttgttttata
cc--aaaaaaataaaatttgcttcctctttacttaaaatatatcagtttttatataactg
tatattttgaataaaactaatgcaatttatttgagt--agatttttttacgtggttattg
tgtagaataaatgttataaaagtgagttgacacagacaatttattagagcagctgtcgat
gtg-ggcag--gtgttcataaaacgtgattttaatagtttggcgtgactcc-tttttcat
taggccgggattt-agcaggcagacgcagcttctgcaattg------tcgacattaactg
ctcccagcagcggatctgattaacacggtaagttgcaaatttagccgaatgataattgta
aagtcatgcaaaactgctgtcttcgctaggcaggtgaggttttagctttgtaaattgtac
tgtagcctcaggtatgttaacagtt-----agactgctctcacgtggaaagctaagttgg
ctaacgctgaccaacgctagtttatgctaacgattaaaagtgatattattgag----aaa
aaatagtgaaag-----tagttttaaaacacttagtaggtataactaacgttg-cagaac
cgattaagaaggtcactggtgggcggtcggggtgtgggg-----gttcagtttgt-tagc
gctaacttagctaaagttagctcac---cgaagtta-tagcagcacattaaggatggata
ttaaatgcagaaacgtatgaaa----cagtt-aagtagtttgtgtttaacgtaagagaaa
gtataacttaaagtttgtgttttagagatttagtccataag---tttt------ttaatg
ctgcatagtgaataaattacagatttacaatttattttaac----ttaaatttcatttac
tactgatgtttacagaaccatttaaattgtatg-----cacctcattctaaaatgcatgt
ttttggtctttagataccaaagtgattttgttacctgtggatcttcaaacttcacatcca
ggtaagaaaaacattagatacaattacagctataattatttgcaggtaagtaaaacatt-
--ggtaaaattgcaaacaatagtgggctccatagaattaacttacatttgatatctgaag
a---------------------ttttt------------ttatgtgtgcaacagtaaaaa
cagt------ataa---aaatattctaatgcagtttcttattatctgtcagtctttcaat
aaagct----aactgataacactgaatcactgaactgtcatttgccagtgacattacatt
tgaag--aaaaagtcaattaaatgtagctttagcaaaaatttaatgtaaaccttaatgta
atgtgtaaaatggcaatg----tatttatttatttatttaataaaatttgtattatgat-
-gtgcaaagtttggtgcaaaatgaagatgacaattaaattatagaatttgtattctataa
ttttcataaagccattttcaaacagttttaatatctaaattacatacacattcttatgct
ttataagttgtcaaaataaac--aaaaaatgtaatacctaaattttaataattctttgat
tgacaggaaaccacaatgacatgcactgttacactgagtaaaatcacagttttctttaaa
atttgataactaaaaacacctggaataatgtaattacac---aacctctataacc-tttt
tttattttttaaatagaagttaggtaattttaactaaggtaattttttaactgataaact
aaggtgtttcatccatgcatcattctcactggacttttgtaacttcactt----gtagtt
------------------attttctatttagtatttagctatttaatgttgtttggtatc
aaccacctgaactcctgtttcttttt-gtctctaccaatagagttgtgaggaatcagagg
tgcatgcggctgcccacggg-aaaaatttgccatcagcccaacacagtttggattatcat
aggactgtcagaggtttgccaaacctgtcatatgcatgatggctcctgtttggacttacc
gatgtcctcgacttcaagtatccatcaaaactgtatacatttgagatatattagagactc
tttgtgggactggacattatgcatcctaaatcttcatcaaaatatgcaaatctcctcact
gagttgccttggatgatttctcaataggatctggtattattaatgtttttatttatgtat
tgtgtacgtgtagcaacattaatggcctattttgtagtcactattaaaaggaacatcgat
tgatattgaatacatgttatggtctttaatccatcttcccattcttatttaattgttatt
gacaggaaagtctgtttatctgtttttac----------------------tagtgtata
ttgtgcttacaatatagaaacgaagatttattttctgaggttacagccagaagtcaatta
aatttgtttt-aaatgacatatgcatggttaat-------tttatttagatc--------
---attaagttcataat--------acttaattaaaataag-------------------
-------tacagtcaacatatagcaatgtataagtaagttaagtttaac-aaaaaaagta
------agtttatctgatttgagtaatt------ttagaaatattagttggctcaactta
attttattgcatttgttttaagcaattttttagtgtttaaaatactt--aaaaaaggctg
gaagttgaatcaacctaaaacgtctgatgcaaccacttgcctcactttttat---aagtt
agatctaagtaaca-ttttttac-agtg
>DNA-2-14_DR|1279454
------------------------------------------------------------
------------------------------------------------------------
----------------------------cactgtaaaaagtgctacactcacaaagttg-
----gttctatctactttaaata-----attgcaatctagttaattttatttgttttata
cc--aaaaaaattaaatttgcttcctctttacttaaaatatatcagtttttatataactg
tatattttgaataaaactaatgcaatttatttgagt--agatttttttacgtggttattg
tgtagaataaatgttataaaagtgagttgacacagacaatttattagagcagctgtcgat
gtg-ggcag--gtgttcataaaacgtgattttaatagtttggcgtgactcc-tttttcat
t-gcccgggaatt-agcaggcagacgcagcttctgcaatgg------tcgacattaactg
ctcccagcagcggatctgattaacacggtaagttgcaaatttagccgaatgataattgta
aagtcatgcaaaactgctgtcttcgctaggcaggtgaggttttagctttgtaaattgtac
tgtagcctcaggtatgttaac---------agactgctctcacatggaaagctaagttgg
ctaacgctaaccaacactagtttatgctaacgattaaaagtgatattattgag----aaa
aaatagtgaaag-----tagttttaaaacacttagtaggtataactaacgttg-cagaac
cgattaacaaggtcactggtgggcggtcggggtgtgggg-----gttcagtttgc-tagc
gctaacttagctaaagttagctcac---ctaagtta-tagcagcacattaaggatggata
ttaaatgcagaaacgtatgcaa----cagtt-aagtagtgtgtgtttaacgtaagagaaa
gtataacttaaagtttgtgttttagagatttagtccataag--ttttt------ttaatg
ctgcatagtgaataaattacagatttacaatttatttaaac----ttaaattacatttac
tactgatgtttacagaaccatttaaattgtatg-----cacctcattctaaaatgcatgt
tcttggtctttagataccaaagtgattttgttacctgtggatcttcaaacttcacatcca
ggtaagaaaaacattagatacaactacagctataattatttgcaggtaagtaaaacatt-
--ggtaaaattgcaaacaatagtgggctccatagaattaacttacatttgatatctgaag
a---------------------ttttt------------ttatgtgtgcaacagtaaaaa
cagt------ataa---aaatatcctaatgcagtttcttattatctgtcaggttttcaat
aaagct----aactgataacactgaatcactgaactgtcatttgccagtgacattaaatt
tgaag--aaaaagtcaattaaatgtagctttagcaaaaatttaatgtaaaccttaatgta
atgtgtaaaatggcaatg----tatttatttatttatt-aataaaatttgtattatgac-
-gtgcaaagtttggtgcaaaatgaagatgacatttaaattatagaacttgtattctataa
ttttcatatagccattttcaaacagttttaatatctaaattaaatacacattcttatgct
ttataagttgccaaaataaac--aaaaaatgtaatacctaaattttaacaattctttgat
tgacaggaaaacacaatgacatgcactgttacactgagtaaaatcacagttttctttaaa
atttgataactaaaaacacatggaataatgtaattacac---aacctctataacc-tttt
tttattttttaaatagaagttaggtaattttaactaaggtca-tttttaactgataaact
aaggtgtttcatccatgcatcattctcactggacttttgtaacttcactt----gtagtt
------------------atttcctattcagtatttagctatttaatgttgtttggtagc
aaccacctgaactcctgtttcttttt-gtctctaccaatagagttgtgaggaatcagagg
tgcatgcggctgcccacggg-aaaaatttgccatcagcccaacacagtttggattatcat
aggactgtcagaggtttgccaaacctgtcaaatgcatgatggctcctgtttggacttacc
gatgtcctcgacttcaagtatccatcaaaactgtatacatttgagatatattagagactc
tttgtgggactggacattatgcatcctaaatcttcatcaaaatatgcaaatctcctcact
gagttgcct---------------------------------------------------
------------------------------------------------------------
------------------------------------------------------------
------------------------------------------------------------
------------------------------------------------------------
------------------------------------------------------------
------------------------------------------------------------
------------------------------------------------------------
------------------------------------------------------------
------------------------------------------------------------
------------------------------------------------------------
----------------------------
>DNA-2-14_DR|1279455
------------------------------------------------------------
------------------------------------------------------------
----------------------------cactgtaaaaagtgctacactcacaaagttg-
----gttctatctactttaaata-----attgcaatctagttaattttatttgttttata
cc--aaaaaaattaaatttgcttcctctttacttaaaatatatcagtttttatataactg
tatattttgaataaaactaatgcaatttatttgagt--agatttttttacgtggttattg
tgtagaataaatgttataaaagtgagttgacacagacaatttattagagcagctgtcgat
gtg-agcag--gtgttcataaaacgtgatttttatagttttgcgtgactcc-tttttcat
t-gcccgggattt-agcaggcagacgcagcttctgcaatgg------tcgacattaactg
ctcccagcagcggatctgattaacacggtaagttgcaaatttagccgaatgataattgta
aagtcatgcaaaactgctgtcttcgctaggcaggtgaggttttagctttgtaaattgtac
tgtaggctcaggtatgttaacagtt-----agactgctctcacatggaaagctaagttgg
ctaacgctaaccaacgctagtttatgctaatgattaaaagtgatattattgag----aaa
aaatagtgaaag-----tagttttaaaacacttagtaggtataactaacgttg-cagaac
cgattaacaaggtcactggtgggcggtcggggtgtgggg-----gttcagtttgc-tagc
gctaacttagctaaagttagctcac---ctaagtta-tagcagcacattaaggatggata
ttaaatgcagaaacgtatgcaa----cagtt-aagtagtttgtgtttaacgtaagagaaa
gtataacttaaagtttgtgttttagagatttagtccataag---tttt------ttaatg
ctgcatagtgaataaattacagatttacaatttattttaac----ttaaattacatttac
tactgatgtttacagaaccatttaaactgtatg-----cacctcattctaaaatgcatgt
tcttggtctttagataccaaagtgattttgttacctgtggatcttcaaacttcacatcca
ggtaagaaaaacattagatacaactacagctataattatttgcaggcaagtaaaacatt-
--ggtaaaattgcaaacaatagtgggctccatagaattaacttacatttgatatctgaag
tgcaacagtaattttttactg-ttttttttacacagatattatgtgtgcaacagtaaaaa
cagt------ataa---aaatatcctaatgcagtttcttattatctgtcagtctttcaat
aaagct----aactgataacactgaatcactgaactgtcatttgccagtgacattaaatt
tgaag--aaaaagtcaattaaatgtagctttagcaaaaatttaatgtaaaccttaatgta
atgtgtaaaatggcaatg----tatttatttatttatttaataaaatttgtattatgac-
-gtgcaaagtttggtgcaaaatgaagatgacatttaaattatagaacttgtattctataa
ttttcatatagccattttcaaacagttttaatatctaaattaaatacacattcttatgct
ttataagttgccaaaataaac--aaaaaatgtaatacctaaattttaacaattctttgat
tgacaggaaaacacaatgacatgcactgttacactgagtaaaatcacagttttctttaaa
atttgataactaaaa-cacctggaataatgtaattacac---aacctctataacc-tttt
tttattttttaaatagaagttaggtaattttaactaaggtaa-tttttaactgataaact
aaggtgtttcatccatgcatcattctcactggacttttgtaacttcactt----gtagtt
------------------atttcctattcagtatttagctatttaatgttgtttggtagc
aaccacctgaactcctgtttcttttt-gtctctaccaatagagttgtgaggaatcagagg
tgcatgcggctgcccacggg-aaaaatttgccatcagcccaacacagtttggattatcat
aggactgtcagaggtttgccaaacctgtcaaatgcatgatggctcctgtttggacttacc
gatgtcctcgacttcaagtatccatcaaaactgtatacatttgagatatattagagactc
tttgtgggactggacattatgcatcctaaatcttcatcaaaatatgcaaatctcctcact
gagttgccttggatgatttctcaataggatctggtattattaatgtttttatttatgtat
tgtgtatgtgtagccacattaatggcctattttgtagtcactattaaaaggaacatcgat
tgatattgaatacatgttatggtttttaatccctcttcccattcttatttaattgttatt
gacaggaaagtctgtttatctgtttttac----------------------tagtgtata
ttgtgcttacaatatagaaacaaagatttattttctgaggttacagccagaagtcaatta
aattcgtttt-aaatgacatatgcatggttaat-------tttatttagatc--------
---attaagttcataat--------acttaattaaaatgag-------------------
-------tacagtcaacatatagcaatgtataagtaagttaagtttaac-aaaaaaagta
------agtttatctgatttgagtaatt------ttagaaaaattagttggctcaactta
attttattgcatttgttttaagcaatgttttagtgtttaaaatactt--aaaaaaggctg
gaagttgaatcaacctaaaacgtccgatgcaaccacttgcctcactttttat---aagtt
agatctaagtaaca-ttttttac-agtg
>DNA-2-14_DR|1345430
------------------------------------------------------------
------------------------------------------------------------
----------------------------cactgtaaaaagtgcaacactcacaaagttg-
----gttctatctactttaaata-----attgcaatctagttaattttatttgttttata
cc--aaaaaaataaaatttgcttcctctttacttaaaatatatcagtttttatataactg
tatattttgaataaaactaatgcaatttatttgagt--agatttttttacgtggttattg
tgtagaataaatgttataaaagtgagttgacacagacaatttattagagcagctgtcgat
gtg-ggcag--gtgttcataaaacgtgattttaatagtttggcgtgactcc-tttttcat
t-gcccgggattt-agcaggcagacgcagcttctgcaatgg------tcgacattaactg
ctcccagcagcggatctgattaacacggtaagttgcaaatgtagccgaatgataattgta
aagtcatgcaaaactgctgtcttcgctaggcaggagaggttttagctttgtaaattgtac
tgtagccttaggtatgttaacagtt-----agactgctctcacatggaaagctaagttgg
ctaacgctaaccaacgctagtttatgctaacgattaaaagtgatattattgag-----aa
aaatagtgaaag-----tagttttaaaacaaatagtaggtataactaacgtta-cagaac
cgattaacaaggtcactggtgggcggtcgggctgtgggg-----gttcagtttgt-tagc
gctaacttagctaaagttagctcac---ctaagtta-tagcagcacattgaggatggata
ttaaatgcagaaacatatgcaa----cagtt-aagtagtttgtgtttaacgtaagagaaa
gtacaacttaaagtttgtgttttacagatttattccataag-tttttt------ttaatg
ctgcatagtgaataaattacagatttacaatttattttaac----ttaaattacatttac
tg---atgtttacagaaccatttaaactgtatg-----cacctcattctaaaatgcatgt
tcttggtctttagataccaaagtgattttgttacctgtggatcttcaaacttcacatcca
ggtaagaaaaacattagatacaactacagctataattgtttgcaggtaagtaaaacatt-
--ggtaaaattgcaaacaatagtgggctccatagaattaacctacatttgatatctgaag
a---------------------tttttt-----------ttatgtgtgcaacagtaaaaa
cagt---aaaaaaa---aaatatcctaatgcagtttcttattatctgtcagtctttcaat
aaagct----aactgataacactaaatcactgaactgtcatttgccagtcacattaaatt
tatag--aaaaagtcaattaaatgtagctttagcaaaaaattaatgtaaaccttaatgta
atttgtaaaatggcaatg----tatttatttatttatttaatagaatttgtattatgac-
-gtgcaaagtttggtgcaaaatgaagatgacgattaaattatagaatttgtattctataa
ttttcatatagccattttcaaacagttttaatatctaaattgcatgcacattcttatgct
ttataagttgccaaacttact--aa-----------------------------------
------------------------------------------------------------
------------------------------------------------------------
---------------------aggtaactt--actaaggtaa-tttttaactgataaact
aaggtgtttcatccatgcatcattctcactgcacttttgtaacttcactt----gtagtt
------------------atttcctattcagtatttagctatttaatgttgtttggtatc
aaccacctaaactcctttctcttttt-gtctctaccaatagagttgtgaggaatcagagg
tgcatgcagctgcccacaag-aaaaatttgccatcagcccaacacagtttggattatcat
aggactgtcagaggtttgccaaacctgtcaaatgcatgatggctcctgtttggacttacc
gatgtcctcgacttcaagtatccatcaaaactgtatacatttgagatatatcagagactc
tttgtggggctggacattatgcatcctaaatcttcatcaaaatatgcaaatctcctcact
gagttgccttagatgatttctcaataggatctggtattattaatgtttttatttatgtat
tgtgtatgtgtagccacattaatggcctattttgtagtcactattaaaaggaacattgat
tgatattgaatacatgttatggtctttaatccatcttcccattcttatttaattgttatt
gacaggaaagtctgtttatctgtttttcc----------------------tagtgtata
ttgtgcttacaatatagaaacgaagatttattttctaaggttacagccagaagttaattg
aattaatttt-aaatcaaatatgcatggttaat-------tttatttagata--------
---attaagttcataat--------acttaattaaaataag-------------------
-------tacagtcaacatatagcaatgtataagtaagttaagtttaac-aaaaaaagta
------agtttatctgatttgagtaatt------ttagaaatattagttggctcaactta
attttattgcatttgttttaagcaatgttttagtgtttaaaatactta-aaaaaaggctg
gaagttgaatcaacctaaaacgtccgatgcaaccacttgcctcactttttat---aagtt
agatctaggtaaca-ttttttac-agtg
>DNA-2-14_DR|1345431
------------------------------------------------------------
------------------------------------------------------------
----------------------------cactgtaaaaagtgctacactcacaaagttg-
----gttctatctactttaaata-----attgcaatctagttaattttatttgttttata
cc--aaaaaaattaaatttgcttcctctttacttaaaatatatcattttttgtataactg
tatattttgaataaaactaatgcaatttagttgagt--agatttttttacgtggttattg
tgtagaataaatgttataaaagtgagttgacacagacaatttattagagcagctgtcgat
gtg-ggcag--gtgttcataaaacgtgattttaatagtttggcgtgactcc-tttttcat
t-gcccgggattt-agcaggcagacgcagcttctgcaatgg------tcgacattaactg
ctcccagcagcggatctgattaacacggtaagttgcaaatttagccgaatgataattgta
aagtcatgcaaaactgctgtcttcgctaggcaggtgaggttttagctttgtaaattgtac
tgtagcctcaggtatgttaacagtt-----agactgctctcacatggaaagctaagttgg
ctaacgctaaccaacgctagtttatgctaacaattaaaagtgatattattgag----aaa
aaatagagaaag-----tagttttaaaacacttagtaggtataactaacgttg-cagaac
cgattaacaaggtcactggtgggcggtcggggtgtgggg-----gttcagtttgc-tagc
gctaacttagctaaagttagctcac---ctaagtta-tagcagcacattaaggatggata
ttaaatgcagaaacgtatgcaa----cagtt-aagtagtgtgtgtttaacgtaagagaaa
gtataacttaaagtttgtgttttagagatttagtccataag---tttt------ttaatg
ctgcatagtgaataaattacagatttacaatttattttaac----ttaaattacatttac
tactgatgtttacagaaccatttaaattgtatg-----cacctcattctaaaaagcatgt
tcttggtctttagataccaaagtgattttgttacctgtggatcttcaaacttcacatcca
ggtaagaaaaacattagatacaactacagctataattatttgcaggcaagtaaaacatt-
--ggtaaaattgcaaacaatagtgggctccatagaattaacttacatttgatatctgaag
a---------------------ttttt------------ttatgtgtgcaacagtaaaaa
cagt------ataa---aaatatcctaatgcagtttcttattatctgtcagtctttcaat
aaagct----aactgataacactgaatcactgaactgtcatttgccagtgacattaaatt
tgaag--aaaaagtcaattaaatgtagctttagcaaaaatttaatgtaaaccttaatgta
atgtgtaaaatggcaatg----tatttatttatttatttaataaaatttgtattatgac-
-gtgcaaagtttggtgcaaaatgaagatgacatttaaattatagaacttgtattctataa
ttttcatatagccattttcaaacagttttaatatctaaattaaatacacattcttatgct
ttataagttgccaaaataaac--aaaaaatgtaatacctaaattttaacaattctttgat
tgacaggaaaacacaatgacatgcactgttacactgagtaaaatcacagttttctttaaa
atttgataactaaaaacacctggaataatgtaattacac---aacctctataacc-tttt
tttattttttaaatagaagttaggtaattttaactaaggtaa-tttttaaatgataaact
aaggtgtttcatccatgcatcattctcactggacttttgtaacttcactt----gtagtt
------------------atttcctattcagtatttagctatttaatgttgtttggtagc
aaccacctgaactcctgtttcttttt-gtctctaccaatagagttgtgaggaatcagagg
tgcatgcggctgcccatggg-aaaaatttgccatcagcccaacacagtttggattatcat
aggactgtcagaggtttgccaaacctgtcaaatgcatgatggctcctgtttggacttacc
gatgtcctcgacttcaagtatccatcaaaactgtatacatttgagatatatatgagactc
tttgttggactggacattatgcatcctaaatctttatcaaaatatgcaaatctcctcact
gagttgccttggatgatttctcaataggatctggtattattaatgtttttatttatgtat
tgtgtatgtgtagccacattaatggcctattttgtagtcactattaaaaggaacatcgat
tgatattgaatacatgttatggtctttaatccatcttcccattcttatttaattgttatt
gacaggaaagtctgtttatctgtttttac----------------------tagtgtata
ttgtgcttacaatatagaaacgaagatttattttctgaggttacagccagaagtcaatta
aattagtttt-aaatgacatatgcatggttaat-------tttattcagatc--------
---attaagttcataat--------acttaattaaaatgag-------------------
-------tacagtcaacatatagcaatgtataagtaagttaagtttaac-aaaaaaagta
------agtttatctgatttgagtaatt------ttagaaatattagttggctcaactta
attttattgcatttgttttaagcaatgttttagtgtttaaaatactt--aaaaaaggctg
gaagttgaatcaacctaaaacgtccgatgcaaccacttgcctcactttttat---aagtt
agatctaagtaaca-ttttttac-agtg
>DNA-2-14_DR|1345432
------------------------------------------------------------
------------------------------------------------------------
----------------------------cactgtaaaaagtgctacactcacaaagttg-
----gttctatctactttaaata-----attgcaatctagttaattttatttgttttata
cc--aaaaaaataaaatttgcttcctctttacttaaaatatatcagtttttatataactg
tatattttaaataaaactaatgcaatttatttgagt--agatttttgtacgtggttattg
tgtagaataaatgttataaaagtgagttgacacagacaatttattagagcagctgtcgat
gtg-ggcag--gtgttcataaaacgtgattttaatagtttggcgtgactcc-tttttcat
t-gcccgggattt-agcaggcagacgcagcttctgcaatgg------tcgacattaactg
ctcccagcagcggatctgattaacacggtaagttgcaaatttagccgaatgataattgta
aagtcatgcaaaactgctgtcttcgctaggcaggtgaggttttagctttgtaaattgtac
tgtagcctcaggtatgttaacagtt-----agactgctctcacatggaaagctaagttgg
ctaacgctaaccaacgctagtttatactaacgattaaaagtgatattattgag-----aa
aaatagtgaaag-----tagttttaaaacacttagtaggtaaaactaacgttg-cagaac
cgattaacaaggtcactggtgggcggtcggggtgtgggg-----gttcagtttgt-tagc
gctaacttagctaaagttggctcac---ctaagtta-tagcagcacattaaggatggata
ttaaattcagaaacgtatgcaa----cagtt-aagtagtttgtgtttaacgtaagagaaa
gtataacttaaagtttgtgttttagagatttagtccataag---tttt------ttaatg
ctgcatagtgaataaattacagatttacaatttattttaac----ttaaattacatttac
tactgatgtttacagaaccatttaaattgtatg-----cacctcattctaaaatgcatgt
tcttggtctttagataccaaagtgattttgttacctgtggatcttcaaacttcacatcca
ggtaagaaaaacattagatacaattacagctataattatttgcaggtaagtaaaacatt-
--ggtaaaattgcaaacaatagtgggctccatagaattaacttacatttgatatctgaag
a---------------------tttttt-----------ttatgtgtgcaacagtaaaaa
cagt------ataa---aaatatcctaatgcagtttcttattatctgtcagtctttcaat
aaagct----aactgataacactgaatcactgaactgtcatttgccagtgacattaaatt
tgaag--aaaaagtcaattaaatgtagctttagcaaaaatttaatgtaaaccttaatgta
atgtgtaaaatggcaatg----tatttatttatttctttaataaaatttgtattatgac-
-gtgcaaagtttggtgcaaaatgaagatgacaattaaattatagaatttgtattctataa
ttttcttatagccgttttcaaacagttttaatatctaaattaaatacacattcttatgct
ttataagttgccaaaatagac-aaaaaaatgtaatacctaaattttaacaattctgtgat
tgacaggaaaccacaatgacatgcactgttacactgagtaaaatcacagttttctttaaa
atttgataactaaaaacacctggaataatgtaattacac---aacctctataacc-tttt
tttattttttaaataaaagttaggtaattttaactaaggtaa-tttttaactgataaact
aaggtgtttcatccatgcatcattctcactggacttttgtaacttcactt----gtagtt
------------------attttctatttagtatttagctatttaatgttgtttggtagc
aaccacctgaactcctgtttcttttt-gtctctaccaatagatttgtgaggaatcagagg
tgcatgcggctgcccacggg-aaaaatttgccatcagcccaacacagtttggattatcat
aggactgtcagaggtttgccaaacctatcaaatgcatgatggctcctgtttggacttacc
gatgtcctcgacttcaagtatccatcaaaactgtatacatttgagatatattagagactc
tttgtgggactggacattatgcatccaaaatcttcatcaaaatatgcaaatctcctcact
gagttgccttggatgatttctcaataggatctggtattattaatgtttttatttatgtat
tgtgtacgtgtagccacattaatggcctattttgaagtcactattaaaaggaacattgat
tgatattgaatacatgttatggtctttaatccatcttcccattcttatttaattgttatt
gacaggaaagtctgtttatctgtgtttac----------------------tagtgtata
ttgtgcttacaatatagaaacgctgatttattttctgaggttacagccagaagtcaatta
aattcgtttt-aaatgacatatgcatggttaat-------tttatttagatc--------
---attaagttcataat--------acttaattaaaatgag-------------------
-------tacagtcaacatatagcaatgtataagtaagttaagtttaac-aaaaaaagta
------agtttatctgatttgagtaatt------ttagaaatattatttggctcaactta
attttattgcatttgttttaagcaatgttttagtgtttaaaatactt--aaaaaaggctg
gaagttgaatcaacctaaaacgtccgatgcaaccacttgcctcactttttat---aagtt
agatctaagtaaca-ttttttac-agtg
>DNA-2-14_DR|1345433
------------------------------------------------------------
------------------------------------------------------------
----------------------------cactgtaaaaagtgctacactcacaaagttg-
----gttctatctactttaaata-----attgcaatctagttaattttatttgttttata
cc--aaaaaaataaaatttgcttcctctttacttaaaatatatcagtttttatataactg
tatattttgaagaaaactaatgcaatttatttgagt--agatttttttacgtggttattg
tgtagaataaatgttataaaagtgagttgacacagacaatttattagagcagctgtcgat
gtg-ggcag--gtgttcataaaacgtgattttaatagtttggcgtgactcc-tttttcat
t-gcccgggattt-agcaggcagacgcagcttctgcaatgg------tcgacattaactg
ctcccagcagcggatctgattaacacggtaagttgcaaatgtagccgaatgataattgta
aagtcatgcaaaactgctgtcttcgctaggcaggtgaggttttagctttgtaaattttac
tgtagccttaggtatgttaacagtt-----agactgctctcacatggaaagctaagttgg
ctaacgctaaccaacgctagtttatgctaacgattaaaagtgatattattgag-----aa
aaatagtgaaag-----tagttttaaaacaaatagtaggtataactaacgtta-cagaac
cgattaacaaggtcactggtgggcggtcgggctgtgggg-----gttcagtttgt-tagc
gctaacttagctaaagttagctcac---ctaagtta-tagcagcacattaaggatggata
ttaaatgcagaaacgtatgcaa----cagtt-aagtagtttgtgtttaacgtaagagaaa
gtacaacttaaagtttgtgttttagagatttattccataagttttttt------ttaatg
ctgcatagtgaataaattacagatttacaatttatttgaac----ttaaattacatttac
tg---atgtttacagaaccatttaaactgtatg-----cacctcattctaaaatgcatgt
tcttggtctttagataccaaagtgattttgttacctgtggatcttcaaacttcacatcca
ggtaagaaaaacattagatacaattacagctataattatttgcaggtaagtaaaacata-
--ggtaaaattgcaaacaatagtgggctccatagaattaacctacatttgatatctgaag
a---------------------tttttt-----------ttatgtgtgcaacagtaaaaa
cagt----aaaaaa---aaatatcctaatgcagtttcttattatctgtcagtctttcaat
aaagct----aactgataacactaaatcactgaactgtcatttgacagtcacattaaatt
tatag----aaagtcaattaaatgtagctttagcaaaaaattaatgtaaaccttaatgta
atttgtaaaatggcaatg----tatttatttatttatttaatagaatttgtattatgac-
-gtgcaaagtttggtgcaaaatgaagatgacgattaaattatagaatttgtattctataa
ttttcatatagccattttcaaacagttttaatatctaaattgcatgcacattcttatgct
ttataagttgccaaacttact--aa-----------------------------------
------------------------------------------------------------
------------------------------------------------------------
---------------------aggtaactt--actaaggtaa-tttttaactgataaact
aaggtgtttcatccatgcatcattctcactgcacttttgtaacttcactt----gtagtt
------------------attttctattcagtatttagctatttaatgttgtttggtatc
aaccacctgaagtcctgtttcttttt-gtctctaccaatagagttgtgaggaatcagagg
tgcatgcagctgcccacaag-aaaaatttgccatcagcccaacacagtttggattatcat
aggactgtcagaggtttgccaaacctgtcaaatgcatgatggctcctgtttggacttacc
gatgtcctcgacttcaagtatccatcaaaactgtatacatttgagatatatcagagactc
tttgtggggctggacattatgcatcctaaatcttcatcaaaatatgcaaatctcctcact
gagttgccttagatgatttctcaataggatctggtattattaatgtttttatttatgtat
tgtgtacgtgtagccacattaatggcctattttgtagtcactattaaaaggaacattgat
tgatattgaatacatgttatggtctttaatccatcttcccattcttatttaattgttatt
gacaggaaagtctgtttatctgtttttcc----------------------tagtgtata
ttgtgcttacaatatagaaacgaagatttattttctaaggttacagccagaagttaattg
aattaatttt-aaatcaaatatgcatggttaat-------tttatttagata--------
---attaatttcataat--------acttaattaaaataag-------------------
-------tacagtcaacatatagcaatgtataagtaagttaagtttaac-aaaaaaagta
------agtttatctgatttgagtaatt------ttagaaatattagttggctcaactta
attttattgcatttgttttaagcaatgttttagtgtttaaaatactt--aaaaaaggctg
gaagttgaatcaacctaaaacgtccgatgcaaccacttgcctcactttttat---aagtt
agatctaggtaaca-ttttttac-agtg
>DNA-2-14_DR|1345434
------------------------------------------------------------
------------------------------------------------------------
------------------------------------------------------------
------------------------------------------------------------
------------------------------------------------------------
------------------------------------------------------------
------------------------------------------------------------
------------------------------------------------------------
------------------------------------------------------------
------------------------------------------------------------
------------------------------------------------------------
------------------------------------------------------------
------------------------------------------------------------
------------------------------------------------------------
------------------------------------------------------------
------------------------------------------------------------
------------------------------------------------------------
------------------------------------------------------------
------------------------------------------------------------
------------------------------------------------------------
------------------------------------------------------------
------------------------------------------------------------
------------------------------------------------------------
------------------------------------------------------------
------------------------------------------------------------
------------------------------------------------------------
------------------------------------------------------------
------------------------------------------------------------
------------------------------------------------------------
------------------------------------------------------------
------------------------------------------------------------
------------------------------------------------------------
------------------------------------------------------------
------------------------------------------------------------
------------------------------------------------------------
------------------------------------------------------------
------------------------------------------------------------
------------------------------------------------------------
------------------------------------------------------------
------------------------------------------------------------
------------------------------------------------------------
------------------------------------------------------------
------------------------------------------------------------
------------------------------------------------------------
------------------------------------------------------------
------------------aatgacgatatgttttctgatgttacagtcagaagtcaattg
aattcatttt-aaatgacatatgcatggttaat-------tttatttatttc--------
---ataaagttcttaat--------acccaattaaaataag-------------------
-------tagaggtaacatatagcaacttatgagtaagttaactttaac--aaaaaagta
------ggtttatctga--agagtattt------ttagaaatataagttggctcaactta
attttgttggatttgttttaagcaatcttacagtgtttaatatactt--aaaaaaggcca
ga----------------------------------------------------------
----------------------------
>DNA-2-14_DR|1409041
------------------------------------------------------------
------------------------------------------------------------
------------------------------------------------------------
------------------------------------------------------------
------------------------------------------------------------
------------------------------------------------------------
----------------t-------------------------------------------
------------------------------------------------------------
------------------------------------------------------------
------------------------------------------------------------
------------------------------------------------------------
------------------------------------------------------------
------------------------------------------------------------
------------------------------------------------------------
------------------------------------------------------------
-----------------------------------------------------------t
taatatgca---------------------------------------------------
------------------------------------------------------------
------------------------------------------------------------
------------------------------------------------------------
------------------------------------------------------------
------------------------------------------------------------
--aaa-------------------------------------------------------
------------------------------------------------------------
------------------------------------------------------------
------------------------------------------------------------
------------------------------------------------------------
------------------------------------------------------------
------------------------------------------------------------
------------------------------------------------------------
------------------------------------------------------------
------------------------------------------------------------
------------------------------------------------------------
------------------------------------------------------------
------------------------------------------------------------
------------------------------------------------------------
------------------------------------------------------------
------------------------------------------------------------
------------------------------------------------------------
------------------------------------------------------------
------------------------------------------------------------
------------------------------------------------------------
------------------------------------------------------------
------------------------------------------------------------
------------------------------------------------------------
------------------------------------------------------------
------------------------------------------------------------
------------------------------------------------------------
-------cgccaatggaatatg----------------------------aaaaacgaca
------------ttgtgtttctttattt---agactagcattttca--------------
-------------------------------------------------aagaaaacctt
gatgcaaaatgaaaatgaa----------------------------tgtata--aagtt
tgtatt----------------------
>DNA-2-14_DR|1409042
------------------------------------------------------------
------------------------------------------------------------
----------------------------cactgtaaaaagtgctacactcacaaagttg-
----gttctatctactttaaata-----attgcaatctagttaattttatttgttttata
cc--aaaaaaattaaatttgcttcctctttacttaaaatatatcagtttttatataactg
tatattttgaataaaactaatgcaatttatttgagt--agatttttttacgtggttattg
tgtagaataaatgttataaaagtgagttgacacagacaatttattagagcagctgtcgat
gtg-ggcag--gtgttcataaaacgtgatttttatagttttgcgtgactcc-tttttcat
t-gcccgggattt-agcaggcagacgcagcttctgcaatgg------tcgacattaactt
ctcccagcagcggatctgattaacacggtaagttgcaaatttagccgaatgataattgta
aagtcatgcaaaactgctgtcttcgctaggcaggtgaggttttagctttgtaaattgtac
tgtagcctcaggtatgttaacagtt-----agactgctctcacatggaaagctaagttgg
ctaacgctaaccaacgctagtttatgctaatgattaaaagtgatattattgag----aaa
aaatagtgaaag-----tagttttaaaacacttagtaggtataactaacgttg-cagaac
cgattaacaaggtcactggtgggcggtcggggtgtgggg-----gttcagtttgc-tagc
actaacttagctaaagttagctcac---ctaagtta-tagcagcacattaaggatggata
ttaaatgcagaaacgtatgcaa----cagtt-aagtagtttgtgtttaacgtaagagaaa
gtataacttaaagtttgtgttttagagatttagtccataag---tttt------ttaatg
ctgcatagtgaataaattacagatttacaatttattttaac----ttaaattacatttac
tactgatgtttacagaaccatttaaactgtatg-----cacctcattctaaaatgcatgt
tcttggtctttagatacc-aattgattttgttacctgtggatcttcaaacttcacatcca
ggtaagaaaaacattagatacaactacagctataattatttgcaggcaagtaaaacatt-
--ggtaaaattgcaaacaatagtgggctccatagaattaacttacatttgatatctgaag
tgcaacagtaa-ttttttctg-tttttt-tacacagatattatgtgtgcaacagtaaaaa
cagt------ataa---aaatatcctaatgcagtttcttattatctgtcagtc-ttcaat
aaagct----aactgataacactgaatcactgaactgtcatttgccagtgacattaaatt
tgaag--aaaaagtcaattaaatgtagctttagcaaaaatttaatgtaaaccttaatgta
atgtgtaaaatggcaatg----tatttatttatttatttaataaaatttgtattatgac-
-gtacaaagtttggtgcaaaatgaagatgacatttaaattatagaacttgtattctataa
ttttcatatagccattttcaaacagttttaatatctaaattaaatacacattcttatgct
ttataagttgccaaaataaac--aaaaaatgtaatacctaaattttaacaattctttgat
tgacaggaaaccacaatgacatgcactgttacactgagtaaaatcacagttttctttaaa
atttgataactaaaaacacctggaataatgtaattacac---aacctctataaccttttt
tttattttttaaataaaagttaggtaattttaactaaggtaa-tttttaactgataaact
aaggtgtttcatccatgcatcattctcactggacttttgtaacttcactt----gtagtt
------------------atttcctattcagtatttagctatttaatgttgtttggtagc
aaccacctgaactcctgtttcttttt-gtctctaccaatagagttgtgaggaatcagagg
tgcatgcggctgcccacggg-aaaaatttgccatcagcccaacacagtttggattatcat
aggactgtcagaggtttgccaaacctgtcaaatgcatgatggctcctgtttggacttacc
gatgtcctcgacttcaagtatccatcaaaactgtatacatttgagatatattagagactc
tatgtgggactggacattatgcatcctaaatcttcatcaaaatatgcaaatctcctcact
gagttgccttggatgatttctcaataggatctggtattattaatgtttttatttatgtat
tgtgtacgtgtagccacattaatggcctattttgtagtcactattaaaaggaacattgat
tgatattgaatacatgttatggtctttaatccatcttcccattcttatttaattgttatt
gacaggaaagtctgtttatctgtttttcc----------------------tagtgtata
ttgtgcttacaatatagaaacgaagatttattttctaaggttacagccagaagtcaatta
aattagtttt-aaatgacatatgcatggttaat-------tttatttagatc--------
---attaagttcataat--------acttaattaaaatgag-------------------
-------tacagtcaacatatagcaatgtataagtaagttaagtttaac-aaaaaaagta
------agtttatctgatttgagtaatt------ttagaaatattagttggctcaactta
attttattgcatttgttttaagcaatgttttagtgtttaaaatactt--aaaaaaggctg
gaagttgaatcaacctaaaacgtccgatgcaaccacttgcctcactttttat---aagtt
agatctaagt------------------
>DNA-2-14_DR|1409043
------------------------------------------------------------
------------------------------------------------------------
----------------------------cactgtaaaaagtgctacactcacaaagttg-
----gttctatctactttaaata-----attgcaatctagttaattttatttgttttata
cc--aaaaaaattaaatttgcttcctctttacttaaaatatatcagtttttatataactg
tatattttgaataaaactaatgcaatttatttgagt--agatttttgtacgtggttattg
tgtagaataaatgttataaaagtgagttgacacagacaatttattagagcagctgtcgat
gtg-ggcag--gtgttcataaaacgtgattttaatagtttggcgtgactcc-tttttcat
t-gcccgggattt-agcaggcagacgcagcttctgcaatgg------tcgacattaactg
ctcccagcagcggatctgattaacacggtaagttgcaaatgtagccgaatgataattgta
aagtcatgcaaaactgctgtcttcgctaggcaggtgaggttttagctttgtaaattgtac
tgtagccttaggtatgttaacagtt-----agactgctctcacatggaaagctaagttgg
ctaacgctaaccaacgctagtttatgctaacgattaaaagtgatattattgag-----aa
aaatagtgaaag-----tagttttaaaacaaatagtaggtataactaacgtta-cagaac
cgattaacaaggtcactggtgggcggtcgggctgtgggg-----gttcagtttgt-tagc
gctaacttagctaaagttagctcac---ctaagtta-tagcagcacattaaggatggata
ttaaatgcagaaacatatgcaa----cagtt-aagtagtttgtgtttaacgtaagagaaa
gtataacttaaagtttgtgttttagagatttattccataag-tttttt------ttaatg
ctgcatagtgaataaattacagatttacaatttattttaac----ttaaattacatttac
tg---atgtttacagaaccatttaaactgtatg-----cacctcattctaaaatgcatgt
tcttggtctttagataccaaagtgattttgttacctgtggatcttcaaacttcacatcca
ggtaagaaaaacattagatacaattacagctataattatttgcaggtaagtaaaacatt-
--ggtaaaattgcaaacaatagtgggctccatagaattaacctacatttgatatctgaag
a---------------------tttttt-----------ttatgtgtgcaacagtaaaaa
cagt--aaaaaaaaa--aaatatcctaatgcagtttcttattatctgtcagtctttcaat
aaagct----aactgataacactaaatcactgaactgtcatttgccagtcacattaaatt
tgaag--aaaaagtcaattaaatgtagctttagcaaaaaattaatgtaaaccttaatgta
atttgtaaaatggcaatg----tatttatttatttatttaatagaatttgtattatgac-
-gtgcaaagtttggtgcaaaatgaagatgacgattaaattatagaatttgtattctataa
ttttcatatagccattttcaaacagttttactatctaaattgcatgcacattcttatgct
ttataagttgccaaacttact--aa-----------------------------------
------------------------------------------------------------
------------------------------------------------------------
---------------------aggtaactt--actaaggtaa-tttttaactgataaact
aaggtgtttcatccatgcatcattctcactgcacttttgtaacttcactt----gtagtt
------------------atttcctattcagtatttagctatttaatgttgtttggtatc
a---acctaaactcctgtttcttttt-gtctctaccaatagagttgtgaggaatcagagg
tgcatgcggctgcccacaag-aaaaatttgccatcagcccaacacagtttggattatcat
aggactgtcagaggtttgccaaacctgtcaaatgcatgatggttcctgtttggacttacc
gatgtcctcga---caagtatccatcaaaactgtatacatttgagatatatcagagactc
tttgtggggctggacattatgcatcctaaatcttcatcaaaatatgcaaatctcctcact
gagttgccttagatgatttcttaataggatctggtattattaatgtttttatttatgtat
tgtgtacgtgtagccacattaatggcctattttgtagtcactattaaaaggaacattgat
tgatattgaatacatgttatggtctttaatccatcttcccattcttatttaattgttatt
gacaggaaagtctgtttatctgtttttac----------------------tagtgtata
ttgtgcttacaatatagaaacgaagatttattttctaaggttacagccagaagttaattg
aattaatttt-aaatcaaatatgcatggttaat-------tttatttagata--------
---attaagttcataat--------acttaattaaaataag-------------------
-------tacagtcaacatatagcaatgtataagtaagttaagtttaac-aaaaaaagta
------agtttatctgatttgagtaatt------ttagaaatattagttggctcaactta
attttattgcatttgttttaagcaatgttttagtgtttaaaatactt--aaaaaaggctg
gaagttgaatcaacctaaaacgtccgatgcaaccacttgcctcactttttat---aagtt
agatctaggtaaca-ttttttac-agtg
>DNA-2-14_DR|1409044
------------------------------------------------------------
------------------------------------------------------------
------------------------------------------------------------
------------------------------------------------------------
------------------------------------------------------------
------------------------------------------------------------
----------atgtgat-------------------------------------------
------------------------------------------------------------
-g----------------------------------------------------------
------------------------------------------------------------
------------------------------------------------tgtagaatacaa
tagattga----------------------------------------------------
------------------------------------------------------------
------------------------------------------------------------
------------------------------------------------------------
-------------------gcattttct-------------------------------a
caaaatatgagcaa------------agat------------------------------
------------------------------------------------------------
------------------------------------------------------------
------------------------------------------------------------
------------------------------------------------------------
-----------------------------------------------------------t
ggaccaaaatta------------------------------------------------
------------------------------------------------------------
------------------------------------------------------------
------------------------------------------------------------
------------------------------------------------------------
------------------------------------------------------------
------------------------------------------------------------
------------------------------------------------------------
------------------------------------------------------------
------------------------------------------------------------
------------------------------------------------------------
------------------------------------------------------------
------------------------------------------------------------
------------------------------------------------------------
------------------------------------------------------------
------------------------------------------------------------
------------------------------------------------------------
------------------------------------------------------------
------------------------------------------------------------
------------------------------------------------------------
------------------------------------------------------------
------------------------------------------------------------
------------------------------------------------------------
--------------------------------------------------aaataaattg
aa---------------------------------attctaccatttacatttccatttc
caaacatggct-------------------------------------------------
-ttaatatgccattaacatgc---------------------------------------
--------------atattttaacactt-ttaagttgcaaatttgaagtgg---------
------------------------------------------------------------
----------------aaaatgt------------------------------aataacc
aaattt----------------------
>DNA-2-14_DR|1501803
------------------------------------------------------------
------------------------------------------------------------
----------------------------cactgtaaaaagtgctacactcacaaagttg-
----gttctatctactttaaata-----attgcaatctagttaattttatttgttttata
cc--aaaaaaaattaatttgcttcctctttacttaaaatatatcagtttttatataactg
tatattttgaataaaactaatgcaatttatttgagt--agatttttttacgtggttattg
tgtagaataaatgttataaaagtgagttgacacagacaatttattagagcagctgtcgat
gtg-ggcag--gtgttcataaaacgtgatttttatagttttgcgtgactcc-tttttcat
t-gcccgggattt-agcaggcagacgcagcttctgcaatgg------tcgacattaactg
ctcccagcagcggatctgattaacacggtaagttgcaaatttagccgaatgataattgta
aagtcatgcaaaactgctgtcttcgctaggcaggtgaggttttagctttgtaaattgtac
tgtagcctcaggtatgttaacagtt-----agactgctctcacatggaaagctaagttgg
ctaacgctaaccaacgctagtttatgctaatgattaaaagtgatattattgag----aaa
aaatagtgaaag-----tagttttaaaacacttagtaggtataactaacgttg-cagaac
cgattaacaaggtcactggtgg--------------------------------------
-----------------------------taagtta-tagcagcacattaaggatggata
ttaaatgcagaaacgtatgcaa----cagtt-aagtagtttgtgtttaacgtaagagaaa
gtataacttaaagtttgtgttttagagatttagtccataagt-ttttt------ttaatg
ctgcatagtgaataaattacagatttacaatttattttaac----ttaaattacatttac
tactgatgtttacagaaccatttaaactgtatg-----cacctcattctaaaatgcatgt
tcttggtctttagataccaaagtgattttgttacctgtggatcttcaaacttcacatcta
ggtaagaaaaacattagatacaactacagctataattatttgcaggcaagtaaaacatt-
--ggtaaaattgcaaacaatagtgggctccatagaattaacttacatttgatatctgaag
tgcaacagtaattttttactg-ttttttttacacagatattatgtgtgcaacagtaaaaa
cagt------ataa---aaatatcctaatgcagtttcttattatctgtcagtctttcaat
aaagct----aactgataacactgaatccctgaactgtcatttgccagtgacattaaatt
tgaag--aaaaagtcaattaaatgtagctttagcaaaaatttaatgtaaaccttaatgta
atgtgtaaaatggcaatg----tatttatttatttatttaataaaatttgtattatgac-
-gtgcaaagtttggtgcaaaatgaagatgacatttaaattatagaacttgtattctataa
ttttcatatagccattttcaaacagttttaatatctaaattaaatacacattcttatgct
ttataagttgccaaaataaac--aaaaaatgtaatacctaaattttaacaattctttgat
tgacaggaaaacacaatgacatgcactgttacactgagtaaaatcacagttttctttaaa
atttgataactaaaaacacctggaataatgtaattacac---aacctctataacc-tttt
tttattttttaaatagaagttaggtaattttaactaaggtaa-tttttaactgataaact
aaggtgtttcatccatgcatcattctcactggacttttgtaacttcactt----gtagtt
------------------atttcctattcagtatttagctatttaatgttgtttggtagc
aaccacctgaactcctgtttcttttt-gtctctaccaatagagttgtgaggaatcagagg
tgcatgcggctgcccacggg-aaaaatttgccatcagcccaacacagtttggattatcat
aggactgtcagaggtttgccaaacctgtcaaatgcatgatggctcctgtttggacttacc
gatgtcctcgacttcaagtatccatcaaaactgtatacatttgagatatattagagactc
tttgtgggactggacattatgcatcctaaatcttcatcaaaatatgcaaatctcctcact
gagttgccttggatgatttttcaataggatctggtattattaatgtttttatttatgtat
tgtgtatgtgtagccacattaatggcctattttgtagtcactattaaaaggaacatcgat
tgatattga----atgttatggtctttaatccatcttcccattcttatttaattgttatt
gacaggaaagtctgtttatctgtttttac----------------------tagtgtata
ttgtgcttacaatatagaaacgaagatttattttctgaggttacagccagaagtcaatta
aattagtttt-aaatgacatatgcatggttaat-------tttatttagatc--------
---attaagttcataat--------acttaattaaaatgag-------------------
-------tacagtcaacatatagcaatgtataagtaagttaagtttaac-aaaaaaagta
------agtttatctgatttgagtaatt------ttagaaatattagttggctcaactta
attttattgcatttgttttaagcaatgttttagtgtttaaaatactt--aaaaaaggctg
gaagttgaatcaacctaaaacgtccgatgcaaccacttgcctcactttttat---aagtt
agatctaagtaaca-ttttttac-agtg
>DNA-2-14_DR|1501804
------------------------------------------------------------
------------------------------------------------------------
----------------------------cactgtaaaaagtgctacactcacaaagttg-
----gttctatctactttaaata-----attgcaatctagttaattttatttgttttata
cc--aaaaaaataaaatttgcttcctctttacttaaaatatatcagtttttatataactg
tatattttgaataaaactaatgcaacttatttgagt--agatttttgtatgtggttattg
tgtagaataaatgttataaaagtgagttgaca--gacaatttattagagcagctgtcgat
gtg-ggcag--gtgttcataaaacgtgattttaatagtttggcgtgactcc-tttttcat
t-gcccgggattt-agcaggcagacgcagcttctgcaatgg------tcgacattaactg
ctcccagcagcggatctgattaacacggtaagttgcaaatttagccgaatgataattgta
aagtcatgcaaaactgctgtcttcgctaggcaggtgaggttttagctttgtaaattgtac
tgtagcctcaggtatgttaacagtt-----agactgctctcacatggaaagctaagttgg
ctaacgctgaccaacgctagtttatgctaacgattaaaagtgatattattgag----aaa
aaatagtgaaag-----tagttttaaaacacttagtaggtataactaacgttg-cagaac
cgattaacaaggtcactggtgggcggtcggggtgtgggg-----gttcagtttgt-tagc
gctaacttagctaaagttagctcac---ctaagtta-tagcagcacattaaggatggata
ttaaatgcagaaacgtatgcaa----cagtt-aagtagtttgtgtttaacgtaagagaaa
gtataacttaaagtttgtgttttagagatttagtccataag---tttt------ttaatg
ctgcatagtgaataaattacagatttacaatttattttaac----ttaaattacatttac
tactgatgtttacagaaccatctaaattgtatg-----cacctcattctaaaatgcatgt
tcttggtctttagataccaaagtgattttgttacatgtggatcttcaaacttcacatcca
ggtaagaaaaacattagatacaattacagctataattatttgcaggtaagtaaaacatt-
--ggtaaaattgcaaacaatagtgggctccatagaattaacttacatttgatatctgaag
a---------------------ttttt------------ttatgtgtgcaacagtaaaaa
cagt------ataa---aaatatcctaatgcagtttcttattatctgtcagtctttcaat
aaagct----tactgataacactgaatcactgaactgtcatttgccagtaacattaaatt
tgaag----aaagtcaattaaatgtagctttagcaaaaattcaatgtaaaccttaatgta
atgtgtaaaatggcaatgtatttatttatttatttatttaataaaatttgtattatgac-
-gtgcaaagtttggtgaaaaatgaagatgacaattaaattatagaatttgtattctataa
ttttcatatagccattttcaaaatgttttaatatctaaattacatacacattcttatgct
ttataagttgtcaaaataaac--aaaaaatgtaatacctaaattttaacaattctttgat
tgacaggaaaccacaatgacatgcactgttacactgagtaaaatcacagttttctttaaa
atttgataactaaaaacacctggaataatgtaattacac---aacctctataacc--ttt
tttattttttaaatagaagttaggtaattttaactaaggtatttttttaactgataaact
aaggtgtttcatctatgcatcattctcactggacttttgtaacttcactt----gtagtt
------------------attttctatttagtatttagctatttaatgttgtttggtagc
aaccacctgaactcctgttttttttttgtctctaccaatagagttgtgaggaatcagagg
tgcatgcggctgcccacagg-aaaaatttgccatcagcccaacacagtttggattatcat
aggactgtcagaggtttgccaaacctgtcaaatgcatgatggctcctgtttggacttacc
gatgtcctcgacttcaagtatccatcaaaactgtatacatttgagatatattagagactc
tttgtgggactagacattatgcatcctaaatcttcatcgaaatatgcaaatctcctcact
gagttgccttggatgatttctcaataggatctggtattattaatgtttttatttatgtat
tgtgtatgtgtagccacattaatggcctgttttgtagtcactattaaaaggaacatcgat
tgatattgaatacatgttatggtctttaatccatcttcccattcttatttaattgttatt
gacaggaaagtctgtttatctgtttttac----------------------tagtgtata
ttgtgcttacaatatagaaatgaagatttattttctgaggttacagccagaagtcaatta
aattcgtttt-aaatgacatatgcatggttaat-------tttatttagatc--------
---attaagttcataat--------acttaattaaaacgag-------------------
-------tacagtcaacatatagcaatgtataagtaagttaagtttaac-aaaaaaagta
------agtttatctgatttgagtaatt------ttagaaatattagttggctcaactta
attttattgcatttgttttaagcaatgttttagtgtttaaaatactt--aaaaaaggctg
gaagttgaatcaacctaaaacgtccgatgcagccacttgcctcactttttat---aagtt
agatctaagtaaca-ttttttac-agtg
>DNA-2-14_DR|1501805
------------------------------------------------------------
------------------------------------------------------------
----------------------------cactgtaaaaagtgctacactcacagagttg-
----gttctatctactttaaata-----attgcaatctagttaattttatttgttttata
cc--aaaaaaatgaaatttgcttcctctttacttaaaatatatcagtttttatataactg
tatattttaaataaaactaatgcaatttatttgagt--agatttttgtacgtggttattg
tgtagaataaatgttataaaagtgagttgacacagacaatttattagagcagctgtcgat
gtg-ggcag--gtgttcataaaacgtgattttaatagtttggcgtgactcc-tttttcat
t-gcccgggattt-agcaggcagacgcagcttctgcaatgg------tcgacattaactg
ctcccagcagcggatctgattaacacggtaagttgcaaatttagccgaatgataattgta
aagtcatgcaaaactgctgtcttcgctaggcaggtgaggttttagctttgtaaattgtac
tgtagcctcaggtatgttaacagtt-----agactgctctcacatggaaagctaagttgg
ctaacgctaaccaacgctagtttatactaacgattaaaagtgatattattgag-----aa
aaatagtgaaag-----tagttttaaaacacttagtaggtaaaactaacgttg-cagaac
cgattaacaaggtcactggtgggcggtcggggtgtgggg-----gttcagtttgt-tagc
gctaacttagctaaagttagctcac---ctaagtta-tagcagcacattaaggatggata
ttaaattcagaaacgtatgcaa----cagtt-aagtagtttgtgtttaacgtaagagaaa
gtataacttaaagtttgtgttttagagatttagtccataag---tttt------ttaatg
ctgcatagtgaataaattacagatttacaatttattttacc----ttaaattacatttac
tactgatgtttacagaaccatttaaattgtatg-----cacctcattctaaaatgcatgt
tcttggtctttagataccaaagtgattttgttacctgtggatcttcaaacttcacatcca
ggtaagaaaaacattagatacaattacagctataattatttgcaggtaagtaaaacatt-
--ggtaaaattgcaaacaatagtgggctccatagaattaacttacatttgatatctgaag
a---------------------tttttt-----------ttatgtgtgcaacagtaaaaa
cagt------ataa---aaatatcctaatgcagtttcttattatctgtcagtctttcaat
aaagct----aactgataacactgaatcactgaactgtcatttgccagtgacattaaatt
tgaag--aaaaagtcaattaaatgtagctttagcaaaaatttaatgtaaaccttaatgta
atgtgtaaaatggcaatg----tatttatttatttatttaataaaatttgtattatgac-
-gtgcaaagtttggtgcaaaatgaagatgacaattaaattatagaatttgtattctataa
ttttcttatagccgttttcaaacagttttaatatctaaattaaatacacattcttatgct
ttataagttgccaaaataaac-aaaaaaatgtaatacctaaattttaacaattctgtgat
tgacaggaaaccacaatgacatgcactgttacactgagtaaaatcacagttttctttaaa
atttgataactaaaaacacctggaataatgtaattacac---aacctctataacc-tttt
tttattttttaaataaaagttaggtaattttaactaaggtaa-tttttaactgataaact
aaggtgtttcatccatgcatcattctcactggacttttgtaacttcactt----gtagtt
------------------attttctatttagtattaagctatttaatgttgtttggtagc
aaccacctgaactcctgtttcttttt-gtctctaccaatagagttgtgaggaatcagagg
tgcatgcggctgcccacggg-aaaaatttgccatcagcccaacacagtttggattatcat
aggactgtcagaggtttgccaaacctgtcaaatgcatgatggctcctgtttggacttacc
gatgtcctcgacttcaagtatccatcaaaactgtatacatttaagatgtattagagactc
tttgtgggactggacattatgcatccaaaatcttcatcaaaatatgcaaatctcctcact
gagttgccttggatgatttctcaataggatctggtattattaatgttgttatttatgtat
tgtgtatgtgtagccacattaatggcctattttgtagtcactattaaaaggaacattgat
tgatattgaatacatgttatggtctttaatccatcttcccattcttatttaattgttatt
gacaggaaagtctgtttatctgtgtttac----------------------tagtgtata
ttgtgcttacaatatagaaacgccgatttattttctgaggttacagccagaagtcaatta
aattcgtttt-aaatgacatatgcatggttaat-------tttatttagatc--------
---attaagttcataat--------acttaattaaaatgag-------------------
-------tacagtcaacatatagcaatgtataagtaagttaagtttaac-aaaaaaagta
------agtttatctgatttgagtaatt------ttagaaatattatttggctcaactta
attttattgcatttgttttaagcaatgttttagtgtttaaaatactt--aaaaaaggctg
gaagttgaatcaacctaaaatgtccgatgcaaccacttgcctcactttttat---aagtt
agatctaagtaaca-ttttttac-agtg
>DNA-2-14_DR|1501806
------------------------------------------------------------
------------------------------------------------------------
----------------------------cactgtaaaaagtgctacactcacaaagttg-
----gttctatctactttaaata-----attgcaatctagttaattt----tgttttata
cc-aaaaaaaataaaatttgcttcctcttttcttaaaatatatcagtttttatataactg
tatattttgaataaaactaatgcaatttatttgagt--agatttttttacgtggttattg
tgtagaataaatgttataaaagtgagttgacacagacaatttattagagcagctgtcgat
gtg-ggcag--gtgttcataaaacgtgattttaatagtttggcgtgactcc-tttttcat
t-gcccgggattt-agcaggcagacgcagcttctgcaatgg------tcgacattaactg
ctcccagcagcggatctgattaacacggtaagttgcaaatttagccgaatgataattgta
aagtcatgcaaaactgctgtcttcgctaggcaggtgaggttttagctttgtaaattgtac
tgtagcctcaggtatgttaacagtt-----agactgctctcacatgtaaagctaagtttg
ctaacgctaaccaacgctggtttatgctaacgattaaaagtgatattattgag-----aa
aaatagtgaaatg----aatttttaaaacacttagtaggtataactaacgttg-cagaac
cgattaacaaggtcactggtgggcggtcggggtgtgggg-----gttcagtttgt-tagc
gctaacttagctaaagttagctcac---ctaagtta-tagcagcacattaaggatggcta
ttaaatgcagaaacgtatgcaa----cagtt-aagtagtttgtgtttaacgtaagagaaa
gtataacttaaagtttgtgttttagagatttagtccataag---tttt------ttaatg
ctgcatagtgaataaattacagatttacaatttattttaac----ttaaattacatttac
tactgatgtttacagaaccatttaaattgtatg-----cacctcattctaaaatgcattt
tcttggtctttagataccaaagtgattttgttacctgtggatcttcaaacttcacatcca
ggtaagaaaaacgttagatacaattacagctataattatttgcaggtaagtaaaacatt-
--ggtaaaattgcaaacaatagtgggctccatagaattaacttacatttgatatctgaag
a---------------------ttttt------------ttatgtgtgcaacagtaaaaa
cagt------ataa---aaatatcctaatgcagtttcttattatctgtcagtctttcaat
aaagct----aactgataacactgaatcactgaactgtcatttgccagtcacattaaatt
tgaag--aaaaagtcaattaaatgtagcttttgcaaaaatttaatgtaaaccttaatgta
atgtgtaaaattgcaatg----tatttatttatttatttaataaaatttgtattatgac-
-gtgcaaagtttggtgcaaaatgaagatgacaattaaattatagaatttgtattctataa
ttttcatatagccattttcaaacagttttaatatataaattaaataaacattcttatgct
ttataagttgccaaaataaac--aaaaaatgtaatgcctaaactttaacaattctttgat
tgacaggaaaccacaatgacatgcactgttacactgagtaaaatcaaagttttctttaaa
atttgataactaaaaacacctggaataatgtaattacac---------------------
--------------------------------aacaatgtag-ttacaag----------
-------------------------------------tgtaacttcactt----gtagtt
------------------attttctatttagtatttagctatttaatgttgtttggtagc
aaccacctgaactcctgtttcttttt-gtctctaccaatagagttgtgaggaatcagagg
tgcatgcggctgcccacgga-aaaaatttgccatcagcccaacacagtttggattatcat
aggactgtcagaggtttgccaaacctgtcaaatacatgatggctcctgtttggacctacc
gatttcctcgacttcaagtatccatcaaaactgtatacatttgagatatattagagactc
tttgtgggactggacattatgcatcctaaatcttcatcaaaatatgcaaatctcctcact
gagttgccttggatgatttctcaataggatctggtattattaatgtttttatttatgtat
tgtgtacgtgtagccacattaatggcctattttgtagtcactattaaaaggaacatcgat
tgatattgaatacatgttatggtctttaatccatcttcccattcttatttaattgttatt
gacaggaaagtctgtttatctgtttttac----------------------tagtgtata
ttgtgcttacaatatagaaacgaagatttattttctgaggttacagccagaagtcaatta
aattagtttt-aaatgacatatgcatggttaat-------tttatttagatc--------
---attaagttcataat--------acttaattaaaatgag-------------------
-------tacagtcaacatatagcaatgtataagtaagttaagtttaac-agaaaaagta
------agtttatctgatttgagtaatt------ttagaaatattagttggctcaactta
attttattgcatttgttttaagcaatgttttagtgtttaaaatactt--aaaaaaggctg
gaagttgaatcaacctaaaacgtccgatgcagccatttgcctcactttttat---aagtt
agatctaagtaaca-ttttttac-agtg
>DNA-2-14_DR|1501807
------------------------------------------------------------
------------------------------------------------------------
----------------------------cactgtaaaaagtgctacactcacaaagttg-
----gttctatctactttaaata-----attgcaatctagttaattttatttgttttata
cc--aaaaaaataaaatttgcttcctctttacttaaaatatatcagtttttatataactg
tatattttaaataaaactaatgcaatttatttgagt--agatttttgtacgtggttattg
tgtagaataaatgttataaaagtgagttgacacagacaatttattagagcagctgtcgat
gtg-ggcag--gtgttcataaaacgtgattttaatagtttggcgtgactcc-tttttcat
t-gcccgggattt-agcaggcagacgcagcttctgcaatgg------tcgacattaactg
ctcccagcagcggatctgattaacacggtaagttgcaaatttagccgaatgataattgta
aagtcatgcaaaactgctgtcttcgctaggcaggtgaggttttagctttgtaaattgtac
tgtagcctcaggtatgttaacagtt-----cgactgctctcacatggaaagctaagttgg
ctaacgctaaccaacgctagtttatactaacgattaaaagtgatattattgag-----aa
aaatagtgaaag-----tagttttaaaacacttagtaggtaaaactaacgttg-cagaac
cgattaacaaggtcactggtgggcggtcggggtgtgggg-----gttcagtttgt-tagc
gctaacttagctaaagttagctcac---ctaagtta-tagcagcacattaaggatggata
ttaaattcagaaacgtatgcaa----cagtt-aagtagtttgtgtttaacgtaagagaaa
gtataacttaaagtttgtgttttagagatttagtccataag---tttt------ttaatg
ctgcatagtgaataaattacagatttacaatttattttaac----ttaaattacatttac
tactgatgtttacagaaccatttaaattgtatg-----cacctcattctaaaatgcatgt
tcttggtctttagataccaaagtgattttgttacctgtggatcttcaaacttcacatcca
ggtaagaaaaacattagatacaattacagctataattatttgcaggtaagtaaaacatt-
--ggtaaaattgcaaacaatagtgggctccatagaattaacttacatttgatatctgaag
a---------------------tttttt-----------ttatgtgtgcaacagtaaaaa
cagt------ataa---aaatatcctaatgcagtttcttattatctgtcagtctttcaat
aaagct----aactgataacactgaatcactgaactgtcatttgccagtgacattaaatt
tgaag--aaaaagtcaattaaatgtagctttagcaaaaatttaatgtaaaccttaatgta
atgtgtaaaatggcaatg----tatttatttatttatttaataaaatttgtattatgac-
-gtgcaaagtttggtgcaaaatgaagatgacaattaaattatagaatttgtattctataa
ttttcttatagccgttttcaaacagttttaatatctaaattaaatacacattcttatgct
ttataagttgccaaaataaac-aaaaaaatgtaatacctaaattttaacaattctgtgat
tgacaggaaaccacaatgacatgcactgttacactgagtaaaatcacagttttctttaaa
atttgataactaaaaacacctggaataatgtaattacac---aacctctataacc-tttt
tttattttttaaataaaagttaggtaattttaactaagttaa-tttttaactgataaact
aaggtgtttcatccatgcatcattctcactggacttttgtaacttcactt----gtagtt
------------------attttctatttagtatttagctatttaatgttgttaggtagc
aaccacctgaactcctgtttcttttt-gtctctaccaatagagttgtgagg-atcagagg
tgcatgcggctgcccacggg-aaaaatttgccatcagcccaacacagtttggattatcat
aggactgtcagaggtttgccaaacctgtcaaatgcatgatggctcctgtttggacttacc
gatgtcctcgacttcaagtatccatcaaaactgtatacatttaagatgtattagagactc
tttgtgggactggacattatgcatccaaaatcttcatcaaaatatgcaaatctcctcact
gagttgccttggatgatttctcaataggatctggtattattaatgtttttattaatgtat
tgtgtatgtgtagccacattaatggcctattttgtagtcactattaaaaggaacattgat
tgatattgaatacatgttatggtctttaatccatcttcccattcttatttaattgttatt
gacaggaaagtctgtttatctgtgtttac----------------------tagtgtata
ttgtgcttacaatatagaaacgccgatttattttctgaggttacagccagaagtcaatta
aattcgtttt-aaatgacatatgcatggttaat-------tttatttagatc--------
---attaagttcataat--------acttaattaaaatgag-------------------
-------tacagtcaacatatagcaatgtataagtaagttaagtttaac-aaaaaaagta
------agtttatctgatttgagtaatt------ttagaaatattatttggctcaactta
attttattgcatttgttttaagcaatgttttagtgtttaaaatactt--aaaaaaggctg
gaagttgaatcaacctaaaacgtccgatgcaaccacttgcctcacttttta---------
----------------------------
>DNA-2-14_DR|1594795
------------------------------------------------------------
------------------------------------------------------------
----------------------------cactgtaaaaagtgctacactcacaaagttg-
----gttccatctacttcaaata-----attgcaatctagttaattttatttgttttata
cc---aaaaaataaaatttgcttcctctttacttaaaatatatcagttttaatataactg
tatattttgaacaaaactaatgcaatttatttgagt--agatttttgtacgtggttattg
tgtagaataaatgttataaaagtgagttgacacagacaatttattagagcagctgtcgat
gtg-ggcag--gtgttcataaaacgtgattttaatagtttggcgtgactcc-tttttcat
t-gcccgggattt-agcaggcagacgcagcttctgcaatgg------tcgacattaactg
ctcccagcagcggatctgattaacacggtaagttgcaaatgtagccgaataatatttgta
aagtcatgcaaaactgctgtcttcgctaggcaggtgaggttttagctttgtaaattgtac
tgtagcctcaggtatgttaacagtt-----agactgctctcacatggaaagctgagttgg
ctaacgcttaccaacgctagtttatgctaacgattaaaagtgatattattgag----aaa
aaatagtgaaag-----tagttttaaaacacctagtaggtataactaacgtta-cagaac
cgattaacaaggtcactggtgggcggtcggggtgtgggg-----gttcagtttgt-tagc
gctaacttagctaaagttagctcac---ctaagtta-tagcagcacattaaggatggata
ttaaatgctgaaacgtatgcaa----cagtt-aagtagtgtgtgtttaacgtaagagaaa
gtataacttaaagtttgtgttttagagatttagtccataag--ttttt------ttaatg
ctgcatagtgaataaattacagatttacaatttattttaac----ttaaattacatttac
tactgatgtttacagaaccattttaattgtatg-----cacctcattctaaaatgcatgt
tcttggtctatagataccaaagtgattttgttacctgtgaagtttgaagatccacatcca
ggtaagaaaaacattagatacaattacagctataattatttgcaggtaagtaaaacatt-
--ggtaaaattgcaaacaatagtgggctccatagaattaacttacatttgatatctgaag
a---------------------ttttt------------ttatgtgtgcaacagtaaaaa
cagt-----aaaaa---aaatatcctaatgcagtttcttattatttgtcagtctttcaat
aaagct----aactgataactctgaatcactgaactgtcatttgccagtcacattaaatt
tgaag--aaaaagtcaattaattgtagctttagcaaaaatttaatgtaagccttaatgta
atatgtaaaatggcaatg------------tatttatttaataaaatttgtattatgac-
-gtgcaaagtttggtgcaaaatgaagatgacaattaaattatagaatttgtattctataa
ttttcatatagccattttcaaacagttttaatatctaaattacatacacattcttatgct
ttataagttgccaaaataaac--taaaaatgtaatacctaaattttaataattctttgat
tgacaggaaaacacaatgacatacactgttacactgagtaaaatcacagttttctttaaa
atttgataactaaaaccacctggaataatgtaattacacaataacctgtataacc-tttt
tttattttttaaataaaagttaggtaattttaactaaggtaa-tttttaactgataaact
aaggtgtttcatccatgcatcattctcactgcacttttgtaacttcactt----gtagtt
------------------atttcctatttagtatttagctatttaatgttgtttggtatt
aaccacctaaactcctgtttcttttt-gtctctaccaatagagttgtgaggaatcagagg
tgcatgcggctgcccacagg-aaaaattt-tcatcagcccaacacagtttggattatcat
aggactgtcagaggtttgccaaacctgtcaaatgcatgatggctcctgtttggacttacc
gatgttctcgacttcaagtatccatcaaaactgtatacatttgagatatatcagagactc
tttgtgggactggacattatgcatcctaaatcttcatcaaaatatgcaaatctcctcact
gagttgccttagatgatttctcaataggatctggtattgttaatgttattatttctgtat
tgtgtacgtgtagccacattaatggcctattttgtagtcactattaaaaggaacatcgat
tgatattgaatacatgttatggtctttaatccatcttcccattcttatttaattgttatt
gacaggaaagtctgtttatctgtttttac----------------------tagtgtata
ttgtgcttacaatatagaaacgaagatttattttctgaggttacagccagaagtcaatta
aattcgtttt-aaatgacatatgcatggttaat-------tttatttagatc--------
---attaagttcataat--------acttaattaaaataag-------------------
-------tacagtcaacatatagcaatgtataagtaagttaagtttaac-aaaaaaagta
------agtttatctaatttaagtaatt------ttagaaatattagttgtctcaactta
attttattgcatttgttttaagcaatgttttagtgtttaaaatactt--aaaaaaggctg
gaagttgaatcaacctaaaacgtccgatgcagccacttgcctcactttttat---aagtt
agatctaggtaaca-ttttttac-agtg
>DNA-2-14_DR|1594796
------------------------------------------------------------
------------------------------------------------------------
-----------------------------------aaaagtgctacactcacaaagttg-
----gttctatctactttaaata-----attgcaatctagttaattttatttgttttata
cc--aaaaaaattaaatttgcttcctctttacttaaaatatatcagtttttatataactg
tatattttgaataaaactaatgcaatttatttgagt--agatttttttacgtggttattg
tgtagaataaatgttataaaagtgagttgacacagacaatttattagagcagctgtcgat
gtg-ggcag--gtgttcataaaacgtgattttaatagtttggcgtgactcc-tttttcat
t-gcccgggattt-agcaggcagacgcagcttctgcaatgg------tcgacattaactg
ctcccagcagcggatctgattaacacggtaagttgcaaatttagccgaatgataattgta
aagtcatgcaaaactgctgtcttcgctaggcaggtgaggttttagctttgtaaattgtac
tgtagcctcaggtatgttaacagtt-----agactgctctcacatggaaagctaagttgg
ctaacgctaaccaacgctagtttatgctaacgattaaaagtgatattattgag----aaa
aaatagtgaaag-----tagttttaaaacacttagtaggtataactaacgttg-cagaac
cgattaacaaggtcactggtgggcggtcggggtgtgggg-----gttcagtttgc-tagc
gctaacttagctaaagttagctcac---ctaagtta-tagcagcacattaaggatggata
ttaaatgcagaaacgtatgcaa----cagtt-aagtagtgtgtgtttaacgtaagagaaa
gtataacttaaagtttgtgttttagagatttagtccataag---tttt------tcaatg
ctgcatagtgaataaattacagatttacaatttattttaac----ttaaattacatttac
tactgatgtttacagaaccatttaaattgtatg-----cacctcattctaaaatgcatgt
tcttggtctttagataccaaagtgattttattacctgtggatcttcaaacttcacatcca
ggtaagaaaaacattagatacaactacagctataattatttgcaggcaagtaaaacatt-
--ggtaaaattgcaaacaatagtgggctccatagaattaacttacatttgatatctgaag
a---------------------ttttt------------ttatgtgtgcaacagtaaaaa
cagt-----aaaaa---aaatatcctaatgcagtttcttattatttgtcagtctttcaat
aaagct----aactgataacactgaatcactgaactgtcatttgccagtgacattaaatt
tgaag--aaaaagtcaattaaatgtagctttagcaaaaatttaatgtaaaccttaatgta
atgtgtaaaatggcaatg----tatttatttatttatttaataaaatttgtattatgac-
-gtgcaaagtttggtgcaaaatgaagatgacatttaaattatagaacttgtattctataa
ttttcatatagccattttcaaacagttttaatatctaaattaaatacacattcttatgct
ttataagttgccaaaataaac--aaaaaatgtaatacctaaattttaacaattctttgat
tgacaggaaaacacaatgacatgcactgttacactgagtaaaatcacagttttctttaaa
atttgataactaaaaacacctggaataatgtaattacac---aacctctataacc-tttt
tttattttttaaatagaagttaggtaattttaactaaggtaa-tttttaactgataaact
aaggtgtttcatccatgcatcattctcactggacttttgtaacttcactt----gttgtt
------------------atttcctattcagtatttagctatttaatgttgtttggtagc
aaccacctgaactcctgtttcttttt-gtctctaccaatagagttgtgaggaatcagagg
tgcatgcggctgcccacggg-aaaaatttgccatcagcccaacacagtttggattatcat
aggactgtcagaggtttgccaaacctgtcaaatgcatgatggctcctgtttggacttacc
gatgtcctcgacttcaagtatccatcaaaactgtatacatttgagatatattagagactc
tttgtgggactagacattatacatcctaaatctttatcaaaatatgcaaatctcctcact
gagttgccttggatgatttctcaataggatctggtattattaatgtttttatttatgtat
tgtgtacgtgtagccacattaatggcctattttgtagtcactattaaaaggaacatcgat
tgatattgaatacatgttatggtctttaatccatcttcccattcttatttaattgttatt
gacaggaaagtctgtttatctgtttttac----------------------tagtgtata
ttgtgcttacaatatagaaacgaagatttattttctgaggttacagccagaagtcaatta
aattagtttt-aaatgacatatgcatggttaat-------tttatttagata--------
---attaagttcataat--------acttaattaaaatgag-------------------
-------tacagtcaacatatagcaatgtataagtaagttaagtttaac-aaaaaaagta
------agtttatctgatttgagtaatt------ttagaaatattagttggctcaactta
attttattgcatttgttttaagcaatgttttagtgtttaaaatactt--aaaaaaggctg
gaagttgaatcaacctaaaacgtccgatgcaaccacttgcctcactttttat---aagtt
agatctaagtaaca-ttttttac-agtg
>DNA-2-14_DR|1594797
------------------------------------------------------------
------------------------------------------------------------
----------------------------cactgtaaaaagtgctacactcacaaagttg-
----gttctatctactttaaata-----attgcaatctagttaattttatttgttttata
cc--aaaaaaatttaatttgcttcatctttacttaaaatatatcagtttttatataactg
tatattttgaataaaactaatgcaatttatttgagt--agatttttttacgtggttattg
tgtagaataaatgttataaaagtgagttgacacagacaatttattagagcagctgtcgat
gtg-ggcag--gtgttcataaaacgtgatttttatagttttgcgtgactcc-tttttcat
t-gcccgggattt-agcaggcagacgcagcttctgcaatgg------tcgacattaactg
ctcccagcagcggatctgattaacacggtaagttgcaaatttagccgaatgataattgta
aagtcatgcaaaactgctgtcttcgctaggcaggtgaggttttagctttgtaaattgtac
tgtagcctcaggtatgtgaacagtt-----agactgctctcacatggaaagctaagttgg
ctaacgctaaccaacggtagtttatgctaatgattaaaagtgatattattgag---aaaa
aaatagtgaaag-----tagttttaaaacacttagtaggtataactaacgttg-cagaac
cgattaacaaggtcactggtgggcggtcggggtgtgggg-----gttcagtttgc-tagc
gctaacttagctaaagttagctcac---ctaagtta-tagcagcacattaaggatggata
ttaaatgcagaaacgtatgcaa----cagtt-aagtagtttgtgtttaacgtaagagaaa
gtataacttaaagtttgtgttttagagatttagtccataag---tttt------ttaatg
ctgcatagtgaataaattacagatttacaatttattttaac----ttaaattacatttac
tactgatgtttacagaaccatttaaattgtatg-----cacctcattctaaaatgcatgt
tcttggtctttagataccaaagtgattttgttacctgtggatcttcaaacttcacatcca
ggtaagaaaaacattagatacaactacagctataattatttgcaggcaagtaaaacatt-
--ggtaaaattgcaaacaatagtgggctccatagaattaacttacatttgatatctgaag
tgcaacagtaattttttactg-ttttttttacac--atattatgtgtgcaacagtaaaaa
cagt------ataa---aaatatcctaatgcagtttcttattatctgtcagtctttcaat
aaagct----aactgataacactgaatcactgaactgtcatttgccagtgacattaaatt
tgaag--aaaaagtcaattaaatgtagctttagcaaaaaattaatgtaaaccttaatgta
atgtgtaaaatggcaatg----tatttatttatttatttaataaaatttgtattatgac-
-gtgcaaagtttggtgcaaaatgaagatgacatttaaattatagaacttgtattctataa
ttttcatatagccattttcaaacagttttaatatctaaattaaatacacattcttatgct
ttataagttgccaaaataaac--aaaaaatgtaatacctaaattttaacaattctttgat
tgacaggaaaacacaatgacatgcactgttacactgagtaaaatcacagttttctttaaa
atttgataactaaaaacacctggaataatgtaattacac---aacctctataacc-tttt
tttattttttaaatagaagttaggtaattttaactaaggtaa-tttttaactgataaact
aaggtgtttcatccatgcatcattctcactggacttttgtaacttcactt----gtagtt
------------------atttcctattcagtatttagctatttaatgttgtttggtagc
aaccacctgaactcctgtttcttttt-gtctctaccaatagagttgtgaggaatcagagg
tgcatgcggctgcccacggg-aaaaatttgccatcagcccaacacagtttggattatcat
aggactgtcagaggtttgccaaacctgtcaaatgcatgatggctcctgtttggacttacc
gatgtcctcgacttcaagtatccatcaaaactgtatacatttgagatatattagagactc
tttgtgggactggacattatgcatcctaaatcttcatcaaaatatgcaaatctcctcact
gagttgccttggatgatttctcaataggatctggtattattaatgtttttatttatgtat
tgtgtatgtgtagccacattaatggcctattttgtagtcactattaaaaggaacattgat
tgatattgaatacatgttatggtctttaatccatcttcccattcttatttaattgttatt
gacaggaaagtctgtttatctgtttttac----------------------tagtgtata
ttgtgcttacaatatagaaacgaagatttattttctgaggttacagccagaagtcaatta
aattagtttt-aaatgacatatgcatggttaat-------tttatttagatc--------
---attaagttcataat--------acttaattaaaatgag-------------------
-------tacagtcaacatatagcaatgtataagtaagttaagtttaac-aaaaaaagta
------agtttatctgatttgagtaatt------ttagaaatattagttggctcaactta
attttattgcatttgttttaagcaatgttttagtgtttaaaatactt--aaaaaaggctg
gaagttgaatcaacctaaaacgtccgatgcaaccacttgcctcactttttat---aagtt
agatctaagtaaca-ttttttac-agtg
>DNA-2-14_DR|1594798
------------------------------------------------------------
------------------------------------------------------------
----------------------------cactgtaaaaagtgctacactcacaaagttg-
----gttctatctactttaaata-----attgcaatctagttaattttatttgttttata
cc--aaaaaaataaaatttgcttcctctttacttaaaatatatcagtttttatataactg
tatattttgaataaaactaatgcaatttatttgagt--agatttttttacgtggttattg
tgtagaataaatgttataaaagtgagttgacacagacaatttattagagcagctgtcgat
gtg-ggcag--gtgttcataaaacgtgattttaatagtttggcgtgactcc-tttttcat
t-gcccgggattt-agcaggcagacgcagcttctgcaatgg------tcgacattaactg
ctcccagcagcggatctgattaacacggtaagttgcaaatttagccgaatgataattgta
aagtcatgcaaaactgctgtcttcgctaggcaggtgaggttttagctttgtaaattgtac
tgtagcctcaggtatgttaacagtt-----agactgctctcacatggaaagctaagttgg
ctaacgctgaccaacgctagtttatgctaacgattaaaagtgatattattgag----aaa
aaatagtgaaag-----tagttttaaaacacttagtaggtataactaacgttg-cagaac
cgattaagaaggtcactggtgggcggtcggggtgtgggg-----gttcagtttgt-tagc
gctaacttagctaaagttagctcac---cgaagtta-tagcagcacattaaggatggata
ttaaatgcagaaacgtatgcaa----cagtt-aagtagtttgtgtttaacgtaagagaaa
gtataacttaaagtttgtgttttagagatttagtccataag---tttt------ttaatg
ctgcatagtgaataaattacagatttacaatttattttaac----ttaaatttcatttac
tactgatgtttacagaaccatttaaattgtatg-----cacctcattctaaaatgcatgt
ttttggtctttagataccaaagtgattttgttacctgtggatcttcaaacttcacatcca
ggtaagaaaaacattagatacaatttcagctataattatttgcaggtaagtaaaacatt-
--ggtaaaattgcaaacaatagtgggctccatagaattaacttacatttgatatctgaag
a---------------------ttttt------------ttatgtgtgcaacagtaaaaa
cagt------ataa---aaatattctaatgcagtttcttattatctgtcagtctttcaat
aaagct----aactgataacactgaatcactgaactgtcatttgccagtgacattacatt
tgaag--aaaaagtcaattaaatgtagctttagcaaaaatttaatgtaaaccttaatgta
atgtgtaaaatggcaatgtatttatttatttatttatttaataaaatttgtattatgat-
-gtgcaaagtttggtgcaaaatgaagatgacaattaaattatagaatttgtattctataa
ttttcataaagccattttcaaacagttttaatatctaaattacatacacattcttatgct
ttataagttgtcaaaataaac--aaaaaatgtaatacctaaattttaataattctttgat
tgacaggaaaccacaatgacatgcactgttacactgagtaaaatcacagttttctttaaa
atttgataactaaaaacacctggaataatgtaattacac---aacctctataacc-tttt
tttattttttaaatagaagttaggtaattttaactaaggtaattttttaactgataaact
aaggtgtttcatccatgcatcattctcactggacttttgtaacttcactt----gtagtt
------------------attttctatttagtatttagctatttaatgttgtttggtagc
aaccacctgaactcctgtttcttttt-gtctctaccaatagagttgtgaggaatcagagg
tgcatgcggctgcccacggg-aaaaatttgccatcagcccaacacagtttggattatcat
aggactgtcagaggtttgccaaacctgtcatatgcatgatggctcctgtttggacttacc
gatgtcctcgacttcaagtatccatcaaaactgtatacatttgagatatattagagactc
tttgtgggactggacattatgcatcctaaatcttcatcaaaatatgcaaatctcctcact
gagttgccttggatgatttctcaataggatctggtattattaatgtttttatttatgtat
tgtgtacgtgtagcaacattaatggcctattttgtagtcactattaaaaggaacatcgat
tgatattgaatacatgttatggtctttaatccatcttcccattcttatttaattgttatt
gacaggaaagtctgtttatctgtttttac----------------------tagtgtata
ttgtgcttacaatatagaaacgaagatttattttctgaggttacagccagaagtcaatta
aatttgtttt-aaatgacatatgcatggttaat-------tttatttagatc--------
---attaagttcataat--------acttaattaaaataag-------------------
-------tacagtcaacatatagcaatgtataagtaagttaagtttaac-aaaaaaagta
------agtttatctgatttgagtaatt------ttagaaatattagttggctcaactta
attttattgcatttgttttaagcaattttttagtgtttaaaatactt--aaaaaaggctg
gaagttgaatcaacctaaaacgtctgatgcaaccacttgcctcactttttat---aagtt
agatctaagtaaca-ttttttac-agtg
>DNA-2-14_DR|1594799
------------------------------------------------------------
------------------------------------------------------------
----------------------------cactgtaaaaagtgctacactcacaaagttg-
----gttctatctactttaaata-----attgcaatctagttaattttatttgttttatg
cc--aaaaaaattaaatttgcttcctctttacttaaaatatatcagtttttatataactg
tatattttgaataaaactaatgcaatttatttgagt--agatttttgtacgtggttattg
tgtagaataaatgttataaaagtgagttgacacagacaatttattagagcagctgtcgat
gtg-ggcag--gtgttcataaaacgtgattttaatagtttggcgtgactcc-tttttcat
t-gcccgggattt-agcaggcagacgcagcttctgcaatgg------tcgacattaattg
ctcccagcagcggatctgattaacacggtaagttgcaaatttagccgaatgataattgta
aagtcatgcaaaactgctgtcttcgctaggcaggtgaggttttagctttgtaaattgtac
tgtagcctcaggtatgttaacagtt-----agactgctctcacatggaaagctaagttgg
ctaacactaaccaacgctagtttatgctaacgattaaaagtgatattattgag----aaa
aaatagtgaaag-----tagttttaaaacacttagtaggtataactaacgttg-ctgaac
cgattaacaaggtcactggtgggcggtcggggtgtgggg-----gttcagtttgc-tagc
gctaacttagctaaagttagctcac---ctaagtta-tagcagcacattaaggatggata
ttaaatgcagaaacgtatgcaa----cagtt-aagtagtgtgtgtttaacgtaagagaaa
gtataacttaaagtttgtgttttagagatttagtccataag---tttt------ttaatg
ctgcatagtgaataaattacagatttacaatttattttaac----ttaaattacatttac
tactgatgtttacagaaccatttaaattgtatg-----cacctcattctaaaatgcatgt
tcttggtctttagataccaaagtgattttgttacctgtggatcttcaaacttcacatcca
ggtaagaaaaacattagatacaactacagctataattatttgcaggcaagtaaaacatt-
--ggtaaaattgcaaacaatagtgggctccatagaattaacttacatttgatatctgaag
a---------------------ttttt------------ttatgtgtgcaacagtaaaaa
cagt------ataa---aaatatcctaatgcagtttcttattatctgtcagtctttcaat
aaagct----aactaataacactgaatcactgaactgtcatttgccagtgacattaaatt
tgaag--aaaaagtaaattaaatgtagctttagcaaaaatttaatgtaaaccttaatgta
atgtgtaaaatggcaatg----tatttatttatttatttaataaaatttgtattatgac-
-gtgcaaagtttggtgcaaaatgaatatgacaattaaattatagaacttgtattctataa
ttttcatatagccattttcaaacagttttaatatctaaattaaatacacattcttatgct
ttataagttgccaaaataaac--aaaaaatgtaatacctaaattttaacaattctttgat
tgacaggaaaacacaatgacatgcactgttacactgagtaaaatcacagttttctttaaa
atttgataactaaaaacacctggaataatgtaattacac---aacctctataacc--ttt
tttattttttaaatagaagttaggtcattttaactaaggtaa-tttttaactgataaact
aaggtgtttcatccatgcatcattctcactggacttttgtaactttactt----gtagtt
------------------atttcctattcagtatttagctatttaatgttgtttggtagc
aaccacctgaactcctgtttcttttt-gtctctaccaatagagttgtgaggaatcagagg
tgcatgcggctgcccacggg-aaaaatttgccatcagcccaacaaagtttggattatcat
aggactgtcagaggtttgccaaacctgtcaaatgcatgatggctcctgtttggacttacc
gatgtcctcgacttcaagtatccatcaaaactgtatacatttgagatatattagagactc
tttgtgggactggacattatgcatcctaaatctttatcaaaatatgcaaatctcctcact
gagttgccttggatgatttctcaataggatctggtattattaatgtttttatttatgtat
tgtgtatgtgtagccacattaatggcctattttgtagtcactattaaaaggaacatcgat
tgatattgaatacatgttatggtctttaatccatcttcccattcttatttaattgttatt
gacaggaaagtctgtttatctgtttttac----------------------tagtgtata
ttgtgcttacaatatagaaacgaagatttattttctgaggttacagccagaagtcaatta
aattagtttt-aaaagacatatgcatggttaat-------tttatttagatc--------
---attaagttcataat--------acttaattaaaatgag-------------------
-------tacagtcaacatatagcaatgtataagtaagttaagtttaac-aaaaaaagta
------agtttatct------------------------aaaattagttggctcaactta
attttattgcatttgttttaagcaatgttttagtgtttaaaatactt--aaaaaaggctg
gaagttgaatcaacctaaaacgtccgatgcaaccacttgcctcactttttat---aagtt
agatctaagtaaca-ttttttac-agtg
>DNA-2-14_DR|1594800
------------------------------------------------------------
------------------------------------------------------------
----------------------------cactgtaaaaagtgctacactcacaaagttg-
----gttctatctactttaaata-----attgcaatctagttaattttatttgttttata
cc--aaaaaaattaaatttgcttcctctttacttaaaatatatcagtttttatataactg
tatattttgaataaaactaatgcaatttatttgagt--agatttttttacgtggttattg
tgtagaataaatgttataaaagtgagttgacacagacaatttattagagcagctgtcgat
gtg-ggcag--gtgttcataaaacgtgatttttatagttttgcgtgactcc-tttttcat
t-gcccgggattt-agcaggcagacgcagcttctgcaatgg------tcgacattaactg
ctcccagcagcggatctgattaacacggtaagttgcaaatttagccgaatgataattgta
aagtcatgcaaaactgctgtcttcgctaggcaggtgaggttttagctttgtaaattgtac
tgtagcctcaggtatgttaacagtt-----agactgctctcacatggaaagctaagttgg
ctaacgctaaccaacgctagtttatgctaatgattaaaagtgatattattgag----aaa
aaatagtgaaag-----tagttttaaaacacttagtaggtataactaacgttg-cagaac
cgattaacaaggtcactggtgggcggtcggggtgtgggg-----gttcagtttgc-tagc
gctaacttagctaaagttagctcac---ctaagtta-tagcagcacattaaggatggata
ttaaatgcagaaacgtatgcaa----cagtt-aagtagtttgtgtttaacgtaagagaaa
gtataacttaaagtttgtgttttagagatttagtccataag---tttt------ttaatg
ctgcatagtgaataaattacagatttacaatttattttaac----ttaaattacatttac
tactgatgtttacagaaccatttaaactgtatg-----cacctcattctaaaatgcatgt
tcttggtctttagataccaaagtgattttgttacctgtggatcttcaaacttcacatcca
ggtaagaaaaacattagatacagctacagctataattatttgcaggcaagtaaaacatt-
--ggtaaaattgcaaacaatagtgggctccatagaattaacttacatttgatatctgaag
tgcaacagtaattttttactg-ttttttttacacagatattatgtgtgcaacagtaaaaa
cagt------ataa---aaatatcctaatgcagtttcttattatctgtcagtctttcaat
aaagct----aacagataacactgaatcactgaactgtcatttgccagtgacattaaatt
tgaag--aaaaagtcaattaaatgtagctttagcaaaaatttaatgtaaaccttaatgta
atgtgtaaaatggcaatg----tatttatttatttatttaataaaatttgtattatgac-
-gtgcaaagtttggtgcaaaatgaagatgacatttaaattatagaacttgtattctataa
ttttcatatagccattttcaaacagttttaatatctaaattaaatacacattcttatgct
ttataagttgccaaaataaac--aaaaaatgtaatacctaaattttaacaattctttgat
tgacaggaaaacacaatgacatgcactgttacactgagtaaaatcacagttttctttaaa
atttgataattaaaaacacctggaataatgtaattacac---aacctctataacc-tttt
tttattttttaaatagaagttaggtaattttaactaaggtaa-tttttaactgataaact
aaggtgtttcatccatgcatcattctcactggacttttgtaacttcactt----gtagtt
------------------atttcctattcagtatttagctatttaatgttgtttggtagc
aaccacctgaactcctgtttcttttt-gtctctaccaatagagttgtgaggaatcagagg
tgcatgcggctgcccacggg-aaaaatttgccatcagcccaacacagtttggattatcat
aggactgtcagaggtttgccaaacctgtcaaatgcatgatggctcctgtttggacttacc
gatgtcctcgacttcaagtatccatcaaaactgtatacatttgagatatattagagactc
tttgtgggactggacattatgcatcctaaatcttcatcaaaatatgcaaatctcctcact
gagttgccttggatgatttctcaataggatctggtattattaatgtttttatttatgtat
tgtgtatgtgtagccacattaatggcctattttgtagtcactattaaaaggaacatcgat
tgatattgaatacatgttatggtctttaatccatcttcccattcttatttaattgttatt
gacaggaaagtctgtttatctgtttttac----------------------tagtgtata
ttgtgcttacaatatagaaacgaagatttattttctgaggttacagccagaagtcaatta
aattagtttt-aaatgacatatgcatggttaat-------tttatttagatc--------
---attaagttcataat--------acttaattaaaatgag-------------------
-------tacagtcaacatatagcaatgtataagtaagttaagtttaac-aaaaaaagta
------agtttatctgatttgagtaatt------ttagaaatattagttggctcaactta
attttattgcatttgttttaagcaatgttttagtgtttaaaatactt--aaaaaaggctg
gaagttgaatcaacctaaaacgtccgatgcaaccacttgcctcactttttat---aagtt
agatctaagtaaca-ttttttac-agtg
>DNA-2-14_DR|1594801
------------------------------------------------------------
------------------------------------------------------------
----------------------------cactgtaaaaagtgctacactcacaaagttg-
----gttctatctactttaaata-----attgcaatctagttaattttatttgctttata
cc--aaaaaaataaaatttgcttcctctttacttaaaatatatcagtttttatataactg
tatattttaaataaaactaatgcaatttatttgagt--agatttttgtacgtggttattg
tgtagaataaatgttataaaagtgagttgacacagacaatttattagagcagctgtcgat
gcg-ggcag--gtgttcataaaacgtgattttaatagtttggcgtgactcc-tttttcat
t-gcccgggattt-agcaggcagacgcagcttctgcaatgg------tcgacattaactg
ctcccagcagcggatctgattaacacggtaagttgcaaatttagccgaatgataattgta
aagtcatgcaaaactgctgtcttcgctaggcaggtgaggttttagctttgtaaattgtac
tgtagcctcaggtatgttaacagtt-----agactgctctcacatggaaagctaagttgg
ctaacgctaaccaacgctagtttatactaacgattaaaagtgaaattattgag-----aa
aaatagtgaaag-----tagttttaaaacacttagtaggtaaaactaacgttg-cagaac
cgattaacaaggtcactggtgggcggtcggggtgtgggg-----gttcagtttgt-tagc
gctaacttagctaaagttagctcac---ctaagtta-tagcagcacattaaggatggata
ttaaattcagaaacgtatgcaa----cagtt-aagtagtttgtgtttaacgtaagagaaa
gtataacttaaagtttgtgttttagagatttagtccataag---tttt------ttaatg
ctgcatagtgaataaattacagatttacaatttattttaac----ttaaattacatttac
tactgatgtttacagaaccatttaaattgtatg-----cacctcattctaaaatgcatgt
tcttggtctttagataccaaagtgattttgttacctgtggatcttcaaacttcacatcca
ggtaagaaaaacattagatacaattacagctataattatttgcaggtaagtaaaacatt-
--ggtaaaattgcaaacaatagtgggctccatagaattaacttacatttgatatctgaag
a---------------------tttttt-----------ttatgtgtgcaacagtaaaaa
cagt------ataa---aaatatcctaatgcagtttcttattatctgtcagtctttcaat
aaagct----aactgataacactgaatcactgaactgtcatttgccagtgacattaaatt
tgaag--aaaaagtcaattaaatgtagctttagcaaacatttaatgtaaaccttaatgta
atgtgtaaaatggcaatg----tatctatttatttatttaataaaatttgtattatgac-
-gtgcaaagtttggtgcaaaatgaagatgacaattaaattatagaatttgtattctataa
ttttcttatagccgttttcaaacagttttaatatctaaattaaatacacattcttatgct
ttataagttgccaaaataaac-aaaaaaatgtaatacctaaattttaacaattctgtgat
tgacaggaaaccacaatgacatgcactgttacactgagtaaaatcacagttttctttaaa
atttgataactaaaaacacctggaataatgtaattacac---aacctctataacc-tttt
tttattttttaaataaaagttaggtaattttaactaaggtaa-tttttaactgataaact
aaggtgtttcatccatgcatcattctcactggacttttgtaacttcactt----gtagtt
------------------attttctatttagtatttagctatttaatgttgtttggtagc
aaccacctgaactcctgtttcttttt-gtctctaccaatagagttgtgaggaatcagagg
tgcatgcggctgcccacggg-aaaaatttgccatcagcccaacacagtttggattatcat
aggactgtcagaggttttccaaacctgtcaaatgcatgatggctcctgtttggacttacc
gatgtcctcgacttcaagtatccatcaaaactgtatacatttaagatgtattagagactc
tttgtgggactggacattatgcatccaaaatcttcatcaaaatatgcaaatctcctcact
gagttgccttggatgatttctcaataggatctggtattattaatgtttttatttatgtat
tgtgtacgtgtagccacattaatggcctattttgtagtcactattaaaaggaacattgat
tgatattgaatacatgttatggtctttaatccatcttcccattcttatttaattgttatt
gacaggaaagtctgtttatctgtttttac----------------------tagtgtata
ttgtgcttacaatatagaaacgccgatttattttctgaggttacagccagaagtcaatta
aattcgtttt-aaatgacatatgcacggttaat-------tttatttagatc--------
---attaagttcataat--------acttaattaaaatgag-------------------
-------tacagtcaacatatagcaatgtataagtaagttaagtttaac-aaaaaaagta
------agtttatctgatttgagtaatt------ttagaaatattatttggctcaactta
attttattgcatttgttttaagcaatgttttagtgtttaaaatactt--aaaaaaggctg
gaagttgaatcaacctaaaacgtccgatgcaaccacttgcctcactttttat---aagtt
agatctaagtaaca-ttttttac-agtg
>DNA-2-14_DR|1594802
------------------------------------------------------------
------------------------------------------------------------
----------------------------cactgtaaaaagtgctacactcacaaagttg-
----gttctatctactttaaata-----attgcaagctagttaattttatttgttttata
cc--aaaaaaataaaatttgcttcctctttacttaaaatatatccgtttttatataactg
tatattttgaataaaactaatgcaatttatttgagt--agatttttttacgtggttattg
tgtagaataaatgttataaaagtgagttgacacagacaatttattagagcagctgtcgat
gtg-ggcag--gtgttcataaaatgtgattttaatagtttggcgtgactcc-tttttcat
t-gcccgggattt-agcaggcagacgcagcttctgcaatgg------tcgacattaactg
ctcccagcagcggatctgattaacacggtaagttgcaaatgtagccgaatgataattgta
aagtcatgcaaaactgctgtcttcgctaggcaggtgaggttttagctttgtaaattgtac
tgtatccttaggtatgttaacagttaacttagactgctctcacatggaaagctaagttgg
ctaacgctaaccaacgctagtttatgctaacgattaaaagtgatattattgag-----aa
aaatagtgaaag-----tagttttaaaacaaatagtaggtataactaacgtta-cagaac
cgattaacaaggtcactggtgggcggtcgggctgtgggg-----gttcagtttgt-tagc
gctaacttagctaaagttagctcac---ctaagtta-tagcagcacattaaggatggata
ttaaatgcagaaacatatgcaa----cagtt-aagtagtttgtgtttaacgtaagagaaa
gtacaacttaaagtttgtgttttagagatttattccataag-tttttt------ttaatg
ctgcatagtgaataaattacagatttacaatttattttaac----ttaaattacatttac
tg---atgtttacagaaccatttaaactgtatg-----cacctcattctaaaatgcatgt
tcttggtctttagataccaaagtgattttgttacctgtggatcttcaaacttcacatcca
ggtaagaaaaacattagatacaattacagctataattatttgcaggtaagtaaaacatt-
--ggtaaaattgcaaacaatagtgggctccatagaattaacctacatttgatatctgaag
a---------------------tttttt-----------ttatgtgtgcaacagtaaaaa
cagt---aaaaaaa---aaatatcctaatgcagtttcttattatctgtcagtctttcaat
aaagct----aactgataacactaaatcactgaactgtcatttgccagtcacattaaatt
tatag--aaaaagtcaattaaatgtagctttagcaaaaaattaatgtaaaccttaatgta
atgtgtaaaatggcaatg----tatttatttatttatttaatagaatttgtattatgac-
-gtgcaaagtttggtgcaaaatgaagatgacgattaaattatagaatttgtattctataa
ttttcatatagccattttcaaacagttttaatatctaaattgcatgcacattcttatgct
ttataagttgccaaacttact--aa-----------------------------------
------------------------------------------------------------
------------------------------------------------------------
---------------------aggtaactt--actaaggtaa-tttttaactgataaact
aaggtgtttcatccatgcatcattctcactgcacttttgtaacttcactt----gtagtt
------------------atttcctattcagtatttagctatttaatgttgtttggtatc
aaccacctaaactcctgtttcttttt-gtctctaccaatagagttgtgaggaatcagagg
tgcatgcagctgcccacggg-aaaaattt-tcatcagcccaacacagtttggattatcat
aggactgtcagaggtttgccaaacctgtcaaatgcatgatggctcctgtttggacttacc
gatgtcctcgacttcaagtatccatcaaaactgtatacatttgagatatatcagagactc
tttgtggggctggacattatgcatcctaaatcttcatcaaaatatgcaaatctcctcact
gagttgccttagatgatttctcaataggatctggtattattaatgtttttatttatgtat
tgtgtacgtgtagccacattaatggcctattttgtagtcactattaaaaggaacattgat
tgatattgaatacatgttatggtctttaatccatcttcccattcttatttaattgttatt
gacaggaaagtctgtttatctgtttttcc----------------------tagtgtata
ttgtgcttacaatatagaaacgaagatttattttctaaggttacagccagaagttaattg
aattaatttt-aaatcaaatatgcatggttaat-------tttatttagata--------
---attaagttcataat--------acttaattaaaataag-------------------
-------tacagtcaacatatagcaatgtataagtaagttaagtttaacaaaaaaaagta
------agtttatctgatttgagtaatt------ttagaaatattagttggctcaactta
attttattgcatttgttttaagcaatgttttagtgtttaaaatactt--aaaaaaggctg
gaagttgaatcaacctaaaacgtccgatgcaaccacttgcctcactttttat---aagtt
agatctaggtaaca-ttttttac-agtg
>DNA-2-14_DR|1706370
------------------------------------------------------------
------------------------------------------------------------
----------------------------cactgtaaaaagtgctacactcacaaagttg-
----gttctatctactttaaata-----attgcaatctagttaattttatttgttttata
cc--aaaaaaattaaatttgcttcctctttacttaaaatatatcagtttttatataactg
tatattttgaataaaactaatgcaatttatttgagt--agatttttttacgtggttattg
tgtagaataaatgttataaaagtgagttgacacagacaatttattagagcagctgtcgat
gtg-ggcag--gtgttcataaaacgtgattttaatagtttggcgtgactcc-tttttcat
t-gcccgggattt-agcaggcagacgcagcttctgcaatgg------tcgacattaactg
ctcccagcagcggatctgattaacacggtaagttgcaaatttagccgaatgataattgta
aagtcatgcaaaactgctgtcttcgctaggcaggtgaggttttagctttgtaaattgtac
tgtagcctcaggtatgttaacagtt-----agaccgctctcacatggaaagctaagttgg
ctaacgctaaccaacgctagtttatgctaacgattaaaagtgatattattgag----aaa
aaatagtgaaag-----tagttttaaaacacttagtaggtataactaacgttg-cagaac
cgattaacaaggtcactggtgggcggtcggggtgtgggg-----gttcagtttgc-tagc
gctaaattagctaaagttagctcac---ctaagtta-tagcagcacattaaggatggata
ttaaatgcagaaacgtatgcaa----cagtt-aagtagtgtgtgtttaacgtaagagaaa
gtataacttaaagtttgtgttttagagatttagtccataag---tttt------ttaatg
ctgcatagtgaataaattacagatttacaatttattttaac----ttaaattacatttac
tactgatgtttacagaaccatttaaattgtatg-----cacctcattctaaaatgcatgt
tcttggtctttagataccaaagtgattttgttacctgtggatcttcaaacttcacatcca
ggtaagaaaaacattagatacaactacagctataattatttgcaggcaagtaaaacatt-
--ggtaaaattgcaaacaatagtgggctccatagaattaacttacatttgatatctgaag
a---------------------ttttt------------ttatgtgtgcaacagtaaaaa
cagt------ataa---aaatatcctaatgcagtttcttattatctgtcagtctttcaat
aaagct----aactgataacactgaatcactgaactgtcatttgccagtgacattaaatt
tgaag--aaaaagtcaattaaatgtagctttagcaaaaatttaatgtaaaccttaatgta
atgtgtaaaatggcaatg----tatttatttatttatttaataaaatttgtattatgac-
-gtgcaaagtttggtgcaaaatgaagatgacatttaaattatagaacttgtattctataa
ttttcatatagccattttcaaacagttttaatatctaaattaaatacacattcttatgct
ttataagttgccaaaataaac--aaaaaatgtaatacctaaattttaacaattctttgat
tgacaggaaaacacaatgacatgcactgttacactgagaaaaatcacagttttctttaaa
atttgataactaaaaacacctggaataatgtaattacac---aacctctataacc-tttt
tttattttttaaatagaagttaggtaattttaactaaggtaa-tttttaactgataaact
aaggtgtttcatccatgcatcattctcactggacttttgtaacttcactt----gtagtt
------------------atttcctattcagtatttagctatttaatgttgtttggtagc
aaccacctgaactcctgtttcttttt-gtctctaccaatagagttgtgaggaatcagagg
tgcatgcggctgcccacggg-aaaaatttgccatcagcccaacacagtttggattatcat
aggactgtcagaggtttgccaaacctgtcaaatgcatgatggctcctgtttggacttacc
gatgtcctcgacttcaagtatccatcaaaactgtatacatttgagatatattagagactc
tttgtgggactggacattatgcatcctaaatctttatcaaaatatgcaaatctcctcact
gagttgccttggatgatttctcaataggatctggtattattaatgtttttatttatgtat
tgtgtatgtgtagccacattaatggcctattttgtagtcactattaaaaggaacatcgat
tgatattgaatacatgttatggtctttaatccatcttcccattcttatttaattgttatt
gacaggaaagtctgtttatctgtttttac----------------------tagtgtata
ttgtgcttacaatatagaaacaaagatttattttctgaggttacagccagaagtcaatta
aattagtttt-aaatgacatatgcatggttaat-------tttatttaaatc--------
---attaagttcataat--------acttaattaaaatgag-------------------
-------tacagtcaacatatagcaatgtataagtaagttaagtttaac-aaaaaaagta
------agtttatctgatttgagtaatt------ttagaaatattagttggctcaactta
attttattgcatttgttttaagcaatgttttagtgtttaaaatactt--aaaaaaggctg
gaagttgaatcaacctaaaacgtccgatgcaaccacttgccacactttttat---aagtt
agatctaagtaaca-ttttttac-agtg
>DNA-2-14_DR|1706371
------------------------------------------------------------
------------------------------------------------------------
----------------------------cactgtaaaaagtgctacactcacaaagttg-
----gttctatctactttaaata-----attgcaatctagttaattttatttgttttata
cc--aaaaaaataaaatttgcttcctctttacttaaaatatatcagtttttatataactg
tatattttgaataaaactaatgcaatttatttgagt--agatttttgtacgtggttattg
tgtagaataaatgttataaaagtgagttgacacagacaatttattagagcagctgtcgat
gtg-ggcag--gtgttcataaaacgtgattttaattgtttggcttgactcc-tttttcat
t-gcccgggattt-agcaggcagacgcagcttctgcaatgg------tcgacattaactg
ctcccagcagcggatctgattaacacggtaagttgcaaatttagccgaatgataattgta
aagtcatgcaaaactgctgtcttcggtagacaggtgaggttttagctttgtaaattgtac
tgtagcctcaggtatgttaccagtt-----agactgctctcacatggaaagctaagtttg
ctaacgctaaccaacgctagtttatgctaacgattaaaagtgatattattgag----aaa
aaatagtgaaag-----tagttttaaaacacttagtaggtataactaacgttg-cagaac
cgattaacaaggtcactggtgggcggtcggggtgtgggg-----gttcagtttgt-tagc
gctaacttagctaaagttagctcac---ctaagtta-tagcagcacattaaggatggata
ttaaatgcagaaacgtatgcaa----cagtt-aagtagtttgtgtttaacgtaagagaaa
gtataacttaaagtttgtgttttagagatttagtccataag---tttt------ttaatg
ctgcatagtgaataaattacagatttacaatttattttaac----ttaaattacatttac
tactgatgtttacagaaccatttaaactgtatg-----cacctcattctaaaatgcatgt
tcttggtctttagataccaaagtgattttgttacctgtggatcttcaaacttcacatcca
ggtaagaaaaacattagatacaactacagctataattatttgcaggcaagtaaaacatt-
--ggtaaaattgcaaacaatagtgggctccatagaattaacttacatttgatatctgaag
a---------------------ttttt------------ttatgtgtgcaacagtaaaaa
cagc------ataa---aaatatgctaatgcagtttcttattatctgtcagtctttcaat
aaagct----aactgataacactgaatcactgaactgtcatttgccagtgacattaaatt
tgaag--aaaaagtcaattaaatgtagctttagcaaaaatttaatgtaaaccttaatgta
atgtgtaaaatggcaatgtatttatttatttatttatttaataaaatttgtattatgac-
-gtgcaaagtttggtgcaaaatgaagatgacaattaaattatagaatttgtattctataa
ttttcatatatccattttcaaacagttgtaatatctaaattaaatacacattcttatgct
ttataagttgccaaaataaac--aaaaaatgtaatacctaaattttaacaattctttgat
tgacaggaaaccacaatgacatgcactgttacactgagtaaaatcacagttttctttaaa
atttgataactaaaaacacctggaataatgtaattacac---aacctctataacc-tttt
tttattttttaaatagaagttaggtaattttaactaaggtaa-tttttaactgataaact
aaggtgtttcatccatgcatcattctcactggacttttgtaacttcactt----gtagtt
------------------attttctatttagtatttagctatttaatgttgtttggtagc
aaccacctgaactcctgtttcttttt-gtctctaccaatagagttgtgaggaatcagagg
tgcatgcggctgcccacggg-aaaaatttgccatcagcccaacacagtttggattatcat
aggactgtcagaggtttgccaaacctgtcaaatgcatgatggctcctgtttggacttacc
gatgtcctcgacttcaagtatccatcgaaactgtatacatttgagatatattagagactc
tttgtgggactggacattatgcatcctaaatcttcatcaaaatatgcaaatctcctcact
gagttgccttggatgatttctcaataggatctggtattattattgtttttatttatgtat
tgtgtatgtgtagccacattaatggcctattttgtagtcactattaaaaggaacatcgat
tgatattgaatacatgttatggtctttaatccatcttcccattcttatttaattgttatt
gacaggaaagtctgtttatctgtttttac----------------------tagtgtata
ttgtgcttacaatatagaaacgaagatttattttctgaggttacagccagaagtcaatta
aattagtttt-aaatgacatatgcatgattaat-------tttatttagatc--------
---attaagttcataat--------acttaattaaaatgag-------------------
-------tacagtcaacatatagcaatgaataagtaagttaagtttaac-aaaaaaagta
------agtttatctgatttgagtaatt------ttagaaatattagttggctcaactta
attttattgcatttgttttaagcaatgttttagtgtttaaaatactt--aaaaaaggctg
gaagttgaatcaacctaaaacgtccgatgcaaccacttgcctcactttttat---aagtt
aaatctaagtaaca-ttttttac-agtg
>DNA-2-14_DR|1706372
------------------------------------------------------------
------------------------------------------------------------
----------------------------cactgtaaaaagtgctacactcacaaagttg-
----gttctatctactttaaata-----attgcaatctagttaattttatttgttttata
cc--aaaaaaattaaatttgcttcctctttacttaaaatatatcagtttttatataactg
tatattttgaataaaactaatgcaatttatttgagt--agatttttttacgtggttattg
tgtagaataaatgttataaaagtgagttgacacagacaatttattagagcagctgtcgat
gtg-ggcag--gtgttcataaaacgtgatttttatagttttgcgtgactcc-tttttcat
t-gcccgggattt-agcaggcagacgcagcttctgcaatgg------tcgacattaactg
ctcccagcagcggatctgattaacacggtaagttgcaaatttagccgaatgataattgta
aagtcatgcaaaactgctgtcttcgctaggcaggtgaggttttagctttgtaaattgtac
tgtagcctcaggtatgttaacagtt-----aaactgctctcacatggaaagctaagttgg
ctaacgctaaccaacgctagtttatgctaatgattaaaagtgatattattgag----aaa
atatagtgaaag-----tagttttaaaacacttagtaggtataactaacgttg-cagaac
cgattaacaaggtcactggtgggcggtcggggtgtgggg-----gttcagtttgcttagc
gctaacttagctaaagttagctcac---ctaagtta-tagcagcacattaaggatggata
ttaaatgcagaaacgtatgcaa----cagtt-aagtagtttgtgtttaacgtaagagaaa
gtataacttaaagtttgtgttttagagatttagtccataag---tttt------ttaatg
ctgcatagtgaataaattacagatttacaatttattttaac----ttaaattacatttac
tactgatgtttacagaaccatttaaactgtatg-----cacctcattctaaaatgcatgt
tcttggtctttagataccaaagtgattttgttacctgtggatcttcaaacttcacatcca
ggtaagaaaaacattagatacaactacagctataattatttgcaggcaagtaaaacatt-
--ggtaaaattgcaaacaatagtgggctccatagaattaacttacatttgatatttgaag
tgcaacagtaattttttactg-ttttttttacacagatattatgtgtgcaacagtaaaaa
cagt------ataa---aaatatcctaatgcagtttcttattatctgtcagtctttcaat
aaagct----aactgataacactgaatcactgaactgtcatttgccagtgacattaaatt
tgaag--aaaaagtcaattaaatgtagctttagcaaaaatttaatgtaaaccttaatgta
atgtgtaaaatggcaatg----tatttatttatttattgaataaaatttgtattatgac-
-gtgcaaagtttggtgcaaaatgaagatgacatttaaattatagaacttgtattctataa
ttttcatatagccattttcaaacagttttaatatctaaattaaatacacattcttatgct
ttataagttgccaaaataaac--aaaaaatgtaatacctaaattttaacaattctttgat
tgacaggaaaacacaatgacatgcactgttacactgagtaaaatcacagttttctttaaa
atttgataactaaaaacacctggaataatgtaattacac---aacctctataacc-tttt
tttattttttaaatagaagttaggtaattttaactaaggtaa-tttttaactgataaact
aaggtgtttcatccatgcatcattctcactggacttttgtaacttcactt----gtagtt
------------------atttcctattcattatttagctatttaatgttgtttggtagc
aaccacctgaactcctgtttcttttt-gtctctaccaatagagttgtgaggaatcagagg
tgcatgcggctgcccacggg-aaaaatttgccatcagcccaacacagtttggattatcat
aggactgtcagaggtttgccaaacctgtcaaatgcatgatggctcctgtttggacttacc
gatgtcctcgacttcaagtatccatcaaaactgtatacatttgagatatattagagactc
tttgtgggactggacattatgcatcctaaatcttcatcaaaatatgcaaatctcctcact
gagttgccttggatgatttctcaataggatctggtattattaatgtttttatttatgtat
tgtgtatgtgtagccacattaatggcctgttttgtagtcactattaaaaggaacatcgat
tgatattgaatacatgttatggtctttaatccatcttcccattcttatttaattgttatt
gacaggaaagtctgtttatctgtttttac----------------------tagtgtata
ttgtgcttacaatatagaaacgaagatttattttctgaggttacagccagaagtcaatta
aattagtttt-aaatgacatatgcatggttaat-------tttatttagatc--------
---attaagttcataat--------acttaattaaaatgag-------------------
-------tacagtcaacatatagcaatgtataagtaagttaagtttaac-aaaaaaagta
------agtttatctgatttgagtaatt------ttagaaatattagttggctcaaccta
attttattgcatttgttttaagcaatgttttagtgtttaaaatactt--aaaaaaggctg
gaagttgaatcaacctaaaacgtccgatgcaaccacttgcctcactttttat---aagtt
agatctaagtaaca-ttttttac-agtg
>DNA-2-14_DR|1706373
------------------------------------------------------------
------------------------------------------------------------
------------------------------------------------------------
------------------------------------------------------------
------------------------------------------------------------
------------------------------------------------------------
------------------------------------------------------------
------------------------------------------------------------
------------------------------------------------------------
------------------------------------------------------------
------------------------------------------------------------
------------------------------------------------------------
------------------------------------------------------------
------------------------------------------------------------
------------------------------------------------------------
------------------------------------------------------------
------------------------------------------------------------
------------------------------------------------------------
------------------------------------------------------------
------------------------------------------------------------
------------------------------------------------------------
------------------------------------------------------------
------------------------------------------------------------
------------------------------------------------------------
------------------------------------------------------------
------------------------------------------------------------
------------------------------------------------------------
------------------------------------------------------------
------------------------------------------------------------
------------------------------------------------------------
------------------------------------------------------------
------------------------------------------------------------
------------------------------------------------------------
------------------------------------------------------------
------------------------------------------------------------
------------------------------------------------------------
------------------------------------------------------------
------------------------------------------------------------
------------------------------------------------------------
------------------------------------------------------------
------------------------------------------------------------
------------------------------------------------------------
------------------------------------------------------------
------------------------------------------------------------
-------------------------------------------------------gcaca
tagtgcttagaataaaaaaatgaagatttattttctgaggttacagccagaagtcaattt
aattaattt--gattgacgtatgatt---------atcaggttatttagagtt-ctgaca
attataaagttcttaaa--------acctaattaaaataag-------------------
-------tacaggttacatat------------------------------aaagcaaca
tgtaa-atacaagttgattcaagtaat-------tttaaaacttt---------------
--ttttttgcctttgttttaagcaatgtt-------------------------------
------------------------------------------------------------
----------------------------
>DNA-2-14_DR|1706374
------------------------------------------------------------
------------------------------------------------------------
----------------------------cactgtaaaaagtgctacactcacaaagttg-
----gttctatctactttaaata-----attgcaatctagttaattttatttgttttata
cc--aaaaaaataaaatttgcttcctctttacttaaaatatatcagtttttatataactg
tatattttgaataaaactaatgcagtttatttgatt--agatttttgtacgtggttattg
tgtagaataaatgttttaaaagtgagttgacacagacaatttattagagcagctgtcgat
gtg-ggcag--gtgttcataaaacgtgattttaatagtttggcgtgactccttttttcat
t-gcccgggattt-agcaggcagacgcagcttctgcaatgg------tcgacatcaactg
ctcccagcagcggatctgattaacacggtaagttgcaaatttagccgaatgataattgta
aagtcatgcaaaactgctgtcttcgctaggcaggtgaggttttagctttgtaaattgtac
tgtagcctcaggtatgttaacagtt-----agactgctctcacatggaaagctaagttgg
ctaacgctaaccaacgctagtttatgctaacgattaaaagtgatattattgag----aaa
aaatagtgaaag-----tagttttaaaacacttagtaggtataactaacgttg-cagaac
cgattaacaaggtcactggtgggcggtcggggtgtgggg-----gttcagtttgt-tagc
gctaacttagctaaagttagctcac---ctaagtta-tagcagcacattaaggatggata
ttaaatgcagaaacgtatgcaa----cagtt-aagtagtttgtgtttaacgtaagagaaa
gtataacttaaagtttgtgttttagagatttagtccataag---tttt------ttaatg
ctgcatagtgaataaattacagatttacaatttattttaac----ttaaattacatttac
tactgatgtttacagaaccatgtaaattgtatg-----cacctcattctaaaatgcatgt
tcttggtctttagataccaaagtgattttgttacctgtggatcttcaaacttcacatcca
ggtaagaaaaacattagatacaactacagctataattatttgcaggcaggtaaaacatt-
--ggtaaaattgcaaacaatagtgggctccatagaattaacttacatttgatatctgaag
----------------------ttttt------------ttatgtgtgcaacagtaaaaa
cagt------ataa---aaatatcctaatgcagtttcttattatctgtcagtctttcaat
aaagct----aactgataacactgaatcactgaactgtcatttgccagtgacattaa---
------ttaaatgtcaattaaatgtagctttagcaaaaatttaatgtaaaccttaatgta
atgtgtaaaatggcaatg--------tatttatttatttaataaaatttgtattatgac-
-gtgcaaagtttggtgcaaaatgaagatgacaattaaattatagaatttgtattctataa
ttttcatatagccattttcaaacagttttaatatctaaattaaatacacattcttatgct
ttataagttgccaaaataaac--aaaaaatgtaatacctaaattttaacaattctttgat
tgacaggaaaccacaatgacatgcactgttacactgagtaaaatcacagttttctttaaa
atttgataactaaaaacacctggaataatgtaattacac---aacctctataacc-tttt
tttattttttaaatagaagttaggtaattttaactaaggtaa-tttttaactgataaact
aaggtgtttcacccatgcatcattctcactggacttttgtaacttcactttttaatagtt
------------------attttctatttagtatttagctatttaatgttgtttggtagc
aaccacctgaactcctgtttcttttt-gtctctaccaatagagttgtgaggaatcagagg
tgcatgcggctgcccacggg-aaaaatttgccatcagcccaacacagtttggattatcat
aggactgtcagaggtttgccaaaactgtcaaatgcatgatggctcctgtttggacttacc
gatgtcctcgacttcaagtatccatcaaaactgtatacatttgagatatattagagactc
tttgtgggactggacattatgcatcctaaatcttcatcaaaatatgcaaatctcctcact
gagttgccttggatgatttctcaataggatctggtattattaatgtttttatttatgtat
tgtgtacgtgtagccacattaatggcctattttgtagtcactattaaaaggaacatcgat
tgatattgaatacatgttatggtctttaatccatcttcccattcttatttaattgttatt
gacaggaaagtctgtttatctgtttttac----------------------tagtgtata
ttgtgcttacaatatagaaacgaagatttattttctgaggttacagccagaagtcaatta
aattagtttt-aaatgacatatgcatggttaat-------tttatttagatc--------
---attaagttcataat--------acttaattaaaatgag-------------------
-------tacagtcaacatatagcaatgtataagtaagttaagtttaac-aaaaaaagta
------agtttatctgatttgagtaatt------ttagaaatattagttggctcaactta
attttattgcatttgttttaagcaatgttttagtgtttaaaatactt--aaaaaaggctg
gaagttgaatcaacctaaaacgtccgatgcaaccacttgcctcactttttat---aagtt
agatctaagtaaca-ttttttac-agtg
>DNA-2-14_DR|1706375
------------------------------------------------------------
------------------------------------------------------------
----------------------------cactgtaaaaagtgctacactcacaaagttg-
----gttctatctactttaaata-----attgcaatctagttaattttatttgttttata
cc--aaaaaaattaaatttgcttcctctttacttaaaatatatcagtttttatataactg
tatattttgaataaaactaatgcaatttatttgagt--agatttttttacgtggttattg
tgtagaataaatgttataaaagtgagttgacacagacaatttattagagcagctgtcgat
gtg-ggcag--gtgttcataaaacgtgattttaatagtttggcgtgactcc-tttttcat
t-gcccgggattt-agcaggcagacgcagcttctgcaatgg------tcgacattaactg
ctcccagcagcggatctgattaacacggtaagttgcaaatttagccgaatgataattgta
aagtcatgcaaaactgctgtcttcgctaggcaggtgaggttttagctttgtaaattgtac
tgtagcctcaggtatgtta-cagtt-----agactgctctcacatggaaagctaagttgg
ctaacgctaaccaacgctagtttatgctaacgattaaaagtgatattattgag----aaa
aaatagtgaaag-----tagttttaaaacacttagtaggtataactaacgttg-cagaac
cgattaacaaggtcactggtgggcggtcggggtgtgggg-----gttcagtttgc-tagc
gctaacttagctaaagttagctcac---ctaagtta-tagcagcacattaaggatggata
ttaaatgcagaaacgtatgcaa----cagtt-aagtagtgtgtgtttaacgtaagagaaa
gtataacttaaagtttgtgttttagagatttagtccataag---tttt------ttaatg
ctgcatagtgaataaattacagatttacaatttattttaac----ttaaattacatttac
tactgatgtttacagaaccatttaaattgtatg-----cacctcattctaaaatgcatgt
tcttggtctttagataccaaagtgattttgttacctgtggatcttcaaacttcacatcca
ggtaagaaaaacattagatacaactacagctataattatttgcaggcaagtaaaacatt-
--ggtaaaattgcaaacaatagtgggctccatagaattaacttacatttgatatctgaag
a---------------------ttttt------------ttatgtgtgcaacagtaaaaa
cagt------ataa---aaatatcctaatgcagtttcttattatctgtcagtctttcaat
aaagct----aactgataacactgaatcactgaactgtcatttgccagtgacattaaatt
tgaag--aaaaagtcaattaaatgtagctttagcaaaaatttaatgtaaaccttaatgta
atgtgtaaaatggcaatg----tatttatttatttatttaataaaatttgtattatgac-
-gtgcaaagtttggtgcaaaatgaagatgacatttaaattatagaacttgtattctataa
ttttcatatagccattttcaaacagttttaatatctaaattaaatacacattcttatgct
ttataagttgccaaaataaac--aaaaaatgtaatacctaaattttaacaattctttgat
tgacaggaaaacacaatgacatgcactgttacactgagtaaaatcacagttttctttaaa
atttgataactaaaaacacctggaataatgtaattacac---aacctctataacc-tttt
tttattttttaaatagaagttaggtaattttaactaaggtaa-tttttaactgataaact
aaggtgtttcatccatgcatcattctcactggacttttgtaacttcactt----gtagtt
------------------atttcctattcagtatttagctatttaatgttgtttggtagc
aaccacctgaactcctgtttcttttt-gtctctaccaatagagttgtgaggaatcagagg
tgcatgcggctgcccacggg-aaaaatttgccatcagcccaacacagtttggattatcat
aggactgtcagaggtttgccaaacctgtcaaatgcatgatggctcctgtttggacttacc
gatgtcctcgacttcaagtatccatcaaaactgtatacatttgagatatattagagactc
tttgtgggactggacattatgcatcctaaatctttatcaaaatatgcaaatctcctcact
gagttgccttggatgatttctcaataggatctggtattattaatgtttttatttatgtat
tgtgtatgtgtagccacattaatggcctattttgtagtcactattaaaaggaacatcgat
tgatattgaatacatgttatggtctttaatccatcttcccattcttatttaattgttatt
gacaggaaagtctgtttatctgtttttac----------------------tagtgtata
ttgtgcttacaatatagaaacgaagatttattttctgaggttacagccagaagtcaatta
aattagtttt-aaatgacatatgcatggttaat-------tttatttagatc--------
---attaagttcataat--------acttaattaaaatgag-------------------
-------tacagtcaacatatagcaatgtataagtaagttaagtttaac-aaaaaaagta
------agtttatctgatttgagtaatt------ttagaaatattagttggctcaactta
attttattgcatttgttttaagcaatgttttagtgtttaaaatactt--aaaaaaggctg
gaagttgaatcaacctaaaacgtccgatgcagccacttgcctcactttttat---aagtt
agatctaagtaaca-ttttttac-agtg
>DNA-2-14_DR|1706376
------------------------------------------------------------
------------------------------------------------------------
------------------------------------------------------------
------------------------------------------------------------
------------------------------------------------------------
------------------------------------------------------------
------------------------------------------------------------
------------------------------------------------------------
------------------------------------------------------------
------------------------------------------------------------
------------------------------------------------------------
------------------------------------------------------------
------------------------------------------------------------
------------------------------------------------------------
------------------------------------------------------------
------------------------------------------------------------
------------------------------------------------------------
------------------------------------------------------------
------------------------------------------------------------
------------------------------------------------------------
------------------------------------------------------------
------------------------------------------------------------
------------------------------------------------------------
------------------------------------------------------------
------------------------------------------------------------
------------------------------------------------------------
------------------------------------------------------------
------------------------------------------------------------
------------------------------------------------------------
------------------------------------------------------------
------------------------------------------------------------
------------------------------------------------------------
------------------------------------------------------------
------------------------------------------------------------
------------------------------------------------------------
------------------------------------------------------------
------------------------------------------------------------
------------------------------------------------------------
------------------------------------------------------------
------------------------------------------------------------
------------------------------------------------------------
------------------------------------------------------------
------------------------------------------------------------
------------------------------------------------------------
------------------------------------------------------------
---------------------------------------gttacagccagaagtcaattt
aattaatttt--attgacatatgattcagttatt------tttatttaaa----------
------aagttcttaaa--------acctaaacaaaacaaa-------------------
-------tacaggttacatatagaaacatgtaaataagctacctgtaac--aagaaagca
gg-----------------taattaatt------ttagaactattagtcagcttaactta
attttgttgcatttgttttaagcaatgttacaatgtttgttatactt--taaaaaggcta
gaagttgacccaaccaaaaacatcaaatgcagccgcttgcctcacttcatac---aagtt
agatctaattatta-ctttttac-agtg
>DNA-2-14_DR|1706377
------------------------------------------------------------
------------------------------------------------------------
----------------------------cactgtaaaaagtgctacactcacaaagttg-
----gttctatctactttaaata-----attgcaatctagttaattttatttgttttata
cc--aaaaaaataaaatttgcttcctctttacttaaaatatatcagtttttatataactg
tatattttaaataaaactaatgcaatttatttgagt--agatttttgtacgtggttattg
tgtagaataaatgttataaaagtgagttgacacagacaatttattagagcagctgtcgat
gtg-ggcag--gtgttcataaaacgtgattttaatagtttggcgtgactcc-tttttcat
t-gcccgggattt-agcaggcagacgcagcttctgcaatgg------tcgacattaactg
ctcccagcagcggatctgattaacacggtaagttgcaaatttagccgaatgataattgta
aagtcatgcaaaactgctgtcttcgctaggcaggtgaggttttagctttgtaaattgtac
tgtagcctcaggtatgttaacagtt-----agactgctctcacatggaaagctaagttgg
ctaacgctaaccaacgctagtttatgctaatgattaaaagtgatattattgag-----aa
aaatagtgaaag-----tagttttaaaacacttagtaggtaaaactaacgttg-cagaac
cgattaacaaggtcactggtgggcggtcggggtgtgggg-----gttcagtttgt-tagc
gctaacttagctaaagttagctcac---ctaagtta-tagcagcacattaaggatggata
ttaaattcagaaacgtatgcaa----cagtt-aagtagtttgtgtttaacgtaagagaaa
gtataacttaaagtttgtgttttagagatttagtccataag--ttttt------ttaatg
ctgcatagtgaataaattacagatttacaatttattttaac----ttaaattacatttac
tactgatgtttacagaaccatttaaattgtatg-----cacctcattctaaaatgcatgt
tcttggtctttagataccaaagtgattttgttacctgtggatcttcaaacttcacatcca
ggtaagaaaaacattagatacaattacagctataattatttgcaggtaagtaaaacatt-
--ggtaaaattgcaaacaatagtgggctccatagatttaacttacatttgatatctgaag
a---------------------tttttt-----------ttatgtgtgcaacagtaaaaa
cagt------ataa---aaatatcctaatgcagtttcttattatctgtcagtctttcaat
aaagct----aactgataacactgaatcactgaactgtcatttgccagtgacattaaatt
tgaag--aaaaagtcaattaaatgtagctttagcaaaaatttaatgtaaaccttaatgta
atgtgtaaaatggcaatg----tatttatttatttatttaataaaatttgtattatgac-
-gtgcaaagtttggtgcaaaatgaagatgacaattaaattatagaatttgtattctataa
ttttcttatagccgttttcaaacagttttaatatctaaattaaatacacattcttatgct
ttataagttgccaaaataaac-aaaaaaatgtaatacctaaattttaacaattctgtgat
tgacaggaaaccacaatgacatgcactgttacactgagtaaaatcacagttttctttaaa
atttgataactaaaaacacccggaataatgtaattacac---aacctctataaccttttt
tttattttttaaataaaagttaggtaattttaactaaggtaa-tttttaactgataaact
aaggtgtttcatccatgcatcattctcactggacttttgtaacttcactt----gtagtt
------------------attttctatttagtatttagctatttaatgttgtttggtagc
aaccacctgaactcctgtttcttttt-gtctctaccaatagagttgtgaggaatcagagg
tgcatgcagctgcccacggg-aaaaatttgccatcagcccaacacagtttggattatcat
aggactgtcagaggtttgccaaacctgtcaaatgcatgatggctcctgtttggacttacc
gatgtcctcgacttcaagtatccatcaaaactgtatacatttaagatgtatta-agagac
tctgtgggactggacattatgcatccaaaatcttcatcaaaatatgcaaatctcctcact
gagtttccttggatgatttctcaataggatctggtattattaatgtttttatttatgtat
tgtgtacgtgtagccacattaatggcctattttgtagtcactattaaaaggaacattgat
tgatattgaatacatgttatggtctttaatccatcttcccattcttatttaattgttatt
gacaggaaagtctgtttatctgtttttcc----------------------tagtgtata
ttgtgcttacaatatagaaacgccgatttattttctgaggttacagccagaagtcaatta
aattcgtttt-aaatgacatatgcatggttaat-------tttatttagatc--------
---attaagttcataat--------acttaattaaaatgag-------------------
-------tacagtcaacatatagcaatgtataagtaagttaagtttaac-aaaaaaagta
------agtttatctgatttgagtaatt------ttagaaatattatttggctcaactta
attttattgcatttgttttaagcaatgttttagtgtttaaaatactt--aaaaaaggctg
gaagttgaatcaacctaaaacgtccgatgcaaccacttgcctcactttttat---aagtt
agatctaagtaaca-ttttttac-agtg
>DNA-2-14_DR|1706378
------------------------------------------------------------
------------------------------------------------------------
------------------------------ctgtaaaaagtgctacactcacaaagttg-
----gttctatctactttaaata-----attgcaatctagttaattttatttgttttata
cc--aaaaaaataaaatttgcttactctttacttaaaatatatcagtttttatataactg
tatattttgaataaaactaatgcaatttatttgagt--agatttttgtacgtggttattg
tgtagaataaatgttataaaagtgagttgacacagacaatttattagagcagctgtcgat
gtg-ggcag--gtgttcataaaacgtgattttaatagtttggttcgactcc-tttttcat
t-gcccgggattt-agcaggcagacgcagcttctgcaatgg------tcgacattaactg
ctcccagcagcggatctgattaacacggtaagttgcaaatgttgccgaatgataattgta
aagtcatgcaaaactgctgtcttcgctaggcaggtgaggttttagctttgtaaattgtac
tgtagcctcaggtgtgttaac---------agactgctctcacatggaaagctaagttgg
ctaacgctaaccaacgctagtttatgctaacgattaaaagtgatattattgag----aaa
aaatagtgaaag-----tagttttaaaacactcaataggtataactagcgtta-cagaac
cgattaacaaggtcactggtgggcggtcggggtgtgggg-----gttcagtttgt-tagc
gctaacttagctaaagttagctcac---ctaagtta-tagcagcacattaagactggata
ttaaatgcagaaacgtatgcaa----cagttaaagtagtgtgtgtttaacgtaagagaaa
gtgtaacttaaagtttgtgttttagagatttagtccataag-tttttt------ttaatg
ctgcatagtgaataaattacagatttacaatttattttatc----ttaaattacatttac
tactgatgtttacagaaccatttaaattgtatg-----tacctcattctaaaatgcatgt
tcttggtcttcagataccaaagtgattttgttacctgtggatcttcaaacttcacatcca
ggtaagaaaaacattagatacaattacagctataattatttgcaggtaagtaaaacatt-
--ggtaaaattgcaaacaatagtgggctccatagaattaacttacatttgatatatgata
ttgatata--------------ttttt------------ttatgtgtggaacagtaaaaa
cagt----aaaaaa---aaatatcctaatgcagtttcttattatctgtcagtctttcaat
aaagct----aactgataacactgaatcactgaactgtcatttgccagtcacattaaatt
tgaag--aaaaagtcaattaaatgtagctttagcacaaaattaatgtaaaccttaatgta
atgtgtaaaatggcaatg--------tatttatttatttaataaaatttgtattatgac-
-gtgcaaagtttggtgcaaaatgaagatgacaattaaattatagaatttgtattctataa
ttttcatatagcctttttcaaacagttttaatatctaaattacatgcacattcttatgct
ttataag-tggcaaaataaac--taaaaatgtaatacctaaattttaataattctttgat
tgacaggaaaccacaatgacatacactgttacactgagtaaaatcacagttttctttaaa
atttgataactaaaaacacctggaataatgtaaatacacaataacctgtataacc--ttt
tttattttttaaatagaagttaggtaattttaactaaggtaa-tttttaactgataaact
aaggtgtttcatccatgcatcattctcactgcacttttgtaacttcactt----gtagtt
------------------atttccaatttagtatttagctatttaatgttgtttggtatc
aaccacctgaactcctgtttcttttttgtctctaccaatagagttgtaaggaatcagtgg
tgcatgcagctgcccacagg-aaaaatttgccatcagcccaacacagtttggattatcat
aggactgtcagaggtttgccaaacctgtcaaatgcatgatggctcctgtttggacttaca
gatgtcctcgacttcaagtatccatcaaaactgtatacatttgagatatatcagagactc
tttgtgggactggacattatgcatcctaaatcttcatcaaaatatgcaaatctcctcact
gagttgccttagatgatttctcaataggatttggtattattaatg-ttttatttatgtat
tgtgtatgtgtagccacattaatggcctattttgtagtcactattaaaaggaacacagat
tgttattgaatacatgttatggtctttaatccatcttcccattcttatttaattgttatt
gacaggaaagtctgtttatctgtttttac----------------------tagtgtata
ttgtgcttacaatatagaaacaaagatttattttctgaggttacagccagaagtcaattg
aattcatttt-aaatcacatatgcatggttgat-------tttatttagatc--------
---attaagttcttaat--------acttaattaaaataag-------------------
-------tacagtcaacatatagcaatgtataagtaagttaagtttaac--aaaaaagta
------agtttatctgatttgagtaatt------ttagaaatattagttggctcaaccta
attttattgcatttgttttaagcaatgttttagagtttaaaatactt--aaaaaaggctg
gaagttgaatcaacctaaaacatccgatgcagccacttgcctcactttttat---aagtt
agatctaggtaaca-ttttttac-agtg
>DNA-2-14_DR|1706379
------------------------------------------------------------
------------------------------------------------------------
----------------------------cactgtaaaaagtgctacactcacaaagttg-
----gttctatctactttaaata-----attgcaatctagttaattttatttgttttata
cc--aaaaaaataaaatttgcttcctctttacttaaaatatatcagtttttatataactg
tatattttgaataaaactaatgcaatttatttgagt--agatttttttacgtggttattg
tgtagaataaatgttataaaagtgagttgacacagacaatttattagagcagctgtcgat
gtg-ggcag--gtgttcataaaacgtgattttaatagtttggcgtgactcc-tttttcat
t-gcccgggattt-agcaggcagacgcagcttctgcaatgg------tcgacattaactg
ctcccagcagcggatctgattaacacggtaagttgcaaatgtagccgaatgataattgta
aagtcatgcaaaactgctgtcttcgctaggcaggtgaggttttagctttgtaaattgtac
tgtagccttaggtatgttaacagtt-----agactgctctcacatggaaagctaagttgg
ctaacgctaaccaacgctagtttatgctaacgattaaaagtgatattattgag-----aa
aaatagtgaaag-----tagttttaaaacaaatagtaggtataactaacgtta-cagaac
cgattaacaaggtcactggtgggcggtcgggctgtgggg-----gttcagtttgt-tagc
gctaacttagctaaagttagctcac---ctaagtta-tagcagcacattaaggatggata
ttaaatgcagaaacatatgcaa----cagtt-aagtagtttgtgtttaacgtaagagaaa
gtacaacttaaagtttgtgttttagagatttattccataag-tttttt------ttaatg
ctgcatagtgaataaattacagatttacaatttattttaac----ttaaattacatttac
tg---atgtttacagaaccatttaaactgtatg-----cacctcattctaaaatgcatgt
tcttggtctttagataccaaagtgattttgttacctgtggatcttcaaacttcacatcca
ggtaagaaaaacattagatacaattacagctataattatttgcaggtaagtaaaacatt-
--ggtaaaattgcaaacaatagtgggctccatagaattaacctacatttgatatctgaag
a---------------------tttttt-----------ttatgtgtgcaacagtaaaaa
cagt--aaaaaaaaaaaaaatatcctaatgcagtttcttattatctgtcagtctttcaat
aaagct----aactgataacactaaatcactgaactgtcatttgccagtcacattaaatt
tatag--aaaaagtcaattaaatgtagctttagcaaaacatttatgtaaaccttaatgta
atttgtaaaatggcaatg----tatttatttatttatttagtagaatttgtattatgac-
-gtgcaaagtttggtgcaaaatgaagatgacgattaaattatagaatttgtattctttaa
ttttcatatagccattttcaaacagttttactatctaaattgcatgcacattcttatgct
ttataagttgccaaacttact--aa-----------------------------------
------------------------------------------------------------
------------------------------------------------------------
---------------------aggtaactt--actaaggtaa-tttttaactgataaact
aaggtgtttcatccatgcatcattctcactgcacttttgtaacttcactt----gtagtt
------------------atttcctattcagtatttagctatttaatgttgtttggtatc
aaccacctaaactcctgtttcttttt-gtctctaccaatagagttgtgaggaatcagagg
tgcatgcagctgcccacaag-aaaaatttgccatcagcccaacacagtttggattatcat
aggactgtcagaggtttgccaaacctgtcaaatgtatgatggctcctgtttggacttacc
gatgtcctcga---caagtatccatcaaaactgtatacatttgagatatatcagagactc
tttgtggggctggacattatgcatcctaaatcttcatcaaaatatgcaaatctcctcact
gagttgccttagatgatttctcaataggatctggtattattaatgtttttatttatgtat
tgtgtacgtgtagccacattaatggcctattttgtagtcactattaaaaggaacattgat
tgatattgaatacatgttatggtctttaatccatcttcccattcttatttaattgttatt
gacaggaaagtctgtttatctgtttttcc----------------------tagtgtata
ttgtgcttacaatatagaaacgaagatttattttctaaggttacagccagaagttaattg
aattaatttt-aaatcaaatatgcatggttaat-------tttatttagata--------
---attaagttcataat--------acttaattaaaataag-------------------
-------tacagtcaacatatagcaatgtataagtaagttaagtttaac-aaaaaaagta
------agtttatctgatttgagtaatt------ttagaaatattagttggctctactta
attttattgcatttgttttaagcaatgttttagtgtttaaaatactt--aaaaaaggctg
gaagttgaatcaacctaaaacgtccgatgcaaccacttgcctcactttttat---aagtt
agatctaggtaaca-tttttaaa-aatg
>DNA-2-14_DR|1706380
------------------------------------------------------------
------------------------------------------------------------
----------------------------cactgtaaaaagtgctacactcacaaagttg-
----gttctatctactttaaata-----attgcaatctagttaattttatttgttttata
cc--aaaaaaaataaatttgcttcctctttacttaaaatatatcagtttttatataactg
tatattttgaataaaactaatgcaatttatttgagt--agatttttgtacgtggttattg
tgtagaataaatgttataaaagtgagttgacacagacaatttattagagcagctgtcgat
gtg-ggcag--gtgttcataaaacgtgattttaatagtttggcgtgactcc-tttttcat
t-gcccgggattt-agcaggcagacgcagcttctgcaatgg------tcgacattaactg
ctcccagcagcggatctgattaacacggtaagttgcaaatttagccgaatgataattgta
aagtcatgcaaaactgctgtcttcgctaggcaggtgaggttttagctttgtaaattgtac
tgtagcctcaggtatgttaacagtt-----agactgctctcacatggaaagctaagttgg
ctaacgctaaccaacgctagtttatgctaacgattaaaagtgatattattgaa----taa
aaatagtgaaag-----tagttttaaaacacttagtaggtataactaacgttg-cagaac
cgattaacaaggtcactggtgggcggtcggggtgtgggg-----gttcagtttgc-tagc
gctaacttagctaaagttagctcac---ctaagtta-tagcagcacattaaggatggata
ttaaatgcagaaacgtatgcaa----cagtt-aagtagtttgtgtttaacgtaagagaaa
gtataacttaaagtttgtgttttagagatttagtccataag---tttt------ttaatg
ctgcatagtgaataaattacagatttacaatttattttaac----ttaaattacatttac
tactgatgtttacagaaccatttaaattgtatg-----cacctcattctaaaatgcatgt
tcttggtctttagataccaaagtgattttgttacctgtggatcttcaaacttcacatcca
ggtaagaaaaacattagatacaactacagctgtaattatttgcaggcaagtaaaacatt-
--ggtaaaattgcaaacaatagtgggctccatagaattaacttacatttgatatctgaag
a---------------------ttttt------------ttatgtgtgcaacagtaaaaa
cagt------ataa---aaatatcctaatgcagtttcttattatctgtcagtctttcaat
aaagct----aactgataacactgaatcactgaactgtcatttgccagtcacattaaatt
tatag--aaaaagtcaattaaatgtagctttagcaaaaatttaatgtaaaccttaatgta
atgtgtaaaatggcaatg----tatttatttatttatttaataaaatttgtattatgac-
-gtgcaaagtttggtgcaaaatgaagatgacatttaaattatagaacttgtattctataa
ttttcatatagccattttcaaacagttttaatatctaaattaaatacacattcttatgct
ttataagttgccaaaataaac--aaaaaatgtaatacctaaattttaacaattctttgat
tgacaggaaaacacaatgacatgcactgttacactgagtaaaatcacagttttctttaaa
atttgataactaaaaacacctggaataatgtaattacac---aacctctataacc-tttt
tttattttttaaatagaagttaggtaattttaactaaggtaa-tttttaactgataaact
aaggtgtttcatccatgcatcattctcactggacttttgtaacttcactt----gtagtt
------------------atttcctattcagtatttagctatttaatgttgtttggtagc
aaccacctgaactcctgtttcttttt-gtctctaccaatagagttgtgaggaatcagagg
tgcatgcggctgcccacggg-aaaaatttgccatcagcccaacacagtttggattatcat
aggactgtcagaggtttgccaaacctgtcaaatgcatgatggctcctgtttggacttacc
gatgtcctcgacttcaagtatccatcaaaactgtatacatttgagatatattagagactc
tttgtgggactggacattatgcatcctaaatctttatcaaaatatgcaaatctcctcact
gagttgccttggatgatttctcaataggatctggtattattaatgtttttatttatgtat
tgtgtatgtgtagccacattaatggcctattttgtagtcactattaaaaggaacatcgat
tgatattgaatacatgttatggtctttaatccatcttcccattcttatttaattgttatt
gacaggaaagtctgtttatctgtttttac----------------------tagtgtata
ttgtgcttacaatatagaaacgaagatttattttctgaggttacagccagaagtcaatta
aattagtttt-aaatgacatatgcatggttaat-------tttatttagatc--------
---attaagttcataat--------acttaattaaaatgag-------------------
-------tacagtcaacatatagcaatgtataagtaagttaagtttaac-aaaaaaagta
------agtttatctgatttgagtaatt------ttagaaatattagttggctcaactta
attttattgcatttgttttaagcaatgttttagtgtttaaaatactt--aaaaaaggctg
gaagttgaatcaacctaaaacgtccgatgcaaccacttgcctcactttttat---aagtt
agatctaagtaaca-ttttttac-agtg
>DNA-2-14_DR|1706381
------------------------------------------------------------
------------------------------------------------------------
----------------------------cactgtaaaaagtgctacactcacaaagttg-
----gttctatctactttaaata-----attgcaatctagttaattttatttgttttata
cc--aaaaaaatttaatttgcttcctctttacttaaaatatatcagtttttatataactg
tatattttaaataaaactaatgcaatttatttgagt--agatttttttacgtggttattg
tgtagaat-aatgttataaaagtgagttgacacagacaatttattagagcagctgtcgat
gtg-ggcag--gtgttcataaaacgtgatttttatagttttgcgtgactcc-tttttcat
t-gcccgggattt-agcaggcagacgcagcttctgcaatgg------tcgacattaactg
ctcccagcagcggatctgattaacacggtaagttgcaaatttagccgaatgataattgta
aagtcatgcaaaactgctgtcttcgctaggcaggtgaggttttagctttgtaaattgtac
tgtagcctcaggtatgttaacagtt-----agactgctctcacatggaaagctaagttgg
ctaacgctaaccaacgctagtttatgctaatgattaaaagtgatattattgag----aaa
aaatagtgaaag-----tagttttaaaacacttagtaggtataactaacgttg-cagaac
cgattaacaaggtcactggtgggcggtcggggtgtgggg-----gttcagtttgc-tagc
gctaaattagctaaagttagctcac---ctaagtta-tagcagcacattaaggatggata
ttaaatgcagaaacgtatgcaa----cagtt-aagtagtttgtgtttaacgtaagagaaa
gtataacttaaagtttgtgttttagagatttagtccataag---tttt------ttaatg
ctgcatagtgaataaattacagatttacaatttattttaac----ttaaattacatttac
tactgatgtttacagaaccatttaaactgtatg-----cacctcattctaaaatgcatgt
tcttggtctttagataccaaagtgattttgttacctgtggatcttcaaacttcacatcca
ggtaagaaaaacattagatacaactacagctataattatttgcaggcaagtaaaacatt-
--ggtaaaattgcaaacaatagtgggctccatagaattaacttacatttgatatctgaag
tgcaacagtaattttttactg-ttttttttacacagatattatgtgtgcaacagtaaaaa
cagt------ataa---aaatatcctaatgcagtttcttattatctgtcagtctttcaat
aaagct----aactgataacactgaatcactgaactgtcatttgccagtgacattaaatt
tgaag--aaaaagtcaattaaatgtagctttagcaaaaatttaatgtaaaccttaatgta
atgtgtaaaatggcaatg----tatttatttatttatttaataaaatttgtattatgac-
-gtgcaaagtttggtgcaaaatgaagatgacatttaaattgtagaacttgtattctataa
ttttcatatagccattttcaaacagttttaatatctaaattaaatacacattcttatgct
ttataagttgccaaaataaac--aaaaaatgtaatacctaaattttaacaattctttgat
tgacaggaaaacacaatgacatgcactgttacactgagtaaaatcacagttttctttaaa
atttgataactaaaaacacctggaataatgtaattacac---aacctctataaccttttt
tttattttttaaatagaagttaggtaattttaactaaggtaa-tttttaactgataaact
aaggtgtttcatccatgcatcattctcactggacttttgtaacttcactt----gtagtt
------------------atttcttattcagtatttagctatttaatgttgtttggtagc
aaccacctgaactcctgtttcttttt-gtctctaccaatagagttgtgaggaatcagagg
tgcatgcggctgcccacggg-aaaaatttgccatcagcccaacacagtttggattatcat
aggactgtcagaggtttgccaaacctgtcaaatgcatgatggctcctgtttggacttacc
gatgtcctcgacttcaagtatccatcaaaactgtatacatttgagatatattagagactc
tttgtgggactggacattatgcatcctaaatcttcatcaaaatatgcaaatctcctcact
gagttgccttggatgatttctcaataggatctggtattattaatgtttttatttatgtat
tgtgtatgtgtagccacattaatggcctattttgtagtcactattaaaaggaacatcgat
tgatattgaatacatgttgtggtctttaatccatcttcccattcttatttaattgttatt
gacaggaaagtctgtttatctgtttttac----------------------tagtgtata
ttgtgcttacaatatagaaacgaagatttattttctgaggttacagccagaagtcaatta
aattagtttt-aaatgacatatgcatggttaat-------tttatttagatc--------
---attaagttcataat--------acttaattaaaatgag-------------------
-------tacagtcaacatatagcaatgtataagtaagttaagtttaac-aaaaaaagta
------agtttatctgatttgagtaatt------ttagaaatattagttggctcaactta
attttattgcatttgttttaagcaatgttttagtgtttaaaatactt--aaaaaaggctg
gaagttgaatcaacctaaaacgtccgatgcaaccacttgcctcactttttat---aagtt
agatctaagtaaca-ttttttac-agtg
>DNA-2-14_DR|1706382
------------------------------------------------------------
------------------------------------------------------------
----------------------------cactgtaaaaagtgctacactcacaaagttg-
----gttctatctactttaaata-----attgcaatctagttaattttatttgttttata
cc--aaaaaaatttaatttgcttcctctttacttaaaatatatcagtttttatataactg
tatattttaaataaaactaatgcaatttatttgagt--agatttttttacgtggttattg
tgtagaataaatgttataaaagtgagttgacacagacaatttattagagcagctgtcgat
gtg-ggcag--gtgttcataaaacgtgatttttatagttttgcgtgactcc-tttttcat
t-gcccgggattt-agcaggcagacgcagcttctgcaatgg------tcgacattaactg
ctcccagcagcggatctgattaacacggtaagttgcaaatttagccgaatgataattgta
aagtcatgcaaaactgctgtcttcgctaggcaggtgaggttttagctttgtaaattgtac
tgtagcctcaggtatgttaacagtt-----agactgctctcacatggaaagctaagttgg
ctaacgctaaccaacgctagtttatgctaatgattaaaagtgatattattgag----aaa
aaatagtgaaag-----tagttttaaaacacttagtaggtataactaacgttg-cagaac
cgattaacaaggtcactggtgggcggtcggggtgtgggg-----gttcagtttgc-tagc
gctaacttagctaaagttagctcac---ctaagtta-aagcagcacattaaggatggata
ttaaatgcagaaacgtatgcaa----cagttaaagtagttttgtgtttacgtaagagaaa
gtataac-----------------------------------------------------
------------------------------------------------------------
------------------------------------------------------------
------------------------------------------------------------
------------------------------------------------------------
------------------------------------------------------------
------------------------------------------------------------
------------------------------------------------------------
------------------------------------------------------------
------------------------------------------------------------
------------------------------------------------------------
------------------------------------------------------------
------------------------------------------------------------
------------------------------------------------------------
------------------------------------------------------------
------------------------------------------------------------
------------------------------------------------------------
------------------------------------------------------------
------------------------------------------------------------
------------------------------------------------------------
------------------------------------------------------------
------------------------------------------------------------
------------------------------------------------------------
------------------------------------------------------------
------------------------------------------------------------
------------------------------------------------------------
------------------------------------------------------------
------------------------------------------------------------
------------------------------------------------------------
------------------------------------------------------------
------------------------------------------------------------
------------------------------------------------------------
------------------------------------------------------------
------------------------------------------------------------
------------------------------------------------------------
----------------------------
>DNA-2-14_DR|1706383
------------------------------------------------------------
------------------------------------------------------------
----------------------------cactgtaaaaagtgctacactcacaaagttg-
----gttctatctactttaaata-----attgcaatctagttaattttatttgttttata
cc--aaaaaaataaaatttgcttcctctttacttaaaatatatcagtttttatataactg
tatattttgaataaaactaatgcaatttatttgagt--agatttttgtatgtggttattg
tgtagaataaatgttataaaagtgagttgacacagacaatttattagagcagctgtcgat
gtg-ggcag--gtgttcataaaacgtgattttaatagtttggcgtgactcc-tttttcat
t-gcccgggattt-agcaggcagacgcagcttctgcaatgg------tcgacattaactg
ctcccagcagcggatctgattaacatggtaagttgcaaatttagccgaatgataattgta
aagtcatgcaaaactgctgtcttcgctaggcaggtgaggttttagctttgtaaattgtac
tgtagcctcaggtatgttaacagtt-----agactgctctcacatggaaagctaagttgg
ctaacgctgaccaacgctagtttatgctaacgattaaaagtgatattattgag----aaa
aaatagtgaaag-----tagttttaaaacacttagtaggtataactaacgttg-cagaac
cgattaacaaggtcactggtgggcggt-ggggtgtgggg-----gttcagtttgt-aagc
gctaacttagctaaagttagctcac---ctaagtta-tagcagcacattaaggatggata
ttaaatgcagaaacgtatgcaa----cagtt-aagtagtttgtgtttaacg-aagagaaa
gtataacttaaagtttgtgttttagagatttagtccataag---tttt------ttaatg
ctgcatagtgaataaattacagatttacaatttattttaac----ttaaattacattt--
-actgatgtttacagaaccatttaaattgtatg-----cacctcattctaaaatgcatgt
tcttggtctttagataccaaagtgattttgttacctgtggatcttcaaacttcacatcca
ggtaagaaaaacattagatacaattacagctataattatttgcaggtaagtaaaacatt-
--ggtaaaattgcaaacaatagtgggcttcatagaattaacttacatttgatatctgaag
a---------------------tttttt-----------ttatgtgtgcaacagtaaaaa
cagt------ataa---aaatatcctaatgcagtttcttattatctgtcagtctttcaat
aaagct----aactgataacactgaatcactgaactgtcatttgccagtgacattaaatt
tgaag--aaaaagtcaattaaatgtagctttagcaaaaatttaatgtaaaccttaatgta
atgtgtaaaatggcaatg----tatttatttatttatttaataaaatttgtattatgac-
-gtgcaaagtttggtgcaaaatgaagatgacaattaaattatagaatttgtattctataa
ttttcttatagccgttttcaaacagttttaatatctaaattaaatacacattcttatgct
ttataagttgccaaaataaac-aaaaaaatgtaatacctaaattttaacaattctgtgat
tgacaggaaaccacaatgacatgcactgttacactgagtaaaatcacagttttctttaaa
atttgataactaaaaacacctggaataatgtaattacac---aacctctataacc-tttt
tttattttttaaataaaagttaggtaattttaactaaggtaa-tttttaactgataaact
aaggtgtttcatccatgcatcattctcactggacttttgtaacttcactt----gtagtt
------------------attttctatttagtatttagctatttaatgttgtttggtagc
aaccacctgaactcctgtttcttttt-gtctctaccaatagagttgtgaggaatcagagg
tgcatgcggctgcccacggg-aaaaatttgccatcagcccaacacagtttggattatcat
aggactgtcagaggtttgccaaacctgtcaaatgcatgatggctcctgtttggacttacc
gatgtcctcgacttcaagtatccatcaaaactgtatacatttgagatatatcagagactc
tttgtggggctggacattatgcatcctaaatcttcatcaaaatatgcaaatctcctcact
gagttgccttggatgatttctcaataggatctggtattattaatgtttttatttatgtat
tgtgtatgtgtagccacattaatggcctattttgtagtcactattaaaaggaacatcgat
tgatattgaatacatgttatggtctttaatccatcttcccattcttatttaattgttatt
gacaggaaagtctgtttatctgtttttac----------------------tagtgtata
ttgtgcttacaatatagaaacgaagatttattttctgaggttacagccagaagtcaatta
aattcgtttt-aaatgacatatgcatggttaat-------tttatttagatc--------
---attaagttcataat--------acttaattaaaacgag-------------------
-------tacagtcaacatatagcaatgtataagtaagttaagtttaac-aaaaaaagta
------agtttatctgatttgagtaatt------ttaaaaatattagttggctcaactta
attttattgcatttgttttaagcaatgttttagtgtttaaaatactt--aaaaaaggctg
gaagttgaatcaacctaaaacgtccgatgcaaccacttgcctcactttttat---aagtt
agatctaagtaaca-ttttttac-agtg
>DNA-2-14_DR|1802329
------------------------------------------------------------
------------------------------------------------------------
----------------------------cactgtaaaaagtgctacactcacaaagttg-
----gttctatctactttaaata-----attgcaatctagttaattttatttgttttata
cc--aaaaaaataaaatttgcttcctctttacttaaaatatatcagtttttatataactg
tatattttaaataaaactaatgcaatttatttgagt--agatttttgtacgtggttattg
tgtagaataaatgttataaaagtgagttgacacagacaatttattagagcagctgtcgat
gtg-ggcag--gtgttcataaaacgtgattttaatagtttggcgtgactcc-tttttcat
t-gcccgggattt-agcaggcagacgcagcttctgcaatgg------tcgacattaactg
ctcccagcagcggatctgattaacacggtaagttgcaaatttagccgaatgataattgta
aagtcatgcaaaactgctgtcttcgctaggcaggtgaggttttagctttgtaaattgtac
tgtagcctcaggtatgttaacagtt-----agactgctctcacatggaaagctaagttgg
ctaatgctaaccaacgctagtttatactaacgattaaaagtgatattattgag-----aa
aaatagtgaaag-----tagttttaaaacacttagtaggtaaaactaacgttg-cagaac
tgattaacaaggtcactggtgggcggtcggggtgtgggg-----gttcagtttgt-tagc
gctaacttagctaaaattagctcac---ctaagtta-tagcagcacattaaggatggata
ttaaattcagaaacgtatgcaa----cagtt-aagtagtttgtgtttaacgtaagagaaa
gtataacttaaagtttgtgttttagagatttagtccataag---tttt------ttaatg
ctgcatagtgaataaattacaaatttacaatttattttaac----ttaaattacatttac
tactgatgtttacagaaccatttaaattgtatg-----cacctcattctaaaatgcatgt
tcttggtctttagataccaaagtgattttgttacctgtggatcttcaaacttcacatcca
ggtaagaaaaacattagatacaattacagctataattatttgcaggtaagtaaaacatt-
--ggtaaaattgcaaacaatagtgggctccatagaattaacttacatttgatatctgaag
a---------------------tttttt-----------ttatgtgtgcaacagtaaaaa
cagt------ataa---aaatatcctaatgcagtttcttattatctgtcagtctttcaat
aaagct----aactgataacactgaatcactgaactgtcatttgccagtgacattaaatt
tgaag--aaaaagtcaattaaatgtagctttagcaaaaatttaatgtaaaccttaatgta
atgtgtaaaatggcaatg----tatttatttatttatttaataaaatttgtattatgac-
-gtgcaaagtttggtgcaaaatgaagatgacaattaaattatagaatttgtattctataa
ttttcttatagccgttttcaaacagttttaatatctaaattaaataaacattcttatgct
ttataagttgccaaaataaac-aaaaaaatgtaatacctaaattttaacaattctgtgat
tgacaggaaaccacaatgacatgcactgttacactgagtaaaatcacagttttctttaaa
atttgataactaaaaacacctggaataatgtaattacac---aacctctataacc-tttt
tttattttttaaataaaagttaggtaattttaactaaggtaa-tttttaactgataaact
aaggtgtttcatccatgcatcattctcactggacttttgtaacttcactt----gtagtt
------------------attttctatttagtatttagctatttaatgttgtttggtagc
aaccacctgaactcctgtttcttttt-gtctctaccaatagagttgtgaggaatcagagg
tgcatgcggctgcccacggg-aaaaatttgccatcagcccaacacagtttggattatcat
aggactgtcagaggtttgccaaacctgtcaaatgcatgatggctcctgtttggacttacc
gatgtcctcgacttcaagtatccatcaaaactgtatacatttaagatgtattagagactc
tttgtgggactggacattatgcatccaaaatcttcatcaaaatatgcaaatctccttact
gagttgccttggatgatttctcaataggatctggtattattaatgtttttatttatgtat
tgtgtacgtgtagccacattaatggcctattttgtagtcactattaaaaggaacattgat
tgatattgaatacatgttatggtctttaatccatcttcccattcttatttaattgttatt
gacaggaaagtctgtttatctgtgtttac----------------------tagtgtata
ttgtgcttacaatatagaaacgccgatttattttctgaggttacagccagaagtcaatta
aattcgtttt-aaatgacatatgcatggttaat-------tttatttagatc--------
---attaagttcataat--------acttaattaaaatgag-------------------
-------tacagtcaacatatagcaatgtataagtaagttcagtttaac-aaaaaaagta
------agtttatctgatttgagtaatttt--agttagaaatattatttggctcaactta
attttattgcatttgttttaagcaatgttttagtgtttaaaatactt--aaaaaaggctg
gaagttgaatcaacctaaaacgtccgatgcaaccacttgcctcactttttat---aagtt
agatctaagtaaca-ttttttac-agtg
>DNA-2-14_DR|1802330
------------------------------------------------------------
------------------------------------------------------------
------------------------------------------------------------
------------------------------------------------------------
------------------------------------------------------------
------------------------------------------------------------
------------------------------------------------------------
------------------------------------------------------------
------------------------------------------------------------
------------------------------------------------------------
------------------------------------------------------------
------------------------------------------------------------
------------------------------------------------------------
------------------------------------------------------------
------------------------------------------------------------
------------------------------------------------------------
------------------------------------------------------------
------------------------------------------------------------
------------------------------------------------------------
------------------------------------------------------------
------------------------------------------------------------
------------------------------------------------------------
------------------------------------------------------------
------------------------------------------------------------
------------------------------------------------------------
------------------------------------------------------------
------------------------------------------------------------
------------------------------------------------------------
------------------------------------------------------------
------------------------------------------------------------
------------------------------------------------------------
------------------------------------------------------------
------------------------------------------------------------
------------------------------------------------------------
------------------------------------------------------------
------------------------------------------------------------
------------------------------------------------------------
------------------------------------------------------------
------------------------------------------------------------
------------------------------------------------------------
------------------------------------------------------------
------------------------------------------------------------
------------------------------------------------------------
------------------------------------------------------------
------------------------------------------------------------
------------------------------------------------------------
------------------------------------------------------------
--------------------------------------gag-------------------
-------tacagataacatatagcaacatgtaaataagttacctgtaac-aagaaaagta
------tgcttatctgactaatttagctgtaattttagaaatattagttagctcaacttg
attttgttgcatttgttttaagcaatgtcacagtatttcttatattt-----ataggatg
gaagttaacccaacctaatacatacaatttagccacttgcaccacgtcttat---aagtt
agatttaggcattaacttttt-------
>DNA-2-14_DR|1802331
------------------------------------------------------------
------------------------------------------------------------
----------------------------cactgtaaaaagtgctacactcacaaagttg-
----gttctatctactttaaata-----attgcaatctagttaattttatttgttttata
cc--aaaaaaatttaatttgcttcctctttacttaaaatatatcagtttttatataactg
tatattttgaataaaactaatgcaatttatttgagt--agatttttttacgtggttattg
tgtagaataaatgttataaaagtgagttgacacagacaatttattagagcagctgtcgat
gtg-ggcag--gtgttcataaaacgtgatttttatagttttgcgtgactcc-tttttcat
t-gcccgggattt-agcaggcagacgcagcttctgcaatgg------tcgacattaactg
ctcccagcagcggatctgattaacacggtaagttgcaaatttagccgaatgataattgta
aagtcatgcaaaactgctgtcttcgctaggcaggtgaggttttagctttgtaaattgtac
tgtagcctcaggtatgttaacagtt-----agactgctctcacatggaaagctaagttgg
ctaacgctaaccaacgctagtttatgctaatgattaaaagtgatattattgag----aaa
aaatagtgaaag-----tagttttaaaacacttagtaggtataactaacgttg-cagaac
cgattaacaaggtcactggtgggcggtcggggtgtgggg-----gttcagtttgc-tagc
gctaacttagctaaagttagctcac---ctaagtta-tagcagcacattaaggatggata
ttaaatgcagaaacgtatgcaa----cagtt-aagtagtttgtgtttaacgtaagagaaa
gtataacttaaagtttgtgttttagagatttagtccataagt-ttttt------ttaatg
ctgcatagtgaataaattacagatttacaatttattttaac----ttaaattacatttac
tactgatgtttacagaaccatttaaactgtatg-----cacctcattctaaaatgcatgt
tcttggtctttagataccaaagtgattttgttacctgtggatcttcaaacttcacatcca
ggtaagaaaaacattagatacaactacagctataattatttgcaggcaagtaaaacatt-
--ggtaaaattgcaaacaatagtgggctccatagaattaacttacatttaatatctgaag
tgcaacagtaattttttactg-ttttttttacacagatattatgtgtgcaacagtaaaaa
cagt------ataa---aaatatcctaatgcagtttcttattatctgtcagtctttcaat
aaagct----aactgataacactgaatcactgaactgtcatttgccagtgacattaaatt
tgaag--aaaaagtcaattaaatgtagctttagcaaaaatttaatgtaaaccttaatgta
atgtgtaaaatggcaatg----tatttatttatttatttaataaaatttgtattatgac-
-gtgcaaagtttggtgcaaaatgaagatgacatttaaattatagaacttgtattctataa
ttttcatatagccattttcaaacagttttaatatctaaattaaatacacattcttatgct
ttataagttgccaaaataaac--aaaaaatgtaatacctaaattttaacaattctttgat
tgacaggaaaacacaatgacatgcactgttacactgagtaaaatcacagttttctttaaa
atttgataactaaaaacacctggaataatgtaattacac---aacctctataacc-tttt
tttattttttaaatagaagttaggtaattttaactaaggtaa-tttttaactgataaact
aaggtgtttcatccatgcatcattctcactgcacttttgtaacttcactt----gtagtt
------------------atttcctattcagtatttagctatttaatgttgtttggtagc
aaccacctgaactcctgtttcttttt-gtctctaccaatagagttgtgaggaatcagagg
tgcatgcggctgcccacggg-aaaaatttgccatcagcccaacacagtttggattatcat
aggactgtcagaggtttgccaaacctgtcaaatgcatgatggctcctgtttggacttacc
gttgtcctcgacttcaagtatccatcaaaactgtatacatttgagatatattagagactc
tttgtgggactggacattatgcatcctaaatcttcatcaaaatatgcaaatctcctcact
gagttgccttggatgatttctcaataggatctggtattattaatgtttttatttatgtat
tgtgtatgtgtagccacattaatggcctattttgtagtcactattaaaaggaacatcgat
tgatattgaatacatgttatggtctttaatccatcttcccattcttatttaattgttatt
gacaggaaagtctgtttatctgtttttac----------------------tagtgtata
ttgtgcttacaatatagaaacgaagatttattttctgaggttacagccagaagtcaatta
aattagtttt-aaatgacatatgcatggttaat-------tttatttagatc--------
---attaagttcataat--------acttaattaaaatgag-------------------
-------tacagtcaacatatagcaatgtataagtaagttaagtttaac-aaaaaaagta
------agtttatctgatttgagtaatt------ttagaaatattagttggctcaactta
attttattgcatttgttttaagcaatgttttagtgtttaaaatactt--aaaaaaggctg
gaagttgaatcaacctaaaacgtccgatgcaacctcttgcctcactttttat---aagtt
agatctaagtaaca-ttttttac-agtg
>DNA-2-14_DR|1802332
------------------------------------------------------------
------------------------------------------------------------
----------------------------cactgtaaaaagtgctacactcacaaagttg-
----gttctatctactttaaata-----attgcaatctagttaattttatttgttttata
cc--aaaaaaataaaatttgcttcctctttacttaaaatatatcagtttttatataactg
tatattttaaataaaactaatgcaatttatttgagt--agatttttgtacgtggttattg
tgtagaataaatgttataaaagtgagttgacacagacaatttattagagcagctgtcgat
gtg-ggcag--gtgttcataaaacgtgattttaatagtttggcgtgactcc-tttttcat
t-gcccgggattt-agcaggcagacgcagcttctgcaatgg------tcgacattaactg
ctcccagcagcggatctgattaacacggtaagttgcaaatttagccgaatgataattgta
aagtcatgcaaaactgctgtcttcgctaggcaggtgaggttttagctttgtaaattgtac
tgtagcctcaggtatgttaacagtt-----agactgctttcacatggaaagctaagttgg
ctaacgctaaccaacgctagtttatactaacgattaaaagtgatattattgag-----aa
aaatagtgaaag-----tagttttaaaacacttagtaggtaaaactaacgttgccagaac
cgattaacaaggtcactggtgggcggtcggggtgtgggg-----gttcagtttgt-tagc
gctaacttagctaaagttagctcac---ctaagtta-tagcagcacattaaggatggata
ttaaatgcagaaacgtatgcaa----cagtt-aagtagtttgtgtttaacgtaagagaaa
gtataacttaaagtttgtgttttagagatttagtccataag---tttt------ttaatg
ctgcatagtgaataaattacagatttacaatttattttaac----ttaaattacatttac
tactgatgtttacagaaccatttaaattgtatg-----cacctcattctaaaatgcatgt
tcttggtctttagataccaaagtgattttgttacctgtggatcttcaaacttcacatcca
ggtaagaaaaacattagatacaattacagctataattatttgcaggtaagtaaaacatt-
--ggtaaaattgcaaacaatagtgggctccatagaattaacttacatttgatatctgaag
a---------------------tttttt-----------ttatgtgtgcaacagtaaaaa
cagt------ataa---aaatatcctaatgcagtttcttattatctgtcaggttttcaat
aaagct----aactgataacactgaatcactgaactgtcatttgccagtgacattaaatt
tgaag--aaaaagtcaattaaatgtagctttagcaaaaatttaatgtaaaccttaatgta
atgtgtaaaatggcaatg----tatttatttatttatttaataaaatttgtattatgac-
-gtgcaaagtttggtgcaaaatgaagatgacaattaaattatagaatttgtattctataa
ttttcttatagccgttttcaaacagttttaatatctaaattaaatacacattcttatgct
ttataagttgccaaaataaac-aaaaaaatgtaatacctaaattttaacaattctgtgat
tgacaggaaaccacaatgacatgcactgttacactgagtaaaatcacagttttctttaaa
atttgataactaaaaacacctggaataatgtaattacac---aacctctataacc-tttt
tttattttttaaataaaagttaggtaattttaactaaggtaa-tttttaactgataaact
aaggtgtttcatccatgcatcattctcactggacttttgtaacttcactt----gtagtt
------------------attttctatttagtatttagctatttaatgttgtttggtagc
aaccacctgaactcctgtttcttttt-gtctctaccaatagagttgtgaggaatcagagg
tgcatgcggctgcccacggg-aaaaatttgccatcagcccaacacagtttggattatcat
aggactgtcagaggtttgccaaacctgtcaaatgcatgatggctcctgtttggacttacc
gatgtcctcgacttcaagtatccatcaaaactgtatacatttaagatgtattagagactc
tttgtgggactggacattatgcatccaaaatcttcatcaaaatatgcaaatctcctcact
gagttgccttggatgatttctcaataggatctggtattattaatgtttttatttatgtat
tgtgtatgtgtagccacattaatggcctattttgtagtcactattaaaaggaacattgat
tgatattgaatacatgttatggtctttaatccatcttcccattcttatttaattgttatt
gacaggaaagtctgtttatctgtgtttac----------------------tagtgtata
ttgtgcttacaatatagaattgccgatttattttctgaggttacagccagaagtcaatta
aattcgtttt-aaatgacatatgcatggttaat-------tttatttagatc--------
---attaagttcataat--------acttaattaaaatgag-------------------
-------tacagtcaacatatagcaatgtataagtaagttaaatttaac-aaaaaaagta
------agtttatctgatttgagtaatt------ttagaaatattatttggctcaactta
attttattgcatttgttttaagcaatgttttagtgtttaaaatactt--aaaaaaggctg
gaagttgaatcaacctaaaacgtccgatgcaaccacttgcctcactttttat---aagtt
agatctaagtaaca-ttttttac-agtg
>DNA-2-14_DR|1802333
------------------------------------------------------------
------------------------------------------------------------
----------------------------cactgtaaaaagtgctacactcacaaagttg-
----gttctatctactttaaata-----attgcaatctagttaattttatttgttttata
cc--aaaaaaataaaatttgcttcctctttacttaaaatatatcagtttttatataactg
tatattttaaataaaactaatgcaatttatttgagt--agatttttgtacgtggttattg
tgtagaataaatgttataaaagtgagttgacacagacaatttattagagcagctgtcgat
gtg-ggcag--gtgttcataaaacgtgattttaatagtttggcgtgactcc-tttttcat
t-gcccgggattc-agcaggcagacgcagcttctgcaatgg------tcgacattaactg
ctcccagcagcggatctgattaacacggtaagttgcaaatttagccgaatgataattgta
aagtcatgcaaaactgctgtcttcgctaggcaggtgaggttttagctttgtaaattgtac
tgtagcctcaggtatgttaacagtt-----agactgctctcacatggaaagctaagttgg
ctaacgctaaccaacgctagtttatactaacgattaaaagtgatattattgag-----aa
aaatagtgaaag-----tagttttaaaacacttagtaggtaaaactaacgttg-cagaac
cgattaacaaggtcactggtgggcggtcggggtgtgggg-----gttcagtttgt-tagc
gctaacttagctaaagttagctcac---ctaagtta-tagcagcacattaaggatggata
ttaaattcagaaacgtatgcaa----cagtt-aagtagtttgtgtttaacgtaagagaaa
gtataacttaaagtttgtgttttagagatttagtccataag---tttt------ttaatg
ctgcatagtgaataaattacagatttacaatttattt-aac----ttaaattacatttac
tactgatgtttacagaaccatttaaactgtatg-----cacctcattctaaaatgcatgt
tcttggtctttagataccaaagtgattttgttacctgtggatcttcaaacttcacatcca
ggtaagaaaaacattagatacaattacagctataattatttgcaggttagtaaaacatt-
--ggtaaaattgcaaacaatagtgggctccatagaattaacttacatttgatatctgaag
a---------------------tttttt-----------ttatgtgtgcaacagtaaaaa
cagt------ataa---aaatatcctaatgcagtttcttattatctgtcagtctttcaat
aaagct----aactgataacactgaatcactgaactgtcatttgccagtgacattaaatt
tgaag--aaaaagtcaattaaatgtagctttagcaaaaatttaatgtaaaccttaatgta
atgtgtaaaatggcaatg----tatttatttatttatttaataaaatttgtattatgac-
-gtgcaaagtttggtgcaaaatgaagatgacaattaaattatagaatttgtattctataa
ttttcttatagccgttttcaaacagttttaatatctaaattaaatacacattcttatgct
ttataagttgccaaaataaac-aaaaaaatgtaatacctaaattttaacaattctgtgat
tgacaggaaaccacaatgacatgcactgttacactgagtaaaatcacagttttctttaaa
atttgataactaaaaacacctggaataatgtaattacac---aacctctataacc-tttt
tttatttttaaaataaaagttaggtaattttaactaaggtaa-tttttaactgataaact
aaggtgtttcatccatgcatcattctcactggacttttgtaacttcactt----gtagtt
------------------attttctatttagtatttagctatttaatgttgtttggtagc
aaccacctgaactcctgtttcttttt-gtctctaccaatagagttgtgaggaatcagagg
tgcatgcggctgcccacggg-aaaaatttgccatcagcccaacacagtttggattatcat
aggactgtcagaggtttgccaaacctgtcaaatgcatgatggctcctgtttggacttacc
gatgtcctcgacttcaagtatccatcaaaactgtatacatttaagatgtattagagactc
tttgtgggactggacattatgcatccaaaatcttcatcaaaatatgcaaatctcctcact
gagttgccttggatgatttctcaataggatctggtattattaatgtttttatttatgtat
tgtgtacgtgtagccacattaatggcctattttgtagtcactattaaaaggaacattgat
tgatattgaatacatgttatggtctttaatccatcttcccattcttatttaattgttatt
gacaggaaagtctgtttatctgtgtttac----------------------tagtgtata
ttgtgcttacaatatagaaacgccgatttattttctgaggttacagccagaagtcaatta
aattcgtttt-aaatgacatatgcatggttaat-------tttatttagatc--------
---attaagttcataat--------acttaattaaaatgag-------------------
-------tacagtcatcatatagcaatgtataagtaagttaagtttaac-aaaaaaagta
------agtttatctgatttgagtaatt------ttagaaatattatttggctcaactta
attttattgcatttgttttaagcaatgttttagtgtttaaaatactt--aaaaaaggctg
gaagttgaatcaacctaaaacgtccgatgcaaccacttgcctcactttttat---aagtt
agatctaagtaaca-ttttttac-agtg
>DNA-2-14_DR|1802334
------------------------------------------------------------
------------------------------------------------------------
----------------------------cactgtaaaaagtgctacactcacaaagttg-
----gttctatctactttaaata-----attgcaatctagttaattttatttgttttata
cc--aaaaaaataaaatttgcttcctctttacttaaaatatatcagtttttatataactg
tatattttgaataaaactaatgcaatttatttgagt--agatttttgtacgtggttattg
tgtagaataaatgttttaaaagtgagttgacacagacaatttattagagcagctgtcgat
gtg-ggcag--gtgttcataaaacgtgattttaatagtttggcgtgactcc-tttttcat
t-gcccgggattt-agcaggcagacgcagcttctgcaatgg------tcgacattaactg
ctcccagcagcggatctgattaacacggtaagttgcaaatttagccgaatgataattgta
aagtcatgcaaaactgctgtctttgctaggcaggtgaggttttagctttgtaaattgtac
tgtagcctcaggtatgttaacagttaacttagactgctctcacatggaaagctaagttgg
ctaacgctaaccaacgctagtttatgctaacgaataaaagtgatattattgag-----aa
aaatagtgaaag-----tagttttaaaacacttagtaggtataactaacgttg-cagaac
cgattaacaaggtcactggtgggcggtcggggtgtgggg-----gttcagtttgt-tagc
gctaacttggctaaagttagctcac---ctaagtta-tagcagcacattaaggatggata
ttaaattcagaaacgtatgcaa----cagtt-aagtagtttgtgtttaacgtaagagaaa
gtataacttaaagtttgtgttttagagatttagtccataag---tttt------ttaatg
ctgcatagtgaataaattacagatttacaatttattttaac----ttaaattacatttac
tactgatgtttacagaaccatttaaattgtatg-----cacctcattctaaaatgcatgt
tcttggtctttagataccaaagtgattttgttac-tgtggatcttcaaacttcacatcca
ggtaagaaaaacattagatacaattacagctataattatttgcaggtaagtaaaacatt-
--ggtaaaattgcaaacaatagtgggctccatagaattaacttacatttgatatctgaag
a---------------------ttttt------------ttatgtgtgcaacagtaaaaa
cagt------ataa---aaatatcctaatgcagtttcttattatctgtcagtctttcaat
aaagct----aactgataacactgaatcactgaactgtcatttgccagtgacattacatt
tgaag--aaaaagtcaattaaatgtagctttagcaaaaatttaatgtaaaccttaatgta
atgtgtaaaatggcaatg--------tatttatttatttaataaaatttgtattatg---
----caaagtttggtgcaaaataaagatgacaattaaattatagaatttgtattctataa
tttttatatagccattttcaaacagttttaatatctaaattaaatacacattcttatgct
ttataagttgccaaaataaac--aaaaaatataatacctaaattttaacaattctttgat
tgacaggaaaccacaatgacatgcactgttacactgagtaaaatcacagttttctttaaa
atttgataactaaaaacacctggaataatgtaattacac---aacctctataacc-tttt
tttattttttaaatagaagttaggtaattttaactaaggtaa-tttttaactgataaact
aaggtgtttcatccatgcatcattctcactggacttttgtaacttcactt----gtagtt
------------------attttctatttagtatttagctatttaatgttgtttggtagc
aaccacctgaactcctgtttcttttt-gtctctaccaatagagttgtgaggaatcagagg
tgcatgcggctgcccacggg-aaaaatttgccatcagcccaacacagtttggattatcat
aggactgtcagaggtttgccaaacctgtcaaatgcatgatggctcctgtttggacttacc
gatgtcctcgacttcaagtatccatcaaaactgtatacatttgagatgtattagagactc
tttgtgggactggacattatgcatccaaaatcttcatcaaaatatgcaaatctcctcact
gagttgccttggatgatttctcaataggatctggtattattaatgtttttatttatgtat
tgtgtatgtgtagccacattaatggcctgttttgtagtcactattaaaaggaacatcgat
tgatattgaatacatgttatggtctttaatccatcttcccattcttatttaattgttatt
gacaggaaagtctgtttatctgtttttac----------------------tagtgtata
ttgtgcttacaataaagaaacgaagatttattttctgaggttacagccagaagtcaatta
aattagtttt-aaatgacatatgcatggttaat-------tttatttagatc--------
---attaagttcataat--------acttaattaaaatgag-------------------
-------tacagtcaacatatagcaatgtataagtaagttaagtttaac-aaaaaaagta
------agtttatctgatttgagtaatt------ttagaaatattagttggctcaactta
attttattgcatttgttttaagcaatgttttagtgtttaaaatactt--aaaaaaggctg
gaagttgaatcaacctaaaacgtccgatgcaaccacttgcctcactttttat---aagtt
agatctaagtaaca-ttttttac-agtg
>DNA-2-14_DR|1802335
------------------------------------------------------------
------------------------------------------------------------
----------------------------cactgtaaaaagtgctacactcacaaagttg-
----gttctatctactttaaata-----attgcaatctagttaattttatttgttttata
cc--aaaaaaataaaatttgcttcctctttacttaaaatatatcagtttttatataactg
tatattttaaataaaactaatgcaatttatttgagt--agatttttgtacgtggttattg
tgtagaataaatgttataaaagtgagttgacacagacaatttattagagcagctgtcgat
gtg-ggcag--gtgttcataaaacgtgattttaatagtttggcgtgactcc-tttttcat
t-gcccgggattt-agcaggcagacgcagcttctgcaatgg------tcgacattaactg
ctcccagcagcggatctgattaacacggtaagttgcaaatttagccgaatgataattgta
aagtcatgcaaaactgctgtcttcgctaggcaggtgaggttttagctttgtaaattgtac
tgtagcctcaggtatgttaacagtt-----agactgctctcacatggaaagctaagttgg
ctaacgctaaccaacgctagtttatactaacgattaaaagtgatattattgag-----aa
aaatagtgaaag-----tagttttaaaacacttagtaggtaaaactaacgttg-cagaac
cgattaacaaggtcactggtgggcggtcggggtgtgtgg-----gttcagtttgt-tagc
gctaacttagctaaagttagctcac---ctaagtta-tagcagcacattaaggatggata
ttaaattcagaaacgtatgcaa----cagtt-aagtagtttgtgtttaacgtaagagaaa
gtataacttaaagtttgtgttttagagatttagtccataag---tttt------ttaatg
ctgcatagtgaataaattacagatttacaatttattttaac----ttaaattacatttac
aactgatgtttacagaaccatttaaattgtatg-----cacctcattctaaaatgcatgt
tcttggtctttagataccaaagtgattttgttacctgtggatcttcaaacttcacatcca
ggtaagaaaaacattagatacaattacagctataattatttgcaggtaagtaaaacatt-
--ggtaaaattgcaaacaatagtgggctccatagaattaacttacatttgatatctgaag
a---------------------tttttt-----------ttatgtgtgcaacagtaaaaa
cagt------ataa---aaatatcctaatgcagtttcttattatctgtcagtctttcaat
aaagct----aactgataacactgaatcactgaactgtcatttgccagtgacattaaatt
tgaag--aaaaagtcaattaaatgtagctttagcaaaaatttaatgtaaaccttaatgta
atgtgtaaaatggcaatg----tatttatttatttatttaataaaatttgtattatgac-
-gtgcaaagtttggtgcaaaatgaagatgacaattaaattatagaatttgtattctataa
ttttcttatagccgttttcaaacagttttaatatctaaattaaatacacattcttatgct
ttataagttgccaaaataaac-aaaaaaatgtaatacctaaattttaacaattctctgat
tgacaggaaaccacaatgacatgcactgttacactgagtaaaatcacagttttctttaaa
atttgataactaaaaacacctggaataatgtaattacac---aacctctataacc-tttt
tttattttttaaataaaagttaggtaattttaactaaggtaa-tttttaactgataaact
aaggtgtttcatccatgcatcattctcactggacttttgtaacttcactt----gtagtt
------------------attttctatttagtatttagctatttaatgttgtttggtagc
aaccacctgaactcctgtttcttttt-gtctctaccaatagagttgtgaggaatcagagg
tgcatgcggctgcccacggg-aaaaatttgccatcagcccaacacagtttggattatcat
aggactgtcagaggtttgccaaacctgtcaaatgcatgatggctcctgtttggacttacc
gatgtcctcgacttcaagtatccatcaaaactgtatacatttaagatgtattagagactc
tttgtgggactggacattatgcatctaaaatcttcatcaaaatatgcaaatctcctcact
gagttgccttggatgatttctcaataggatctggtattattaatgtttttatttatgtat
tgtgtatgtgtagccacattaatggcctattttgtagtcactattaaaaggaacattgat
tgatattgaatacatgttatggtctttaatccatcttcccattcttatttaactgttatt
gacaggaaagtctgtttatctgtgtttac----------------------tagtgtata
ttgtgcttacaatatagaaacgaagatttattttctgaggttacagccagaagtcaatta
aattcgtttt-aaatgacatatgcatggttaat-------tttatttagatc--------
---attaagttcataat--------acttaattaaaatgag-------------------
-------tacagtcaacatatagcaatgtataagtaagttaagtttaac-aaaaaaagta
------agtttatctgatttgagtaatt------ttagaaatattatttggctcaactta
attttattgcatttgttttaagcaatgttttagtgtttaaaatactt--aaaaaaggctg
gaagttgaatcaacctaaaacgtccgatgcaaccacttgcctcactttttat---aagtt
agatctaagtaaca-ttttttac-agtg
>DNA-2-14_DR|1802336
------------------------------------------------------------
------------------------------------------------------------
----------------------------cactgtaaaaagtgctacactcacaatgtag-
----gttttacatactttaaata-----attgcaatctagtttattttatttgtt-----
------------------------------------------------------------
------------------------------------------------------------
------------------------------------------------------------
------------------------------------------------------------
[truncated: 51,044 more chars]
