# Supplementary material for: Zebrafish transposable elements show extensive diversification in age, genomic distribution, and developmental expression
Source: Genome Res. 2022 Jul;32(7):1408–23. doi: 10.1101/gr.275655.121 (PMC9341512; doi:10.1101/gr.275655.121)
Supplement: Supplemental Material [file supp_gr.275655.121_Supplementary_data_2.tar.gz › supp-data-2/HarbingerN1_DR.mafft.fa]

>HarbingerN1_DR|40805
--------------------------------gttcag-tttaacagaa-----------
------------------------------------------------------------
-------------------------------------------------------gag--
-----------------aagcg--ctcttgct-cagcacagctga-gattt-cttta---
-gttaaat-cg---t---------tta-agtcg-ttt-gggatgcggtgacacgcagtca
gatatttcaccgaacacatccgcgacttttggcgctca-tgaacaatcat--a-aagccc
tcgtgctgcaggaatgaggaggtctgctgaaggt---gcagctg-tcgtgc--agtgagg
tgtctgcgtctttaataaactacggcag-tttgcgttcgctaaacag-a-aagaatgatt
--aataaatccatattaaac-agcccctt-aaaagtcacgtctcgctttcagtttc-g-g
-gcttaggcacgttttgcactcacac--acaaacgtaccgcg-ccaaagcccaagtgaac
cgcgctcaggcccacttcttccaaccgggccagggccggccaag-tgaa-tgtgcc-tga
gc-ccgattcagagcactcacact------------------------------------
------------------------------------------------------------
------------------------------------------------------------
------------------
>HarbingerN1_DR|40806
-----------------------------------------------------------g
tacagttat-cc--c-ccc-tcc-tgtct-ccctcga-cggcctgcacttacattgta--
---tc-----c-gagtcggaccacgcttccaccatcattaatgc-g-c-tgtt-cagtt-
taaca---gaaga---gaagcgctctttcact-cagcacagtgga-gaatt-cttta---
-attatat-ta---t---------ttt-agtca-ttt-gatatgcag--------agtca
aatatttcgccgaacagatcggccacttttgacgcaca-taaataatcaa--a-------
--gtcctgcaggaattaggaggcttgctgaaggt---gcagctg-tcgtgc--agtgagg
ggtttgcatctttgataaactatgacagt-ttgcgttcattgaacag-t-gagaataaac
--g--------------------------------------catgtcttcagtttc-g-g
-ggtcaggtgcattttgcactcaaaa-ta-------a--------------caagtgaac
cacactctggcacacctcttccaaccgggccagggccgggcaag-------------taa
a--t------------------atg-cccaaatgaacc-gaa--aaatgc----------
-gcctgggcatggttcgaatagc-atagt-------------------------------
------------------------------------------------------------
------------------
>HarbingerN1_DR|40807
---------------gggcatactcacattagggacag-ttgccttgaagcacgccaaag
cgcaatggt-ca--a-cca-acc-cc-----cccttt-ccgcctgcactccaattgca--
tttttacctaccggacctgagtgcgcttacatcatcgatgcgac-tta-tttt-cag---
------g--aaga---gaagcg--ctctcgct-gagcacagtaga-tatt-gcttta---
-gttttat-ag--ttttgtattatttttagtcg-ttt-gggatacagtgatgcgctgtca
gatattttgccgaacagatccaacacttttgacactca-taaatgatcat-aa-aagtat
tcgtgctgcaggtatttggaggtttactgaaggtg---tagctga-cgtgc--agcgaga
ggtttacgtctttaataaactacgacag-tttgcgtttattaaaaat-t-aagaataatt
--aataaatccatatcaaac-agtccctt-gaaactgatgttgcgtcttcaatttc-g-a
-gctcaggcgtgctttgcactcacac-ttaaagcgtaccgtg-ccaaagcccaagtgaac
caagttctggcacacctccttcaaccgggccagggccggccaa-cagaac----------
-----------------tcgcacttc-tcaaacgaatc-agg--aaac-----------g
tgccttggcacagttcggatagc-atagtg-tgagtgtgctc------------------
------------------------------------------------------------
------------------
>HarbingerN1_DR|40808
------------------------------------------------------------
------tgt-cc--c-ccc-tcc-cgtct-cccccta-cggcccgcgctcacaccaca--
---at-----c-gagcctcggcacgcttacgtcatcgctgctgt-g-c-tgtt-cagt--
---------g-a----gaagcg--ctctctcg-cagcacagtgga-gattt-ctcta---
-gttatat-cg---c---------ttc-agtcg-ttt-gatatgcagtgacacgcagtca
gatatttcgccaaacagatctgccacttttgccgctca-taaacaatcat--a-aacaat
cagtgctgcaggaatgaggaggtctgctgaaggt---gcagctg-tggtgc--agtgagg
ggtttgcatctttaataaactacggcag-tttgcgttcactgaacag-t-ag-attaatt
--aataaatccatatgaaac-agtccctt-aaaagtcac-------tttcagtttc-g-g
-gctttgccgcgttttgcactcacac--acaagcgtaccgtg-ctaaagcccaagtgatc
cgcgctctggcacacctcttccaaccgggccagggccggccaag-tgaaccgtact-tga
gc-ccgattcagagcactcacactt-ctcaaacaatcc-ggg--aaacgg----------
-gcctgggcacggtatggatggc-atagtg-tgagtacgccc------------------
------------------------------------------------------------
------------------
>HarbingerN1_DR|40809
---------------ggccgtactcacactaggtacag-ttgccttgaaccgggccaaag
cacgcttat-cc--c-ccc-tcc-cgtct-cccctga-cggcccgcgctcgca-------
------------------------------------------------------------
-------------------------------------------aa-tattt-cgcca---
-a-----------------------ac-agtcc-tta-ggcatgcggtgacacgcagtca
gatatttcaccgaacagatccgcctcttttggcgctca-taaacaatcat--a-aagccc
tcgtgctgcaggaatgaggaggtctgctgaagccg-cgca---------gc--tgtgagg
cgtgtgcgtctttaataaactacggcag-tttgcgttcactgaacag-t-atgaatgatt
--aataaatccatatgaaac-agtccctt--aaagtcacgtctcgctttcagtttc-g-g
-gctttggcgcattttgcactcacac--acaagcgtaccgcg-ccaaagcccaagtgaac
cgtgctcaggcacacctcttccaaccgggccagggccggccaag-tgaaccgtgtt-tga
gc-ccgatttagcgcacacacactt-ctcaaacgatcc-ggg--aaacgg----------
-gcctgggcacggtacagatggc-atagtg-tgaatacgccc------------------
------------------------------------------------------------
------------------
>HarbingerN1_DR|40810
---------------gggtgtactcacactatgtacag-tcgccttaaaccaggcc--ag
catgcttgt-cc--c-ccc-tcc-tgtct-ttcccga-tggcccacacccatattaca--
---tt-----c-gggcttgggcatgct-----catggacgatgc-g-c-tgtt-catt--
-----------------aagtg--ctttcgct-cagcacagtgga-gattt-cttta---
-gttatat-tg---t---------ttt-agtcatttt--------ag-------------
-atatttcaca-----gatcagccacttttgacgctca-taaacaatcat--a-aagtcc
tcatgctgcagaaattaggaggtttgccgaag-------agc-----------agtgaga
ggtttgcgtcttcaataatctacgacag-tttgcattcattgaacag-t-aggaataact
--aataaatccatatcaaaa-agtcccat-aaaagtcacgtctcgtcttcagtttc---g
-gctcaggcgcg-tttgctctcacac-ta-----atacta---ctgaagcccaagtgaac
cgcgctctggcacacctctttcat-------------------------tcgtgcca-ga
gc-ccgattcagagcactcgcactt-ctcaaacgatcc-gag--aaacgg----------
-gcctggtcacggtttggatagt-atagtg-tgagtgcgccc------------------
------------------------------------------------------------
------------------
>HarbingerN1_DR|40811
---------------gggaggactcacactatgtacag-ttgcctcgaaccggg-caaag
cacgcttgt-cc----cct-tcc-tgtct-cccccga-cggcccgcactcacattgca--
---tt-----c-gcgcctgagcacgcttacgtcatcgatgatgc-a-c-tatt-cagt--
---------a--a---gaagcg--ctctcact-cagtacagtgga-gattt-c----tta
tgttatat-cg---t---------ttt-agtcg-ttt-gatatgcagtgacgcgcagtca
aatatttcgccagacagatcagccacttttgacgctca-taaacaatcat--a-aagttc
tcgtgctgcaggtattaggaggtttgatgaagg---tgcagctg-tggtgc--agtgagg
ggtttgtgtctttaataatctatgaccg-tttgcgttcattgaacat-t-aagaatgatt
--agtaaatcgatatgaaac-agtccctt-aaaagtcacatctcgtcttcagtttt-c-a
-ggctcatgcgcgctttgacctttgaac---------cagtg-tcag---ccaactaaac
tgc--------------------------------------------------gcc-cga
gc-ccgattcagagcattcacactt-ctcaaacgatcc-gga--aaacag----------
-gtctgggaacggtttggatagc-ataatg-tgagtgcgccc------------------
------------------------------------------------------------
------------------
>HarbingerN1_DR|40812
---------------ggccgtactcacactatgtacag-ttgcctcgaaccgggccaaag
cacgcttat-cc--c-ccc-tcc-cgtct-cctccga-cggcccacattcacacta----
---at-----c-gggcctgggcacgcttacgtcatcgatgctgc-g-c-tgtt-caat--
---------a-a----g---cg--ctctcgct-cagcacagtgga-gattt-ctcta---
-gttatat-cg---t---------ttc-agtcg-ttt-attatgcagtgacatgaagtca
aattttttgccaaacagaccggacacttttggcgctca-taaacagtctt--a-aagccc
tcgtgctgcaggaatgaggaggtctgctgaaggtg-cgcagctg-ttgtgc--agtgagg
gttttgcgtatttaataagctatggcag-tttgcgttcactgaacaa-t-aagattgatt
--aataaatccatatgaaac-agcccctt-aaaagtcacgtctcgctttcagtttc-g-g
-gctttggcgcgttttgcactcacac--acaagcgtaccgcg-ccaaagcccaagtgaac
cacgctcagtcacacctcttccaaccgggccaggtccggccaag-tgaaccgtgct-tga
gc-ccgattcaacgcactcacactt-cgcaaacgatcc-agg--aaatgg----------
-gcgagggcacggtacggatagt-atagtg-taagtaggccc------------------
------------------------------------------------------------
------------------
>HarbingerN1_DR|40813
---------------gggcgtactcacactatgtacag-ttgccttgatccgggccaaag
cacgcttat-cc--c-ctg-tcc-tgtct-cc----------------------------
-----------------tgggcacgcttctgtcatcgatgatgc-g-c-tgtt-aagt--
-----------------aagcg--cttttgct-cagcacagtgga-gattt-ctt---ac
tgttatat-tg---t---------tta-agtcg-ttt-gatatgtagtgacacgcagtca
gatatttcaccgaacagatcagccacttttaacgctca-taaacaatcat--a-aagtcc
tcgtgctgcaggaatgagaaggtttgctgaagg---tgcagctg-ttgtgc--agtgagg
ggtttgcgtctttaataaattacgacag-tttgcattcattaaacag-t-gagaatgatt
--aattaattcatatgaaaa-ggtcc--------------------cttcagtttc-g-g
-gcttagaggcgttttgcactcacac-a-caagcgtaccgca-ccaaagcccaagtgaac
tgcact------cactt-------------------t-----------------------
gc-tcgatttagagcactcacactt-ctcaaacgatcc-agg--aaacgg----------
-gcctgggcatggttcggattgc-atagtgttgagtacgccc------------------
------------------------------------------------------------
------------------
>HarbingerN1_DR|40814
---------------ggccttactcgcattatgtacag-tagcctcgaaccgggacaaag
cacgcttgt-cc--c-ccc-ctc-tgtct-cccctga-cggcccacactcacattaca--
---at-----c-gggcctgggcacacttgcgtcatcgatgctgc-g-c-tgtt-cagt--
---------a-ga---gaggca--ctctcgct-cagcacagtgga-gattt-ctcta---
-gttatat-cg---t---------tta-agttg-ttt-gatatgcagtgacacgcagtca
gatatttcgccaaacagatccaccacttttggcgctca-taaacaatcat--a-aagtcc
tcgtgctgcaggaacgagaaggtctgctgaaggcg-cgcagctg-tcgtgc--tgtgagg
ggtttgcgtatttaataaactacggcag-attgcgttcattgaacag-t-acgattgatt
--aataaacccatatgaaac-ggtccctt-aaaagtcacgtctcgctttcagtttc-a-g
-gc----------tttgcactcacac-tataagcgtaccacg-ccaaatcccaagtgaac
cgcgttcaggcccacctattccaaccgggccaggactggccaag-tgaaccgtgcc-tga
gc-ccgattcagcgcactcacactt-ctcaaacgatcc-ggg--aaacgg----------
-gcctgggcatgattcggatagc-atagcg-tgagaacgcc-------------------
------------------------------------------------------------
------------------
>HarbingerN1_DR|40815
---------------ggccgtactcacactatgcacag-ttgcctcgaaccgggccaaag
cacgcttgt-cc--c-ccc-tcc-cgtct-tcccgga-cggcccacacttacattaca--
---at-----c-gggcctgggaacgcttacgtcattgataatgc-g-c-tggt--ggt--
---------c-a----gaagcg--ctctcgct-cagcacagcggg-gattt-cttca---
-gttata-----------------------tcg-tta-ggcatgcagtgacatgcagtca
gatatttcgccaaacagatcagccacttttgacgctca-taaacaatcat--a-aagctc
tcgtgctgcaggaatgaggaggtctgctgaaggcg-cgcagctg-tcgtgc--agtgagg
ggtttgcgtctttaataaactacggcag-tttgcgttcactgaacag-t-aagaatgatt
--aataaatccatatgtaac-agtccctt-aaaagtcacctctcgctttcagtttc-g-g
-gctttggcgggtttcgcactcacac--acaagcgtaccgtg-ccaaagcccaagtgaac
cgcgctcaggtacacctcttaaaaccaggccagggccggccaag-tgaaccgtgct-tta
gc-ccgattcggcgcactcacactt-cacaaacgatcc-ggg--aaaagg----------
-gcctgggcacggttcggatagc-atagtg-tgagtaggcc-------------------
------------------------------------------------------------
------------------
>HarbingerN1_DR|40816
---------------ggctgtactcacactaggtacag-ttgccttgaactgtgccggag
cgtgattgt-cc--c-ccc-tcc-cctct-cccctgc-aggcctgtactcacactgca--
-ttttgctctctgaacctgagcttgtttactgcatcaatgatgc-gac-tgtt-cggtt-
taaca-g--aaga---gaagtg--ctttcgtt-cagcatagtgga-catt-gcttta---
-gctttat-cg-------------ttttagtca-ttt-aggatgcggtgacacacagtca
agtattttgccaaacagatccaccactttttacgctca-taaattatcat-aa-aagtca
tcatgctgcaggtattaacaggtttgctgaaggtg---cagctga-catgc--ag-----
--tttgcgtcttttatggac--cgatag-tttgtgttcattgaaaag-t-aagaaagatg
--aataaatccatatgaaac-tctccctt-aaaagcgactctgcgtcttcagtttt-g-g
-actcataaatgctttgcactcacac-tacaaacgtaccatg-ccaaaatccaaccaaac
cacaatttggcgcacctcttccaactgggccagggctggcaaa-ctgaaccgtgcc-tag
gc-ctgattcagagcact--cacttg-tcaaatgaacc-agg--aaac-----------a
cgtctgggcacagttttgatagc-atagtg-tgagtgcatc-------------------
------------------------------------------------------------
------------------
>HarbingerN1_DR|40817
------------------------------------------------------------
------------------------------------------------------------
------------------------------------------------------------
-----------------------------------------------------ttta---
-attat------------------ttttagtcg-ttt-gggatgtggtgacacacagtca
aatatttcgccgaacagatccaccacttttgacgctga-taaattagcat--a-aagtca
tcatgctgcatgtattaggaggattgctgaaggtg--gcagctga-catgc--agcgagg
ggtttgcctcttcaatatactacaacag-ttagcgtttattaaagag-t-aagaatgatt
--aaaaaatccatatgaaac-ggtccct--taaagtgacatcacatcttcagtttt-g-a
-gctcagatgctctttgcactcacac-taaaagcgtaccgca-ccaaagcccaaccaaac
cgcactctggcacaccac--acaaccaagccaggaccggctaa-ctgaacc---------
------------------------------------------------------------
------------------------------------------------------------
------------------------------------------------------------
------------------
>HarbingerN1_DR|40818
------------------------------------------------------------
------------------------------------------------------------
------------------------------------------------------------
------------------------------------------------------------
------------------------------------------------------------
------------------------------------------------------------
------------------------------------------------------------
------------------------------------------------------------
------------------------------------------------------------
------ggcgcattttgtactcacac--acaagcgtaccgcg-ccaaagcccaagtgaac
cacactcagccacacctcttccaaccggtccagggccagccaag-ggaaccaagcc-tgg
gc-ccaattcagcccactcacactt-ctc-------------------------------
------------------------------------------------------------
------------------------------------------------------------
------------------
>HarbingerN1_DR|40819
------------------------------------------------------------
-----------------------------------------------ct--gactgaa-t
tc-----------------ggagcactcacatgtcaaatgaacc-----------ag---
aaatggg-gaaaa---aaagcg--ctctagct-tagtgcaatgga-gatt-gcttta---
-attatat-tg--ctttgtcttattctaagtag-ttt-gtgatgcagtg--acacattca
aatgttttcctgaacagatccaccacttttgacgctat-aaaattttctt-aa-aagtcc
tcatgctac----------aagtttgctaaaggtg---cagctga-tgtgc--agtgagg
ggtttgcaactttgataaactatattag-tttgcattgattgaaaag-t-aagaatgatt
--aataaatccatttgaaac-agtccctttaaa-gtgacattgcgtcttcagggta-g--
-gcttaggtgtgctttgcactcacac-tacaagtgtac--------aagcccaatcgaac
------------------------------------------------------------
------------------------------------------------------------
------------------------------------------------------------
------------------------------------------------------------
------------------
>HarbingerN1_DR|40820
----------------ggtctattcacattaggcacgg-ttgtcttgaactgtgcccggg
ttcactggt-cc--c-cca--tc-ccttc-tccccct-cggtctgaactcacactgca-a
t-tttaccttccgagcccgagcacgcttatgttatcaatgatgt-gac-tgtt-cagtt-
------------------------------------------------------------
------------------------------------------------------------
------------------------------------------------------------
------------------------------------------------------------
------------------------------------------------------------
------------------------------------------------------------
------------------------------------------------------------
------------------------------------------------------------
------------------------------------------------------------
------------------------------------------------------------
------------------------------------------------------------
------------------
>HarbingerN1_DR|40821
------------------------------------------------------------
------------------------------------------------------------
------------------------------------------------------------
------------------------------------------------------------
--------------------------------g-ac--gataacgattatcata------
----------------------------------------------------a-aagtca
tcgagctgcacgtattaggaggtttgctgaagg--t-gcagctaa-aatgc--agcgagg
ggttgcctctttaaaaaaactatgacag-ttttcgttcattgaaaag-t-aagaatgatt
--aataaattcatatgaaac-agtctctt-aaaagtggcat------------tgc----
-gt-----cac----aactct------tacaactggac------caggacccaactgaac
cgcgt--------------------------------------a-tgggcccaa-c-t--
-cg--ga--ca-----ctcacacttg-acaatcgaacctgga---aacaca---------
--cctggccacgatttggatagc-atagtg-tgag-------------------------
------------------------------------------------------------
------------------
>HarbingerN1_DR|40822
---------------gagtgtactcacactatgtacag-ttgcctcaaaccgggccaaag
ccggcctgt-cc--c-ccc-tcc-cgtct-cccccga-cggcccgcactcacattaca--
---at-----c-gggcctgggaacgcttacgtcatcgatgatgc-g-c-tgtt-cagt--
---------a-a-------gga--ctctcgct-cagcacagtgga-gattt-ctcta---
-gttatat-tt---c---------ttt-attct-tta-gggattcagtgacacgcagtcc
gatatttcgctgaacagatctgccacttttgacgctca-taaacagtcat--a-aagccc
t-gtgttgcaggaattaggaggtttgctgaaggtg-cacagctg-ttgtgc--agtgagg
ggtttgcgtctttaataaactacggcag-tttgcgttcactgaacag-t-aagaatgacc
--aacaaatccatatgaaac-agtccctt-aaaagtcatttctcgcgttcagtttc-a-g
-gctttggcgcattttgcactcacac--acaagcgtaccgca-cctaagcccaagtggac
tgcgctcatctctccctcttccaactgggccagtgccggccaag-tgaaccgtgcc-tga
aa-ccgaatcagagcactcacactt-atcaaacgatcc-ggg--aaacgg----------
-gcctgggcacggtacagagagc-atagtg-tgaggaggccc------------------
------------------------------------------------------------
------------------
>HarbingerN1_DR|40823
--------------------------------------------tcgaaccgagctaaag
ctcgcttgt-cc--c-ccc-tcc-cgtct-cccccga-cggccctcac------------
-------------------------------tcatcaatgatgc-a-c-tgtt-catt--
-----------------aagca--cactccct-caacacagtgga-gattt-cttta---
-gttatat-tg---a---------tta-agttg-ttt-gatatgcagtggcacgcagtca
aatatttcgccaaacagatcagccacttttgatgctca-taaacaatcat--a-aaatct
tcgtgttgcaggaattaggaggtttgctgaagg---tgcagctg-tcatgc--agtgagg
ggtttgcgtctttaataatctaagacaa-tttgcgttcattaaacag-t-gagaatgatt
--aataaatccatatgaaac-agttc------------cgtctcgtcttcagtttc-g-g
-gcttaggcg----------------------------------cttagcccaagtgaac
cgcgct------cacctcttccaactgggccagggcc-----------------------
gg-ccaagtgaatccactaacactt-ctcaaacgatct-gga--acacgg----------
-gcctggccacggttcatatagc-atagtg-tgagtaggccc------------------
------------------------------------------------------------
------------------
>HarbingerN1_DR|40824
---------------gggcgtactcacactatgtacag-ttgccttaaaccgttccaaag
cactcttgt-cc--c-ccc-tcc-cgtct-cccccga-tggcccgcactcgcattaga--
---tt-----c-gggtctgggcatgcttgcgtcatctatattgc-a-c-tggt-ca----
----------------gaagcg--atctcgct-cagcacagcgga-gattt-ctcta---
-gttct-------------------------ca-ttt-gatatgcagtgg-atgcagtca
aatatttcgccgaacagatcagccacttttgatgttca-taaacaatcat--a-aagtcc
tcgtgctgcaggaattaggaggtttgctgaag--g-tgcggctg-tcatgc--attgagg
ggtttgcgtctttaataaactacaacag-tttgcattctttgaacag-t-aagaatgatt
--aataaacacatatgaaag-ggtccctc-aaaagtcacgtctcgctttcagtttc-g-g
-gctttgtcgcgttttgcactcgcac--acaagcgtaccgcg-ccaaagcccaagtgaat
cgtgctcaggcacacctcttccaaccgggccagggccggccaag-tgatccgtgcc-tga
gc-ccgattcagagcactcaccctt-ttcaaacgatcc-agg--aaatgg----------
-gcctgggcatggttcaaatagc-atagtg-tgggtaggccc------------------
------------------------------------------------------------
------------------
>HarbingerN1_DR|40825
---------------gagcgtactcacactatgtacag-ttgccttgaaccgggtcaaag
cacgcttg----------------------------------------------------
------------------------------------------------------------
------------------------------------------------------------
------------------------------------------------------------
------------------------------------------------------------
------------------------------------------------------------
------------------------------------------------------------
-------------------c-agtcctgt-aaaagtcacgtctcgctttcagt-------
---tcgggcacgttttgcactcacac-tacaagtgtaccgcg-ccaaagcccaagtgaac
cacgctcaggcacacctcttccaaccgggccagggccagccaag-taaaccgtgcc-tgg
gc-ccgatttagagcactcccactt-ctcaaacgatct-ggg--aaacgg----------
-gcctgggcacggtttggatagc-atagag-tgaatacgccc------------------
------------------------------------------------------------
------------------
>HarbingerN1_DR|40826
------------------------------------------------------------
------------------------------------------------------------
----------c-gtgcctgggcacgcttacgtcatcgattctgt--------t-cagt--
-----------------aagcg--ctcttact-cagcacagtgga-gattt-ctcta---
-gttaaat-ca---t---------tta-agtca-ttt-gttatgcagtgacatgcagtcc
gatatttcgc-------------cacttttggcgctca-tgaacaatcat--a-aagccc
tcatgctgcaggaatgaggaggtctgctgaaggtg-cgcagctg-ccgtgc--agtgagg
ggtttgcgtatttaataaactacggcag-tttgcattcattgaaccg-t-aagaatgatt
--aataaatccatatgaaac-agtccctt-aaaagtcacatctcg---------------
------------------------------------------------------------
------------------------------------------------------------
------------------------------------------------------------
------------------------------------------------------------
------------------------------------------------------------
------------------
>HarbingerN1_DR|40827
------------------------------------------------------------
------------------------------------------------------------
-------------------------cttacgtcattgatgatgc-g-c-tgtt-cagt--
---------a-a----gaatcg--ctctcgct-cagcacagtgga-cattg-cttta---
-gttatat-ag---t---------ttt-agcag-ttt-tatatgctgtgacaggcagtca
aatattttgctgaacagatcagcctcttttgatgctca-taaacaactat--a-aggtcc
tagtgctgcaggaattgtgaggtttgctgaaggt---gcagctg-tcgtgc--agtgagg
ggtttgcgtctttaatactctatgacag-tctacgttcattgaacag-t-aagaatgatt
--aataaatccatatgaaat-agccc----------------------------------
----------------------------------------------------aagtaaac
cgctctctggcacacctcttccaactgggccagggccgcccaag-tgaaccgtgcc-tga
gc-ccgattcagagcactcaaactt-ctcaaatgatct-gga--aaacgg----------
-gcctgggcacggttcggatagc-atagtg-tgagtacgccc------------------
------------------------------------------------------------
------------------
>HarbingerN1_DR|40828
---------------gggcgtattcacactatgtactg-ttgcctcgaaacgggccacag
aatacttgt-cc--t-ccc-tcc-cgtct-cccccga-cggcccgcacccacattaca--
---at-----c-gggcctgggcacgattacgtcattgatgttgc-g-c-tgtt-cagt--
-----------------aagcg--ctcttgcc-cagcacagtgga-gattt-ctcta---
-gttatat-cg---c---------ttt-attcc-tta-g---------------------
-----------gaacagatcagccacttttgacccaca-taaacaatcat--a-aagtcc
tcgtgctgcaggaattaggaggtttgctgaaggtg-cgcagctg-tcgtgc--agtgagg
agtttctcacggcaataaactatagcag-tttgcgttcattgaacag-t-aagaatgatt
--aataaattcatatgaaac-agtccctt-aaaagtcacgtcttgctttcagtttt-g-g
-gctttggcaagttttgcactcacac--acaagtgtaccaca-ccaaagtccaagtaaac
tacactcaggcacacctcttc-------------------------------caac-ccg
gc-ctgattcagtgcactcacactt-ctcaaacgatcc-agg--aaatgg----------
-gcctgggcacggtacgaatatc-atagtg-tgagttggccc------------------
------------------------------------------------------------
------------------
>HarbingerN1_DR|40829
-------------------g-------a------------------gaac----------
---------------------------------------------------------a--
-------------------------cttacatcat--atgatgc-g---------ag---
----a-----------gaagcg--ctcttgct-cagcacattgaa--a--------a---
------ac--------------------------tt--------------cac-----c-
---------cc-------t-------t------------t--a------t----------
t-------c-------------ttt------------------------------t----
--tt------ttta--ga--t------g-tt-a--ttcc--gaacag---a---------
--------tccacat----taagtccc-t-aaaa------------------ttt-----
------------------ac--a-------------a--g----------c-----aaac
-----t--------cc-----------------------------tgaac-ata------
-------tt------a-----gc----------------agg------------------
----t--------tt------gc-----tg---ggtgca---------------------
------------------------------------------------------------
------------------
>HarbingerN1_DR|40830
----------------ggcgtactcacactatgtacag-ttgccttgaaccgtgccgaag
cacgcttgcccc--c-acc-tcc-cctct-gccccta-cggcctgcactcacattgag--
---tc-----c-aagcctgagtacgcttatgt------taatgc-g-c-tgtt-cagtt-
aa-------acaa----aagag---aagcgct-cagcacagtgga-cattt-cttta---
-gttatat-ca---t---------ttt-agtct-ttt-gagatgcactgacacgcagtca
aatatttagccgaacagatcagccacttttgacgctca-taaataatcag--aaaagtcc
tcgtgctgcaggt-attagaggcttgctgaaggt---acagc----tgtcg--ggtgagg
ggtttgcgttttaaataacctatgtcag-ttttcgttcagtaaactg-t-aagaatgatt
--aataaattcaaatgaaac-agtcat----atggtgacattgcgtcttcagtttc-t-g
-gctcaggtgtgctttgcactcacac-taaaagaggaatgtg-ccaaagcccaagtgaac
cacgctctggcacacctcttccaaccaggccagggccggccaac-tgaaccgcacc-tga
gc-ccgattcagagcac-------------------------------------------
------------------------------------------------------------
------------------------------------------------------------
------------------
>HarbingerN1_DR|40831
---------------ggacgtacttacactatgtacag-tagccttgaaccgggccgaag
cacgcttgt-cc--c-ctc-tcc-tgtct-cccccga-cagcccgcactcacattaca--
---tt-----c-gggcctgagcacgcttatataatcaatgatgc-g-c-tgtt-cagt--
-----------------aagtg--ctttggct-cagcacagtgga-gattt-cttta---
-gttatat-tg---t---------ttt-agctg-ttt-gggatgcggtgacgcacagtca
agtatttcactgaacagatcagccacttttgacgctca-taaaaaatcat--a-aagtcc
tcatgctgcaggaattagaaggtttgctaaaggt---gcagctg-tcatgc--agtaggg
ggtttgggtctttaataatctacgacag-tttgcgttcattaaacag-t-aagaatgatt
--aataaatccacatgaaac-agtccctt-aaaagtcacgtttcatcttcgttt------
----------------------------------------------gagcccaagttaac
cgtgctctggcacacctcttccaaccgggccagggctggccaac-tggaccgtgcc-tga
gc-ccaattcagagcactaacactt-ctcaaacgatcc-ggg--aaacgg----------
-gcctgggcacggttcagatagc-gaaaag-tgagtacgccc------------------
------------------------------------------------------------
------------------
>HarbingerN1_DR|40832
---------------ggccgtactcacactatgtacag-ttaccttgaaccaggccaaaa
caagcttgc-cc--c-ccc-tcc-catct-tcccaga-cagcccgcgttcacattata--
---tt-----c-aggcctggacatgcttgcgtcatcgattatgc-g-c-tgtt-tagt--
-----------------aagtg--ctttcgct-cagcacagtgga-gattt-cttta---
-gttatat-ca---t---------tta-agtcg-ttt-gggatgaagtgacttccagtca
aatattttgttgaacagatcagacacttttgaccctca-taaacaatcat--a-aagtcc
ttgtgctgcaggag--------------------g-tgcagctg-tggtgc--agtgagg
ggttt--gtctttaataaactatgacag-tttgcgttcattgaacag-t-aagaataatt
--aattaaat--------------------------------------------------
------------------------------------------------------------
------------------------------------------------------------
------------------------------------------------------------
------------------------------------------------------------
------------------------------------------------------------
------------------
>HarbingerN1_DR|40833
------------------------------------------------------------
------------------------------------------------------------
------------------------------------------------------------
------------------------------------------------------------
------------------------------------------------------------
------------------------------------------------------------
------------------------------------------------------------
------------------------------------------------------------
------------------------------------------------------------
------------------------------------------------------------
------------------------------cagggccggccaa-ccaaattgcaca-cag
gc-acagtatagaacactcacacttg-tcaaaagagcc-tgg--aaatgggggtcaaacg
ggccctggcacggttcggatagc-ctagtg-tgagtacgccc------------------
------------------------------------------------------------
------------------
>HarbingerN1_DR|40834
---------------gggcgtactcacactatgtacag-ttgctttgaaccgggccaaag
catgcttgt-cc--c-cct-cc--agtct-cccctga-cggcccgcactcacattaca--
---tt-----c-gggcctgggcacgcttacatcatcgatgatgc-a-c-tatg-cagt--
-----------------aagtg--ctttcact-caacacagtgga-cattt-c-tta---
-attattt-tg---t---------ttt-atttg-ttt-gagatgcagtgacacgcagtca
aatatttcaccgaacagatccgccacttttgatgctca-taaacaatcat--a-aagacc
ttgtgctgcaggaattaggaagtttgctgaa--gg-tgcagctg-tcgtgc--agtgaga
g--------------------------g-tttgcgtccattgaacag-t-aagaatgact
--aatgaacgcatatgaaac-agtccctt-aaaagtcacgtctcatcttcagtttc-g-g
-gct------cgttttgcactcata--cacaagcgtaccatg-cctgagcccaagtacaa
cacgctctggcacacctcttccaaccgggccagggccggccaag-tgaaccgtgcc-tga
gc-ccgattcagagcactcacactt-ctcaaacgatct-ggg--aaacgg----------
-gcctgggcactgtttggatagc-atagtg-tgagtaggccc------------------
------------------------------------------------------------
------------------
>HarbingerN1_DR|40835
---------------gggtgtactcgcactatgtatag-ttgccttgaaccgtgccgaag
cacgcttgt-cc--c-acc-tcc-cctct-ccctgga-cagcctgcactcacattaca--
---tg-----t-gagcgggagtacgcttacatcatcgatgatgt-g-c-tgtt-tagtt-
ta-------acagggagaagcg--ctcttgct-cagcacagtgga-gattt-cttta---
-g----------------------------------------------------------
------------------------------------------------------------
------------------------------------------------------------
------------------------------------------------------------
------------------------------------------------------------
------------------------------------------------------------
------------------------------------------------------------
------------------------------------------------------------
------------------------------------------------------------
------------------------------------------------------------
------------------
>HarbingerN1_DR|40836
------------------------------------------------------------
------------------------------------------------------------
------------------gagcatgcttacgtcttcgatgctgc-gac---tt-cagtt-
taactga--aaga---gaagtg--ctctcgct-cagcttagtgga-gatt-gcttta---
-gttatat-tg--ttttgtataatttttagttg-ttt-gggatgctgtgagatgtagtca
aatattttgccaaacagatccacaacttttggtactca-t------------------cc
tcgtgcagcatgtataaggaggtttgctgaaggtt---cagc--------------gaaa
ggtttgcatctttaataaactatgacag-ttcacgtccatttaatag-t-aagaatgatt
--aataaatccatatgaaac-agtcccct-aaaagtgatgttgcgtcttcagttac-g-g
-gctcaggtgcgctttgcactcacac-tacaagtgtattgtc-ttgaaccgtgtccgaag
cgcacttt----taccccttccctctcacccaaaggc------------ctgcact-ta-
------------------------------------------------------------
------------------------------------------------------------
------------------------------------------------------------
------------------
>HarbingerN1_DR|40837
---------------gggcgtactcacactatggacat-ttgccttgaacca----aaag
catgcttgt--c--c-ctc-tcc-tgtct-cctccga-cggcccgcactcacattaca--
---tt-----c-gggcctggcca-----------tcgataatgt-t-g-tgtt-cagt--
-----------------aagcg--ctttcgct-cagcacagtgga-gattt-cttca---
-gttatat-cg---t---------tta-agtca-ttt-gatatgcagtgacacgcagtaa
aatatttcgcctaacagatcagcctctgctgatgctca-taaacaattat--a-aagtcc
tcctgctgcaggaattaggaagtttgctgaaggtg-ca--actg-ttgtgc--agtgagg
ggtttgcatctttaataaactacgacag-tttgcgttcattgaacag-t-aag-------
------aatccatatgaaac-agtccctt-aaaaatcacgtcttgctttcagtttc-g-g
-gctcaggcaccttttgcactcacac--acaaatgtactgcg-ccaaagcccaagtgaac
cgc--------acacctcttcgaaccgggccagggctggccaag-tgaactgtgct-tga
gc-ccgattcagagcacttacactt-ctgaaacaatcc-ggg--aaacgg----------
-gcctgggcacagttcggatagc-agagtg-taagtaggccc------------------
------------------------------------------------------------
------------------
>HarbingerN1_DR|40838
---------------gggcgtactcactttatgtgcag-ttgccttgacccggggcaaag
cacgcttgt-cc--c-ccc-tcc-tttct-tccccga-cggcccgcactcacatttta--
---tt-----c-gggcctgggcacgcttacatcatcgatgatgt-g-c-tgtt-cagt--
---------a-ga---gaaacg--ctatggct-cagcacagtgga-gattt-cttact--
-gtcatat-tg---t---------tta-agtcg-ttt-aatatgcagcgacacgtagtca
aatatttcacagaacagatcacacacttttgacactc---------ataa--a-cagtct
tcgtgttgcaggaattaggaggtttgctgaaggtg-ca--tctg-tcatgc--agtgagg
ggtttgcgtctctaataatctatgacag-tttgcgttcattgaactg-t-aagaatgatt
---atttttgcatatgaaac-agtccctt-aaaagttgtgtctcgctttcagtttc-a-g
-gctcaggcctgtttttcactcacac--acaagcgtacctcg-ccaaagcccaagtgaac
--------------------------------------------------catgcc-tga
gc-ccgattcagagcactcacactt-ctcaaacgatct-ggg--aaacgg----------
-gcctgggcacggttcggagagc-atagtg-tgagtaggccc------------------
------------------------------------------------------------
------------------
>HarbingerN1_DR|40839
---------------gggcgtactcacactatgcacag-ttgccttgaaccagggtaaag
cacacttgc-cc--c-ctc-tcc-cgtct-cccccga-tggcccgcactcacattaca--
---tt-----c-aggccttggcaagcttacctcatcgatgatgc-g-c-tgt--------
-----------------aagcg--ctctcgtt-cagcacagtgga-gattt-cttta---
-tttatat-ca---g---------ttt-agtcg-ttt-g--acgcagtgaaacgcagtga
aat--ttcaccgaacagatcagccacttttgaagctca-taaacaaccat--a-aagtcc
ttatgctgcaggttttaggaggtttgctgaaagt---gcagctg-tcgtgc--agtgagg
ggttttcgtctttaatgatatacgacag-tttgcgttcatagaacag-t-aagaatgatt
--aataaatccatatgaaac-aatcccgt-aaaagtcacttctcgtcttcagtttc-a-a
-gctctgacgcgctttgcactcacac-tacaagcgtaccata-acagagcccaagtgaac
cgcgctcttgcatacctcttccaaccgggccagggctggccaag-tgaaccatgcc-tga
gc-ccgatttagagcactcacactt-ctcaaacgatcc-ggg--aaacgg----------
-gcctgggcacagttcagataga-gtagtg-cgagtatatgcc-----------------
------------------------------------------------------------
------------------
>HarbingerN1_DR|40840
-------------ccctcccctctcaccctcagcct-gcactcactgca-----------
---------------------------------------------------------tt-
-ttttgccttctgtgtcagagcatgcttacattatcgatgatgc-gac-tgtt-tagtt-
ta-acag--aaca---gaagcg--atctagct-ccatacaataga-gatt-gtttta---
-attatgt-tg--ttttgtattattttaagtgg-ttt-gatatgcagtgaca--caggca
aatcttttgctgaactgatccaccacttctaacgcacc-taaatgttcat-ca-aagtca
tcatgctgcacgtactaggaggtttgctgaaggta--gcagctgt-cgtgc--agcgggg
ggtttggatctttaataaactatggcag-ttcccgctcattgtaata-t-aagaatgatt
--aataaatccatatggaat-agtccctt-tcgggtgacgtcggttcttgattttc---a
cgctcaggcagggtt-gtactcacac-tacaagcgtaccacg-caaagccccacgcaaac
cacgctctggcacacctcttcagaccgggccagggacagccaac-tgaactgcgcc-tgg
ac-ctgattcagagcacttacacttg-tcagtcgaacc-ggg--aaataagggtcaaacg
tgtatgggcacagttc-cacagcc-tagtg-tgagtacaccc------------------
------------------------------------------------------------
------------------
>HarbingerN1_DR|40841
---------------gggcgtactcatactatgtacag-ttgccttgaaccgggccaaag
cacacttgt-cc--c-ccc-tcc-catct-cccccaa-cggcccgcactcacattaca--
---tt-----c-gggcctgtgcacgcttacgtcatcgattatgc-g-c-tgtt-cagt--
---------a-ga---gaagcg--ctctccct-cagcatagtgga-gattc-cttca---
-gttttat-cg---t---------tta-agtcg-ttt-gttctgcagtgacacgcagtca
aatatttagctgaacagatcagccacttttgacgctta-taaac---------------c
tcgtgctgcaggaattaggaggtttggtgaaagc---acagctg-tcgtgc--agtgagg
ggtttgcgtctttaataaactatgacag-ttagcgttcattgaacag-t-aagaatgaat
--attaaatccatattaaac-agaccttt-aatagtcaagtctcgctttcagtttc-g-g
-gctcaggca-----------------------cgtaccatg-ccaaagcccaaatgaac
c------------------------------------------------------c-tga
gc-ccgattcagagcactcacactt-ctcaaacaatcc-ggt--aaacgg----------
-gcctg-gcacggttgggatagc-atagtg-tgaataggccc------------------
------------------------------------------------------------
------------------
>HarbingerN1_DR|40842
------------------------------------------------------------
------------------------------------------------------------
------------------------------------------------------------
------------------------------------------------------------
------------------------------------------------------------
------------------------------------------------------------
------------------------------------------------------------
-----------ttaataatctatgacag-tttgtgttcattgaacag-t-gagaataatt
--aataaatccatataaaac-agtccctt-aaaagtcatgtctcttcttcagtttt-g-g
-gttcaggcatgttttgcacttaaac-aacaaacgtaccacg-ccaaagcccaagtgaac
tgcgctctggcacacctcttccaactgggccagggccggccaac-tgaaccgtgcc-tga
gc-ccaattcagagcactcacccta-ctcaattgatcc-agg--aaacaa----------
-gcctgggcacggttcagatagc-atagtg-taagtaggccc------------------
------------------------------------------------------------
------------------
>HarbingerN1_DR|40843
-----------------------------------------------------gcctaag
cacgcttg--tc--c-ccc-tcc-catct-cctatga-cagcccacactcacactgca--
---tt-----c-gcgc---------cttacgtcatcgatgatga-g-c-tgtt-cag---
---------a--------agcg--atctcgca-cagcacactgga-gattt-cttta---
-gttttat-cg---t---------ttt-agtcg-ttt-ggcatgcaatgacacacactca
aatatttcgccgaacagatgagccacttttgacgctca-taaaccatcat--a-aagtcc
ttgtgctgcaggaattaggaggtttgctgaagg---tgcagctg-tcgtgc--agtgagg
ggtttgcgtctt------------------------------------------------
------------------------------------------------------------
------------------------------------------------------------
------------------------------------------------------------
------------------------------------------------------------
------------------------------------------------------------
------------------------------------------------------------
------------------
>HarbingerN1_DR|40844
---------------ggccgtactcacactatgtacag-ttgccttgaaccgagccaaag
cacgcttgt-cc--c-ccc-tcc-cgtct-cccctga-tggcccacactcacattaca--
---tt-----c-gggcctgggcacgctaacgtcatcaatgatga-g-c-tgtt-cagt--
-----------------aagcg--ctttcacc-cagcacagtaga-gattt-ctcta---
-gttatat-tg---t---------ttt-agtag-ttt-ggcatgtggtgacaaacagtca
aatatttagctgaacaggtctgctacttttgatgctca-taaacagtcat--a-aagtcc
ttgtgttgcaggaaataggaggtttgctgaaggc---acagctg-tggtgc--agtgaga
ggtttgcacctttaataaactacgacag-tttgcgttcattgaacag-t-aagaatgatt
--aatgaatccatatgaaac-agtctctt-aaaagtcatgtcttgctttcaatttt-g-g
-gcttagg---------------------------------------------cgtgttt
tgtacttttgtacac------------------------acaag-tgtactgtg------
------------------------------------------------------------
------------------------------------------------------------
------------------------------------------------------------
------------------
>HarbingerN1_DR|40845
------------------------------------------------------------
------------------------------------------------------------
------------------------------------------------------------
------------------------------------------------------------
------------------------------------------------------------
------------------------------------------------------------
------------------------------------------------------------
------------------------------------------------------------
------------------------------------------------------------
-------------tttgcactcacac-tataagcgtaccttg-c------ccaagtgaac
ggcactctggcacacctcttccaactgggccagggccggccaac-tgaacctcgcc-tga
gc-ccggttcagagcactcacacta-ctcaaacgatcc-agg--aaaccg----------
-gcctgggcatggttcggatagc-atagtg-tgagtgcgacc------------------
------------------------------------------------------------
------------------
>HarbingerN1_DR|40846
---------------gggcgtactcacactatgtacag-ttgacttgaaccgggctaacg
cacgcttgt-cc--c-cac-tcc-cgtct-cccccga-cggcccgtactcacattaca--
---tt-----c-gggcctgggcacacttaagtcattaatgatgc-g-c-tgtt-cag---
----------------tacacg--ctttcgct-ctgcgcagcaga-gattt-ttttt---
-gttatat-ta---t---------tt--agtcg-ctt-gataagcggtgacacgcagtca
aatatttcgccgaacagatcagccacttttgacgctc---aaacaatcat--t-aagtcc
tagtgctgcaggaaatttgaggtttgctgaaggt---gcagctg-tcgtgc--agtgagg
ggtttgcatctttattaaacttcgacag-tttgtgttcattaaacag-t----aatgatt
--aataaatcc-------------------------------------------------
------------------------------------------------------------
------------------------------------------------------------
------------------------------------------------------------
------------------------------------------------------------
------------------------------------------------------------
------------------
>HarbingerN1_DR|40847
---------------gagtgtactcacactagacatag-ttatcttaaatagtacccagg
tgcgaatgt-cc--c-ctc-t---cccct-tcccc--tcggcccgcactcacattgcat-
-ttttgccttctaagcctgagcac-cttacgtcatcgataatgc-aac-tgtt-cagtt-
taacagaaccata---gaagcc--ttcttgct-ccgtaaaatgga-gact-gcttta---
-gtta----ag--ttttatattattttaagttg-ctt-gttatgcagtgacacacagtca
aatctttttctgaaaagatccaccaattttgaggctca-taaatgttcat-ca-aagtca
ttgtgctgcacgtattagggggtgtgctgaagatg--c-agctgt-tgtgc--agccggg
ggtttgtatctttaataaactatgacgg-ttcacattcattgaaaag-t-aagaatgatt
--agtaaatccatatgaaac-agtccctt-aaaagtgaagttgggtcttcagtttc-g-c
-actcag-----------------------------------------------------
------------------------------------------------------------
-----------------gtgcgctt-----------------------------------
-----------------------------------tgcactaa----cactaca------
------------------------------------------------------------
------------------
>HarbingerN1_DR|40848
---------------gggcatactcacactatgtacag-gtgccttgaaccaggccaaaa
cacacttgt-cc--c-ccc-tcc-cgtct-ccaccga-tggcccacactcacaataca--
---tt-----c-aggcctgggcacacttatatcattgatgatgc-a-c-tgtt-cagt--
-----------------aagca--ctttcgcc-tagcacagtggg-gattg-cttta---
-gttatat----------------------tcg-ttt-gggatgcggtgacatg------
------------------------------------------------------------
------------------------------------------------------------
------------------------------------------------------------
------------------------------------------------------------
------------------------------------------------------------
------------------------------------------------------------
------------------------------------------------------------
------------------------------------------------------------
------------------------------------------------------------
------------------
>HarbingerN1_DR|40849
---------------gggcgtaattacactatgtactg-ttgtcttcaacctggccaaag
cacacttgt-ac--------------tct-cccccga-cggcccgcactcgcattaca--
---tt-----c-gggcctgggcacgcttacgtcatcgatgatga-g-c-tatt-cagt--
---------a-a----gaagtg--ctctcgct-cagcacagtgga-ggttt-cttta---
-tttatat-ca---t---------tta-agtcg-ttt-gatatgcagtgaaatgcagtca
aata-ttcgccgaacagatcagccacttttgacactca-ta-------------aagtcc
tcatgctgcaagaattaggagg-----tgaagct---gcagctg-ttgtgc--agtgagg
ggtttgcatctttaataaactatgacag-ttcgcgctcattgaacag-t-aagaatgatt
--aataaatttatatgaaac-agcccttt-aaaagtcacatctcgctttcagtttt-g-g
-gctcaggcaagttttgcacacacac--acatgcgtaccgcg-ccaaagcccaagtgaac
cgttctttggcacacctcttccaaccgggccagggctggccaag-tgaaccgtgcc-tga
gc-ccgattaaaga-------------------acacc-ggg--aaacgg----------
-gcctgggcacggttcagatagc-atagtg-tgtgtaagccc------------------
------------------------------------------------------------
------------------
>HarbingerN1_DR|40850
---------------gggcgtactcacactatgtatag-ttgccttgaactgggccaaag
cacgcttgt-cc--c-ccc-tca-cgtct-cccctga-tggcccgcactcatattaca--
---gt-----c-gggcttgggcatgcttacgtcaacgatgatgc-a-c-tgtt-tagt--
-----------------aagcg--ctctcgat-caacacagagga-gattc-catta---
-gtcatat-tg---c---------ttt-agtcg-ttt-gggatgcagtgacacgcagtca
aatattttgctgaacagatctgccacttttgacgctca-taaacaataaa--a-aagtct
gcgtgcatcaagaattaggaggtttgctgagggt---gcagctg-tcatgc--agtgagg
g-tttac----------------gacag-t-----ctgattgaacag-t-aagaatgact
--tataaatccaaataaaac-agtccctt-aaaagtcacgtctcgtcttcagtttc-g-t
-gcccaggcgcattttgcactcacac-tactagtgtaccgcg-caaaagcccaagtgaac
cacgctctggcacaccttctccaactggg-cagggccggtcaag-taaaccatgcc-tga
gc-ccgattcagagcactcacactt-tttaaatgatct-gga--aaacag----------
-gcctgggcactgttcgggtagc-atagtt-tgagtacaccc------------------
------------------------------------------------------------
------------------
>HarbingerN1_DR|40851
------------------------------------------------------------
------------------------------------------------------------
----------------------------------------------------t-c-----
------------------------------------------------------------
----------------------------------------------gtg-----------
------------------------------------------------------------
------------------------------------------------------------
----------ttt----------a---------------ttgaaaat-g-ataaatgatt
--attaaatccatgtgaaaa-agtcccct-aaaagtgacgttgcatcttcagtttc-g-g
-gctcaggcgtgctttgcactctcac-tataagcgtactgtg-ccaaagcccaagtaaac
cacactctggcacacctcttccaaccgggccaaggccaacc----------------tga
gc-ccaatttaaagcactcacacatc-tcaaatgaatc-agg--aaat-----------g
cgcctgggcgtggttcggatagc-atagtg-cgggtacactca----cattaggtacagt
tgccttgaaccgcg-------------------------------------------att
gtc---------------
>HarbingerN1_DR|40852
------------------------------------------------------------
------------------------------------------------------------
--------------------------t---------------------------------
-------------------------------t---------tg---------ctt-a---
----a------------------------g----------------gtg-----------
-----------g----ga------------------------------------------
----gctg---------------------aa---------g-------tgc-----gagg
ggtttgcatctttaataaactaagacag-ttc-cattctttaaa----ttaggagtgagt
--aataa-tccatatgatac-agtcccct-aaaagtaa--t----------g-tt-----
-------gt--g---tgc--t--c----------gt---g---ctagggt----------
-----t----------tctttc---------a-----------------c-------t--
-c---aatt------------ac---ctc-------cc------aa--------------
-gcc------------------c---a---------------------------------
------------------------------------------------------------
------------------
>HarbingerN1_DR|40853
------------------------------------------------------------
------------------------------------------------------------
---------------------c---------------------------tg----ag---
---------------------g-------------------tg---g-----c---a---
-gtt-------------------------g------t-------c-gtg-----------
--------------ca-----gc-------------------------------------
----------gg-----gga-----------g-------a-----t--tg-----t----
-------atctttaataaactatgacgg-tttatctttgttgaaaag-t-gagaatgatt
--aataaatccat-ttaaac-agtccc-t-aaaagtgatgtcacttcttcagtttc-g-g
-gctcatatgcgccttgcactcacac-tacaagcgaaccgtg--c-----c---------
cgcactctggcacaccttttccaactgggcctagactggccaac--------------gg
gc-ctgattcggagcactcacgc----tcaaacaagcc-ggg--aaatgg---------g
agtc-aaatacggttcagatagccat--tg-tgagtacaccc------------------
------------------------------------------------------------
------------------
>HarbingerN1_DR|40854
------------------------------------------------------------
-------------------------------------------tacactcacatagca-t
tttttgctttctgagcccgagcacgcttacgtcatcaatattgt-gac-tgtt-cagtt-
taacag---aaga---gaagca--ctctcgct-ccgtaaaatgga-gatttgcttca---
-gttacat-tg--tttagtattattttaagtca-ttt-gatatgcagtgacacacagtca
aatcttttactgaacagatctaccacttttgactctcgt-aaatgttcat-ga-aagtca
t------------gttaggaggtttgctgaagg--t------------------------
-gggtgtactcacactaggc----acgg-ttgtcttgaaccatg----------------
--------cccaggcgcgat-tgtccccc-------------------------------
------------------------------------------------------------
----------ctcccctctcccc-------------------------------------
------------------------------------------------------------
------------------------------------------------------------
------------------------------------------------------------
------------------
>HarbingerN1_DR|40855
---------------gggcgtgctcacactaggtacag-ttgccatgaaccatgccaaag
tgtgcttgt-cc--c-ccc-tgc-cctct-tcgcc--tcggcctgcactcacattgcc-t
tt--tgccttctgagcccgagcatgc-----tcatcgatgatgt-gac-tgtt-cagtt-
aaaca-g--aaga---gaagcg--ctcttgct-ctgtacaatgga-gatt-gcttta---
-gttaaat-cg--ttgtgtattattttaagtcg-ttt-gatttgcagtgacatgcagtca
aatattttgctaaacagatccaccacttttgacactca-taaattattat-aa-aagttc
tcgtgctgcatgtataaggaggtttgctgtaggtg---cagctga-catgc--agtgggg
gatttgtttctttaataaactatgacag-ttcaaattaatagaaatg-t-aaaaatgatt
--aataaatccatatgaaac-agtcgctt-aaaagtgacgttgtatcttcagttt--g-g
-gctcaggcacgctttacttgcacac-tacaagcgtactgta-ccaaagcccaatcaaac
cgtgctctggcatacgtcttccaactaggccaggctctgccaa-ctaaaccatgcc-tgg
gc-ccaattcggagcactcacactag-tcaaatgaacc-gta--aaac-----------g
tgcctgggcatggttcagatacc-atattg-tgagtgcatcc------------------
------------------------------------------------------------
------------------
>HarbingerN1_DR|40856
---------------------actcacactatatacag-ttgccttcaaccgggccaaag
caatcttgg-cc--c-ccc-tcc-cgtct-cccccga-tggcccacactcacattaca--
---tt-----c-gggcctgggcacgcttacgtcatcgatgatgt-g-c-tgtt-cagt--
-----------------aagtg--ctttcact-cagctcagtgga-gattt-cttta---
-gttatat-ta---t---------tta-agtcg-ttt-gatatgcagagacatgccgtca
aatattttgccgaacagatcagccacttctgatgctta-taaacaatcat--a-aagtcc
tcatgctgcaggaattatgaggtttgctgaaggt---gcagaag-tcatgc--agtgagg
ggtttgcatctttattaaactacgacag-tttgtgttcattgaacag-t-aagaatgatt
--aattaatccatataaaac-agtccctt-aaaagtcatgtctcactttcagtttc-g-g
-gctcaggcacattttgcactcacat--acaagcatatcaca-ccaaagcccaagtgaac
tgc-----tgcacacctattccaaccgggccagggctggccaag-tgaaccgtgcc-tca
gc-ccgattcagagcactcacactt-ctcaaacgatct-ggg--aaatgg----------
-acctgggcacggttcggatagc-atagtg-tgagtaaaccc------------------
------------------------------------------------------------
------------------
>HarbingerN1_DR|40857
---------------gggtgtattcacactaggtactg-ttgtcttgaaccgtgcccagg
tgccattgtccc--c-ctc-ccc-tct-----------tgacctgcagtcacattgaa-t
ttt-tgccttctgagcccaagcacg-ttacgtcatcgatgatgt-gac-tgtt-cagtt-
taaca-g--aaga---gaagca--ctcttgct-tcgtacaatgga-gatt-gcttta---
-gttatat-tg--ttttatattattttaagtca-ttt-gatatccagtgacacatagtca
aatcttttgctgaacag-------acatttgatgctca-taaatgttcat-ga-aagtca
tcgta-------------------------------------------------------
-------------ggttatcgatg--------------------------------gatt
--aataaatccatctgaaac-agtgcttt-aaaagtgatgttgcgttatcagtttc-a-g
-gctcaggcacg-tttgcagtcacac-tacaagcataccaca-ccaaagcccaacccaac
tgtgctctgccacatctctttcaatcgggccagggccggccaa-ctgaactgcgcc-tgg
gc-ccaattcggagcacttacactta-tcaaatgaacctggg--aaatgagggtgaaaca
tgtttgagcatggtacgtatagc-ctagtg-tgagtacaccc------------------
------------------------------------------------------------
------------------
>HarbingerN1_DR|40858
---------------------------actatgtacag-ttgccttgaacatggccaaag
cacgcttgt-cc--c-ccc-tcc-tgtct-tccctga-cggcccgcactaacattaca--
---tt-----t-aggcctgggcacgcttacgtcaatgatgatgt-t--------cagt--
-----------------aagcg--ctttcgct-aagctcagtgga-gattt-cttta---
-gttctat-cg---t---------tta-agtag-ttt-gatatgcagtgacacacgatca
aatattttgccgaacagaccagccacttttgatgctca-taaacaattat--a-aagtcc
ttatgctgcaggaattaggaggtttgcttaaggt---gcagctg-tcgtgc--agtgagg
gatttgcgtctttaataaactacaacag-tttgctttcattgaatag-t-acaaatgatt
--aattaatccatataaaac-agtccctt-aaaagtcacgtctcgctttcagtttc-g-g
-gctcaggctcgttttgctctcacac--acaggcgtaccacg-ccaatgcccaagtggac
tgtgctctggcacacctcttccaacaaggccagggctagccaag-tgaaccatgcc-tga
gc-ccgattcacttcactggaactt-cccaaatgatcc-gag--aaacgg----------
-gcctgggcacagtttggatagc-atagtg-tgagtacgccc------------------
------------------------------------------------------------
------------------
>HarbingerN1_DR|40859
---------------gggcacactcacattagctacag-ttgccttgaaccatgccaaag
cgcaattgt-cc--t--------------------ct-cggcctgcactcacattgtatt
tttttaccaatcggacatgagcatgcttacatcatcgatgatgc-gac-tgtt-cagt--
---aaca--aaga---gaaatg--ctttcgct-cagcacagtgga-g-------------
------at-tg--ctttgtattatttttagtca-ttt-gggatgcagcgacatgcagtca
aatactttgccaaacagtcccagcacttttgaggctca-taaattatcat-aa-aagtcc
tcgtgctgcaggtattaggaagtttgctaaagatg---aagctga-catgc--agtgagg
ggtttgcatctttaataaactatgacag-tttgcactcattgaaaat-t-aagaataatt
--aataaatccatat-aaac-agtcctt-----aatgaagtcgcgtgtttagtttc-g-g
-gctcaggtgcgccttgcactcacac-tacaagcttaccaca-ccaaaccccaagtgaac
cgtgctctggcacacctctttcaac-----------------------------------
------------------------------------------------------------
------------------------------------------------------------
------------------------------------------------------------
------------------
>HarbingerN1_DR|40860
------------------------------------------------------------
------------------------------------------------------------
-----------------------------------------------c-tgtt-cagtt-
taaaaag--taga---gaagcg--ctctcgct-cagcttagtgga-gatt-gcttaa---
-gttatat-tg-------------ttttagtcg-ctt-gggatgcagtgacacatagtta
gatattttgctgaacagatccaccacgtttgacgttca-taaattatcat-aa-aagtta
tcatgctgtacatattaggaggtttgctttaagt----ctgctga-tgtgc--agagagg
tgtttgtgcctttaataaacttcaacag-tttgctttcattaaaaag-t-aagaataatt
------------------------------------------------------------
------------------------------------------------------------
------------------------------------------------------------
------------------------------------------------------------
------------------------------------------------------------
------------------------------------------------------------
------------------
>HarbingerN1_DR|40861
---------------gagtgtattcacactatgtacag-ttgccttgaaccgggccaaag
tacgcttgt--c--c---------------ctc--------------ctcccatctct--
---cc-----c-g-----------------------------------------------
------------------agcg--ctctctct-cagcacagtgga-gattt-ctt-a---
-gtcatat-cg---c---------ttt-agtgg-ctt-gatatgcagtgacacgcagtca
aatatttcgccgaacagatcagccacttttgatgcaca-taaacaatcat--a-aagttt
tcatgctgcaggaattaggaggtttgctgaaggtg----agctg-tcgtgc--agtgagg
ggtttgcgtc--taataaactaagacag-tttgcgttcattaaacag-g-aagaatgatt
--aatttaaccatatgaaac-agtccctt-aaaagtcacgcctcactttcagtttt-g-g
-gcttaggcacgttttgcactcgcac--acaagcataccaag-ccacagcccaagtgaac
cgcactcaagcacacctctt----------------------------------------
------------------------------------------------------------
------------------------------------------------------------
------------------------------------------------------------
------------------
>HarbingerN1_DR|40862
---------------ggccgtactcacactatgtacag-ttgcctcgaaccgggccaaag
cacgcttgt-cc--c-ccc-tcc-cgtct-cccacga-tggcctgcactcacattaca--
---at-------------------------------------------------------
------------------------------------------------------cta---
-gttatat-cg---g---------ttt-agtcc-tta-gggatgcggggacacgcaggca
gatatttcggaggacagatcagccacttttgacgctta-taaacaatcat--a-aagccc
tcgtgctgcaggaattagaaggtttgctgaaggtg-tgcagctg-tcgtgc--agtgagg
ggtttgcgtatttaataaactac----------tgtttactgaacag-t-aagaatgatt
--aataaatccatatgaaac-agtccctt-aaaagtcacgtctcgctttcagtttc-g-g
-gctttggtgcgttttgcactcacac--acaagcg-accacg-caaaagcccaagtgaac
cgcgctcaggcacacctcttccaaccgggccagggccggccaag-tgaaccatgcc-tga
gc-ccgattcagcacactcacactt-ctcaaacaatcc-ggg--aaacgg----------
-gcctgggcacggtacagatagc-atagtg-tgagtaggcc-------------------
------------------------------------------------------------
------------------
>HarbingerN1_DR|40863
---------------gggtgtactcacactaggcacgg-ttgcattgaaacgtgtcaggg
tgcaattgt-ca--c-ccc-tcc-cctct-cccccaa-tggcatgcactcacattgcg-t
--tttaccttcggagctcaagcatgcttacgtcatcaatgatgt-g--------------
------------------------------------------------------------
------------------------------------------------------------
------------------------------------------------------------
------------------------------------------------------------
------------------------------------------------------------
------------------------------------------------------------
------------------------------------------------------------
------------------------------------------------------------
------------------------------------------------------------
------------------------------------------------------------
------------------------------------------------------------
------------------
>HarbingerN1_DR|40864
------------------------------------------------------------
------------------------------------------------------------
------------------------------------------------------------
------------------------------------------------------------
------------------------------------------------------------
------------------------------------------------------------
------------------------------------------------------------
------------taataacccatgccaa-ttaacattcactgaaaag-c-aaaaatgatt
--aataaatctatttgaaac-tgtccctt-aaaagtgacgtcgcatcttcagtttt-g-t
-gctcagccgcgctttgcactcaaacgtacaagcgtatcgtg-ccaaagcccaaccaaac
catgctccagaccacctcttccaactgtgtcagggcctgccaa-ctcaacttcaccttag
gc-gcaattcggagcactcgt-cttg-tcaaacgaa------------------------
------------------------------------------------------------
------------------------------------------------------------
------------------
>HarbingerN1_DR|40865
------------------------------------------------------------
------------------------------------------------------------
-------------------------------tcatcaataatgc--gc-tgtt-tagt--
-----------aa---gaagca--atcttgct-cagcacagtgga-gatt-tcttta---
-gttatat-tg--gttta-----------gtggtttg-gcgaagcagttacacgcagtca
atcattttgccgaacagatcagccacttttaacgccca-taaacaatcat--a-aagtcc
tcgtgctgcaggatttaggaggtttgctaaagctg---cagttgt-cgtgc--agtgagg
agtttgcatcgttaacaatctatgtcag-tttgcgttcattgaagag-t-aagaatgatt
--aataaatccacatgaaac-ggtcccgt-ataactcacgtctcgtcttcaggttt-g-g
-gctcaggcatgacttacactcacac-tacaagcgtgccgcg-ccaaagcccaagtgaac
cgcactctggcagacctcttccaaccgggcga--------------gggcc--------g
gc-caactgaaccgtgcctgagctca----aacggtcc----ggacactcaaagggtctg
ggcctgggcacggttaagatagc-atagtg-cgagtatgccc------------------
------------------------------------------------------------
------------------
>HarbingerN1_DR|40866
---------------gggcgtactcacagtatgcatag-ttgccttgaacctggccaaag
cacgcttgt-cc--c-ccc-tcc-cttct-cccccga-tggcccgcactcaaattaaa--
---tt-----c-gggcttgggtatgcttacatcatcaatgatgc-g-c-tgtt-cagt--
---------a-a-------gcg--ctctcgct-cagcacagtgga-gattt-cttta---
-gttatat-cg---g---------ttt-agttg-ctt-gttatgcagtgacacgcagtca
aatatttcgctgaacagatcagccacttttcacactca-taaacaatcat--a-aagtcc
ttgagctgcatgaattaggaggtttgctgaaggt---gcagctg-ttgtgc-aagtgagg
ggcttgcgtctttaataaactacgacag-tttgcgttcattgaacag-t-aagaatgatt
--aataaatccatatcaaac-agtccctt-aaaagtcacgtctcgctttcagtttt-g-a
-acttaggcacgttttgcactcacac--acaagcgtaccgcg-ccaaagcccaagtgaac
------------cacctcttccaaccgggccagggccggccaag-tgaactgtgcc-tga
gc-ccgattcagagcactcacactt-c--------tcc-ggg--aaacgg----------
-gtctgggcatggttcggatagc-atagtg-taagtaggccc------------------
------------------------------------------------------------
------------------
>HarbingerN1_DR|40867
---------------------------------------------------------aag
cacgcttgt-ct-------------------ccccga-cggcccgcactcactccaca--
---aa-----c-gggcctcggcacgcttacgtcatcgctgctgt-g-c-tgtt-cagt--
---------gaga---atcgct--ctctcactgcagcacagtgga-gattt-ctcta---
-gttatat-cg---t---------ttc-agtcg-ttt-gttatgcaatgacatgcagtca
aatatttcgccaaacagatccaccacttttggcgctca----------------------
------------------------------------------------------------
------------------------------------------------------------
------------------------------------------------------------
------------------------------------------------------------
------------------------------------------------------------
------------------------------------------------------------
------------------------------------------------------------
------------------------------------------------------------
------------------
>HarbingerN1_DR|40868
----------------------------------------tgccttgaaccgtgttgaag
cacacttgt-cc--c-cc-------------------taggcctgcacccatactgca--
tctttaccttgcgagccgaagcacacatacgtcatcgatgatgc-gac-tgtt-cagtt-
taacggg------------gtg--ctgttgct-cagcacagtaga---tt-gcttta---
-gttatag-cgt-tttttcattattttaagttg-ttt-gatatgcagaggcacacagtca
aataatctgccgaacagatccaccacttttgatgctaa-taaatgttcat-aa-atgtct
ttgtgctgcaggtattaggaagtctgctgaaggtg--gcagctga-catgc--agtgggg
ggtttgtatctttaataaactatgacaat---gtgttcatttaaatg-t-aagaa-----
--------tccatatgaaac-agtccctt-aaaagtgatgttgtgtcttcagtttc-a--
-----------gctttggacttacac-tacaagcgtactgtg-ccaaagcccaacctaac
tgcgctctggcacacattttccaaccgggccaggaactgccaa-ctgaatctcgcc-tgg
gc-ctgattcagagcacttac--acg-tcaaacaactc-tgg--aaat-----------g
cacccgggcagagttcggatagc-ttagtg-taaatgcacc-------------------
------------------------------------------------------------
------------------
>HarbingerN1_DR|40869
---------------gggtgtactcacactatgtacag-ttgccttgaaccaggccaaac
aatgcttgt-cg--c-ccc-tcc-cgtca-tcgctt------------------------
----------------------gctcgcatgctgcgtatgctgc-a-c-tgat-cagt--
-----------------aagcg--ctctcgct-catcacagtgga-gattt-cttta---
-gttaaac-tg---t---------tta-agttg-ttt-gatatgcgttgacatgcagtca
aatatttcacagaacagatcagccacttttgacgctca-taaacaatcat--a-aagtcc
tcgtgctgcaggaattagaaggtttgctgaaggt---gcagctg-tca---------agg
ggtttccgtatttaataaactactgcag-tttgcattcactgaacag-t-aagaatgatt
--tataaatccatatgaaat-agtccctt-aaaagtcacgtcttgcttttagtttc-g-g
-gc-------agtttcgggctcaaac--acaagcgtactgcg-ccaaagcccaagtgaac
cgcgctcaggcagacctcttccaatcgggccagggccgccctaa-tgaaccgtgcc-taa
gc-ccaattaagagcactcacacct-ctcaaacgattt-ggg--aaacgg----------
-gcctgggcacggttctgatagc-atagtg-tgagtaggccc------------------
------------------------------------------------------------
------------------
>HarbingerN1_DR|40870
---------------ggacgtactcacactatgtacag-ttgccttgaaccgggccaaag
cacgcttgt-cc--a-ccc-tcc-cgtcc-cccccaa-cggcccgcactcacattaga--
---tt-----t-tggcctgggcatggtttcatcatcgatgatgc-g-c-tgtt-cag---
---------taga---aaagc---------------------------------------
------------------------------------------------------------
------------------------------------------------------------
------------------------------------------------------------
------------------------------------------------------------
------------------------------------------------------------
------------------------------------------------------------
------------------------------------------------------------
------------------------------------------------------------
-------gcacggttcgaatagc-acagtg------------------------------
------------------------------------------------------------
------------------
>HarbingerN1_DR|40871
------------------------------------------------------------
------------------------------------------------------------
---------tccaaaccttagcatgcttatgtcatcgaggttgataac-tgtt-cagtt-
taacagg--aact---gaagcg--ctcttgct-cagcacagtaga-catt-gcttta---
-gttatat-cg--ttttgtca-------------ttt-ggtatgcagtga----tagtca
aatattttgcaggacatatccacaaattttgacgctca-taaatgatcat-aa-aagtca
tcattctgcttgtattaggaggtttgcagaaggtg---cagctga-tgtgc--agcgagg
ggtttgcgtctttgataaactactacag-tttgtg-tctttgaaaag-t-aagaatgatt
--aataaatacatattaaac-agtcccttaa----tgatgttgtgtcttaagtttc-g-g
-gctcaggtgcactttacactcacac-tacaag-----------caaagcccaaccaaac
cgcactttggcacatctcttacaaccgggccagggccagccaa-ctgaaccatggc-tgg
gc-ctgatctggaacactcagatttg-tcaaactaacc-ggg--aaac-----------g
cacccaggcacggttcagatagc-atagtg-tgag-------------------------
------------------------------------------------------------
------------------
>HarbingerN1_DR|40872
---------------gggcgtactcacactatgtacag-ttcccttgaaccgggccaaaa
ctcgcttgt-cc--c-ccc-tct-cgtat-tccccga-tggcctgcactcacattaca--
---tt-----t-gggcttgagtgcgctaacgtcatcgttgctgc-t-c-tgtt-cagt--
---------a-ga---gaagtg--ctctcgct-cagcacagtgga-gattt-ctcta---
-gttatat-tg---t---------tta-agtcg-ttt-gggatgcggtga--cacagtca
aatatttcactgaacagatccggctcttttgacgctaa-taaacagtcat--a-aagtcc
tcgtgctgcaggaattatga--tttgccgaag--g-cgcagctg-tggcac--agtgagg
agtttgcgacttaaataaactacgacag-tttgtgttcattaaacag-t-aagaatgatt
--aataaatccatatgaaaa-agtccctt-aaaagtcatgtcttgctttcagtttc-g-g
-gcttaggcgcgttttactctcacac--acaagcgtaccgcg-ccaaagcccaagttaac
cgcgttcaggcacacctcttccaaccgggccagggccagccaag-tgaaccgtgcc-cga
gt-ccgattcagagcactcacactt-ctcaaacgatgc-ggg--aaaggg----------
-gcctgggcacggttcggatagc-atag--------------------------------
------------------------------------------------------------
------------------
>HarbingerN1_DR|40873
------------------------------------------------------------
------------------------------------------------------------
------------------------------------------------------------
------------------------------------------------------------
------------------------------------------------------------
------------------------------------------------------------
----------------------------------------------cgtgc--attaagg
ggtttgcatctttaatattctacgacag-tttccgttcattaaaagt-t-aagaatgatt
--aataaacctatatcaaac-aatcctgt-aaaagtcacgtctcatcttcagtttc-g-g
-gctgaagtgcaatttgcactcacac-tacaagcgtaccgtg-tcaaagcccaagtgaac
cacactatggcacacctcttccaaccgggccagggccggccaac-tgaaccgtgcc-tga
gc-ccgattcagagcaatcacactt-ctcaaacgatct-ggg--aaacgg----------
-gcctgggcacggttcggacagc-atagag-tgagtagaccc------------------
------------------------------------------------------------
------------------
>HarbingerN1_DR|40874
------------------------------------------------------------
------------------------------------------------------------
------------------------------------------------------------
------------------------------------------------------------
--------------------------------------------cgg--acacgcggtca
aata-----ccgaatgca-ccggcat-tttgg-------tag-cc----t----ag----
-tgtagtacg--------------------------------------------------
-----gcgtctct-----actaggactg-gt-gcc----ttgaaccgtccaagcacgttt
g-------tgc--------c----ccc-t-----------cc----c-----tctc----
--ccctgacat-c--tgcccttgtgct-------gcat--ttgct-----c-----ggag
catgct----cgca-----t----------------------------g--gcg-c-t--
-t-tcagtttcaggaa-----------------------gag--aagcac-------tct
cgctc-agcacag--tggattgc--tagtatt----------------------------
------------------------------------------------------------
------------------
>HarbingerN1_DR|40875
---------------gggcgtactctcactatgtacag-ttgccttgaaatgggccaaag
cacgcttgt-ct--c-ccc-tcc-catct-cccccga-ctgcccacactcacattaca--
---tt-----c-gggtatgggcacgcttaaatcatcgatgatgc-g-c-tggc-caa---
-----------------aagcg--cgcttgtt-caacaaagtgga-gattt-cttca---
-gttatgt-ca------------ctta-agtcg-ctt-gatatgcagtgacaca--gtca
aatatttcaccgaacagatcagccactgctgacgctta-taagcaatcat--a-aaggcc
ttgtgctgcaggaatta---ggtttgttgaaggt---gcagctaa-catgc--agtgagc
ggtttgcgtcattaaaaaactatgtcag-tttgcgttcattgaaccg-t-aagaatgatt
--aattaatccatatgaaac-------------------------------g-------g
------------------------------------------------------------
------------------------------------------------------------
---------------------------tc-------------------------------
--cct--------t----------------------------------------------
------------------------------------------------------------
------------------
>HarbingerN1_DR|40876
------------------------------------------------------------
------------------------------------------------------------
------------------------------------------------------------
------------------------------------------------------------
------------------------------------------------------------
------------------------------------------------------------
------------------------------------------------------------
------------------------------------------------------------
---------------------aggccctt-aaaagtcatgtctcgctttcagtttc-g-g
-gcttaggcacattttgcactcacac--acaaacgttctgcg-ctaaagcccaagtaaat
ctt---------cacctcttccaaccgggccagggccggccaa--tgaaccatgcc-tga
gc-ccgattcagagcactcacactt-ctcaaacgatct-gga--aaacgg----------
-gcctgggcac---------agc-atagtg-tgagataccc-------------------
------------------------------------------------------------
------------------
>HarbingerN1_DR|40877
------------------------------------------------------------
------------------------------------------------------------
------------------------------------------------------------
------------------------------------------------------------
------------------------------------------------------------
------------------------------------------------------------
------------------------------------------------------------
------------------------------------------------------------
------------------------------------------------------------
------------------------------------------------ggccaactgaac
catgctctg---------------------------------------------------
-------gttcctacggccacactta-tcaaatgaacc-aga--aaatgggggtcaaatg
caccggagc---------atagcc-tagtg-tgaatacacc-------------------
------------------------------------------------------------
------------------
>HarbingerN1_DR|40878
------------------------------------------------------------
------------------------------------------------------------
------------------------------------------------------------
--------------------------------------------a-taat-gtttta---
-gtcat-----------------------------tt-cagatgcagtg------ggtca
aatattttgccgaacacatccccaacatttgatgctcc-taaattattat-aa-aaatca
acgtgctgcacatattaggagg-ttgctgaaggtg---cagctga-ccttc--a------
---------------------------------------------ag-c-aagaatgatt
--aataaattcatatgaaac-agtccctt-aaaagtgacattgtgtcttcattttc-t-g
-gctc-------ttgtgcactcacac-tacaa--gtaccgcg-ccaaagcacaaccgaac
catgctttggcacacttcttccaacttgggcagggccgatcaa-ctgaaccacgcc-tgg
gc-ctgatgcagagcactcagacttg-tcaaacaaacc------gagc-----atactct
c-acttggcacggt-------gc-gagttgttgcgtgcattcac----------------
---------------------------------------------------------act
gca---------------
>HarbingerN1_DR|40879
---------------gggtgtactcatgctatgtaaag-ttgccttgagccgggacaacg
cacgcttgt-cc--c-ccc-tct-ctttt-accccgt-cggcccgcactcacattaca--
---tt-----t-ggtcctgggcacgcttacgtcatcgatgatgt-g-c-agtt-tagt--
-----------------aagcg--cttttgct-cagcagagtgaa-gattt-cttta---
-gttgtct-ag---t---------ttt-agtcg-ttt-gatatgcaatgacacgcagtca
aatattttgcagaacagatcagccacttttgacgctca-taaacaatcat--g-aagttc
ttgtgctgcaggaattaggaggtttgctgaaggt---gcagctg-ttgtgc--aatgagg
ggtttgtgttcttaaaaaactatgacag-attgcgttcattgaatag-t-acaaattaa-
--------tccatataaaac-agtccctt-aaaagtcacatctcgctttcagtttc-g-g
-gcgcagatgcattttgcattcacac--acaagcgtaccacg-ccaaagctcaagtgaac
cacgctctggcttacctcttccaaccgggccaggactggccaag-tgaaccgcgcc-tga
gc-ctgattcagatcactcacactt-ctcaaatgatct-ggg--aaac-g----------
-gcctgggcacagttcggatagc-atagtg-tgagtacgcc-------------------
------------------------------------------------------------
------------------
>HarbingerN1_DR|40880
---------------gggtttactcacactatatacag-ctgccttgaaccaggccaaag
cacgctttt-cc--c-ttc-tac-cgtct-ccccaga-cggctcgcactcacattaca--
---tt-----t-gggc---------cttacagcatcaatgatgc-g-c-tgtt-aagt--
-----------------aagcg--ctttcgct-caccacagtgga-gattt-cttta---
-gttatat-tg---t---------ttt-agttg-ttt-gggatgcagtgacacgcagtca
aatatttcgctgaacacatcagccacttttgaccctca-taagcaatcat--a-aagtcc
ttgtgctgcaggaattaggagatttgctgaaggt---gcagctg-tcgtgc--agtgagg
ggtttgcgtctttaataatatacaacag-tttgcgttcattgaacaa-t-atgaatgaat
--tataaattcacatgaaac-agtcccat-aaaagtcacgtttcatcttcagtttc-a-g
---------------------------------------gcg-cccgaacccaagtgaac
cgtgctctggcacacctcttccaaccgggtcagggctggccaag-tgaaccgtgcc-tga
gc-cggattcagagcactcacactt-ctcaaatgatcc-gag--aaacgg----------
-gcacgggcatggttcggatagc-atagtg-t----------------------------
------------------------------------------------------------
------------------
>HarbingerN1_DR|40881
---------------gggcgtactcacatactgtacag-ttgccttgaactaagccaaag
ctcgcttgt--c--c-ccc-tcc-tgtgt-cccctga-cggcccacactcacattaca--
---ct-----c-gggcccgggcatgcttacatcatcgatgatgc-g-c-tgtt-cagt--
-----------------aagtg--cttacact-cagcacagtgga-g---------a---
-ttttttt-tt---g---------tta-tatcg-ttt-gatatacagtgacagacaggca
aatattacgtcgaacagatcaatcacttttgacgctca-taaacaatcat--a-aagtcc
ttgtgctgcaggaattaggaggtttgctgaa--tg-tgcagctg-t--------------
------------------------------------------------------------
------------------------------------------------------------
------------------------------------------------------------
------------------------------------------------------------
------------------------------------------------------------
------------------------------------------------------------
------------------------------------------------------------
------------------
>HarbingerN1_DR|40882
--------------------------------gtacag-tttccttgaactgtgccaaag
cgggattgt-cc--c-ctg-tct-ct------------cggcctgcactcacattgca-t
tttttatcaaccggacctaagcacgctaacatcatcgatgatgt-gac-tgtt-cagtt-
taacag----aga---gaggcg--ctctcgct-cagcacagtaga-catt-gcttta---
-gttttat-cg--ctttgtaataatttcagtca-ttt-ggaatgcagtgacatgcagtca
aatactttgccgaacatatccaccacttttgacgctca-taaattatcat-aa-aagtcc
tcgtgctgcaggtattaggaggtttgctgaaggtg---catctgt-catgc--agctagc
tgtttgtgcctttaataaactacgacag-tttgtgttcattaaaaat-t-aagaatgatt
--aataaatacatataaaac-agtccctt-aaaagtgatgccgcatcttcagtttt-g-g
-gctcatgcg-gctttgcactcacac-tgcaagcataccgca-ccaaagcccaacttaac
tgtgctctggcacaccttttccaac-----------------------------------
-c-atgattcagattac------tcc-taaaacgaagt----ggaaac-----------g
cacctggggatggttaggatagc-atagtg-tgagtgcggcc------------------
------------------------------------------------------------
------------------
>HarbingerN1_DR|40883
---------------gggcgtacgcacactatttacag-ttgccttgaactaagccaaag
tatgcttgt-cc--c-c-c-tcc-cgtct-cacccga-cagcttgcactcacattata--
---at-----c-gggcctgggaacgcatacgtcatcgatgatgc-g-c-tgtt-tagt--
-----------------aagcg--ctttcact-cagcacagtgga-gattt-cttta---
-gttatat-tg---t---------ttt-agtag-ttt-gacatgcagtgacacaaagtca
aatatttcgcagaacagatcagccacttttgacgctca-taaacaatcat--a-aagtcc
tcgtgatgcaggaattagaaggtttgctgaaggt---gcagctg-tggtga--aatgagg
ggtttgcatctttaataatccacgacag-tttgtgttcattgaacag-t-aagaatgatt
--aataaatccaaatgaaac-agtcccgt-aaaagtcacgtctcgtctttagttat-g-g
-gatctgccacgctttgcactcaatc-tataagcgtaccaca-ccaaagcccaagtgaac
cgcgctctggcacacctctttcaaccagagcagggccggccaag-tgaattttgcc-taa
gc-ccgattttgagctctcacactt-ttcaaacgttcc-gga--aaacgg----------
-gcctgggcacggttcagatagc-atagtg-tgagtaggccc------------------
------------------------------------------------------------
------------------
>HarbingerN1_DR|40884
------------------------------------------------------------
------------------------------------------------------------
--------------------------------tat----------gac-tgtt-ca----
------------------------------------------------------------
------------------------------------------------------------
------------------------------------------------------------
------------------------------------------------------------
--------------------------ca-------ttcattaaaaag-a-atgaatgatt
--aataaatccatatgaaac-agtcac-tgaaatgtgacattgcagcttcagtttt----
-g-------------tgc-c-ca-------------a-------------ctaact----
-----tctgaccctcctcttccaaccag----------gccatc-tgaactgcact-cag
gc-atggtacagagcactcacacttg-ttaaatgaact---g------------------
----t------------gata-------tg---gg-------------------------
------------------------------------------------------------
------------------
>HarbingerN1_DR|40885
---------------gggtgtactcgcactaggcacgg-ttgccttg-------------
---------------------------------------------------------at-
-ttttaccttctgagccagagcagacttacgtcatcgatgatgc-gac-agtt-cagttt
-aacaga--aaga---gaagcg--ctctggct-cattacaatgga-gata-acttta---
-gtgaaat-tg--ttttgtattattttgagtca-ttt-gggatgcgatgacgca--gtca
aatattttgcttaataaatgtaccac-tttgatgctca-tagatt---------------
----------tgtattaggtggtttgctgaagctg--gtagctga-cgtgc--agtgagg
ggtttgcatatttgatatactatgaca---------------------------------
------------------------------------------------------------
------------------------------------------------------------
------------------------------------------------------------
------------------------------------------------------------
------------------------------------------------------------
------------------------------------------------------------
------------------
>HarbingerN1_DR|40886
----------------------ctcacactatgtacag-ttgccttgaactgggccaaag
cacgcttgt--c--c-ccc-tga-tgtct-cccctga-cggcctacactcacattaca--
---tt-----t-gggcctgagcatgcttgcgtcatcgatgatgc-g-c-tgat-cagt--
-----------------aagcg--ctttcgct-cagcacagtgga-gattt-cttta---
-gttatat-tg---t---------ttt---------------------------------
------------------------------------------------------------
------------------------------------------------------------
------------------------------------------------------------
------------------------------------------------------------
------------------------------------------------------------
------------------------------------------------------------
------attcagagcactcacactt-cttaaacgattc-ggg--aaacag----------
-gcctgggcatggtttggatagc-atattg-tgagtacgctc------------------
------------------------------------------------------------
------------------
>HarbingerN1_DR|40887
---------------------------------------------------------aag
cacgcttag-cc--c-ccc-tcc-catct-ccctcga-cggcccacactcacattaca--
---at-----c-aggcctgggtatgcttacgtcatcgatgctgc-g-c-tgtt-cagt--
---------a--------agcg--ctctcgtt-cagcacagtgga-gattt-cttta---
-gttatat-cg---c---------ttt-agtcc-tt-agggatgcggtgacacgcagtca
gatgtttccccgaacagatcagccacttttgactctca-taaacaatcat--a-aagccc
tcgtgctgcaggaataaggaggtttgctgaaggtg-agcagctg-tcgtgc--agtgagg
ggtttgcgtatttaataaactacggcag-tttgcgttcactgaacaa-t-aagaatgatt
--aaaaaatccatatgaaac-agtccctt-aaaagtcatgtctcgcttttagtt----cg
cgctcaggcacatcttcca-----------------accggg-ctagggcccaagtgaat
catgcc---------------------------------------------------taa
gc-ccgattcagagcactcacactt-ctcaaacgatct-ggg--aaacgg----------
-gcctgggcagggtacggatagc-acagtg-tgagtaggccc------------------
------------------------------------------------------------
------------------
>HarbingerN1_DR|40888
------------------------------------------------------------
------------------------------------------------------------
------------------------------------------------------------
------------------------------------------------------------
------------------------------------------------------------
------------------------------------------------------------
------------------------------------------------------------
------------------------------------------------------------
----------------------------------gtcacatcttgtcttcagtt------
---tgaggcgcgctttgcactcacac-tataagtgtactg---cctgagcctaagtgaac
agtgctctggcacaccttttccaaccgggccagggctggccaag-tgaaccgcgcc-tga
gc-ccgattcagagcactcacactt-ctcaaacaatcc-ggg--aaatgg----------
-gcctagccacggttcggatagc-atagtg-tgagtacgccc------------------
------------------------------------------------------------
------------------
>HarbingerN1_DR|40889
------------------------------------------------------------
------------------------------------a-cggcccgcactgacattaca--
---tt-----c-gggcctgggcacgcttacgtcatcaatgatgc-g-c-tgtt-ctgta-
-----------ga---gaaacg--cttctgct-cagcacagtgga-gattt-cttca---
-gttattt-tg---t---------ttt-agtcg-ttt-ggtatgcggtgacaca--gtca
aatatttcactgagcagatcaaccacttttgatgctca-taaaccactat--a-aagtcc
ttgtgctgcaggaattagtaggtttgctaaaggt---aca-----ttgtgc--attgagc
ggtttgcgtctttaataatctttgacag-tttgcgttcattgaacag-t-aagaatgatt
--gataaatccagatgaaac-aatcccgt-aaaagtcgcatctcatttttagtttt-g-g
-gctcaggcgtgctttgca-----ct-aacaagcgtactgtg-ccaaagcccaagtgaac
cgtattctggcacacctcttccaaccaggccacggcaagccaag-tgaatcgtacc-tga
gc-cagattcagagcactcacactt-cacaaatgatcc-ggg--aaac------------
------------------------------------------------------------
------------------------------------------------------------
------------------
>HarbingerN1_DR|40890
---------------gggcgtactcacactatgtaaag-ttgccttgagccgggcaaaag
caagcttgt-cc----ccc-tcc-catgt-cccctaa-cggcccatactcacattaca--
---tt-----t-gggcctgggcacgcttacatcatcgatgatgc-g-c---tc-tagt--
-----------------aagct--ctctcgct-cagcacagtaga-gattt-cttta---
-gttatat-tg---t---------ttt-aggcg-ttt-gggatgcagtgaaccacagtca
aatatttcgccgaacagatcagtcacttttgacgctcg-taaacaatcat--a-aagacc
ttgtgctgcaggaatttgaaggtttgatgaaggt---gcagctg-tcgtac--agtaagt
ggtttgcgtctttaataaactacgaaag-tttgcgtttatttaacag-t-aataatgatt
--aat---------t-----aaat-----------------------------------g
------------------------------------------------------------
------------------------------------------------------------
--------------------------c-----------------a---------------
------------------------------------------------------------
------------------------------------------------------------
------------------
>HarbingerN1_DR|40891
------------------------------------------------------------
------tcc-cc--c-ctc-t-c-ttttt-ccctg--acagcctgcactcacattgcat-
--tttacctttcgagcctgagcac-cttgcattatcgatgatgt-gac-ggtt-cagtt-
taactag----aa---aatgtg--cgctcact-cagcacagtgga-tatt-g--------
--------------------tttagttatattg-ttg-tatatgcagtgatatgcagtta
aatattttgccgaacagatccaccacttttgacgctca-taaaatatcat-aa-aagtcc
ttgtgctgcacgtattaggaggtttggtgaatgtg--gcagctga-tgtgc--agcgagg
ggtttgtaactttaatagactatgacag-tttgtgtttactgaaaag-t-aagaatgaat
--aattaatctatatgaaat-agtccatt-aaaagttacgtcgtgtcttcagttta-g-c
-actttagtttgctttgcactcacac-tattagcatacagtg-ccaaagcccgactgaac
cgcactctggcac---acttctaactaggccagggctgatcaa-ctgaaccaagcc-tgg
gc-ctggttcagagcacctacacttg-tcaaacgaa------------------------
---ctgggcacggttcagatagc-ctagtg-tgaatgcacc-------------------
------------------------------------------------------------
------------------
>HarbingerN1_DR|40892
---------------ggtcatactcacactatgtacag-ttgccttgaacagcgccaaag
cacacttgt-cc--c-ccc-tct-cgtct-cccccga-tggcctgcactcacattaca--
---tt-----t-gggcctgggcatgcttacgtcatcgttgatgc-g-c-tgtt-caa---
--------ta-ga---gaagcg--ctctcgct-cagcacagtgga-gattt-ctcta---
-gttatat-tg---t---------ttt-agtcg-ttt-gggatgaattgacacacagtca
aatattctgctgaacagatacgccacttttgatgctca-taaacagtcat--a-aagtcc
tgttgctgccgtaattaagaggtttgctaaaggc---acagctg-tggtgc--agtgagg
agtttgcgtctttaataaactatgacac-tttgcgttcattgaacgg-t-aagaatgatt
--aataaatccatatgaaac-agtctctt-aaaagtcacgtcttgctttcagtttc-t-g
-ggttaagagcgttttgcactcacac--acaagcgtactgcg-ccaaagcccaagtgaac
tgcgtt---------------------------------------------------tca
ct-gagattcagcgcactcacactt-ctcaaacaatcc-ggg--aaacgg----------
-gcctgggcacgattc--------------------------------------------
------------------------------------------------------------
------------------
>HarbingerN1_DR|40893
------------------------------------------------------------
-----------------------------------------cccacactcacactgca--
tttttacctaccgagcccaagcaagcttatgtcatcgaagatgt-atc-tgtt-cagtt-
taacaga--aaga---gaagtg--ctctcact-cagcacagggga-gatt-gcttta---
-gttatat-tg--ttttgtattattttgagtcg-ctt-gggatgcagta----acagtta
aatatttagctgaacaaatccaccgcttttgacactca-tagattttcat-ag-gagtca
ttgtgctgcacatagtaagaggtttactggtt-----gcagctga-tgtgc--agcgagg
ggtttgcaacattgataaactatgacag-tttatgtttattgaaaag-t-aagaatgatt
--aataaatccatat---------------------------------------------
------------------------------------------------------------
------------------------------------------------------------
------------------------------------------------------------
------------------------------------------------------------
------------------------------------------------------------
------------------
>HarbingerN1_DR|40894
------------------------------------------------------------
------------------------------------------------------------
------------------------------------------------------------
------------------------------------------------------------
------------------------------------------------------------
------------------tcagccac-tttgatgctca-taaataatcat-aa-aagtcc
tcgtgctgcaggtattaggaggtttgctgaaggtg---aagctgt-cgtgc--agtgagg
gatttgcgtctttaataaactatgacag-tttgggttcattgatcag-t-aagaatgatt
--aataaatccatatgaaac-agtccctt-aaaagtgacgtcacgtcttatgtttc-a-g
-tctcaggtgtgctttgcactcagac-tacaat---accgtg-ccaaagcgcaagtaaac
cgcaccctggcacaactcttccaactaggccaggtccagcaaa-ctgaaccgtgcc-tga
gc-ccaattcagagcactcccatttc-tcaaacgaacc-a-g--aagcg-----------
tgcctgggcatggttaggagggc-atagag-tgaatgcaccc------------------
------------------------------------------------------------
------------------
>HarbingerN1_DR|40895
---------------gggcgtactcacactatttacag-ttgcctttaactgggccaaag
cagacttgt-cc--t-ccc-tcc-cgcct-cccccga-cagcccgcactcgcattata--
---tt-----c-gggcctgggcatgctgacgtcattaatgatgc-g-c-ttct-tagt--
-----------------aagcg--catatgct-cagcacagtgga-gattt-ctt-----
-----tat-ca---c---------ttt-aattg-ttt-gagatgcagtgacactcagtca
aatatttcgccgaacagatcagccacttttgacgctca-taaacaatcat--a-tagtcc
ttgtactgcaggaattaggaggtttgctgaaggt---gcagctt-ttgtgc--agtgagg
gccttgcat---------------------------------------------------
------------------------------------------------------------
------------------------------------------------------------
------------------------------------------------------------
------------------------------------------------------------
------------------------------------------------------------
------------------------------------------------------------
------------------
>HarbingerN1_DR|40896
------------------------------------------------------------
------------------------------------------------------------
------------------------------------------------------------
------------------------------------------------------------
------------------------------------------------------------
-----------gaacagatcagccacttttgaggctca-taaacaatcat--a-aattcc
ttgtgc----------aggaggtttgcagaaagt---gc-gctg-tcgtgc--agcgagg
ggtttgcatctttaataatctatgacag-tttgcattcattgaacag-t-aagaatgatt
--aatagatccatataaaac-attcccgt-aaaagtcaca-tctcgccttagtttc-g-g
-gctctggcacgctttgcactcacac-tacaagcacactgcc-ccaaaacccaagtgaac
cgcactctggcacacctcttccaacctggcctgggcctgccaaa-tgaaccgtgcc-tga
gc-cagattcagagcactcacaatt-ctcaaataatcc-ggg--ata-------------
-----gaatagtgtt--gataga-atagtg-tgagtgggccc------------------
------------------------------------------------------------
------------------
>HarbingerN1_DR|40897
---------------gggcatactcacactatgtacag-ttgcctcgaaccgagtcaaag
cacgcttgt-ct--c-ccc-tcc-cgtct-cccccga-cggcccacactcacattaca--
---tt-----c-gggcctgggcacgcttaagtcatcgatgatcc-g-c-tttt-cag---
--------ta-ga---gaagcg--ctctcgct-cagcacagtgga-gattt-ctcta---
-gttatat-tg---t---------ttt-agtca-ttt-gggatgaggtgacacacagtca
aatattatgctgaacagatccgccaattttgacgctca-aaaacagtcat--t-aagtcc
tggtgctgcaggaattaggaggtttgctgaagat---gtagctg-tggtgc--agtgagg
ggcttgcgtctttaataaacttggacag-tttgcgttcattgaacgg-t-aagaatgatt
--aataaatccatatgaaac-agtccctt-taaagtcacgtctagctttcagtttc-a-g
-gcttaggcgcgttttgcactcacac--acaagcgtaccgcg-ccaaagcccaagtgaac
cgtgcca-----------------------------------------------ag-tga
gc-ccaatccagcgcactcacactt-ctcaaacgttct-ggg--aaatgg----------
-gcctgggcatggtttggatagc-atagag-tgagtatgccc------------------
------------------------------------------------------------
------------------
>HarbingerN1_DR|40898
------------------------------------------------------------
------------------------------------------------------------
------------------------------------------------------------
------------a---gaagca--ctctcgct-cagcacagtgga-gatat-cttta---
-gttttat-tg---t---------ttt-agtta-ttt-gggatgcggtgacacacagtca
aatatttctcc-aacaaatcaggcatttttaacgctca-taaataatcat--a-aagtcc
ttgcgcggcaggtattatga-gtttgctagaagt---gcagctg-ctgtgc--agtgagg
ggtttgcttcttaaacaatctacaacag-tttgaatacactgaacag-t-aagaatgatt
--aataaacacataagaaac-agttcctt-aaaattcacatctcgtcttcagtttc-a-g
-gctcaggcgtgctttgcactcagac-tacaaacgtaccgtg-acaaatcccaagtgaac
aacg-tctggcacacctcttccaa--------------ggtatc-tgaaccatgcc-tga
gc-ctgattcagagcactcacactt-ctcaaacgataa-gtg--aaacgg----------
-gcccgggcacggtttgcctagc-atactg-tgagtacgccc------------------
------------------------------------------------------------
------------------
>HarbingerN1_DR|40899
---------------------gttta-g-ta----ca-------atggat----------
----attg---c----------------t-------------------tta---t--a--
--------------------gt---tttg---cat--------------tatt----tt-
----------------gag--------ttgct---------tggg--at--ac---a---
-gtta------------------------g--a-----------ca-tgg------at-a
aatcttttgct-aacagattcactgcttttgactttga-t--aca---a--ca-aa----
ttgtgctgca--tattaggaag-ttgctgaagg----gcag---------c-----tgaa
gtgcagcatatttgataaactatgatag-tttgcattcattaaaaag-t-aggaaagagt
--tattagttcatatcaaac-attcccttaa-aagtgacatagcatgtttagtttc---a
tgctctagcccactccaacccagcca-ggtctg---a-------------ccaactgaac
cac--tctgg--ca-----tccag--ggg--a-----------------c-------t--
-ca--aa---------ctt--gt-----c---------------aagcat----------
-gcccaagcatggttcgga---c---agta-tgagtgt----------------------
------------------------------------------------------------
------------------
>HarbingerN1_DR|40900
------------------------------------------------------------
------------------------------------------------------------
------------------------------------------------------------
------------------------------------------------------------
------------------------------------------------------------
------------------------------------------------------------
-----------------------------------------------atgc--agcgtgg
gatttgcgtctttaataaaccatgacag-ttcatgttcattgaaaaa-t-aagaatgatt
--aataaatctatatgaaac-agccccat-aaaagtgacgtggcgtatttggtttt-g-g
-gctcagtcgcgcttcgcactcacac-tacaagcattccatg-ccaaagaccaaccgaac
tgcgctctggcacacctcttccaaccgggccaggtatcgccaa-ctaaactatgcc-tga
gc-ccaattcggagtcctcacacttg-tcaaatgaacc-tgg--aaac-----------a
cgcacagacatggttcagatagc-ctagtg-tgagt------------------------
------------------------------------------------------------
------------------
>HarbingerN1_DR|40901
--------------------------c--taggcatgg-ttgcattgaaccg--------
-------------------------------------------------ta----a----
-------------------a-----------------------------------ag---
-----gg------------gcg--c------------------ga---tttccccca---
-ttccccc-----ct--------cccc--------tc-agcctgcactcacac-------
-------------------------tgcaggaggtttg-cgaa--gtggc--a-gagaca
------------------------------------------------tgc--agtaagg
attttgtatctttaataaactatgacag-tttgtgatcattaaaaa--------------
------------------------------------------------------------
---------------tgaactcacat-tacaagtgtactgtg-ccaaagcctaaccaaac
cgctctctgacagatgtcttccaaccaggccatggtcggcaaac-tgaaccacacc-tga
gc-acgattcaatgcactcacacttg-tcaaacaaacc-agg--aaatagtggtctattg
tgcccatgcatgtttcggatagcc-tagtg-tgtgtacacc-------------------
------------------------------------------------------------
------------------
>HarbingerN1_DR|40902
---------------gggcatactcacactgtgtacag-ttgacttgaatcgggctaaag
cacgcttgtccc--c-ccc-tcc-cgttt-cccccga-cggcaagcactcacattaca--
---------tttgggccttggcacgcatacgtcatggatgatgc--tc-tctt-cag---
taa----------------gcg--cttttgct-aagcacagtgga-gatt-tcttta---
-gttatat-tg-------------ttttagtcg-ttt-gggatgcagtgtcacgcagtc-
-atattttgccaaacagatcagccacttttggcactaa-taaacaaaca--aa-aactct
ttgtgctgcaggacttaagaggtttgctgaaggt---gcaattg--agtgc--agtgagg
ggtttgcatcttcaataaactacgacag-tttgagttaattaattag-t-aagaatgatt
--attaaatccatacgaaac-agtccctt-aaaaggcatgtcttgctttcagtttt-g-g
-gctcaagcacgttttgcactcacac--acaagtgt----------------------ac
cgcgctctggcacacctcttccaatcgggccggggccggccaa-gtgaactgtgcc-tga
gc-ccgattcagagcactcacacttc-acaaacaatct-gga--aaac-----------g
agcctgggcacggttcggatagc-atagtg-tgagtgggccc------------------
------------------------------------------------------------
------------------
>HarbingerN1_DR|40903
---------------ggacatactcacactaggtgcag-ttgctttgaactatgccaaag
cgagattgt-c---------------------------------gcactcacactgct-t
tttttgtcttcaaaaccagagcatgcttatgtcatcaatgatgc-gac-tact-cagtt-
taacagg--aaga---gaagca--acctcgct-cagcaca-taga-catt-gcttta---
-gttatat-ct--ttttgtattatttttagtca-ttt-gggatgcagtgacacacagtca
aatattttgccaa---------------------ctgattgaattcttgg----------
------------------------------------------------------------
------------------------------------------------------------
------------------------------------------------------------
------------------------------------------------------------
------------------------------------------------------------
gc-ccaactcagagcactcacacttg-tcaaacaaacc-agg--aaatgt----------
-gcctgggcatagttagaatagc-atagtg-tgagtgcac--------------------
------------------------------------------------------------
------------------
>HarbingerN1_DR|40904
-----------------------------------------------gaaacgtccgaag
cacggatgt-cc--ccttc-tcc-catct-cccctga-cagcctgccctcacattgca--
---at-----c-gtgccttagcatgcttacattatcgatgatgc-g-c-tgtt-tag---
----------taa---gaagca--ctctcgct-cagcacagtgga-gattt-cttta---
-gttatgt-ag---t---------tgt-agtca-ttt-gggatgttttgacacgcaatca
aatatttcgccgaacagatcagccacttttgacgctca-taaacaatcag--a-aagtcc
tcatgctgcaagtattaggaggtttgctgaaggt---gcagctg-tagtgc--agtgagg
ggtttgcatctataataatctacaacag-tttgcgttcgttgaaaag-t-aagaatgttt
--aataaatccgtagaaaac-agttccct-taaagtcacgtctcatctttagtttg-t-g
-gctcaggaacgcttttcactcacac-tacaagtgtaccacg-ccaaagc--------cc
tgcgttttggcatacctcttccaaccaggccagggctggaaaag-ttagctgtgcc-tga
ac-ccaactcagagcacttacactt-ctcaaacaatcc-ggg--aaacgt----------
-gtctgtgcacggtttgaatagc-atagtg-tgagtgcgcc-------------------
------------------------------------------------------------
------------------
>HarbingerN1_DR|40905
---------------gggcgtactcacactac-tacag-ttgcctcgaactgggccaaaa
caatattg-----ga---c-tcc-tgtct-cccctga-cggcccgcactcacattaca--
---at-----c-gggcctgagcacgcttacatcatcgatgattc-g-c-tgttc-agt--
-------------agagaagcg--ctttcgct-cagcacagtgga-cattt-cttta---
-gttatat-cc---tttatatc-gttt-agttg-ttt-gggatgcggagacacacagtca
gatattttgccgaacagatcagccacttttgacactc---aaaaaatcat--a-aagt--
----gttgcaggaattacgaggtttgctgtaggtg-cgcagctg-tcatgg--agtgagg
ggtttgcgtctttaataatctatgacaa-tttgcggccattgaactg-t-aagaatgact
--aataaacacatatcaaac-agtccctt-aaaagtcacgtctcaa--------------
-------------------------------agc----------------ccaagtgaac
tgcgctcaggcaaacctcttccaatcgggccag---------------------------
------------------------------------------------------------
------------------------------------------------------------
------------------------------------------------------------
------------------
>HarbingerN1_DR|40906
---------------gggcgtaatcacactatgtacag-ttgccttgaaccgggccaaag
cacgcttgt-cc--c-ctc-tcc-cgtct-cctccga-cagcccccactcacattaca--
---tt-----c-aggcctgggtacgcttacgtcatcgatgctgc-g-c-tgct-cagt--
---------a-a-------gca--ctttcgct-cagcacagtgga-gattt-ctcta---
-gttatat-cg---t---------tta-agttg-ttt-gatatgcagtgacacgcagtca
aatatttt----aacagatcagccacttttgacgctct-taaaaaatcat--a-aaattc
tcgtgctgcagcaattaggaggtttgctgaag--g-cgcagctg-ttgtgc--agtaagg
ggtttgcgtcttcaataaactgtgacag-tttgcgtttactgaaaag-t-aaaaatgatt
--aattaatcaataaaaaa-----------aaaagtcacgtctcgctttcagtttc-g-g
-gctttggcacgttttgcactcacac--acaagcatgccgca-ccaaagcccaagtaaac
cgctctc-----------------------------------------------------
-------------------acactt-ctcaaatgatcg-ggg--aaacag----------
-gcctgggcacggttcggatggc-atagtg-tgagtaggccc------------------
------------------------------------------------------------
------------------
>HarbingerN1_DR|40907
------------------------------------------------------------
------------------------------------------------------------
------------------------------------------------------------
------------------------ctttagct-cagcacagtaga-gattt-ctcta---
-gttatat-t----------------------g-ttt-ggtatgtggtgacacacagtca
aatatttcgcagaacagatc----------------------------------------
------------------------------------------------------------
--------------atgatctacgacag-tttgcgttcattgaacag-t-aagaatgata
--aataaacccatatgaaac-agtccctt-aaaagttacgtcttgctttcagtttt-g-g
-acttagctgcattttgcgcacacac--acaagtgtactgcg-ccaaagcccaagtgaac
cacgctc----------------------------------------------------a
gc-ccgattcagagcactcacactt-ctcaaacaatcc-tgg--aaacgg----------
-gcctgggcatggtttgaatagc-acagtg-tgagtaggccc------------------
------------------------------------------------------------
------------------
>HarbingerN1_DR|40908
----------------ggcgcactcacattagatacag-ttgccttgaaccgtgccaaag
catgattgt--t--tacca-tcct---ctctcccctt-cggcctgcactcacattgca--
---tt--------------------ttta------------------c------------
------------------------c------t---------------a----c-------
---------cg------------------g-------------------a--------ca
t----------gagca----------------cgctta-c----------------atct
t-------------------gat--------g-------a-----t--taca--------
--tttgt------aataaaccatgacag-tttgcgttcgttgaa----ttaagaatgatt
--aataaatccacatgaaat-agtcacct-aaaagtcacat-----t----g--------
--------cat-ctt---attca-gct--caggc--a-cg----------c---------
-----tttggcacacctattccagccgggccagggccgaccaac-tgaaccgcgcc-tga
gc-ccaattgaaggaactcacactt-ctcgaacgaatc-ggg--aaacgc----------
-acctgggcatggttcggatagc-atagtg-tgagtgcgcc-------------------
------------------------------------------------------------
------------------
>HarbingerN1_DR|40909
------------------------------------------------------------
------------------------------------------------------------
------------------------------------------------------------
------------------------------------------------------------
------------------------------------------------------------
------------------------------------------------------------
--------------------ggtttgctaaaggtg---cagctga-catgc--agtgagg
ggttagagtctttacaaaaatacaacag-tttgcattcattgaaagg-t-aagaatgatt
--aataaatccatatgaaac-agtccctt-aagagggatgtcatatgttcagtttc-g-a
-gctcaggcatgctttgcactcacac-tacaagcataccgcg-ccaaagccaaaaggaac
cgcactctggcacacctcttccaacttggccggggctggccaa-ctgatctgtgcc-ttg
gc-cctatttggagcactcacacttt-tcaaacaaact-ggg-------------aaatg
cgcctgggcacagttctgagagc-acagtg-tgagtgc----------------------
------------------------------------------------------------
------------------
>HarbingerN1_DR|40910
-----------------------------------------------------------g
catggttgtatc--ccccctgcc----ct---------cagcctgcactcacattgta--
--tttatctttcgagcctgagcaagcttccatcatcaatgatgc-gac---tt-cagtt-
----agg--atga---gaa------t----c----------tg-----ttt--ttta---
--tt--at-----------------ttaagtcg-ttt-tagatgcagtgacac---gtta
aatcttttgctgaacaaatccaccaattttgacactca-taaactttcat-ga-aagtca
tcatgctacacgtattaggaggtttgctgaag------cag-----cg-----ag---ga
agtttgtatgtttaat-aactatgacag-tttgcg----ctgaa------aagaatgatt
--aataaatac-tatgaaac-agaccctt-aaaagtgacattgtgtcttcagtttc-a--
--ctcagacacactttgcactcacaa-ta-----at-tc----ccaaagcccaatc----
-----tctggcacacctctttc--ccagcccaaggtgggccaac-tggaccacacc-tgg
gc-gcgattcggggcactt--acaca-tcaaacagact-ggg--agatgtgggtcaaaca
cacccgggcacggttcggatagc-ctagtg-taagtacactc------------------
------------------------------------------------------------
------------------
>HarbingerN1_DR|40911
-----------------gtggattcacactatgtacag-ttgccttaaaccgggccatag
cacgcttgt-cc--c-ctc-tcc-cgtct-cccccaa-ctgccagcactcacattaca--
---tt-----c-gggcctgagcatgcttacgtcatcgataatgc-g-c-tgtt-cagt--
-----------------aagtg--ctttcgct-cagcacagtgga-gattt-ctttt---
-agta---------------------a-tatca-ttt-gatatgcagtgacacgcagccg
ta------------cagatcagacacttttgacattca-taaacaatcat--a-gagtcc
tcgtgctgcaggaattaagaggtttgctaaag---------------gtgc--agtgagg
ggtttgcgtctttaataatctacg-cag-tttgtgttcattgaacag-t-aagaatgatt
--aataaatcattatcaaac-agtcccgt-aaaagtcacgtctcgtctttaatttt-g-g
-gctctggcgccctttgcacacacac-tataagcgtaccgcg-ccaaagcccaagtgaac
cgcactctggcacacctcttccaaccgggcca-ggctggccaag-tgaaccgtgcc-tga
g-------tcagaacactcacactt-attaaacgatcc-agg--aaacgg----------
-gcctgggcacggttcggatagc-atagca-tgagta-----------------------
------------------------------------------------------------
------------------
>HarbingerN1_DR|40912
---------------gggcatacttaaactatgaagag-ttgccttgaaccgggccacgg
cacgcttgt------------cc-cccct-cccccaa-cagcccgcactcacattaca--
---at-----c-aggcctgggcaaacttccgacatcgatgatgc-g-c-agtt-aagt--
---------a-ga---ggagcg--ctctcgct-cagcacagtgga-gattt-cttca---
-gttatat-cg---t---------t-aaagtcg-ttt-gatatgcgttgacacgcagtca
aatattttgccgaacagatcagccacttttgatgcaca-ttagaggttat--a-ggctca
---------------taggaggtttgctgaatgt---gaagctt-tggtgc--a------
------------------------------------------------------------
------------------------------------------------------------
------------------------------------------------------------
------------------------------------------------------------
------------------------------------------------------------
------------------------------------------------------------
------------------------------------------------------------
------------------
>HarbingerN1_DR|40913
------------------cgtactcacactatgtacag-ttgccttgaaccgggccaaag
cacgcttgt-cc--c-ccc-tcc-cgtct-cccccga-cggcctgcactcacagtaca--
---tt-----c-gggcctgggcacgcttactttatcgatgctgc-g-c-tgtt-caat--
-------------------------------t-taacagaagaga-----------a---
-gctatat--------------------------------tgatcggtgacacatagtca
aaaattt-actgaacagatcctccacttttggccctta-taaacaatcat--a-aagtcc
tcgtgctgcaggaattaggaggttgctgaagggc---gcagctg-tcgtgc--agtgagg
ggtttgcgtctttaataatctatgacag-tttgctttcattgaacag-t-aagaatgatt
--aattaatccatatctaac-agtccctt-aaaagtcatgtctcgctttctgtttc-g-g
-gcttaggcgcgttttgcactcacac-tataagcgtacctcc-ccaaagc----------
---------------------------------------ccaa---------------ga
gc-ccgattcagcacactcacactt-ctcaaacgatcc-gtg--aatcag----------
-gcctgggcaaggttcggatagc-atagtg-tgagtaggccc------------------
------------------------------------------------------------
------------------
>HarbingerN1_DR|40914
------------------------------------------------------------
------------------------------------------------------------
------------------------------------------------------------
------------------------------------------------------------
------------------------------------------------------------
------------------------------------------------------------
------------------------------------------------------------
------------------------------------------------------------
---------------------------tt-aaaagtgatgttgcatctttagtttc-g-c
-gctcaggcactctttgcactcacac-tacaagcgcaccgct-ctaaaacccagctgaac
cgcactctggcacacctcatccaaccgggccagggccggccaa-ctgaaccacgcc-tga
gt-atgatatagagcactcacacttg-tccgggaaatgtgggtcaaac-----------a
tgcctcggcactgttcggatagc-ctagtg-taagtacacccatttgcttagggggcagc
tgacgtgcaacgagggggttgtatcagtttgcgttcataagagtgattaaaattgaaact
gtacaatgtagattgctt
>HarbingerN1_DR|40915
---------------ggctgtactcacactaaacactg-ttgcattgaactgggcctgg-
tagggcccc-ct--c-ccc--ag-cctt--------------------------------
t-tttaccttccgagcttgagcatgcttatatcatcgatgatgt-gac-tgtt-aagtt-
a----ag--atga---gaatcg--ctcttacc-cagtac---------------------
------------------------------------------------------------
------------------------------------------------------------
------------------------------------------------------------
------------------------------------------------------------
------------------------------------------------------------
------------------------------------------------------------
------------------------------------------------------------
------------------------------------------------------------
------------------------------------------------------------
------------------------------------------------------------
------------------
>HarbingerN1_DR|40916
------------------------------------------------------------
------------------------------------------------------------
------------------------------------------------------------
------------------------------------------------------------
------------------------------------------------------------
------------------------------------------------------------
------------------------------------------------------------
-----------------aactacgatag-tttgcatatattgaacag-t-agaaatgatt
--aataaatccatatgaaac-catctctt-aaaagtcacgtcttgctttcagtttc-g-g
-gcttagacgcgttttgcactcacac--acaagcgtaccgtg-ctaaagcccaagtgaac
cgcgcacaggcacaccttttccaactgggccagggccagctatg-tgaaccctacc-gga
gc-ctgattcagcgcactcacactt-ctcaaatgatcc-ggg--aaacag----------
-gcctgggcacggttcggatagc-atagtg-tgagaggccc-------------------
------------------------------------------------------------
------------------
>HarbingerN1_DR|40917
---------------gggtgtactctcactatgtactg-ttgccttgaaccgggccaaag
cactcttgt-cc--c-ctc-tcc-cgtct-cccccaa-cggcccgcactcgcattaca--
---ta-----c-gggcctgggcacgcttatgtcatcgatgatgc-g-c-tgtt-cggt--
-----------aa---gaagca--c-cttgct-cagcacagtgga-gattt-cttca---
-gttatat-catcgt---------tta-agtca-ttt-gatatgcagtg--acgcagtaa
aatatttcgccaaacagatcagccacttttcacgctca-taaacagtcat--a-aagtcc
tcatgttgcaggaaataggaggtttgctgaagat---gcagctt-tcgtgc--agtgagg
ggtttgcgcttttaataatctacgacaa-tttttgttcattaaactg-t-aagaattatt
--aataaacacatatgaaac-agtccctt--aaagtcacatctcactttcagtttc-g-g
-gctttgg----------------------------------------------------
------------------------------------------------------------
------------------------------------------------------------
------------------------------------------------------------
------------------------------------------------------------
------------------
>HarbingerN1_DR|40918
------------------------------------------------------------
------------------------------------------------------------
------------------------------------------------------------
------------------------------------------------------------
------------------------------------------------------------
------------------------------------------------------------
------------------------------------------------------------
----------------------------------------------------gaatgatt
--aataaatccatatgaaac-agtccctt-aaaagtcatgtctcgctttcagtttc-g-a
-gctttgccgaattttgcactcacaa-tacaagcctaccgcg-tcaaagcccaagtgaac
cgcgctcaggcccacctcttccaacagggccagggccagccaag-tgaaccgtgcc-tga
gc-tcgattcagcgcactcacactt-cttaaacaatcc-agg--aaacgg----------
-gcctgggcccgtt----------------------------------------------
------------------------------------------------------------
------------------
>HarbingerN1_DR|40919
---------------gggcatactgacactttgtacag-ttgccttgaagcgggccaaag
cgcgcttgt-cc--c-ccc-tct-cgtct-cccccga-cggcccgcactcacattaca--
---tt-----c-tagcctgggcacgcttacgtcaccgatgatgc-g-c-tgtt-cagt--
---------a-a-------gcg--ctctcgct-cagcacagtgga-gattt-cttta---
-gttaaat-ca---c---------ttt-agtca-ttt-gggatgcagtgacacgcagtaa
aatatttcgccaaacagatctgccacttttgacattca-taaacaatcat--a-aagtcc
ttgagctgaaggaattaggaggtttgctgaaggt---gcagctg-ttgtgc--agtgatg
ggtttgcgtctttaataaactacggcag-tttgcgttaattgaacag-t-aagaatgatt
--aataaatccatatcaaac-agtccctt-aaaagtcacatctcgctttgagtttc-g-g
-agtcagtcacgttttgcactcacac--aaaagcgtaccgcg-ccaaaggccaagagaat
cgcactcaggcacacctcttccaaccaggctagggcgggccgag-tgaaccgtgcc-tga
gc-ccgattcggagccctcacactt-ctcaaacgatct-ggg--aaacgg----------
-gcctgggcacggttcagatagc-ataacg-caagtaggccc------------------
------------------------------------------------------------
------------------
>HarbingerN1_DR|40920
---------------gggtgtactcacacaatgtacag-ttgccttgaaccatgccaaaa
cacgcttgt-cc--c-ccc-acc-cttct-cccccaa-ggacctgcactcaca-------
------------------------------------------------------------
-------------------------------t-cagcccagtcaa-gattt-cttta---
-gttatat-ta---t---------ttt-agtcg-ttt-gacatgcagtaacactcaatta
aatatttcctctaacagatcagccacttttgatgctca-tagataatcat--a-aagtcc
tggtgctgcaggtattaggaggtattaggaggcg---ttagtat-tagagt--attagga
gg------cctttaataaactacgacag-cttacattcattcaacag-t-aggaatgatt
--aataaatccatatgaaac-agtgcctt-aaaagtcatgtcttgtcttcagtttc-c-g
-gctcaggcatgttttgcaatcccac-tacaagcgtaccacg-tcaaagcccaagtgaac
tgagttttggcacacctcttccagccatgcaagggctggctaaa-tgaaccgcgcc-tga
gc-ctgattcagagcactcacactt-ctcaaacgaacc-ggg--aaacac----------
-gcctgggcacagttcggatagc-atagtg-tgagtgcgctc------------------
------------------------------------------------------------
------------------
>HarbingerN1_DR|40921
------------------------------------------------------------
cacgattgt-cc--c-ccc-tcc-cgtct-tccccga-tggcccgcactcacattaca--
---tt-----c-gggtctgggca-------------------------------------
----------------------------cgct-taggaaactaag-gattt-cttca---
-gttatat-ca---c---------ttt-agtca-ttt-gatatgcagtgacacgcagtca
aatatttcaccgaagagatcagccacttttgacgctca-taaacaatcat--a-aagtcc
tcgtgttgcaggaattaggaggtttgctctaggtc-ca--gctg-tggtgc--agtgagg
ggtttgcatctttaatttactacgacagttttgtgttcattgaacag-t-aagaatgaat
--aataaatccatataaaac-agtccctt-aaaagttacgtgtcgctttcagtttc-a-g
-gctcaggctggttttgcactcacac--acaagcgtaccgcg-ccaaagtccaagtgaac
cgc----------------------------------------------------c-tga
gc-caaattcagagcacttacactt-ctcaaactatca-gag--aaatgg----------
-gcctgggcacggttcgaatagc-atagtg-tgaatgcgccc------------------
------------------------------------------------------------
------------------
>HarbingerN1_DR|40922
------------------------------------------------------------
------------------------------------------------------------
------------------------------------------------------------
------------------------------------------------------------
------------------------------------------------------------
-----------------------------------tca-ttaacaatcat--a-aagtcc
tcatgctgcagatattag-----------------------------gtgc--agtgagg
ggttagcatctttaataatctatgatac-tttgtgtttattaaacag-c-aagaatgatt
--aataaatccatatgaaac-agtcccgt-aaaagtcacgtctcgtcttcagtttc-g-a
-actctggctcgctttgcactcacac-tataagcatacagcg-catgagcccaagtga--
-------------acctcttttaacttggccagggccaaccaag-tgaaccgtgcc-tga
gc-ccgattcagagtactcaccctt-ctcaaacaatcc-g--------------------
------------------------------------------------------------
------------------------------------------------------------
------------------
>HarbingerN1_DR|40923
-----------------gcatactcacacaaggtacag-ttgccttgaaccaagccaaag
cgcgattgt-tt--c-cct-tcc-c-tca-cccccga-cggcctgcactcatactaca-t
tt--tgccttccaaacctgag----cacatgtcatctatgatgc-gac-tgtt-cagtt-
taaca-g--aaaa---gaagtg--ctctcgct-tagcacagtaga-gatt-gcttta---
-gctatat-ca-------------ttttaattg-ttt-gggatgcagtgacacacagtca
agtattttgccaaacagatccacaacttttgacactca-taaataatcac-ca-aaatca
tcatcctaaatgcattaagaagtttgctgaaggtg---cagctga-catgc--agtgagg
aggttacgtctcttataaactacagcag-tttgcgttcattgaccaa-t-aagaatgatt
--aataaatccatatgaaac-aatcactt-ataagtgacgttgtgtcttcagtttt-a-g
-gctcaagtccgctttgcactcatac-tacaagcataccgca-ccaaagccccaccaaac
cacactttggcacacctctttcaaccgggccagggccagccaa-atgaaccgtacc-tgg
gc-ccgatacggagcacttacacttc-tcaaacaaact-ggg--aaac-----------g
ggcctaggcacagttcagacagc-atag--------------------------------
------------------------------------------------------------
------------------
>HarbingerN1_DR|40924
------------------------------------------------------------
------------------------------------------------------------
-------------agcctgtgcacgcttacatcatcaatgatgc-g-c-tgtt-cggt--
-----------aa---gaagcg--cccttgct-cagcacagtgga-gattt-cttta---
--ttatat-tg---t---------tt-aagtgg-ttt-gggatgcagtgacatgcagtgc
aatattttgccgaacagatcagccacttttgacgctca-taaacaatctt--a-aagtcc
tcgtgctgcaggaattaggaggtttgctgaaggtg---cagctg-tcgtgc--agcgagg
ggtttgcatctttaataatctacaacag-tttatgttcac--------------------
----------------atac-agtctctt--aaagtcatgtctcatcttcagtttc-a-g
-gctcagatgcgctttgcactcacac-tacaagcgtaccacgg-caaagcccaagtgaaa
cacactctggcacacctcttccaaccaagtca----------------------------
------------------------------------------------------------
------------------------------------------------------------
------------------------------------------------------------
------------------
>HarbingerN1_DR|40925
---------------gggcatactagcacaatgtacag-ctgtcttgaactgggccgaag
cacgcttgt-cc--c-ccc-tcc-cgtct-ccctcga-cggcccacactcatactgct--
---tt-----c-gggtctgaacatgcttatgtcatcgatgatgc-g-c-tgtt-cagt--
---------aag--------cg--ctcttgct-caacaaagtgaa-gatt---acta---
-gttatat-cg---t---------ttt-agtca-ttt-gtgatgcagtgacaca------
--------gtcaaatagatcagccacttttgacgctca-gaaataatcaa-aa-aagtcc
tcgtagtgcaggaattaggaggtttgctaaaggt---gcagctg-tcatga--agtgagg
ggtttgcgcctttaataatcttcaacag-tttgcgttcattgaatag-t-aagaatga-t
--aataaactcacatgaaac-agtccctt-agaagtcacgtctcgtcttcagtttc-g-g
-gctcaggcgtgctttgcactcacac-tacaagtgtactgcg-tcgaagcccaattgagc
cgcgctctggcaca-ctattccaaccgggccagggccgaccaac-tgaaccatgcc-tga
gc-acgattcagagcactcacactt-cttaaatgatcc-ggg--aaacgg----------
-gcctgggcactgttcggatagc-atagtg-taagtacgccc------------------
------------------------------------------------------------
------------------
>HarbingerN1_DR|40926
---------------gggtgtactcacacttggtacag-ttgccttaaaccgtgccgaac
cacgattgt-cc--c-cca-tcc-cctct-cccctga-aggcctgcactcttactgta-t
tt--tgccttccgggccggggcacgcttatgtcatcgatgatgt-gag-tgtt-cagtt-
aaaca-g--aaga---gaagtg--ctctcgct-cagcacag-gga-gctt-gcttta---
-gttatat-cg-------------ttttagtca-ttt-aggatgcagtgacacgcagtca
aatatttcaccaaactgatcctcaaattttgatgctca-taaatgttcat-aa--agctc
tcgaactgcaggttttaggaggtttcctgaagatg--acagctgt-tgtgc--agtgagg
ggttttcgtctttaatgaattacgaaag-tttgcattcattaaacag-t-aagattgatg
--aataaattcgtttgaaac-tgtcgctt-aaaagtgatgttgcatcttcagtttc-g-g
-gcacagccgcgctttgcagtcacac-tataagtgtaccgca-ccaaaacccaaccaaac
cgcgctctggcacacctcttccaactgggctagggccagccaa-ctgaaccatgcc-tgg
gc-ctgattcgga------acacttg-tcaattgaacc-agg--aaat-----------g
cgtctgggcacagttcagatagc-atagtg-tgagtgcaccc------------------
------------------------------------------------------------
------------------
>HarbingerN1_DR|40927
---------------gggtgtactcacactaggtacag-ttgccttgaaccatgccgaag
-----------------cc-tcc-cctct-cccccga-cgggctctactcaaactgca--
-ttttgccttcagagccgaagcacacttacgccattgatgatgt-gag-cgtt-cagtt-
taacag---aaga---gaagcg--ctctcgct-cagcacagtgga-gatt-gcttca---
-gttatat-tg-------------atttagatg-ttt-gggatgcagtg--acacagtca
aatattttgccgagcagatccacatcctttgaaaatca-taaattatctt-ga-atgtca
ttgtgctgcacgtattaggaggtttgctgaaggt---tcagctga-cgtgc--agtaagg
ggttttcatctttaataaacaacgacag-tttgtgttcatagaaaag-t-aagaatgatt
--aataaatccatatgaaac-agtccctt-aaaagtgatgctgcatcttcagttat-g-g
-gatcaggtgtgctttgcactc--------------------------------------
---------------------------------------------tgaactgcgcc-ttg
gc-ctgattttgaggccttacacttg-tcaaacgaacc-ggg--aaac-----------a
tgcctgggtatggttcgggtagc-ctagtg-taagtgcaccc------------------
------------------------------------------------------------
------------------
>HarbingerN1_DR|40928
------------------------------------------------------------
----------------------------------------gcctgggcaca---------
-tttggatagcctagtgtgagtgcactcaagaggt-------------------------
---------------------------tcact-catcaaagcgaa-catt-gct-ta---
-gttatag-cg--ttttgtattt--tttagtcg-ttt-gcaacgcagtgacacacagtca
aatattttgctgaacatatccacaacttatgacactca-taaatgttcat-aa-aaatca
tcgtgctgcaggtattaataggtttgctgaa-g--gtgaagctga-cgtgc--agttagg
ggtatgcatctttaataaactatgacag-tttgcattcattgaa------aagaaagatt
--aataaatccatataaaaaccgtccctt-aaaagtgacgttgcgtcttcagtttt-g-g
-gttcaggcacgctttgcactccaac-tacaagcgt------------------------
-------------acctctcca---------------acctaaa-cgaa-----------
------------------------------------------------------------
------------------------------------------------------------
------------------------------------------------------------
------------------
>HarbingerN1_DR|40929
----------------ggcgtactcacactatgtatag-ttgccttgaaccgggccaaag
cccgcttgt-cc--c-ccc-tcc-tgtct-cccctga-tgacccgcact--cattacg--
---tt-----c-gggcctgggcacgattacatcattgatactgc-g-c-tgtt-cagt--
-----------------aagag--ctctcgtt-cagcacagtgga-gattg-cttta---
-gttata-----------------------------------------------------
------------------------------------------------------------
------------------------------------------------------------
------------------------------------------------------------
------------------------------------------------------------
------------------------------------------------------------
------------------------------------------------------------
------------------------------------------------------------
------------------------------------------------------------
------------------------------------------------------------
------------------
>HarbingerN1_DR|40930
-------------------g--------t------c-g------------------aaat
catgattgtacc--tgcccatcc----ctgcccctaa-tggcctgcactcacactgcgt-
--tttgccttctgaacctgagcacacttacatcatcgataatgc-aac------------
------------------------------------------------------------
------------------------------------------------------------
------------------------------------------------------------
------------------------------------------------------------
------------------------------------------------------------
------------------------------------------------------------
------------------------------------------------------------
------------------------------------------------------------
------------------t--gttta-tttaacaggaa-gag--aagt------------
-----gggcacggttcggatagc-atagtg-taagtgcaccc------------------
------------------------------------------------------------
------------------
>HarbingerN1_DR|40931
---------------gggcgtactcacactatttacag-tttccctgaactaggccaaag
cacgcttgt-cc--c-ctc-tcc-cgtct-cccccga-cggccagcactcacattaca--
---tt-----c-aggcctgggtgcgcttacatcatcgatgatgc----------------
---------------------g--cctttgct-cagcacagtgaa-gattt-cttta---
-gttttat-cgg--t---------t-t-agacg-ttt-gggatgcggtgacacacagtct
aatatttcaccgaacagatcagccacttttgacgctca-taaacaatcat--a-aagtcc
tcgtgccgcaagaattaggaggtttgctgaaggt---gcagctg-tcgtgcacagcaaag
agtttgc-----------tctacgacag-tttgtgttcattgaacag-t-aggaatgatt
--aataaatccatatgaaac-agtcccgt-aaaagtcacgtctcatcttcagtttt---g
-gctcaggtgcattttgcactcacac--acaagcgtaccgcg-ccaaagctcaagtgaac
---------------------------------------------------------cga
gc-ccgattcagagcactcacggtt-ttcaaacgatcc-ggg--aaacag----------
-gcctgggcacggttcggatagc-gtattg-tgagtaggc--------------------
------------------------------------------------------------
------------------
>HarbingerN1_DR|40932
-------------ttcggagcactcacatttgtcaaac-gaaccgggaaacgtgcctggg
catggtt---------------------------cag-gtagcttagtgtgag-------
----taacccccgaacctgagcaggcttacattattgatgatgc-gac-tgtt-cagtt-
taacaga--aaga---gaagcg--ctctcgct-tagcacagtgaa-catt-gcttta---
-atcaaat-tg-------------ttttagtcg-ttt-aggatgcagttacatgcagtca
aacattttgacaaacagattcacaacttttgacgctca-taatttatcat-aa-aagccc
ttgtgctgcatgtattaggaggtttttaggaggtg---aagt--------------gtgg
ggtttgtgtctttaataaactacaacag-cttgtgttcattgaaaag-t-aagaatgatt
--tataaatccatatgaaac-agtctctt-aaaaatgatgttgcatctttaatttc-g-g
-gctaaggcgtgctttg-cattgcgc-tataagcataccacg-ccaaagcccagctaaaa
cacgctctggcacacatctttcaactgggccagggtc-----------------------
------------------------------------------------------------
------------------------------------------------------------
------------------------------------------------------------
------------------
>HarbingerN1_DR|40933
------------------------------------aggttgct--gaagtg----caag
agggtttgt--c--------t------tta------------------------------
------------------------------------------------------------
------------------------------------------------------------
------------------------------------------------------------
------------------------------------------------------------
----agtaca--------------------------------------------------
------------------actaggacag-tt-gct----ttgaaccgttgaagcaccatt
g-------ttc--------c----cct-t-----------cc----c-----tctc----
--cctagaccc-c--tgcactcacact-------gcat----------------------
------------------------------------------------------------
------------------------------------------------------------
------------------------------------------------------------
------------------------------------------------------------
------------------
>HarbingerN1_DR|40934
------------------------------------------------------------
------------------------------------------------------------
------------------------------------------------------------
------------------------------------------------------------
------------------------------------------------------------
----------------------------------------------------a-aagtca
tggtgctgcaggaattaggaggtttgctgaaggt---gcagctg--tgcgc--attgagg
ggtttgcttctttaataaactacgacag-tttgcattcattgaccag-t-aagaacgatt
--aattaataaataaaaaac-ggtccctt-aaaagtcacgtctcgctttcagtttc-g-a
-cttaggccgaaact---------------------------------------------
----------cacacctcttccaaccgggccagggccggccatg-tgaaccgtgcc-tga
gc-ccaattcagagcactcacactt-ctcaaacgatcc-ggg--aaacgg----------
-gcctgggcacggttcggatagc-atagtg-tgagtaggccc------------------
------------------------------------------------------------
------------------
>HarbingerN1_DR|40935
------------------------------------------------------------
--------t--c--------ttca---ct-cccctga-cggtctgtattcccattgcat-
-tttaatgttccgggctggagcacgcttgcgtcatt------------------------
------------------------------------------------------------
------------------------------------------------------------
-----------------------tac--ctgcaattta----------------------
----------------------tttgcaaaaaag--------------------------
------------------------------------------------------------
------------------------------------------------------------
------------------------------------------------------------
-------------------------tggg--a-----aga-aa-----------------
------------agcact-tcact------------------------------------
------------------------------------------------------------
------------------------------------------------------------
------------------
>HarbingerN1_DR|40936
------------------------------------------------accgggcagaag
cac-ttgtc-cc--c-cct--cc-tgtct-tccccaa-ttgcctgcactcacgc------
--------------aattacgcacgcttacg-----------------------------
---------aag--------cg--cttttgct-cagcacagtgga-gattt-ctttc---
-gttatat-cg---t---------ttt-agtca-ttt-gagatgcagtgacatgcagtca
aatattttgtttaacagatcagccaattttaacgctca-taaacaattct--a-aattac
tcgtgctgcaagaattaggaggtttactaaaggt---gccgctt-aggtgt--agtgagg
ggttagcatctttaataatctacgacag-tttgcgttcattgaacag-t-aagaatgatt
--aataaatccatatgaaac-agtccctt-aaaagtcacgtctcgtcttcagtttt-g-g
-gctcaggcatgctttgcac--acac-tacaagcgtaccgtg-ccttaacccaagggaac
cgcgctctggcacacctcttccaaccgagccagggccggccaag-tgaactgcact-tga
gc-ccatttcagagtactcaggctt-ctcaaatgattc-agg--aaacag----------
-------gcacggttcggaaaac-atagtg-tgagtatgccc------------------
------------------------------------------------------------
------------------
>HarbingerN1_DR|40937
---------------gggcgtactcacacaatgtacag-ttgccttgaactgagcctaag
cctgcttgt-tc--c-ccc-tcc-tgtct-accccga-cggtt-----------------
------------------------------------------------------------
--------------------------------------------------t-cttta---
-gttatat-cg---t---------ttt-agtgg-ttt-gggatgcagtaacacacagtca
aatatttcaccaaacagatccgccacttttgacgctct-taaacaatcat--a-aagtcc
tcgtgctgcagaaattaggaggtttgcagaaggt---acagctg-tcgtgc--agtgagg
gattagcgtctttcataatctacgacag-tttgcgttcatttaacag-t-gagaatgatt
--aataaatccatttgaaac-aatcccat-aaaagttacgtcttgtcttcagcttc-g-g
-gctgaggagcgctttgcactcacgc-tacaagcataccgcg-ccaaagtccaagt----
----------cacacctcttccaactgggccagggctggccaag-tgaaccgtgcc-tga
gc-ccgattcagagcactcacactt-ctgaaatgatcc-agg--aaatgg----------
-gcct-ggcacggtttggatagc-atattg-taagtacgccc------------------
------------------------------------------------------------
------------------
>HarbingerN1_DR|40938
----------------agaatgattaca-tacgtacagtctggcttcagtcgggctggag
c---tttgt-ccaacgctc-tctgcacct-cttccaattgattcgtgctcacattaca--
--cttctcaaccgggcctgggcatgtttacgccgtccctgatgc-g-c-tgtt-cag---
----------------taagcg--cttttgct-cagcacagagga-gattt-ctttg---
-gttatac--------------------agtcg-ttt-gggatgcagtgacacgaagtca
aatatttcgccaaaccgatcagtcatttttgacgctca-taaacaatcat--a-aagtcc
tcgtgctac-ggtcttagg-ggtttgctgaaggta---cagctg-tcattc--agtgagg
ggtttgcgtctttaataacctacgagag-tttg--ttcattgaa----------------
-------------------c-agt-------aaa-----------------g--------
--c-----------------------------------------------c---------
-----t------------------------------------------------------
-----gatt------------------t-----------------a--------------
-------------------ta---------------------------------------
------------------------------------------------------------
------------------
>HarbingerN1_DR|40939
---------------------actcacactatgtacag-ttgccttgaaccaggccaaag
cattgc-----------------------------------------------ttaca--
---tt-----c-gggcctgggcatgcttacgtcatcgatgatgc-g-c-tgtt-cagt--
-----------------aagcg--ctttcttt-cagcacaatgga-gattt-gttta---
-gttatat-cg---t---------tta-agtcg-tat-gatatgcagtgacacgcagtca
aatattt-gccgaacagatcagccacttttgacgctca-taaatgatctt--a-aagtcc
tcgtgctgcagaaattaggaggtttgctgaaggt---gcagctg-tcgtgc--agtgagg
ggtttgcatctttaattatccacgacag-tttgcattcatttaacag-t-aagaatgatt
--aataaatcca------------------------------------------------
------------------------------------------------------------
------------------------------------------------------------
-----gattcagagcacttacactt-ctcaaacgatct-ggg--aaacga----------
-gcctgggcacgattcggagagt-atactg-tgagtacgccc------------------
------------------------------------------------------------
------------------
>HarbingerN1_DR|40940
-----------------gcgtaatcgcactatgtacag-ttgccttgaaccgggataaag
catgcttgt-cc--c-ccc-tcc-cgtct-cctctga-tgacccgcactcacattaca--
---tt-----c-gggcctgggcacgtttaaatcatcgatgatgc-a-c-tgta-cagt--
-----------------aagtg--ctttcgct-gagcacagtgaa-gattt-cttta---
-gttatat-cg---g---------ttt-agtgg-ttt-gggatgcggtgacacgcagtca
aatattttgccgaacagatccgccacttttgacactca-taaacaatcat--a-aagtcc
tcatgctgcaggaattaggaggtttgctaaaggt---gcagctg-tcatgc--agtgagg
ggtttgcctctttaataatctacgacag-tttgcgttcattgaacag-c-aagaatgaat
--aatagatccatataaaacaaatcgcgt-aaaagtcatgtctcttcttcagtttc-g-g
-gcactggtacgatttgtactcacac-tataagcgtactgca-ccaaagcccaagtgaac
cgcgctctggcacacctcttccaaccgggccagggttggccaag-tgaaccatgcc-tga
cc-ccga--------attta----------------------------------------
------------------------------------------------------------
------------------------------------------------------------
------------------
>HarbingerN1_DR|40941
------------------------------------------------------------
------------------------------------------------------------
------------------------------------------------------------
------------------------------------------------------------
------------------------------------------------------------
------------------------------------------------------------
------------------------------------------------------------
---------------------------------------------ag-t-aagaatgatt
--gatgaaatcatatgaaac-agtccctt-aaaagtgacattgcatcttcagtttt-g-g
-gctcaggcgcactttgcattcatac-tacaagcgcactatg-ccaaatcccaactgaac
tgtgctttggcacacctctcctaaacgcaccagggc------------------------
------------------------------------------------------------
------------------------------------------------------------
------------------------------------------------------------
------------------
>HarbingerN1_DR|40942
------------------------------------------------------------
------------------------------------------------------------
------------------------------------------------------------
------------------------------------------------------------
------------------------------------------------------------
------------------------------------------------------aaatca
tcgtgctgcacctataaggtggtttgctaaaggt---------------gc--agcaagg
gacttgcgtctttattaaactacgacag-ttcatgttcattgaacag-t-aagaatgatt
--aataaaatcaaataaaac-agaccctt-aaaagtgatgttgcaacttcagtttt-c-a
-gctctggcacactttgaactcacac-tacaagcgtattgcg-ataaaataccacaagat
accgcac--caaagcccaagcaaactgggccagggccggccaa-ctataccatgcc-tgg
gc-ccaattcggagcacccacacttg-tcaaacgaacc-atg--gaat-----------g
cgcccaggcatggttcgagta---acagtg-taagtgcaccc------------------
------------------------------------------------------------
------------------
>HarbingerN1_DR|40943
---------------gggcgtactcatactaggcacgg-ttgtcttgaa-----------
-----------------cc--tt-ctctc-tccccct-cggcttgcactcacgttgca-t
tgtttgccttcacagcctgagcacgcttacgtc-------atgt-gac-tgtt-cagtt-
taacaga---aga---gaagtg--ctctcact-ctgcacagtgga-gatt-gcttta---
-gttctat-tg--ttttgtattattttaagtga-ttt-gtaatgcgttgatacattgaca
aa-aattttcttaacagatcaaccacctttgaccctca-taaatgtctat-ga-aagtca
tcgtgctgcacgtattaagagctttgctgaa-----------------------------
------------------------------------------------------------
------------------------------------------------------------
------------------------------------------------------------
------------------------------------------------------------
------------------------------------------------------------
------------------------------------------------------------
------------------------------------------------------------
------------------
>HarbingerN1_DR|40944
---------------gggtgtgctcacactaggtacag-ttgccttgaaccgtgccaaag
tgtgctcgt-cc--c-ccc-tcc-actct-cccccaa-cagcctgcactcacactgcc-t
tttttaccttccgagctggagcacgcttgcgtcatcgattatgc-gac-tggt-cagtt-
caacaga--aaga---gaagcg--ctcttgct-tagcacagtgga-catt-gcttta---
-gttatat-cg--ttttgtatca---------g-ttt-gggatgcagtgacgcgcagtca
aatattttgccaaacagatctaccatttttgatgctca-taaattatcat-aa-aagtcc
tcatgctgcaggtattaggag--------------------------gtgt--agtgagg
ggtttgcatctttaataaactatgacag-ttcacgttcattgaaaag-t-aaaaacgatt
--gataaatccatataaaac-agtcccct-aaaagtaatgttgcttcttcagtttt-g-g
-gctaaggtgtgctttgcacttacac-tacaagcataccgcg-ccaaagcccaaatgaac
cgtgctctgg--------------------------------------------------
------------------------------------------------------------
------------------------------------------------------------
------------------------------------------------------------
------------------
>HarbingerN1_DR|40945
-----------------gcatactcacactagctacag-ttgccttgaaccatgaagagg
cgcgattg------------tcc-cctct-cccccaa-cggcctgcactcacattg----
-------cttccgaaccggagcatgcat------tcaatgatcc-aac-tgta-tagtt-
taaca-------a---gaaacg--ctctcgct-cagcacagcgga-catt-gcttga---
-gttatat-ca--ttttgtaatattttaagttg-ttt-gggatgcagtgacatgcagtca
aacattttgccgaacagatcaacaacttttgatgctca-taaattatcat-aa-aagtcc
tcgtgctgccagtattaggaggtttgctaaaggtg--gcagctga-cgtgc--agcgggg
ggtttgcgtctttaataaactatgacag-ttcgcgtttattaaaaag-t-aagaatgaat
--agtaaatctacatgaaac-agtcccttaaaaagtgatgtcgcgtcttcagtttc-a-g
-gcttaggcacgctttgcactcaaac-tacaagcttt-----------------------
--gggcttgtcaaacctcttccaaacaggccagggccagccaa-ctaaaccgcgac-tgt
gc-ccgattttgagcactcacact---tcaaatgaacc-ggg-------------aaacg
cgcctgggcacagttcaaatagc-atag--------------------------------
------------------------------------------------------------
------------------
>HarbingerN1_DR|40946
---------------gggggtactcacactatgtacag-tttccttgaacggggccgcaa
cacgcttta-tc--c-tca-tct-cgtct-cccccaa-cggcccgctctcacattaca--
---tt-----c-gggcatgggcacgcttacgtcatcgatgatgc-a-c-tgtt-aagt--
-----------------aagcg--ctctcact-tagcacagtgaa-gattt-cttta---
-tttatat-tg---t---------ttt-agtcg-ttt-gagatgcagtgacatgcagtca
aatattacgccaaacagatcaaccacttttgacgctca-aaaacaaccat--a-aagtcc
tcgtcctgcaggaattaggaggtttgctgaaggt---gcaactg-tcatac--agtgagg
ggtttgagtctctaataatctacgacag-tttgtgttcattgaacgg-t-aaaaaagatc
--aataattccatatgaaac-aagactgt-aaaagtcacaactcgtcttcagtttc-g-g
-gcttaggcgcgctttgcactcacac-tataagcgtaccgca-ccaaagcccaagtgaac
cgcgctctgaaacacctcttccaaccgggccagagccggccaag-taaaccgtgcc-tga
gc-ccgattcagagcgctcacactt-ctcaaacgatcc-ggg---aacgg----------
-gcctgggcatggatcggctagc-ataatg-tgagtaggctc------------------
------------------------------------------------------------
------------------
>HarbingerN1_DR|40947
---------------gggagtatttacattaggtacgg-ttgt-----------------
---gattgt-cc--c--ca-tcc-cc-tc-tccccct-cggcctgcactcacattgca--
-ttttacc---------------------------------tgc-gac-tgtt-cagtt-
taacagg--aagc---gagtca--ctctcgct-cagcacagtgga-gatt-gcttta---
-gttatat-cg--cgttgtattatttttagtcg-ttt-gggatgaagtgacacgcagtca
aacactttcccgaacagatccaccacttttgatgctca-taaataatcat-aa-aagtcc
ttgtgctgcaggaattaggaggtttgctgaaggtg---------------c--agtgaag
gggt---------aataaactacaacag-tttgcgttcatttaaaat-c-aacaatgat-
------------------------------------------------------------
------------------------------------------------------------
------------------------------------------------------------
------------------------------------------------------------
------------------------------------------------------------
------------------------------------------------------------
------------------
>HarbingerN1_DR|40948
------------------------------------------------------------
------------------------------------------------------------
------------------------------------------------------------
------------------------------------------------------------
------------------------------------------------------------
------------------------------------------------------------
------------------------------------------------------------
-----------------------------------------------------aatgata
--aata-aacacaatgaaac-agtccctt-gtaagtcacatctcgtctttagtt-tag-g
-gcttaggc-----------------------gcataccgtg-ccaaagcccgactgaac
cgtgctctagcac--------------acctcttacc----------aactgggtc-agg
gc-ccgattcagagca-tcacacttc-tcaaacaatct-ggg--aaacag----------
-gcctgagcacagtttggatagc-atagtg-tgagtacaccc------------------
------------------------------------------------------------
------------------
>HarbingerN1_DR|40949
------------------------------------------------------------
------------------------------------------------------------
------------------------------------------------------------
------------------------------------cacagcgaa-tgct-gcttta---
-ggtatat-ag--ttttgtattattttcagtcg-ttt-gggatgcagt-acacacagtca
aatattttgctgaactgatccatcacttttaacgctca-taaatgttcat-aa-aagttc
tcgtgctgcaggtattaggaggtttgctgaaggt---gcagctga-cccgc--agtgagg
ggtttgcatctttaatacactaataaa-------cttcattgaaaag-a-aagaatgatt
--aataaatccatatgaaacgagtccctt-aaaagtcacgtcacgtcttcagtttt-a-c
-catcaggcatgctttgcactcacac-tacaagcgcaccgcg-ccaaagcccaactgaac
cgtgctttatcacacctcttgtaaacgggccagggccggccaa-ctgaatcttacc-tgg
gc-atgaataggagccctcacacttc-tcaaacgagcc-ggg--aaacgggggtcaaatg
tgcctgggcacggttcgaatagc-ctagtg-tgagtacgctc------------------
------------------------------------------------------------
------------------
>HarbingerN1_DR|40950
------------taagagcgcac-----caggctatag-ccaaaccaaaccgtgctttgg
cacacctct-tc--c-aac-tgc-caact-gaacc--gcgcctgggccttatttagagc-
-acttgtcaaatgaaccagggcacgttcggatagcctagtctga-gtg-cacc-cagtt-
tgacagg-----a---gaagcg--ctctcgct-cagcatagtgag-catg-gcttta---
-gttatat-cg--ttttgtattaattttagtca-ttt-gggatgcagtgacacacagtca
aatattttgctaaacagatccaccacttttggcgctcattaaatgatcat-aa-aagtcc
tcgtgctgcaggtattaggaggtttgttgaaggtg--c-agctga-cccgc--agtgagg
gctttgcaccttcaataaactgtgacag-tttgtgttcattgaaaag-t-aagaatgatt
--aataaatccatatgaaac-agtctctc-aaaagtcccatcatgctctcagtttt-g-a
-gctcag-----------------------------------------------------
------------------------------------------------------------
-----------------gcacgctt-----------------------------------
-----------------------------------tgcactca----cagta--------
------------------------------------------------------------
------------------
>HarbingerN1_DR|40951
-----------------gtgtactcacactaggtacaa-ttgccgtgaaacatgccgaag
catgcttgt-cc--c-ccc-ttc-cctct-cccctga-aggcctgcactcacactgca--
tctttacctttcaaaccggagcacgtttacatcatcaatgatgc-gac-tgtt-------
------------------------------------------------------------
------------------------------------------------------------
------------------------------------------------------------
------------------------------------------------------------
------------------------------------------------------------
------------------------------------------------------------
------------------------------------------------------------
------------------------------------------------------------
------------------------------------------------------------
------------------------------------------------------------
------------------------------------------------------------
------------------
>HarbingerN1_DR|40952
---------------gggtgtactcacattaggtacag-ttgtcttgaaccgtgtcaaag
cccgattgt-cc--c-cct-ccc----ct----------ggctaacactcacattgca--
---ttttttac-ggacctgagcacgcttacatcatcgataatga-gac-tgtt-tagt--
--------aacagagagaagcg--ctatcgct-cagcacagtgaac-att-gcttca--t
cgtt-tat-ta---t---------tttcagtca-ttt-gagatgt----acacgcagtca
aatatttcaccgaacagatcagccacttttcacgctca-taaatgatc----a-aagtcc
tcgtgctgcaggtattaggaggtttgctaaaggta----agctga-cgtgc--agtgagg
ggtttgcgtctttaataaactac-acag-tttgctttcattaaa----tta-gaatgatt
--aataaatccatatgaaac-agtctcct-aaaagtcacat-------------------
---------------------c--------------a-------------c---------
----------caca-------------------------------------------t--
-c-------------a--------------------------------------------
-g--t--------tt---------------------------------------------
------------------------------------------------------------
------------------
>HarbingerN1_DR|40953
----------------ggcatactcacactatgcaaag-ttgccttgaaccgggccgaag
cacactttt-cc--c-cct-tcc-catct-tccctga-tggcccgcacacacattgca--
---tt-----c-gcgcctgagcatgcttacttcatcgatgatac-g-c-tgtt-cagtt-
taaca--gta-ga---gaagcg--ctctcact-catcacaatgga-gattt-cttta---
-gttatat-aa---t---------ttt-agtcg-ttt-gatatgcagtgacacaca-tta
aatatttcgccaaacagatcagacacttttgacactca-taaacaatc----a-tagtcc
tcatgttgcaagtattaggagttttactgaaggt---gcagctg-tggtgc--agtgag-
gctttgcgtctttaataacaaacgacag-tttgagttcattgaacag-t-aagaatgatt
--aataaattcacatcaaac-agtgttgt-aaaagtcttgtctt---------------g
-gctcaggcaagctttgcactcacac-----------t-----cctgagcccaagtgaac
cgcactctggaacagcacttccaaccgaaccagggccggccaac-tgaa-----------
-c-ccgattcagagcactcacactt-ctcaaacgatcc-aag--aaacgg----------
-gatttggcacggttcggatagc-atagtg-tgagtgcgccc------------------
------------------------------------------------------------
------------------
>HarbingerN1_DR|40954
------------------------------------------------------------
------------------------------------------------------------
------------------------------------------------------------
------------------------------------------------------------
------------------------------------------------------------
----------------------------------------------------a-aagtcc
tcgtgctgcaggtattaggaggtttcctgaaggt---gcagctg-acttgc--agtgagg
ggtttgcgtctttaataaactccaacag-tttgcgtccattaaacag-t-aagaatga-t
--tgaaacagtctatgaaac-agtccctt-aaaagtgatgtcgcatcttcagtttt-g-g
-gctcaggcgcgctttgcactcacac-tgcaagcataccatg-ccaaagcccaagtgaac
cacgctctggcacacctcttccaacctggccagggccgacca---tgaactgcgcc-tga
gc-ccaattcagagcactcacactt-ctcaaacgaatc-aga--aaacgc----------
-acctgggcattgttcgg------atagtg-tgagtgtgctc------------------
------------------------------------------------------------
------------------
>HarbingerN1_DR|40955
------------------------------------------------------------
------------------------------------------------------------
---------------------------------------------------tt-cagtt-
taacagg--aaga---gaagtg--ctctcact-cagcacagtgaa-catt-gct------
-gtagtat-cg--ttttgtatcatttttagtca-ttt-gggatgcagtgacatgcagtca
aactctttgccgaacagatccactacttttgacgctca-taaacaatc------------
------------------------------------------------------------
------------------------------------------------------------
------------------------------------------------------------
------------------------------------------------------------
------------------------------------------------------------
------------------------------------------------------------
------------------------------------------------------------
------------------------------------------------------------
------------------
>HarbingerN1_DR|40956
---------------gggcgtgctcacactatgtacag-ttgccttgaaccgggtcaaag
cacgcttgt-cg--c-ccc-ttc-cgtct-cccctga-cggcccgcactcacattaca--
---tt-----c-aggcctaggcacgcttacgtcaccgatgctgt-g-c-tgtt-cagt--
-----------------aagcg--ctttcgct-catcacagtggg-gattt-cttta---
-gttatat-cg---t---------tta-agtca-ttt-gatatgcagt------------
aatacacagtcaaacagatctgccacttttgacgctca-taaacaatcat--a-aagcac
tcgtgctgcaggttttaggaggtttgctgaaggt---gcacctg-tggtgc--agtgagg
ggtttgcatctttaataaactacgacag-tttgtgttcactgaaagg-t-aagaatgatc
--aataaatccatataaaac-aattcctt-gtaagtcacgtctcattttcagtttt-g-g
-gcttaggcaca-tttgcactcac-a-cacaagcgtaccacg-ctaaagtccaagtgaac
cacgccctggctcacctcttccaaccaggccagggccggccaaa-tgaactgtgcc-tga
gc-ccgattcagagaactcacactt-ctgaaacgatcc-agg--aaacgg----------
-gtctgagcacagttcggatagc-atatta-tgagtaggccc------------------
------------------------------------------------------------
------------------
>HarbingerN1_DR|40957
---------------gggtgtactcacactatgtacag-ttgccttgaaccgggccgaag
catgcttgt-cc--c-acc-ctc-ctgtg-tccccga-tggcccgcactcacattgca--
---tc-----c-gcgcctgagcacgcttact-catcaatgatgc-c-c-tgtt-cagt--
-----------------aagtg--ctctcgct-ctggacagtgga-gattt-ct------
--tcatat-cg---t---------ttt-aatca-ttt-gatatgcagtgacacgcagtca
a-tatttcgctgaacagatcagccacttttgacgctca-tttacaatcat--a-aa---a
tcatgctacaggaattaggaggtttgctgaaggt---gcagctg-tcgtgc--actaaga
ggtttgcgtcttaaacta----caacag-tttgtgttcattgaacag-t-aagaaagatt
--aataaatccatatgaaac-agtccctt-aaaagtctcgtctt------gctttc-a-g
-tttcaggcgcgcttcgcactcacac-tacaatcg-------------------------
------------------------------------------------------------
------------------------------------------------------------
------------------------------------------------------------
------------------------------------------------------------
------------------
>HarbingerN1_DR|40958
------------------------------------------------------------
------------------------------------------------------------
------------------------------------------------------------
------------------------------------------------------------
------------------------------------------------------------
aatcttttactggacagattcaccacatatgacgctcattaaa--attact--taaattc
tagt-ctgca-atataaggaagtttgttgaaagta--tcagctga-cgggc--ag-aagg
ggttcaggtctttaataaagtacgacaa-tttaagttcatctaaaat-t-aagaatga-t
-taataaatacatttgaaac-agtccttt-aaaaattacgtagcatcttcagtttt---g
tgttcaact-------------------------------ta-ctaaagcccaactgaac
agagctctggcacacctcttacaaccgggccaggggcagccaac-tgaaccgcgcc-cag
gt-gtgattcggagcattcacacttg-tcaaacgaact-tgc--aaatgagggtcaaaca
tgctcgggcatagttcggatagc---tatg-tgagtacac--------------------
------------------------------------------------------------
------------------
>HarbingerN1_DR|40959
---------------gggcgtactcacactatgtacag-ttgccttgagccatgctgaag
catgcttgt-cc--c-ccc-tcc-cctct-atctcca-cggcctgcactcacattgca--
---tc-----c-gagccggagcacgctta-------------------------------
------------------------------------------------------------
------------------------------------------------------------
------------------------------------------------------------
------------------------------------------------------------
------------------------------------------------------------
------------------------------------------------------------
------------------------------------------------------------
------------------------------------------------------------
------------------------------------------------------------
------------------------------------------------------------
------------------------------------------------------------
------------------
>HarbingerN1_DR|40960
---------------ggccgtactcacactatgtacag-ttgccttgaaccaggcaaaag
cacgcttgcccc--c-cct-ccc-atctc-aacccga-cgggccgcactcacattaca--
---tt-----c-gggcctaggcatcaatgctgcat--------------tgtt-cag---
----------------taagcg--cttttgct-cagcacagtgga-gattt-cttta---
-gctatat-tg---t---------tta-agtcg-ttt-gatatgcagtgacacgcagtca
aata-tttactgaacagatccaccacttttgacgctca-taaacaatcat--g-aagtcc
tcgtgctgcaggaattaggaggtttgctgaaggt---gcagctg-tcatgc--agtgagg
ggtttgcattgtttaa--------------------------------------------
------------------------------------------------------------
------------------------------------------------------------
------------------------------------------------------------
------------------------------------------------------------
------------------------------------------------------------
------------------------------------------------------------
------------------
>HarbingerN1_DR|40961
------------------------------------------------------------
------------------------------------------------------------
------------------------------------------------------------
------------------------------------------------------------
------------------------------------------------------------
------------------------------------------------------------
------------------------------------------------------------
------------------------------------------------------------
---------------------------tt-aaaagtgacgttgcgtcttcaggttt-g-t
-gctcagacatgctttgcactaacac-tacaagcgtaccgca-acaaagcccaaccaaat
tgcgctctggcacacgttttttaacaaggccagggcaggacaa-ctgaattgcacc-agg
gc-ctgatttggagca--------------------------------------------
------------------------------------------------------------
------------------------------------------------------------
------------------
>HarbingerN1_DR|40962
---------------gggtgtactcatactaggtacgg-ttgccttaaactgtgccgaag
cgcgcttgt-cc--c-ccc--------ct-cctccga-cagcttgcactcacactgca-t
tttttacctttcgagccagaccacgcttacgtcatttatgatgc-aac-tgtt-ctgtt-
taacag---taga---gaagcg--ctctcgct-cagcacagtgga-cgtt-gcttta---
-gttaaat-tg--ttttgtatca-gtttagtcg-ttt-gggatgcagtgacacacagcca
aatattttgccggacagatccatcacttttgacgctta-taaataatcat-aa-aagtcc
tcgtgctgcagatattaggaggtttgctgaagatg---cagctgt-tgtgc--agtgagg
ggtttgcatctttaacaaactatgacag-tttgtgttaattataaag-t-aagaatgatt
--aataaatccatatgaaac-agtccctt-aa----------------------------
------------------------------------------------------------
------------------------------------------------------------
------------------------------------------------------------
------------------------------------------------------------
------------------------------------------------------------
------------------
>HarbingerN1_DR|40963
------------------------------------------------------------
------------------------------------------------------------
-------------agcccgagtatgcttacgtcatcgatgatgc-gac-tgtt-cagtt-
taagag---agga---gaagcg--ctctcgct-cagctcagtgga-catt-gcttta---
-gttatat-tg--ttctgttttattttcagttg-ttt-tggatgcaatgagt--ttttaa
tgatgataaatgatcatttag------------------------------------ttg
tcgtgctgcaggtattaggaggtttgctgaagg--t-gtagctga-tgtgc--agcgagg
gctttgtgtctttaataaactacaacag-ttcatgttcactgaa------aaaaattatt
--aataaatccatatgaaa-----------------------------------------
------------------------------------------------------------
------------------------------------------------------------
------------------------------------------------------------
------------------------------------------------------------
------------------------------------------------------------
------------------
>HarbingerN1_DR|40964
------------------------------------------------------------
------------------------------------------------------------
------------------------------------------------------------
------------------------------------------------------------
------------------------------------------------------------
------------------------------------------------------------
-------------attaggaggtttcctgaaggtg---tagctga-tgtgc--agtgagc
tgtttgcgtctttaataaactacgacag-tttgtgtgcattgaatag-t-aagaatgatt
--aataaatccatatgaaac-agtctcct-aaaggtgatgttgcgtcttcagtttc-a-g
-gttcaggcgcgctttgcactcacac-tacaagcataccacg-ccaaaagacaagtgaac
cgcactctggtacaccttttccaaccaggccaaggcgggccaa-ctgaactgcgcc-tga
gc-ccgtttcagaaatctcacacttc-acaaacaaatc-ggg--aaac-----------g
cgcccgggcacagttcggatagc-atagtt-taagcgcaccc------------------
------------------------------------------------------------
------------------
>HarbingerN1_DR|40965
---------------gagcgtgctcacactatgtacag-ttgccttgaaccgagacgaag
cacgcttgt-cc--c-ccc-tcc-cgtct-cccctga-cggcccgcactcgcattgca--
---tt-----t-gcgcctgggcatgcttacatcatcgatgattc-g-c-tgtt-cagt--
--------tt-aa---gaagcg--ctctcgct-cagcacagtgga-cattt-ct------
--ttattt-tg---t---------ttt-agtgg-ttt-gggatgcggtgacacgcagtca
aatattttgccaaaccgatcagccacttttgacgctca-taaacaaccat-----agtcc
tcctgctgcaggaatcaggaggtttgctgaaggc---gcagctg-tggtgc--agtgagg
ggtttgcgtctttaataacctacgacag-tttgtgttcatggaattg-t-aagaatgatt
--gataaatcgaca-gaaac-agtccctt-aaaagtcacgtctcgtctttggtttc-a-t
-gttctggtgcgctttgcact---------------------------------------
------------------------------------------------------------
------------------------------------------------------------
------------------------------------------------------------
------------------------------------------------------------
------------------
>HarbingerN1_DR|40966
---------------gggtgtactcgcactatgcacag-ttgccttgaactgggccgaag
cacacttgt-c-------------------cccctga-cagccctcactcaatttgca--
---tt-----c-gggcctgagcacacttacattgtc--taatgc-g-c-tgtt-cagc--
---------aaga-----atcg--ctctcgct-cagcacagtgga-gatgt-cttta---
-gttatat-cg---t---------ttt-agttg-ttt-gagatgcagtgacactt--tca
--tattttgctgatcagatcagccacttttgacgctct-taaacaatcat--a-aagtcc
tcgtgctgcagaaatttag--gtgtgctgaaggt---gcagctg-tcgtgc--agtgagg
ggcttttgtctataataatctacgacag-tttgcgtttattaaacag-t-aagaatgatt
--aataaatccatatcaaac-agtctcct-aaaagtcatgtctcgtcttcagtttt-t-g
-ggtctggcgcgctttgcactcacac-tacaagtgtattgtg-cctgagcccaagtgaac
cgcactctagcacacctcttccaacccgcccagggccagccaag-taaaccgtgca-tta
gc-ccgattcaaagcactcacactt-ctcaaacgatct-gag--aaacag----------
-gcctgggcacggttcagattgc-atagtg-tgagtaggctc------------------
------------------------------------------------------------
------------------
>HarbingerN1_DR|40967
---------------gggcgtactcacactatgtacag-ttgccttgaagcgggacgaag
gacgcttgc-cc--c-ccc-tct-cgtct-cccccga-cagcccgcacttacat------
----------c---------gcacccttacgtcatcaatgatgatg-c-tgtc-tagt--
-----------aa---gaagcg--ctctcgct-cagcacagtgca-ga--tgcttta---
-gttatat-cg---t---------ttt-agtcg-ttt-gggatgcggtgacacgcagtca
aatatttcgccgaacaaatcagccacttttgatgctca-taaacaatcat--a-aagtc-
----------ggaattaggaggtttgctaaag----tgcggctg-ccgtgca--------
-------gtctttaataatctacgacag-tttgcgttcattaatcag-t-aagaatgatg
--aataaatccatatcaaac-agtctcgt-taaagtcacgtctcctcttcagtttc-g-g
-gctcaggcgcactttgc--------------------------------ccaagtgaat
cacgctctggcacacctttttcaaccgggccagggtcagcaaag-tgaaccatgcc-tga
gc-ccgattcagagcactcacactt-ctcatacaatcc-agg--aaatgg----------
-gcctgggcacggtcgggatagc-atagtg-tgagtacgc--------------------
------------------------------------------------------------
------------------
>HarbingerN1_DR|40968
---------------gggcgtacttacactatatacag-ttgcctcgaaccaggccaaag
cacgattgt-ca--c-cct-tcc-cgtct-cccccta-cagcccgcactcacattaca--
---at-----c-aggcctgggcatgcttacgtcatcgatgctgc-g-c-tgtt-cagt--
---------a--------aggg--ctctcgct-catcacagtcaa-gattt-ctcta---
-gttatat-cg---c---------ttt-agtcc-tt-agggatgcggtgacacgctgtca
gatatttcgccgaacagatccgccacttttgacgctca-taaacaatcat--a-aagctc
tcgtgctgcaggaattaggaggtttgctgaaggt---gcagctg-tcgtgc--agtgagg
ggtttgcatctttaataaactacagcag-tttgcgttcactgaacag-t-aagaatgatt
--aataaatccatatgaagc-agtccctt-aaaaatcacgtcttgctttcagt-----ca
ggctttgccacgttttgcaatcacac--acaagtgtaccgcg-ccaaagcccaagtgaac
cgcgct---------------------------------------------------ctg
---------------gcacacctct-ttaaaccaggcc-agatgaactgt----------
-gcctgagcccgattcagagc---------------------------------------
------------------------------------------------------------
------------------
>HarbingerN1_DR|40969
---------------------------------------------tgaaccatgtccagg
cgcg--------------------------------------------------------
------------------------------------------------------------
------------------------------------------------------------
------------------------------------------------------------
------------------------------------------------------------
------------------------------------------------------------
------------------------------------------------------------
------------------------------------------------------------
------------------------------------------------------------
------------------------------------------------------------
------gtctggagcactcacactag-tcaaactaatt-ggg--atatgggggtcaaatg
tgcccaggcatggttcagatagt-ctagtg-tgagtacagcc------------------
------------------------------------------------------------
------------------
>HarbingerN1_DR|40970
---------------------------------------------tgaaccatgtccagg
tgcg--------------------------------------------------------
------------------------------------------------------------
------------------------------------------------------------
------------------------------------------------------------
------------------------------------------------------------
------------------------------------------------------------
------------------------------------------------------------
------------------------------------------------------------
------------------------------------------------------------
------------------------------------------------------------
------gtctggagcactcacactag-tcaaactaatt-ggg--atatgggggtcaaatg
tgcccaggcatggttcagatagt-ctagtg-tgagtacagcc------------------
------------------------------------------------------------
------------------
>HarbingerN1_DR|40971
---------------------------------------------tgaaccatgtccagg
tgca--------------------------------------------------------
------------------------------------------------------------
------------------------------------------------------------
------------------------------------------------------------
------------------------------------------------------------
------------------------------------------------------------
------------------------------------------------------------
------------------------------------------------------------
------------------------------------------------------------
------------------------------------------------------------
------gtctggagcactcacactag-tcaaaataatt-ggg--atatgggggtcaaatg
tgcccaggcatggttcagatagt-ctagtg-tgagtacagcc------------------
------------------------------------------------------------
------------------
>HarbingerN1_DR|40972
---------------------------------------------tgaaccatgtccagg
tgcg--------------------------------------------------------
------------------------------------------------------------
------------------------------------------------------------
------------------------------------------------------------
------------------------------------------------------------
------------------------------------------------------------
------------------------------------------------------------
------------------------------------------------------------
------------------------------------------------------------
------------------------------------------------------------
------gtctggagcactcacactag-tcaaactaatt-ggg--atatgggggtcaaatg
tgcccaggcatggttcagatagt-ctagtg-tgagtacagcc------------------
------------------------------------------------------------
------------------
>HarbingerN1_DR|40973
---------------------------------------------tgaaccatgtccagg
tgcg--------------------------------------------------------
------------------------------------------------------------
------------------------------------------------------------
------------------------------------------------------------
------------------------------------------------------------
------------------------------------------------------------
------------------------------------------------------------
------------------------------------------------------------
------------------------------------------------------------
------------------------------------------------------------
------gtctggagcactcacactag-tcaaactaatt-ggg--atatgggggtcaaatg
tgcccaggcatggttcagatagt-ctagtg-tgagtacagcc------------------
------------------------------------------------------------
------------------
>HarbingerN1_DR|40974
---------------------------------------------tgaaccatgtccagg
tgcg--------------------------------------------------------
------------------------------------------------------------
------------------------------------------------------------
------------------------------------------------------------
------------------------------------------------------------
------------------------------------------------------------
------------------------------------------------------------
------------------------------------------------------------
------------------------------------------------------------
------------------------------------------------------------
------gtctggagcactcacactag-tcaaactaatt-ggg--atatgggggtcaaatg
tgcccaggcatggttcagatagt-ctagtg-tgagtacagcc------------------
------------------------------------------------------------
------------------
>HarbingerN1_DR|40975
---------------------------------------------tgaaccatgtccagg
tgcg--------------------------------------------------------
------------------------------------------------------------
------------------------------------------------------------
------------------------------------------------------------
------------------------------------------------------------
------------------------------------------------------------
------------------------------------------------------------
------------------------------------------------------------
------------------------------------------------------------
------------------------------------------------------------
------gtctggagcactcacactag-tcaaactaatt-ggg--atatgggggtcaaatg
tgcccaggcatggttcagatagt-ctagtg-tgagtacagcc------------------
------------------------------------------------------------
------------------
>HarbingerN1_DR|40976
------------------------------------------------------------
------------------------------------------------------------
------------------------------------------------------------
------------------------------------------------------------
------------------------------------------------------------
---------------------accgcctttaacactca-t---------c-aa-gagtca
tcatgctgcaggtattaggaggcttgctgaaggtt--gcagctga-aatgc--agtgagg
aatttgcatctttgatacactatgacag-atcatattaattaaagag-t-aagaatgatt
--catatatctatat---------------------------------------------
------------------------------------------------------------
------------------------------------------------------------
------------------------------------------------------------
------------------------------------------------------------
------------------------------------------------------------
------------------
>HarbingerN1_DR|40977
---------------gagcatactt-c-ttagacacgg-ttgtgttgaaccgtgctgaag
cacgcttgt--c------------------------------------------t-c---
----------c----cct-------------t---------------c----t-c-----
t-----------------------ct----c-----------------tc--ctt-a---
-g--a---------------------------------------cag---cac-----c-
-aca-----ctg--ca--t-------t--------tta-taa-------c----------
t---actg-----------a-----gccggag------ca------ca--c---------
--tt----------ac-a--t---aca--------ctca---------c--------act
-------a----ca-------agc---tt-a----------c----------t-------
-------g-------tgc-c----------------a--------aaagcc-----caac
------ctggcacacctcttccaatcaggccaggcacggc-aag-taaactgtgcc-tgg
g---------------ctc----------------------g--aa--------------
----t-----------------c---ag-----a--------------------------
------------------------------------------------------------
------------------
>HarbingerN1_DR|40978
---------------gggcgtcctcacactatctacag-ttgccttgaacccggcca---
------------------------------------------------------------
------------------aagcacgctt--------------------------------
-------------------gcg--ctctcgct-caacacagcgga-gattt-cttta---
-attatat----------------------------------------------------
------------------------------------------------------------
---------------------gtttgctgaaa---gtgcagctg-tcgtgc--agtgagg
ggtttacgtctttaataacctttgacag-tttgggttaattaaactg-t-tagaatgata
--aataaattcatatgaaac-agtcccat-aaaagtcacatcttgtctacagtttc-g-g
-gtc---aggcgctttgcacttacac-tacaagcgtaccgcg-tcaaagc----------
----ctcaggcactcctcttcc------gaccaggccggccaag-tgaaccatgcc-tga
gc-ctaatttagagcactcacacat-ctcaaaccatcc-cgg--aaacg-----------
-ggctgggcacggttcggac----------------------------------------
------------------------------------------------------------
------------------
>HarbingerN1_DR|40979
---------------gggcgtcctcacactatctacag-ttgccttgaaccgggcca---
------------------------------------------------------------
------------------aagcacgctt--------------------------------
-------------------gcg--ctctcgct-caacacagcgga-gattt-cttta---
-attatat----------------------------------------------------
------------------------------------------------------------
---------------------gtttgctgaaa---gtgcagctg-tcgtgc--agtgagg
ggtttaagtctttaataacctttgacag-tttgggttaattaaactg-t-aagaatgatt
--aataaatccatatgaaac-agtcccat-aaaagtcacatcttgtctacagtttc-g-g
-gtc---aggcgctttgcacttacac-tacaagcgtaccgcg-ccaaagc----------
----ctcaggcactcctcttcc------gaccaggccggccaag-tgaaccatgcc-tga
gc-ctaatttagagcactcacacat-ctcaaaccatcc-ggg--aaacg-----------
-ggctgggcacggttcggac----------------------------------------
------------------------------------------------------------
------------------
>HarbingerN1_DR|40980
---------------gggcctactcacactatgtacgg-ttgc-----------------
----cttgt-cc--c-tct-tcc-cgtct-cccctga-cggcccgcactcacattaca--
---tt-----c-gggcctgggcacgcttacgtcatcgatgatgc-g-c-tgtt-cagt--
---------a-ga---gaagcg--ctctcgct-cagcacagtaga-gattt-cttta---
-gctattt-tg---c---------ttt-agtca-ttt-aaaatgcggtgacacacagtca
aatatttcgctgaacagatcagccacttttgacgctca-taaacaatcat--a-aagtcc
tcgtcctacaggaattaggaggtttgctgaaggt---gcagctg-tcatgc--agtgagg
ggtttgagtctttaataaactacggcag-tttgcgttcactgaacag-t-aagaatgatt
--aattaatccatatgaaac-agtccctt-aaaagtcacgtctcgcttttagtttc-g-g
-gctcaggcacgttttgcactcacat--acaagcgtaccgcg-ccaaagaccaagtgaat
cgcgttcaggcccacctcctccaaccgggccagggccggccaag-tgaaccgtgct-tga
gc-ccgattcagtgcactcacactt-cttaaacgacct-ggg--aaacgg----------
-gcctgggcacagttcagatacc-atagtg-tgagtaggcc-------------------
------------------------------------------------------------
------------------
>HarbingerN1_DR|40981
------------------------------------------------------------
------------------------------------------------------------
---------tttgaccccaagcacgcttatgtcattgatgatgc-cac-tgtc-cagtta
tgatcat--aggg---gaagcg--ctcttgct-cagtacagtgga-gatt-gcttta---
-gttatat-cg--ttgggtattattttgagttg-tat-gggacgagat--gacacagtca
actttttcgctgaacagatccaccacttttgacgctcg-aaaaaa-tcat-ga-aagtaa
ttgtgctgcaggtattaggaggtttgctgagggt--------------ggc--agctggg
ggtttgtatcgttaataaactatgacag-tttgtgttcattgaaatg-g-aagaacgatt
--aataaatccatatgaaac-tgtccctt-aa-----atgttgcatcttcagtttt-g-g
-gttcagtcacgctttgcactc------acaagcgtaccacc-ctaaagcccaaccaaac
catgctctggcacacctcttccaactgggctagggccagccaa-ctgaaccgtacc-cag
gc-acgatttgtagcacttacacttg-tcaagcctagt-gagtcaaat-----------g
cacccgggcacggttcggatagc-ctagtg-tgagtacacc-------------------
------------------------------------------------------------
------------------
>HarbingerN1_DR|40982
----------------ggtgtactcacactatgtactg-ttgccctgaaccgggtcgaag
cacgcttgt-tc--c-ccc-tcc-tgtct-cccccaa-cagcccacacttatgttgca--
---tt-----c-gcacctgagcagggttacgtcatcgatgatgc-g-c-tgtt-aagt--
-----------------aagaa--gtctcgct-cagcacagtgga-gattt-ctttg---
-----tat-cg------------gttt-agtgg-ttt-tggatgcagtgacacagggtta
aatatttcaccgaacagatcagccacttttga----------------------------
------------------------------------------------------------
------------------------------------------------------------
------------------------------------------------------------
------------------------------------------------------------
------------------------------------------------------------
------------------------------------------------------------
------------------------------------------------------------
------------------------------------------------------------
------------------
>HarbingerN1_DR|40983
---------------gggtgtactcacacttcatacag-ttgccttgaatcgggtcgaag
tacaattgt-cc--c-ccc-tcc-agtct-cctccaa-tggtctgcactgacattaca--
---tt-----c-gagctcgagcacgcttatggtattgatgacgc-a-c-tgtt-cagt--
-----------aa---gaagct--ctctcgct-cagcacagtgga-cattt-ctcta---
-gttatat-ag---t---------ttt-agtgg-ttt-gggatgcgatgacatgcagtca
catatttcactgaacagatcagccacttttg-----------------------aagtcc
ccgtgctgcaggaattaggaggtttgctgaaggt---gtagctg-ttgtgc--ggtaagg
ggtttgcgtctttaataatctacgacag-tttgtgttcattgaacag-t-aagagtgatt
--aataaatccatatcaaac-agttccct--aaagtcacgtctcgtcttcagtttc-g-g
-gctcaggcacgatttgcactcacac-tacaagcgtactgcg-ccaaagcccaagtgaac
cgc------gcagacctcttccaactgggacatggccggttaac-taaaccgtgcc-tga
gc-ccgatt-----aactcacactt-cacaaacaatcc-agg--agccag----------
-gcctgggcacggtttgtatagc-atagtg-tgagtacgccc------------------
------------------------------------------------------------
------------------
>HarbingerN1_DR|40984
---------------gggtgtactaacacttggtatgg-ttgccttgaactgtgcaaccg
tgcacaatt-gc--c-ccc-ccc-ccctt-ccccc--tcagcctgcactcacactg---c
attttatcttccgaggctgagtacactaatgtcatcgatgatgc-gac-tgtt-cagtta
-------gaaaga---gaagtg--ctctcgct-ttgtacaatgga-gatt-gcctta---
-gttata------ttttgtatt-ttttaagtcg-ttt-gagatgcagtgacatagagtca
aatcttttgctgaacagatccactacttttgaagctaa-tacattttcgt-ga-aagtca
tcattctgcatgcatt----------------------------a-agtgg--agttag-
--------------------tatcacag-atcgcattcattgaaaat-t-aaaaatgagt
--aatgaatctatatgaaag-agtctctt-gaaagtgatgttgcgtctttagtttt-g-c
-tctgaggtgtgctttgctctcactc-tactagcat----cg-ccgaagcccaaccaaac
ctagctctggaacaacacctccaatcgggccagggccaaaaaa-ctgaaccatacc-tgg
gc-gcagcacagagcactcgcaattg-tcaaacgcacc-agg--aaatgggggtcaaatg
tgcccaggcatggctcggatagc-cttgtg-tgagtacaccc------------------
------------------------------------------------------------
------------------
>HarbingerN1_DR|40985
-----------------------------------------gctt---------------
----------gc--t-ccc-tcc-cc-tc-ttcatct-cagactgcacttccattgca--
tttttacctaccggacctgagcacgcttacatcatcaatgattc-aac-tatt-cagtt-
taacagg--aaga---gaagcg--ctctcact-cagcacagtgga-catt-gcatta---
-gtcatat-ca--ttttgtattattgttagtc---------atgcagtgacacgcagtca
aacacttagctgaaccgatccaccacttttgatgctca-taaactatcat-aa-aagtcc
ttgtgctgcaggaattagaaagtttgctaaagttg---cagctga-cgtgc--agtgagg
ggtttgcgtctttaataaactatgacag-tttgtgttcattgaaaat-t-aagaatggtt
--aataaatctatatgtagg-aat---------------gccgggtcttcagtttc-a-g
-gctcaggcatgctttgcactcacac-tacag-------------tgagcccaaataaat
tgtgctctggcacacctcttccaaccaggccaggaccggccaa-ctgaaccacacc-tga
gc-ccaattcagagcactcacacttc-tcaaacaaatt-gag--aaac-----------g
cacctgggcccagtttggatagc-atagtg-tgagtgcgccc------------------
------------------------------------------------------------
------------------
>HarbingerN1_DR|40986
---------------gggcgcactcacattaggtacag-ttgcct---------------
-----------c--t-ccc-tcc-cc-tc-ttcatct-cagactgcactcacattgca--
tttttacctaccggacctgagcacgcttacatcatcgatgattc-aac-tatt-cagtt-
taacagg--aaga---gaagcg--ctctcgct-cagcacagtgga-catt-gcatta---
-gtcatat-cg--ttttgtattattgttagtca-tgt-ggaatgcagtgacacgcagtca
aacactttgctgaacagatccaccacttttgatgctta-taaa----cat-aa-aagtcc
tcgtgctgcaggaattagcaagtttgctaaaggtg---cagctga-cgtgc--agtgagg
ggtttgcgtctttaataaactatgacag-tttgtgttcattgaaaat-t-aagaatgatt
--aataaatctatatgtagg-aat---------------gctgggtcttcagtttc-a-g
-gctcaggcatgctttgcactcacac-tacag-------------tgagcccaaataaat
tgtgctctggcacacctcttccaaccaggccaggaccggccaa-ctaaaccacacc-tga
gc-ctaattcagagcactcacacttc-tcaaacaaatt-gag--aaac-----------g
cacctgggcccagtttggatagc-atagtg-tgagtgcgccc------------------
------------------------------------------------------------
------------------
>HarbingerN1_DR|40987
------------------------------------------------------------
------------------------------------------------------------
------------------------------------------------------------
------------------------------------------------------------
------------------------------------------------------------
-atattctgctgaacagatccaccacttttgatgctca-taaatatgcat-ag-aagtcc
tcttgctgctggtattaggaggtttgctgaaggt---ccagctgt-tgtgc--agcgagg
ggt---------------------------------------------------------
------------------------------------------------------------
------------------------------------------------------------
------------------------------------------------------------
------------------------------------------------------------
------------------------------------------------------------
------------------------------------------------------------
------------------
>HarbingerN1_DR|40988
---------------gggcgtactcacactatgtacag-ttgccttgaaccgggctgaag
cttgcttgt-ac--c-aca-tc--catct-cccctga-cggcccgcacccacattg----
------------------------------------------------------------
------------g---agggc--------------gcacagtggac-attt-ttttgta-
-gttacat-ga---c---------ttt-agggg-ttt-gggatgcagtgacacacagtca
aatatttcccagaacagatcagccacttttgaccctca-taaacaatcat--a-aagctc
tcgtgctgcaggaatttggaggtttgctgaaggt---gcagctg-ttgtgc--agtgagg
gctttacttctttattaaactacgacag-tgtgcgttcatcgaataa-t-aagaatgatt
--gataaatccatattaaac-agtccctt-aaaagtcacgtttcgtcttcagtttc-g-g
-gctcaggcgcgctttgcactcacac-taaaagcgtaccgcg-actgatcccaaatgaac
cacgctctggcacaccccttacaaccacgcctgagcctgat-------------------
--------tcagagcacacacactt-cttaaacgatct-gga--aaacgg----------
-gcctgtgcacggttcggatagc-ataatg-tggatacgccc------------------
------------------------------------------------------------
------------------
>HarbingerN1_DR|40989
-----------------gcgtactcacactatgtacag-ttgccttgaacctggccaaag
cacacttgt-cc--c-cac-tcc-cgtct-cccccga-cggcccggactcacattgta--
---ag-----c-gagcctgggcatgcttacatcaccgatgatgc-g-c-tgtt-cagt--
-----------------aagcg--ctctagtt-cagcacagtgga-catta-cttta---
-gttatat-cg-------------ttt-agtgg-ttt-gggatgcgatgacatccagtga
aatatttcgcagaacagatcctccacttttgctgctca-taaactgacat--a-aagtcc
tcgtgctgcaagaatgaggaggtttgctgaaggtg-c--agctg-tcgtgc--agtgagg
ggtttgcgtcataaataagctacgacaa-tttgctttgatagaacag-t-aagattgatt
--aataaatccatatcaaac-agtccctt-aaaagtcacgtctcatcttcagtttc-g-g
-gctcaggtgcgttttacactcacac-tacaagcgtacccca-cc------aaag----c
cgcactctggcacacctcttccaaccaggccagggccggccaag-tgaaccacgcc-tga
gc-cagattcagcgca--cacactt-ctgaaacaatct-agg--aaacgg----------
-accttggcacggttcggatagc-atagtg-tgagtacgccc------------------
------------------------------------------------------------
------------------
>HarbingerN1_DR|40990
---------------ggctgtactcacactaggtacag-ttgcctcgaaccaggccaaag
cacgcttgt-cc--c-ctc-tcc-cgtct-cccccga-cagccggcactcacaccaca--
---at-----c-gggcctcggcatgcttccgtcatcgctgctgc-g-c-tgtt-cagt--
---------g-a----gaagcg--ctctcactgcagcacagtgga-gattt-ctcta---
-gttatat-cg---c---------ttc-agtcg-tta---tatgcagtgacacgcagtca
aatatttcgccgaacagattcaccacttttggcgctca-taagcaatcat--a-aagccc
tcgtgctgcaggaacgaggaggtctgctgaaggtg-tgcagctg-tcgtgc--agtgagg
gggttgcatctttaataaacgacggcag-tttgcgttcactgaacag-c-aagaatgatt
--aatacatccatatgaaac-agtcactt-aaaagtcacgtctcgctttcagtttc-g-g
-gctttggcgcgttttgcactcacac-tacaaatgtactgcg-ccaaagcccaagtgaac
cgcactcaggcccacctcttccaaccaggccagggccggccaag-tgaaccttgcc-tga
gc-ccgattcagcgcactcacactt-ctcaaacgatcc-ggg--aaacgg----------
-gcctgggcacggttcggatagc-atagtg-taagtaggccc------------------
------------------------------------------------------------
------------------
>HarbingerN1_DR|40991
---------------gggcgtgctcgca-tatgtatgg-ttgccttgaaccgggccaaag
cattcttgt--c---------tc-tgtct-tccctga-cggcctgcactcacattgca--
---tt-----c---------acacccttacgtcatcgatgatgc-g-c-tgtt-cact--
-------------agagaagtg--ctctcgct-cagcacagtggac-attt-cttta---
-gttatatc-----t---------ttt-agttg-ttt-gggatgcggtg----------a
aatttttcgctgaacagattagccacttttgacgctca-taaacaatcac--a-aagtcc
tcatgcagcaggaataaggaggtctgctgaaggt---gcagctg-tggtgc--agtgacg
ggtttgtgtcttaa---t-----------ta----------ata------aacacagttt
--aat--------a-aacac-agtcactt-aaaagtcacgtttcgtcttcagtttt-g-g
-----------g-tt-----t-g-------------a-------c-----ccaagtgaac
cgcactctggcacacctcttccaaccgggccagggccggccaac-tgaaccgtgcc-tga
gc-ccaattcagagcattcagactt-ctcaaatgatcc-ggg--aaacag----------
-gcctgggcatggtttggacagc-atagtg-tgaatatgccc------------------
------------------------------------------------------------
------------------
>HarbingerN1_DR|40992
---------------ggccgtactcacactaggtacag-ttgcctcgaaccaggccaaag
cacgattgt-cc--c-ctc-tcc-cgtct-cccccga-cggccggcactcacaccaca--
---at-----c-gggcctcggcatgcttctgtcatcgctgctgc-g-c-tgtt-cagt--
---------g-a----gaagcg--ctctcactgcagcacagtgga-gattt-ctcta---
-gttatat-cg---c---------ttc-agtcg-tta---tatgcagtgacacgcagtca
aatatttcgccgaacagattcaccacttttggcgctca-taagcaatcat--a-aagccc
tcgtgctgcaggaacgaggaggtctgctgaaggtg-tgcagctg-tcgtgc--agtgagg
gggttgcatctttaataaacgacggcag-tttgcgttcactgaacag-c-aagaatgatt
--aatacatccatatgaaac-agtcactt-aaaagtcacgtctcgctttcagtttc-g-g
-gctttggcgcgttttgcactcacac-tacaaatgtactgcg-ccaaagcccaagtgaac
cgcactcaggcccacctcttccaaccaggccagggccggccaag-tgaaccttgcc-tga
gc-ccgattcagcgcactcacactt-ctcaaacgatcc-ggg--aaacgg----------
-gcctgggcacagttcggatagc-atagtg-taagtaggccc------------------
------------------------------------------------------------
------------------
>HarbingerN1_DR|40993
---------------gggcgtgctcgca-tatgtatgg-ttgccttgaaccgggccgaag
cattcttgt--c---------tc-cgtct-ttcctga-cggcccgcactcacattgca--
---tt-----c---------acacccttacgtcatcgatgatac-g-c-tgtt-cact--
-------------agagaagtg--ctctcgct-cagcacagtggac-attt-cttta---
-gttatatc-----t---------ttt-agtgg-ttt-gcgatgtggtgacatgcagtca
aatatttcgctgaacagatcagccacttttgacgctca-taaacaatcac--a-aagtcc
tcatgctgcaggtataaggaggtctgctgaaggt---acagctg-tggtgc--attgacg
ggtttgtgtcttta---a-----------tt----------gaacag-t-aagaaggatt
--aat--------a-aacac-agtcactt-aaaagtcacgtttcgtcttcagttgt-g-g
-----------g-tt-----t-g-------------a-------c-----ccaagttatc
cgcactctggcacacctcttccgacaaggcccgggccggccaac-tgaaccgtgcc-tga
ac-ccaattcagagcacttagactt-ctcaaatgatcc-ggg--aaacag----------
-gcctgggcacggtttggacagc-atagtg-tgaacatgcc-------------------
------------------------------------------------------------
------------------
>HarbingerN1_DR|40994
------------------------------------------------------------
------------------------------------------------------------
------------------------------------------------------------
-----------------aagcg--ctcccgca-cagctccgtgga-cattt-cttca---
-gtgatat-gg---g---------tct-ag--------ggggtgcgctg-----------
--------------------------------cactca-cacacaagcgt--a-------
------------------------------------------------------------
------------------------------------------------------------
------------------------------------------------------------
-------------------------------------ccgca-cctgagcccaagcgaac
cgcactctggcacacctcttccaaacgggccagggccggccaac-tgaaccatgcc-aga
gc-ccgattcagagc-ctcacactt-ctctattgatct--gg--aaacgg----------
-gcctggccacagttcagatagc-atagtg-tgagtgcgccc------------------
------------------------------------------------------------
------------------
>HarbingerN1_DR|122327
-----------------------------------agg-tctctctaaa-----------
------------------------------------------------------------
------------------------------------------------------------
------------------------------------------------------------
------------------------------------------------------------
------------------------------gatgctca------attgg-----------
---------------------gttta---------------------gggt--cgttaag
gggttgtgtctttagtaatctacgacag-tttgtgttctttgaaaag-t-aagtatgata
--aataaatccatatcaaac-aatccctt-aaaaggcacgtctcatcttcagtttt-g-g
-gctcaggcgtgctttgcac--tcac-tacaagtgtacagcg-ccaaagcccaagtgaac
tgcgctgtgacacacctcttccaaccgggccagggccggccagc-tgaaccgcgcc-taa
ac-ccgatttggagcactcacactt-ctcaaacgaacc-agg--aaaggc----------
-gtctgggcacagttcgaatagc-cgattg-tgagtgtgccc------------------
------------------------------------------------------------
------------------
>HarbingerN1_DR|122328
-----------------------------------------------------------g
cgcgattgt--c----ccccctc-cactc-tctccct-tgaccgcccctcacattgca--
-ttttaccttctgagctcaggcaagcttacatc---------------------------
------------------------------------------------------------
------------------------------------------------------------
----------------------------------------aaatgttgat-ga-aagtca
tcatgctgcaggtgttag--------------------------------------gagg
agtttgc-----------------------------------------------------
------------------------------------------------------------
------------------------------------------------------------
------------------------------------------------------------
------------------------------------------------------------
------------------------------------------------------------
------------------------------------------------------------
------------------
>HarbingerN1_DR|122329
------------------------------------------------------------
------------------------------------------------------------
------------------------------------------------------------
---------------------------tcgct-cagcacagtgga-ctttg-cttta---
-gttatat-tg---t---------ttt-agtcg-ttt-aagatgcagtaacactcagtca
aacattttgcagaaaagatccacaact-------------aaataatcat--a-aagtcc
tcgtgctgcaggttttaggaggtttgctgaaggc---gcagctg-tcgtgc--agtgagg
ggttt-catctttaataagctgtggcag-tttgcgtttattaaacag-t-aaaaatgatt
--aataaatccatataaaat-agtccctt-taaagtgacgtcacgtcttcagtttc---g
tgctcaggagcactttgcactcacac-tacaagcgtaccgca-cccaagcctaaccgaag
cacgctctggcacaccacttccaaccgggccagggccgaccaac-tgaaccgtgccttgg
a--cagattcagagcactcacactt-gtcaaatgaaca-gag--a---------------
------------------------------------------------------------
------------------------------------------------------------
------------------
>HarbingerN1_DR|122330
---------------ggccgtactctcactaggcacgc-ttcacttgaaccgtgctgaag
cgcggttgt-gc--c-ccc-atc-cctct-tccctga-tggcctgcactcacactgca-t
c-ttcac-ttttgagcctagtcatgcttacgtcactgatgatgc-gac-t------gtt-
taacag---aaga---gaagcg--ctctcgct-tagcacagtgga-gatt-gcttaa---
-gttatat-cat-------------t----------------------------------
------------------------------------------------------------
------------------------------------------------------------
------------------------------------------------------------
------------------------------------------------------------
------------------------------------------------------------
------------------------------------------------------------
------------------------------------------------------------
------------------------------------------------------------
------------------------------------------------------------
------------------
>HarbingerN1_DR|122331
------------------------------------------------------------
------------------------------------------------------------
------------------------------------------------------------
------------------------------------------------------------
------------------------------------------------------------
-------tgttgaacagatccgccactttttatgctca-taaacaatcat--a-aagtcc
tcgtgctgcaggaattaggaggtctgctgaa--gg-tgcagctg-tcgtgc--agtgagg
ggtttgggcctttaataaactacagcag-tttgcgttcactgaacag-t-aagaatgatt
--aataaatccatatgaaat-agtccctt-aaaagtcacgtctcgctttcagtttc-g-g
-gctctggcgcgttttgcgttcaca--tacaagcatattgca-ccaaagcccaagtgaac
tgcgctcaggcccacctcttccaaccgggccagggccggccaag-tgaaccgtgcc-tga
gc-ccgattcagagcactcgcactt-ctcaaacgatcc-ggg--aaacgg----------
-gccggggcacggttcggatagc-atagtg-tgagtacgccc------------------
------------------------------------------------------------
------------------
>HarbingerN1_DR|122332
-----------------tcacactta-actacgcacaggttgcatagcattgcgcc---g
cacgtttac-cc--c-ccc-tcc-cttct-ccaccga-gggcctgcactcacattgca--
-t--------ccaagccagagcacgattacgtcattgatgatgc--tc-tg-t-cagtt-
taaca---gaaga---gaagcg--ctctcgct-cagcacagtgga-g-ttt-tttta---
-gttatat-ca------------ttt-taggca-tt-ggatatgcagtgacac---atcg
aataattcgccaaacagatcagccacttttgatgctca----------------------
t--------a---------a--t---------------------------c---------
-----------------a--t---------------------aa------a------att
-------------------c------c-t---------cgt----------g--------
--c------------tgca-----------------a--g--------------------
-----t-------------------------a----------------------------
-------tt------a-------------------------g---a--------------
-----------gg--------g------t-------------------------------
------------------------------------------------------------
------------------
>HarbingerN1_DR|122333
---------------gggcgtactcacactatgtacag-ttgccttgaactgggccaaag
cacgcttgt-ca--c-ccc-tcc-tgtct-cccctga-cggcccacactcacatcacg--
---tt-----c-gggcctgggcacgcttacctcatcgaagatgc-g-c-tgtt-tagt--
----------caa---gtagct--ctctcgct-cagcacagtggg-aattt-cttta---
-gttaaat-ag---t---------ttt-agtcg-ctt-aatatgcagtgaca--cagtca
aatatttcgcggaacagatcagccacttttgacgctca-taaacaatcat--a-aagtgc
atgtgctgcaggaattaggaggtctgctgaaggt---gcagctg-tcgtgc--agtgaag
ggtttgcatctttaaaaatttacaacag-tttacattcattgaacag-t-aagagtgatt
--aataaataaatatcaagc-agccttgt-aaaattcacatttcgtctttagtttc-g-g
-gctcaggcgcattttgcactcgcac-tacaagcgtaccacg-ccaaagtccaagtgaac
tgcgctctggcacacctcttccaaccacgccagggccggccaag-tgaaccgtgcc-taa
ac-ccgattcagagcgcacacactt-ctcaaacgatcc-aga--aaacgg----------
-gcctggacatggttctgatagc-atagtg-cgagtacaccc------------------
------------------------------------------------------------
------------------
>HarbingerN1_DR|122334
------------------------------------------------------------
------------------------------------------------------------
------------------------------------------------------------
------------------------------------------------------------
------------------------------------------------------------
------------------------------------------------------------
------------------------------------------------------------
------------------------------------------------------------
------------------------------------------------------------
----------------gcactcacac-tacaagcgtatcgcg-ccaaagcccaagtaaac
cgtactctggcacaccttttccaacc------tggccggccaac-tgagccgtgcc-tga
ac-ctaattcagagcactcacactt-ctcaaatgaact-agg--aaacag----------
-gcctgggcacagttcagaaagc-atagtg-tgagtgcgccc------------------
------------------------------------------------------------
------------------
>HarbingerN1_DR|122335
---------------------------actatttacag-ttgccttgaacccagctaaag
cacgcttgt-cc--a-ccc-tct-cattt-cccccga-cagcccgcactcatattcca--
---tt-----c-tggcctgaccacgcttaaggcatcaatgatgc-g-c-tgct-cagtt-
t----------aa---gaagcg--ctctcgct-cagcacagtaaac-attt-ttttatat
cattatat-ag---t---------ttt-agttg-ttt-gttatggagtgacacgctgt--
catatttcgccaaactggccacccacttgtgacgttca-taaacaatcat--c-aagtca
tcgtgctgcaggtattaggaggtttgctaaaggt---gcagctg-tcatgc--agtgagg
ggtttgagtcttcaataatctacgacag-tttacgtttattgaacag-t-aagaatgatt
--gataaatccaaataaaac-agtccctt-aa-----atgtctcgtctttagtttc-g-g
-gctc-----------------------------------------------aagtgaac
cgcgctctggcactcctcttgtaaccgggccagggccagctaac-tgaac----------
-a-ct--cactgagcactcacactt-ctcaaacaatcc-ggc--aaatgg----------
-gcctgggcacagttcggatagc-atagtg-tgagtgcaccc------------------
------------------------------------------------------------
------------------
>HarbingerN1_DR|122336
-------------------------acactatgtacag-ttgccttgaaccaggccaaag
catgcttgt-cc--c-ccc-tcc----------------------------catt-----
---tc-----c-----------atgcttacgtcatcgattatgc--ac-tgtt-cagtac
---------------aaaagtg--ctttcact-cagcacagtgta-gattt-cttt----
-gttatat-cg-------------ttttagtcg-ttt-gatatgcagagacacgcagtca
aacatttcgccaaacagatcaaccacttttgacgctca-taaacaatcat--a-aagccc
tggtgctacagaaatt-ggaaatttgttgaaag---tgcagctttt--tgc--tgtgagg
ggtttgcgtctataataaactacggcag-tttgcgttca--gaaccg-t-aataatgatt
--gataaacccacatgaaac-agt-tctt-aaaagtcacgtctcgctttcagtttc-a--
-gctcaggcgcattttgcactca-aca--caagcgtaccgcg-ccaaagcccaagtgaac
tgcgctctggcacacctcttccaaccggaccagagccggccaag-tgtaccgtgcc-tga
gc-ctgattcagagcactc--ac----------------ag----a--------------
--tct--------------ca---a--------a--------------------------
------------------------------------------------------------
------------------
>HarbingerN1_DR|122337
---------------gggtgtactcacactatgtacag-ttgatttgaaccaggctgaag
catg-----------------ct-tgtct-cccccga-cggcccgcacaaacattaca--
---tt-----c-gggtatgtgcacgctgacatcctcgatgat--------------gt--
-----------------aagca--atttcgct-cagcacagtgga-gattt-cttta---
-gttattt-tg---t---------ttt-agtcg-ttt-ggaatgcggtgacacacagtca
aatatttcaccgaacagatcatccacttttgacactca-taaacaatcat--a-aagtcc
tcgtgctgcaggaattaggaggtttgctgagggt---gcagctg-ttgtgc--agtgagg
ggtttgcgtctttagtaatctacgacag-tttgcgttcattgaatag-t-aataacgatt
--aataaatccatatgaaac-agtccctt-aaaagtcacgtctcgtctttagtttc-g-g
------------------------------------------------gcccaagtgaac
cacgctctggcacacctcttccaaccgggccaaggccg---------------ccc-tta
gc-cagattcagagcactcacagtt-gtcaaacgatcc-ggg--aaacag----------
-gcctgggcacagttctgatagc-atagtg-tgagtacgcc-------------------
------------------------------------------------------------
------------------
>HarbingerN1_DR|122338
---------------gggcgtactcacactatgtacag-ttgcctcgaaccgggccaaag
cccgcttgt-gc--c-ccc-tcc-cgtct-cccccga-agacccgcactcacattaca--
---at-----c-gggcctgggcatgcttacgtcatcgatactgc-g-c-tgtt-cagt--
---------a--------agcg--ctctcgct-cagcacagtgga-cattt-ctcta---
-tttatat-cg---c---------ttt-agtcc-tt-agggatgcgctgaaacgcagtca
gatatttcaccgaacagatccgccacttttggcgctca-taaacaatcat--a-aagccc
tcgtgctgcaggaattaggaggtctgctgaaggtg-cgcagctg-ttgtgc--agtgagg
ggtttgcgtatttaataaactatgacag-tttgtgttcactgaacag-t-aagaatgatt
--aataaatccatttgaaac-agcccctt-aaaagtcacgtctcgcttttagt-----tg
ggctcaggcgcgttttgcactcgcac--acaagcgtaccgtg-ccaaagcccaagtgaag
cgcgcc---------------------------------------------------cga
t-------tcagagcactcacactt-ttcaaacgatcc-ggg-aaaacgg----------
-gcctgggcaaggtacggatcgc-atagtg-taagtaggc--------------------
------------------------------------------------------------
------------------
>HarbingerN1_DR|122339
---------------gggcgtactcacactatgtagag-ttgcactgatcaaggccgaag
cacgcttgt-ct--c-ccc-tgc-cgtct-cccccgg-cggcccgcactcacatt-----
--------------------acacacttacataatggatgacgt-g-c-tgtt-cagt--
---------ttaa---gaatcg--ctctcgct-cagcacagtgaa-gattt-cttta---
-gttatat-gg---t---------tta-agtgg-ttt-gggatgcagtgacgcgcagtca
aatatttcgccgaacagatcagccacctt-------------------------------
---------------------------tgacg----------------------------
-------ctcataaacaatcatgaagtc-ctcgtgctgcagaaatta-g-gaggtttgct
--gaaggaggtttatgaaac-aatccctt-aaaagtcatgtctggtctttagtttc-g-g
-gctcagacacactttgcacacacac-tacaagcataccgcg-cctgagcccaagtcaac
cacgctctggcacacctcttccaaccaggccaaa------------------cgcc-tta
gc-tccattcagagcactcgcactc-ctcaaacggtc-----------------------
---cttggcacggttcgaataac-atagtg-tgagtgcgccc------------------
------------------------------------------------------------
------------------
>HarbingerN1_DR|122340
---------------gggcgtactcacac--tgtacag-ttgctttgaac----------
----------cc--c-cac-tcc-catct-cccctga-aggcccgcactcacatcgca--
---tt-----t-aggcctgagcacgcttacgtcatcgatggtgg-g-c-tgtt-cagt--
---------ttaa---gaagcc--ctcttgct-taaaacag-gga-gattg-ctttatat
cgttgtat-tg---t---------ttt-agtcg-ttt-a---------gacacgtagtca
aatatttcgccgaacagatcagccaactttgatgctta-taaacaattac--a-aagtcc
ttgtgctgcaggaattagaaggtttgctgaaggt---gcagctg-tggtgc--agtgagg
ggtttg--tctttaataaactacgacag-tttgcgttcattgaacag-t-aagaatgatt
--aataaacacatatgaaac-a-tgtctt-aaaagtcacgtctcatcttcagtttc-g-g
-gttcagttgctatttacacacacta------------------ctgagcccaagtgaac
cacggtctggcacacctcttccaaccgggccagggctggccaag-cgaaccatgcc-taa
gc-ccaattcagagcactcacactt-ctcaaacggacc-ggg--aaatga----------
-gcctgggcacagttcggatagc-atagtg-taagtacaccc------------------
------------------------------------------------------------
------------------
>HarbingerN1_DR|122341
---------------gggcacactcaca----gtacag-ttgccttgaaccgtgccaaag
tacgatttt-cc--c-cca-tcc-cc-tc-ttcccct-cggcctgcactcaccttgca--
tttttacctaccaaatctgagcgc-----ttacatcgatgatgc-gac-tgtt-cagtt-
taacagg--aaga---gaagcg--ctccccct-cagctcagtgga-gatt-gcttta---
-gtcatat-cg--ttttgtactatttttagtcg-ttt-gggatgcagtgacatgtggtca
aacactttgctcaacagatccaccaattttgacgctca-taaattatcat-ta-aagtt-
tggtgctgcacgtattagaaggtttcctgaagatg---cagctga-cgt-c--agtgaag
ggtttgcgtctttaataaactacgacag-tttgcattcagtaaaagt-t-aagaatgatt
--aataaataaatatgaaac-agtctcct-aaaagtcacgttgcgtcttcagtttc-g-g
-gctcaggcgcgatttgcactcaaac-tacaagcgtacagtg-ccaaagcccaagtgaac
cgtgctctggcacacctcttccaaccgagttagggacggccaa-ctaaaccacgac-tga
gc-ctgat---------tcacacttg-tcaaacgaatc-gtg--aaac-----------g
cacctgggcacggttcggatagt-atgt------gtgcgccc------------------
------------------------------------------------------------
------------------
>HarbingerN1_DR|122342
---------------ggccgtactcacactatgtacag-ttgccttgaaccgggccaaag
catgcttgt-cc--c-ccc-tcc-cgttt-ccctcga-cggcccgcactcacattaca--
---tt-----c-aggcctgggcacgattacgtcatcgatgatgc-a-c-tgtt-cact--
-------------------------------t-caacagaagaga-agttt-tttta---
-gttaaat-ag---a---------tta-aatcg-ttt-gggatgtggtgacacacagtca
aatacttcactgaacagatccgccactttggt-gctca-taaataatcat--a-aagccc
tcgtgctgcaggaattaggaggttgctgaag-gt---gcagctg-tcttgc--agtgagg
gctttgcgtctttaataaactacaacag-tttgcgttcattgaacgg-t-aagaatgatt
--aaataatccatatcaaac-agtccctt-aaaagtcacgtctcgctttcagtttc-g-g
-gcttaggtgcgttttgccctcacac-tacaagcgtaccacg-ccaaagcccaagtt---
------------------------tttggccaggggcggccaag-tgaaccgtgct-tga
gc-ccaattcagcgcactcacactt-ctcaaacgatcc-ggg--aaacgg----------
-gcctggtaagggtttggatagc-atagtg-cgagtacgccc------------------
------------------------------------------------------------
------------------
>HarbingerN1_DR|122343
---------------gggcgtactcacagtatgtacag------ttgaaccaggccaaag
catgattgt-tc--c-ccc-tcc-cgtct-cccccga-tggcccgcactcacattaca--
---tt-----c-aggtctgggcattcttacgtcatcgatgatgt-g-c-tgtt-cagta-
-----------ga---gaagcg--ctctcgct-cagcacagtgga-gattt-cttta---
-gttatat-tg---t---------ttt-actgg-ttt-gggatgtagtgaca--cagtca
aaggtttagccgaacagattagccacttttgacactca-taagcaatcat--g-aagtcc
taatgctgcaggaattaggaggtttgctgaag---gtg----------------------
------------------------------------------------------atggtt
--gaa------------------------------------------------ctt-g-g
-gctcaggcaggctttgcactcacac--acaagcgtaccgcg-ctaaagcccaaatgaac
tgcgctcaggcccacctcttccaaccgggccagggccagccaag-tgaaccgtgcc-tga
ac-tcgattcagagcacacacactt-ctcaaacgatct-ggg--aaacgg----------
-gcctgggcatggttcggatagc-atagtg-tgagtaggctc------------------
------------------------------------------------------------
------------------
>HarbingerN1_DR|122344
---------------------------------------------cgtactagggtgtag
cacgcatgt-cc--c-ccc-ttc-tgtct-ccca--a-cggcccgcactgacatcaca--
---tt-----c-gggcctgaagccgcttatgtca----------------gtt-taag--
-----------aa---gtg-----ctctcgct-cggcacagtgga-gattt-ct------
--ttatat-tg---t---------tat--gtcg-ttt-gggatgcaattatatattggca
aatatttcgccgaacagatcagccacttttgacgctca-tatccaattat--t-aagtcc
tcgtgctgcaggaattaggaggtttgctgaaggt---gcagctg-gcatgc--agtgaga
ggtttgcgtcttaaataatctacgactg-tttgcattcattaaacag-t-aagaatgatt
--aataaacacatatgaagc-agtccctt-aaaagtcacgtctcgtcttcagtttc-g-g
-gctcaggtgcgctttgcactcacat-tacaagcgtgccacg-ccaaagcccaagtgaac
cgtgc--------------------------------------c-tgagcccgatt-tga
gc-ccgatttagagcactcacactt-tttaaatgatct-ggg--aaacag----------
-gcctgggcacggtttggatatc-atagta-tgagtacgccc------------------
------------------------------------------------------------
------------------
>HarbingerN1_DR|122345
------------------------------------------------------------
------------------------------------------------------------
------------------------------------------------------------
------------------------------------------------------------
------------------------------------------------------------
------------------------------------------------------------
------------------------------------------------------------
------------------------------------------------------------
------------------------------------------------------------
--------------------------------------------caaagcccaagtgaac
--ctctctggcacacctctttcatccaggccagggccggccaat-tgaaccgtgcc-tga
ga-acatttcagagcactcagactt-ctcaaacgatct-ggg--aaacga----------
-gtctggtcacggttcagatagc-aaagtg-tg---------------------------
------------------------------------------------------------
------------------
>HarbingerN1_DR|122346
---------------gggtgtacttacactacatacag-ttgccttgaaccgggccgaag
ctcgcttgt-cc----ccc-tcc-tctct-cccacga-tggcctgcactcacattgca--
---tt-----c-gggcctgagcatgtttacgttatcgatgatgc-g-c-tgtt-cagtt-
ta------gaaaa---aaagcg--gtctcact-cagcagagggga-gattt-cttta---
-gttatat-ct---t---------ttt-agttg-ttt-gatttgcagagtcacacagtaa
aatattttgcagaacagatcagccacttttgatgctca-taaacaat--t--a-aagtcc
tcgtgctgcagggattaggaggtttgctgaaggt---gcagctg-tggtgc--agtgagg
ggtttgtgtctttaataaactacagagg-tttgcgttcactgaacag-t-aagaatgatt
--aattaatccatatgaaac-agtccctt-aaaagtcatgtctcgccttcagtttc-g-g
-gt---------------------------------------------------------
-------------------------------aaagtttcccaag-taaactgcgcc-tga
gc-ctgattcagagcactcacacta-ctcaaacgatac-ggg--aaatgg----------
-gcct-tgcacggttcggatagc-atagtg-cgagtgtgccc------------------
------------------------------------------------------------
------------------
>HarbingerN1_DR|122347
---------------gggtgtactcacactatgtacag-ttgccttgaactgggccaaag
caaacttgt-cc--c-c-----------------tga-cggcctgcagtcactttaca--
---at-----c-gggcctgggcactcttacatcattgcttctgc-g-c-tgtt-cagt--
---------a-a-------gcg--ctcttgct-cagcacagtgta-gatgt-ctcta---
-gttatat-cg---c---------ttt-agacc-tta-gggatgcgatcacacgcagtca
gatattttgccgaaaagatcagccacttttaacgctca-taaacaatcat--a-agttcc
tcgtgctgcaggaattaggaggtttgctgaaggtg-cgcagctg-tcgtgc--agtgagg
ggtttgcgtatttaataaactacggaag-------ttcacagaacag-t-aagaatgatt
--aataaatccatatgaaac-agtccctt-aaaagtcacggctcgctttcagtttc-g-g
-gctttggcgcgttttg----------------------------aaagcccaagtgaac
tgcgct-----ctacctcttccaaccgggccagggccggccaag-tgaaccgtgcc-tga
gc-ttgattcagcgcactcacactt-ctcaaacgatcc-agg--aaacgg----------
-gcctgggcacggtacggatagc-atagtg-taagtaggccc------------------
------------------------------------------------------------
------------------
>HarbingerN1_DR|122348
---------------ggccgtactctcactatgtactg-ttgccttgaaccaggccaaag
cacgcttgt-cc--c-ccc-tct-cgtct-cccccga-cggcccgcactcacattact--
---tg-----c-gggcctgggcaggcttatgtcatcgacgctgc-t-c-tgtt-cagt--
-----------------aagcg--ctctcgct-cagcacagtgga-gattt-cttta---
-gttatat-tg---t---------tta-agttg-ttt-gacatgcagtgaaatat--taa
aatattttgccgaacagattagccacttttgacgctta-tgaacaatcat--a-aagtcc
tcgtgctgcaggaattaggaagtttgctgaaggt---gtggctg-tcgtgc--agtgagg
ggtttgcgtcttaaataaactatgacag-tttgtgttcactgaacag-t-aagaatgatt
-aaat-aatccatattaaac-agtccctt-aaaagtcacgtctcgctttcagtttc-g-g
-gct-aggcgcgtttggcact--ca--cacaagtgtaccaag-ccaaagcccaagtgaac
cgcactcagccattcctcttccaactggtccagggccggccaag-tgaaccgtgcc-tga
gc-ccgattcagagcactcacactt-ctcaaacgatcc-ggg--aaatgg----------
-gcctgggcacggttcggatagt-atagtg-tgagtaggccc------------------
------------------------------------------------------------
------------------
>HarbingerN1_DR|122349
------------------------------------------------------------
------------------------------------------------------------
------------------------------------------------------------
------------------------------------------------------------
------------------------------------------------------------
------------------------------------------------------------
------------------------------------------------------------
-----------ttaataaactatgacag-tttgcattcattgaacag-t-aagaatgatt
--aattaatctatatgaaac-agtccctt-aaaagtcacatctcgctttcagtttt-a-a
-gctcaagcacgttttgcactcacac--aaaagcgtactgcg-ccaaagcccaaaagaac
cgcgctctgac-------------------------------------------------
------------------------------------------------------------
------------------------------------------------------------
------------------------------------------------------------
------------------
>HarbingerN1_DR|122350
---------------gggcgtatttacactatgtacag-ttgccttgaactgtgccaaag
cacacttgt-cc--a-tgc-tac-catct-cccccga-cggcctgcactcacattact--
---tt-----c-gggcctgggcacgcttgcatcatcgataatgc-g-c-tggt-cagt--
-----------------aatcc--ctctcgct-cagcacagtgta-gattt-cttta---
-gttatat-tg---t---------tta-agttg-ttt-gtgatgcggtgacacgcagtca
attattttgccgaacagattagccacttttgacgctca-taaccaatcat--a-atgtcc
tcgtgctgcaggaaacaggaggtttgctgaaggt---gcagctg-tcgtgc--agtgagg
ggtttacatcttcaa---------------------------------------------
------------------------------------------------------------
------------------------------------------------------------
------------------------------------------------------------
------------------------------------------------------------
------------------------------------------------------------
------------------------------------------------------------
------------------
>HarbingerN1_DR|122351
---------------gggcacactcatattatgtacag-ttgccttgaacagggccaaag
cacgcttgt-ga--c-ccc-tcc-cgtct-accccga-cggtccgcactcacattaca--
---tt-----c-gggcctgggcacgcttacgtcatcgatgatgc-g-c-tggt-cag---
-----------------aagcg--ctttcgct-cagcacagtgga-gattt-attta---
-gttat-----------------------gtgg-ttt-gtcatgcagtgacacacagtca
aatatttcgccaaacagatcagccgcttttgacgttca-taaacaatcat--a-aagtcc
tcctgctgcaggaattaggaggtgttcagagg----------------------------
------------------------------------------------------------
------agttcagatg--------------------------------------------
------------------------------------------------------------
------------------------------------------------------------
------------------------------------------------------------
------------------------------------------------------------
------------------------------------------------------------
------------------
>HarbingerN1_DR|122352
---------------gggtgtactcacactatgtacag-ttgccttgaactaggccaaag
aacacttgt-cc--c-cct-tcc-cgcct-cccccga-tggcctgcacttacattaca--
---tt-----c-gggcctgggcacgcttgcgtccttgatgatgc-g-c-tgtt-ta----
-------------agagaagcg--ctctcgc-tcagcacagtgaa-gatat-atcta---
-gttatat-tt---t---------ttt-actcg-ttt-gggatgcggtgaca--------
------------------------------------------------------------
-----ctgcaggtattaa--------------------------------------gaga
agtttgtgtatttaataaactatgacag-tttgcgttcattgaacgt-t-agaaatgatt
--aataaatccatttgaaac-agtccctt-aaaagtcaagtctcgctttcagtttt-g-g
-gcttaggcgcgttttgcacccacac--acaagcgtaccgcg-ccaaagccaaagtgaac
c----------------------------------------------------gcc-tga
gc-ctaattcagagcactcacactt-ctcaaacaatcc-ggg--aaacag----------
-gcctgggcacggttcggatagc-atagtg-tgagtaggccc------------------
------------------------------------------------------------
------------------
>HarbingerN1_DR|122353
gtaaacacgccc----agtgtactcaaactaggcacag-ttgtcttgaa-----ccgaag
tgcgcttgt-tc--c-c-c-tcc-cctct-tgcccaa-tgacctgcactcacactgca--
-ttttaccttcagagccgaagcacgcttacatcatcgatgatgt-gac-tgtt-ccgtt-
taacaga--aaga---gaagcg--ctctcgct-cggcacagtgaa-catt-gcttta---
-gttataa-ag--ttttgtattatttttcatca-t-------tgcagtggcattcagtca
aatattttgccgaatag-------------------------------------------
------------------------------------------------------------
------------------------------------------------------------
------------------------------------------------------------
------------------------------------------------------------
------------------------------------------------------------
------------------------------------------------------------
------------------------------------------------------------
------------------------------------------------------------
------------------
>HarbingerN1_DR|122354
------------------------------------------------------------
------------------------------------------------------------
------------------------------------------------------------
------------------------------------------------------------
------------------------------------------------------------
------------------------------------------------------------
------------------------------------------------------------
------------------------acag-tttgcgttcattgaacag-t-aagaatgatt
--aataaatcaatatgaagc-agtccctt-aaaa-tcacgtctcgctttcagtttc-g-g
-gctttggcgtgttttgcactcactc-tacaaacgtaccgcg-ccaaagcccaagtgaac
cgcgct----catacctcttccaaccgggccaggcccgaccaag-tgaaccgtgcc-tga
gc-ccgattcagcgcactcacactt-ctcaaacgatcc-ggg--aaactg----------
-gcctgggcatggttcggatagc-atagtg-tgagtaggccc------------------
------------------------------------------------------------
------------------
>HarbingerN1_DR|122355
-------------------------------tacaca-----------------------
------------------------------------------------ttacattaga--
---tt-----c-aagcttgagcacgcttacaccatcgatgatgc-a-c-tgtt-cagt--
---------aag--------ca--ctgtcact-aagcacagtgga-gatta-cttta---
-gttatat-ca---t---------ttt-agtcg-ttt-gggatgcggtgacacat--tc-
---atttcgccgaacagatcagccacttttgttgctca-tttacaatcat--g-aagtcc
tcgtgctgca-gaattaggaggtttgctgaagg---------------tgc--agtgagg
ggtttgcgtctttaatattctacggcag-tttgcgtttattgaacag-t-aagaatgatt
--aataaacgcatatgaaac-agtcccgt-aaaagtcacgtctcgtcttcagtttc-g-g
-gctcaggcatactttgcactcacac-tacaagcgtagcgcg-ccaaagcccaagtgaac
caggctttggcaccccttttcca-----------gctggccaag-tgaaccgtgcc-taa
gc-ccgattcagagcactcacactt-ctcaaacgatcc-ggg--aaacgg----------
-gcctgggcatggttttgaaagc-atagtg-tgagtatgccc------------------
------------------------------------------------------------
------------------
>HarbingerN1_DR|122356
---------------gggcgtacttaaattatgtacgg-ttgccttgaactgggccaaag
cacacttgt-cc--c-ccc-tcc-cgtct-cccccga-cagcccgctctcacattaca--
---tt-----c-gggcctgtgcacgcttacgtcatcaatgatgc-g-c-t----------
-----------------------------gtt-cagcccagtaga-gattt-cttta---
-gttatat-ca---c---------tgt-agtcg-ttt-gaaatgcagtgacacgcagtca
aatatttcaccgaacagatctgccacttttgacgctca-taaacaatcat--a-aagtcc
tcgtgctgcaggaattaggaggtttgcttaaggt---ggagctg-tcgtgc--agtgagg
ggtttgcatctttaataaactacgaca--tttgcgttcattgaacag-t-aagaatgatt
--aattaatccatttcaaac-agtccctt-agatgtcacgtctcactttcaatttc-a-g
-gctcaggtacgttttgcactcacac--acaagtgtaccgcg-ccaaagcccaagtgaac
tgcgctctggcacacctcttccaaccgggccagggccggccaag-tgaaccgagcc-tga
gc-ccgattcagaacactcacactt-ctcaaatgatct-ggg--aaatgg----------
-gcctgggcacggttcgaatagc-atagtg-tgagtacgccc------------------
------------------------------------------------------------
------------------
>HarbingerN1_DR|122357
---------------gggcatactcgcactatgtacaa-ttgccttgaactgggccaaag
cacgcttgt-cc--t-ctc-tcc-cgtct-cccctga-cggcccgcactcacattaca--
---tt-----c-gggcctgtgcacgcctatgtcatcgatgatgc-g-c-tgtt-cagt--
-----------------aatcg--atttcgct-cagcacagtgga-gatct-cttta---
-gttctat-tg---t---------tta-agtca-ttt-gatatgcagtgacacagagtca
aacacttcgccgaacagatcagccactttaaacgctca-taaacaatcat--a-aagtcc
tcaggctgcaggaattaggaggtttgctgaaggt---gcagctg-tcgtgc--agtgagg
ggtttgcgtctttaataaactacgacag-tttgcgttcattattcaa-t-cggaatgatt
--gattaatccatatgaaac-agtcccgt-aaaagtcatttctcgcttaaagtttcag-g
-gctcaggcacgttttgcactcacac----------------------gtccaagtgaac
cgcgctctggcacacctcttccaactgggc------------------------------
------------------------------------------------------------
------------------------------------------------------------
------------------------------------------------------------
------------------
>HarbingerN1_DR|122358
-------------------------------------------------------caaag
tacacttgt-cc--c-acc-tcc-cgttt-cccctga-cggcccgcacccacattaca--
---at-----c-aggcctaggcacgcttaggtcatcgatgatgt-g-c-tgtt-cagt--
-----------------aagc--tctttcgct-caatacagtgga-tattt-cttta---
-gttattt-ag---t---------tta-agtca-ttt-gagatgcagtgacacgcagtca
aatatattg--gaacagatcagccatttttgacgctca-taaacgatcat--a-aaatcc
tcgtgctgcaggtattaagaggtttactgaaggt---gcagctg-atgtgc--agtgagg
ggtttgagtctttaataatctatgacag-tttgtgttcattgatctg-t-cagaatggtt
---attagtccatatcaaac-cgtccttt--aaagttacttctcatcttcagtttt-g-g
-gctcaggcacattttgcaat-a-ac--------gca-tg---cctgagcccaagtgaac
cgcgctttgg-acacctcttccaaccaggccagggccggccaac-tgtaccgtgcc-tga
g--ccgattcagagcactcacactt-ctcaaacaatcc-tt--tgaacgg----------
-gcctgggcacggttcagatagc-attgtg-tgagtacaccc------------------
------------------------------------------------------------
------------------
>HarbingerN1_DR|122359
---------------gggcgtactcacactatatacag-ttgccttgaaccgggccaatg
cacgcttgt-gc--a-ctc-tcc-agtca-cccccga-cggcccgcactcacattaca--
---tt-----c-gggcctgggcatgcttatgtcatcgatgatgc-g-c-tgtt---tt--
-----------------aagca--ctttagct-caccacagtgga-gattt-cttta---
-gttattt-cg---t---------tta-agtcg-agt-gagttgcagtgacacgtagtca
aa-------tcaaagtgatcaatcacttttgatgctgg-taaacaatcat--acaagtcc
tcgagctgcaggaattaggaggtttgctgaaggt---gcagctg-tcgtgc--agtgagg
ggtttgcatctttaaaaaactatgacag-tttgcgttgattgaacag-t-aagaatgatt
--aataaatccatatgaaac-agtccctt-aaaagtcatgtctcgctttcagtttc-a-g
-gctcagacacattttgcactcacac-tacctgcgtactgca-ccaaagcccaagtgaaa
cgcgctctggcacacttcttcaaaccgggccagggccggccaag-tggaccatgcc-tgc
ac-ccgattcagagcattcacattt-c----tcgattt-ggg--aaacgg----------
-gcccaggcatagttcaaatagc-atagtg-tgagtacgccc------------------
------------------------------------------------------------
------------------
>HarbingerN1_DR|122360
------------------tg------c------------tt-------------------
------------------------------------------------t--catta----
---------------------------ta--t-----------------tg-t-------
-------------------------t-----t---------tg-----t-------a---
-g-t--at----------------tttaagttg-ttt-gatatgcagtgacactcagtca
gatattttgctgaacagacccacctcttttgacgttca-taaatgttcat-ga-caatca
tcatgctgcatgtattaggaggttt---------------g---------c---------
-------atcttt-ataa--tatgaccg-tttgcgttcattgaaaag-t-a-ggatgatt
--aataagtca-t-taaaa-gagtccttt--aaagttacatc----c----------a--
--ctcagacatgctttaca-tcactc-tacaagagtaccaca-ccaaaggccaactgaac
tgcgctctggcacacc---ttcaaccgggacaaagccggccaac-----c-gtgcc-tgg
gc-ctgattcgcagcactcacacttg-tctaacaaacc-agg--aaatgggggtcaaaag
agcc-gggaatggttcagatagcc-tagtg-tgagtacaccct-----------------
tgtcttgtactataccc-ttccccctgcctgcactgatgagcatgcttagcatcaatgat
gtgcaatgaaaattgctt
>HarbingerN1_DR|122361
---------------gggcgtact--caccatgtacag-ttgctttgaaccaggccgaag
cacgcttgt-cc--c-ccc-tcc-cttct-ccctcga-cggcctacactcacatt-----
------------------------------------------------------------
------------------------------------------------------------
------------------------------------------------------------
------------------------------------------acaaccat--a-aagtcc
ttgtgctgcaggaaatatgaggtttgctaaaggtg-cgcagctg-tcgtgc--agtgagg
ggattgcgtctttaataaactattacag-tttgcgttcattgaacac-t-aagaatgatt
--aattaatccatatgaaac-agtccttt-aaaagtcacatctcatcttcagtttt----
-------gcgctttatgcactcacgc-tacaagtgtatcgcg-catgagcccaagcaaag
cacactctggcaaacctcttccaactgtgccagggccggccaac-tgaaccgtgcc-tga
gc-ctgattcagagcactcatactt-gtcaaacgatgt-agg--aaccgg----------
-gcctgggcacggttaggatagc-atagtg-tgagtacgcc-------------------
------------------------------------------------------------
------------------
>HarbingerN1_DR|122362
------------------catactcacactaggtaaaa-ttgccttaaaccatgctgaag
cgcgaatgt-cc--c-c-c-ttc-ccttc-cttccaa-cagccttcactcacactgca--
-ttttgccttccgaacctgagcatgcttacgtcatcgatgatgt-gac---tt-tagtt-
ttgaag---aaaa---gaagca--ctctcgct-cagcacagtgga-catt-gcttta---
-gttatat-ca--ctttgtattatttgtaattc-ttt-gggatgcagtgacatgcagtca
aatattttgctgaacagatcccccacttttgacgctca-taa---gttat-aa-aaatcc
tcgtgctgcacatattatgaggtttgctgaa-t--gtg--------catgc--agtgagg
ggtttgtatctttaataaactatgatag-ttcgtggtcattgaaaag-t-aagaatg---
------------------------------------------------------------
------------------------------------------------------------
------------------------------------------------------------
-----------gagcactcacgcttg-tcaaatgatct-ggc--aaacgc----------
-actcgagcacagtttagatagt-ctagtg-tgagtgcactc------------------
------------------------------------------------------------
------------------
>HarbingerN1_DR|122363
------------------------------------------------------------
------------------------------------------------------------
------------------------------------------------------------
-------------------gca--ctctcgct-cagcacagtgga-gattt-ctcta---
-gttatat-tg---t---------ttt-agtcc-ttt-gggatgcggtgacacacagtca
aatatttctcagaacagatctgccacttttgacgctca-taaacagttat--a-aagtcc
tcgtgctgcaggaattaggaggtttgctgaagg---cgaagttg-tggtgc--agtgagg
agtttgcgtcttcaataaactacgacag-tttgcgttcattgaacgg-t-aagaatgatt
--aataaatccatatgaaac-agtccctt-aaaagtcacatctcgctttcagtttc-a-g
-tttttagttt---------------------------------caaagcccaagtgaac
cgcactcaggcacacctcttccaaccgggccagggccagccaag-tgaaccatgcc-tga
gc-ccgattcagcgcactcacactt-c--------tcc-agg--aaacgg----------
-gcatgggcacggttcaaatagc-atagtg-tgagtaggccc------------------
------------------------------------------------------------
------------------
>HarbingerN1_DR|122364
------------------------------------------------------------
------------------------------------------------------------
-------------------------------------------------------aga--
---------aaat---gaa-----------------------------------------
------------------------------------------------------------
------------------------------------------------------------
------------------------------------------------------------
------------------------------------------------------------
----tgaataaataccaaac-agtcccat-aaaagtcacgtctcgtcttcagtttc---g
-gttcgggc--------------------------------------------------c
tgagcccaagtacacctcttccaactgagccagggtcggccaag-tgaaccctgct-tga
gc-ctgattcagagcactcacactt-ctcaaacgatct-ggg--aaacgg----------
-gcctgggcactgttcggatagc-atagtg-tgagtacgccc------------------
------------------------------------------------------------
------------------
>HarbingerN1_DR|122365
---------------gggcgtactcacactatgcacag-ttgccttgaaatgggccaaag
cacgcttgt-cc--t-ccc-tcc-tattt-cccccga-cggcccgcacttacattaaa--
---tt-----c-aggcctgggcacgcttacatcatcgatgatgc-g-c-tgtc-cagt--
-----------------aagca--ctctcgct-cagcacagtgga-gattt-ctata---
-gttatat-cg-------------ttt-agtcg-ttt-gggatgcagtgacacgcagtca
aatatttcgcagaagagatcagccactgccgacactca-aaaacaatcat--a-aagtcc
tcgtgctgcaggtataagaaggtatgctgaaggt---gcagcta-tggtgc--agtgagg
ggtttgcgtctttaataatctacgacag-tttgtgctcattaaacag-c-aataatgatt
--aataaattgatat---------------------------------------------
------------------------------------------------------------
------------------------------------------------------------
------------------------------------------------------------
------------------------------------------------------------
------------------------------------------------------------
------------------
>HarbingerN1_DR|122366
---------------gggcgcgctcctactataaacag-ttgccttgaaccaggccgaag
catgcttgt-cc--c-ccc-t-c-cgtct-ctcacga-cggccc----------------
--------------------ggactctcatttcattgatgatgc-g-c-tgtt-cag---
---------taga---gaagca--ctctcgct-cagcacagtgga-gattt-cttta---
-gttatat-tg---t---------ttt-agcct-ttt-gggatgtagtgacacaccgtca
aatatt------------------------------------------------------
------------------------------------------------------------
------------------------------------------------------------
------------------------------------------------------------
------------------------------------------------------------
------------------------------------------------------------
------------------------------------------------------------
---ttaggcatggttcagatagc-atagtg-tgactacgccc------------------
------------------------------------------------------------
------------------
>HarbingerN1_DR|122367
-----------------------------------------gccttgaaccgggccaaag
cgtgcttgt--c--c-ccc-tcc-tgtct-cccccga-cggccc----------------
--------------------gcacgcttacgtcattgactctgc-g-c-tgtt-cagt--
-----------------aagtg--ctttcact-cagcacagggga-g--tt-ttttg---
-gttat------------------------------------------------------
------------------------------------------------------------
------------------------------------------------------------
------------------------------------------------------------
------------------------------------------------------------
------------------------------------------------------------
------------------------------------------------------------
------------------------------------------------------------
------------------------------------------------------------
------------------------------------------------------------
------------------
>HarbingerN1_DR|122368
---------------gggcgtactcacactatgtacag-ttgccttgaaccgagccaaag
catgcttgt-cc--c-ctc---------t-cccccga-cggcctgcaatcacattaca--
---tt-----t-gggcctgggcacgcttacgtcattaatgatgc-a-c-tgtt-cagt--
-----------------aagcg--ctctcgct-aagcacagtgga-gattt-cttca---
-gttatat-tg---t---------tta-aaaca-ttt-gggatgcggtgacacgcagtca
aatattctgcagaacagatcagccacttttgatgctca-taaacaaccat--a-aagtcc
tcatactgcaggaattaggaggcttgcagaaggt---gcagctg-tagtgc--ggtgagg
ggtttgagtctttaataaactacgacag-tttgctttcattgaacag-t-acggaagatt
--aattaatccatatgaaac-agtcccat-aaaattctcgtctcgctttcagtttc-g-g
-gcttaggcgctttttgcactcacac--acaagtgtactgtg-ccaaagtccaagcgaat
cgcgctctggcccacctcttccaaccgggctagggctggccaag-tgaaccgtttc-tga
gc-atgattcagagcactcacactt-ctcaaacgatcc-agg--aaacgg----------
-gcctaaacacagttcggatagc-ataaaa-tgtgtac----------------------
------------------------------------------------------------
------------------
>HarbingerN1_DR|122369
-----------------gtgtactcacactatgtacag-tggccttgaaccgggccaaag
cacacttgt-cc--c-ccc-acc-cgtct-cccccga-cggctcgcactcacattaca--
---tt-----c-aggcctgggcacgcttacgtcatcaacgatac-g-c-tgtt-cagt--
-----------------aagcg--ctttcatt-cagcacagtgga-gattt-cttta---
-tttatat-tg---t---------ttt-agttg-ttt-aatatgcaatgacacgttgtca
aatattttgccgatcagatcagccttttttgacgctca-taaacaatcat--a-aagtcc
tcgtgctgcagaatttatgaggtttgctaaaggt---gcagctg-ttgtgc--agtgagg
ggtttgtgtctttaataatctatgacag-tttgcgttcattaaacag-t-aaga------
----------aatatgaaac-aatcacat-aaaagtcacatcttgtcttcagtttt-g-g
-gctctggcacgctttgcactcacac-cacaagtgtaccgca-ccaaagcccaagtgaat
cacgttctggcacacctcttctaactgggccattgctggccaag-tgaaccatgcc-tga
gc-tcgattcagagcactcacactt-ctcaaacgatcc-ggg--aaacgg----------
-gcctgggcactgttcatatagc-atagtg-tgagta-----------------------
------------------------------------------------------------
------------------
>HarbingerN1_DR|122370
---------------gagggtactctcaatatgtacag-ttgccttgaactgggccaaag
cacgcttgc--c--c-ccc-tcc-tgtct-cccccga-cggcccgcactcacaataca--
---tt-----c-gggcctgtgcacgctaacatcatcgatgatgc-g-c-tttt-ccg---
-----------------aagcg--cgtttgct-cagaagcgtgga-gattg-cttca---
-gttatgt-cg---t---------tta-agtca-ttt-gatatgcagttacaggcagtca
aatattccgctgaacagatcagccacttttgacgctta-taaacaatcat--a-aagccc
tcgtgctgcaggtattaggaggtttgctaaaggtg-cggcgctt-tcgtgc--agtgaga
ggtttgcgtctttattaatccaggatgg-tttgcgttcattgaacag-t-gagaatgata
--aataaat-catatcacac-agtccctt-aaaagtcacgtctcgctttcagtttc-g-g
-gctttggcgtgtttttcactcacac--acaagcgt------------acccaagtgaac
cgtactcaggcacatttcctc------------------------------ccgat-tca
gt-ccgattcagcacactcacactt-ctcaaacgatcc-agg--aaatgg----------
-gcctgggcacggttcggataac-atagtg-tgagtaggccc------------------
------------------------------------------------------------
------------------
>HarbingerN1_DR|122371
------------------------------------------------------------
------------------------------------------------------------
------------------------------------------------------------
------------------------------------------------------------
------------------------------------------------------------
---------------------------------------taaacagtcat--a-cagtcc
ttgtgctgcaggaattagggggtttgctaaaggt---gcagctg-tcgtgc--agtaagg
ggttagcgt-tttaataatctacgacag-tttgctttcattgtacaa-t-aagaatgatt
--aataaatccatatgaaac-aatccctt-aaaagtcacgtctcgtcttcagtttc-g-g
-gcttaggcgtgctttgcactcacac-tacaagtgtaccgcg-ccaaagcccaagtgaac
cgtgctctggcacaccttttccaaccaggccaggataggccaag-tgtaccatgcc-ttt
gc-ctaaatcagagcactcacactt-ctcaaacgattc-ggg--aaatgg----------
-gcctgggcgcgattcggataga-atagtg-tgagtacaccc------------------
------------------------------------------------------------
------------------
>HarbingerN1_DR|122372
---------------gggtgtactc-cactagggat-g-ttaccttaaaccatgccgaag
catgcttgt--c--c-ccc-tcc-catct-actctga-cggcctgaactcacattgca--
---tc-----c-gagtgggagcatacttatgtcatagatgatgcta-c-tatt-cagtt-
ta-------acaa---gaagaaagctctggct-ctttacaatgga-gatt-gcttta---
-gttatat-ta---t--------tttt--gtca-ttt-gggatgcattgacatacagtca
aatattttgctgaacagatccacaacttttgatgctta-taaattaccat-aa-aagtcc
tcatgctgca--tattaggaggtttgctgaa-gt--tgcagctg-tcgtgc--agcaaag
agtttgt---tttaataaactatgacag-tttgcgttccttgaaaag-t-aagaatgttt
--aataaatccatatgaaaa-agtcccca-aaaagtgatgtcgcattttcagtttc----
--------------------------------------------------------gaac
tgcgctctggcacacccctttcaaccaggccagggctggccaac-tgaaccatgcc-tga
gc-ctgattcagagcactcacacttg-tcaaagaaccc-ag---aaacgt----------
-gtttgggcacagttcggatacg-a---tg-taagtgagcc-------------------
------------------------------------------------------------
------------------
>HarbingerN1_DR|122373
---------------gggcgtagtcacactatgtacag-ttgcctttaactggtcctaaa
cgcgcttgt-cccgc---c-tcc-cttct-cccccga-cggcctgcacttccattgca--
---tt-----c-gggccggagcatactaacatcatcgatgatgc-g-c-tgttcgggt--
-------------taagaagct--ctctcgct-cagcacagtgga-gattt-ct------
--ttatat-cg---t---------ttt-agacg-ttt-gggatgcagtgacatgagatca
aatattttgctgaa---ctgagccacttttgacgctca-taaacaa----------gtcc
tcgtgctgcaggaattaggaggtttgttaaagat---gcaatgg-tggtgc--aataagg
gg--------tttaataatctatgacag-tttgcgttcattaaacag-t-aagaatgatt
--aataaatccaaatgaaac-agtcccct-aaaagtcacgtcttgagcccgaattg-t-a
-agacaag--------------------------------------------atgtgact
ct----ctggcacaactctaccaactggtccagggccggccaac-tgaaccacgcc-tga
gc-tcgattcagagcattcac---------aacggtct-ggg--aaatgg----------
-gcctgggcacgg-tcggatagc-atagtg-tgagtgcgccc------------------
------------------------------------------------------------
------------------
>HarbingerN1_DR|122374
---------------gagcgtactcacactatttacag-ttaacttgaaccg----aaag
cacgattgt-cc--c-ccc-ttc-tgtct-acc------------cactcacattaca--
---tt-----t-gggcctgggcacaattacgtcatcgatgctgc-g-c-tgtt-cagt--
-----------------aagta--ctctcgct-cagcacagtgga-gattg-c-------
-----------------------------gttg-ttt-gatatgcagtgacacgcagtca
aatatttcggcgaacagatcagccacttttgacgctca-taaacaaccat--a-gagtac
tcgttctgcaggtattaggaggtttgctgaaggtg-cgcagctg-tcatgc--agtgagg
ggtttgcgtctttaataatctaccacag-ttagcgttcactgaacgg-t-aagaatgata
--aataaatccacatgaaac-agtccctt-aaaagtcacatctcgcgttcagtttc-g-g
-gcttaggctcgttttgcacttacac--acaagcgtaccgca-acaaagcccaagtgaa-
----------------------------------------------------------ga
gc-ccgattcagcgaactcacactt-ctcaaacgattc----------------------
-----gggcatggatcggatagc-atagtg-tgagtaggccc------------------
------------------------------------------------------------
------------------
>HarbingerN1_DR|122375
---------------gggtgtactcacagtatgtacag-ttgccttgaaccaggccaaag
cacgcttgc-cc--c-ccc-tcc-tgtct-cccccga-cggcccgcattcacattaca--
---tt-----c-aggcctgggca----tacgtcatcgaagatgc-g-c-tgtt-cagt--
-----------------aagca--cttttgct-aagcacagtgga-cattt-cttta---
-gttacat-ag---c---------tat-agtca-ttt-gggatgcagt------------
------------aacagatcagccacttttgatgctca-taaacaaccat--a-gagtac
tcgtgctgcaggaattatgaggtttgctaaaggt---gcagcaa-tggtgc--agtgagg
ggtttgcatctttaataaactatgacag-tttgcatttattgaacag-t-acaaatgatt
--aataaatccatatgaaac-agtcctgt-aaaagtcccgtctcgtctacagtttc-g-g
-gctcaggcttgctt-gcactcacac-tacaagcataccgcg-ccaatgcccaataaaac
cgcgctctggcaaacctcttccaaccgcgcctgagcc-----------------------
------------------------------------------------------------
------------------------------------------------------------
------------------------------------------------------------
------------------
>HarbingerN1_DR|122376
---------------ggacatactcacactatgtacag-ttgccttgaacgaggtcaaag
catgcttgt-cc--c-ccc-tcc-catct-cccctga-tggcccg-----------ca--
---ct-----c-ggggctgggcacgcttacatcatcgatgatgc-a-t-tgtt-tagt--
-----------------aagtg--ctctcgct-cagcacagtgga-cattt-attta---
-gttatat-ta---t---------ttt-agtca-ttt-gagatgcagtgacacgcagtca
aatattttgccgaacagatccgtaacttttgatgctca-aaaacaatcat--a-aagtac
tcatgctgcaggaattaggaggtttgctgaag---gcgcagctg-tcgcgc--a------
--------------ataatctatgacag-tttgcgtttattgaacac-t-aagaatgatc
--aattaatccatatgaaaa-agtccact-gaaagtcacgtctcgctttcagtttc-g-g
-gcttaggggtg-tttgcactcacac--acaagcgtaccacg-ccaaagaccaagtaaac
cacgct----cacacctcttccaaccgggccagggccggccaag-tgaa-cgtgcc-tga
gc-ccgattcagagcactcacactt-ctcaaacgattc-ggg--aaacga----------
-gcctgggcacggttcggatagc-atagtg-t----------------------------
------------------------------------------------------------
------------------
>HarbingerN1_DR|122377
---------------gagcgtactcacactatgtacag-tagccttgaaccgggccaaag
cacacttgt-cc--c-ccc-tcc-cgtct-cgcctga-cggcccgcacacacattaca--
---tt-----c-aggcctgggcacgcttacatcaccgataatgt-g-c--------g---
----------------taaact--cttttgct-tagcacagtgga-gattt-ctcta---
-gttatat-tg---t---------tta-agttg-ttt-gatatgcagtgacacgcagtca
aatatttcgcagaacagatcatccacttttgacgctca-taaactatcat--a-aagtcc
tcgggctgctggaattaggaggtttgctaaagttg-cgcagctg-ttgtgc--agtgagg
ggtttgaatctttaataaacttcgacag-tttg-gttcacttaacag-t-acaaatgatt
--aattgatttatatgaaac-agtccc-t-taaagtcaagtctcgcttttagtttc-g-g
-gctaaggccca-tttgcacttacac--acaagcattctgcg-gcaaagcacaagtggac
cgcgctcaggcacacctcttccaactgggccagggccagccaag-tgaaccatgac-taa
gc-ccgattcagcgcactcacactt-ctcaaacaatct-ggg--aaatgg----------
-gcccgggcacggtttggatagc-aaagtg-tgagtaggccc------------------
------------------------------------------------------------
------------------
>HarbingerN1_DR|122378
---------------gggagtactcacactatgtacag-ttgcctcaaaccgggccaaag
cacgcttgt-cc--c-ccc-tcc-cgtct-ctcccat-tggcccgcactcacattaca--
---tt-----t-gggcctgggcacgcttacctcatcgatgctgc-a-c-tgtt-cagt--
---------a-a-------gcg--ctctcgct-ctgcacagtgga-gattt-ctgta---
-gttatat-tg---c---------ttt-agtcc-tta-gggatgcggtgactcgcagtga
gatatttcgccgaacagatccgccacttttgacactca-taaacaatcat--a-aagccc
tcgtgctgcaggaattaggaggtttgctaaaagtg-cgcaactg-tcgtct--agtgagg
ggtttgcgtatttaataaactatgacag-tttgcgttcaatgaacag-t-aggaatgatt
--aataaatccatatgaaac-agtccctt-aaaagtcacgtctcgctttcagtttt-g-g
-g-tttagcgcgttttgcacttacac--acaagcgtaccgca-ccaaagcccaaataaac
------------------------------------------------------------
------------cgcactcacactt-ctcaaacgatcc-agg--aaacgg----------
-gcctgggcacggtacggagagc-atagtg-tgagttggccc------------------
------------------------------------------------------------
------------------
>HarbingerN1_DR|122379
---------------gggtgtactcgctgtg--tacag-ttgccttgaaccgggccgaag
c-------------a---c-gct-tgtct-cccctga-cggcctgcact--cattaca--
---tt-----t-gggcctgggcacacttacatcattgatgatgc----------------
-----------------aagcg--ctttcgct-cagctcagtgga-gattt-cttta---
-gttatat-cg---t---------ttt-agtct-ttt-gggatgcgttg----acagtca
aatatttt----------------------------------------------------
------------------------------------------------------------
------------------------------------------------------------
------------------------------------------------------------
------------------------------------------------------------
------------------------------------------------------------
------------------------------------------------------------
------------------------------------------------------------
------------------------------------------------------------
------------------
>HarbingerN1_DR|122380
---------------ggacgtactcgcactatgt--ag-ttgccttgagccatgcagagg
aacgcttgt-ct--t-cca-tcc-------------------------------------
------------------------------------------------------------
------------------------------------------------------------
------------------------------------------------------------
------------------------------------------------------------
------------------------------------------------------------
------------------------------------------------------------
------------------------------------------------------------
-------------------------------------------------cccaagtgaac
cgcgctccggcacacctcttccagccagaccaggaccagccata-tgaaccacgtc-tga
gc-ccgattcagaacgctctcactt-ctcaaacgaacc-ggg--aaatag----------
------------------------------------------------------------
------------------------------------------------------------
------------------
>HarbingerN1_DR|122381
---------------gggtgtactcactctaggcatga-ttgttttgaaccgtgctcggg
cacgattat-cc--c-cca-ctc-ccctt-tccccct-tggcctgcactcacattgca-g
t-tttagcttccgagcctaagcacgcttatgtcattgatgatgc-aac-tgtt-cagtt-
ttt---------a---gtagtg--ctcttgct-tggtacaatgga-gatt-gtttaa---
-gttaaat-tgttttttttttttttttaagttg-ttt-gatatgcagtgaca--cagtct
aatcttttgctgaacagatccaccacttttgatgctc---aaactttcat-at-a-gtca
tcgtgctgcaggtattagggggtttgctgaagg--tatctgctga-cgcgc---------
---------------------------------------------------acaatgatt
--gataaatccatataaaac-agtcccat-aaaattgacgtcgcatcttcagtttt-g-t
-tctaaggcgcgctttgcactcacac-tacaagcataccttg-t----------------
---------gcacacctcttcaaaccgggcctgggtcggccaat-tgaaccacact-tag
gc-acgattcagagcactcacacttg-tcaaacaaacc-agg--aaatgt----------
-gccagggcacagtttggatagc-atagtg-cgagtacatcc------------------
------------------------------------------------------------
------------------
>HarbingerN1_DR|122382
-------------------gcacttacattaggtacag-ttgccttgaactgagcccaag
tattat---------tatt-tctc---tt-cac----ctgacctgcactgacattgca--
----------------ctgagcatgcttaaatcataa-----------------------
tgagg---tgaga---aaagag--ctctcatt-tagcaaagtgaa-g-------------
------------------------------------------------------------
------------------------------------------------------------
------------------------------------------------------------
------------------------------------------------------------
------------------------------------------------------------
------------------------------------------------------------
------------------------------------------------------------
------------------------------------------------------------
------------------------------------------------------------
------------------------------------------------------------
------------------
>HarbingerN1_DR|122383
-----------------gcatactcacactatgtacag-ttgccttaaaccggg------
----cttgt-cc--c-ccc-tcc-cgtct-cccccga-ccgcctggactcacattata--
---tt-----c-tggcatgggcacacttacgtcatcgatgatgc-g-c-tgtt-cagt--
-----------------aagcg--ctctcgct-cagcacagtgaa-gattt-cttta---
-gtta-------------------------------------------------------
------------------------------------------------------------
------------------------------------------------------------
------------------------------------------------------------
------------------------------------------------------------
------------------------------------------------------------
------------------------------------------------------------
------------------------------------------------------------
------------------------------------------------------------
------------------------------------------------------------
------------------
>HarbingerN1_DR|122384
------------------------------------------------------------
------------------------------------------------------------
------------------------------------------------------------
------------------------------------------------------------
------------------------------------------------------------
------------------------------------------------------------
------------------------------------------------------------
------------------------------------------------------------
------------------------------------------------------------
------------------------ac-tacaagcgtaccaca-ccaaagcccaatcgaac
cttgttctggcacaccttgtccaaccgggccagggctggccaa-ctaaaccacgcc-tgg
gc-tcgattcggagcaccctca--------------------------------------
------------------------------------------------------------
------------------------------------------------------------
------------------
>HarbingerN1_DR|122385
---------------ggccgtactcacactatgcacag-ttgcctcaaaccgggccaaag
cacgcttgt-cc--c-cgc-ctc-ca-------------------------------a--
---at-----c-gggcctgggcacgcttacgtcatcgatgctgc-g-c-tgtt-cagt--
-----------------aagtg--ctctcgct-cagcacagtgga-aaatt-atcta---
-gctatat-cg---c---------ttt-attcg-ttc-a-------------------ca
gatatttcgctgaacagatcagccacttttgacactcc---------------------c
tcgtgctgcaggaattgggaggtttgctgaaggt---gcagctg-tcatgc--agtgagg
ggtttgcgtatttaataaactacaacag-tttgcgttcattgaacag-t-aagaatgatt
--attaaatccatatgaaac-agtccctt-aaaagtcacgtcttgctttcagtttc-g-g
-gcttaggtgcgatttgcactcatac--acatgcat----------aagcccaagtgaac
agcgctcact--------------------------------------------------
gc-ccgatttagcgcactcacactt-ctcaaacgatct-ggg--aaatgg----------
-gcctgggcacggtacggatagc-atagtg-cgagtaggccc------------------
------------------------------------------------------------
------------------
>HarbingerN1_DR|122386
---------------ggccgtactcacaccatgtacag-ttgcctcgaaccgggccaaag
cacgcttgt-cc---------------------------------caatcacattaca--
---at-----c-aggcatgggcacgcttacgtcatcgatgatgc-g-cgtggt-cag---
-----------------aagcg--ctctcgct-cagcacagtggg-gattt-cttca---
-gttatat-tg---t---------ttg-gg-----------atgcagtgacacacagtca
gatattttgccgaac-----agccacttttgacactca-taaacaatcat--a-aagccc
tcgtgctgcaggaattaggaggtttgctaaaggt---gcagctg-tcatgc--agtgagg
ggcttgtgactttaaaaaactatggcat-tttgcgttcactgaacag-t-tagaatgatt
--aat-aatccataagaaac--gtcccta-aaaagtcacgtctcgctttcagtttc-g-g
-ctt-tggcgtgttttgcactcaca--cacaagcgtaccgca-ccaaagcccaagtgaac
cgcgctcaggcacacctcttctaatcgagccagggctggccaag-tgaaccaggcc-tga
gc-ccgattcagagcactcacactt-ctcaaacgatcc-ggg--aaacgg----------
-gcctgggcacggttcggatagt-atagtg-cgagtaggccc------------------
------------------------------------------------------------
------------------
>HarbingerN1_DR|122387
-----------------gcatactcgcacta---------------agactatgccgaag
agcgatggt-gc--a-ccc-ttt-cctct-cccctca-cagtctgcactcacactgca-t
c-tttacctttcgtttctgagcacacttctgtatttaatgatgc-aac-tgtt-cagtt-
taacaga---aga---gaagcg--ctctcact-cagtaaagtgga-gatt-gcttta---
-gttgtat-tg-------------tttca-------------------------------
------------------------------------------------------------
------------------------------------------------------------
------------------------------------------------------------
------------------------------------------------------------
------------------------------------------------------------
------------------------------------------------------------
------------------------------------------------------------
------------------------------------------------------------
------------------------------------------------------------
------------------
>HarbingerN1_DR|122388
---------------------------------------------tttacag--------
-------------------------------------------------ga----a----
-------------------g-----------------------------------ag---
-----ga------------gcg--ctctcact-cagcacagttga---catgcttta---
-gttatat-----ct--------tttt-agacg-ttt-gacatgcagtgacacacagtca
gatattttgccgaacagatccaccacttttgacgctta-taat--atcat--a-aagtcc
tcatgctgcacgtacaaggaggtttgctgaag--------g-------tgc--agccagg
gggttgcatcgttaataaactatgacag-tttgcattcattgaaaat-t-aagaataatt
--aattactcc----------------------tctgacg-cttgtcttcag-ttc-g--
--ctcaggcgcactttgcactcacat-tacaagcgtaacgtg-tctgagcccaactgaac
tgcactctgacacacctcttccaaccgggccagggccagccaac-caaac----------
----catgcccaggcactcacacttg-ccaaatgagcc-gga--aaatgggggtcaaatg
cacccaggcacggtttggatagcc-tagtg-tgagtacaccc------------------
------------------------------------------------------------
------------------
>HarbingerN1_DR|122389
---------------gagcgtactctcactatgtacaa-ttgtcttgaaccgggccaaag
cacgattgt-cc--c-ccc-cct-cccgtcccctcga-tggcccgcactcacattaca--
---tt-----c-gggcctgggcgcgattacgtcattgatgctgc-g-c-tgtt-cagt--
-----------------aagtg--ctttcgct-cagcacaatgga-gattt-ctata---
-gttttat-cg---t---------tta-agtca-ttt-gatatgcagtgacacgcagtca
aatatttaaccgaaaagatcagccacttttgacgctca-taaacaaccat--a-aagtcc
tcgtgctgcaggaattatgaggtttaagaggg----cgcagcta-tcatgc--agcgagg
ggtttg---ccttaaaagtc----acgc-ttcgctttcaatttcaggcc-ac--------
--gtt---tgcac-tcacac----------------------------------------
----------------------------acaagcgtaccgcg-ccaaagcccaagcgaac
cgcgctctgactcatacttctcaatccgggaaacg-------------------------
g-----------------------------------------------------------
-gcctgggcacggttcggatagc-atagtg-tgagtaggc--------------------
------------------------------------------------------------
------------------
>HarbingerN1_DR|122390
---------------gggcttactcatac--tgtacag-ttgccttgaaccaggctagag
cacgcttgt-tc--t-ccc-tct-tgtct-cccccaa-tggctcacacttacattaca--
---tt-----t-gggcctgggcacgtttacgtcatcaatgatgc-g-c-tggt-cag---
-----------------aagcg--ctttcgct-cagcacagtgga-gattt-cttta---
-gatat-----------------------gttg-ttc-gacatgcagtgacaagcggtca
aatatttcgccaaacagatcagccgcttttaatgctca-taaacaatcat--a-aagtcc
ttgtgctgcaggaattaggaggtttgctgaaggtg-cgcagctt-ttgtgcctagtgaag
ggtttgcgtctttaataacctatgacag-tttgcattcattgaacag-t-aagaatgatt
--aataaatccata----------------------------------------------
------------------------------------------------------------
------------------------------------------------------------
------------------------------------------------------------
------------------------------------------------------------
------------------------------------------------------------
------------------
>HarbingerN1_DR|122391
---------------gggcgtactcacactatttacac-ttgcctt-cacccagccaaag
cacgcttgt-cc--c-ccc-tcc-cgtct-accctga-cgacccgcacacactttaca--
---tt-----t-ggacctgagcacgcttacgtcatcgatgatgt-g-c-tatt-cagt--
-----------------aagcg--gtttcgct-cagcacagtgga-gattt-cttta---
-gttata-----------------------tcg-ttt-gggctgcagtaaaacgcag---
------------------------------------------------------------
------------------------------------------------------------
--tttgcatctttattaaactacgacag-tttgcgttcattgaacat-t-aagaatgatt
--aataaacacata-acaac-agtccctt-aaaagtcacgtctcacttttagtttc-g-g
-gctcaggcacattttgcattcacac--acaagcgtaccgca-ccaaagcccaagtgaac
cgtgctccggcacacctcttccaaccgagccagggccggccaag-taaaccatgcc-tga
gc-ccgattcagagcactcacactt-ctcaaacgatcc-ggg--aaacgg----------
-gcctgggcatggttcggatagc-atagtg-tgagta-----------------------
------------------------------------------------------------
------------------
>HarbingerN1_DR|122392
------------------------------------------------------------
------------------------------------------------------------
------------------------------------------------------------
------------------------------------------------------------
------------------------------------------------------------
------------------------------------------------------------
------------------------------------------------------------
----------------------------------gttaatccaaaac-t-aagaagaatt
--aaaaaattgatatgaaac-aagccctt-aaaagtgacgtctcgtcttcagtttc-t-g
-gctcaggctcactttgcactcataa-tacaagtgtaccgca-ccaaagccaaactgaac
cgtgctctggcacacctcttccaaccagcccagagccagccaac-tgaaccgtgcc-tga
ac-ccaattcagagcactcacactt-cttaaacggacc-ggg--aaacgc----------
-gcataggcatggttaggatagc-atag--------------------------------
------------------------------------------------------------
------------------
>HarbingerN1_DR|122393
------------------------cacattaagtac---ttgttttgaactg--ccaaag
cacccttgt-cc--c-ccc-tcc-cgtct--ccccca-ctgcccaaactcgcattata--
---tt-----c-gggcttaggcacgcttacatcatcgatgctgt-g-c-tgtt-cagtg-
tt-ca--gta-ga---gaagcg--ctctcgct-ccacacactgga-gattt-ctcta---
-gttatat-tg---t---------ttt-aggtg-ttt-gttatgcaatgacac--agtca
aatatttcgccgaacagatccaccacttttgacgctta-taaacagtcat--a-aagtcc
tcgtgctgcaggaattaggaggtttgcggaaggt---gcagctg-gggtgc--agtgagg
agtttgtgtctttaataaactacgacag-tttgtgttcattaaaagg-t-aaaaatgatt
--aataaatccatatgaaac-agtccctt-aaaagtcatgtctcgctttcagtttc-g-g
-gcctaggcgcgttttgcactcgcac--a--agcgtattgcg-ccaaagctcgaacggtg
-----ccaggcacacctctttcaaccgggctagg-ccggccaag-tgaaccgtgag----
-t-ctgattcagcgcactcacactt-ctcaaacaatcc-agg--aaatgg----------
-gcctgggcaaggttcggatagc-atagtg-tgagtagggcc------------------
------------------------------------------------------------
------------------
>HarbingerN1_DR|122394
ggaattgtgcccatccggcgtactcacactaagaactg-ttgcctttaaacatgccaaag
cacgcttat-cc--t-c-c-ctc-ccctc-tccccct-cggcctgcactcacattgca-g
tttttaccttccgagccgcagcacgcttacgtcatcgatgatgt-gac-tgtt-cagtt-
taatag---aaga---gaagtg--ctctccct-cagcacagtgga-catt-gcttta---
-gttatat-cg--ttttgtattattttgtgtag-ttt-gggatgcagtgacatgcagtca
aatattttacgtaacagatccagcacttttaatgttca-cat--tatcat-aa-aagtcc
tcgtgctgcatgttttaggaggtttgctgaa-g--gtgtagctga-cgtgc--agtaagg
agattgcatctttaataaactatgacag-ttt----------------------------
------------------------------------------------------------
------------------------------------------------------------
------------------------------------------------------------
------------------------------------------------------------
------------------------------------------------------------
------------------------------------------------------------
------------------
>HarbingerN1_DR|122395
------------------------------------------------------------
-------------------------------------------------cacattaca--
---tt-----c-gggcctgggcacgcttacgtcatcaatgatgc-a-c-tgtt-cagt--
---------a-ga---gaagcg--ctctcgct-cagcacagtga----ttt-ctcta---
-gttatat-tg---t---------ttg-agttg-ttt-gggatgcagtaacacacagtca
aatctttttcggaacagatccgccacttttgacgctca-taaacagtcat--a-aagccc
tcgtgctgcaggaattaggaggtttgctgaag--g-cgcagctg-tgatgc--agtgagg
agtttgcgtctttaatcaactacgacag-tttgtgtttattgaacgg-t-aagaatgatt
--aataaatccatatgtaac-agtccctt-aaaagtcacgtcatgcttttagtttc-t-g
-gcttaggcgcgttttgcactcacac--ataagcgtaccgtg-ccaaagcccaagttgaa
c-cacg------cacctcttctaaccgggccagggccggccaag-tggaccgtgcc-tta
gc-ccgattctgcacactcacactt-ctcaaacgatcc-agg--aaatgg----------
-gcctgggcacggttccgattgc-atagtg-tgagtaggccc------------------
------------------------------------------------------------
------------------
>HarbingerN1_DR|122396
-----------------------tc--a-------c------------------------
-------------------------------------------------ca---------
----------c--------------------------------------tg---------
-----------------------------------------tggat-att-gcttta---
-gttatat---------------attttagtca-tt-ggaaatgcagtgacatgcagtca
aatattttg-----cagttccacagctttttatgctca-taa---attat-aa-aaatga
ttgtgctgcacttattaggaggattgttgaagg---tgc-gctga-tgtgc--ag-aggg
ggtttgcatctttaataaactacaaccg-tttgcacccttt-aaaag-t-aagaatgatt
--aataaatccatatgaaac-agtccctt-aaaagtgacgtctcat-tgcagtttc-a-g
-gctcaggcgtgctttgcacttacac-tacaagtat-cca---ct-----tcaaatggac
cgtgctctggcacacctcttccatccgggccaggcctggccaac-tgaactgtgtc-tga
a----gatctagggca--cacac----tcaaacga-------------------------
------------------------------------------------------------
------------------------------------------------------------
------------------
>HarbingerN1_DR|122397
---------------gggcgtatttacactaggtacag-ttgccttgaaccacgcagaag
cacacttgt-ac----cac-tcc-cctct-cccccga-catcttgcactcaca----t--
-ttgtggattccgaacctgagcaagcttccgtcatcaatgatgc-aac-tgtt-cagtt-
taacagg--aaga---gaagcg--ttctccct-caccac---------------------
------------------------------------------------------------
------------------------------------------------------------
------------------------------------------------------------
------------------------------------------------------------
------------------------------------------------------------
------------------------------------------------------------
------------------------------------------------------------
------------------------------------------------------------
------------------------------------------------------------
------------------------------------------------------------
------------------
>HarbingerN1_DR|122398
---------------gggcatactcgcactatgtacag-ttgccttgaaccgggccaaag
cacgctttt-cg--c-ccc-tcc-cgtcc-ggcctga-cagcccgcagtcacattaca--
---tt-----a-gggcctgggcacacttatgtcatcgatgctgc-g-c-tgtt-gagt--
-----------------aagcg--cttttgct-cagcacagtgga-gattg-cttta---
-gttatac-cgt--t---------ttt-agccg-ttt-gatgtgcagtgacacgcagtca
aatattttgccgaacagatcagccaattttgacactca-taaacaatcat--a-aagtcc
tcgtgctgcaggaattaggaggtttgctgaaggta-cgcagctg-tcgtgc--agtgagg
ggt---------------------------------------------------------
------------------------------------------------------------
------------------------------------------------------------
------------------------------------------------------------
------------------------------------------------------------
------------------------------------------------------------
------------------------------------------------------------
------------------
>HarbingerN1_DR|122399
------------------------------------------------------------
------------------------------------------------------------
------------------------------------------------------------
------------------------------------------------------------
------------------------------------------------------------
------------------------------------------------------------
------------------------------------------------------gtgagg
ggtttgcttctttaataaactacgacag-tttgcgttcactgaacag-t-aagaatgatt
--aattaatccatatgaaac-ggtccctt-aaaagtcatgtcttgctttcagtttc-g-g
-gcttaggcgtgttttgcactcacac--acaaccgtacc---------------------
------------------------------------------------------------
------------------------------------------------------------
------------------------------------------------------------
------------------------------------------------------------
------------------
>HarbingerN1_DR|122400
---------------gggcgtactcacagtatgtacag-ttgcctcgaaccgggccaaag
cacgcttgtccc--c-tct--cc-cgtgt-cccccga-cggcccgcactcacataaca--
-----------------------------------acatgctgc-g-c-tgtt-cagt--
-----------------aagcg--ctttcgct-cagcacagtgga-gattt-ctcta---
-gttatat-cg---c---------ttt-agtcc-tttagggatgcggtgacacgcagtca
gatgtttcgccgaacagatcagccacttttgacgctca-taaacaatcat--a-aacccc
atgtgctgcaggatttaggaggtttgctgaaggtg-ctcagttg-tcgtgc--agtgagg
ggtttgcgtatttaataaacaacggccg-tttgcgttcactgaacag-t-aagaatgatt
--aataaatccatatgaaac-agtccctt-aaaagtcacgtcttgctttcagtttc-g-g
-gctttggcgtgttttgcactca--------------------------cccaagtgacc
cacgctcaggcacatttcttccaactgggccagggccggccaag-tgaaccgtgcc-tga
gc-ccgattcagcgcactcacactt-ctcaaacgatcc-ggg--aaacgg----------
-gcctgggcacggtacagatagc-atagtg-tgagtaggcc-------------------
------------------------------------------------------------
------------------
>HarbingerN1_DR|122401
------------------------------------------------------------
------------------------------------------------------------
------------------------------------------------------------
------------------------------------------------------------
------------------------------------------------------------
------------------------------------------------------------
------------------------------------------------------------
------------------------------------------------------------
------------------------------------------------------------
-gctcacgcgggctttgcactcacac-tacaagcatatcgtg-ccaaagcccaagtgaac
tgtgctctggcacatctcttccaactgggccagggtcgaccaac-tgaaccgcagc-tgg
gc-ccgattcagagcactcacactt-gtcaaatgaact-ggg--aaacga----------
-gccgggacatggtttggatagc-gtagtg-tgactacaccc------------------
------------------------------------------------------------
------------------
>HarbingerN1_DR|122402
---------------gggcgtactcacactatgtacag-tttccttgaaccgggccaaag
cacgcttgt-cc--c-ccc-tcc-tgtct-cccctga-cggcccgcactcacattaca--
---tt-----c-aggcctgggtgcgcttgcgtcatcgaagctgc-g-c-tgtt-cagt--
-----------------aagcg--cttttgct-cagcacagtgga-gattt-ctcca---
-gttatat-cg---c---------ttt-agtgg-ttt-gatatgcagtgacacacagtca
aatattttgcggaacagatcagccacttttgacgctca-taagcaatcat--a-agatcc
tcatgctgcagatattatgaggtttgctgaaggt---gcagctg-ttgtgc--agtgagg
gatttgcgtctttaataaactacgacag-tttgcgctgattgaacgg-t-aaaaatgatt
--aataaatccctataaaac-agtccctt-aaaagtcatgtcttgcttttagtttc-g-g
-gcttagatgcaatttgcacttacac--aaaagcgtaccacg-ccaaagctcaagtgaac
cacactcagg--------------------------------------------tt-tca
gc-ccgattcagagcactcacactt-ctcaaacgatcc-aga--aaacgg----------
-gcctgggcttggttcggatagc-atagtg-tgagtacgccc------------------
------------------------------------------------------------
------------------
>HarbingerN1_DR|122403
------------------------------------------------------------
------------------------------------------------------------
------------------------------------------------------------
taaca---ggaag---gga-ag--cgctcgct-tcgtacagtgat-gatt-gcttta---
-gtcatat-agt-tt------------tagtca-ttt-gggatgtagtgacaca------
------------------------------------------------------------
------gtcaaatatcaggaggtttcttgaaggtg---cagctga-cgtga--agtgagg
ggtttgtgtctttaataaacgatgacag-tttgtatttattgaaaag-t-aagaatgatt
--aataaatctatatgaaac-agtccctt-aaaagtga----------------------
------------------------------------------------------------
---------------------------------------------------------tgg
gt-c---ttcggagcactcacactta-ttaaacaaact-ggg--aaacg-----------
-------------------ca-c-cggg--------------------------------
------------------------------------------------------------
------------------
>HarbingerN1_DR|122404
---------------gggcatactcacactatgtacag-ttgccttgaactaggccaaag
cacgcttgt-at--c-ccc-acc-catct-cccccga-cggcccggaatcacattaca--
---ct-----c-gggcctgggcacgcttacgtcat---tgatgc-g-c-tgtt-c-----
------------------gcag--ctcttgct-cagaacagttga-gattt-cttta---
-gttatat-ag---t---------ttc-agtgg-ttt-ggtatgcggtgacacgcagtca
aatatttcgccgaacagatcagccac-tttgacactca-aaaa-----------------
------------------------------------------------------------
------------------------------------------------------------
------------------------------------------------------------
------------------------------------------------------------
------------------------------------------------------------
------------------------------------------------------------
------------------------------------------------------------
------------------------------------------------------------
------------------
>HarbingerN1_DR|122405
---------------gggtgtactcacactatgtacag-ttgccatgaacagtgccgaag
cacggttg------------tcc-cctct-cccctga-cggcctgcacttacattgca--
---tc-----t-gagctggagcatgctt-tgtcatcgatgatgt-gac-tgtt-cagtt-
ta-------acagagagaagtg--ctctcact-ccgcacagtgga-gattt-cttta---
-gttatat-ca---t---------ttt-agtcg-tt-----------tgatatgcagtga
----------caaacagatcagccacttttgacgctta-taagttatcgt----aagtcc
tcatgctgcaggtcatggaaggtttcctgaaagt---gcagctg-ttgtgc--agcaagg
ggtttgcatctttaataaactacaaaag-ttctcgttcattgaaaat-t-acgaatgaac
--aatacatctatatggaac-agtccatt-aaaattcccttaaagtcttcagtttt-g-g
-gct--------------actcaccc-ca--------------ccaaagctcaagtgaac
tgcgctctag--cacctcttccaaccgggccagggctggccaac-tgaaccatgcc-tga
gt-ctgattcagagcactcacactt-ctcaaatgaacc-ggg--aaacat----------
-gcctagacacggttcggatggc-atagtt-tgagtgtgctc------------------
------------------------------------------------------------
------------------
>HarbingerN1_DR|122406
------------------------------------------------------------
------------------------------------------------------------
------------------------------------------------------------
------------------------------------------------------------
------------------------------------------------------------
------------------------------------------------------------
------------------------------------------------------gtaagg
ggtttgtgtctttaataaactgtgacag-tttgcattcattaaaaag-t-aagaatgatt
--aatgaatccatatgaaat-agtcccat-aaaggtggcattgcttcttcagtatt-g-g
-gcttaggcacgctttgtactagcac-ttcaggcataccagg-ccaaagcccaatggaac
cacgctctggcaaacctcttccaaccagcccagggccggccaa-ctaacccgcacc-tgg
gc-ccaattctgagcactcacacttg-tcaaacgaacc-ggg--aaac-----------g
tgac--ggcacatttcggatagc-atagtg-tgagtgcactc------------------
------------------------------------------------------------
------------------
>HarbingerN1_DR|122407
gtataaggggttctagggtgtactcgcactaggcacag-ttgccttgaactgagcctgtg
ctcgattgt-cc--c-ccc-tct-cactt-gctccga-tgac-----------ctgcat-
-ttttaccttctaagaccatgcatgcttg---catcaacaatgc-aac-agtt-cagttc
-aacaag--aaga---gaagtg--ctctcgtc-tagtacaataga-ggtt-gcttta---
-gtgatat-tg--ttttgtattattatgagtag-ttt-aggccacagtgacatactgctg
aatattttactgaacagattcttcgc-tttgccagtca-tagatt-tcac-aa-aagcta
tcatgctgcatgaattaggaggtttgctgaaggtg--gcacctgt-agtgc--agcaagg
gatttgcataattgataaactatgacag-ttca---------------------------
---------------------tgttcatt-gaa---------------------------
------------------------------------------------------------
------------------------------------------------------------
------------------------------------------------------------
------------------------------------------------------------
------------------------------------------------------------
------------------
>HarbingerN1_DR|122408
---------------gagcgtactcgcactatgtactg-ttgcatt--atcaggccaaag
cacgctagt--c--c-ccc-tcc-cgaca-cccccga-cggcccgcaattacattaca--
---tt-----c-gggcctggccacgcttacgtcatcgatgatgc-g-c-tgtt-cagt--
-----------------aagcg--ctttcgct-catcaccttgga-gattt-cttta---
-gttaaat-cg---t---------ttt-agacg-ttt-catacgcagtgacacccaatca
aatattttgc-gaacagatcagatacttttgacactca-taagcaatcat--a-aagtcc
tcgtgctgcaggaattagggggtttgctaaaggt---gcagctt-ttgtgc--agtgagt
agttttcgtctttaataatgtatgacag-tttgcgttcattgaacag-t-aataataatt
--aataaatacatgtgaaac-agtccctt-aaaagtcacgtctca---------tc-g-g
-gcctgggcatggtttg-------------------------------------------
------------------------------------------------------------
------------------------------------------------------------
------------------------------------------------------------
------------------------------------------------------------
------------------
>HarbingerN1_DR|122409
---------------gggcatactaacactatgtacag-ttgccttgaaccgggccaaag
cacacttgt-ac--c-ccc-tcc-cgact-cctcaga-cgacccgcactcacatcaga--
---tt-----a-gggcctgagcacgcttgcgtcattcatgatgc-g-c-tgtt-cagt--
-----------------aagcg--ctctcgct-cagcacagagaa-gattt-ctt-----
-----tat-tg---t---------ttt-agtca-ttt-gatatgcagtgacacgcagtca
aatattttgctgaacagatccgccacttttgacgctca-taaacaatcat--a-aagtcc
tcgtgctgctggagttaggaggtttgctaaaggt---gcagctg-tcgttc--agtgaga
agtttgtgtctttaatcatctaggacag-tttgcgttcattgaacag-t-aagaatgatt
--agcaaatccatataaaac-agttcctt-aaaagtcacgtcttatcgtcagtttcgg--
------------------------------------------------------------
------------------------------------------------------------
------------------------------------------------------------
------------------------------------------------------------
------------------------------------------------------------
------------------
>HarbingerN1_DR|122410
---------------gggcgtacccacactgtgcacag-ttgccttgaaccgggccgaag
tacgcttgt-cc--c-tac-tcc----------------------cactcacattgca--
---ta-----c-gggcctaggtacgcttacgtcatcgatgatgc-g-c-tgtt-aagt--
-----------------aagcg--ctcttgct-cagcacagtgga-gattt-ct------
--ttatat-cg---t---------ttt-agtcg-ttt-gggatgtggtgacacacagtca
aatatttcgtcgagcagatcagccacttttgacgctca-ta-------------aagtcc
tcgtgctacaggaattaggaggttttctaaaggt---gcagctg-atgtgc--agtgagg
ggtttgcat-------aatctatgacag-tttgtgttaattaaacaa-t-aatgatgctt
--aaaaaatccatatgaaac-agtctctt--aaagtcacgtctcgtcttcagtttc-g-g
-gcccaggcgtgctttgcactcacac-tacaagcgtaccacg-ccaaagcccaagtgaac
catgctctgccacatctcttccaaccgggccagggccggccaac-tgtactgtgcc-tga
gc-ccgattcagagcactcaaa----------cgatcc-ggg--aaatgg----------
-gcctgggcatggttcggatagc-atagag-tgagtacgttc------------------
------------------------------------------------------------
------------------
>HarbingerN1_DR|122411
----------------------------------------tgtcttgaaccatgcttagg
cgcgattgtccc--c-cct--cc-cct-----------cggcccgaacttacattgca-t
tttttgccttccgagccagagcatacttatgtcaccactaatgc-aac-tatt-gagtt-
aaaca-g--aaga---gtagcg--ctctcact-cagtacaataga-gatt-gcttta---
-gttatat-ta--ctttgtattattttaggtcg-ctt-gatatgcagtg--acacagtca
aatcttttgcttaacagatccaccacttttgatgctca-taaatgctcat-ga-aagtca
tcatgctgcactgattaaaaaatttgctgaagatg--tcacctga-cgtga--agcgagg
ggtaagtatctttaataaactatgacag-ttcatgtttattaaaaat-t-atgaatgatt
--gataaattcatatgaaat-agcctctt-aaaagtgatgtcgggtcttcagtttc-g-c
-actcaggtgcgctttgcacttacac-tacaagcgtaccgtg-cccaagctcaaccgatt
tgtgctctggcaaatctcttccaaccgggccagggccaggcaa-ctgaaccatgcc-tgg
gc-ccaattcagagcactcacactgg-ttaaacgaacc-gtg--aaatgagggtcaaacg
tgcccgggcacggtttggatagc-ctagtg-tgagtacaccc------------------
------------------------------------------------------------
------------------
>HarbingerN1_DR|122412
------------------------------------------------------------
------------------------------------------------------------
-----------------------------------------tgc-a-c-tgtt-cagt--
-----------------aagcg--ctctcact-tagcacagtgca-gattt-cttca---
-gttatat-tg---t---------tga-agtcg-tta-gatgtgcagtgacttgcagt--
--tatttcgccaaacagatcacccacttttgacactca-agaacaatcat--a-aagtcc
tcgtgctgcaggaattaggaggtttgctgaaggta-ca--gctg-tcatgc--agtgagg
ggtttgcgtctttattaaactatgacag-tttgcattcattgaacag-t-aagattgatt
--aataaatccatatcaaac-agtccctt-aaaggtcacgtcttgccttcagtttc-g-g
-gctcaggcacgttttgcactcacac--aaaagcgtaccgct-ccaaagcccaagtgaac
c--------------------------------------------------ctgcc-tga
gc-ccaactcagggcattcacactt-ctcaaacaatct-ggg--aaacgg----------
-gcctgggcacggttcggatagc-atagtg-ggagt------------------------
------------------------------------------------------------
------------------
>HarbingerN1_DR|122413
------------------------------------------------------------
------------------------------------------------------------
------------------------------------------------------------
------------------------------------------------------------
------------------------ttttagtcg-ttt-gggatgcaatgacacgcaa---
-atattttgccgaacagatccacaacttttgaatctca-taaatgatcat-aa-aa----
-------tcacgtattaggaggtttgctgaaggtg--t-cgctga-tgtgc--agcaagg
gatttgcatattaaataaactatgacag-tttgcattcattgaaaag-t-aagaatgatt
--aataaatccttatgaaat-agtccctt-aaaaatgacatcgcatcttcggtttc-a-g
-gctcggt---------------------------tacaggg-ccaaaacccaaccgaac
tgtgctctggcacataacttccaaccatg-------------------------cc-tgg
gc-cctattcggtgcactcacacttg-tcaaacgaa----------ctggg----aaatg
tgcctggccgtggttcggatggt-caagtg-taagtgtactca----cactaggtacagt
tggcttgaactgtg---------------------------------------ctgaagt
ata---------------
>HarbingerN1_DR|122414
---------------------------------------ttcccttgaactatgccaaag
cgcgattgt-tc--c-ccc-tgt-cctct-cccctga-tggcctgcactcacactgca--
-ttttgccttccgagccggagcacgcttacgtcatcgatgatga-aac-tgtt-cagtt-
taacggg--aaga---gaagca--ctctcgat-aagcacagtgga-catt-gcttta---
-gctatgt-cgc-tt------------tagtcc-ttt-gggatgcattg--acacagtca
aatattttggcaaacagattcacaacttttgacgctca-ttatgtatcat-aa-aagtcc
tcgagcgaa-------------------------------------------------gg
ggtttgtatctttaataaactatgacag-tttgcattcattaaacag-t-aacaatgatt
--aataaacccataagaagc-agtctctt-aatagtgacgtcgcatcttcagtttc-g-g
-gctctttcgcactttgcactcacac-tgcaagcgtaccatg-ccaaagcccaaacaaac
tgtgttctggcacacctctccaaaccgggccagagcctgccaa-ctgaaccacgcc-tgg
gc-ccgattttgagcactcacactta-tcaaacgaacc-agg--aaac-----------a
tgccagggcatggtttggatag---------tgagtgcacc-------------------
------------------------------------------------------------
------------------
>HarbingerN1_DR|122415
---------------gggcgtactcacactatgtacag-ttaccttgaaccgggccaaag
cacgattgt-cc--c-ccc-tcc-catct-cccccga-tggcccgcactcacattaca--
---tt-----c-gggcctgggcacgattacgtcatcgatgctgc-g-c-tgtt-cagt--
-----------------aagcg--ctttcgct-cagcacagtgga-gattt-cttca---
-gcttttt-ca---t---------tta-agttg-ttt-gatatgcagtgacaggcagtca
aatattgcgccgaacatatcagccacttttaacgctca-taagcaatcat--a-aagtac
tcgtgctgcaggaattaggagg--------------------tg-tcatgc--agtgagg
ggtttgggtctttaataaactgtgacag-tttgcgttcactgtacaa-t-aagattgatt
--aataaatccatatgaaac-ggtcc------------catctcgcttttattttc-g-t
-gcttaggcgcgttttgcactcgcac--acaagcgtactgca-ccaaagcccaagtgaac
tgtgctcagg----------g-------------------------------cacc-tga
gc-tcgattcaaaacactcacactt-ctcaaacaatcc-ggt--aaacag----------
-gcctgggcactgttcagaaagc-atagtg-tgagtgggccc------------------
------------------------------------------------------------
------------------
>HarbingerN1_DR|122416
------------------------------------------------------------
-----------c--c-c-c-ctc-ccctc-ttcctta-cggcctgcgctcacattgca--
tttttaccttccaaacctgagcatggttaagtaattgatgatgc-gac-agtt-cagtt-
taacagg--aaga---gaagtg--ctctcgct-tagtgcattgga-gact-gcttta---
-gttatat-tg--ttttgcattatttttagtca-ttt-aggatgcagtgacacacagtca
aacagtcagctgaacagatccacaacc---------------------------------
---tgctgcacgtattaggaggtttgctgaa---------------ggtgc--agcgagg
ggtttgcgtctttaacaaactacgacaa-ttggtgttcattgaaaag-t-aagaatgctt
--ga--------------------------------------------------------
------------------------------------------------------------
------------------------------------------------------------
at-acatatgaaacagtccacacttg-tcaaacaaacc-ggg--aaacac----------
-tgcagggcacggttcagataac-atactg-taagtaagcc-------------------
------------------------------------------------------------
------------------
>HarbingerN1_DR|122417
---------------ggccgtacttacactatgtacag-ttgccttgaaccgggccaaag
cacgcttgt-cc--c-ccc-acc-cgtct-accccga-cggcccgcactcacactaca--
---tt-----c-gggcctgagcacgcttacgtcatcgacgctga-g-c-tgtt-cagt--
---------aa--------gcg--ttcttgct-cagaacagtgaa-catta-cttta---
-gttatat-cg---t---------tta-agtcg-ttt-gatatgcagtgacacactttca
aatatttcgccgaacagatccgccacttttgacgctca-taaacagtcat----------
------------------------------------------------------------
------------------------------------------------------------
----------------ttgc-agtacctt-aaaagtcacgtctcg-tttcagtttc-a-g
-gcttgggcacgttttgcactcaca----caagcgcaccgca-ccaaagcccaagtgaac
cgtactcaggcacacctctatcaaccgggccagggacggccaag-tgaaccgtgcc-tga
gc-acggttcaga-----------------------------------------------
------------------------------------------------------------
------------------------------------------------------------
------------------
>HarbingerN1_DR|122418
------------------------------------------------------------
------------------------------------------------------------
------------------------------------------------------------
------------------------------------------------------------
------------------------------------------------------------
-----------------------------tgccgctca-aaaattatcaa--a-aagtcc
ttgtgctgcaggtattaagaggtt---agaag--g-tgcagctg-tcgtgc--agtgagg
agtttgtctatttaataaactatgacag-tttgagttaattgaaaat-t-aagaatgatt
--aataaatccaaatgaaac-agtccttt-aaaagtcacatctcatcttcagtttc-g-g
-cctcaggcgcgctttgcacttacac-tacaagcgt----------------------ac
tacgctctggtacacctcttccaaccgggaaaggcctagccaac-agaaacatgcc-tga
gc-cccattcagagcactcatactt-ctcaaacgaact-ggc--aaatga----------
-tcctggccacagtttggagggc-atagtg-ggagtgcg---------------------
------------------------------------------------------------
------------------
>HarbingerN1_DR|122419
------------------------------------------------------------
------------------------------------------------------------
------------------------------------------------------------
------------a---gatgtg--ctcttgct-ttgcacagtaga-catt-gcttta---
-gttagat-tg--tttt-----------agtca-ttt-gggatgca--------------
-------------------------cttttgatgctct-tagattatcat-aa-aagtca
tcatgctgcatgtattaggaggttagctgaaggtg--gcagctga-tgtgc--agagagg
ggtttgcatttttaataaactatgacag-ttaatccatgttagttac-t-caaagtatcc
--agtgaatc---atgaaac-agtgcctt-aaaagtgacgttatgacttcagtttt---a
cgctcaggcatgctttgcactcacac-tacaagagtattgtg-ccatagcccaatcgaac
cgcgctctgacacatctcttccatgcgggccagggcc----aac-tgaaccatgcc-tgg
ac-ccgattcagaacac--acacttg-tc----------------------------atg
cgcctgggt-caattagaatagaa-tagtt-tgagcac----------------------
------------------------------------------------------------
------------------
>HarbingerN1_DR|122420
-----------------gtgtagtcacactagccacgg-ctgtcttgaaccatgctcagg
catgattgc-ca--c-ccc-ccc-c--gc-ccatcct-tcgccagcacaacacatttta-
-ttttactttattaacctgagcacgcttacatcatcgacaatgc-gac-tgtt-ca----
-----------ca---gaagta--ctcttgct-caatacaatggc-aatg-gcttta---
-gttacat-tg--ttttgtattattttaagtct-tat-aggatgcagtgacact--gtca
aatcttttgccgaacagatccttctcttttgactc----------ttcat-ga-aagtca
tcacgctgcacgtattaggaggtttgctgaagctg--gcagctga-ggtgc--agtgggg
gggttgtatgtttgataaattatgacag-ttcacattcattgaaaat-g-aattaagaat
--gataaatccaaataaaac-agtcctct-aatcgtgatgttgtgtcttcagtttt---g
cgctcaagcatgctttgcattca-act----agcgtaccg---ccaaagc-caagcgacc
catgttctggcacacatcttttaactgggccagggctggccaat-tgaaatgcatc-tga
gc-ctaatttggagcacttggtctta-tcaaacgaact-ggg--aaatggggg--aaaca
tgcctgggctcagttcagatagc-aaagtg-tgagtacacc-------------------
------------------------------------------------------------
------------------
>HarbingerN1_DR|122421
---------------ggttgtactcacattagacacag-ttgtcttgaactatgcccagg
cgcgattg------------ttc-cccct-tgaccc--------acactcacat------
tttttgccttccaagcctaagcatgcttacgtcagcaatgatac-gtc-tgtt-tagtt-
taacag---agaa---gaagcg--cactcgct-ccgtacaatgaa-catt-gcttta---
-tatatat-tg--ttttgaattatttgaagtcg-ttt-gatatgcagtgaga--cagtaa
aatcttttgctgaacagatccaccacttttgacgctcat-aaatgttcat-ga-aa-tca
ccgagctgcacgaattgggaggtttgctgaagg--t-gcagctga-cgtac--ag-----
------------------------------------------------------------
------------------------------------------------------------
------------------------------------------------------------
------------------------------------------------------------
------------------------------------------------------------
------------------------------------------------------------
------------------------------------------------------------
------------------
>HarbingerN1_DR|122422
------------------------------------------------------------
------------------------------------------------------------
------------------------------------------------------------
------------------------------------------------------------
------------------------------------------------------------
------------------------------------------------------------
----------------------------------------------catac--ag-aggg
gttttgtatctttaataatctatgacag-ttctcattcattgaaaag-a-aggaatgatt
-aaaaaaatccatatgaaat-agtcgctt-acaagtgacgttgcctcttcagtttc---g
----------cgatatgcactcacac-tacaagtgtaccgca-acaaagcccaaccgtac
tgtgctctggcacat------------------ggccagcctac-taaacagtgcc-tgg
cc-ccaatttagagcactcacacttg-tcaagttaact-gag--gaatgagggtcaaaca
tgcctgggcatagttgggacagt--atgag-tgagtacaccc------------------
------------------------------------------------------------
------------------
>HarbingerN1_DR|122423
---------------------actttcactaggtacag-ttg-----aaccgtgctgaag
cgtgcttac-ct--g-c-c-tcc-cctct-tccccaa-tgccctgcactcacactgc--g
ttttaccttccgaaaccggagcatgctcacatcatcgatgatgt-gac-cgtt-cagtt-
taacagg--aaga---gaagcg--ctctcgct-cagcacagtgga-catt-gcttta---
-gttttag-cg--ttttgtattagttttagtca-ttt-gggatgccgtgacatgcagtca
aatattttgctgaacagatccaccactttagacgctcattaaattattgt-aa-aagtca
tcgtactgcacatgttagaaggtttgctgat-g--gcatagctga-catgc--agcaaga
agtttgtatttttggtaa------acag-ttcatgtttattgaaaag-t-acaattaatg
--aatacatttctatgaagc-agtccctt-aaaagtgacgttgcgtcatcagtttt-g-g
-gctcaggtgtgttttgcacacacat-tacaagcgtaacgag-ccaaagcccaaccgaac
agctttttttcacacctcttccaattgtgcctgggc------------------------
---ccgagtcagagcactcaccgttg-tcaaacaaaac-agg--aaatg-----------
----------caattcgaatagc-ctagtg-agtaaaccc--------------------
------------------------------------------------------------
------------------
>HarbingerN1_DR|122424
---------------gggcgtactcacaacgtgtacag-ttgccttgaaccgggacaaag
cacgattgt-cc--c-ccc-tcc-cgtct-gcccaga-cggcccgcaatgacattaca--
---tt-----c-gggcctgggcatgcttacttcatcgatgatgc-a-c-tggt-cagt--
-----------------aagcg--ctttcgct-cagcacagtgga-gattt-ctcta---
-gttatat-tg---t---------tta-agtcg-ttt-gatatgcagtgacatgccgtca
aatattttgccgaacagatcagccaattttgacgctca-taaacaaccat--a-aagtcc
tcgtgctgcaggaattagaaggtttgttgaaggtg-cacagccg-tcatgc--tgtgagg
gatttgcatctttaataaactacgacag-tttgcgttcattgaacag-c-aagagctatt
--agtaaatccatgtaaaac-agtacctt-gaaagtcacatctcgcttttagtttc-a-g
-gcttgggcgcgttttgcactcacac--acaagcataccgcg-ccaaagcccaagtgaac
cacgctctggcacacctcttccaaccgggccag------ccaag-tgatccgtgcc-tga
gt-ccgattcagagcactcccagtt-ctcaaatgatct-ggg--aaacgg----------
-gcctgggcacggttcggatagc-atactg-tgagtaggcc-------------------
------------------------------------------------------------
------------------
>HarbingerN1_DR|122425
------------------------------------------------------------
------------------------------------------------------------
------------------------------------------------------------
------g--aaga---gaagag--ttctcacc-cagtacagtgga-gatt-gcttta---
-gttatat-cg--ctgtgtattattttgagtca-tat-gggatgcggtgacatacggcgg
aatatttcgatgaacagatacatc-------------------------t-aa-aaatgg
t----catgttgtattaggaggttttctgaaggag--gcagctga-agtgc--agtgagg
ggtttgtatcttagataaactatgacag-ttcaagtccattaacaag-t-aagaatgatt
--tataa--------atata-tat------------------------------------
------------------------------------------------------------
------------------------------------------------------------
------------------------------------------------------------
------------------------------------------------------------
------------------------------------------------------------
------------------
>HarbingerN1_DR|122426
---------------ggccgtactcacagtaggtaaag-ttgccttgaaccatgctgaaa
cgcgattgt-cc--c-ccc-tcc-cttct-tttccga-cgacctgcacttactctgca--
-ttttgcctcccaatccggagctcgcttacttcatcaatgatgc-gac-tgtt-caatt-
aaacagg--aaga---gaagtg--ctctcgct-cagcacagtgga-catt-gcttta---
-gttatat-cg--gcttgcgttatttttagtcg-ttt-tggatgcagcaacatgcagtca
aatattttgccgaacagatccgagacttttcactctta-tacatgttcat-ga-aagtct
ttgtgttca------------------tgaaagcg----------------------agg
gatttgcgtctttaataaactatgatag-ttcatgttcaatcaaaag-t-aagaatgatt
--agtaaatccatatgaaac-agt-cccc-ataaggaacattgcgtcttcagtttc-g-g
-gctcaggcacgctttgcactcacac-tacaagcgtatcgct-ccaaagctcaaacgaac
cgtgctctggcacacattttccaaccgggcca----------------------------
------------------------------------------------------------
------------------------------------------------------------
------------------------------------------------------------
------------------
>HarbingerN1_DR|122427
------------------------------------------------------------
------------------------------------------------------------
------------------------------------------------------------
------------------------------------------------------------
---------------------tcgttttagtca-ttt-gggatgcagtgacacacagtca
gatattttgctgaaaagatccaccacttttgatgctca-taaactatcat-aa-aagtcc
tcgtgctgtacatattagggggtttgctgaaggt---gcagctga-tgtgt--agcgagg
tatttgcgtcttt-------------------gcgttcattgaacag-t-aaaaatgatt
--agcaaatccataaaacag----------aaaagtgacgttggattttcagtttc-g-g
-gctcaggcacaatttgcagt--------caagcatgccgcg-ccaaagccaaaccaaac
tgcgctctg---------------------------------------------------
------------------------------------------------------------
------------------------------------------------------------
------------------------------------------------------------
------------------
>HarbingerN1_DR|122428
------------------------------------------------------------
------------------------------------------------------------
------------------------------------------------------------
------------------------------------------------------------
------------------------------------------------------------
------------------------------------------------------------
------------------------------------------------------------
------------------------------------------------------------
---------------------------tt-aaaagtgatgtcgcagctttagtttc-g-g
-gctcaggc---------------------------------------------------
------------------------------------------------------------
-----gatttggggcacttacacttg-tgaaacaaact-ggg--aaat-----------g
cacccgggcatggttcggatagc-atagtg-tgagtaagccc------------------
------------------------------------------------------------
------------------
>HarbingerN1_DR|122429
------------------------------------------------------------
--------------------------------------------------acattgga-t
cc----------cagccggagcatgcttaagttatcgatgacat-g-t-tgtt-cagtt-
taacagg--aaaa---gaagcg--atctcgct-cagcacagagga-catt-gcttta---
-gttttat-cg--ttttgtattatttttagtcg-ttt-aggatgcagtgacacgcagtca
aatattttgctaaacagatccaccgcttttgactttca-taaatgattat-aa-aagccc
tcgtgctgcaggtatt---aggtttgctgaagatg---------a-cgtgc--agccagg
ggtttgcgtctttaataagctatgacag-tttgtgttcattgaaaag-t-aaaaatgatt
--aataaattcatatgaagc-agtcccat-aaaagtcacgttgagtcttcagtttc-g-g
-gctcaggcgtgctttgcactcacac-tacaa----------------------ccgaac
cgcactctggcacacctcttccaactaggtcagggccggccaa-ctgaaccatgcc-tga
gc-ccaattgggagcactcacacttg-tcaagccaacc-ggg--aaacgg--------tt
cgcctgggcacggttcggatagc-atagtg-tgagtacgccc------------------
------------------------------------------------------------
------------------
>HarbingerN1_DR|122430
---------------gggcgtactcacactatgtgtag-ttgccttgaacagggccaaag
cacgcttgt-cc--c-ccc-ttc-catct-ccaccgg-cggctcgcattcacattaca--
---tt-----t-gggcctgggcacgcttacatcatcgatgatgc-g-c-tgtt-cagt--
-----------------aagcg--cttcccat-cagcacagtgga-gattt-cttaa---
-gttatgt-ca---g---------ttt-ggtcg-att-gatatgcagtgac--acggtga
aatatgtcgccgaacagatcagccactgttgacgctca-taaacaatcat--a-aagtcc
tcgtgctgcaggaattaggaggtatgctgaaggt---gcagcgg-tcgtgc--agtgagg
agtttgcgtctttaataaactatgacag-tttgcgttcattaaacag-t-aagaatgatt
--aataaatccacatcagac-agtccctc-aaaagtcacgtcttgctttcagtttc-g-g
-gatcaagcacattttgcactcgcac--acaagcgtaccacg-ccaaaacccaagtgaac
cgtgctccggcacacctcttccaaccgggacagggccggccaag-tgaaccatgcc-tga
gc-tcgtttcagagcactcgcactt-ctcaaatgatcc-ggg--aaacgg----------
-gcatag-----------------------------------------------------
------------------------------------------------------------
------------------
>HarbingerN1_DR|122431
---------------gggcgtactcacactatgtacag-ttgccttaaaccgggccaatg
cacgcttgt-cc--c-ccc-tcc-catct-cccctga-cggcccgcactcacattaca--
---tt-----t-cggccttggcacgcttacatcatcgatggtgc-g-c-tgtt-cagt--
-----------------aagcg--ttcttgtt-cagcacagagga-gattt-cttca---
-gtcatgt-tg---t---------tta-agtcg-ttt-aatatgcagtgacacacagtca
aatatttcgcagaacagatccgtcacttttgacgctca-taaacactc----a-aagtcc
tcgtgctgcaggaattaggaggtttgctgaaggt---gcagcag-ttgtgc--agtaagg
ggtttgagtctttaatcaactacaacag-tttgcgttcattgaacag-t-aagaatgatt
--aataaatccataagaaac-ggtccctt-aacagtcatgtcgcgtctttagtttc-g-g
-gctcaggcacgttttgcactcacac--acaagcgtac----------------------
--------------------------------------------------cgtgcc-tga
gc-ccaattcagagcactcgcactt-ctcaaacgatcc-agg--taacgg----------
-tcctgggcacggtttggatggc-atagtg-tgagtaggccc------------------
------------------------------------------------------------
------------------
>HarbingerN1_DR|122432
------------------------------------------------------------
------------------------------------------------------------
------------------------------------------------------------
------------------------------------------------------------
------------------------------------------------------------
------------------------------------------------------------
------------------------------------------------------------
------------------------------------------------------------
---------------------------tt-aaaagtgatgtcacgtcttcggttttca-g
-gctcaggcgcactttgtatt----------------------aaaaagcccaactgaac
catgctcttgcacacctcttctaaacaggccagggccggccaac-taaacctcgcc-tgg
gc-ccgattcagagcactcacacatg-tcaaacggact-ggg--aaacac----------
-gcctgggcatggttcagataac-atattg-ggagtgcaccc------------------
------------------------------------------------------------
------------------
>HarbingerN1_DR|122433
------------------------cacgctacgtacag-ttgccttgaaccgggctgaag
tacgcttgt-ct--c-ccc-----------ctccaat-ctgcccacactcacattgca--
---tt-----c-gtgcctgggcactcttacgtcatcgatgaagt-g-c-tgtt-cagt--
---------agag----aagcg--ctctcgct-cagcacagtgga-gattt-cttta---
-gttatat-cgtctt---------ttt-gggaa-ggt-gacatgcagtcaaat-------
---atttcactgaacaaattagccacttttgacgctca-tatacaatcat--a-aagtcc
tcgtgctgcaggaattaggaggtttgctaaaggt---gcagctg-ttgtgc--agttaaa
ggtttgcgtctgtaatgatctacgacag-tttgtgttcactgaacat-t-aaaaacgatt
--aataaacccatatgaaac-agtcctgt-aaaagtcacatctcatcttcagtttt-a-g
-gctcaggcccgctttgcactcacac-tacaagcgtactgcg-ccaaagcccaagtgaac
tgtgctctggcacacatcttccaactgggccagggccagccaac-tgaaccgcacc-tga
gc-ctgattcagagcagtcacactt-ctcaaacgatct-agg--aaatgg----------
-gcctaggcacggttcggatag--------------------------------------
------------------------------------------------------------
------------------
>HarbingerN1_DR|122434
---------------ggacgtactcacactaggcacag-ttgccttgaacctcgccga--
-------------------------------------------tgcacttatactgca--
-ttttgccttcagaacctgagcatgcttacgtcattgatgatgc-gaa-agtt-cagtt-
taacaag--aaga---gaagcg--ctctcgct-cagcacagtgga-gatt-gcttta---
-g-tatat-cga-------------tttagt-g-ttt-gggatg----------------
--------------cagatccacaaattttgacactca-taaattatgat-aa-aagttc
tcgtactatat---tt-ggaggtttgctgaaggtg---cagctgt-cgtgc--agtgagt
ggtttgtgtctttaataaactacgacag-tttgcgttcattgaacag-t-aagaatgatt
--aataaattcatatgaaac-aatccctt---aagtcacattgcgtctttagtttc-g-g
-gctcaggcataatttgccctcacact------------------caagcccaaccgaac
cgtgctctggcaca-ctcttctaactgggccagggccggc----ctaaaccacacc-tgg
ac-ctgatttggagcactcacacttg-tcaaacgaatc-aga--aaacgcg---------
--tctgggtacagttcgcatagc-atagtt-tgagtgcaccc------------------
------------------------------------------------------------
------------------
>HarbingerN1_DR|122435
------------------------------------------------------------
------------------------------------------------------------
------------------------------------gatgatgc-g-c-tgtt-cagct-
----------aga---gaagcg--ctctccct-cagcatagtgga-gattt-cctt----
-----tat-cg---t---------tat-agtag-ttt-ggtatgccgtgacacgcag-ca
aatatttcaccgaacagctcggccacttttgacgctca-taaacaatcat--a-aagtcc
tcgtgctgcaagttttaggaggtttgctgaaggt---gcagctg-tcgtgc--agtgagg
ggttggcgtctttaataatctacaacag-tttgagttcattgaacag-t-aagaatgatt
--aatgaatccatatgaaac-agtccctt-aaatgtcacgtatcgtcttcagtttc-a-a
-gcttaagcttgctaagcccgaaaag-atgagacatgacttt-taagggcccaagtgaac
cgccctctggcgcatcttttccaacccagccagggccggccaag-tgagccatgcc-tga
gc-cctattcagagcactcacactt-ctcaaacgatcc-ggg--aaatgg----------
-gcctgcgcacggttcggatagc-atagtg-tgagtacacccg-tcacaccatgtacagt
tgccttgaaccgggccggtccccctggcctgcactcatgggcatgcttatcattgatgat
gc----------------
>HarbingerN1_DR|122436
---------------gggtgtactcaaactaggcacga-ttgccttgaactttgcccagg
taagattgc-cc--c---c-tcc-c--tc-accataa-tggc------tcacactgcat-
-ttttgttcttcaagcctgagcacacttatgtcatcgatgatgc-gac-tgtt-cagttt
--atagc--aaga-----aaca--ctctcgtt-cagtacaatgga-gatt-ggttta---
-gttatgt-tg--ctttgtattcttt-gagtag-ttt-gggatgcagtgacaaacagtca
aatcttctgctgaacagatccacg----------ctca-tacatt-tcat-aa-aagtca
tcgtactgcgtgtattaggaggtttgctgaaggt---gcagctga-tgtcc--agcaagg
ggttcgcgactttattaaactatgacgg-tttgcgttcattaaaaag-t-aatactgatt
--aatgatgccatatgaaac-cgtcctat-aagggtgg----------ccaggacc---g
g-------------cc------------------------------------aacctaac
ctcacccagtgcagcatggtcaaaactgatcacagctaatagcc-tagagtgaat-----
-----------agaccc-------------------------------------------
------------------------------------------------------------
------------------------------------------------------------
------------------
>HarbingerN1_DR|122437
------------------------------------------------------------
----------------------------------cga-cagcctgcactcacactgcgt-
--tttgccttccgaatctaagca--------tcatcgatgtaac-gac-tgtt-tagtt-
taacaag--aaga---gaagcg--ctctcgct-cagtgcagcgaa-gatt-acttta---
-gttctat-cat-gt------------tagtca-ttt-ggtttgcagtgaca--ctgaca
aatattttactgaacagatccacaa----------cct-ttggcactca--aa-acgttc
ttgtgctacacgtattagaaggtttcctgaaggtg---cagctgt-cgtgc--agcaaag
ggtttgcatctttaataaactatgactg-tttgcgttcattgaaaag-a-caaaacgatt
--aataaatccatatgaaac-agtccctt-aaaagtgacgttgcgtcttcagtttc-g-g
-gctcaggcacgatatgcactcacac-ttcaagtgtaccgcg-ccaaagcccaactgaac
cgcactttggcacacaaac-------------gggccagccaa-ctaaaccacgct-tgg
gc-ctgattcagagcactcacactgt-tcaaacaaact-ggg--aaac-----------g
cacctaggcagtgt----------------------------------------------
------------------------------------------------------------
------------------
>HarbingerN1_DR|122438
---------------gggcgtactctcactatgtacag-ttgccttaaaccgggccaaag
cacgcttgt-cc--c-ccc-tcc-cgtct-cccccga-tggcccgcactcacattaca--
---tt-----t-gggccttggcacacttacatcatcgatgatgc-a-c-tggt-cag---
-----------------aaacg--ctctcgct-cagcacagtgga-gattt-cttca---
-gttatatcca---t---------tga-agtca-ttt-gaaatgcagtgacacagtgaca
catattttgctgaacagatcagccacttttgatgctca-taaaaaaat-c--a-aagtcc
tagtgctgaag-------------------atgc---gtcactt-tcgtgc--agtgaga
ggtttgcgtctttaattaactatgacag-tttgcgtgcattgaacag-t-aagaatgatt
--aa-----------taaac-aaatttga-aacaatcacatctcgctttcagtttt-a-g
-tttttgcctgag-----------------------------------------------
------------------------------------------------------------
-c-cagattaagagcactcacactt-cttaaacgatct-ggg--aaacag----------
-gcctgggcatagttcggatagc-atagtg-tgagtaggccc------------------
------------------------------------------------------------
------------------
>HarbingerN1_DR|122439
------------------------------------------------------------
----------------------------t-cccccga-tggcccgcactcgcattaca--
---tt-----c-gagccttggcacgcttacatcatcgatgatgc-g-t-tggt-cag---
-----------------aaacg--ctctcgct-cagcacagtgga-gattt-cttca---
-gtcatatcca---t---------tga-agtca-ttt-gatatgcagtgacatgcagtca
caaatttcgctgaacag-------------------------------------------
------------------------------------------------------------
----------------taactatgacag-tttgcgttcattgaacag-g-aagaatgatt
--aa-----------taaac-gcatttga-aacaatcacgtctctcttttaatttt-a-g
-tttttgcctgaa-----------------------------------------------
------------------------------------------------------------
-c-ccgatacagagcactcacactt-ctcaaacgatct-ggg--aaacgg----------
-gcctgggcacagttcggatagc-atagtg-tgagtaggccc------------------
------------------------------------------------------------
------------------
>HarbingerN1_DR|122440
---------------gggcgtactctcactatgtacag-ttgacttaaaccaggccaaaa
cacgcttgt-cc--c-ccc-tcc-cgtct-cccccga-tggcccgcactcgcattaca--
---tt-----c-gagccttggcacgcttacatcatcgatgatgc-g-t-tggt-cag---
-----------------aaacg--ctctcgct-cagcacagtgga-gattt-cttca---
-gttatatcca---t---------tga-agtca-ttt-gatatgcagtgacatgcagtca
caaatttcgctgaacag-------------------------------------------
------------------------------------------------------------
----------------taactatgacag-tttgcgttcattgaacag-g-aagaatgatt
--aa-----------taaac-gcatttga-aacaatcacgtctctcttttaatttt-a-g
-tttttgcctgaa-----------------------------------------------
------------------------------------------------------------
-c-ccgatacagagcactcacactt-ctcaaacgatct-ggg--aaacgg----------
-gcctgggcacagttcggatagc-atagtg-tgagtaggccc------------------
------------------------------------------------------------
------------------
>HarbingerN1_DR|122441
------------------------------------------------------------
------------------------------------------------------------
---------------cctgagcacgcttgcgtcatcaatgatgc-aat-tgtt-cggtt-
----agg--acaa---gaagcg--ctcttgct-cagtacaatgga-gatg-gcttta---
-attgtat-tg--ttttgtattcatttaagt-------------cagtg--acgcagtca
attattttgctgaacagatccacaacttttgacgctca-taaatgttcat-ga-aagtca
tcatgctgcaggttttaggaggtttgctgaaggt---gtagctga-cgtgc--cgtgagg
ggtttgtaactttagtaaattaggacag-ttcttgttcattgaaaag-t-aagattgatt
--agtaaatccatatgaaac-agtctct--aaaagtgacgttgcgtcttcagtttc-g-g
-gctcaggtgcacttt-----tacac-tactagcgtacctag-ccaaagcccaaccgaac
tgcacttt----------------------------------------------------
------------------------------------------------------------
------------------------------------------------------------
------------------------------------------------------------
------------------
>HarbingerN1_DR|122442
------------------------------------------------------------
------------------------------------------------------------
------------------------------------------------------------
------------------------------------------------------------
------------------------------------------------------------
------------------------------------------------------------
------------------------------------------------------------
------------------------------------------------------------
------------------------------------------------------------
------------------------------------------------------------
----------------gcttacaacctggccagggccagccaa-ctgaactgcacc-tgg
gc-ccgattcggagcactcacacttg-tcaaacaaact-ggg--aaac-----------g
tgcctgggcatggttctgatagc-atagtg-tgagtgcaccc------------------
------------------------------------------------------------
------------------
>HarbingerN1_DR|122443
------------------------------------------------------------
------------------------------------------------------------
------------------------------------------------------------
------------------------------------------------------------
------------------------------------------------------------
------------------------------------------------------------
------------------------------------------------------------
------------------------------------------------------------
------aatccatattaaac-ggtccctt-aaaagtcctctctcgctttcagtttc---g
-gcttaggcgcgttttgcactcacac--acaagcgtaccacg-ccaaagcccaag-----
---------------------------------------------------------tga
gc-ccgattcagagcactcacactt-ctcaaacaatcc-ggg--aaacgg----------
-gcctgggcacggttcggatagc-atagta-tgagtacgccc------------------
------------------------------------------------------------
------------------
>HarbingerN1_DR|122444
------------------------------------------------------------
------------------------------------------------------------
------------------------------------------------------------
------------------------------------------------------------
------------------------------------------------------------
-------------------------cttttgacgctca-taaac------------gtcc
tcgtgctgcaggtattaggaagtttgctgaaggtg---cagctgg-cgtgc--agcga-g
ggtttgcatctttaataaactatgac--------gttcattgaaaag-t-aagatagatt
--aataaattcatatg----------------------------aaatccaaattc-g-g
-gcttaggtatgctttacactcacac-tacaagtgtatcacg-ccaaagcccaaccgaac
cgctctctggcacacctcttccaaccgggccatggctggccaa-ctgaaccatgcc-ttg
gc-ctgattcgaagcactcacatttg-tccaatgaacc-cgg--aaat-----------g
ctcccaggctcggttcgaatagc-ctagtg------------------------------
------------------------------------------------------------
------------------
>HarbingerN1_DR|122445
-----------------gtgtactcacattaagtacgg-ttgccttgaaccgtgctgaag
tgcgattgt-cc--c-cct-tcc-tctct-cccccga-ttgc------------------
--tttaccttcagagctggagcacacttacgtcatcgataatgc-gac-tgtt-cagtt-
taacagg--aaga---gaagcg--ctctcgct-cagcacagtaga-gggt-gcttaa---
-gttatat-cc--ttttgtattattcttagtca-ttt-gggctgcagtgacatgcagttt
aatattttgtggaacag-------------------------------------------
------------------------------------------------------------
------------------------------------------------------------
------------------------------------------------------------
------------------------------------------------------------
------------------------------------------------------------
------------------------------------------------------------
------------------------------------------------------------
------------------------------------------------------------
------------------
>HarbingerN1_DR|122446
---------------ggctgtactcacactatgtacag-ttgccttgaaccgggccaaag
cacgcttgt-cc--c-acc-ttc-cgtct-atctcga-cggcccagactcgcagtaca--
---tt-----c-gggcctgagcatgcttacttcattgatgatgc-a-t-tgtt-cagt--
-----------------aagtg--ctctcgct-cagcacagtgga-gattt-cgtta---
-gttatat-gg---t---------ttc-cgtcg-ttt-aatatgcagtgacatgcagtca
aatgtgtcgccgaacagatcagccactttcgacgctca-taaacaatc----a-aagtcc
tcatgctgcaggaattaggaggtttgctaaaggt---gcagctg-tcatgc--agtgaga
ggtttgcgtcttgaataaactacgacag-tttgcgttcactgaacag-t-aagaatgatc
--aattgatccatatgaaac-agtccctt-agaagccatgtctcactttaagtttc-g-g
-gctctgccgtgttttgcacttgcac--gcaagcgcaccgcg-ccaaagccctagtgaac
cgcgctctggcacacctcttccaaccgggccagggctggccaag-tgaactgtgcc-tga
gt-ccgattcagagcactcacactt-ctcaaatgatcc-ggg--aaacgg----------
-g-cagggcacggttcggatagc-ataatg-tgagtacgccc------------------
------------------------------------------------------------
------------------
>HarbingerN1_DR|122447
-----------------gtgtactcatactttgtacag-ttgccttgaaccgggccaaag
cacgcttgt-cc--c-ccc-tcc-cgtct-cccccaa-cggcccgcattcacattaca--
---tt-----c-gggcctggacacgcttacgtcattgatgatga-g-c-tgtt-cagt--
---------a-ga---gaagcg--ctctggct-cagtacagtgga-gattt-cttta---
-ttgatat-tg---t---------ttt-agtcg-ttt-gatatgcagtgacatgcagtca
aatattttgtcgaacagatcagcaacttttgacgctca-taaacaatc----a-aagtcc
tcgtgttgcaggaattaggaggtttgctaaaggt---gcagctg-tcgtgc--agtgagg
ggtttttgtcttt---aatctatgccag-tttgtgttcattaaacag-t-aaaaatgatt
--aataaatccacatgaaac-agtccctt-aaatgtcacatctcatcttccgtttt-g-g
-gctcaggcatggtttgctctg--------------------------------------
-----cctggcacacctcttccaaccgggccagggccggccagg-tgaaccgttta-tga
gc-ctgattaagagcacttacactt-ctcaaacaatcc-gta--aaatgg----------
-gccctggcatggttcagatagc-atagtg-tgagtaggccc------------------
------------------------------------------------------------
------------------
>HarbingerN1_DR|122448
---------------gggcatactcacactatgtacag-tttccttgatccgtgc-----
------------------------------------------------------------
------------------------------------------------------------
------------------------------------------------------------
------------------------------------------------------------
------------------------------------------------------------
------------------------------------------------------------
------cgtctttaataaactctgacag-tt--cactcattgagaag-t-aagaatgatt
--aataaatccttttgaa------------aaaagtgatgtcgcgtcttcggtttc-g-g
-gctcaggtgcactttgcactgaaac-tacaagtgtacgacc-ctaaagcccaaccaaac
catggtctggcacacctcttccaaatgggacagggccggctaa-ctgaaccacgcc-tga
gc-ctgattcggagcactcacacttg-tcaaacgaact-ggg--aaac-----------a
cgcctgggaacagttcggatagc-atagcg-tgagtgcaccc------------------
------------------------------------------------------------
------------------
>HarbingerN1_DR|122449
---------------gggtgtactcacactatatacag-ttggcttgaaccaggccgaag
cacgcttgt-cc--c-ccc-tct-actct-cccccga-tggcccgcactcacattgca--
---tt-----c-gcgcctgagcacgcttacatcatcaatgatgt-g-c-tgtt-caat--
-----------aa---aaagct--ctctttct-cagcacagtgga-gattt-attta---
-gttatat-aa---t---------ttt-aaaca-tta-gatatgctgtgacacg--g-ca
aatattttgctgaacagatcagcaacatttgaagctca--aaaaaatcat--a-aagtcc
ttgtgctgcaggaattaggaggtttgctgaaggt---gcaactg-ttttgc--agtgagg
ggtttgcgtctttaataatctacgacag-tttccgttcattgaacag-t-aagaatgatg
--aataaatctatattgaac-agtccctt-aaaagtctcgtcttgtcttcagtttc-g-g
-gctcaggcacgctttgcactga-------------------------gcccaagtgaac
c------------acctattcaaaccaggccagggccggccaat-tgaactgtgcc-tga
gc-ccgattcaaagcactcgcactt-ctcaaacgaatt-gga--aaacgg----------
-tcctgggcacggttcggatagc-atagaa-tgaatacgcc-------------------
------------------------------------------------------------
------------------
>HarbingerN1_DR|122450
---------------gggcgtactcactctatgcacag-ttgccttgaaccgagcaaaag
cacgcttgt-cc--c-ccc-tcc-cgtct-ccccc-----gcccgcacttacattaca--
---tt-----c-gggcctggccattcttacgttattgatgatgc-a-c-tgta-tagt--
-----------------aga-----------g-aagcacagtgga-gattt-ctcta---
-gttatat-tg---t---------ttt-a---g-ttt-aggatgcagtgacacacaatca
aatatttcgcagaacagatcagccacttttgacgctca-taaacagtcat--a-aagtcc
tcgtgccgcaggaattaggaggttggctgaag--g-tgcag-tg-ccatgc--gttgagg
agtttgcctctttaatacactacgacag-tttgcgttga----acgg-t-aagaattatt
--aataaatccatatgacac-ataccctt-aaaagttacgtcttgctttcaatttt-g-g
-gcttaggcgcgctttgcactcacac-tacaagcgt----------------------ac
cgcgccaaagc----------------------------ccaag-tgaaccgtgcc-tga
gc-ccgatttagtgcactcacactt-ctcaaatgatcc-agg--aaacgg----------
-gcctgggcacggttcggatagc-atagtg-tgagtaggctc------------------
------------------------------------------------------------
------------------
>HarbingerN1_DR|122451
---------------ggccgtactcacactatgaacag-ttgcctcgaaccgggccaatg
catgcttgt-cc--c-ccc-tcc-cgtct-cccccga-cggcccgcacacacattaca--
---at-----c-gggcctgggcacgcttacgtcatcgatgttga-g-c-tggt-g-----
---------gtca---gaagcg--ctctcgct-c----tcgtgga-gattt-cttca---
-gttatat-cg---t---------tt------------gggatgcagtaacacgcagtca
gatattttgccgaacagatacgccactt--------------------------------
----------------------------gcgg----------------------------
-------atctttaataaactacggcag-tttgcgttcactgaacag-t-aagaatgatt
--agaaaatcaatatgaaac-agtccctt-aaaaatcacgtctcgctttcagtttc-g-g
-g---tggtgtgttttgtactcacag--acaagcgcactgcg-ccaaagcccaagtgaac
cgcgctcaggcacacctctttcaaccgggccaggggcggccaag-tgaagcatgcc-tga
gc-ctgattcagagcactcacactt-ctcaaacgatca-ggg--aaacgg----------
-gcctgggcacggttcggatagc-atagtg-tgagtaggccc------------------
------------------------------------------------------------
------------------
>HarbingerN1_DR|122452
------------------------------------------------------------
------------------------------------------------------taca-t
ct-------------------------------gttgatgatac-atc-tgtt-ttatt-
taaca-g--aaga---gaagcg--ctcttgct-cagcacagtgga-catt-gcttta---
-gttatat-cg-------------ttttagtca-tgt-gggatgcagtgacacgcagtta
aatattttgccgaacag-tccagcacttttgatgctca-taaattatcac-aa-aagtca
tta--------------------------------------------------agtaagg
gatttgcgtctttaaaaaactatgacag-tctgcttttattgaaaag-t-aagaatgatc
--aataaatccatatg---------------aaaccgtcccttaaaagtgatgttg-c-g
-tcttcagtttgctttgcactttcac-tacaaacgtactatg-ccaaagcccaactgaac
cacgatttggcacacctcttccagccaggccagggccagccaa-ctaaaccatgcc-tgg
gc-ctaattcagagcactcctacttg-tcaaaggaacc-agg--aaac-----------a
cacctgggcatggttcgtatagc-atagtg-tgagtgcagcc------------------
------------------------------------------------------------
------------------
>HarbingerN1_DR|122453
------------------------------------------------------------
------------------------------------------------------------
------------------------------------------------------------
------------------------------------------------------------
------------------------------------------------------------
------------------------------------------------------------
------------------------------------------------------------
------------------------------------------------------------
------------------------------------------------------------
-----------------------------------taccgc--gcaaagcccaactgaaa
tgcgctttttcacacctcttccaaccaggccagggctggccaac-tgaacaacgcc-ttg
gc-ccaatacagagcactcacacttg-tcaaacgaacc-agg--aaatgc----------
-acctgggcatggtttggattgc-gta-----------------------------cagc
tgccttgaaccgagccggaccacccagcccgcactcatgaccatg----tcatggatgat
gcgcaa------------
>HarbingerN1_DR|122454
---------------gggcatcctcacactaggtacag-ttgccttgaagcatgccaaag
caca----------c-ttg-tcc-ctttc-cctcg--atggcctgcactc-cactg---c
gttttgtcttcagagccggagcatacctacgttatcgatg--------------------
------------------------------------------------------------
------------------------------------------------------------
------------------------------------------------------------
------------------------------------------------------------
------------------------------------------------------------
------------------------------------------------------------
------------------------------------------------------------
------------------------------------------------accatgcc-tgg
gc-acgattcagagcactcacacttg-ttaaatgaacc-agg--aaatgggggtcaaaca
tgcttgggcatggtttgaatagt-atagtg-tgagtacac--------------------
------------------------------------------------------------
------------------
>HarbingerN1_DR|122455
--------------------tactcacattatatacaa-ttgccttgaactgggccaaag
cacgcttgt-ct--t-ccc-tca-cgtct-accctga-cggcctgcacttacattgca--
---tt-----t-acacctgagcacgtttacgtcatcgatgatgc-g-c-tgtt-tagt--
---------a--a---gaagcg--ctctcgct-cggcacagtgga-gat-----------
------------------------------------------------------------
------------------------------------------------------------
------------------------------------------------------------
------------------------------------------------------------
------------------------------------------------------------
------------------------------------------------------------
------------------------------------------------------------
------------------------------------------------------------
------------------------------------------------------------
------------------------------------------------------------
------------------
>HarbingerN1_DR|122456
------------------------------------------------------------
------------------------------------------------------------
------------------------------------------------------------
-------------------------------------------ga-gattt-cttta---
-gttatat-cg---t---------ttc-agttg-ttt-ggggtgcagtgacacccagcca
aatattttgccgaacagatccgccac-tttaacgctca-taaacaatcat--a-gagtac
tcgtgctacaggaattaggaggtttgctgaaggt---gcagctg-tggtgt--agttagg
ggtttgcgtcttaaactatctatgacag-ttagtgttcattaaacag-t-aagaatgatt
--gataaacacatatgaaac-agtcc----------------------------------
------------------------------------------------------------
------------------------------------------------------------
------------------------------------------------------------
---------------ctaataaa-a-----------------------------------
------------------------------------------------------------
------------------
>HarbingerN1_DR|122457
-------------------------------------------ctcaaaccaggccaaag
cacacttgt-cc--c-ccg-tcc-catct-tcaccga-cggcccgcactcacattata--
---tt-----c--ggcctgggcacaattacgtcatcgatgctgc-g-c-tgtt-cagt--
---------a-a-------gcg--ctctcgct-cagcacagtgga-gattt-cttta---
-gttatat-cg---t---------tta-agttg-ttt-gatatgcagtgacacgcagtca
aatattttaccaaacagatcagccacttttgacgctca-taaacaacaat--a-gagtac
tcgtgctgcaggaattaggaggtttgctgaag--g-tgcagctg-tcgtgc--agtgagg
gatttgcgtctttaataaactgcaacag-tttgcgttctctgaacag-t-aagaatgatt
--aatcaatccatatgacac-agtcccat-aaaagtcacgcttcgctttcagtttt-g-a
-gtttaggcgcattttgcactcacac--acaagcgtaccgcg-ccaaagcccaagtgaac
catgctctggcacacctcttccaactacgccagggccggccaag-tgaaccatgcc-tga
gc-tcaattcagagcactcacactt-ctcaaacgatcc-ggg--aaacga----------
-gcctgggcatggtttggatagc-atggtg-cgagtagaccc------------------
------------------------------------------------------------
------------------
>HarbingerN1_DR|122458
---------------gggcgtactcacactatgtatag-ttgccttcaaccaggccgaag
catgctcgt-ac--c-ctc-tcc-cgtct-cctccga-cagaccctgctcacatcgca--
---tt-----c-gtgcctgggcatgcttatgtcagcgatgatgc-g-c-tgtt-ttgt--
----------gca---aacgccaactctcgct-cagcacagtgga-gattt-ctttatat
cgttatat-ca---t---------tta-agtcg-ttt-gggatgcagtgacacgcagtca
aatatttcgccgaacagatcaaccccttttgacactaa-taaacaatcat--a-aagtcc
tcgttcttcaggaattaggaggtttgctgaaggt---gcagctg-tcgtgc--agtgagg
gagc--------------------------------------------------------
---ataaatccatatgaaac-agatcttt-aaaagtcacgtctcgtc---agtttc-g-g
-attcaggcgcactttgcactcacac-tacgagcatactgtg-c------ccaagtaaac
agagttctggtacacctcttccaacagggccagggtcggccaag-tgaaccacgcc-tga
gc-ccaattcagagcactcacactt-ctcaaacgatcc-ggg--aaatgg----------
-gcctgggcacggttcggatagc-gtagtg-cgagtacaccc------------------
------------------------------------------------------------
------------------
>HarbingerN1_DR|122459
----------------ggcgtactcacactatgtacag-ttgccttgaaccgggccaaag
catgattgt-cc--c-ccc-tct-agtct-ccccctc-------------atattaca--
---tt-----c-gagcctgggcacgcttacgtcatcgacgatgc-g-c-tggt-ttg---
-----------------aagcg--ctcacgct-cagcacaaaaga-gattt-cttta---
-g----------------------tta-tgtcg-ttt-gacatgcactgacaggcagtta
aatatttcgccgaacagatcagcggcttttgacgctca-taaacaatc----a-aagtcc
tcgtgctgcaggaattaggaggtttgctgaaggt---gcagctg-ttgtgc--agtgagg
gatttgtgtctttaataaactacagcag-tttgcgttcactgaacag-t-aagaatgatt
--aatcaatccatatgaaac-ggcc---a-aaaagtcatgcctcgctttcagtttt-g-g
-gcttgggcatgttttgcactcacac--acaagtgtaccgcg-ctaaagccctagtgaac
cgcactcaggcatacctcttccaaccgggccagggccagccaaa-taaaccatacc-tga
gc-ccgattcagcacactcgcactt-ctcaaacgatcc-ggg--aaacaa----------
-gcctggacacggttcggatagc-acagtg-cgagtacgcc-------------------
------------------------------------------------------------
------------------
>HarbingerN1_DR|122460
------------------------------------------------------------
------------------------------------------------------------
------------------------------------------------------------
------------------------------------------------------------
------------------------------------------------------------
------------------------------------------------------------
------------------------------------------------------------
------------------------------------------aacag-t-aagaatgatt
--aatcaatccatatgatac-agtccctt--aaagtcacgtctcgctttcagtttc-a-a
-ggc--agcacgtttctcactcacac--acaaacgtaccgcg-caaaagcccaagtgaac
cgcg-----------ctcttccaaccgggccagggccagccaag-tgaaccgtgtc-tga
gc-ccaattcagagca--cacactt-ctcaaacgatcc-ggg--aaa-------------
-------------tacggatagc-atagtg-tgagtaggccc------------------
------------------------------------------------------------
------------------
>HarbingerN1_DR|122461
---------------ggccgtactcgcactatgtacag-ttgccttaaactgggccaaag
cactcttgt-c---c-ccc-tcc-cgtcc-cccccga-cggcccgcactcacattaca--
---tt-----c-gggtctgggcatgcttacgtcatcgatgatgt-g-c-tgtt-tagc--
-----------------agaagcactctcggt-cagcacagtcga-cattt-cttta---
-gttatat-cg---t---------tta-agtcg-ttt-gatatgcagagacacgctttca
aatatttcgccgaacagatccgccacttttgacgctca-tgaacaaccat--a-aagccc
tcgtgctgcaggaattaggaggtttgttgaaggta-tgaagctg-ttgtgc--agtgagg
ggtttgcgtctttaa-------------------------------------gaatgata
--aaataatccatattaaac-ggcccctt-aaaagtcttgtctcgctttcagtttc-g-g
-gcttaggcgcgttttgcactcaca--gacaagtgtaccggg-caaaagcccaagtgaac
cgcgctcaggcacacctctcccaatcaggccagag-------------------------
------------------------------------------------------------
------------------------------------------------------------
------------------------------------------------------------
------------------
>HarbingerN1_DR|122462
---------------gggagtactcacactatgtacag-ttgccttgaaccaggctgaag
cacgcttgt-cc----cct-tcc-catct-ctcccgg-cggcccacactcacattaca--
---tt-----c-gggcctgggtacgcttacatcatcaataaagc-g-t-tatt-cagt--
-----------------aagcg--ctttcgct-cagcacagtgga-gattt-ctata---
-gttatat-tg---t---------ttc-agtcg-ttt-gggatgcggtga----------
-atatttcgccgaacagatcagccacttttgacgctca-taaacaatcat--a-aagtcc
tcgtgctacaagtattaggaggtttgctaaaggt---gcagctg-tcatgc--agtgagg
ggtttgcgtctttaattgtttaa--------tacattcattgaacag-t-aagaatgatt
--aataaacacatattaaac-agtgcctt-aaaagtcacgtctcgtcttcagtttctg--
----------------------aaac-------------------tgagcccaagtgaac
cacactctggcacacctcttccaaccgggccagggctggaaaac-tgaaccatgtc-tga
gc-ccgattcagagcactcacactt-ctcaaacgaacc-gag--aaatgt----------
-gcc-gggcacagtttggatagc-atagtg-tgagtaccccc------------------
------------------------------------------------------------
------------------
>HarbingerN1_DR|122463
----------------------------------a--g----------------------
--------------------------------------------------------c---
--------------------gc------------------------------t-------
------------------------c--tcgct-cagcacagagga-gattt-cttta---
-gtt-tat-tg------------gtt-aagtc--ttt-gagatg---tg-------gtt-
---a----------ca----------------cgc-------------------------
---------a-------ggagatttgctgaag-tg-cgcagctg-tcgtgc--agtgtgg
agtttgtgtctttaataatctacgata--tttgtgttcatgg--ccg-t-a---------
--------ctcata------------c-t-a-------tg-------tacag-tt-----
-gc-----c---ctt---a---ac-----cgggc----------caaagcc---------
---act------tg--tcc-cc--cc---cc------tgt---------ct---cc----
-c-ccga--cg----gctcacacttactc----------ggg------------------
--cctgggcacgctt---aca-c-atgacg-tgcgtgttc--------------------
------------------------------------------------------------
------------------
>HarbingerN1_DR|122464
------------------------------------------------------------
------------------------------------------------------------
------------------------------------------------------------
------------------------------------------------------------
------------------------------------------------------------
------------------------------------------------------------
------------------------------------------------------------
------------------------------------------------------------
-------atccatatcaaat-ggtctctt-aaaagtcacgtcttgctttctgtttc-g-g
-actaaggtgcgttttgcactcacac--acaagcgtaccgcg-ccaaagcccaagtgaac
cgtg--------------------------------------------------------
------------------------------------------------------------
------------------------------------------------------------
------------------------------------------------------------
------------------
>HarbingerN1_DR|122465
---------------gggcgtactcacactatgtacag-ttgccttgaaccaggccaaag
cacgcttgt-cc--t-ccc-tcc-cgtct-cccccga-cgacccgcactcacattaca--
---tt-----c-gggcctgggcacgcttacatcatcgatgattc-g-c-tggt-caga--
-----------------a-gtg--ctctcact-cagcacaatgga-gattt-cttta---
-gttatat-cg---t---------tta-agtcg-tct-gatatgcagtgacacgcagtca
aatattttgctgaacagatccgccacttttgacgctca-taaataatcat--a-aagccc
tcgtgctgcaggaattaggaggtctgctgaagg---tgcatctg-tcatgc--agtcagg
ggtttgcctctttaataaactatgacag-tttgtgttcattgaacag-t-aaaaatgatt
--aataaatccatatgaaactagtcccat-aaaagtcaagtctcgctttcagtttc-a-g
-g----------------------------------------------------------
---------------ctcttccaactgggcca-ggccagccaac-taaaccatgcc-tga
gc-ccgattcagagcattcgcactt-ctcaaacgatct-gga--aaatgg----------
-gcctgtgcacggttcggatagc-aaagtg-tgattacgccc------------------
------------------------------------------------------------
------------------
>HarbingerN1_DR|122466
---------------gggtgtactcacagttggggtgg-ttacctttaactgcaactggt
cataattat-ac--a-tcc-tcc-t-------ctcga-caaactgcgctcatgttgcat-
-ttttactttccaatcc----cacttgatgaatgtcatcaatgc-aac-tgtt-tagaag
-aaaaca--caga---gaagtg--atctttcc-tagtacagtgta-gatt-gcttct---
-gttacac-ta--ttt--------------------------------------------
------------------------------------------------------------
---------aagtattaggaggtttgctaaagttg--gcagctga-agtgc--agtgaga
aatttgcatctttgataaacttcaacag-ttccccttctttaacaag-t-aagagtgagt
--tataagtgcatattgaac-agtccctt-aaaattgacattgcgtcttcagcttt---a
tgcttgggcattctttg-------actgatacatgtgccg---tttaca---aaacaaac
cgtgctctcgcccactttatccaatcggtccaaggccagccaac-caaaccgcact-tcg
gc-acagaacctagcactcaaacaag-tcaaacacatt-ggg--atagggg---------
------------------------------------------------------------
------------------------------------------------------------
------------------
>HarbingerN1_DR|122467
------------------------------------------------------------
------------------------------------------------------------
------------------------------------------------------------
----------------------------------------------------tttta---
-gtcgttt-ag--acgt-----------------------------tcgatatgcagtca
aatatttagccgaacagatcaggcacctttgacgctca-taaataatcac--a-aagtcc
tcgtgctgcaagtatcatgatgtttgctgaaggtg---ttgctga-cgtgc--agcgaga
ggtttgcatctttaa---------------------------------------------
------------------------------------------------------------
------------------------------------------------------------
------------------------------------------------------------
------------------------------------------------------------
------------------------------------------------------------
------------------------------------------------------------
------------------
>HarbingerN1_DR|122468
------------------------------------------------------------
------------------------------------------------------------
------------------------------------------------------------
------------------------------------------------------------
------------------------------------------------------------
------------------------------------------------------------
------------------------------------------------------------
---------ctttaataagctttgacag-cttgcgttcattgaacag-t-aagaatgatt
--aataaatccatatgatgc-agtcctgt-aaaagtcacgtctcgtcttcagtttc-g-a
-gctcaggtgccctttgcacccacac-tacaaaagc-------ccaaagcccaagtgaat
cacgctctggcacacc---tcaaaccgggccaggaccggccagt----------------
------------------------------------ct-ggg--aaacgg----------
-acccaggcacggttcggatagc-atagtg-tgagtgcacc-------------------
------------------------------------------------------------
------------------
>HarbingerN1_DR|122469
------------------------------------------------------------
------------------------------------------------------------
------------------------------------------------------------
------------------------------------------------------------
------------------------------------------------------------
------------------------------------------------------------
------------------------------------------------------------
------------------------------------------------------------
------------------------------------------------ttagtttc-a-a
-gctcaggcacgctttgcactaacac-tacgagtat----------------------ac
cacgctctggtacacctcttccaaccgggtcagggccagccaa-ctgaaccgcgcc-tga
gc-cagattcagagcactcacacttc-tcaaatgaatc-ggg--ggaag---------cg
cgcctgggcacggttcggatagc-atagtg-tgagtgcaccc------------------
------------------------------------------------------------
------------------
>HarbingerN1_DR|122470
---------------------------a-tg----cag----------------------
------------------------------------------------t-----------
------------------ga-----ct----t---------------c------cagtc-
----------------aaa-----tttttgct-----------ga--a----c---a---
------at-tg------------------g--acttt--------a-tgacac-------
-----------gag--gat-------ttatga-------tgg-tgttcat--a-aagtcc
tcgtgctgcaggtattaggaggtttgctgaagg---tgcagctg-ttgtgc--agtgagg
ggtttgcgtcctcaataaactacaacag-tttgcgttcattgaacat-t-aagaatgatt
--aataaatccatatcaaac-agtccc---gaaagtgatg-cgtgtcttcagtttt----
-gctcaatcgcactttgcact--------caagcgtactgca-ccaaaccccacttgaac
cgcgctctggcaca--ctttccaaccgggccagggccagttaaactgaac-----cg---
-c-cctattcggagc-cc-acag----t-----------gg---aaatgg---------g
ggtccgggcacagttcacatagcc-tagtg-tgagtatg---------------------
------------------------------------------------------------
------------------
>HarbingerN1_DR|122471
------------------------------------------------------------
------------------------------------------------------------
------------------------------------------------------------
--------------------------------------------a-gattt-cttta---
-gttatat-cg---t---------ttt-atttg-ttt-catatgcggagacacgc-----
------------------------------------------------------------
------------------------------------------------------------
------------------------------------------------------------
-------------------------acgt-aaaagtcacgtctcgtcttcagttat-g-g
-gctcaggagcgctttgcactcacac-taca------------------cgcaagtgaac
cgggctctggcacaccacttccaacggggccagggccggccaag-ttaaccgtgcc-tga
gc-ccgattcagcacactcacactt-ctcaaacgatcc-ggg--aaacgg----------
-gccagggcatggtt---atagc-atagtg-tgagtacaccc------------------
------------------------------------------------------------
------------------
>HarbingerN1_DR|122472
------------------------------------------------------------
------------------------------------------------------------
------------------------------------------------------------
------------------------------------------------------------
------------------------------------------------------------
------------------------------------------------------------
------------------------------------------------------------
------------------------------------------------------------
------------------------------------------------------------
------------------------------------------------------------
---gctctggaccacctcttccgaccgggccaggaccggcaaac-tgaaccacgcc-tga
gc-ccgattcagagcactcacactt-gtcaaatgaacc-gag--aaatgg----------
-gcc--------------------------------------------------------
------------------------------------------------------------
------------------
>HarbingerN1_DR|122473
------------------------------------------------------------
------------------------------------------------------------
------------------------------------------------------------
------------------------------------------------------------
------------------------------------------------------------
------------------------------------------------------------
------------------------------------------------------------
----------------------------------------------------gaatgact
--aaaaactccagatcaaac-agtccctt--aaagtgacggcgcatcttcagtttc-g-g
-gctcagacacactttacactcacac-tataagtacaccacg-ccaaagcccaacagaac
cgcaccct--cacaactcttccaac----------cgggccaa-ctgaaccacacc-tga
gc-ccgattcagagcactcacacttc-tcaaaccatgt-ggg--aaat-----------g
ggctt-------------------------------------------------------
------------------------------------------------------------
------------------
>HarbingerN1_DR|195364
---------------gggtgtactcacaccaagcaggg-ttatccttaaccatgtccggg
tgcgattat-cc--c-cct-cc-------------------cctgcactcacactgca--
tttttatctgccgagccagagcacgcatgcatcaccaatgatgc-gac-tgtt-cagtt-
taac-----agga---ga---------------cagcacagtgga-gatt-gcttta---
-gt-------------tgtattattttaagtcg-ttt-gggatgcagtgagatggagtta
aatatttagctgaacagatccagcacttttgacactca-aagtt--tcat--a-aaatcg
tggtgctgcaggtattaggaggtttgctgaaggtg---cagctgt-catac--agctcat
tgtttgtgtctttaataaactatgacag-cttgtgttcattaaacag-t-aaggattatt
--aataaatccacatcaaac-agtctctt-aaaagtgttgtctcatcttcagtttt-a-g
-gctcaggcacgctttgcactcacac-tacaagtgtactgtg-ccaaagcccaactgaac
caagctctggcacacctgcct--actgggccagggctggccaa-ctatacaacgcc-tgg
gc-ccgattcagagcactcacacttg-acaaacgaact-agg--aaac-----------a
cgcccgggcatggttcagaatgc-ctaatg-tgagtgcaccc------------------
------------------------------------------------------------
------------------
>HarbingerN1_DR|195365
---------------gggtgtactcacactatgtacag-ttgc-----------------
----cttgt-cc--c-caa-ttc-cgtct-cccc-ga-cggcccgcactcacattaca--
---tt-----c-gggcctgggcacgcttacgtcatcgatgatgc-g-c-tctt-tggt--
---------a--a---gaagcg--ctctc-------------tga-gtttt-ctctt---
-gttatat-cg---c---------ttt-agtcg-ttt-gggatgcggtgacacacagtca
aatattttaccaaacagatccgccacttttgacgctca-taaacaatcat--a-aagtcg
tagtggtgcaggaattaggaggtttgctgaaggt---gcagctg-tcatgc--agtgagg
ggtttgtgtctttaatcatctactttag-tttgcgttcactgaactg-t-aagaatgatt
--aataaagccatatgaaac-agtccctt-aaaagtcacgtctcgctttcagtttc-g-g
-gctttggcgcgttttgcactcacac--acaaatgtaccgcg-acaaagcccaagtgaac
cgtgctcaggcacacctcttccaaccgggccagggccggccaaa-taacctgtgcc-tga
gc-ccaattcagagcactcacactt-ctcaaacgatcc-ggg--aaacgg----------
-gcctgagcatggttcggatagc-atagtg-tgagtaggccc------------------
------------------------------------------------------------
------------------
>HarbingerN1_DR|195366
------------------------------------------------------------
------------------------------------------------------------
------------------------------------------------------------
--------------------------------------------------------a---
-gttacat-cg---g---------ttt-agtcg-ttt-gatatgcggtgacacacagtca
aatatttcgccaa-----------acttttgacgctca-taaacaatcat--t-aagtcc
tcgtgctgcaggaattaggaggtttgctgaagg---tgcaactg-tcatgc--agttagg
ggtttgtgtctttaataaactgcgggag-tttac--------------------------
------------------------------------------------------------
------------------------------------------------------------
------------------------------------------------------------
------------------------------------------------------------
------------------------------------------------------------
------------------------------------------------------------
------------------
>HarbingerN1_DR|195367
------------------------------------------------------------
------------------------------------------------------------
------------------------------------------------------------
------------------------------------------------------------
------------------------------------------------------------
------------------------------------------------------------
------------------------------------------------------------
------------------------------------------------------------
----------------------------------------------cttcag-ttt-g--
--ctcaggcacgctttgcactcacac-tacaagtatacgacg-ccaaagcccaaccgaac
cgaggtctggcataactcttcc-----gaacatggccaactgaa-cca----catg-tgg
gc-caaatacgaag------cacatg-tcaaacaaacc-ggg--aataaggggtcaactg
tgtctgagtacagttcgaatagcc-tagtg-tgagtacacc-------------------
------------------------------------------------------------
------------------
>HarbingerN1_DR|195368
---------------gggcctactcacactatgtacag-ttgccttgaaccgggccaaag
catgcttg--ct--c-cac-tcc-cgtct-cccctga-cgacctgctcgcacattaca--
---tt-----c-gggcctgtgcacgcttacgtcatcgatgatgc-g-c-tgtt-cagt--
-----------------aagtg--ctttcgct-cagctcagtgga-gtttt-cttca---
-gttatat-ca---t---------tta-agtcg-ttt-gagatgctg-------------
--------------------tgacacttttaacgctca-tgaacaatcat--a-aagccc
tcgtgctgcaggaattaggaggtttgctgaaggt---gcagctg-tcgttc--agtgagg
ggtttgcatcttcaataaactacgacag-tttctattcaaagaacag-t-aagaatgatt
--aataaatccgtagcaaac-tgtccctt-aaaagtcacgtctcgctttcagtttc-a-g
-gctcaggcatgttttgcactcacac--acaagcggatcatg-gcaaagcccaagtgaaa
caccct----------------------------------------------------ga
gc-ccaatttagagcgctcacactt-ctcaaacaatcc-cgg--aaatgg----------
-gcctggtcacgatttggatagt------g-tgagtaggccc------------------
------------------------------------------------------------
------------------
>HarbingerN1_DR|195369
----------------ggcgtactcacattatgtacag-ttgccttgaactggagcaaag
cacgcttgt-cc--c-ccg-tcc-catct-cccccga-tggcccgcactcacattaca--
---tt-----c-gagcttgggcacacttacgtcatcgatgatgt-g-c-agtt-cagt--
-----------------aagcg--ctctcgct-cagcacagtgga-gattt-cttta---
-gttatat-gg---c---------ttt-agccg-ttt-gggatgcagtgacacgccgtca
aatatttcgtcgaacagatcagccacttttaacgctca-taaacaatcat--a-aagtcc
ttgttctgcaggaattagggggtttgctgaaggt---gcagctg-tcgtgc--agtgagg
ggtttgcgtctttaatgaactacgacag-tttgcattcatttaacag-t-aagaatgatt
--aattaatccatatcaaac-agcccctt--aatgtcacgtcttgctttcattttc-g-g
-gctcaggcaagttttgcact-caca-cacaaacgtaccgcg-ccaaagcccaagtgaac
c---------------------------------------------------------at
gt-ccaattcagagcactcacactt-ctcaaacaatcc-ggg---aacgg----------
-gcctgggcacggttcgaatagc-atagtg-cgagtagtccc------------------
------------------------------------------------------------
------------------
>HarbingerN1_DR|195370
------------------------------------------------------------
------------------------------------------------------------
------------------------------------------------------------
------------------------------------------------------------
------------------------------------------------------------
------------------------------------------------------------
--------------------------------------------------------gagg
ggattgcgtcttt-atatactacgtcag-tttgcattcattgaaaag-t-aaaaatgatt
--aataaatccacatgaaac-agtccctt-aaaactgctgttgtgtctttagttta-g-g
-gctcagacacgct----------------------------------------------
------------------------------------------------------------
------------------------------------------------------------
------------------------------------------------------------
------------------------------------------------------------
------------------
>HarbingerN1_DR|195371
ggaaacgggcctgccgggccaacacacactatgt--ag-ttgcctttaaccaggccaaag
tgcgattgt-cc--c-ccc-tcc-tgtct-cccccaa-cgacctgcactcacattaca--
---tt-----c-gggcctgagcacgcttacatcatcgatgatgc-g-c-tgtt-cagt--
-----------------aagcg--ctctcgct-cagcacagtgga-gattt-cttta---
-gttatat-cg---t---------t-----------t-aaaatgcagtgacaagcagtca
aatattt-gccgagcagatcagccacttttgacgctca-taaacaaccat--g-aagtct
tcgtgctgcaggaattaggaggtttgctgaaggt---gcagctg-tcgtgc--agtgag-
agtttgcgtctttaataaactacgacag-tttgcgttcactgaacag-t-aa--------
------------------------------------------------------------
------------------------------------------------------------
------------------------------------------------------------
------------------------------------------------------------
------------------------------------------------------------
------------------------------------------------------------
------------------
>HarbingerN1_DR|195372
---------------ggccgtactcacactatgtacag-ttgccttgaactaggccaaag
catgcttgc-cc--c-ctc-tcc-cattt-cccccga-cggcccgcactcacattaca--
---tt-----t-gggcctgggcacgcttacatcatcgatgatgg-a-c-tgtt-caat--
-----------------aagtg--ctctcgct-cagcacagtgaa-gattt-cttta---
-gttatat-cg---t---------tta-agtcg-ttt-catatgcagtg--actcagtca
aatattacgccgaacagatccgccacttttgacgctca-taaacaataat--a-aagccc
tcgtgctgcaggaatgaggaggtttgctgaaggt---gcgcctg-tcgtgc--agtgagg
ggtttgtgtgtttaataaactacgacag-tttgcgttcactgaacag-t-aagaatgatt
--aaataatccatatgaaac-agtatctt-aaaagtcacgtcgcgctttgagtttt-g--
------------------------------------------------gcccaagtgaac
cgcgctcagatt------------------------------------------------
---ccgattcagagcactcacactt-cttaaacgatcc-ggg--aaacgg----------
-gcttgggcatggttcggatagc-atagtg-cgagcaagccc------------------
------------------------------------------------------------
------------------
>HarbingerN1_DR|195373
---------------ggacgtactcgcactatgtacag-ttgccttgaactgggccaaag
catacttgt-cc--c-ccc-tcc-tgtct-cccccga-cggcccgcacttgcattaca--
---tt-----c-gggcctgagcacgcttacgtcatcgatgatgg-a-c-tatt--agt--
---------a-ga---gaagtg--ctctcgct-cagcacagtgga-gatgt-cttta---
-gctataa-ag---t---------ttt-agtcg-ttt-gggatgctttgacacgctttca
aatatttcgccaaactgatccgccacttttgacgctca-taaacaatctt--a-aagtcc
tcgtgctgcaggtattaggaggtttgctgaag--g-cgcagctg-tgatgc--agtgacg
agtttgcatctataataaactttgacag-tttgcgttcattaaaacagt-aagaatgatt
--aataaacacatatgaaac-agcccctt-aaaagtcacgtcttgctttaagtttt-g-g
-gcttagggacattttgcacccacac--acaagcgtaccgcg-ccaaagcccaagtgaac
cgcgctcaggcacacctcttccaaccaggccagggccagccaag-tgaaccgtgct-tga
gc-ctgaatcagtgcagtcacactt-ctcaaacgatcc-ggg--aaacgg----------
-gcctgggcatggtttggaaagc-atagtg-tgagtaggccc------------------
------------------------------------------------------------
------------------
>HarbingerN1_DR|195374
------------------------------------------------------------
------------------------------------------------------------
------------------------------------------------------------
------------------------------------------------------------
------------------------------------------------------------
-------------------------------------------------taaa-gtatac
tagtgctgcaggtattagcaggtttactaaaggt---acag---------t----tgagg
ggtttgcttctgtaataaaccatgacag-ttgatgtttattaaaatg-t-atatataatt
--aataaatccacatacaac-agtgactt-aaaagtgacgtcacgtcttcagttt-----
---tgaactccgatttgctttcacac-tacaagcgtaccgtg-ccgaagcccaaccgaac
tgcgatttggcacacctctttcaaccaggccagggctggccacc-tgcactgtgcc-tgg
gc-ccaattctgag------cacttg-tcaaacaaac-----------gt----------
-gcctgagcatggttcagatagc-gtagtg-cgagtgcaccc------------------
------------------------------------------------------------
------------------
>HarbingerN1_DR|195375
---------------gggtgtactctcactatgtacaa-ttgccttaaaccgggctgaag
cacacttgt-cc--c-ccc-tcc-catct-cccctga-tggcccactctcacattgca--
---tt-----c-gcacctgagcatgcttacatcatcaatgatgt-g-c-tgtt-cagt--
---------a-a----gaagtg--ctcttgct-cagcacagtgga-gatgt-cttta---
-gctatat-ag---t---------ttt-agtca-ttt-gggatgctttgacacgcagtca
aatatttcgccgaacagatctgccacttttgacactca-taaacaatcat--a-tagtct
ttgtgctgcaggaattaggaggtttgctgaaggt---gcagctg-tcgtgc--agtgagg
ggtttgcgcctttaataatctacgacag-tttgcgttcattgaaaag-t-aaaaatgatt
--aataaatccaaatgaaac-tgtccctt-aaaagtcacatctcgtcttcagtttcag-g
-------------------------------------------------ttcatgtaaac
cttgctctggcacacctcttccaaccgggccagggccggacaag-taaaccgtgcc-tga
gc-ctgattcagagcactcacactt-ctcaaa----------------------------
----ttggcatagtccggatagc-acagtg-tgagtatgccc------------------
------------------------------------------------------------
------------------
>HarbingerN1_DR|195376
---------------gggcgtactcacactatgcacag-ttgccttgaaccgagccaaag
catgcttgc-cc--c-ccc-tcc-tgtct-tccccaa-cagcccgcactcacattaca--
---tt-----c-----------agcaccatgtcatcgatgatgc-g-c-tgtt-cagt--
-----------aa---gaagtg--ctctcact-cagcacagcaga-gattt-cttta---
-gttatat-cg---t---------ttt-agtcg-ttt-gatataaagtgacacgcagtca
aatatttcaccgaatagatctgccacttttgaagctca-gaaacaatcat--g-aagtcc
tcgtgctgcatgttttaggagatttgctggaggt---gcagctg-tcgtgc--agtgagg
tttttgcgtctttaataatctacaacag--tcatgtttatcgaacag-t-aagaatgatt
--gataaatccatatgaaac-agtccctt-aaaagtcacgtctcgtcctcagtttc-a--
------ggcatgccttgcactcacac-tacaagcgtaccacg-ccaaagcccaagggaag
cgcgctctggcacacctcttccaaccgggccagggccagccaac-tgaaccatgcc-tga
gc-ccgattcagagcactcacactt-ctcaaacgat------------------------
--cctgggcacagttcgaatagt-gtagtg-tgagtgctcc-------------------
------------------------------------------------------------
------------------
>HarbingerN1_DR|195377
------------------------------------------------------------
------------------------------------------------------------
------------------------------------------------------------
---------------------------------------------------gcctta---
-gttatgt-tg--tttt-------------tcg-ttt-gggatgcagtaacatgcagtca
aatcctttgctgaagacatccaccacttttgaggctca-taaatgttcat-ga-aagtca
ttgtgcttgacgtattaggaggtttgctgaa---------------ggtgc--agcgaga
ggttggtatctttgataaactatgacag-ttcacgttcattgaaaag-t-aagaataatt
--aataaattcacatgaaac----------------------------------------
------------------------------aagcattccacg-ccaaagccctaccaaac
catgctctggcacacctc----aactgggccagggccagccaac-tgaatcccacc-tgg
gc-caaa-----------------------------------------------------
------------------------------------------------------------
------------------------------------------------------------
------------------
>HarbingerN1_DR|195378
------------------------------------------------------------
------------------------------------------------------------
------------------------------------------------------------
------------------------------------------------------------
------------------------------------------------------------
------------------------------------------------------------
------------------------------------------------------------
------------------------------------------------------------
------------------------------------------------------------
-gctcaggcgcacttttcactcacac-tacaagtgtactgca-ccaaagcccaactgaac
caagttctggcacacctctt-------------------ccaa-ccggaccagggc-agg
gc-a-----------actcacacttg-tcaaatgaacc-agg--aaat-----------g
ctcccagacat-------ttagc-ctagtg-tgagtgctccc------------------
------------------------------------------------------------
------------------
>HarbingerN1_DR|195379
-------------------gtactcacactatatacag-tggccttgaaccgggccaaag
cacgattgt-cc--c-ccc-tcc-cgtct-cccccga-tggcccgcactcacatcaca--
---tt-----c-aggcctgggcatgtttacgtcatcgataatgc-g-c-tgtt-cag---
----------------caagcg--ac----------------------------------
-----tat-cg---c---------ttt-agtcg-ttt-gggatgcggtgacacgtagtca
aatatttcgtcgaatagatcagccacttctgacgctca-taaacaatcat--a-aagtcc
tcgtgctgcaggaatgaggaggtttgctgaaggt---gcagctg-tcgtgc--agtgagg
ggtttgcgtctttaataaactatgacag-tttgcgtttattgaacag-t-aaaaatgatt
--aataaatccgtata-------tccctt-aaaagtcacgtcccgctttcagtttc-t-g
-actcaggcacgttttgcacccaca----caagcaaacagag-ccaaagcccaagtgaac
cgcactctggcacaccttatccaaccgggccagggccggccaag-tgaactgtgcc-tga
gc-ccgattgagagcactcacactt-ctcaaacgatcc-ggg--aaatgg----------
-ggctgggcacggttcggatagc-atagtg-tga--------------------------
------------------------------------------------------------
------------------
>HarbingerN1_DR|195380
---------------gggcgtacctacactatgtacag-ttgccttgaactgggccaaag
tatgcttgt-cc--c-ttc-tta-tgtct-cccctga-tggaccgcactcacattaca--
---tt-----g-gggcctaggaacgcttacatcctcgatgatgc-g-c-tg--gt-----
-----ca---------gaagcg--ctctcgct-cagcaaggtgga-gattg-cttta---
-gttatgt-cg-------------tt---------------------tgacatgcagtca
aaaaatccgccgaacagatcagacacttttgactctca-taaacaatcat----------
---------a------a--a---gt-----------------------cc-----t----
---------------tatgctgcagaaa-ttaggatttgctgaa-gg-t-gcgcagcttt
--cagcaatccatatgaaac-agtccctt-taaagtcttgtcacactttcagtttc-g-g
-gatctggggcattttgcactcataca--caagcgtaccgcg-ccaaagcctaagtaaac
cgcgctctggcccaccttttccaaccgggccagggccggccgag-tgaaccatgcc-tga
gc-ccgattcagcacactcacactt-ctcaaa-----c-ggg--aaatgg----------
-gcttgggcacggttcatataac-atagtg-tgagttggccc------------------
------------------------------------------------------------
------------------
>HarbingerN1_DR|195381
---------------------------------------------------------aag
catgattg-------------tc-ccctc-tccctct-cagcctgcactcacagta----
-ttttaacttcgtagcctgagcatgctaacatcatcaatgatgc-aac-tatt-c-----
--actaa---aga---aaagca--ctctcact-ccgtacaatgga-gatt----------
------------------------------------------------------------
------------------------------------------------------------
------------------------------------------------------------
------------------------------------------------------------
------------------------------------------------------------
------------------------------------------------------------
------------------------------------------------------------
------------------------------------------------------------
------------------------------------------------------------
------------------------------------------------------------
------------------
>HarbingerN1_DR|195382
---------------gggcctattcacactatgtacag-ttgccttgaaccgtgccgaag
tatgcttgt-cc--c-ccc-tcc-catct-cccccga-cagcctacactcacattgca--
---tc-----c-gagccgaagcacgcttacgtcatcaatgatgc-gac-tgtt-cagtt-
taaca--gaa-ga---gaagcg--ctctcgct-cagcactgtgga-gattt-cttta---
-gtaatat-cg---g---------ttt-agtcg-ttt-gatatgccgtgacacaaagtca
aatatttcacagaacagatcgaccacttttgacgctca-aaaattatcac--a-aagtct
ttgtgctgcaggaattaggaggtttgctgaaggt---gcagctg-tcatgc--agtgagg
ggtttgcgtctttaatagtctataacag-tttgcgtccattaaacgg-t-aagaatgata
--aataaatctatatgaaac-agtccctt-acaagttgcatctcgtcttcagtttc-t-g
------------------------------------------------gaccaagtgaac
cgtgctctggcacacctcttccaattgagccagggtcggccaac-tgaatcgcgcc-tga
gc-ccaattcagagcactcacac-------------------------------------
------gccacggtttggatagt-atagtg-tgagtgcgccc------------------
------------------------------------------------------------
------------------
>HarbingerN1_DR|195383
------------------------------------------------------------
------------------------------------------------------------
------------------------------------------------------------
------------------------------------------------------------
------------------------------------------------------------
------------------------------------------------------------
------------------------------------------------------------
------------------------------------------------------------
------------------------------------------------------------
--------------------------------------cgtg-tcaaagcccgaccgaac
tgcgctctggcacacctcttccaaccaggtcaaggccggccaa-ctgaacaatgca-cag
gc-acaattcagagcactcatactca-acaaacaaacc-agg--agat-----------g
cgcctgggcatgattcggatagc-------------------------------------
------------------------------------------------------------
------------------
>HarbingerN1_DR|195384
------------------------------------aa-ttgctttaaaccgggccgaag
cacgattgt-cc--c-ccc-ttc-tgtct-cccctga-cggcacgcactcacattgca--
---tt-----c-gcgcctgagcactcttatgtcatcaatgatgc-g-c-tgtt-cagt--
---------t------taagaa--ctctcgct-cagcatagcaga-gattt-cttta---
-gttatat-cg---g---------ttt-agtcg-ttt-aatatgcagtgacacgcagtta
aatatttcaccaaacagatcagccacttttgaatctca-tacacaaatat--a-aagtcc
tcatgctgcaggaattaggaggtttgctaaaggt---gcagctg-tcatgc--agtgagg
ggtttgcgtctttaatgatctacgacag-tttgtgttgattgaacaa-t-aagaacgatt
--aataaacacatatgaaac-agtccctt-aaaagtcatgtttcgtcttcagtttc-g-g
-gctcaggcacgctttgaactca------------------------agcccaattaaac
cgcgctctggcacacctcatccaaccgagccagggctggccagc-tgaaccatgcc-tga
gc-ccgattcagagcactcacactt-ctcaaacgatct--gg--aaacgg----------
-acctgggcacggttcggatagc-atagtg-tgagtgcaccc------------------
------------------------------------------------------------
------------------
>HarbingerN1_DR|195385
---------------gggcgtactcacactatgtacag-ttgccttgaaccgggtagaag
catgcttgt-gc--c-tcc-tcc-cgtct-cccccga-tggcccgcatccacattgca--
---tt-----t-gtgcttgagcatgctcacgtcatcaatgatgc-g-c-tgtc-cagt--
-----------aa---gaagca--ctcttgct-caacacagtggg-gattt-cttta---
-gttgtat-tg---t---------ttt-agtcg-ttt-gggatgcagtgacacacagtca
aatatttcgccgaatatatcagacagttttgacgctca-taaacaaccat--t-aagtcc
tcatgctgcaggtattaggaggtttgctaaagat---gcagctg----------ctgtgc
agtgagggtctttaataaatcacgacag-tttgcgttcattgaacag-t-aaaaattatt
--tataaatccatatgaaac-agtccctt-aaaagtcacgtctcatcttaattttt-g-g
-gccccagcaatcaaactaaaa------aaataaaaaaagct-cctgagcccaagtgaac
cgcgctctggtacacctcttccaaccaggtcaaggctgaccaac-tgaaccatgcc-tga
ac-ccgattcagagcactcacactt-ctcaaacgatct-ggg--aaacgg----------
-gcctgggcatggttcggatagc-atagta-tgagtgtaccc------------------
------------------------------------------------------------
------------------
>HarbingerN1_DR|195386
-----------------gcatactcacactatgtacag-ttgccttgaactggaccaaag
catgcttgt-cc--c--cc-tcc-cgtct-cccccga-cggcccgcactcacattaca--
---tt-----c-gggcctgggcatgcttatgtcatcgataatgc-a-c-tgtt-cagt--
-----------------aagca--ctttcaat-cagtacagtgga-gattt-ctcta---
-gttatat-tg---t---------ttt-agtcg-ttt-gggatgcggtaacacacagtca
catatttcgctgaacagatcagccacttctgacgctca-taaacaa---------agtcc
tcgtgctgcaggaattaggaagtttgctgaaggc---gcagctg-tcgtgc--agtgaga
ggtatgcgtctttaataaactacgacag-tttgagtacattgaatga-t-aaga---att
--aataattccatatgaaac-agtccctt-aaaag-------------------tt-a-g
-gcttaggagcattttgc------------------actgca-ccaaagcccaagtgaac
cgca--------------------------------------------------------
------attcagagcactcacaatt-ctcaaacgatgc-ggg--aaatgg----------
-gcctgggcacgattcggatagc-atagtg-tgagtgggccc------------------
------------------------------------------------------------
------------------
>HarbingerN1_DR|195387
---------------gggcgtactcacactatgtacag-ttgctttgaaccgggccaaag
cacgcttgtccc--c-ccc-ttc-cgtct-cccccgc-tggcccgcactcacattaca--
---at-----c-aggcctgggcacgattatgtcatcgatgatgc-g-c-tgta-cagt--
-----------------aagtg--ctctcgct-cagcaaagtgga-gatta--tcta---
-gttatat-cg---t---------ttt-agtcg-ttt-ggaatgcgatggcacactgtca
aataattcgccgaacagattagccacgtttgacgctca-taaacagtcat--a-aagtcc
tcgtgctgcaggaattaggaggtttgctaaaag---cgcagctg-tggtgc--tgtgagg
agtttgcgtctttaataacatacgacag-tttgcgttcaataaacgg-t-aagaatgatt
--aataaatccatatgaaac-agtccctt-aaa-gtcacatcttgctttcagtttc-g-g
-gcttaggcgcgttttgcactcaca----------------a-acaaagcccaaatgaac
tgtgctcagacacacctcttccaactgggccagggccggccaag-tgaaccatgct-tga
gc-ccagttcagcgcactcacactt-ctctaacgatct-ggg--aaacgg----------
-gcctgggcacagttcggatagc-atagtt-ggaaaaagccc------------------
------------------------------------------------------------
------------------
>HarbingerN1_DR|195388
----------------------cttacactatgtacac-ttgctttgaaccgggcctaag
cacgcttgt-cc--c-ccc-tcc-cgtct-cctccga-cagcccgcaatcacattaca--
---tt-----t-cggcctgggctcgcttacgtcatcgatgatgc-g-c-tgtt-cagt--
---------a-ga---gacgcg--ctctcgtt-cagcacagtgga-gattt-ctcta---
-gttatat-tg---t---------ttt-agtcg-ttt-gatatgcagtgacacacagtca
--tatttcgccaaacagatccgccacttttgacgctca-taaacagtcat--a-aagtcc
tcgtgctgcaggaattatgaggtttgctgaagg---tgcagctt-tgctgc--agtgagg
agtttgcgtctttaataaactacgacag-tttgcgttcattgaacgg-t-aagaatgatt
--aataaatccaattgaaac-agtcccct-aaaactcacgtcttgctttcagttta-g-g
-gtatggcgcg---ttttacactcacacacaagcataccgca-ccaaagcccaagtgaac
cgc--------------------------------------------------tag-tga
gc-ccgattcagcacactcacactt-ctcaaacagtc--cgg--aaacgg----------
-gcctgggcacggttcgtat----------------------------------------
------------------------------------------------------------
------------------
>HarbingerN1_DR|195389
---------------------------------------------------------aag
cacgcttgt-cc--c-ccc-tcc-cgtct-cccctga-tggcccgcactcacataaca--
---at-----c-gggcctgggcacgattacgtcatcgatgctgc-g-c-tgtt-cagt--
-----------------aagcg--ctctcgct-cagcacagtgga-gattt-ctcaa---
-gttatat-cg---c---------ttt-agtcc-tta-gggatgcggtgacacgcagaca
gatattt---ctaacagatccaccacttttgacgctca-taaacaatcat--a-aagccc
ttgtgctgcaggaattaggaggtttgctgaaggtg-cgcagctg-tggtgt--agtaagt
ggtttgcgtcttcaaagaacaacgacag-tttgcgttcattgaacag-t-aagaatgatt
--aaataatccatatgaaac-agtccctt-aaaagtcacgtctagctttcagtttc-g-g
-gctttggcgcgttttgcactcacac--acaagcgta-------caaagcacaagtg---
----------------------aaccgcgcc---------------------tgag----
-c-ccgattcagtgaactcacactt-ctcaaacggtct-ggg--aaacgg----------
-gcctgggcatggtacggacagc-atagtg-tgagtaggccc------------------
------------------------------------------------------------
------------------
>HarbingerN1_DR|195390
------------------------------------------ccttgaaccgagcacagg
tg---------c--t-att-tcc-c--cc-ttcacac-tgacctgctcttacattgtac-
-tttcg-------agcccgagcaagcttgcatcatt-acaattt-att-tatt-tatttt
-aat--a--aaga---gaagtg--ctctcgct-taatgcaatgaa---------------
------------------------------------------------------------
------------------------------------------------------------
------------------------------------------------------------
------------------------------------------------------------
------------------------------------------------------------
------------------------------------------------------------
------------------------------------------------------------
------------------------------------------------------------
------------------------------------------------------------
------------------------------------------------------------
------------------
>HarbingerN1_DR|195391
------------------------------------------------------------
------------------------------------------------------------
------------------------------------------------------------
------------------------------------------------------------
------------------------------------------------------------
------------------------------------------------------------
------------------------------------------------------------
------------------------------------------------------------
------------------------------------------------------------
-----------------------------caagcgtaccat-------------------
---gctcaggcacacttcttccatccaggcaagggccggacaag-tgaaccgtgcc-taa
gc-ccgattcagagaactcacactt-ctcaaacgatct-ggg--aaacag----------
-gcctggggacggtttggatagc-atggtg-tgagtacgccc------------------
------------------------------------------------------------
------------------
>HarbingerN1_DR|195392
---------------gggcgtactcacactatgtacag-ttgccttgaaccgggccaaag
cacgcttgt-cc--c-ccc-tct-cgtct-ccaccga-tggcctgcactcacattaca--
---tt-----c-gggtctgagcacgcttactgcatcaatgatgg-g-c-tgtt-cagt--
-----------------gagcg--ctctcgctgcagcacagtgga-gattt-cttta---
-attatat-ca---g---------ttt-agtcg-ttt-aaaatgcagtgacacgcggtca
attatttcgccgaacaagtcagccac-tttgacactca-taaacaatcat--a-aagtcc
tcgtgctgcaggaattaggaggtttgctgaaggt---gcagctg-tcgtgc--agtaaag
ggtttgcatctttaatgtactacgacag-tttgcgttcaatgaacag-t-aaaaaagatt
--aattaatccatatgaaac-agtccctt-aaaagtcacatatggcgttcagtttc-g-g
-gctctggcgcactttgcact-caca-ctattgcataccatg-ccaaagcccaagtatat
cacgctcaggcacacctcttctaaccgggccagggctggcccag-tgaaccaggac-tga
gc-ccgattcaaagcactcacactt-ctcaaacgagcc-ggg--aaacgg----------
-gcctgggcacggttcagatagc-atagtg-tgagtaggccc------------------
------------------------------------------------------------
------------------
>HarbingerN1_DR|195393
--------------------tactgaca-taggcacgg-tttccttaaatcaaccccaag
ctaaattgt-cc--c-cc--tcc-cctct-accccga-tggcccacactcaccctgca--
-tttataccttccagcctgagaattc-tacatcatagaggatgc-aac-tgtt-tagtt-
aaacaga--aatg---gaagtg--ctctcac-----------------t---c---a---
----a-----------------------agtcg-ctt-gggatgc----a--------c-
-at---------atta---------------------g-gagg--tttg-----------
--------ct------g--a---ttggca---gtg----ag-------tgc--ag-ca--
----tg-ac-tct-at-aactgt------tttg--ttacttgaa----ctaagaatgagt
--aataaa---atatgaagc-agt-cctt--aaa----catc---------gt-------
-------g-----tt-------------------gt------------------------
-----t----------tctt-cag--------------------------t------t--
-------tt------a-----------t-------------g---a--------------
-------------tt--gg--gc-------------------------------------
------------------------------------------------------------
------------------
>HarbingerN1_DR|195394
-----------------gcgtagtcacactatgtacag-ttgcctt--accaggctaaag
cacgcttgt--c--c-ct--------------tctcc-cgtctccctgttacattgca--
---tt-----t-ggggctgggcacgcttgcatcatcaataattt-g-c-tgtt-cagt--
-----------------aagcg--ttttcgct-cagcacagtgga-gattt-cttta---
-gttatat-cg---t---------ttt-aatcg-ttt-gatatgcagtgctgacaagtca
actatttcgccgaacagatcagccacttttgatgctca-taaacaataat--a-aagtcc
tcgtgctgcaggaattaggaggtttgctgaaggc---gcagctg-tcgtga--agagtgg
ggtttgtgtctttaataaactacaacag-tttgcatgcattgaacag-t-aagaatgatt
--aataaatccatataaaac-agtccctt-aaaagtcatgtctcgctttcaatttc-g-g
-gcttaggtgcgttttgcg--t--------------actgcg-cc------aaag-----
-------------------cccaactgggccagggccgg---------------------
---tcaagtgaaccgtgcctcactt-ctcaaacgatcc-ggg--aaacgg----------
-gcc---------------tagc-atagt-------------------------------
------------------------------------------------------------
------------------
>HarbingerN1_DR|195395
---------------gggcgtactcacactttgtacag-ttgctttgaaccaggccaaaa
cacgcttgc-cc--tcccc-tcc-cgtct-cccccga-caacccgcactcacattaca--
---tt-----c-gggcctgggtatgcttacatcattgatgatgt-g-c-tgtt-cagt--
-----------------aagca--cttttgct-cagcacagtgga-gattt-cttta---
-attatat-tg---t---------tta-agtcg-ttt-catatgcagtgacacacagtca
aatatttcgcagaacagatcagccacttttgatgctta-taaacaatcat--a-aagtcc
tcctgctgcaggaattaggaggtttgctgaatgc---gcagctg-tcatgc--agggagg
ggtttgcgtgtttaataaactatgacag-ttcgcgttcattaaacag-t-aagaatgatt
--aattaatccatataaaac-agtccctt-aaaagtcccctctcgctttcagtttc-g-g
-gctttggtgcgttttgcactcacac--acaagcgtaccgag-ctaaagcccaagtctac
agcgctctggcatacctcttccaaccgggcaagggccggcaaag-tgaaccatgcc-tga
gc-tcgattcagagcactcacactt-ctcaaacgatcc-cgg--aaacgg----------
-gcctgggcacggtccggatagc-atagcg-tgagtaggccc------------------
------------------------------------------------------------
------------------
>HarbingerN1_DR|195396
---------------gggcgtactcacattatgtacag-ttgccttgaaccaggccaaag
cacgcttgt-cc--c-ccc-tcc-cgtct-ccccagt-cagcctgcactcatattaca--
---tt-----c-aggcctgggcacgcttacgtcatcagtgattc-a-c-tgtt-cagt--
---------aagc------------------t-ccgctcagcagt-gattt-cttta---
-gttctat-ctatat---------tta-agttg-ttt-gatatgcagtgac---cagtca
aatgtttcgttgaaaatatccgccacttttgaagctca-taaacaatcat--a-aagtcc
tcgtgctgcaggtatgaggaggtttg----------------------------------
------------------------------------------------------------
------------------------------------------------------------
------------------------------------------------------------
------------------------------------------------------------
------------------------------------------------------------
------------------------------------------------------------
------------------------------------------------------------
------------------
>HarbingerN1_DR|195397
---------------------------------------------------------aac
cacagttgt-cc--c-ctc-tct-tctct-ccctc--tcatcccacactcgctttgca-t
tttttgctctctgagc---------------atgcttatgatgc-aac-tctt-cagtt-
taaca---gaaga---gaagcg--ctctcatt-ccgttcattata-gatt-gctcta---
-gctatat-tg--ttttgcattattttaactca-ttt-gtgatgcgatg--acacagtca
aatcttttgctgaacagatccaccatttttgacgctca-tagatgtttat-ga-aagtcc
tcgtgctgcacgtattaggaggtttgctaaaggtg---cagttgt-cctgc--ag--a--
--tttgtatctttaataaactatgacag-tgtgcgttcattgaaaag-t-aagaatgatt
--aatagatccatatcaaat-agtccctt-aaaagtgacgttgggttttcagtttc-a--
-----------actttgcactcacac-aacaagcgtaccgca-ccaaagcccaaccgaac
cgcacttcagatcacctcttccaatcgggccaaagcctgccaa-ctaatccacgcc-tgg
cc-ccaattcagagcactcacacttg-tcaaacaaagc-ggg--aaat------------
-------gcacagttcagatagc-ctagtg-tgagtacaccc------------------
------------------------------------------------------------
------------------
>HarbingerN1_DR|195398
------------------------------------------------------------
------------------------------------------------------------
------------------------------------------------------------
------------------------------------------------------------
------------------------------------------------------------
------------------------------------------------------------
----------------------------------g---cagctga-cgtgc--agcaggg
gggttgt----------atctaagacag-tttgcgttcattgaa------aagaaagatt
--agcaaatccaaatgaaac-agtccctt-aaatatgacgtcggggcttcactttc-a-t
-gctcatgccatgtttgcactcacac-ttaaagtgtaccaaa-ccaa-------------
--------------------------------------------ctgaaccacacc-tgg
gc-ccgattcagaacacttgcacttg-tcaaacaaact-ggg--aaat------------
-----gggcacagttcggatatc-ctag--------------------------------
------------------------------------------------------------
------------------
>HarbingerN1_DR|195399
----------------ggcgtactcacactatgtacag-ttgtcttgaactgggccaaag
cacgcttgt-cc--c-ccc-tcc-tgtct-cccctga-cggcccacactcacattaca--
---tt-----c-gggcgtgggcacgcttacatcatcaatgatgc-g-c-tgtt-cagt--
-----------------aagcg--ctctcact-cagcactgtgga-gattt-cttca---
-gttatat-tg---t---------ttc-agtgg-ttt-gatatgcagtgacatgctgtca
aatattttcctgaacagatcagccactcataa----------ataataat--a-aagtct
tcgtgctgcaggaattatgaggtttactgaagg---tgcagctg-tcgtg----------
------------taataaactatgaagg-tttgcgtttattgaacag-t-aggaattatt
--aataaatccatatgaaac-agtccctt-taaagtcacgtcttgctttcagtttt-g-g
-gctgtgt-ttgttttgcactcacac--acaagcgtaccgcc-cctaagcccaagtgaac
tgcgcctatgcacacctcttccaactgggccagggccggccaag-tgaaccatgcc-tga
gc-ccgattcagagcactcacactt-ctcaaacaatcc-ggg--aaacag----------
-gcctgggcacggtttggatagt-atagtg-tgagtaggccc------------------
------------------------------------------------------------
------------------
>HarbingerN1_DR|195400
---------------gggtgtactcacactaggcagggtttgtctcgaa---------gg
cgtgattg--------------t-ccccc-ctcccct-cggtccgcactcacattgaa-t
ttttg----------cctgagcatgcttacatcattgatgatgc-aac-tgtt-tcgtt-
taacaga---aga---gaattg--ctctagat-ccgttcagtgga-aatt-gc--ta---
-gttatat-tg--ttttgtattattttaagtgg-ttt-gcgatatgaggacacacagtca
aatcttttgcttaacagatccac---------tgctca-taaatgtttat-ga-aagtca
tcatgctgcacgtattaggaggtttgctgaaa---gtgcagctga-tgtgc--------a
ggtttgtatctttaataaacta----cg-tttgtgttcattgaaaag-t-agaaatgatt
--tattaatgcataggaaac-tgtccctt-aaaaat------------------------
------------------tcttcagc-tacaagcgtac----------------------
------------------------------------------------------------
------------------------------------------tcaaacgt----------
-gtccgggcacggttctgatagc-ctagta-tgaatac----------------------
------------------------------------------------------------
------------------
>HarbingerN1_DR|195401
---------------gggcgtactcgcactatgtacag-ttgccttgagctgggccaaag
cagtcttacacc--c-ccc-tcc-cattt-cccctga-cgacccgcactaacattaat--
---tt-----c-gggcctaggcactcttaagtgatcgatgatgc-g-c-tgtt-cagt--
---------t-taagagaagct--ctctttct-cagcacagtgga-gattt-cttca---
-gttcta-----------------------tca-tca-gatata---------acagtca
aatatttcg-agaacagatcagccacttttgacactca-taaacgaccat--a-acatcc
tcgtgctgcacgtattaggaagtttgctgaaggtg-cgcagctg-tcgtgc--agtgagg
ggtttatgtctttgataaactacgacag-tttgcgttcattgaacag-t-aagaatgatt
--aattaatccatatgaaac-agtccctt-aaaagtcgcgtctcgctttcagtttcgg-g
-gcttaggtgcgctgtgcactcacac--acaagtgtactgcg-ccaaagcccaagtgaac
cgtgctctggcacacctcttccaactgggcctgggctggccaag-tgaacagtgcc-tga
gc-ccgattcagagcactcacactg-ctcaaacgatcc-ggg--aaatgg----------
-gcctgggcacggttcggatagc-atagtg-tgagtaggccc------------------
------------------------------------------------------------
------------------
>HarbingerN1_DR|195402
------------------------------------------------------------
------------------------------------------------------------
------------------------------------------------------------
------------------------------------------------------------
------------------------------------------------------------
------------------------------------------------------------
------------------------------------------------------------
------------------------------------------------------------
------------------------------------------------------------
----------------------------acaagcataccgca-ccaaagcccaaccgaac
ctcactctggcacacctcttcttaccaggccaaggccatctaa-ctgatctgcgcc-tgg
ac-ccaactggaagcgctcacacttg-tcaaacaaatt-tgg--aaat-----------g
cgcacaggcatagttcggctagt-attttg-tgagtaggccc------------------
------------------------------------------------------------
------------------
>HarbingerN1_DR|195403
---------------gggtgtactcacactatgtacag-ttgccttgaaccgggccaaag
cacgcttat-cc--c-cca-tcc-tatct-ccccgaa-------gcactcacattaca--
---tt-----c-gggcctgggcacgctta-------------------------------
------------------------------------------------------------
------------------------------------------------------------
------------------------------------------------------------
------------------------------------------------------------
------------------------------------------------------------
------------------------------------------------------------
------------------------------------------------------------
------------------------------------------------------------
------------------------------------------------------------
------------------------------------------------------------
------------------------------------------------------------
------------------
>HarbingerN1_DR|195404
---------------gggcgtactcaaactatgtacag-ttgccttgaacagggccaaaa
cacgcatgt-cc--c-ccc-tcc-cgtct-cccccgt-cggcccacatacacattaca--
---tt-----a-aggcctgagcacacttatgtcatcgatgatgt-g-c-tgtt-tag---
---------taga---gaagcg--ctcccgct-cagcaacgtgga-gattt-tttta---
-gttatat-cg---g---------ttt-agtcg-ttt-gatatgcagtgacacgcagtca
aatatttcgccaaacagg------------------------------------------
-------------------------------g----------------------------
-------gtctttaataaactacgacag-tttgcgttcattgaacag-t-aagaatgatc
--aataaatccatatgaaac-agtccctt-aaaagtcacgtcttgatttcagtttc-g-g
-gctcaggcgcgttttgtacgtttgc--ataaacgtaccacg-gcaaagcccaagtgaac
tgcgctccggcacacctcttccaaccaggccagggcccgccaag-tgaacattgtc-tga
gc-ccgattcagagcattcacactt-ctcaaacgatcc-ggg--aatcgg----------
-gcttgggcatggttcggatagc-atagtg-cgagtacgccc------------------
------------------------------------------------------------
------------------
>HarbingerN1_DR|195405
---------------ggccgtactcacactatgtacag-ttgccttgaaccgggccaaag
cacgcttgt-cc--c-gtc-t-------t-cccc-ga-cggcccgcactcacattaca--
---at-----c-gggtctgggcaagcttacgtcatcaatgatgc-g-c-tggg-tcag--
---------g-g-------gcg--ctctcatt-cagcacagtgga-gattt-cttca---
-gttata-----------------------tcg-ttt-gggatgctgtaacacgcagtca
gacatttcgtcgaaga-atcagccacttttgacgctca-taaacaatcat--a-aagccc
tcgtgctgcaggaattaggaggtttgctgaaggtg-cgcagctg-tcgtgc--agtgaga
gggttgcatctttaataaactacggcag-tttgagttcattaaacag-t-aagaattatt
--aataaatccatatgaaac-agtccctt-aaaagtcatgtctcgctttcagtttc-a-g
-gctttggtgcgttttgcactcacac--acaagcgtaccgca-ccaaagcccaagtgaag
cacgca------cacctcttccaaccgggtcagggccggccaag-tgagcc------tga
gc-ctgattcagcgcactcacactt-cttaaacgatct-ggg--aaacgg----------
-gcctgggcacggttcggatagc-atatag-tgagtacaccc------------------
------------------------------------------------------------
------------------
>HarbingerN1_DR|195406
---------------gggcgtactcacactatgtacag-ttgccttgaaccgggccaaag
catgtttg--------ccc-tcc-cgtct-cccccga-tggctcgcactcacattaca--
---tt-----c-aggcctgggcacgcttacatcatcgatgctgc-g-c-tgtt-cagt--
-----------------aagtg--ctctcatt-ctgcacaatgga-gattt-cttta---
-gtaatat-ca---t---------tta-ggttg-ttt-gatatgcagtgacacgcagaca
aatatttagcagtatagatcagcaacttttgacgctca-taaacaatcat--a-aagtcc
ttgttctgcaggaattaggaggtttgctaaagatg-cgcagctg-tcgtgc--agtgagg
ggtttgcatctttaataaactacgacag-tttgcgttcactgaattg-t-acgaacgatt
--aattaatctatatgaaac-agtccctt-aaaagtcacatcttgctttcagtttt-g--
------ggcgcgttttttacttacac--acaagcgtaccgcg-ccaaagcccaagtgaac
cgcgctcagacacacctcttccaaccgggccagggccggccaag-tgaactgtgac-taa
gc-ccgattcagcgtactaacactt-ctcaaacgatcc-agg--aaacgg----------
-gcctaggcacggttcggatagt-atagtg-tgagtaggccc------------------
------------------------------------------------------------
------------------
>HarbingerN1_DR|195407
------------------------------------------------------------
------------------------------------------------------------
------------------gagcacgcttccgtcatagatgatgc-gac-tgtt-taatt-
taacagg--aaga---aaaaca--ctctcgct-catcacagtgga----------ca---
-attctat-tc--ttctgtactatttttagtca-ttt-aag----------acatagtca
aatcttctgctgaacagatacacaacttttgatgctca-taaattatcat-aa-ag-ttc
taatgctaca-----caagaggtttgctgaaggtg---cagctgt-tgtgc--agcaagg
ggtttgcatctttaataaactatgacag-ttcacgttcattgaaaag-t-aagaatgctt
--aataaatccatattaaac-agtccctt-aaaagtgacgatgagtcttcagtttt-g-g
-gcttagacgcactttgcactcacac-tacaagcat------------------------
---accacgccaaa-----------------------gcccaa-ctaaaccacact-ctg
ga-ccgatatgaagcacttacactta-tcaaacgaacc-ggg-------------aaacg
catctgggcacacttcggataac-ttagtg-tgagtatgccc------------------
------------------------------------------------------------
------------------
>HarbingerN1_DR|195408
------------------------------------------------------------
------------------------------------------------------------
------tcagccagcttttgaca-------------------------------------
------------------------------------------------------------
----------------ttcataaatt----------------------------------
----------------------------------------------tcat-aa-aattca
tcgtgctgcacttattaggaggtttgctgaaggtg--acagc-------------agagg
ggtttgcatcggtgatgaactatgacag-tttgcattaattgaaaag-t-aagaataagt
--aataaatccatatgaaac-agtgtctt-aagagtgatgtggcatcttcggtttt---a
tgc-----cccagctc------------------------------------aattgaat
tgcactctgccccaactcttccaaccgggtcagggtcagccaa-----------------
------------------------------------------------------------
------------------------------------------------------------
------------------------------------------------------------
------------------
>HarbingerN1_DR|195409
----------------ggtgcactcattttaggtacag-ttaccttgaaccgtgccaaag
catgattgt-cc--t-cca-ttc-cc-tc-tcccgat-ctgcctggactcacattgca-t
ttttaacgtaccggacctgagcacgcttttatcatcgatgatgc-gac-tgtt-tagtt-
taatagg--aaaa---gaagtg--ctctcact-caacacagtgga-gact-gcttta---
-gttatat-aa--ttttgtatcatgtttagtca-ttt-ggcatgcagtgacacacagtcc
aac------ccgaacagatccaccacttttgacgctca-taaattatcat-aa-aattcc
tcgtactgcaggaattataaggtatgctaaaggtg---cagctga-catgc--agtgagg
ggtttgcgtctttaataaactatgactg-----tcttcattaaacag-t-aagaataatt
--aataaatccatatgaaac-agtcccct-aaaagtgatgtcgcgtcttcagtttc-g-a
-gctcaggcatgctttgcactcacac-taca-----------------------------
------------------------------------------------------------
------------------------------------------------------------
------------------------------------------------------------
------------------------------------------------------------
------------------
>HarbingerN1_DR|195410
---------------gggtgtattcacactaggcacag-ctgccttgaaccg--------
----attgc-cc--c-ccccttc-cctct-cccctga-tggcccacatt-----taca--
----------c----------------tg---cat----------------tt----tt-
---------------------g---t----c----------tgga---tt-gctt-a---
-gttatatgca--ct--------ttttgagtca-ttt-ggaatgcagtg----acaggca
aatattttgctgaacagatcagc---ttttgacactcc-tacattttcat--a-aagtca
atttgctgcatgcattaggaggtttgctaaaggtg----aa-------tac--aataagg
ggtatgcatctttggtaaattacgatagtctc-cattcactaaaaag-t-acgaatgagt
--aataaatccatataaaac-agttgctt-aaaagtgacatc-----ttcagtttt---g
cgctcaggtgc-ctttgcactcacac-tacaagtgtactgtg-ccacagaccaactgaac
cactctctgg--cacctcttccaacctgtccaaggccagccaac-cgaaccatgcc----
------------------------------------------------------------
------------------------------------------------------------
------------------------------------------------------------
------------------
>HarbingerN1_DR|195411
---------------ggacatactcacactatgtacag-ttgccttgaaccgggccaaag
catgcttgt-cc--c-ccc-ttc-tgcct-cctccga-catcctgcactcacattgca--
---tt-----c-gcgcc---gtacacttgcgtcattgatgatgc-g-c-tgtt-cagt--
-----------ta---gaagcg--ctctcgct-cagcacagtgga-gattt-cttta---
-gtt--------------------------------------------------------
------------------------------------------------------------
------------------------------------------------------------
------------------------------------------------------------
------------------------------------------------------------
------------------------------------------------------------
------------------------------------------------------------
------------------------------------------------------------
------------------------------------------------------------
------------------------------------------------------------
------------------
>HarbingerN1_DR|195412
------------------------------------------------------------
------------------------------------------------------------
------------------------------------------------------------
-------------------------------------------ga-cattt-cttta---
-gttatat-cg---t---------tta-a-----cat-gacatgcagtgccacacagtca
aacatctggcc-aacagatcagtcacttttgatgctga-taaacaatcat--a-acacac
ttgtgctgaaggaattaggaggttggctgaaggtg-cgcggctt-tcgtgcctagggagg
ggtttgcgtctttaataatctaccagag-tttgcgttcattgaacag-a-aagaaagatt
--aatgaatccatttgcaac-agttcctt-aaaagtcacttctcgctttcagtttc-t-g
-gctttggcacgttttgcactcaca--cacaagcatactgcg-ccaaagcccaagtgaac
cgcac-------------------------------------------------------
-----------------tacctctt-ctcaaacgatcc-aag--aaacag----------
-gcctgggcatggttcggatagc-atagtg-tgagtaggccc------------------
------------------------------------------------------------
------------------
>HarbingerN1_DR|195413
---------------gggtgtacttacactatagacaggttgccttaaaccgtgtt----
-gcgcttgtccc--ctcccctcttcatct---------cggcctgcact--tattgta-t
tttttaccttccgagcctgagtatgcttacatcatcgacgaaac-----tgtt-ccgtt-
---------agga---gaagtg--ctctcact-cagtatagtgga-gatt-gcttta---
-gttatat-tg--ttttgtattttttt---tca-ttt-gggacacaa--a------gtca
aatatttttctaaacagatccaacacttttgacactt--aaaa--attatg--aaagtca
tcgt-ctgca-gtattagaaggtttgttgaaggtg---cagttga-cgtgc--ag-gagg
ggtttttatctttaataaactatgacag-ctcgcgttcattgaaaag-t-aagaatga-t
-taataaattcatatgaaac-tgtcccat-aaaaggaatgccgcttcttcagtttc---a
cgatcaggcttgctttggactcagac-tacaagtgtaccatg-ctaaggccaaac-gaac
tgcactccagaccacctcttccaactggccca-gggccactaac-tgaaccgtgcc-tgg
gc-atgatttggaccactcatactta-tcaaatgaact-ggg--aaataatggtcagacg
tgcctgggcatggttcggataac--ttgtg-tgagt------------------------
------------------------------------------------------------
------------------
>HarbingerN1_DR|195414
---------------gagcgtactcacactatgtacag-ttgcctcgaaccgggccaaag
cacgctt------------------gtct-cccccga-cggcccacactcacatttca--
---at-----c-gggcctgggcatgcttacgtcatcaattctgc-a-c-tgtt-aagt--
-----------------aagct--ctctcgct-tagcacagtgga-gattt-ctcta---
-gttatat-cg---c---------ttt-agtcc-tta-ggaatgcggtgacacacagtca
aatatttcgcataacagatcagccacttttcacactca-taaacaat-------gggtcc
tcgtgctgcaggaattaggaagtatgctgaaggtg-cgcag-------------------
--------------------tacggcag-tttgcgttcactgaacag-t-aagaatgatt
--aaaaaatccatattaaac-agtccctt-aaaagtcattcctcgctttcagtttc-a-g
-gctttggcgcgttttgcactcacac----atgtgtaccgcg-ccaaagcccaagtgaac
cgcactcaggcccacctcttccaaccgggcaggagccggccaag-tgaaccgtgcc-tga
gc-ccgattcagcgcactcacgctt-ctcaaatgatcc-ggg--aaacgg----------
-gcttgggcacggtacggatagc-atagtg-tgagtaggccc------------------
------------------------------------------------------------
------------------
>HarbingerN1_DR|195415
--------------------------ca-------cag-ttaccttgtaccgtgccgcag
cgcgaatgt--c-tc-ccc-tcc-cctct-gctccga-cgatctggactcacactgca--
-ttttgcctttcgaatctgaac---cttacatcaacgatgatgc-gac---tt-ctgtt-
taac-gg--aaga---aaagcg--ctctcgct-cagcacagtgga-gattt-ctt-a---
-gtt--at-----tt--------gtttcagtcg-ttt-gtgatgcagtga----------
--------------cacat-----------------------g-----------------
t-------c-------------c------aa--------t--------------------
----------tttaataaactatgactg-tttgcgttcattgaaaag-t-aagaattatt
--aacaaattcatatgaaac-agtccttt--aaagtcacattgtgtcttcagtttc---g
ggctcaggcgagctttgcatttacat-cacaagcgtac-gcg-ccaaagcccaactgaac
tgcgctctgtcacaccttatccaaccaggcca-------------------gtg-c-t--
-----gg---------ccc--ac----t-------------g--aa--------------
--cc-----------------g------tg-tc--t------------------------
------------------------------------------------------------
------------------
>HarbingerN1_DR|195416
---------------gggcgtactcacactatgtacag-ttgcctcgaaccgggccaaag
gacgcttgt-cc--c-ccc-tcc-cgtct-cccccga-cgccgcgcactcacattgca--
---tt-----c-gggcctgggcatgattacgtcatcgatgctgc-g-c-tgtt-ctgt--
-----------------aagcg--ctgtcgct-cagcacaaagga-aattt-cttta---
-gttatat-ca---t---------tta-agtcg-ttt-gatatgcagtaacgcgcagtca
aatatttcgccgaacagatcggccacttttaatgctca-taaacaaccat--a-gagtac
tcgtgctgcatgaattaggaggtttgctgaatgc---gcagctg-acatgc--agtgagg
ggtttccgtctttaataaactgcgacag-tttgcgttcactgaacaa-a-aagtatgatt
--aattaatccttataaaac-agtcgc-t-aaaagacacgtctcgtctccagtttc-g-g
-gcttaggcacgttttgcactcacac--ac-agtgtaccgtg-ccaaagcccaagtgaac
cgcgctctggcacacctcttccaactgggccagggccagccaag-tgaaccatgcc-tga
gc-cagattcagagcactcacactt-cccaaacgatcc-ggg--aaacgg----------
-gcctggacacggttc--------------------------------------------
------------------------------------------------------------
------------------
>HarbingerN1_DR|195417
-----------------------------------------gcactgaactgtgctaaag
tgcaattgt-tt--c-ccc-tcc-cctct-ctcgtgaaccgcttgcactcacactgca-t
tt--tgttttctgatcctgagcccgcttacgtcatcgatgatgc-gac-tgtt-cagtt-
taaaagg--aaga---gaagtg--ctctcgct-cagcacagtgga-tatt-gcttta---
-gttatat-ag-------------ttttagtca-ttt-ggcatgcagtga--cacattca
aaaattttgctcaacagattcacaacttttgacgctca-taaattatcat-aa--agtca
tcatgctgcacatattaggaggtttgctgaaggtg---cagctga-tgtgc--agc-aag
ggtttgtgtcttttataaactataacag-tttgcgctcgttgaacag-t-aagaat-att
--aataaatccatctgaaac-agtctctt-aaaagtgacgttgcgtcttcagtttt-g-g
-gctcatgcacgctttgcactcacac-taaaagcgtaccatg-ccaaagcccaactgaac
cacactctagcacacctcttctaactgggccgggaccagataa-ctgaatcgcatc-tgg
gc-ccatttcggagcactcacacttg-taaaacaaatt-gag--aaat-----------g
tgcctgggcatggttcggattgc-atagtg-tgagtgcaccc------------------
------------------------------------------------------------
------------------
>HarbingerN1_DR|195418
---------------gggcgtactcacactatgtacag-ttgccgtgaatcgggccaaag
cacccttg--cc--c-ccc-tcc-tgtct-cccccga-ccgcctgcactcgcattaca--
---tt-----t-gggcctgggcgagcttacatcatcgatgctgc-g-c-tgtt-cagt--
-----------------aagtg--ctctcact-cagcacagtgga-gattt-cttta---
-gttatag-tg---c---------t-t-agtca-tt--gggatgccgtgaaacacagtca
aatatttcgcc-gacagatcagccacttttgatgctca-taaagagtcat--a-aagttc
tcgtgctgcaggaattagaatgtttgctgaaggtg-cgcagctg-gcgtgc--agtgagg
agtctgcgtctttaataaactacgacag-tttgcgttcattgaacag-t-gagaatgatg
--aattaatccatattaaac-agtcccat-aaaagtcacgtctcgctttcagtttc--tg
-gctaaggcgcgttttgcact--------caagcgttccgcg-ctaaagcccaagtgaac
cgctctcaggcacacctcttccaaccgggccagggccggccaag-ggaacc---------
-----gattaagcacactaatactt-ctcaaacgatct-ggg--aaacgg----------
-gcctgggcacggttcagatagc-atagtg-tgagtaggccc------------------
------------------------------------------------------------
------------------
>HarbingerN1_DR|195419
---------------gagcatactcacacaatgtacag-ttgtcttgaactgggccaaag
cacgctcgt-cc--c-ccc-tcc-tgtct-cccttga-cgacctgcacttacattaca--
---tt-----c-gggcctgggcacgcttacttcatcgatgatgc-g-c-tgtt-cagt--
-----------------aagcg--ctttcgct-caccacagtgga-gattt-cttca---
-gttatat-tg---t---------ttt-agtca-ttt-gggatgcagtgacacggagtca
aatatttcgcagaacagatcagccacttttgacgctca-taattcataaa--a-atgttc
tcgtgcagcaggaattaggaaatttgctgaagg---tgcagctg-tcatac--agcgagg
ggtttgcgtctttaataatctacgacag-tttgcgttcattgaacag-t-aagaatgatt
--aataaacctatatcaaac-agtctc-t-taaaatcacgtctcactttcagtttc-g-g
-gctcatg-cgtgcttgcactcacac-tacaagcgtaccgca-ccaaagcccaagtgaac
cgcgctctgccacacctcttccaactgggccagggccggccagg-tgaaccgtgcc-tga
gc-ccaatttagagcactcacactt-ctcaaacgatcg-ggg--aaacga----------
-gcctgagcacgggtcagatagc-atagtg-tgagtacgccc------------------
------------------------------------------------------------
------------------
>HarbingerN1_DR|195420
---------------gggcgtactcgcacaatgtacag-ttgccttgaactgggccaaag
cacgcttgc-cc--c-ccc-tcc-tgtct-cccccaa-acgcccgcactcacatcgca--
---tt-----c-gagcctaagcacatttacgccatcgataatgcag---tgtt-cact--
---------ttaa---gaagcga--tctccct-caacacagtgga-gattt-cttta---
-gttatat-ca---t---------ttt-agtcg-ttt-tatatgcagtgacacgcagtca
aataattcgccaaatagatcagccacttttgaaacttc-gaaacaatcat--a-aagtcc
tcatgctgcaggaatcaggaggtttgctgaaggt---gcagctt-tcgtgc--agcaagg
ggtttgt---tttaataatctacgacag-------tttattgaacag-t-aagaatgatt
--aataattccatgtcaggc-agtcccct-a---atcgtgt-----cttcagtttc-g-g
-gctcaggctcgctctgcactcacac-tacaagcgtaccgtg-tctgagcccaagtgaac
cacgccctggcacacgtcttccaactgggccagggctagccacc-tgaacagtgcc--ga
gc-ctgcttcagagcactcaaactt-cttaattgattt-ggg--aaacag----------
-acctgggcatggtttggatagc-atagtg-tgagtgcg---------------------
------------------------------------------------------------
------------------
>HarbingerN1_DR|195421
---------------ggccgtactcacactatgtacag-ttgccttaaaccgggccaaag
cacgcttgt-cc--c-ccc-tcc-cgtct--ccccga-cggcccgtagtcacattaca--
---tt-----c-gggcctggacacgattacgtcatcgatgctgc-a-c-tagt-gagt--
-----------------aagcg--cccttgct-cagcgcagtggac-attt-cttta---
-gttatat-cg---a---------tt------------gagatgcagtgaca--cagtca
aatatttcgccaaacagatctgccacttttgacgctca-taaataaccat--a-aagtcc
tcgtgctgcaggaattagta---ttgctgtaggtg-cgcaggtg-tcgtgt--agtgaag
tgttttcgtctttaatgatctatgacac-ttttctttcattgaacag-t-aagaattatt
--aataaatccatatgaaac-gg-cccct-aaaagttatgtctctctttcagtttc-g-g
-gcttaggcacattttgcactcacac--acaagcgtaccacg-cc-aaacccaagtgaac
tgcgcc------------------------------------------------------
-c---aattcagtgcacttacactt-ctcaaatgatcc-ggg--aaacgg----------
-gcctgggcacggttcgtatagc-atagtg-tgaatacgccc------------------
------------------------------------------------------------
------------------
>HarbingerN1_DR|195422
------------------------------------------------------------
------------------------------------------------------------
------------------------------------------------------------
-----------------------------------------------attt-cttta---
-gttatat-cg---t---------att-agtca-ttt-gggatgcagtgacacgcagtca
aatattttgccgaacag----------------------------atcat--a-aaatcc
tcgtgctgcagggatt---------gctaaaggt---gcagctg-tcgtgc--agtaagg
ggtttgcgtctttaataatcaacaacaa-cttgcgttcattgaacag-t-aagaatgatt
--aataaatacatatgaaac-agtccctt-aaaagtgacgtct---catcagtttc-g-g
-gctcaggcgcgc-ttgcactcacac-tataagggtatcgcg-tttgagcccaagtgaac
catgctctggcacatctctttcaactgggccagggctggccaag-tgaaccgcgcc-aga
gc-cctattcagagcactcacactt-ctaaagcgatct-ggg--aaacgg----------
-gcttgtgcacggttcggatagc-atagtg------------------------------
------------------------------------------------------------
------------------
>HarbingerN1_DR|195423
-----------------gcatactcacactttgtacag---gtcctaaaccgggctaaag
cacccttt---c---------cc----ct-ctcccat-cggcctgcactcacattaca--
---tt-----c-aggcctgggcatgcttacgtcatcgatgatgc-g-c-tgtt-taat--
-----------------aagcg--ctctccct-cagcacagtggac-attt-ctttg---
-attatat-cg---t---------ttt-agtcatttt----------tga----------
----tttcgccaaacagatcggcctcttttgacgctca-taaacaaccat--a-aagtcc
tcatgctgcaggaattaggaggtttgctaaaggt---gcagcta-tcatgc--agtaagg
ggtttgtgtgtttaataatctatgacag-tttgtgttcattgaacag-t-aagaataatt
-----aaattcatatgaaac-agtccctt-aaaagtcacatctcatcttcagattt-g-g
-gctcagc-------tgc--ttg-ac---tgagc---t-------aaagt------gaac
cacgctctggcacacctcttccaaccggcccagggctggccaaa-tgaaccgtgcc-tga
gc-ccgtttcagagcacttacactt-ct-aaacgatcc-agg--caatgg----------
-gcctgggcacggttcggatagc-atagta-tgagtaggcc-------------------
------------------------------------------------------------
------------------
>HarbingerN1_DR|195424
---------------gggcatacttacactatgtacag-ttgcctcgaaccgggccaaag
----------------ccc-caa-agtct-cccccga-cggcccgcactcacattact--
---at-----c-gggcctgggcacgcttacgtcatcgatgctgc-g-c-tgtt-caat--
---------t-a-------gcg--ctctcgca-cagcacagtgga-gattt-ctcta---
-gttttat-ag---c---------ttt-agtac-tta-gggatgcggtga--catgcatg
-atatttcgccgaacagataagccacctttgacgctca-taaacaatcat--a-aagccc
tcgtgctgcaggaattaggaggtttgctgaaggtc-tgcagctg-tcgtgc--attgagc
ggcctgcgtatttaataaactacggcag-tttgtatatactgaacag-t-aagaatgatt
--aattaatccatttgaaac-agtccctt-aaaagtcacgtctcaatttcagtttc-g-g
-gcattggtgcgttttggacttacac--acaattgtaccgcg-ccaaaacccaagtgaac
cacgctcagtcacacctcttccaaccgggccagggccggccaag-tgaaccgtgcg-tga
gc-ccgattcagcacactcacactt-ttcaaacgattt-ggg--aaatgg----------
-gcctgggcacggtacagatagc-atagtg-tgagtggccc-------------------
------------------------------------------------------------
------------------
>HarbingerN1_DR|195425
---------------ggccatactcacactatgtacag-ttgccttgaactaggccaaag
cacgcttgt-cc--c-ccc-tcc-cgtct-gccctga-tggcccgcactcacattaca--
---tt-----c-gggactgggcacgcttatgtcatcgatgatgc-g-c-tgtt-cagt--
---------a-ga---aaagca--ctctagct-aagcacagtgga-g-------------
------------------------------------------------------------
------------------------------------------------ag--a-aagtcc
tcatgctgcaggaatgaggaggtctgctgaaggt---gcagctg-tggt--gcagtaagg
ggtttgtgtctttaacaaacgacgaaag-tttgtgttcattgaacgg-t-aagaatgatt
--agtaaatccatttgaaac-------------agtcctgtcttgctttcagattc-g-g
-gcttagacgcgttttgcactcacac--acaagcgtactgcg-ccaaagcccaagtgaac
cgcgctcaggtacacctcttccaaccgggccag----ggccaag-ggaaccgtgcc-tga
gc-ccgattcagcgcactcacactt-ctcaaacgatcc-gag--aaacgg----------
-gcctgggcacggtttggatagc-atagtg-tgaaaaggccc------------------
------------------------------------------------------------
------------------
>HarbingerN1_DR|195426
------------------cgtactaacatgttgtacag-ttgccttgaaccgggccagag
catgcttgt-cc--c-ccc-tcc-catct-c-----------------------------
-------------------------------------atgatgc-g-c-tgtt-caac--
-----------------acgtg--ctctcgct-tagcacaatgaa-gattt-cttta---
-gttatat-ca---c---------ttt-agtca-ttt-gatatgtagtgacactcagtca
aatatttcgccgaacagatctgccacgtttgaagctca-taaacaatcat--a-aagtat
gcatgctgcagaaattaggaggtttgataaaggt---gcagctg-tcatgc--tgtgagg
ggtttgtgtctttaataat---cgacag-tttgcattcattgaatag-t-aagaatgatt
--aataaatccatatcaaac-agtccctt-aaaagtcttatctcgtcttcagtttt-g-g
-gctctggcgcgttttgcactcgcac-tacaagcgcacagcg-cctaagcccaagtgaac
agcgctcagtcaaacctcttccaaccgggccagggctggccaag-tgaa-----------
---ccgattcagagcactcgcactt-ctcaaacgatcc-ggg--aaacgg----------
-gcctgggcatggtttggatagc-atagtg-tgagtaggccc------------------
------------------------------------------------------------
------------------
>HarbingerN1_DR|195427
----------------ggtgtactctcatcaggcacac-gtgccttgaa-catgcc-atg
tgcaattgt-cc--c-ccc-tcc-cctat-cacttga-cgacctgcattcacaatgca--
-tttaaccttccgagctggagcatggttatgtcatcgatgatgc-aat-ggtt-tagtt-
taacagg--aaga---gaagcg--ctctcgct-cagcacagtgga-catt-acttta---
-gttatat-tg--tttt-------------------------------------------
------------------------------------------------------------
------------------------------------------------------------
------------------------------------------------------------
------------------------------------------------------------
------------------------------------------------------------
------------------------------------------------------------
------------------------------------------------------------
------------------------------------------------------------
------------------------------------------------------------
------------------
>HarbingerN1_DR|195428
---------------ggtcgtactcacactatgtacag-ttgccttgaactgggctaaag
cacgcttgt-cc--t-acc-tcc-catct-cccccga-cggccagcactcacattata--
---tt-----cagggcctgggcacgattacgtcatcgatgctgc-g-c-tgtt-caga--
-----------------aagcg--atctcgct-cagcacagtgga-gattg-cttta---
-gtaatat-cg---t---------tta-agttg-ttt-gataagcagtaacatgcagtca
aatatttcgctgaacagatcagtcacttttgacgctca-taaacagccat--a-gagtac
tcgtgctgcaagaattaggaggtttgctgaagg---cgcagctg-tcatgc--agtgagg
ggtttgcgtctttaataatctgcgacag-tttgcgttcattaaacag-t-aagactgatt
--attaaatccatatgaaac-agtcccat-aaaa-tcacatctcgctttctgtttc-g-g
-gctttggcgtgttttgcacttacac--acaagcataccacg-ccaaagcccaagtgaac
cgcgctcaggcccacctcttccaaccgggccagggctggccaag-tgaa-----------
---ccgattcagagcactcacactt-ctcaaacgatcc-ggg--aaacgg----------
-gcctgggcatggtttggatagc-atagtg-tgagtaggctc------------------
------------------------------------------------------------
------------------
>HarbingerN1_DR|195429
------------------------------------------------------------
-------------------------ctct-ccagtga-cagcctgcactcacattgca--
---tc-----c-gaggcggagcacacttacgtcatcgatgatgc-a-c-tgtt-cagtt-
taaca---gaaga---gaagcgcactt--gtt-cagcacagtggt-gattt-cttca---
-gttctat-ca---t---------ttt-agtca-ttt-gatatgcagtgacacgcattca
aatatttcaccgaatacatcagccttctttgacactca-taaataataat--aaaagttc
tcatgctgcaggtattaggaggtttgctgaaggt---gcagctg-tcgtac--agtgagg
ggtttgtgtctttaataaactacaacagt-tcgtgttcattgaacag-t-aggaatgatt
--aatgaagccatctgaaac-aatcccct-aaaagtcacgtctcgttttcagtttt-g-g
-gctcaggcacacttt--------------------------------------------
-------tggcac-----------------------------------------------
------------------------------------------------------------
------------------------------------------------------------
------------------------------------------------------------
------------------
>HarbingerN1_DR|195430
-------------------------actctaggcat-ggttgccttgaaccatgcttgga
cggaattgt-ca--c-ctt-tcc----ctctcccc---gtgtcagctttcaaactgcat-
-ttgtacattccaagccagagcacacttacgttatcgctg--------------------
---------------------g--ctctcgct-ccctacaattga-aatt-gcttta---
-attatat-tg--ttttgtattattttaaatca-ttt-gggatgcagtgacacacagtca
aatcttttgctcaacagatccaccacttttgacgttca-caaattttcat-aa-aagtaa
tagttctgcatgtattatgaggtttgcttaaggtg--gcaggtgg-cgtgc--agcgagg
ggtttgtgtttttgataaactatgaaat-ttcacattcattgaaaaa-t-aagaatgatt
--aataaatccatatgaaac-agtacctt-aa----------------------------
--------------------------------------cgca-ccaaaccctaattgaac
agc--------------------actgggccagggctgcccaat-tgagctgccca-tgg
gc-gaatc--gaagcactcacatttg-tcaaacaaaca-agg--aaaggggg--------
-gcctgggcatggttcggatagcc-tagtg-tgagtacacc-------------------
------------------------------------------------------------
------------------
>HarbingerN1_DR|195431
---------------gggcgtactcacactatgtacag-ttgccttgaaccga---aaac
cacgcttgt-cc--c-tcc-tcc-cgtct-ctcccaa-cggcttgcactcacattaca--
---tt-----c-gggcctgggaatgcttaagtcactgatgatgc-a-c-tgtt-cagt--
-----------------aagcg--ctcttgcc-cagcacaataaa-gattt-cttta---
-gttatat-tg---c---------ttt-agt-c-ttt-gatatgcagtgacacgcagtcg
aatatttcgctgaacaaatcagccacttttgacgctca-taaacaatcat--a-aagtcc
tcgtgctgcaggaattaggaggtttgctgaaggt---gcagctg-tcgtgc--agtgaga
ggtttgcatctttaataaactacgacag-tttacgttcattgaacag-t-----------
------------------------------------------------------------
------------------------------------------------------------
------------------------------------------------------------
------------------------------------------------------------
------------------------------------------------------------
------------------------------------------------------------
------------------
>HarbingerN1_DR|195432
---------------gggtgtattcaca-ta-----gg-ctgcttcaaaccgtgccgaag
tgcgattgt-cc--c--t--tct-ttgct-cc---aa-cgacctacactcacactgca--
-ttttgccttccgaatctgagcacccttatgtcatcaatgatgc-aac-tgtt-cagta-
taacaag--aaga---gaagcg--ctctcgc-----------------t---c---a---
-------------------------------------------gc----a--------c-
-at---------aaca-------------------tca-taag--atca-----------
--------ta------a--a---ttgctg---cca-------------------a-aa--
----tg-at-cat-aa-aattca------tttg--ctgct--------------------
-------g---gtattagga-ggc-ttct--tg---------------------------
------------------------------------------------------------
------------------------------------------------------------
------------------------------------------------------------
------------------------------------------------------------
------------------------------------------------------------
------------------
>HarbingerN1_DR|195433
---------------gggtgtactcacactatgtacag-ttgccttgaaccgggccaaag
cac---------------------------------------------------------
------------------------------------------------------------
------------------------------------------------------------
------------------------------------------------------------
------------------------------------------------------------
------------------------------------------------------------
---------------------------------------------ag-t-aagaatgata
--aataaatctgtatcaaac-agtccctt-aaaagtcacgtctcgctttctgtttc-g-g
-actcaggcacgttttgctctcacac--acaagcataccgca-ccaaggcccaaataaa-
------------cacctcttccaactgggccctttccggccaag-tgaaccatgcc-tga
gc-ccgattcagagcactcacactt-ctcaaacgatcc-ggg--aaatgg----------
-g-----gcacggttcggatagc-atagtg-tgagtaggccc------------------
------------------------------------------------------------
------------------
>HarbingerN1_DR|195434
---------------------------------------------------gtgccgaaa
tgcgacagt-cc--c-c-c-tcc-cctct-cccccaa-aggcctgcacccatactga--a
ttttt-tcttccaaaaccgagcatgcttgcaacatcgatgatgc-gat-tgtt-cagtt-
taacagg--aaga---gaagcg--ctcttgct-cagcatagtgga-gatt-gcttta---
-gttata--------------tcattttagttg-ttt-gggatgcagtgacacgtagtga
aatattttgctgaaaagatccacaacttttgatgctaa-taaatgatcat-aa-aagtcc
ttgtgctgcaagtattgaagg---------------tactgcgga-tgtgc--agtgagg
agtttgcatgtttaataaactacaacag-ttcatgtttattgaaaaa-t-aagaacgatc
--aatgtatccaggaaaaca-gacccctt-aaaagtcttgct------ttagtttc-g-g
-cctttg-------------------------------------caaagcccaacctaac
tgcgctctggcacatctcttccaactgggccagagctgtccaac-tgaactgcg-c-ttg
gg-ccgatttagagcactcacacttg-tcaaactaact-agg--aaatgt----------
-gcctgggcatggtttggctagc-atagtg-tgtgcac----------------------
------------------------------------------------------------
------------------
>HarbingerN1_DR|195435
---------------gagtgtactcatactatgtacag-ttgccttgaaccgggccgaag
catgcttgt-cc--c-cat-c-----ccg-tccccga-tggcccgcactcacattgca--
---tt-----t-acgcctaagcacgcttacgtcatcgatgatgc-g-c-tgtt-cagt--
---------a-at---gaaacg--ctctcgct-cagcacagcgga-aattt-gttta---
-gttatat-cg---t---------ttt-agttg-ttt-gggatgctgtgagacacggtca
aagatttagccaaacagatcagccacttttgacgctca-taaacaatcat--a-aagt--
------------------------------------------------------------
---ttgtgtcttgaataatctatgatag-tttgcattcattgaacag-t-aagaatgatt
--aataaatccatatgaaac-catccctt-aaaattcaccttgtgtcttcagtttc-g--
--------------------------------------------ctgaccccaagtgaac
cacgctctggcacacctcttccaaccgggccagggccagccaaa-tgaaccgcgcc-tga
gc-ctgattcagagcactcacactt-ctcaaacgatct-ggg--aaacgg----------
-gcctgggcatggttcagatagc-atagtg-caagtacaccc------------------
------------------------------------------------------------
------------------
>HarbingerN1_DR|195436
------------------------------------------------------------
------------------------------------------------------------
------------------------------------------------------------
------------------------------------------------------------
------------------------------------------------------------
----------------------------------ctca-taaattatcat-aa-atgtta
tcgtgctgcaggtattaggaggttgtctgaaggt---gcagctga-tgtgc--agcgagg
ggttttcttctttaataagctacgacag-tttgcattcattgaacag-t-aagaatgatt
--aataaattcatatgaaac-ctacctat-ataagtgacgtcacatcttcagtttc---a
ggctc----------------------tacaagcacaccttg-ccaaagcccaactgcac
cgcactctggcacacctcatccaaatgggccagggccggccaac-tgaattgggcc-tga
gg-ctgattctgagcacttacacttg-tcagacaaacc-agg--aaatgcg---------
--ccagggcactgtacggatagcc-tagtc-taaatgcaccc------------------
------------------------------------------------------------
------------------
>HarbingerN1_DR|195437
---------------gggcgttctcacactatgtacag-ttgccttgaaccaggccgttg
cacgcttg--tc--c-ccc-tcc-cgtct-cccctga-cggcctgcactcacattgca--
---gt-----c-gagcctgagcacacttacttcatcgataatgc-g-c-tgtt-cagc--
-----------------aaggg--ctgtcgct-cagaacaatgga-gattt-cttta---
-gttatat-aa---t---------ttt-agtcg-ttt-gggatgcagtgacacgcagtca
aatatttcgccgaacagatcagccacttttgatgctca-taaacaatcaa--a-aagtcc
tcgtgctgcaggaattaggaggtttgctaaag--g-cgcagctg-tcaagc--agtgagg
ggtttgtgcctttaata----acgacag-tttgcattcattgaacag-t-aagaatgaat
--gataaatccatatgaatc-agttccgt-aaaagtcacatctcgtcttcagt-------
------------------------------------------------------------
------------------------------------------------------------
------------------------------------------------------------
------------------------------------------------------------
------------------------------------------------------------
------------------
>HarbingerN1_DR|195438
---------------gggcgtactcatactatgtacag-ttgtcttaaaccgggccgatg
cacatttgt-cc--c-ccc-tcc-catct-cctccgg-tggccagcacttacattaca--
---tt-----t-gggcctgggtacgcttacgtcatcgatgatgc-g-t-tgtt-taat--
-----------------aagtg--cttttgct-cagcacagttga-aattt-cttta---
-gttatat-tg---t---------ttt-agtcg-ttt-ggtatgcggtgacacgcagtca
aatattgcgccgaagggatcagccacttttgacgctca-taaacaaccat--a-aagtta
tcgtgctgcaggaattatgaggtttgctaaaggt---tcagctg-tcatgc--agtgagg
ggtttgcgtctttaataaactacgacag-tttgcattcattaaacag-t-aagagggatt
--aataaatccat-tgaaac-aatcccgt-aaaagtcacatctcgctttcagtttc--tg
-gctcaggcacgctttacactcacac-tacaagtgtaccttg-tcaaagcccaagtaaac
cgcgctctggaacacctcttccaaccataccagggccagccaag-tgaaccgtgcc-tga
tg-c-gattcagagcactcacactt-ctcaaacgatcc-ggg--aaatgg----------
-gcctgggcatggttcagatagc-atagtg-tgagtttgccc------------------
------------------------------------------------------------
------------------
>HarbingerN1_DR|195439
---------------gggcgtcctcacactatgtacag-ttgccttgaaacgggccaaag
tatgcttgtccc--c-ccc-tcc-cgtct-ccctcga-cgccctgcactcacattaca--
---tt-----c-gggcctgggcacgcttacgtcatcaaagatactg-c-tatt-cag---
----------------taagcg--ctcttgct-cagcacagtgga-gattt-cttta---
-gttatac-cg---t---------tta-agtcg-ttt-gacatgcagtgacacacagtca
aatattttgccgaacagatccgccactttcgatgctc---aaacaatcat--a-aagtcc
tcgtgctgcaggaattaggaggtttgctaaaggt---gcagctg-ttgtgc--agtgagc
agtttgcgtctttaataatctacgacag-tttgcgttcattgaacag-c-aagaatgatt
--aataaatccatatgaaac-agtccc------gttcacg--------------------
-------------tttgcactcacac--acaagcataccgcg-ccaaagcccaagcc---
-----------acacctcttccaaccgggccagggccggccaag-tgaactgtgtc-tga
gc-ctgattcatagcactcacactt-ctcaagcaatcc-agg--agacgg----------
-gcctggtcacagttcggatagc-atagtg-tgagtaggccc------------------
------------------------------------------------------------
------------------
>HarbingerN1_DR|195440
-----------------------------------------------aaa----------
------------------------------------------------------------
----------------------------------------------at------------
---------aagc---gaagcg--ctctcgct-ctgtacagtggc-gatt-acttta---
-gttatat-cgt-tt------------tagtcg-ttt-gggatgcagtgacacacagtca
aatatatcaccaaacagatccacaatttttgacgctca-taaatagttat-aa-aagtcc
ttgtgctgcacgtattaggagatttgctgtaggtg---aagctga-catgc--agt--gg
ggtttgtgtctataataaactacggtag-tttgcattaattgaaaag-t-tataatgatt
--attaaattcaaatgaaac-agtacctt-aaaagtgacttggcgtcccccgtttt-g-g
-gctcagacgtgctttgctgtcacac-tttaaacgtactgca-ccaaagaccaact----
------ctagcacacctcttctaa--gggccagggtcggaaaa-ctgaactatgcc-tga
gc-ccggtttggagcactcacgcttt-tcaaacaaacc-agg--aaac-----------g
cttctgggcatggttcaaatagc-atagtg-tgagtactctc------------------
------------------------------------------------------------
------------------
>HarbingerN1_DR|195441
------------------------------------------------------------
-------------------------------------------tgcactcgcattgca--
---tt-----c-gggcatgggcatgcttacgtcatggattatgc-g-c-tgtt-cagt--
-----------------aagcg--ctctcgct-cagcacagtgga-gattt-ctgtt---
-gttatat-cg---t---------tta-agttg-ttt-gatatgcagtgacatgcactca
aatatttcgccgaacagatccgccac--ttgacgctca-taaacaatcat--a-aagtcc
tcctgctgcaggaaataggaggtttgctaaaggtg----agctg-tggtgc--agtgagg
ggtttacctagttaataatctatgacag-tttgcgttcattgaacag-t-aagaatgatt
--aataaatccatatgagac-cgtgcctt-aaaagtcacgtcttgctttaagtttc-g-g
-gctctggtgctttttgcactcacat------gcgtattgca-ccaaagccaaagtgaac
cgcactcagacacacctcttcca-------------------------------------
------------------------------------------------------------
------------------------------------------------------------
------------------------------------------------------------
------------------
>HarbingerN1_DR|195442
---------------gggcgtactcacactatgcacag-ttgccttgaaccaggccaaag
cacacttgt-cc--t-ccc-t---------cccccga-cgacccgcactcacattaca--
---tt--------------------------------------------------agt--
---------a-ga---caagcg--ctctcgct-cagtacagtgga-gattt-cttta---
-gttatat-tg---t---------ttt-agttg-ttt-gggatgcagtgacacgcagtca
aatatttcgccaaacagatccgccacttttggccctca-taaacaattat--a-aagtcc
tcctgctgcaggaaataggaggtttgcagaaggt---gcagctg-tcgtgc--agtgagg
ggtttgcgtctttaataatctacgacag-tttgtgttcattgaacag-t-aagaatgatt
--aataaatccatatgaaac-aatcccgt-aaaagtcacgtatcgtcttcagtttc-g-g
-gttctggcgcgctttgcacttaaac-tacaagcatactgca-cctgagcccaagtgaac
cgcgctctgggaaaccttttctaaccgggccagggccggccaag-taaat----------
--------------cactcacactt-ctcaaacgatcc-ggg--aaacgg----------
-gcctggccatggttcggataac-atagtg-tgagtaggc--------------------
------------------------------------------------------------
------------------
>HarbingerN1_DR|195443
---------------gggcgtttata-actaggcatgg-ttgccttaaatcgtgccgagg
tgcgattgt-cc--c-c---------tct-cccccga-tgaccagcactcacactgcat-
--cttgctttccgaacctgagcatgcttaagtcattgataatgc-aac-tgtt-tag---
taaca---gaaaa---aaagcg--ctctcgct-cagcacagtaaa-aatt-gcatta---
-gttaaat-cg--ttttgtattatttttagtca-ttt-gggatgcagtgacacgtagtga
aatattttactgaacagatcctcaacttttggtgctca-taaattattat-aa-aagtcc
tcatgctgcaggtattagg-----------aggtg---cagctga-cgtgc--agcgagg
ggtttgcgt-tc---------------------------ttaaaaag-t-gagaatgatt
--aataaattcatatgaaac-agcccctt-aaaagtgacgtcgca-cttcagtttc-g-g
-gctcgggcgtgatttgcactcacac-taaaagcgtaccacg-ccgaagcccatccaaac
tgcgctttggcacacctcttccaa------------------------------------
----cgattcagagcacttacatttg-tcaaacgaacc-agg--aaa-------------
------------------------------------------------------------
------------------------------------------------------------
------------------
>HarbingerN1_DR|195444
---------------gggcgtactcacactatgtacag-ttgccttgaaccgggctaaag
cacgcttgt-cc--c-ccc-tcc-cgtct-tccccga-cggcccgcactcactttaca--
---tt-----c-gggcctgttcacgcttaagtcatcaatgatgc-g-c-tgtt-cagt--
-----------------aagcg--atttcgct-cagcacagtgga-gggtt-cttca---
-gttatat-cg---t---------tta-agtcg-ttt-gacatgcagtgatttgcagtct
aatatttc-----acagatcggccacttttgatgctca-taaacgatcat--a-gaatcc
ttgtgctgcaggaattagaagatttgctgaaggt---gcagttg-tggtgc--agtgagg
ggtttgcgtctttaataaactatgacag-tttgcagtcattgaacag-t-aagaaggatt
--aattaatccgtatgaaac-attccctt-caaaatcacgtctcgccttcagtttc-a-g
-gcgctggcacattttgcactcaaac--acaagcgtaccgtg-ccaaagcccaagtgaac
cgggc-----------tcctccaaccgggccagggccagccaag-tgaaccgtgtc-tga
gc-ccgattcagaggacttacactt-ctcaaacgttcc-ggg--aaacgg----------
-gcctgggcatggttcggatagc-atcgtg-tgagtaggccc------------------
------------------------------------------------------------
------------------
>HarbingerN1_DR|195445
---------------gggcgtactcacactaggtactg-ttgccttgaaccgcaccgaag
catgattgt-ga--c-ctc-tcc-cctc-----------agcctgcactcacactgca--
-ttttacctttcgaacctgagcaaagttaagtcatcgatgatga-tac-tgtt-cagtt-
taacagggaaaga---gaagaa--ctctccct-caacacagtgga-gatt-gcttta---
-tttattg-tt--ttgcatta--tttttagttg-ttt-gagatgcagtg----------a
aatactttgccgaacagatccaacacctttgacgctca-taaattatcat-ga-aagtc-
--atgctggatgtattaggaggattgctgaaggt---------------gc--agcgaga
gctttgcgtctttaataaactatgactg-act--gttcattgaaaag-t-acaaatgatt
--aataaatccatatgaaac-agtccttt-aaatgtgatgtcgcatct---gtttt-g-g
-gctcaggcgcacttggcacttacac-tacaagtgtaccgca-ccaaagccaac-caaac
tgtgctctggcacattttttccaac--------------------tgaactactcc-tgg
gc-ccgattcggagaactcacacttg-tcaaacgaacc-cag--aaat-----------g
tgtctgggcacagttcggatagc-aaagtg-tgagtgcaccc------------------
------------------------------------------------------------
------------------
>HarbingerN1_DR|195446
----------------------------------acaa-ctttttc--------------
------------------------------------------------------------
------------------------------------------------------------
------------------------------------------------------------
------------------------------------------------------------
--------------------------------cactca-taaatgttcat-ga-aagtca
ttgtgctgcatgttt----------gctgaaggtg---cagctga-cgtgc--agtgaag
ggtttgcgtctttaataatctacaacag-tttgctttcattgaaaag-t-aatgatgatt
--aataaatccatattaaaa-agtccctc-aaaagagaagttgcaccttcagttta-g-g
-gctcaggtgcgctttgcactcacac-tacaatcgtacc-ca-ccaaaatccaaccgaac
cacgctttggcacacctctttcaacctggtcaggaccagccaa-atgaaccatgcc-tgg
gc-ccgattcagagcactcacacttg-tcaaacaaact-ggg--aaac-----------a
tgccttggcacggttctgatagc-atagtg-tgagtgcacc-------------------
------------------------------------------------------------
------------------
>HarbingerN1_DR|195447
---------------gggcgtactcacactatgtacag-ttgccttgaaccgggccacag
cacgcttgt-cc--t-ccc-tcc-cttct-cccctaa-cggcccgcactcacattaca--
---tt-----c-aggcctgggcacgcttacttcatccatgctgc-g-c-tgtt-cagt--
-----------------aagcg--ctctcgct-cagcacagtgga-gattt-cttca---
-gttatat-ca---t---------tta-agttg-ttt-gatatgcagtgacacgcagtca
aatattttgccgaacagattagccacttttgacgctca-taaacaaccat--a-gagtac
tcgtgctgcaggaattagaaggtttgctgaatgc---gcagctg-tcatgc--agtgagg
ggtttgtgtctttaacaaactgcaacag-tttgcgttcactgaacag-t-aagaattatt
--aatgaatccatatgaaac-agtccctt-aaaagtcacgtctcgctttcagtttc-g-g
-gcttag--------------cacac--acaagcacaccgtg-ccaaaacccaagtgaac
cacgtttaggcacacctcttccaacccggccagggccggccaag-tgaactatccc-tga
gc-ccgattcagagcactcacactt-ctcaaacgatac-agg--aaatgg----------
-gcctgggcacggttcggatggc-atagtg-tgagtaggccc------------------
------------------------------------------------------------
------------------
>HarbingerN1_DR|195448
----------------------------------acaa-gtgc--tgaaacgtgccggag
tgcgattgc-cc--ccctc-ccct---ct-cccccgctcggtctgcccccagattgca-t
tttttacctaccaaacctgagcacgctatcgtcactgatgatgc-gaa-tatt-cagtt-
taacg---aaaga---gaagct--ctctcgct-cagcacggtgga-gatt-gc-ttg---
-gctaaag-cg------------ttt-tagtct-gtt-gggatttagtg--acacagtga
gatatttt--------tattcacaacttttgacgttca-taaatgatcat-aa-aagacc
acgtgctgcaggtattaggaggtttgctgatggt---gcagctga-catgc--agtgagg
ggtttgcgtctttatttaa-----aaag-tttgtgtttattgaacag-t-aaga------
------------------------------------------------------------
------------------------------------------------------------
------------------------------------------------------------
------------------------------------------------------------
------------------------------------------------------------
------------------------------------------------------------
------------------
>HarbingerN1_DR|195449
----------------ggcacactaacactaagtacag-ttagctttaaccatgccaaaa
cgcaattgt-tc--c-ctcttccc---ct---------cggccagcacttacactgca--
-ttttgccttccgaacctaagcatgcttacgtcatcgataatgc-aac-tgtttcagtt-
taacagg--aaga---gaagca--ctcttgct-cagcacagtgga-gatt-gcttta---
-gtt--at--------------------ag--a-tt-------------a------gt--
------------------t-------t---------------a--gtc------------
t---gctg-g--tattaggaggtttgctgaaggtg---cagctga-tgtgc--agccagg
ggcctgcatcctggat----t--g---g----gcactcattg------tca---------
--aatgag----tg-gaaa-------cat-----gcctgg-ctcgt------ttt--a--
-g-atag-c---------a-t-a-----------gt---g-----------tgagtgcac
-----c----c-------------------------------------------------
------------------------------------------------------------
------------------------------------------------------------
------------------------------------------------------------
------------------
>HarbingerN1_DR|195450
------------------------------------------------------------
------------------------------------------------------------
------------------------------------------------------------
------------------------------------------------------------
--------------------------------------------------cacacagtca
aatcttttgctgatcagatccaccacttttggcttttt----attatcat-ta-aaatca
tcctgctgcacgtattaggaggttgg------------cagttga-cgtgc--agccagg
ggtttgcatctttgataaactatgacag-tttgcgtccattgaaaag-t-aagaatgatt
--aataaatccacatgaaaa-agtgcctt-aaaagtgatgttgcatctttagtttc-a-c
-gcta--------------tgtgcgt-tacaagcgtaccatg-ccaaagcccaatcgaac
tgccctctggcacacctcttccaaatgggccagggtcagacaa-ctgaatcatgcc-tgg
gc-caaattcagagcattcacacttg-tcaaacaaacc-ggg--aaat-----------g
ctcatgggcacagttcagtaagc-ctagag-tgagtacactc------------------
------------------------------------------------------------
------------------
>HarbingerN1_DR|195451
---------------gggtgaactca--ctaggcacgg-ttgtcttgaaccatgctgtgg
cgcgattgt-cc--c-tcc--aa-tctcc-tcacact-catattgcaat-----------
t-ttacctttccgagtctgagcaagcttatgtcatcgattacgc-gac-tgtt-cagtt-
t----tg--aaga---gaagtg--ctctcgct-cagtacaatgga-gatt-gcttta---
-gttatat-tt--ttttgtatcaatttaggtca-ttt-gggatacaatgacac-------
------------------------------------------------------------
------------------------------------------------------------
------------------------------------------------------------
------------------------------------------------------------
------------------------------------------------------------
------------------------------------------------------------
------------------------------------------------------------
------------------------------------------------------------
------------------------------------------------------------
------------------
>HarbingerN1_DR|195452
---------------gggtgtactcacactaggcacgg-ttgtcttaaacaattcccagg
cgcaattgt-cc--c-tcc--tc-cccac-tccccct-ctgcctgcactaacactgta-t
tttttttctttctgaccaaagcacgcttatgtcatcaatgatga-gac-tatt-cagtt-
t------------------gcg--ctctcgct-acgtacaatgga-gatt-gcttta---
-tttaga------ttttttattattttaagtcg-ttg-gatatgcagtgacgcacagtca
aatattttgctgaacagatccaccacttttgatgctca-taaatgtttat-ga-aagtta
ttgttctgcatgtataaagatgtttgctgaagg--gggcagct------------ttcag
gggttgtgtttaactaactatg--acag-tttgtgttcattgaaaag-t-aaaaattatt
--aaaaaatccataaaaaac-agtcgctt-aaaggtgacgatgcatc--------t-g-a
-gcccaactg--------------------atccatgct---------------------
------ctggcacacctcttccaaccaggccagggctgg------aaaactgaacc-tgg
gc-atgattcggagcactcacggttg-tcaaacgaacc-gggtcaaacgt----------
-gcctgggcacgggtcggatatt-ctagtg-tgagtacaccc------------------
------------------------------------------------------------
------------------
>HarbingerN1_DR|195453
---------------gggtgtactcacactatgtacag-ttgccttgaactgggccgaag
cacacttgt-cc--c-ccc-tcc-ggtct-cccctga-cagcccacactcacatcaca--
---tt-----t-ggacctgggcacggttaagtcatcgatgatac-g-c-tgtt-cagt--
-----------------aagtg--ctttcgct-cagcacagtgga-gattt-cttta---
-gttatat-ca---t---------ttt-agtca-ttt-gggatgcagtgacacacagtca
aatatttcgccgaacagatcagccacttttgatgctca-taaacaattat--a-aagtcc
tcatgctgcaggaattaggagatttgctgaaggt---gcagctg-ttgtgc--agtgagg
ggtttgtgtctttaataatctatgacag-tttgcgttcattgaacat-t-aagaatcatt
--aataaatccatatgaaac-agtgcctt-aaaaggcacgtctcatcttcagtttc-g-c
-gctcaggtgcgctttgcacacac-------------------------tacaagtgaac
catactctggcacacctcttccaactgggccagggccggctgag-c--actgtac-----
------------------------------------------------------------
-----------------------------------tatgc--------------------
------------------------------------------------------------
------------------
>HarbingerN1_DR|195454
---------------gggcgtactcacactatgtacag-tcgccttgaagcagaacaaaa
cttgcttgt-ca--c-ccc-ttc-cgtct-accttga-tggcccgcactcacattaca--
---tt-----c-gggcctgggcacgcttacgtgatcgatgatgc-g-c-tgtt-tagc--
-----------------aa--------------------aatgga-gattt-ctttt---
-gttatat-tg---c---------tta-agtcg-ttt-gatatgcggtgacacttagtta
aatatttcaccgatcatatcagccacttttgacgctca-taaacaatcat--a-aagtcc
ttgtgctgaaggaattaggaggtttgctaatggc---gcagctg-tcgtgc--agtgagg
ggtttgagtctttaataaactacaacag-tttgcgttcattgaacag-t-aagaatggtt
--cataaatccagatgaaac-agtccctt-aaaagtcatgtctcgctttcagtttc-g-g
-gctctgccacgctttgcactcacac--acaaacgtatcatg-tcaaagcccaagtgaac
cgtgctctgacacacctcttccaactgggccagggccggtcatg-tgaaccgtgcc-tga
gg-ccaatacagagcactgatactt-ctcaaacgatcc-ggg--aaacgg----------
-gcctgggcacagtttggatagc-atagtg-tgagaacgccc------------------
------------------------------------------------------------
------------------
>HarbingerN1_DR|195455
---------------gagtgtacttacgctaggcacgg-ttgtcttgaaccatgtccagg
tgtgattgt-cc--t-tct-c-c-cttct-ccccc--tcggcctgcactcacattgcatt
ttttttccttctgagcctgagtac-cttacattatcga----------------------
-------------------------tcttgct-ccgtacaatagt-gatt-gcttta---
-gctatat-tg--ttttgtattattttaagttc-gtt-gggatgtaatagta--cagtaa
aatcttttgttgtacagatccaccacttttgacactta-taaatgttcat-aa-aagtca
ttgtgctgca--tgtttggaggtttgttgaaggtg--c-agctga-tatgc--agtaatg
ggtttgcatttttgatgaacttttacag-tttgcgttcattgaaaag-t-aagaatgatt
--aataaatccaaatgaaat-agtccctt-aaaagtgatgtcgcatcttcagtttt-g-t
-gctcaga---------------------------taccatg-tcaaagcccaagcaaaa
cactcagaggcacacctttttcaaccgga-------------------------------
-------ttcagagcactcacacttg-tcaaatgaacc-tgg--aaatgtggg--taatt
tgcctgggcacag----gatagc-ctagtg-tgagtacacc-------------------
------------------------------------------------------------
------------------
>HarbingerN1_DR|195456
---------------gggtgtactcacactagttacag-ttgccttataccgtgccgaaa
tgaaattgt-cc--c-acc-tcc-tttct-ccccctg-acggctgcgctcacacagcat-
--tttaccttttgaacctgagcacgcttacttcattcatgaggc-aac-tgtt-cagtt-
taacaga--aaga---gaagag--ctctcgct-cagcacagtgga-gact-gcttta---
-agtatgt-cat-tt------------tagttt-t------atgcagtgatacgcagtca
aatattttgccgaacagatcca--------------ca-taaattatggt-ag-a-----
------------------------------aagtg---cag--------------ttagt
gctttgcgtctttaataaataatgacag-tttgcgttaattgaaaag-t-aaaaataatt
--cataaatccatataaaac-acttcctt-aaaagttatgttacatcttcagtttc-g-t
--tgcag-----ttttgccctcacac-tacaaccataccatg-acaaagctcaaccgaac
tgtgctctggcacacctcttccaactggggcagggtcggccaa-ctgaaccacgcc-tgg
gc-ctgatttggatcacacacacttg-tcaaaagaacc-agg--aaac-----------a
cgcctaggcacggtttggataga-acagt-------------------------------
------------------------------------------------------------
------------------
>HarbingerN1_DR|195457
---------------ggctgcactcacatttggtgcag------tcgaaccgtgccaaac
cgcgtttgt-cc--c-caa-tcc-cctct-ccccc--tcattctgcactcacattgca--
tttttacctaccaaacctgaggatgtttacatcatcgatgatgt-gac-tgtt-cagtt-
taacagg--aaga---gaggct--ttctcact-cggcacagtgga-gatt-gctttg---
-gttatat-ca--atgtgtattatttttaagtcattt-gggatgcagtgacacgcagtca
aacagtttgccaaagagatccaccatttttg--ccctg-caaattatcat-aa-aagtcc
tcgtgctgcaggtattaggaggtttgctgaag---------------gtgc--agcgagg
ggtttgagtctttaataaaccacaaccg-tttgcaatcatggaaaat-t-aagaatgttt
--aataaatccataggaaac-ggtcccct-aaaagtgacatcg---cttcagtttc-g-g
-gctcaggcacgcttcacactcaaac-tacaagcgtaccgcg-ccaaagcccaagtgaac
tgcgctctggcacgcctcttccaactgagcta---------------------------a
gc-cgaatttagagcactcacactt-----------------tcaaactaatcggaaatg
cgcctgggcatagttcagata---------------------------------------
------------------------------------------------------------
------------------
>HarbingerN1_DR|195458
---------------gggcatactcacactat----ag-ttgccttgaaccaggccgaag
cacgcttg--cc--c-ccc-tcc-catat-cccccga-cggcccgcactcacattaca--
---tt-----c-tggcctgggaacgattacatcattgatgatgc-g-c-tgtt-cagt--
-----------------aagca--ctctcgct-tagcacagtgga-gattt-ctcta---
-gttatat-ag---t---------ttt-agtcg-ttt-gagatgcggtgacacgcagtca
aatatttcgccgaacagatcagccacttttgatgctca-taaacaattat--a-aagttc
tcgtgctgcaggaattaggaggtt------------------------------------
------------------------------------------------------------
------------------------------------------------------------
------------------------------------------------------------
------------------------------------------------------------
------------------------------------------------------------
------------------------------------------------------------
------------------------------------------------------------
------------------
>HarbingerN1_DR|195459
------------------------------------------------------------
------------------------------------------------------------
-----------caggctttaggag------------------------------------
------------------------------------------------------------
-----------------------------gtttgctg-aaggtgcagtgacatgcagt--
------------------------------------------------------------
--------------------------------------------------------gagg
gctttgtatctttaataaactatgacagtgttcagttcaataaaaag-t-aagaatgatt
--aataaatccatatgaaac-agtccctt-aaaagtgatgttgcgtcttcagttac-g-g
-gttcagacacactttccaaccacac-tacaagcgtaccatg-ccaaagcacaactgaac
catgctctggcacaccttttccaactgaacca---------------------------g
gg-tgtactcacactaggtacagttg-----------c----ttgtaccgtgctgaagtg
cg----------------------------------------------------------
------------------------------------------------------------
------------------
>HarbingerN1_DR|195460
----------------ggtgtactcgcactagacacag-ttgccctgaaccgtgccacgg
cgggattgt-cc--c-ccc-t-----------------cagcctgcactctcactgca--
tctttactttccgagcccgagcacg------tcacagatgatgc-aac-tgtt-cagtta
-------gaaaga---gaagct--ctcttgct-cagtacaatgaa-gatt-gcttta---
-gttatat-tg--ttttgtat--ttttaagtca-ttt-gggatgcagtgacacacagtca
aatattttgctgatcagatccactacttttgatgc----------atta--ca-------
----atttc-------gggaggtttgctgaaggtg---cagttga-agtgc--agtgagg
agtttgcatgattaataaactaagatag-ttcacgttcattgaaaag-t-aagaatgaat
--aataattccatctgaaac-aggccttt-aaaagtgacctcgctttttcagtttt-g-c
-gctcaaacgcacttggcactcacac-taaaagcatactgcg-ccaaagcccaaccgaac
cacac--------------accaaccgggccagggctggccaa-ctgaaccgtgcc-tgg
gt-gcgattcggaacactcaaaattg-tcaaaccaccc-atg--tagcctagttcag---
---------atagttcagatagc-ctagtg-ggagtacacc-------------------
------------------------------------------------------------
------------------
>HarbingerN1_DR|195461
---------------gggcgtgcccacactaggtacag-ttgccttaaagcgtgct----
---------gtc--c-acc-tcc-cctgt-cccccga-cagcctgcactcacattgca--
-ttttaacttcgaagcctgagcacacttacatcatcaaagatgc-gac-tgtt-cagtt-
tagcagg--aaga---gaggcg--ccctcact-cagcatagtgga-catt-gcttta---
-tttatat-cg--ttttgtattatttttagtcg-tta-tgtatgcagagacactcagtca
aacactttaccgaacagatccacgacttttgattatttataa-----------------c
tcgtgctgcagatattaggaaggttgctgat---------------ggtgc--agtgagt
ggtttgtatctttaataaactacgacat-ttcacgttcattaaatag-t-aagaatgatt
--aatgaatccacatgaaac-agttct-------------cagtgtattcagtttc-a-c
-gct--------------------------------------------------------
------ctgccatacctctttcaaccgggctagggctggccaac-tgaactgtgcc-tgg
gc-acgattcagagtactcacacttg-tcaaacgaacc-ggg--aaa-------------
------------------------------------------------------------
------------------------------------------------------------
------------------
>HarbingerN1_DR|195462
------------------------------------------------------------
------------------------------------------------------------
------------------------------------------------------------
------------------------------------------------------------
------------------------------------------------------------
------------------------------------------------------------
------------------------------------------------------------
------------------------------------------------------------
------------------------------aatagtgatgttgcatcttcagtttc-g-g
-gctcaggcacactttgcactcacac-gacaagcgtattgcg-ccaaaacccaaccattc
ccagcactagcacaccttttccaaccaggttagggctggccaac-tgaaccgcaca-tga
gc-cc-------------------------------------------------------
------------------------------------------------------------
------------------------------------------------------------
------------------
>HarbingerN1_DR|195463
---------------gggcgtactcacactttgtacaa-tttacttgaaccaggccaaag
cacgctcgt-cc--c-cac-tcc-cgtct-cccccga-cggaccgcactcgcattaca--
---tt-----c-aggcctgtgcatgcttacgtcatcgatgctgc-a-c-tgtt-cagt--
-----------------aagcg--ctctcgct-cagcacagtgga-gattt-cttta---
-gttatat-tg---t---------taa-agtca-ttt-gggatgcagtggaacacagtca
aatatttcaccgaacagatcagctacttttgacgctca-taaatgatcat--a-aagtcc
tcttgctgcagatatt--gatgtttgctgaaggt---gcgcagc-tgtcgttcagtgaga
ggtttgtgtctttaataatctatgacag-tttgtgttctctgaactg-t-aagaatgatt
--agttaatctatatgaaac-ggtccctt-aaaagtcacgtctcgctatcagtttc-g-g
-gcttaggagtgttttgcactcacac--acaagtgtaccgca-ccaaagcccaagtgaac
ccagcc------------------------------------------------------
----cgattcggagcactcacacct-ctcaaatgatcc-ggg--aaactg----------
-gcctgggcacggtttggatagc-atggag-tgagtaggccc------------------
------------------------------------------------------------
------------------
>HarbingerN1_DR|195464
---------------gggcacactcacattaggtacag-ttgccttggactg--------
--------t--c------------------------------------tcacattgcat-
-ttttacctaccgtacctgagcacgctcgcatcatcgacgacaccatc-tgtttcag---
-aaca-----------gaatcg--ctctcgct-cagcacagtggac-att-gcttta---
-gtta-at-cg--ttttgtattatttttagttg-ttt-gggatgcagagacgcacagtca
aactctttgccaaacagatcctccacttttgacgctca-tgaattattgt--a-gattcc
tagtgctgcaggtattaggaggttt---------------g---------c---------
-------gtctttaataaactatgacag-tt--cattca--aaa----ttaagaatgatt
--aataaatcca-g-gaaac-agtccc--------------c----t-----ttt----g
-gcacaggctcgctttgcactcacac-tacaagcatactgcg-ccaaagcccaagtgaaa
cacgctctagcacacgtctttcaaccaggccagggtcggctaac-tgaaccacgcc-tga
gc-ctgattcagtgcattcacactt-ctcaaacgtatc---gttaaacgc----------
--catgggcac--------tg----t--t-------------------------------
------------------------------------------------------------
------------------
>HarbingerN1_DR|195465
------------------------------------------------------------
------------------------------------------------------------
------------------------------------------------------------
------------------------------------------------------------
---------------ttgtattattttcagtgg-ttt-gggatgcagtgaca--cagtca
aatattttgctgaacaaatccactgcttttaatgcgca-taaatgttcat-aa-aagtca
caatgctgcatgtatcaggaggtttcctgaaggtg--gcagatga-agtgc--agagaga
ggtttgtagcttcgatcaacaatgacag-tttgcattcattgaaaag-a-aagaatgatt
--aataaatccatataaaac-agtctcct-aaaagtgatgacgcatcttcaggttc---t
tgttca------------------------------accaca-ccgagc-ccaaccaaac
tgctctctg---cacctct-------ggcccagggccagccaat-cgaaccacgc-----
---------tggagcactcatacttg-tcaaaagaacc-agg--atataggggttaaagg
tgcctgggcatagtt---------------------------------------------
------------------------------------------------------------
------------------
>HarbingerN1_DR|195466
------------------------------------------------------------
------------------------------------------------------------
------------------------------------------------------------
------------------------------------------------------------
---------------------------------------acattcagtgacacacactca
aatatttcgctgaacagatcagccacttttgacactta-ttaacaatcat--a-aagtcc
tcatgctgcaggaattaggaggtttgctgaaagta-ca--gctg-tggtgc--agtgagg
ggtttgcgtctttactaaactacgaaag-tttgtgttcattgaacag-t-aagaacgatt
--aataaatccatatgaaac-ggtccctt-aaaagtcaagtcctgctttcaatgtc-g-g
-actcgggcacgttttgcactcatac--acaagcataccatg-cgaaagcccaagtgaac
cacgtt------------------------------------------------------
---ccgattcaaagcactcacattt-ctcaaa-----c-aga--agatgg----------
-gcctgggcacggttcggatagt-atagtg-tgaataggccc------------------
------------------------------------------------------------
------------------
>HarbingerN1_DR|195467
---------------gggcgcactcacattagatacag-ttgccttgaactatgccaaag
cgcaattgt-cc--t-cat-tcc-ctccc-ccccc--tcagcctgcactcacatttca--
tttttacctactgcacc---------ttacatcatcgatgatgc-aac-agtt-cagtt-
taacaga--aaga---gaaccg--ctctagct-cagcacagtgga-gatt-gcttca---
-gttatat-tg--ttttgtattattttt-agttgttt-gagatgcagtgacacacag---
aactgtttgcagaacagatcca--------------------------------------
------------------------------------------------------------
------------------------------ttgtgttcactgaaata-t-aagaatgatt
--aataaatctatatgaaac-agtcccct-aaaagtgacgttgcgccttttgtttt-g-g
-cctcaggcgcactttgcactcacac-tacaagcgtactgcg-ccaaagcccaggtgaac
--cgctctggcacacctcttccaaccggac------------------------------
------------------------------------------------------------
------------------------------------------------------------
------------------------------------------------------------
------------------
>HarbingerN1_DR|195468
------------------------------------------------------------
------------------------------------------------------------
------------------------------------------------------------
---------------------g--t-----------------------------------
------------------------------------------------------------
-------------------------attagaaggtttg-cgaa--g--------------
------------------------------------------------tgc--agtaagg
ggtttgcatctttattaaactatgacag-tttgctttcagtgaaaag-c-aataatgatt
--aataaatcc---------------------aaataaaa-cgtcctttaaa-gtg-a--
--ctcaggcatgctttgcactcacac-tacaagcatacggtg-ccaaagcccaaccaaac
-----tctggcatatctcttccaatcgggccagggacggccaac-taaaccgcgcc-cag
gc-atgattcagagcactcacacttg-tcaaacaaaca-agg--aaatggagggcaaact
tgccagggcatggtttggagaccc-tagtg-agagtagggtgtatcacactaagcagggt
tgccttgaacagtgccagtgcccctggcctgctctcaattgcatgctgatcatcaatgat
gtgcagtaaagattgctt
>HarbingerN1_DR|195469
---------------gggcatactcacactttgtacag-ttgccctcg---------aag
catgcttgt-cc--a-ccc-tcc-catct-acctcga-cggcccacactcacattaca--
---tt-----c-aggcctgagcacgcttatgtcatcaatgatgc-a-c-tgtt-cagt--
-----------------aagtg--ctctcgct-cagcacagtgga-gattt-cttta---
-gttatat-ca---t---------ttt-agttg-ttt-ggtatgcagtgacacgcagtga
aaccatttgccgaacagatccgccacttttgatgctca-taaacaaccat--a-atttcc
tcatgctgcagtaattctaaggtttgtt--------------tg--cg------------
----------ttc----a-----------tt----------gaacag-t-aagaatgatt
--aataaatccata-gaaac-agtcctat-aaaagtcacgcctca-cttcggtttc-g-a
-gctcaggggtgctttgcactcaca--tacaagc------------aagccatagtgaac
catgctctggcacacctcttccaactgggccagggccagccaac-tgaaccgtgcc-tga
gc-ccgattcagaccacttgcactt-ctcaaacaatca-gga--aaacga----------
-gctt------gagta--------------------------------------------
------------------------------------------------------------
------------------
>HarbingerN1_DR|195470
------------------------------------------------------------
------------------------------------------------tcacattgca--
---tttttacccaagctcaagcatgctt--gtcatcaatga----gtg-agtt-tagtaa
-aaaaaa--aaaa---aagtcg--ctctcgct-cagtataatgga-gatt-gcttta---
-gttatat-tg---tttttataattt-aagtgg-ttt-ggaacgtagtgacacacagacg
aatattttgctg--------------------------------a-acat-aa-gcttca
ccgtg-tgaacgtattaggagacatgctgaag--t--gcagc--------------gagg
ggtttgcatctttgaaaaactatgacag-tttgcattcattga-------aagtatgagt
--aataaatccatatgaagc-ggtcaatt-gaaagtgatgttacatagttaatttt---g
tac-----catgttcta----------------------------------aaactgtac
cgcaccccagcccatcctttcccaccaggtcaggaccagccaac-caaattgcacc-cgg
g---cagtatggagcactcacactag-tcaaataaacc-tga--catagggt--------
----------catatcagatagc--cagtg-tgagtacaccc------------------
------------------------------------------------------------
------------------
>HarbingerN1_DR|195471
---------------gagtgtactcacactatgtacag-ttgccttgaagtgtgccaaag
catgcttgt-cc--c-ccc-tcc-catct-cctctgt-cggcctgcacttacattata--
---tt-----c-gggccagagcacgcttacatcatcgatgatgt-g-c-tgtt-tatt--
---------a-a----gaagtg--ctttcacc-cagcacagtgga-gattt-cttta---
-gttatat-ct---t---------ttt-agtca-ttt-gggatgcggtgacaagcagtca
aatattacgccgtacagatcagccacttttaacgctca-taaacagtcat--a-aagtgc
tcgtgctgcaggaattatgaggtttgctaaaggt---gcagctgtaactgc--agtgagg
ggtttgcgtctttaataatctacgacat-ttttcgt------------------------
---------------------------ct-catcattacgtctcatcttcagtttc-g-g
-gctcaggcggactttgcactcacac-tacaagcatactgtg-ccaaagcccaagtaaac
cgcactctggcacacctcttccaactgggccagggccggccaag-taaaccgtgcc-tga
gc-ccaattcagaacactcacactt-ctcaaactatcc-tgg--aaacgg----------
-gcctgggcacagttcagatagc-atagtg-tgagtatgccc------------------
------------------------------------------------------------
------------------
>HarbingerN1_DR|195472
---------------gggcgtactcacactatgtacag-ttgccttgaaccgggccgaag
catgctcgc-cc--c-ccc-tcc-catct-cccccga-tggcccgcactcatattgca--
---tt-----c-atgcctgagcatgcttacgtcatcgatgatgc-a-a-tgtt-cagt--
---------a-aa----tagcg--atttcac-tcagcacagtgga-gattt-cttta---
-gtcatat-ct---t---------ttt-agctg-ttt-gggatgcggtgacatgcagtca
aatatttcgccgtacagaccagccacttttgatgctca-taaacaatcat--a-aagtcc
tcgtgctgcaggaattaggaggtttgctaaaggt---gcagctg-tcatgc--agtgagg
ggtttgcgcctttaataatct---acag-tgtgcgttgattgaacag-a-aagaatgatt
--aataaatctatatgaaac-agtttctt-aaaagtcacgtctcatcttcagtttc-g-g
-gctcaggcacggtttgcactcacac-tacaagcgtaccgcg-ccaaagcccaagtgaac
cgcgctctggcacacctcttccaacagggtcagggccggccaag-tgaaccgtgcc-tga
gc-ccgattcagagcaccctcactt-ctcaaacgagcc-agg--gaacgg----------
-gcctgagcacagttcggatagc-atagtg-tgagtgcgctc------------------
------------------------------------------------------------
------------------
>HarbingerN1_DR|195473
---------------ggctgtactcacactttgtacgg-ttacctcgaaccgggccaaag
tacgcttgt-cc--c-ccc-tcc-cgtct-cccccga-cggcccgcactcacattaca--
---at-----c-gagcctgggcacgcttacgtcatcgatgctgc-g-c-tgtt-cagt--
---------a-a-------gcg--ttctcgcc-tagcacagtgaa-gattt-ctcta---
-gttatat-cg---t---------tta-agtcg-ttt-gatatgcagtgacatgcagtca
aatatttggc--------------------------------------------------
------------------------------------------------------------
------------------------------------------------------------
------------------------------------------------------------
[truncated: 719,813 more chars]
