# Supplementary material for: Zebrafish transposable elements show extensive diversification in age, genomic distribution, and developmental expression
Source: Genome Res. 2022 Jul;32(7):1408–23. doi: 10.1101/gr.275655.121 (PMC9341512; doi:10.1101/gr.275655.121)
Supplement: Supplemental Material [file supp_gr.275655.121_Supplementary_data_2.tar.gz › supp-data-2/TDR8D.mafft.fa]

>TDR8D|11180
------------------------------------------------------------
------------------------------------------------------------
------------------------------------------------------------
-cagagaatgggcttgtgttcttgtagagtgcggtcttgccagctgtcctcgg-aagaac
gaactcaggagaccgcgagggcagagaatgcgtcctttgagaaatgggatgctgc----g
t-t-c--------ttcctgatggtcatgtgaccttcacgcg-tt-tt-aaa-tgg-aaat
taatt-aaacattacagccttc-gtacaacg-a-tttattg----tt-t-ccc-cc-t--
-ctt---c-------a-a-ata-ta-ta-ctt---tgcat-a-aaaa-cat-tataaata
tactctgcacatta-taaat-aaa-aca-a-attt-taata-c-gaatttcatcaaaca-
aac-acaatt-a-atgtgtttattcctttattaagatgttca-t--gt-t-aatgtttac
c-t-tca-c-cgtttcattta-gggaaactcctgaggta-aa-taa-gtga-tat-ctct
gaac-tt-t-aat----aataaatc----ta---aat-aaaatgatgcgc-ttcc-ca-c
c--------tc-------c-------agtc-g-caatgacttctgggacttccagagcga
gttc-ggtgc--tcaagtctgca-tcggtgcgtcctcgatatcaagaacacatcc-ggg-
aa-gttt-cacgc-gtcctccgtacttg-cgg-tcttgagcattggaactgaacttaggc
a-g-ctgat-gatgacgt-ttca-cgagaacacgaggacgcaagaccgctgaagaacgca
tattgagaaaca------------------------------------------------
------------------------------------------------------------
------------------------------------------------------------
------------------------------
>TDR8D|11181
------------------------------------------------------------
------------------------------------------------------------
------------------------------------ggctgtttctcaattcc-aagaac
gcagagaatggacttgcgttcttgtagagtgcggtcttgccaggtgtcctcgg-aagaac
gaactcaggagaccgcgagggcagagaacgcgtcctttgagaaatgggatgctgc----g
t-t-c--------ttcctgatggtcatgtgaccttcacgcg-tt-tt-aaa-tgg-aaat
tattt-aaacattacagccttc-atacaacg-a-tttattg---ttt-c-ccc-cc-t--
-ctt---c-a-----a-a-ata-ta-ta-ctt---tgcat-a-aaaa-cat-tataaata
tactctgcacaata-taaat-aaa-act-a-attt-taata-c-gaatttcatcaaaca-
aaca-caatt-a-atgtgtttattcctttattaagatgttca-t--gt-t-aatgtttac
c-t-tca-c-cgtttcattta-gggaaactcctgaggta-aa-taa-gtaa-tat-ctct
gaac-tt-t-aat----aataaatc----ta---aat-aaaatgctgcgc-ttcc-ca-c
c--------tc-------c-------agtc-g-caatgacttctgggacttccagagcga
gttc-gctgt--tgaagtctgca-tcggtgagtcctcgatttcaagaacacatcc-ggg-
aa-gttt-cacgc-gttctccgtacttg-cgg-tcttgagtattggaactgaacttaggt
a-g-ctgat-gatgacgt-ttca-cgagaacacgaggacgcaagaccgctgaagaacgca
tattgagaaacagcc---------------------------------------------
------------------------------------------------------------
------------------------------------------------------------
------------------------------
>TDR8D|11182
------------------------------------------------------------
------------------------------------------------------------
------------------------------------ggctgtttctcaattcc-aagaac
gcagagaacggacttgcgttcttctggagagcggacttgccaggcatcctcgg-aaaaac
atactcagg----------------------ataccgcgagaaatgagacgctgc----g
t-t-c--------ttcctaatggtcacgtgaccttcacgcg-tt-tt-taa-tggtaaat
aattt-aaacattacagcattc-atacaacg-a-ttttttg---ttt-t-tcc-cc-t--
-ttt---c-a-----a-t-ata-ta-ta-cta---tgcat-a-aaga-ctt-tacaaata
tactctgtacaata-taaat-ata-aca-g-attt-taata-c-taatttcagcaaaca-
gac-accctt-a-atgtgtttattcctttattaagatgtcca-t--gg-t-gatgtttat
a-t-tca-c-catctcattta-gggaaactcctgaggta-aa-taa-ttta-aat-ctct
gaac-tt-t-aat----aataaatc----ta---aat-aaaatgcagcgc-ttcc-ca-c
c--------tc-------c-------agtc-c-caatgacttctgggacttccagagcga
gttc-ggtgc--tcaagtctgca-tcggtgcgtcctcgatatcaagaactcatcc-ggg-
aa-ttgt-cacac-atcctctgttcttg-tgg-tcttgagtattggaactgaactttggc
a-g-ctgat-gatgacgt-taca-cg--------aggacgcaagaccgatgaagaacgca
tattgagaaacagcc---------------------------------------------
------------------------------------------------------------
------------------------------------------------------------
------------------------------
>TDR8D|11183
------------------------------------------------------------
------------------------------------------------------------
------------------------------------------------------------
---------ggac---------------------t----c--------------------
--a----ggagaccgtgagaacagagaatgcattctgtgaaaaatgagatgctgt----g
--t-----------tcctgatggtcacatgaccatcacaca-ttatt--aa-cgggaaat
tattt--aacattacagcattc-atgcaggg-a-tttattg---ttg-t-ccc-cc-t--
-ttt-----a-------a-ata-ta-tat------tacataacaaaaacct-tacaaata
tactttgcacaata-c--ac--aacact-a-attt-taata-t-gaatttcagcaaaca-
agc-tccctt-a-atgcgtttttg--ccttttaagattttcg-t--gc-t-aatgtttac
t-t-t-a-c-cgtcttattta-gggaaactcctgag----a--taa-------at-ctct
gaac-tt-t-aat----attaaacc-----a---tat-aaa-tgctgcgc-ttcc-ca--
------------------c-------agtttatttatgacttctggaccttct---gcga
gttta---gc--tcaagtttgca-ttgatgcaccct--ctatcaacaacacatcc-agg-
aac-ttt-catgc-attctttgttcttg-cag-tcttgagttttggaactgaactttggc
a-g-ttgat-g-----------a-ctaggacacaaggacaatagatcactgaagaacgta
t--taagaaatggtc---------------------------------------------
------------------------------------------------------------
------------------------------------------------------------
------------------------------
>TDR8D|11184
------------------------------------------------------------
------------------------------------------------------------
------------------------------------ggctgtttctcaattcc-aaaaat
gcagaggacggacttgcgttcttgtggagaacgatcttgccaggtgtcctcgt-aagaac
gaactcggaagaccacgagaacagagaacgcatcctatgagacataagactgtgc----g
t-t-c--------ttcctgatggtcacatgacattcacaca-tt-tt-taa-tggaaaat
tatgt-aaatattacagcattc-atacaacg-a-tttattg---ttt-t-tcc-tc-t--
-ttt---c-a-----a-a-ata-ta-ta-ctc---tgc-a-c-aaaa-cat-tatgaata
tacgttgcacaata-taaat-aaa-aca-g-attt-taata-c-gaatctcagcaaata-
aac-tctgtt-a-atgtgtttattgctttattaagatgttat-t--gg-t-catgtttac
t-t-tta-c-tgttttatttc-ggaaaactcctgagcta-aa-taa-agta-tat-ctct
aaat-tt-t-aat----attaagtc----ta---tat-aaaatgttgcgc-ttca-ca-c
c--------tc-------t-------ggtt-g-caatgacttctgcgacttctgcgccga
gttt-g------------------------------------------------------
------------------------------------------------------------
------------------------------------------------------------
------------------------------------------------------------
------------------------------------------------------------
------------------------------------------------------------
------------------------------
>TDR8D|11185
------------------------------------------------------------
------------------------------------------------------------
------------------------------------ggctgtttctcaattcc-aagaac
gcagagaacggacttgcgttcttgtggagaccggtctagccaggtgtcctcgg-aagaac
gaactctggagaccgcgagggcagagaatgtgtcctttgagaaatgggatgcttt----g
t-t-c--------ttcctgatggtcatgtgaccttcacgcc-tt-tt-aaa-tgg-aaat
ttttt-aaacattacaacattc-atacaacg-a-tttattg---ttt-c-ccc-cc-t--
-ctt---c-a-----a-a-ata-ta-ta-ctt---tgcat-a-aaaa-cat-tataaata
tactctgcacaata-taaat-aaa-aca-a-attt-taata-c-gaatttcagcaaaca-
aaca-ccctt-a-atgtgtttattcctttattaagatgttca-t--gt-t-aatgtttac
t-t-tca-c-cgtttcattta-gggaaactcctgaggta-aa-taa-gtca-tat-ctct
gagc-tt-t-aat----aataaatc----ta---aat-aaaatgctgcgc-ttcc-ca-c
c--------tc-------c-------agtc-g-caatgacttctgggacttccagagcaa
gttc-ggtgc--tcaagtctgca-tcagtgcgtcctcgaaataaagaacacatcc-ggg-
aa-gttt-cacgc-gtcctccgtacttg-cgg-tcttgagtattggaactgaacttaggc
a-g-ctgat-gatgacgt-tgca-cgaga--------acgcaagaccgctgaagaacgca
tattgagaaacagcc---------------------------------------------
------------------------------------------------------------
------------------------------------------------------------
------------------------------
>TDR8D|11186
------------------------------------------------------------
------------------------------------------------------------
------------------------------------ggctgtttctcaattcc-aagaac
gcagagaacggacttgcattcttctagagaccggtcttgccaggtgtcctcag-aagaac
gaactcaggagaccacagggacagagaacgcgtcctttgagaaatgagatgctgc----g
t-t-c--------ttcctgatggtcacgtgaccttcacgaa-tt-tt-aaa-tggtaaat
tattt-aaccagtgcagcatt---cacaacg-a-tttactg---ttt-t-tcc-cc-t--
-tt-t--c-a-----a-a-ata-ta-ta-ctc---tgcat-a-aaaa-cat-tataaata
------------------------------------------------------------
------------------------------------------------------------
------------------------------------------------------------
---------------------------------------------ggcgc-ttcc-ca-c
c--------tc-------c-------agtc-g-caatgacttctgtcacttccagagcaa
gttc-ggtgc--tcaagtctgca-tcagtgcgtcctcgatatcaagaacacatcc-ggg-
aa-gttt-cacgt-gtcctccgtacttg-cgg-tcttgagtattggaactgaacttaggc
a-g-ctgat-gatgacgt-tgca-cgagaacacgaggacgcaagaccgatgaagaac-ca
aattgagaaacagcc---------------------------------------------
------------------------------------------------------------
------------------------------------------------------------
------------------------------
>TDR8D|11187
------------------------------------------------------------
------------------------------------------------------------
------------------------------------ggctgtttctcaattcc-aagaac
-----------------------acagagaccggtcttgccaagtgtcctcgg-aagaac
aaactcaggagaccacgagaacagagaacgcgtcctgtgagacatgagatgctgc----g
t-t-c--------ttcctgatggccatgtgaccttcacgca-tt-tt-aaa-tggaaaaa
tattt-gaactttacagcattc-atacaaca-a-tgtattg---ctt-t-tcc-cc-t--
-att---c-g-----a-a-ata-ta-ta-cta---tgctt-a-aaaa-cat-tatcaata
tacgttgcataata-taaat-aaa-atc-g-attt-taata-c-gaatttcagcaagta-
aag-aacctt-a-atgtatttattcctttattaagatgtcca-t--gg-t-gatgtatac
t-t-tca-t-cattttattta-gggaaactcctcaggta-aa-taa-atca-tgt-ctct
gaac-tt-t-aat----aataataa----ta---ata-ataatactgcgc-ttca-ca-c
c--------tc-------c-------agtc-c-caatgacttctgggacttctagagtga
gttc-ggtgc--tcaagtctgca-tcgatgcatcctcgatatcaagaacacatcg-ggg-
aa-gttt-cacgc-gttctctgttcttg-cgg-tcttgactattggaactgaactttggc
a-g-ctagt-aatgacgt-ta-------cacacaaggaagcaagactactaaagaacgca
tattgagaaacagcc---------------------------------------------
------------------------------------------------------------
------------------------------------------------------------
------------------------------
>TDR8D|11188
------------------------------------------------------------
------------------------------------------------------------
---------------------------------------tgt------------------
----a-----------------------------t-------------------------
--a-------------ga----a----------------a--------a--c--------
----c--------tt----------a-----------------------aa---------
tat-------att---gc-------aca----a---ta-----------------c----
-------------------------------------------aaa------t--aaa--
-a-----c-caa-----------------g--ttt--aata-c-aaatttcaccaaata-
aac-accttt-a-atgtgtttaggcctatattaagatgttca-t--gg-----tgtttac
t-t-tca-c-t-tctcattta-gggaaactccagagaca-aa-taa-gtt--tat-ctct
gaac-tt--aaat----aataaatc----ta---tattaaa-tgctgcac--tcc-ca-c
ctccttt-att-------c-------agcc-a-aaatgacgtctgggacttct-------
-----tg-gc---caagtctgca-tcgatgcatcct--ctatcaagaacatatcc-agg-
aac-ttc-cgtg---tcctctgttctta-tgg-ccttgagctttggaa-tgagctttagc
a-g-ttgat-gaagacgt-tgca-tgaggacac--------aaga---------------
-ac--ggaa---------------------------------------------------
------------------------------------------------------------
------------------------------------------------------------
------------------------------
>TDR8D|11189
------------------------------------------------------------
------------------------------------------------------------
------------------------------------------------------------
------------------------------------------------------------
------------------------------------------------------------
------------------------------------------------------------
------------------------------------------------------------
------------------------------------------------------------
--------------------------------------------------------tta-
aac-gt------------------------------------------------------
----------caccacactca---------------------------------------
------------------------------------------------------------
-----------------------------t-a-caatgatttattgtttttat---tt--
-------tgc--a-atatacaca-ctggaaaacccctgagataaataatatatct-ctg-
aac-tttacaggt-cctctccattcttg-cag-tcttgagttttggaactgaactttgac
a-g-ttgac-tatgatgt-taca-caagaaca----------------ctaaagatcata
tattgagaaacag-----------------------------------------------
------------------------------------------------------------
------------------------------------------------------------
------------------------------
>TDR8D|11190
------------------------------------------------------------
------------------------------------------------------------
------------------------------------ggctgtttctcaattcc-aagaac
gcagagaacggacttgcattcttgtggagaccggtcttgccaggtgtcctcgg-aagaac
gaactcaggagacggcgagggcagagaacgcatcctttgaaaaatgagatgtcgc----g
t-t-c--------ttcctgatggtcacatgaccttcacatg-tc-tt-aaa-tggtaaat
tattt-aaacagtgcagcattc-atacaacg-a-tttatgg---ttt-t-tcc-cc-t--
-ttt---c-a-----a-a-ata-ta-ta-ctt---tgcat-a-aaaa-cat-tataaata
tactctgcacaata-aaaat-aaa-aca-g-attt-taata-t-gaatttgagcaaa---
----actctt-a-atgtgtttattcctttattaag-------------------------
------------tttcatttatggaaactctttgagata-aa-taa-gtta-tat-ctct
gaac-tt-t-aat----aataaata----ta---aat-aaaatgttgcac-ttcc-ca-c
c--------tc-------c-------agtc-g-caatgacttctgggacctccagagtga
gttt-gatgc--tcaagtatgca-tcggtgcgtcctcaatatcaagaacacatcc-ggg-
aa-gttc--acgc-gtcctctgttcttg-cgg-tc--------ttgaactgaacttatgc
a-g-ctgat-gatgacgt-tgca-cgaggac-----------------------------
------------------------------------------------------------
------------------------------------------------------------
------------------------------------------------------------
------------------------------
>TDR8D|11191
------------------------------------------------------------
------------------------------------------------------------
------------------------------------ggctgtttctcaattcc-aagaac
gcagagaacggacttgcattcttgtagagaccgttcttgccaggtgtcctcgg-aagaac
gaactcagaagaccacgagggcagagaatgcgtcctttgagaaatgagatgctgc----g
t-t-c--------ttcctgatggtcatgtgaccttcacgcg-tt-tt-aaa-tag-aaat
tattt-aaacattacagcactc-atacaacg-a-tttattg---ttt-t-ccc-cc-t--
-ctt---c-a-----a-a-ata-ta-ta-ctt---tgcat-a-aaaa-cat-tatagata
tactctggacaata-taaat-aaa-aca-a-attt-taata-c-gaatttcaacaaaca-
aaca-ccctt-a-atgtttttatttctttattaagatattca-t--gt-c-aatgtttac
t-t-tca-c-cgtttcattta-gggaaactcctgaggta-aa-taa-gtga-tat-ctct
gaac-tt-t-aat----aataaatc----ta---aat-aaaatgctgcgc-ttcc-ca-c
c--------tc-------c-------agtc-g-caatgacttctgggacttccagagcga
gttc-ggtgc--tcaagtctgca-tcagtgcatccttgatatcaagatcacatcc-ggg-
aa-gttt-cacgt-gtcctccgtacttg-cgg-tcttgagtattggaactgaacttaggc
a-g-ctgat-gatgacgt-tgca-tgagaacacgaggacgcaagaccgctgaagaacgca
cattgagaaacagcc---------------------------------------------
------------------------------------------------------------
------------------------------------------------------------
------------------------------
>TDR8D|11192
------------------------------------------------------------
------------------------------------------------------------
------------------------------------ggctgtttctcaatgcc-aagaac
gcagagaacagacttgcgttcttgaggagttcggttttgccaggtgtcctcgg-aagaat
gaactcgggagaccgcgagaacagagaactcgtactgtgagaaacaagatgatgc----a
t-t-c--------ttctttatggtcacgagaccttcacggg-at-tt-aaa-tgg--att
ttttt-taacattacagtattc-at-caaca-a-tttattg---ttt-t-ccc-cc-t--
-ttt---a-c-----a-a-ata-ta-ta-cta---tgctt-a-aaat-cat-tataaata
tacgttgcacaaaa-taaat-aaa-aca-g-attt-taata-c-aaatttcagcaaaca-
aac-tccctt-a-atgtgtttattc-tttattaagatgtcca-t--gg-t-aatgtttac
a-t-tca-c-cgtctcattta-gggaaattcctgaggta-aa-taa-gtga-tat-ctct
gaac-tt-t-aat----aataaatc----tt---aat-aaaa------------a-ca-a
c--------cc-------t-------agtc-g-caatgacttctgggacttttagagcaa
gatt-ggtgt--tcaagtctgca-tcgatggatcctccatatcaagaacacattc-ggg-
aa-g-tt-caagc-gtcctctgttctag-cgg-tcttgagtattggaactgaactttggc
a-g-ctgat-gatgacgt-taca-caagaacacgaggacacaagattg------------
------------------------------------------------------------
------------------------------------------------------------
------------------------------------------------------------
------------------------------
>TDR8D|11193
------------------------------------------------------------
------------------------------------------------------------
------------------------------------ggctgtttctcaattcc-aagaat
gcagagaacggacttgcgttctcgtggagagtggtcttgccaggttaactcgg-aagaac
aaactaggaagaccgcaagaa-acagaacatgtccttcgagaaatgagatgctgc----a
t-t----------ttcctgataatcacatgaccttcacgca-tt-tt-taa---gaaaat
tattt--aac-ttacagcattc-atacaatg-a-ttttttg---ttt-t-tcc--c-t--
-ttt--gc-a-----a-a-ata-ta-tatttaacatgcac-a-aaaa-ccc-tacgaata
tactttgcgcaatag-aaat-aaa-aaa-a-attt-tatta-ct-aatgtcagcaaata-
aac-acc-tt-a-atgtgtttatgcccttattaag--ttttaatt----tgaatgtttac
t-t-tca-c-cgtctcattta-gggaaactcctgag----a--taa--------t-----
-aa--------------ag--ag-------g---tat-aaaatgctccgc-ttcc-ca-c
ctccttt-att-------c-------agac-a-caatgacttctgggacttctcgagcga
gttc-agtac--tccagtcggca-ttaatgcatcccc-atgtc---ttgatatc-gagg-
aa-gttt-cacac-gtcctccgttcttg-cag-ttttgagttttggaactgaacttcgac
g-g-tcgat-gatgacgt-taca-caag-----ga---cgcaagatctctgaagaacaca
tactgagaaacagcc---------------------------------------------
------------------------------------------------------------
------------------------------------------------------------
------------------------------
>TDR8D|11194
------------------------------------------------------------
------------------------------------------------------------
------------------------------------------------------------
------------------------------------------------------------
------------------------------------------------------------
------------------------------------------------------------
------------------------------------------------------------
------------------------------------------------------------
------------------------------------------------------------
------------------------------------------------------------
------------------------------------------------------------
------------------------------------t-agaatgctgtgc-ttcc-ca-c
cgccttt-att-------t-------agct-g-caatgacttttgggacttctcaagcga
gttt-tgttc--tctaatctgca-tcgatgcatcctcgatatcaaaaacgcataa-agg-
aac-ttt-catgc-gtcctcagttcttt-cgg-tcttgagttttggaactaaactttgat
g-g-ttgat-gatgacgt-taca-caagaacacaaggacgcaagaatgctgaagattgca
tattgagaagcagccg----------------------------aagggacttgtgttct
tgtgaagactgttcttgccaggttacctcggaagaacgaattcggggaacc--------a
cagagcacgtcctctgagaaatgagatgctgtgttcttcctgatcttcaagtattttaaa
ggagaatataattcatacaacaataatgtt
>TDR8D|11195
------------------------------------------------------------
------------------------------------------------------------
------------------------------------ggctgtttctcaattcc-------
---aagaacggacttgtgttcttgtggagaccggtcttgccaggtgtcctcgg-aagaac
gaactcaggagaccgcgagggcagagaacgtgtcctttgagaattgagatgctgc----g
t-t-c--------ttcctgatggtcacatgacctttacgtg-tt-tt-aaa-tggtaaat
tattt-aaacattacagccttc-atacaacg-a-tttattg---ttt-t-tcc-cc-t--
-ttt---c-a-----a-a-ata-ta-ta-ctt---tgcat-a-aaaa-aat-tataaata
tatgttgcacaata-taaat-aaa-tta-g-attt-taata-c-gaatttcagcaaaca-
aac-accctt-a-atgtgtttattcctttattaacatgtcca-t--gg-t-aatgtttac
t-t-tca-t-cgtttcattta-gggaaactcctgaggta-aa-taa-gtca-tat-ctat
gaac-tt-t-aat----aataaatc----ta---gat-aaaatgcagcgc-ttcc-ca-c
c--------tt-------c-------agtc-g-caatgacttctgggacatccagagcaa
gttc-ggtgc--tcaagtctgca-tcggtgcgtcctcgatatcaagaacacatcc-agg-
aa-gttt-tacgc-gtcccctgtacttg-cgg-tcttgagtattggaactgatcttaggc
a-g-atgat-gatgacgt-ttca-cgagaacacgaggacgcaagactgctgaagaacgca
tattgagaaacagc----------------------------------------------
------------------------------------------------------------
------------------------------------------------------------
------------------------------
>TDR8D|11196
------------------------------------------------------------
------------------------------------------------------------
------------------------------------ggctgtttctcaatttc-actaac
gcagagaacggactcttgttcttgtgtagaccagtcttgctaagttac------------
---ctctgaagatcacgaaaacagagaacgagtcctgtgagaaatttgatgctgcgctgg
t-t-c--------ttcctgatggtcacatgaccttcacatg-tt-tt-taattgaaaatt
atttc-aattatttaaaaaat-----------a-tttagcg---ttt---tcc-cc-c--
-t-----------------------------a---tgcat-a-aaga-cat-tataaata
tacgttgcacaata-aaaat-gaa-aca-g-attt-taata-c-aaatttcagcaaata-
aga-gttcttga-agataaagatgcctttattaagattttca-t--gt-t-aatgtttac
t-t-tca-c-cgtctcattta-gggaaactcctgagata-aa-taa-gtta-tat-ttct
gagc-gt-t-aat----attaaaca----gg---tat-agaatgctgtgc-ttct-ga-c
ctccttt-att-------c-------agcc-a-caatgacttctgggatttctcgagtga
gttttg--ac--ttaagtctgta-tctatgcgtccttgatttcaagaacacatcc-gca-
aac-ttt-catgt-gtcctctgttctc--cgg-tcttgagttttggaactgaaatttggc
a-g-ttgat-gctgatgt-tatg-tgagaacatgaggacgc----------gagaaagaa
tattgagaaacagcc---------------------------------------------
------------------------------------------------------------
------------------------------------------------------------
------------------------------
>TDR8D|11197
------------------------------------------------------------
------------------------------------------------------------
------------------------------------------------------------
------------------------------------------------------------
------------------------------------------------------------
------------------------------------------------------------
------------------------------------------------------------
------------------------------------------------------------
------------------------------------------------------------
------------------------------------------------------------
------------------------------------------------------------
------------------------------------------------------------
------------------------------------------------------------
----------------------------------------------------------g-
aa-cttt-taccc-atcctccgttcttg-cgg-tcttcatttttggaactgaactttgga
g-g-ttgat-gatgacgt-taca-cgagaacaca--------aaatcgcagaagaacaca
tattgagaaacagcc---------------------------------------------
------------------------------------------------------------
------------------------------------------------------------
------------------------------
>TDR8D|11198
------------------------------------------------------------
------------------------------------------------------------
---------------------------------------tgtttctcaatacc-aataat
gcagag-acagactcgctttctaatggagactggtcttgtcaagttatcccag-aagaac
aaacccagaggagtgccagaac--------------------------------------
------------------------------------------------------------
------------------------------------------------------------
------------------------------------------------------------
------------------------------------------------------------
------------------------------------------------------------
------------------------------------------------------------
--------------------------------------------------ac--------
------------------------------------------------------------
--------------------------------------------agaacgcatcc-----
------------------------------------------------------------
------------------------------------------------------------
-tctgagaaa--------------------------------------------------
------------------------------------------------------------
------------------------------------------------------------
------------------------------
>TDR8D|11199
------------------------------------------------------------
------------------------------------------------------------
--------------------------------------------------------gaac
gcaa-----gaacttgcgttcttgtggagaccggtcctgccaggtgtcctcag-aagaac
gaac-------------t----c----aaaagaccgctcaggggactcatg-gg------
---------------cctgatggtcacatgaccttcacgca-tg-gt-aaa-ta------
---tt-aaacagtgcagcattc-atacaacg-g-tttattg---ttt---ttc-cc-t--
-tttt--caa--------aata-ta-ta-aga---tgcat-a-aaaa---t-t-taaata
cactctgcacaata-taatt--aataat-a-aatt-------------------------
------------------------------------------------------------
------------------------------------------------------------
------------------------------------------------------------
------------------------------------------------------------
------------------------------------------------------------
------------------------------------------------------------
------------------------------------------------------------
------------------------------------------------------------
------------------------------------------------------------
------------------------------------------------------------
------------------------------
>TDR8D|11200
------------------------------------------------------------
------------------------------------------------------------
------------------------------------------------------------
------------------------------------------------------------
------------------------------------------------------------
------------------------------------------------------------
------------------------------------------------------------
------------------------------------------------------------
--------------------------------------------gaatttcagcaaata-
aac-actcct-a-ttgtgcttatgcctttacaaagattttct-t--gt-t-aatttttac
t-t-tca-g-ggtctcattag-gggaaactcttgagaca-a-------------------
------------------------------------------------------------
------------------------------------------------------------
------------------------------------------------------------
------------------------------------------------------------
------------------------------------------------------------
------------------------------------------------------------
------------------------------------------------------------
------------------------------------------------------------
------------------------------
>TDR8D|11201
------------------------------------------------------------
------------------------------------------------------------
------------------------------------ggctgtttctcaattcc-aagaat
gcagagaatgcacttgc-tttctgttgacagcggtcctgccaggttacttcgg-aggaac
gaactctggagaccgc-agaacacagaacgcgtcctgtgaaaaatgagattctac----g
t-t-c--------ttcctgatggtcacatgatcttcatg---t------a------aaat
tattt-aaac-ttacagcattc-at--a-cg-a-tttatag---ttt-t-ttcacc-t--
-ttt---c-a--------tgta-ta-ta-aca---tgcac---aaaa--------aaata
tacgttgcacaata-caatt--aa-aca-gaat----aata-t-ggatttcagcaaata-
a---actctt-a-acatgtttaaccctttattaagattttca-t--gt-t-aatgtttac
t-t-tca-c-cgtctcattta-gg-aaactcctgagata-aa-tca-gtta-tat-ctct
gaac-tt-t-aata---aacaaa-------a-gttat-aaaatgctgtgc--ttc-aagc
ctccttt-ttt-------c-------agcc-g-caatgacttatgggacttctcaagtga
gttt---tgc--tcatttctgct-tca-tgcttcct-gataccagcgacacatc--ggg-
aac-ttt-cacgc-a-------tt-----------ctgagttttggaactgaactttgac
a-gtttgat-gattatgt-taca-caagaacat--------aagatcgctgaagaacacc
tattgagaaacaccc---------------------------------------------
------------------------------------------------------------
------------------------------------------------------------
------------------------------
>TDR8D|11202
------------------------------------------------------------
------------------------------------------------------------
------------------------------------------------------------
------------------------------------------------------------
------------------------------------------------------------
------------------------------------------------------------
------------------------------------------------------------
------------------------------------------------------------
------------------------------------------------------------
------------------------------------------------------------
------------------------------------------------------------
------------------------------------------------------------
------------------------------------------------------------
---------------------------------------tatcaagaatacattc-gag-
aa-gttt-cacgc-gtcctctgtttttg-cag-tcttaagtattggaactgaacttttgt
a-g-ctgat-gatgacgt-taca-cgagaacacaaggacgcaagaccgctgaagaacgcc
tatagagaaacagcc---------------------------------------------
------------------------------------------------------------
------------------------------------------------------------
------------------------------
>TDR8D|11203
------------------------------------------------------------
------------------------------------------------------------
-------------------------------------------ttt--------a-----
------aa----c----------------------attac--------------------
--a--------------g---c-----at---tcattta------------ttg-----a
--t----------tt-ct-----tcttacg--cttttcaaa--t-----a--t---ata-
tattt-atata-------atgt-atataa--ta-ttta----------t-------at--
---------a--------tata-ta-ta-------tatat---aata---tatat--ata
ta---t--ataata-tatat--at-ata----tta-taaca-t-ga----c---aaa---
aac-attcttt--atgagtttatgtctttattaagattttca-t--gg-t-aatgtttac
t-t-tca-c-cttctctttta-gagaaactcctgagaca-aa-taa-gtca-tgt-ctct
gaac-tt-t-agt----aataaatc----ta---tat-taaatgctgcac-ttcc-ca-c
ttccttt-att-------c-------agtc-g-caatgacttttgagacttttagagcta
gttc-gttgc--tcaagtc---------tgcatcctcaatactatgaacacatct-agg-
gaa-ttt-cacgg-gtcctcaattcttg-ctg-tcttgagtcttggtactaaactttggc
a-g-tcaat-gatgacgt-tact-cgagaacacgaggacgcaagaactgtgaaaaatgca
tattgagaaacagcc---------------------------------------------
------------------------------------------------------------
------------------------------------------------------------
------------------------------
>TDR8D|11204
------------------------------------------------------------
------------------------------------------------------------
------------------------------------ggctgtttctcaattcc-aaaaaa
gcagagaatgcacttgcgttcttgtgaagaccggttttgccaggtcacctcag-aagagt
ggtctcaggagaccacgagaacagagaacgtgtcctatgagaaatgagatgc--------
------------------------------------------------------------
------------------------------------------------------------
------------------------------------------------------------
------------------------------------------------------------
------------------------------------------------------------
------------------------------------------------------------
------------------------------------------------------------
------------------------------------------------------------
------------------------------------------------------------
------------------------------------------------------------
------------------------------------------------------------
------------------------------------------------------------
------------------------------------------------------------
------------------------------------------------------------
------------------------------
>TDR8D|11205
----------------------------------------------------catctagg
aactttttatggtcttcactattagaactgaactttggtggttgatgatgacacgagaac
acaaggaagc--aagacagcatattgagaaacagtcggcggtttctaaattgc-aggaac
ggtgagaacggacttgcgttcttgtgaggaccagtcttttcaggttaccttgg-aagaag
aaactc-gaagaccacgagaacacagaactcatttt-----taattaaatatt-------
t-t-t--------ttcccgttgtcaatat-------------------------------
------------------------------------------------------------
------------------------------------------------------------
--------ctcaca-tgtac-aaa-aac-c-ttac-aaatt-t-actttgcacaataga-
aat-a----a-a-acatgtttaaacttttattaaaatgttc-at--gt-t-aatgtttac
t-t-tca-ctcatcttactga-ggaaaactcctgagata-aa-tta-gtt-ataa-ctct
ga-c-tt-t-aat----aacacact----gg---tat-aaaatgatgc--ctttc-caac
tccttta-tgc---------------aacc-c-ctatgacttctgtgaattctcgagcga
gttt-tgcac--tcaagtctgc-atcgatgcatcttcgatatcaaaaaca----------
------------------------------------------------------------
------------------------------------------------------------
------------------------------------------------------------
------------------------------------------------------------
------------------------------------------------------------
------------------------------
>TDR8D|11206
------------------------------------------------------------
------------------------------------------------------------
------------------------------------ggctggttctcaattcc-aagaac
gcagaaaacagacttgtgttgttgtggagaccggtcttgccaggtgtcctcgg-aggaac
gaacacgagagact-----gagagagaacgcgtcctttgagaaatgagatgctgc----g
t-t-c--------ttcctgatggtcacgtgaccttcacgtg-tt-tt-taa-tggtaaac
aattt-aaacattacagcattc-atacaatg-a-tttattg---ttt-tactc-ct-t--
-ttt---t-a-----c-a-ata-ta-ta-cta---tgcat-a-aaga-ctt-tacaaata
tacgttgcaaaata-taaat-aaa-aca-a-attt-taata-c-gaatttcagcaaaca-
aac-accctt-a-atgtgtttattcctttattaagatgtcca-t--tg-t-gatgtttat
a-t-tga-c-cgtttcattta-gggaaactcctgagaca-aa-taa-ttta-tat-ctct
gaac-tt-t-aat----aataaatc----ta---aat-aaaacgcagcgc-ttcc-ca-c
c--------tc-------c-------agtc-g-caatgacttctgggacttctagagcga
gatt-tgtgc--ttaagtctgca-tcattgcgtcctcgatatcatgaacacatct-ggg-
aa-gttt-cacgc-gtcctccgaacttg-cgg-tcatgcgtattggaactaaactttagc
a-g-ctgat-gatgaggt-taca-cgaaaacacgaggacgcaagaccactgaataacata
tattgagaaacagcc---------------------------------------------
------------------------------------------------------------
------------------------------------------------------------
------------------------------
>TDR8D|11207
------------------------------------------------------------
------------------------------------------------------------
------------------------------------ggctgtttctcaattcc-aagaac
gcagagaacggacttgtgttcttgtggagaccggtcttgccaggtgtcctcgg-aagaac
gaactcaggagaccgcgagggcagagaacgcgtcctttgagaaatgggatgctgc----g
t-t-c--------ttcctgatggtcacaagaccttcacgcg-tt-tt-aaa-tgg-aaat
tattt-aaacattacagcactc-atacaacg-a-tttattg---ttg-t-ccc-cc-t--
-ttt---t-a-----a-a-ata-ta-ta-ctt---tgcat-g-aaaa-cat-tataaata
tactctgcacaata-taaat-aaa-aca-c-attt-taata-c-gattttcagcaaaca-
aaca-ccctt-a-atgtgtttattcctttattaagatattca-t--gt-t-aatgtttac
t-t-tca-c-cgtttcattta-gggaaactcctgaggta-aa-taa-gtga-tat-ctct
gaac-tt-t-aat----aataaatc----ta---aat-aaaatgctgcgc-ttcc-ca-c
c--------tc-------c-------agtc-g-caatgacttctgggacttccagagcaa
gttc-agtgc--tcaagtctgca-tcagtgcgtcctcgatatcaagatcacatct-ggg-
aa-gttt-cacgc-gtcctccgtacttg-cgg-tcttgagtattggaactgaatttaggc
a-g-ctgat-gatgacgt-tgca-cgagaacacgaggacgcaagaccgctgaagaacgca
tattgagaaacagcc---------------------------------------------
------------------------------------------------------------
------------------------------------------------------------
------------------------------
>TDR8D|11208
------------------------------------------------------------
------------------------------------------------------------
------------------------------------------------------------
------------------------------------------------------------
------------------------------------------------------------
------------------------------accctcacgca-tc-tt-taa-ctaaaaat
tattt-aaacattacagcattc-gtacaatg-a-tttactg---ttt-t-ccc-tc-t--
-ttt---c-a-----c-a-ata-ta-ta-cta---tgcac-a-aaga-ctt-tacaaata
tactttgcacaata-caaat-aaa-act-g-attt-taata-c-gaatctcaacaaata-
aac-acaatt-a-atgtgttgaggactttattaaaactttca-t--gg-t-atcatttac
------------tctcactta-gggaaactcctaaggta-aa-taa-gtta-tat-ctct
gaac-tt-t-aat----aataattc----tt---tat-aaaatgctgtg-----------
------------------------------------------------------------
------------------------------------------------------------
------------------------------------------------------------
------------------------------------------------------------
------------------------------------------------------------
------------------------------------------------------------
------------------------------------------------------------
------------------------------
>TDR8D|11209
------------------------------------------------------------
------------------------------------------------------------
------------------------------------ggctgtttctcaaatcc-aagaac
gcagagaacggacttgtgttcttgtggagactggtcttgccaggtgtcctcgg-aagaac
gaactcaggagaccgcgagggcagagaacgcgtcctttgagaaatgggatgctgc----g
t-t-c--------ttcctgatggtcacatgaccttcacgtg-tt-tt-aaa-tggtaaat
tattt-aaacattacagccttc-atacaacg-a-tttattg---ttt-t-tcc-cc-t--
-ttt---c-a-----a-a-ata-ta-ta-ctt---tgcat-a-aaaa-cat-tataaata
taaattgcacaata-taaat-aaa-aca-g-attt-taaaa-c-aaattttagcaaaca-
aac-accctt-a-atgagtgtattcctttattaagatgtcca-t--gg-t-aatatttac
t-t-tca-c-cgtttcattta-gggaaactcctgaggta-aa-taa-gtga-tat-ctct
gaac-tt-t-aat----aataaatc----ta---aat-aaaatgctgctc-ttta-ca-c
c--------tc-------c-------aatc-g-caatgacttctgagacttccagagcgt
gttc-ggtgc--tcaagtctgca-tcgttgcgtcctcgatatcaagatcacatcc-ggg-
aa-gttt-cacgc-atcctccgtacttg-tgg-tcttgagtattggaactgaacttaggc
a-g-ctgat-gatgacgt-tgca-cgagaacactaggacgcaagagcgctgaagaacaca
tattgagaaacggcc---------------------------------------------
------------------------------------------------------------
------------------------------------------------------------
------------------------------
>TDR8D|11210
------------------------------------------------------------
------------------------------------------------------------
------------------------------------ggctgtttctcaattcc-aagaac
gcagagaacggacttgcgttcttgtggagaccggtcttgccaagtgtcctcgg-aagaac
gaactcaggagaccgcgagggcagagaatgcgtcctttgagaaatgggatgctgc----g
t-t-c--------ttcctgatggtcatgtgaccttcacgtg-tt-tt-aaa-tgg-aaat
tattt-aaacattacagcactc-atacaaca-a-tttattg---ttt-c-ccc-cc-t--
-ctt---c-a-----a-a-ata-ta-ta-ctt---tgcat-a-aaaa--at-tataaata
aactctgcacaata-taaat-aaa-aca-c-attt-taata-c-gaatttcagcaaaca-
aaca-tcctt-a-atgtgtttattcctttattaagatattca-t--gt-t-aatgtttac
t-t-tca-c-cgtttcattta-gggaaactcctgaggta-aa-taa-gtga-taa-ctca
gaac-tt-t-aat----aataaatc----ta---aat-aaaatgctgcac-ttcc-ca-c
c--------tc-------c-------agtc-a-caatgacttctgggacttccagagtga
gttc-tgtgc--tcaagtctgca-tcagtgcgtcctcgatatcaagatcacatcc-agg-
aa-gttt-cacgc-gtcctccctacttg-cgg-tcttgagtattggaactgaacttaggc
a-g-ctgat-gatgacat-tgca-cgagaacacgaggacgcaagaccgctgaagaacgca
tattgagtaacagcc---------------------------------------------
------------------------------------------------------------
------------------------------------------------------------
------------------------------
>TDR8D|11211
------------------------------------------------------------
------------------------------------------------------------
--------------------------------------ctgtttctgaattcc-aagaac
gcagagaacggacttgtgttcttgtggagaccggtcttgccaggtgtcctcgg-aagaac
gaactcagaa---------------------ctcctttgagaattgagatgctgc----g
t-t-c--------tttctgatggtcacatgaccttcacgtg-tt-tt-aaa-tggtaaat
tattt-aaacattacagccttc-atacaacg-a-tttattg---ttt-t-tcc-cc-t--
-ttt---c-a-----a-a-ata-ta-ta-ctt---tgcat-a-aaaa-cat-tataaata
tatgttgcacaata-taaat-aaa-aca-g-attt-taata-c-aaatttcagcaaaca-
aag-accctt-a-atgtgtttattcctttattaagttgtcca-t--gg-t-aatgtttac
t-t-tca-c-catttcattta-gggaaactcctgaggtaa----------a-tat-ctat
gaac-tt-t-aat----aagtaatc----ta---gat-aaaatgctgcgc-ttcc-ca-c
c--------tc-------c-------agtc-g-caatgacttctgggacttccagagcga
gttc-ggtgt--ttaagtctgca-tcggtgagtcctcgatatcaagaacacatcc-agg-
aa-gttt-cacgc-gtcctccgtacttg-cgg-tcttgagtattggaattgaacttaggc
a-g-ctgat-gatgacgt-ttca-cgagaacacgaggacgcaagaccgctgaagaacgca
tattgagaaacagcc---------------------------------------------
------------------------------------------------------------
------------------------------------------------------------
------------------------------
>TDR8D|11212
------------------------------------------------------------
------------------------------------------------------------
------------------------------------ggctttttctcaattcc-aagaat
gcacagaatggacttacgttctcgtgaagagaggtcttgccaggttaccttgg-aacaac
gaatctgagaatccaggagaacacaaaactcatcctgtgagaaaagagatgctgc----g
t-t-g--------ttgctgattataacatgaccttcacata-tt-tt-taa-cggaaaat
tattt-aaaaattacagcattc-atacaatc-a-tttattg---ttt-t-ctc-ct-t--
-ttca----aaa-------ata-ta-ta----acatccac-a-aaaa-cct-tacaaata
tatgttgcacaata-caaat-aaa-aca-g-attt-tatta-t-aaattccagcaaata-
agc-accctt-a-atgtgtttaagcctttattgagattttca-t--gt-t-attgttcac
t-a-tca-ac-atctcattta-ggaaaactagtgagata-tagtaaagtta-tat-ctct
gaac-tt-t-aat----aataaaca-------gttat-agaatgctgcgc-ttcc-ca-c
c--------tc-------cttcccccaata-a-caatgacttctgggactt------tga
gttt-tgcgc--tcaagtctgca-tcggtggatgctcgaaatcaagaacacattc-aga-
aa-cttt-cacgc-atactctgtttttg-cgg-tcttgagctttggaagtaaactttgaa
g-g-ttgat-gataacat-taca-cgtgaacacagatgca------------agaacgca
tattgagaaa--------------------------------------------------
------------------------------------------------------------
------------------------------------------------------------
------------------------------
>TDR8D|11213
------------------------------------------------------------
------------------------------------------------------------
------------------------------------------------------------
------------------------------------------------------------
--------gagatcacgagaacagtgaatgtgtcctgtgacaaatgagatgctac----a
t-tgc---------tcttgatggtcatgtgaccctcatgcg--t-tt-taa-tgtaaaat
tatgt-aaaaatgacagcattt-gtacaatg-a-tttattg---ttc-t-ttt-cc-t--
-ttt---------------------caa-------tgtat-a-aaga-cct-tacaaata
tactttaaataata-taaat-aaa-aca-g-attt-taata-t-taatttcagcaaata-
aac-accctc-a-atgtctttatgcctctattaagtttttcg-t-g---ttaatgtttac
t-t-tta-c-c-gttcattta-cagga---------------------------------
-aac-tt-g-aataataaatagata----ta---cag-tatatgctgcac-ttta-aa-c
ctccttt-att-------c-------agtc-g-caacaacttctatgacttctagagcaa
gtac-tgcgc--ttaagtctgca-ttaatgcatcatcgatgtcaggaacacatca-gag-
ttc-tgt-catgg-gtcctccgttcctg-tg-ctcttgagttttggaactgaactttggc
c-g-ttgat-gatgacgt-taca-tgaaaaaacaaggacacaagattgcttaagaa--ca
cattgagaaacagtc---------------------------------------------
------------------------------------------------------------
------------------------------------------------------------
------------------------------
>TDR8D|11214
------------------------------------------------------------
------------------------------------------------------------
------------------------------------ggctgtttctcaattca-aagaat
gcagagaacagacttgtgttcttgtggagaccggtcttgccgggtgtcctctg-aagaac
gaacttaggagaccgcgagggcagagaacgcgtcctttgaaaattgaaatgctgc----g
t-t-c--------ttcctgatggtcacatggccttcatgtg-tt-tt-aaa-tggtaaat
tattt-aaactttacagccttc-atacaacg-a-tttattg---ttt-t-tcc-cc-t--
-ttt---c-a-----a-a-ata-ta-ta-cta---tgcat-a-aaaa-cat-tataaata
tatgttgcacaata-taaat-aaa-aca-g-tttt-taata-c-gaatttcagcaaaca-
aac-accctc-a-atgtgtttattcctttattaagatgtcca-t--gg-t-aatgtttat
a-t-tca-c-cgtttcattta-gggaaactcctgaggta-aa-taa-gtta-aat-ctct
aaac-tt-t-aat----aataaatc----ta---aat-aaaatgcagccc-ttcc-ca-c
c--------tc-------c-------agtc-g-caatgacttctgggacttccagagcga
gttc-ggtgc--tcaagtctgca-tcgttgcgtcctcgatatcaagattacatcc-ggg-
aa-gttt-cacgc-gtcctccgtacttg-cgg-tcttgagtattggaactgaacttaggc
a-g-ctgtt-gatgacgt-tgca-cgagaacacgaggatgcaagacagctgaagaacgca
tattgagaaacagc----------------------------------------------
------------------------------------------------------------
------------------------------------------------------------
------------------------------
>TDR8D|11215
------------------------------------------------------------
------------------------------------------------------------
-------------------------------------gccctttcccaatt---------
-ccaagaatgga-gtgtgtccctgtgaagac--------c--------------------
---------------------------------------ag-----------t-------
----c---------t-------------tg----tc-------------ag---ga----
--t-------g---------------c-------ttta--g-------------------
-------------------------------------------aag-----------a--
-a---tg---aat--t-----aaa-----g-g------aca-g--g-----agga--ca-
--c--------aga---------------------a---c--------------------
------a-c--atct--tttg---g-aa---ctgag----a-------------t-----
-------------------------------------------gttgcac--t---ca--
---------tc----------------------------ctt-------tt---------
---------------------------a---------g---tc------ac--ct-----
aac---t--------tcc-----------------ctg----tt-----tgaa-------
-----------acg------ac--------------------------------aa----
-att--------------------------------------------------------
------------------------------------------------------------
------------------------------------------------------------
------------------------------
>TDR8D|11216
------------------------------------------------------------
------------------------------------------------------------
------------------------------------------ttctcaattcc-aagaat
acagagaacagacttgcgttcttgtgaagactggcgctgccagatcacctcag-aagaac
aaacttgg------------------------------gagaaatgagatgctgc----g
t-t-c--------tactagatggtcacatga------tgaa-tt-tt-taa-cggaaaat
tattt-aaacattactgcattc-atacaa-----ttttttg---ttt-t-tcc-cc--ct
-ttt---c-a-----a-t-ata-----a-aca---tgcac-a-aaaa-cct-tacaaata
tagtttacacaata-caaat-aaa-aca-c-attt-taata-c-caatttcagcaaata-
aac-gccctt-a-a----------------------------------------------
------------------------------------------------------------
------------------------------------------------------------
------------------------------------------------------------
------------------------------------------------------------
------------------------------------------------------------
------------------------------------------------------------
------------------------------------------------------------
------------------------------------------------------------
------------------------------------------------------------
------------------------------
>TDR8D|11217
------------------------------------------------------------
------------------------------------------------------------
------------------------------------ggctgtttctcaattcc-aagaat
gcagagaacggacttgtgttcttgtggagaccagtcttgataggtgtccttgg-aagaac
taactcaggagagcgtgagggcagagaacgtgtcttctgggaaatgagatgttgc----a
t-t-c--------ttcctgatggtcacatgaccttcacgcg-t--tt-aaa-tggtaaat
tattt-aaacattatagcattc-atacaatg-a-tgta--c---ttt-t-tcc-cc-t--
-ttt---c-a-----a-a-ata-ta-ta-ctc---tgcat-a-aaaa--at-tataaata
tacattgcacaata-tagat-aaa-aca-g-attt-taata-c-gaatttcagcaaaca-
aac-actctt-a-atgtgtttattcctttattaagatgttca-t--gg-t-aatgtttac
t-t-tca-c-cttttccttta-gggaaactcctgaggta-aa-taa-gtga-tat-ctct
aaac-tt-t-aat----aataaatc----ta---aat-aaaatgctgcgc-ttgc-ct-c
c--------tc-------c-------agtc-a-caatgacttctgggacttccagagcga
gttt-ggtgc--tcaagtctgca-tcggtgcgtcctcgatatcaagatcaaatct-ggg-
aa-gctt-catgg-gtcctctg----------ttcttgagtattgaaactgaactttggc
a-g-ctgat-gatgacat-taca-cgagaacacgaggacgcaagaccactgaggaacgca
tattgagaaacagcc---------------------------------------------
------------------------------------------------------------
------------------------------------------------------------
------------------------------
>TDR8D|11218
------------------------------------------------------------
------------------------------------------------------------
------------------------------------------------------------
------------------------------------------------------------
------------------------------------------aatggagtg---------
------------------------------------------------------------
------------------------------------------------------------
------------------------------------------------------------
------------------------------------------------------------
------------------------------------------------------------
------------------------------------------------------------
------------------------------------------------gc-ttcc-ca--
------c-ctt-------c-------agtc-g-caatgacttctgggacttctagaatga
gttt-ggagc--tcaagtctgca-tcgatgcatcatcgataccaagaacacatcc-agg-
aa-cttt-catgc-accctccgttcttg-cgg-tcttgatttttggaactgaacttaggc
a-a-ttgat-gatgacgt-taca-tgtgaacatgaggatgcaagatttctgaagaatgta
cattgagaaacagcc---------------------------------------------
------------------------------------------------------------
------------------------------------------------------------
------------------------------
>TDR8D|11219
------------------------------------------------------------
------------------------------------------------------------
------------------------------------ggctgttttttaattcc-aagaac
gcagaaaatggacttgtgttcttgtaaacagtggtcttaccaagtcacctcgg-aagaac
g-----------------------------catcctgtgagaaatgagattctgc----g
t-t-c--------ttcctgatggtcacgtgactttcacgca-tg-tt-taa-cctaaaat
tattt-aaaccttgcatcattc-atacaaca-a-tttattg---ttt-t-tcc-cc-t--
-ttt---c-a-----c-a-ata-ta-ta-ctc---tccat-a-aaga-ctt-tacaaata
tactttccacaata-cgaat-aaa-ac----attt-taata-t-gaatttcagcaaata-
aac--acatt-a-atgtgtttatgcctttattaagattttca-t--gg-t-aatgtttac
t-t-tca-c-agtctcattta-aggaaactccttaggta-aa-taa-gtta-ta------
------------------------------------------------------------
------------------------------------------------------------
------------------------------------------------------------
------------------------------------------------------------
------------------------------------------------------------
------------------------------------------------------------
------------------------------------------------------------
------------------------------------------------------------
------------------------------
>TDR8D|11220
------------------------------------------------------------
------------------------------------------------------------
------------------------------------ggctgtttctcaattcc-aagaaa
gcagagaatggacttgcgttcctgtggagaccgatcttgccaggtcacctcgg-aagaac
gaacctgggagaccacaagaacagagaacacgtcctgtgagaaatgagatgctgc----g
t-t-c--------ttcctaatcgtcacatgaccctcacgca-tt-ttaaac-tgaaaaat
tattt-aaacattacagcattc-atacaatg-a-tttattg---ttt-t-ctc-cc-t--
-ttt---c-a-----c-a-ata-ca-ta-cta---tgcat-a-aaga-ctt-tacaaata
tacgctgcactata-caaat-aaa-aca----------gtt-t-ttttttcagcaaata-
a-acaccctt-t-atgtgttgattcctttattaagattttca-t--gg-g-gatg--ttc
t-t-tca-c-cgtatt----a-gggaaactcctgagata-aa-taa-gtta-tat-cttt
gaac-tt-t-aat----aataaacc----ta---tgt-aaaatgctgctc-ttgc-ca-c
c--------tc-------c-------agtc-g-caat---------gatgtcttgagtga
gttc-gatgc--tcaagtctgtg-tcggtgtgtcctcgatatcaagaacacatcc-ggg-
aa-cttt-cacct-gtcatccattcttg-cgg-tcttgagttttggaactgaactttagc
a-g-ttgat-gattacac-a------agaacacgaggatgcaacatcgctgaagatcac-
-attgataaacagcc---------------------------------------------
------------------------------------------------------------
------------------------------------------------------------
------------------------------
>TDR8D|11221
------------------------------------------------------------
------------------------------------------------------------
------------------------------------------------------------
------------------------------------------------------------
------------------------------------------------------------
------------------------------------------------------------
------------------------------------------------------------
------------------------------------------------------------
---------------------------------------------------aaaaaaaa-
aa-----cct--ta-atgtttatgcctttattaagattttca-t--gg-tg-atgtttac
t-t-tca-c-tgtctctttta-gggaaactcctgagata-aa-taa-ggta-tat-ctcc
aaac-tt-t-aaa----aataaatc----ta---tat-aaaatgccatgc-ttcc-ca-c
c--------tt-------ctttattcagct-g-caatgacttctggaacttctagaggga
gtta-ggtgc--tcaagtctgca-tagatggatccaagatatcaagaacacatca-ggg-
aac-ttt-cgcaa-ggcctccattactg-cgg-tcatgagttttgggattgaactttggc
a-g-ttgat-gatgaaat-taca-tgggaacatgaggatacaaaaacactgtatcatgca
aattgagaaacagcc---------------------------------------------
------------------------------------------------------------
------------------------------------------------------------
------------------------------
>TDR8D|11222
------------------------------------------------------------
------------------------------------------------------------
------------------------------------ggctgtttctaaactcc-aataaa
gctgagaacaggcctgtaatcttgtgaa-----gtcttgaaaggtcacttaag-tagaac
caactcgggagaccgcaagaacaaagaacgcatcctgtgagaaatgagatgctgc----a
t-t-c--------ttcctgatggtcacgtaaccattgaaaa-tt-ac-------------
------------------tttc-atacaatg-a-tttactg---gtt-t-ccc-cc-t--
-ttt---c-a-------acatg-tt-ta-aca---tgcac-a-aaaa-cat-tacaaata
ta--atgcacaata-caaat-aaa-tc-tg-attt-ttata-c-aaatttcaacaaata-
aac-aacctt-a-ctgtgtttatgcctctattaagattttct-t--gtt---atgcatac
t-t-tta-c-cgatcca-------------------------------------------
------------------------------------------------------------
------------------------------------------------------------
------------------------------------------------------------
------------------------------------------------------------
------------------------------------------------------------
------------------------------------------------------------
------------------------------------------------------------
------------------------------------------------------------
------------------------------
>TDR8D|11223
------------------------------------------------------------
------------------------------------------------------------
-------------------------------------gctgtttctcaattcc-aagaac
gcatagaacagacttgtgttcttgtgaagaccggtctcgccagatcatctcgg-aagaac
aaacttgggagaccgcgaaa--acagaacgcatcctgtgagaaatgggatgctgc----g
t-t-c--------ttcctgatggtcacgcgtttttaac--------------t-gaatat
gattt-aaacattacagcattc-atacaatg-a-ttta-tg---ttt-t-ttc-cc-c--
-ttt---c-a-----a-t-ata-tg-ta-taa---catgc-acaaaa-cct-tccgaata
tatggtgcacaata-cgaat-tga-ata----------ata-t-gaatttcagcaaaca-
aac-accctt-a-attggtttatgtctttattaagattttca-t--gg-t-gacgtttac
t-t-tca-c-catttcattca-tggaatctcctgagata-aa-gaa-gtca-tag-atat
aga-----t-aac----aataaatc----ta---tat-aaaatgctgtac-ttcc-ca-c
c--------tc-------cgct-atgagtc-g-caatgacttcttagacttctcgagcta
gttg-gttgc--tcaagtccaca-ttggtgcattcttgatattaagaacacatcc-ggg-
aa-cttt-cacgc-atccttcgttcttg-cgg-tcttgagttttggaactgaactttggc
t-g-ttgat-gatgacgt-taca-cgagaacaagaggacgcaagatcgctgaagagcaca
tattgagaaacagcc---------------------------------------------
------------------------------------------------------------
------------------------------------------------------------
------------------------------
>TDR8D|11224
------------------------------------------------------------
------------------------------------------------------------
-------------------------------------ggctgttttcgatta----gaac
gcaaagaatgga-ttgctttctcatggagaa--------g--------------------
---------------------------------------ag-----------t-------
----c---------t-------------tg----tc-------------ca---gt----
--t-------a---------------c-------attg--g-------------------
-------------------------------------------aag-----------a--
-g---ca---aat--c-----taa-----g-a------atg-c--a-----ggaa--ca-
--c--------ata---------------------a---cca---------------ta-
----t-a-t--atcc--ttaa---g-aa---tagag----a-------------t-----
-------------------------------------------gct--------------
------------------------------------------------------------
------------------------------------------------------------
------------------------------------------------------------
------------------------------------------------------------
------------------------------------------------------------
------------------------------------------------------------
------------------------------------------------------------
------------------------------
>TDR8D|11225
------------------------------------------------------------
------------------------------------------------------------
------------------------------------ggctgtttctcaattac-aagaat
gcagagaacggacttgtgttctcacggagaccattcttgcaaggtcacattgg-aagaac
gaacttgggcaatgacaagaacacaaatcg--tcctgtgagaaattagatgctgc----a
t-t-g---------c----atggtcacattatctttacgtg-tt-tt-tta-tgaaaaca
ttttt-aaaaattacagcattc-ataca--------------------------------
------------------------------------------------------------
------------------------------------------------------------
------------------------------------------------------------
------------------------------------------------------------
------------------------------------------------------------
------------------------------------------------------------
------------------------------------------------------------
-----------at-gtcctctattcttg-cat-tcttgagttttggaactgaactttgac
t-g-ttgat-gatgatgt-taca-cgagaacacaggaacgcaagaacactaaacaacgta
tactgagaaactgcc---------------------------------------------
------------------------------------------------------------
------------------------------------------------------------
------------------------------
>TDR8D|11226
------------------------------------------------------------
------------------------------------------------------------
------------------------------------------------------------
------------------------------------------------------------
------------------------------------------------------------
------------------------------------------------------------
------------------------------------------------------------
------------------------------------------------------------
------------------------------------------------------------
------------------------------------------------------------
------------------------------------------------------------
-aac-tt-t-aat----aatcaatt----ta---tat-aaaatgctgtgc-ttcc-ca-c
ctctttt-att-------c-------cgtt-g-caataacttctag---------agtga
gttc-agtgc--tgaagtctgca-ctgacgc---------agcaagaacgcatcc-agg-
aa-cttt-cacgc-atcctccattcctg-cag-tcttgagttttggaactgacctttggt
g-g-ttggt-gatgacat-tac---------acaaggacgcaagaatgctgaagaacaca
tattgagaaacagc----------------------------------------------
------------------------------------------------------------
------------------------------------------------------------
------------------------------
>TDR8D|11227
------------------------------------------------------------
------------------------------------------------------------
------------------------------------ggctgtttctcaattcc-aagaac
gcagagaagggacttgcgttcttgtggagagcggtcttgccaggtgtcctcgg-aagaac
gaactcaggagactgcaagggcagagaatgggtcctttgaaaaatgggatgctgc----g
t-c-c--------ttcctgatggtcatgtgaccttcctgcg-tt-tt-aaa-tgg-aaat
tattt-aaacattacagcactc-atacaacg-a-tttattg---ttt-t-ccc-cc-t--
-ctt---c-a-----a-a-ata-ta-ta-ctt---tgcat---aaaa-cat-tataaata
tactctgcacaata-taaat-aaa-aca-g-attt-gaata-c-gtatttcagcaaac--
---------t-a-atgtgtttattcctttattaagatattta-t--gt-t-aatgtttac
t-t-tca-c-cgtttcattta-tggaaactccagaggta-aa-taa-gtga-tat-ctct
gaac-tt-t-aat----aataaatc----ta---aat-aaaatgctgcgc-ttcc-ca-c
c--------tc-------c-------agtc-g-caatgacttctgggacttccagagcga
gttc-ggtgc--tcaagtctgca-gcagtgcgtcctcgatatcaagatcacatac-ggg-
aa-gttt-cacgc-gtcctccgtacttg-cgg-tcttgagtattggaactgaacttgggc
a-g-ctgat-gatgacgt-tgca-cgagaacacgaggacgcaagaccgctgaagaatgca
tattgagaaacagcc---------------------------------------------
------------------------------------------------------------
------------------------------------------------------------
------------------------------
>TDR8D|11228
------------------------------------------------------------
------------------------------------------------------------
------------------------------------ggctgtttcttaattct-aagaac
gcaaagaacggacttgcgttcttgtggagaccggtcctgccaagttatttcga-aagaag
gaactcgagagaccgcgagaacagagaacccgtcctgtgagaaatgagatgctac----a
t-t-c--------ttcctgatggtcacacaacctt--cacg-tt-tt-tat-tggaaaat
gattt-aagcattacagcattc-atacaacg-a-ttttttg---ttt-t-tcc-cc-t--
-ttt---t-a-----t-t-tta-ta-ta-cta---tgcat-a-gaga-tct-tacaaata
tatgttgcacaata-caaat-aaa-act-a-attt-taata-c-gaattttagcaaata-
cgc-aca----a-aatgttttatgccttaattaagatattca-t--gg-t-aatgtttac
t-t-tta-c-cgattcgttaa-gggaaactcctgagata-aa-tat-gtaa-atc-tcca
aaattaa-t-taa----atgaaatc----ta---aat-gaaat---gcgc-ttcc-ca-c
ctcctt--att-------c-------agcc-g-caatgacttctgcgacttctcaagcga
attt-tgtgc--tcaagtctgca-tcaatgtgtcctcgatatcaataacaaatcc-ggg-
aa-cttt-cacac-atcctctgt----------tcttgagtattggagctgaaatttggc
a-g-ttgat-gatgatgt-taca-cgagg--------atgcaagatcgttgaaaaatgca
tattgagaaacagcc---------------------------------------------
------------------------------------------------------------
------------------------------------------------------------
------------------------------
>TDR8D|11229
------------------------------------------------------------
------------------------------------------------------------
------------------------------------ggctgtttctcaattcc-aagaac
gcagagaacggactcgtgttcttgtggagaccggtcttgccaggtgtcctcgg-aagaac
gaactcaggagaccgcgagggcagagaatgcgtcctttgagaaatgggatgctgc----g
t-t-c--------ttcctgatggtcaaatgaccttcacacg-tt-tt-aaa-tagttaat
tattt-aaacattacagcattc-atgcaacg-a-tttatgg---ttt-c-ccc-cc-t--
-ctt---c-a-----a-a-ata-ta-ta-ctt---tgcat-a-aaaa-cat-tataaatg
tactctgcacaata-taagt-aaa-aca-g-attt-taata-t-gaatttcagcaaaca-
aacaaccctt-a-atgtgtttattccttaattaagatatcca-t--gt-t-aatgtttat
t-t-tca-c-cgtttcattta-gggaaactcctgaggta-aa-taa-gtga-tat-ctct
gaac-tt-t-tat----aataaatc----ta---aat-aaaatgctgcgc-ttcc-ca-c
c--------tc-------c-------agtt-g-caatgacttctgggacttccagagcga
gttc-gctgc--tcaagtctgca-tcagtgcgtcctcgatatcaagaacacatcc-ggg-
aa-gttt-catgt-gtcctccgtacttg-cgg-tcttgagtattggaactgagcttaggc
a-g-ctgat-gatgacgt-tgca-cgagaacacgaggacgcaagaccgctgaagaacgca
aattgagaaacagcc---------------------------------------------
------------------------------------------------------------
------------------------------------------------------------
------------------------------
>TDR8D|11230
------------------------------------------------------------
------------------------------------------------------------
------------------------------------ggctg--tctcatttcc-aagaat
gaagagaacagacttgcgttcttgtgaagaccggtcttgccaggtaacctcag-aagaac
gatcttaggaga----------------------ctctgagaaatgagatcctgt----g
t-t-c--------ttcctgatggtcacatgaccgtcatgca-tc-tt-taa-ctaaagat
ta-------cattacagcattc-atacaatg-a-tttgt-----ttt-t-tct-gc-t--
-ttt---a-a-----a-a-ata-ta-ta-cta---tgcat-a-aaga-gtt-tacaaata
tacgttacacaa------------------------------------------------
------------------------------------------------------------
------------------------------------------------------------
------------------------------------------------------------
------------------------------------------------------------
------------------------------------------------------------
------------------------------------------------------------
------------------------------------------------------------
------------------------------------------------------------
------------------------------------------------------------
------------------------------------------------------------
------------------------------
>TDR8D|11231
------------------------------------------------------------
------------------------------------------------------------
------------------------------------ggctgtttctcaattcc-aagaac
gcagagaacggacttgtgttcttgtggagaccggtcttgccaggtgtcctcgg-aagaac
gaactcaggagaccgcgagggaagagaacgcgtcctttgagaattgagatgctgc----g
t-t-c--------tttctgatggtcacatgaccttcacatg-tt-tt-aaa-tggaaaat
taatt-aaacattacagccttc-atacaatg-a-tttattg---ttttt-ccc-cc-t--
-ttt---c-a-----a-a-ata-ta-ta-ctt---tgcat-a-aaaa-aat-tataaata
tatgttgcacaata-taaat--aa-tca-g-attt-tgatt-t-aaattt-----aaga-
aac-accctt-a-atgtgtttattcctttattaagatgtcca-t--gg-t-aatgtttac
t-t-tca-c-cgtttcattta-ggaaaactcatgaggta-aa-taa-ttca-tat-ctat
gaag-tt-t-aat----aagtaatc----aa---gat-aaaatgcagcgc-ttcc-ca-c
c--------tc-------c-------agtc-g-caatgacttctgggacttccagagcga
cttc-ggtgc--tcaagtctgca-tcggtgcatcctcgatatcaagaacacatcc-ggg-
aa-gttt-cacac-gtcctccgtacttg-cgg-tcttgagtattggaactgaacttaggc
a-g-ctgat-gatgacgt-ttca-cgagaacacgaggacgcaagagcgctgaagaatgca
tattgagaaacagcc---------------------------------------------
------------------------------------------------------------
------------------------------------------------------------
------------------------------
>TDR8D|11232
------------------------------------------------------------
------------------------------------------------------------
------------------------------------------------------------
------------------------------------------------------------
------------------------------------------------------------
------------------------------------------------------------
-------------------ttt-atacaacg-a-tttattg---ttt-c-ccc-ct-t--
-ctt---c-a-----a-a-ata-ta-ta-ctt---tgcat-a-aaaa-cat-tatacata
tactctgcacaata-taaat-aaa-aca-g-attt-taata-c-gaatttcagcaaaca-
aacaaccctt-a-atgtgtttattcctttattaagatgtcca-t--gg-t-aatgtttaa
t-t-tca-c-cgtttcattta-gggaaactcctgaggta-aa-taa-gtga-tat-ctct
gaac-tt-t-aat----aataaatc----ta---aat-aaaatactgcgc-ttcc-ca-c
c--------tc-------c-------agtc-g-caatgacttctgggacttccagagcga
gttt-ggtgc--tcaagtctgca-tcagtgcgttctcgatatcaagaacacatcc-ggg-
aa-gttt-cacgc-gtcctccgtacttg-cgg-tcttgagtattggaactgaacttaggc
a-g-ctgat-gatgacgt-tgca-cgagaacacgaggacgcaagaccgctgaagaacgca
tattgagaaacagcc---------------------------------------------
------------------------------------------------------------
------------------------------------------------------------
------------------------------
>TDR8D|11233
------------------------------------------------------------
------------------------------------------------------------
------------------------------------ggctgtttctcaattcc-aagaac
gcagagaatggacttgtgttcttgtggagaccggtcttgccaggtgtcctcgg-aagaac
gaacttaggagaccgcgagggcagagaacgcgtcctttgaggattgagatgctgc----g
t-t-c--------ttcctgatggtcacatgaccttcacgtg-tt-tt-aaa-tggtaaat
tattt-taacattacagccttc-atacaacg-a-tttattg---ttt-t-tcc-cc-t--
-ttt---c-a-----a-a-ata-ta-ta-ctt---tgcat-a-aaaa-cat-tataaata
tatattgcacaata-taaat-aaa-aca-g-attt-taaaa-c-aaattttagcaaaca-
aac-accctt-a-atgtgtttattcctttattaagatgtcca-t--gg-t-aatatttac
t-t-tca-c-cgtttcattta-gggaaactcctgaggta-aa-taa-gtga-tat-ctct
gaac-tt-c-aat----aataaatc----ta---aat-aaaatgcagcac-ttcc-ca-c
c--------tc-------c-------agtc-g-caatgacttctgggacttccagagcga
gttt-gttgc--tcaagtttgca-acgttgcgtcctcgatatcaagatcacatcc-ggg-
aa-gttt-catgc-gtcctccgtacttg-cgg-tcttgagtattggaactgaacttaggc
a-g-cagat-gatgacgt-tgca-cgagaacacgaggacgcaatagcgctgaagaacgca
tattgagaaacagcc---------------------------------------------
------------------------------------------------------------
------------------------------------------------------------
------------------------------
>TDR8D|11234
------------------------------------------------------------
------------------------------------------------------------
------------------------------------------------------------
------------------------------------------------------------
------------------------------------------------------------
------------------------------------------------------------
------------------------------------------------------------
------------------------------------------------------------
------------------------------------------------------------
------------------------------------------------------------
------------------------------------------------------------
------------------------------------------------------------
------------------------------------------------------------
----------------------------------------accaagtacacatcc-ggg-
aa--ttt-gatct-gtacttagcaagct-gtg-aactttgaattggtacagtaatttggc
g-a-ctgtt-gatgacat-ttta-cgaggacacaagaacgcaagtacatacaagactgcg
tattgagaaacagcc---------------------------------------------
------------------------------------------------------------
------------------------------------------------------------
------------------------------
>TDR8D|11235
------------------------------------------------------------
------------------------------------------------------------
------------------------------------ggctgtttctcaattcc-aagaat
gcagagaacagacttgtgttcttgtggagagcggtcttgccaggtgtcctcag-aagaac
gaactcaggagactgcgagggcagagaacgagtcctttgagaattgagatgctgc----a
t-t-c--------ttcctgatggtcacgtgaccttcacatg-tt-tt-aaa-tagtaaat
tattt-aaacattacagcattt-acacattg-a-tttattg---ttt-t-tcc-cc-t--
-ttt---c-a-----a-a-ata-ta-ta-caa---tgcat-a-aaaa-cat-tataaata
tactctgcacaata-taaat-aaa-act-g-attt-taata-c-gaatttcggcaaaca-
gac-accttt-a-atgtgtttattcctctattaagaagttta-t--ag-a-aatgtttac
t-t-tca-c-cgtttcattta-gggaaacttctgaggta-aa-taa-gtga-tat-gtct
gaac-tt-t-aat----aataaatc----ta---aat-aaaatgctgcac-ttcc-ca-c
c--------tc-------c-------agtc-g-caatgacttctgggacttccagagcga
gttc-ggtgc--tcaagtctgca-tcggtgcgtcctcgatatcaagatcacatcc-ggg-
ac-gttt-cactc-gtccgccgtacttg-cgg-tcttgagtattggaactgaactttggc
a-g-ctaag-gatgacgt-tgca-cgagaacacgaggacgcaagaccgctgaagaacgca
tattgagaaacagcc---------------------------------------------
------------------------------------------------------------
------------------------------------------------------------
------------------------------
>TDR8D|11236
------------------------------------------------------------
------------------------------------------------------------
------------------------------------ggctgtttctcaatacc-atgaac
----aggatggactcgcgttctcgtgaagacaggtcttg-tgagttaccttgg-aagaa-
------aaaagatcataa----t----acacatgctgtgaggaatgggatgctgc----a
-gt-c--------ttcctgatggttacatgagctt--tacg-tt-tt-cac-t-gaaaat
gatt----------aaacattc-atacactg-atct-gtt---ctat-t-tgt---tt--
tt-------gtt---taatata-taaca-------tgtac---aaaaccat-tacaaagt
tactttg-----------------------------------c-aaaaagcagtaaata-
aac-acctttc--atgtgtttatgcctttatttaaattttca-t-c---tgaaagtttac
t-t-------catctcattta-aagaagctcctgagata-aa-caa-gtta-tat-atct
aaac-tt-taaat----aat--att----gaa--tat-aaa-------------------
------------------------------------------------------------
---------------------------------------------------attt-ggag
----ttc-ctctt-cttttatatagctg-caa-t-----------------aact-----
------------------------------------------------------------
------------------------------------------------------------
------------------------------------------------------------
------------------------------------------------------------
------------------------------
>TDR8D|11237
------------------------------------------------------------
------------------------------------------------------------
------------------------------------ggctgtttctcaattcc-aagaac
gcagagaacggacctgcgttcttgtgaagactgatctcgaaaaaca-----gg-aagaac
aaatt--------------------------gttct------------------------
-------------tcacaattgaacaaatgaccttcacgca-tt-tt-taa-cagaaaat
tatta-aaacattacagtattc-ataca--------------------------------
------------------------------------------------------------
------------------------------------------------------------
-------------------------------------attat-t--gt-t-tttttctat
t-t-tca-a-tatgtcatttc-agtaaatgcttatatca-ca-taa-gtta-tat-ctct
gaac-tt-t-aac----aataaatc----ta---taaaaaat------------------
----------------------------------gctgacttctgggacttttagagcaa
gttc-attgg--taaagtctgca-tcaacgcatcctcgataccaagaacatttct-ggg-
aac-ttt-cacac-gtcctccgtacttg-cag-tcttgagttttggaactgaactttggc
a-g-ttgat-tatgacgt-taca-gaagaacacgagggagcaagattactgaagaatgca
tattgaaaaacagtc---------------------------------------------
------------------------------------------------------------
------------------------------------------------------------
------------------------------
>TDR8D|11238
ttttgaatttcagcgaaaccttgtgtttatatcttcataaaagttattggtttatttagg
ga----------------------------------------------------------
------------------------------------ggctctttctcaatacc-aagaat
acagagaatgga-----ctcattcttatgtaaaatcttgccaagttactttga-aagaat
gaacttagaagaccatgataacagagaatgtatcctattagtaatgagatgctgt----a
g-t-c--------tttctggtggtcacatgacttgca-----------------------
------------------------------------------------------------
------------------------------------------------------------
------------------------------------------------------------
------------------------------------------------------------
------------------------------------------------------------
------------------------------------------------------------
------------------------------------------------------------
------------------------------------------------------------
------------------------------------------------------------
------------------------------------------------------------
------------------------------------------------------------
------------------------------------------------------------
------------------------------------------------------------
------------------------------
>TDR8D|11239
------------------------------------------------------------
------------------------------------------------------------
------------------------------------ggctgtatctcaacgca-g-----
----agaacggacttgcgttcttgtggagaccggtcttgcctggtgtccttgg-aagaac
gaactcgggagaccgcaaggacagagaacgtgtgctgtgaggaatgagatgctgt----g
t-t-c--------ttcttgatggtcacatgaccttcacgcg-tt-aa-aaa-tgg-aaac
tattt-aaacattacagcattc-atacaacg-a-tttattg---ttt-t-tct-cc-t--
-ttt---c-a-----a-a-ata-ta-ta-att---tgcat-a-aaaa-ctt-aataaata
tacattgcacaata-taaat-aaa-aca-t-attt-taata-c-gaatttcagcaaata-
aac-taaatt-a-acgtgtttatttctttaataaaattttca-t--gg-t-aatgtttac
g-t-tta-cc--tttttttta-ggaaaactcctgaaata-aa-t----------------
------------------------------------------------------------
------------------------------------------------------------
------------------------------------------------------------
------------------------------------------------------------
------------------------------------------------------------
------------------------------------------------------------
------------------------------------------------------------
------------------------------------------------------------
------------------------------
>TDR8D|11240
------------------------------------------------------------
------------------------------------------------------------
------------------------------------ggctgtttctaaattcc-aagaac
gcagagaacagacttgtgctcttgtggagaccggtcttgccaggtgtcctcga-aagaac
gaacttggaagaccgcaaggacagagaacgctttctgttagaaattagatgatgc----a
a-t-t--------ttcctgatggtcacgtgaccttcatgcg-tt-tt-tat-tgttaaat
aattt-aaacattatagcattc-atacaaca-a-tttattg---ttt-t-tcc-tc-t--
-ttt---c-a-----a-t-ata-ta-ta-cta---tgcat-a-aaaa-cat-tataaata
gatgttgcacaata-taaat-aaa-tca-g-attt-taata-c-gaatcttagcaaaca-
aac-accttt-a-atttgtttatttctttattaagatgtcca-t--tg-t-gaagtttat
a-t-tca-c-aatctcattta-gggaaactcctcaggta-aa-taa-gt-a-tat-ctct
gaac-tt-t-aat----aataaatc----ta---aat-aaaaggcagagc-ttcc-ca-t
c--------tc-------c-------agtc-a-caatgacttatgggacttctagagcga
gatc-tgtgc--tcaagtctgca-tcaatgtgtcctcgatatcaagaacacatcc-ggg-
aa-gttt-cacgc-gtcctccgtacttg-cgg-tcttgagtattggaactgaactttggc
a-g-ctgat-gatgacgt-tgca-ggagaacacgaggacgcaagaccgctgaagaacgca
tattgagaaacagcc---------------------------------------------
------------------------------------------------------------
------------------------------------------------------------
------------------------------
>TDR8D|11241
------------------------------------------------------------
------------------------------------------------------------
------------------------------------------------------------
------------------------------------------------------------
--------gagaccatgagggcagagaacgcgtccttagagaaatgagatgttgc----g
t-t-c--------ttcgtgatggtcacatgaccttcaagaa-tt-tt-aaa-tggtaaat
tattt-aaacattacagcattc-atacaaat-a-t---ttg---ttt-g-cccccc-t--
-ttg---a-a-----a-a-ata-ta-ta-ctt---tgcat-a-aaaa-ca----tcaata
tactctgcacaata-taaat-aaa-act-g-gttt-ttata-g-taat------------
-----------a-atg----------tttatt----------------------------
-----------------ttca-gggaaacacctgaggta-aa-taa-gtta-aat-ctct
gaac-tt-t-aat----aataaatc----ta---gat-aaaatgctgcgc-ctcc-ca-c
c--------tc-------c-------agtc-a-caatgacttctgggccttccagaggga
gttc-ggtgc--tcaagtgtgca-tcggtgcgtcctcgatatcaagaacacatcc-gag-
aa-gttt-catgc-gtcct--gttcttg-cag-tcttgagtattggaactgaactttggc
a-g-ctgat-gatgacgt-taca-cgagaacacgaggacacaagaccgctgaacaatgca
tattgagaaacagcc---------------------------------------------
------------------------------------------------------------
------------------------------------------------------------
------------------------------
>TDR8D|11242
-----------------acttc--------------------------------------
------------------------------------------------------------
------------------------------------cactg-tactcaatcttgaagaac
gtggagaatgaacttgcgttcacatggagaatggtcttgccaagttactccg--aagact
gagctcagaaaactgcaagaacacagaacacatcctgtaagagatgagaagttga----a
a-t-g--------ttcctgatagttagatg------------tt-tt-tta-tggaaaat
aattt-aaacattacaccattt-ataca---ta-tttattg---ttt---tccacc----
-tct-------------------tt------------------t------t-c--aaact
tt---t--aca-tg-t--ac-aaa-a-----gc---t--ta-c--a-a------a-ata-
aa--act-------ga--ttt---tc-------------------------aaa---ta-
------a----g---ca-------ga--ttt------ta-a--taa-------at-----
---c-tt-t--------aat---------t--------aaa---------------ca--
------------------c-----------cttttatgt---------------------
--------gt--t---------------tatgccttt-att--------g-a-c------
----ttt-----------tcca--tttg---a---ttg----tt--a-ct----ttcacc
a-ttt-------------------------------------------------------
------------------------------------------------------------
------------------------------------------------------------
------------------------------------------------------------
------------------------------
>TDR8D|11243
------------------------------------------------------------
------------------------------------------------------------
------------------------------------ggctgtttctcaattcc-aagaac
gcagagaacggacttgtgttcttgtggagaccggtcttgccaggtgtcctcgg-atgaac
gaacacagtagaccgcgagtgcagagaacgcgtcctttgagaattgagatgctgc----g
t-t-c--------ttcctgatggtcacatgaccttcacgtg-tt-tt-aaa-tggtaaat
tattt-aaacattacagccttc-atacaacg-a-tttattg---ttt-t-tcc-cc-t--
-ttt---c-a-----a-a-ata-ta-ta-ctt---tgcat---aaaa-cat-tataaaaa
tatgttgcacaata-taaat-aaa-act-t-acaa-taaac-a-gaattacagcaaaca-
aaca-ccctt-a-atgtgtttattcctttattaagatgtcca-t--gg-t-aatgtttac
t-t-tca-c-cgtttcattta-gggaaactcctgaggca-aa-taa-ttca-tat-ctat
gaac-tt-t-aaa----aataaatc----ta---gat-aaaatgcagcgc-ttcc-ca-c
c--------tt-------c-------agtc-g-caatgacttctgggacttccagagcaa
gttc-ggcgc--tcaagtctgca-tcggtgcgtcctcgatatcaagaacacatcc-ggg-
aa-gttt-cacgc-gtcctctgtacttg-cgg-tcttgagtattggaactgaacttaggc
a-g-ctgat-gatgacgt-tgca-cgagaacacgaggacgcaagaccgctgaagaacgca
tattgagaaaaagcc---------------------------------------------
------------------------------------------------------------
------------------------------------------------------------
------------------------------
>TDR8D|11244
------------------------------------------------------------
------------------------------------------------------------
------------------------------------ggctgtttctgaattcc-aagaac
actgagaacgaacttgtgttcttgtggagactgttcttgccaagttacctc--aaaaaac
gaa---------------------------------------------------------
------------------------------------------------------------
------------------------------------------------------------
--ct---c-a-------a-ata-ta-ta-cta---tgcat--------------------
----------------aaat-aaa-act-a-atat-taata-c-aaatttcagcaaata-
ca----cctt-a-atgtgcttatgcctttataaagactttca-c--gt-t-aatgtttac
t-c-taa-c-cttcacattta-gataaactcctgagaca-aa-taa-gtaa-tga-ctct
gaac-aa-t-aat----aataaatc----ca---tat-aaaatgttgcac-tttc-ga-c
ct----------------c-------agtc-g-ctatgacttctgggacttc--gagcaa
attt-tgcgc--tcaagtctgca-tccacgcatcctcgatatcaa---------------
--------------------------ta-cat-ccagaaacttt----------------
------------------------------------------------------------
------------------------------------------------------------
------------------------------------------------------------
------------------------------------------------------------
------------------------------
>TDR8D|11245
------------------------------------------------------------
------------------------------------------------------------
------------------------------------ggctgtttctcaatttc-aagaac
atagagaaagaacatgcattcgtgtgaagaccggtcttgccaggtctcctcgg-aagaat
gaactcgaaagactgcaagaacagagaacgcgttctatgagaaatgagatgctgc----g
t-t-t--------ttcctgatggtcacatgacctttatgca-tt-tt-taa-agaaacat
ttttt-ttaaatgacagcattc-atacaaca-a-tttattg---tta-t-t-t-cc-t--
-ttt---c-a-----a-a-ata-ta-tt-cta---tgcat-a-aaga-cat-tataaata
ttcattgcacaatt-taaat-aa--aca-g-attt-taata-c-gaatttcagcaaata-
acc-accctt-g-atgtgtttattcctttattaagattttca-t--gg-t-gaggtttac
t-t-tta-c-cgtttcattta-gggaaactcctgag-----gttaa-atta-tat-ctct
gaac-tt-t---t----gatgcacc----ga---tgcagaattgctgcac-tccc-ca-c
c--------ac-------c-------agtc-g-caatgacttctgggacttctagagtga
gttc-agtgc--ttaagtctgca-tcggtgcgtcctcggtattaagaacacatcc-taa-
aa-gttt-catgc-ctcctccgttcttg-cgg-tcttctgtattagaactgaattttggc
a-g-ctgat-gatgatgt-taca---------agaggacgcaagatcgctgaagaatgca
tgttgagaaacagcc---------------------------------------------
------------------------------------------------------------
------------------------------------------------------------
------------------------------
>TDR8D|11246
------------------------------------------------------------
------------------------------------------------------------
------------------------------------ggctgtttctcaatttc-aagaac
gcagagaacggacttgcgttcttgtggagagcagtcttgccaggtgtcctcaa-aagaaa
gaac-ttggagaccacgagaacagagaatacatcctgtgaaaaatgagatgttgc----g
t-t-c--------ttcctgacgctcacatgactttggtgca-tt-tt-aaa-tggaaaat
aattt-taacattacagcattc-atacaatg-a-tttattgg--ttt---tcc-cc-t--
-ttt---t-a-----a-a-aaa-ta-ta-tta---tgtat---aaaa-cat-tataaata
tacgttgcacaata-taaat-aaa-aca-g-attt-taagaa--gaatttcagcaaata-
aac-accctt-a-atgtgtttattcctttattaagatgtc-a-t--gg-t-aattttt--
------------------------------------------------------------
-----------------------------------at-aaaatgctgtgc-ttca-ca-c
c--------tc-------c-------agtc-g-caatgacttctgggacttctagagcga
gttc-agtgc--tcaagtctaca-tgggtgtgtcctcgatatcaagaacacatcc-ggg-
aa-gttt-caggc-gtgcttcatacttg-cgg-tgttgagtatttgaactgaactttggc
a-g-ctgat-aatgacat-taca-tgagaacatgaggatgcaagactgctgaagaacgca
tattgagaaacagcc---------------------------------------------
------------------------------------------------------------
------------------------------------------------------------
------------------------------
>TDR8D|11247
------------------------------------------------------------
------------------------------------------------------------
------------------------------------------------------------
------------------------------------------------------------
------------------------------------------------------------
------------------------------------------------------------
------------------------------------------------------------
------------------------------------------------------------
------------------------------------------------------------
------------------------------------------------------------
---------------------------------gaagta-aa-taa-ttca-tat-ctat
gaac-tt-t-aat----aataagtc----ta---gat-aaaatgctgcgc-ttcc-ca-c
c--------tt-------c-------agtc-g-caatgacttctaggacttccagagcga
gttc-tgtgc--tcaagtctgca-ttagtgcgtcctcgatatcaagaacacatcc-ggg-
aa-gttt-catgc-gtcctccatacttg-cgg-tcttgagtattggaactgaacttaggc
a-g-ctgat-gatgacgt-tgca-aaagaacacgaggacgcaagaccactgaagaacgca
tattgagaaacagcc---------------------------------------------
------------------------------------------------------------
------------------------------------------------------------
------------------------------
>TDR8D|11248
------------------------------------------------------------
------------------------------------------------------------
------------------------------------ggctgtttctcaattcc-aagaac
gcagaggacaaacttgcgttcttgtggagactggtcttgccaggtgtcctcgc-aagaaa
gaactttagagaccacaagaacagagaatgcgtcctgtgagaaatgagatgatgc----a
t-t-c--------ttcctgatgttcacctgaccttcgtgca-tt-tc-aaa-tggaaaat
aattt-taacattgaagcgttc-atacaatg-a-tttattgg---tt---tcc-cc-t--
-ttt---c-a-----a-a-ata-ta-ta-cta---tgtat---aaaa-cat-tataatta
cacgttgcacaata-aaaat-aaa-aca-g-attt-taatag--gaatttcagcaaata-
aac-accctt-a-atatctttattcctttagtaagatgtcta-t--gg-t-aatgtttat
a-t-tca-c-tgtttccttta-gggaagttcctggggta-aa-taa-atta-tat-ctct
gaac-tt-t-aat----aataaatc----ta---aat-aaaatgctgtgc-ttca-ca-c
c--------tt-------c-------agtc-g-caatgacttctgggacttctagaggga
gttc-ggtgc--tcaagtctgca-tcgatgtgtcctcaatatcaagaacacatcc-ggg-
ta-gttt-caggc-atgctacatacttg-cgg-tcttgagtaatggaactgaactttggc
a-g-ctgat-aatgacat-taca-cgagtacacaaggacgcaagaccactgaagaacgca
aattaagaaacagcc---------------------------------------------
------------------------------------------------------------
------------------------------------------------------------
------------------------------
>TDR8D|11249
------------------------------------------------------------
------------------------------------------------------------
------------------------------------ggctgttttacaattcc-atgaac
gctgagaatggacttgcgttcttgtggagattggttttgccaagttacctcag-aagaac
gaactctggagaccacaagaacagaaaacgcgtcctgtgagaaatgaga---tgc----g
t-t-c--------ttcctgatgatcacatgaccgttatgca-tt-tt-aaa-tggaaaat
tattt-aaaaatttcagcattc-ataaaacg-a-tttattg---ttt-t-ttc-ct-t--
-ttt---t-a-----c-a-ata-tt-ta-cta---tgggt-a-aaga-ttt-tacaaata
tatgttgcacaata-caaat-aaa-gct-a-attt-taatg-t-gattttcaacaaata-
aac-accttt-a-atgtctttatgcctttataaagattttta-t--gg-t-aatgtttac
t-t-aca-c-catttc---------aaactcctgagaca-aa-taa-gtca-tgt-ctct
aaaca-t-t-aat----aataaatc----ta---tag-taaattctgtgc-ttcc-ca-c
ctccttt-att-------c-------ggct-g-caatgacttctgagacttctcaagcaa
gttt-tgtgc--tcaagtcagct-tcgatgcatccttaatatcaagaacacatcc-atg-
aa-cttt-catac-atccaccgttcttg-tgg-tcttgagttttgaaactgaacttttgc
a-g-ttgat-gatgacgt-taca-cgaga--acaaatacacaaaaccgttgaagaacaca
tattgagaaa--------------------------------------------------
------------------------------------------------------------
------------------------------------------------------------
------------------------------
>TDR8D|11250
------------------------------------------------------------
------------------------------------------------------------
------------------------------------ggctgtttctcaattcc-aagaaa
gcgaataacggacttgcgttcttctggagaccggtcttgccaggtttcctcgg-aagaac
gaactcggaagaccacgagaacagagaacgcgtcctctaaagaatgagatgctgc----g
t-t-c--------ttcctgatggtcacgtgacattcacggg-tt-tt-aaa-tggaaaac
tattt-aaacattacagcattc-atacaggg-a-tttattg---ttt-t-taatc--t--
-tta---a-t-----a-a-ata-ta-ta-cta---tgctt-a-aaaa-cat-tataaata
tgtgttgctcaata-taaat-aaa-aga-gtattt-taata-t-gaatttcagcaaata-
aac-accc-t-a-atgtgttcattcctttattaagatgttta-t--gg-t-aatgtttat
a-t-tcg-c-cgtttcattca-ggcaaactcttgagata-aa-taa-gtta-tat-ct--
---------------------atta----ta---aat-aaaatgcagcgc-ttcc-ca-c
c--------tc-------c-------agtc-g-caatgacttctgggacttctaagacga
ggtc-ggtcc--taaagtctgca-tcagtgtgtcctccatatcgagaacacatcc-ggg-
aa-gttt-cacgc-aatctctgttcttg-cag-tcttgagtattagaactgaactttggc
a-g-ctgat-gatgacgt-taca-cgagatcacaaggacacaagacagctgaagaacgca
tattaaaaaacagcc---------------------------------------------
------------------------------------------------------------
------------------------------------------------------------
------------------------------
>TDR8D|11251
------------------------------------------------------------
------------------------------------------------------------
------------------------------------ggctgcttactaattcc-aagaat
gaagaaaacggacttgcgttcttgtgaagaccagtcttgccaggtcacctcgg-aagaac
gagcttaggagactgcaaggacagggaacatgtcctgtggaagatgagatgctgc----g
t-t-c--------ttcttgatggtcacatgaccttcttgcg-tg-tt-taa-ccaaaatt
a-ttt-aaacattacagcattc-atacaaca-a-tgtattg----tt-t-tcg-tc-t--
-ttt---c-a-----a-a-agg-ta-ta-cta---tgcat-a-aaga-cct-tacaaata
tacgttgcacaata-taatt-aaa-act-g-tttt-taaaa-t-gagtttcagcaaata-
aac-accctt-a-atttgtttaggtctttattaaaattttca-t--gg-t-gaggtttac
c-t-tca-c-catctcattta-gagaaactcctgagata-aa-taa-gtgt-tat-atct
gacc-tt-t-aat----gttt-----------------aaaatgctgcac-ttcc-ca-c
c--------tc-------c-------agtc-g-cagtgacttctgggacttctagagcga
gttt-ggggc--tcaaatctgca-tcgatggaccctcgataccaagaacacatcc-ggg-
ac-ttat-cacgc-ctcctccattcttg-cag-tcttgagttttgaat-tgaactttggc
a-g-ttgat-gatgtcta-taca-tgagaacataaggacacaagatcgctgaagaacgca
tattgagaaacagcc---------------------------------------------
------------------------------------------------------------
------------------------------------------------------------
------------------------------
>TDR8D|11252
------------------------------------------------------------
------------------------------------------------------------
------------------------------------------------------------
------------------------------------------------------------
--------------------------------------------tgagatgctgc----t
t-t-c--------ttcctgatggtcacgtgaccttcacgtg-tt-tt-aaa-tgg-aaat
tattt-aaacattacagcattc-atacaatg-a-tttattg---ttt-t-tcc-cc-t--
-ctt---c-a-----a-a-ata-ta-ta-ctt---tgcat-aaaaaa-cat-tataaata
tactctgcacaata-taaat-aaa-aca-c-attt-taata-c-gaatttcagcaaata-
aac-accctt-a-atgtgtttattcctatattaagatgttca-t--gg-t-tatgtttcc
-----------------ttta-gggaaactcctgaggta-aa-taa-gtga-tat-ctct
gaac-tt-t-aat----aataaatc----ta---aat-----tgctgcgc-ttcc-ca-c
c--------tc-------c-------agtc-g-caatgacttctgggacttccagagcga
gttc-ggtgc--tcaagtctgca-tcagtgcgtccttaatatcaagatcacatct-ggg-
aa-gttt-cacgc-gtcctccgtacttg-cgg-tctagagtattggaactgaacttaggc
a-g-ctgat-gatgacgt-tgca-cgagaacacgaggacgcaagaccactgaagaatgca
tattgagaaacagc----------------------------------------------
------------------------------------------------------------
------------------------------------------------------------
------------------------------
>TDR8D|11253
------------------------------------------------------------
------------------------------------------------------------
------------------------------------gactgtttctcaattcc-------
------attggacttgcgtccttgtgatgatcggtcttgccaggtcacctcgg-aaaaac
aaacttgggagaccacgaaaacagagaacgcgtcctgtaagaaatgtgatgctgc----g
t-t-c--------ttcctgatgatcttatgaccttcacata-tt-tt-taa-tggaaaat
tattt-aaaaattacagcattc-atataatg-a-tttatag---gtt-t-ttc-cc-ttt
-tca---c-a-----a-t-aga-aa-ta--------------------------------
----------------------aa-ata-t-attt-taata-c-gaatttcagcaaata-
aac-acattt-a-atgtgtttatgcctttaatacaattttca-t--ag-t-aatgtatac
t-t-tca-t-cgtctcattta-ggcaacctcctgaggta-aa-taa-gtta-tat-ctct
gaac-at-t-aat----tataaaca----gc---aat-agaatgctgtgc-tttc-ca-c
ctccttt-att-------c-------agtc-g-caatgacttc---------tatagaga
gttc-ggtgc--tcaagtctgta-tcagtgcatcctcaataccaagaacacatcc-ggg-
aa-cttt-cacgt-gtgtttcgtt-ttg-cag-tattgagtcggggaactgaactttgat
g-t-tg---------------ca-cgagaacacgaggacacaagatcgctgaagaatgca
tattgaaaaacagcc---------------------------------------------
------------------------------------------------------------
------------------------------------------------------------
------------------------------
>TDR8D|11254
------------------------------------------------------------
------------------------------------------------------------
----------------------------------------gcttac--------a-----
------aa----c----------------------cttac--------------------
--a--------------a------------------------------------------
-------------------------atata--ctttgcaca--t-----a--c---aaa-
ta----------------------------------------------------------
--------------------------------------ac---aaga---tttgc--aga
ta---t--acaatt-taaat--aa-aca----cct-taatg-t-----------------
-----------------gttcatgcctttattgaaattttca-t--at-t-aatgtttat
t-t-tca-c-tgtatcgtgta-gggaaactccagagata-aa-taa-gtta-tat-ctct
gaag-at-t-aag----gataaaca----gg---tat-agaatactgtgc-tttc-ca-c
ctccttt-att-------a-------agtt-g-caatgacttctgagactttcagagcga
tttc-ggggc--tcaagtctgca-tcgatgcatcctcgaaaccaatgacacatct-ggc-
aat-ttt-ta-ac-ctgctccgttcttg-cgg-ttttgagttttagaactgaactttggc
t-g-ttcat-gatgacgt-taca-cagaaacacgaggacacaagatcacagaagaacgca
tattgagaaacagcc---------------------------------------------
------------------------------------------------------------
------------------------------------------------------------
------------------------------
>TDR8D|11255
------------------------------------------------------------
------------------------------------------------------------
------------------------------------ggctgtttctcaattcc-aagaac
gcagagaatggacttgcgttcttgtagagtgcggtcttgccagctgtcctcgg-aagaac
gaactcaggagaccgcgagggcagagaacgcgtcctttgagaaatgggatgctgc----g
t-t-c--------ttcctgatggtcacatgatcttcacgcg-tt-tt-aaa-tgg-aaat
cattt-aaacattacagccttc-atacaacg-a-tttattg---ttt-c-ccc-cc-t--
-ctt---c-a-----a-a-ata-ta-ta-ctt---tgcat-a-aaaa-cat-tataaata
tactctgcacatta-taaat-aaa-aca-a-atat-taata-c-gaatttcatcaaaca-
aaca-caatt-a-atgtgtttattcctttattaagatgttca-t--gt-t-aatgtttac
c-t-tca-c-cgtttcattta-gggaaactcctgaggta-aa-taa-gtta-aat-ctct
gaac-tt-t-aat----aataaatc----ta---aat-aaaatgctgcgc-tttc-ca-c
c--------tc-------c-------agtc-g-caatgacttctgggacttccagagcga
gctc-gctgt--tgaagtctgca-tcggtgcgtcctcgatatcaagaacacatcc-ggg-
aa-gttt-cactc-gtcctccgtacttg-cgg-tcttgagtattggaactgaacttaggc
a-g-ctgat-gatgacgt-ttca-cgagaacacgaggacgcaagaccgctgaagaacgca
tattgagaaac-------------------------------------------------
------------------------------------------------------------
------------------------------------------------------------
------------------------------
>TDR8D|11256
------------------------------------------------------------
------------------------------------------------------------
------------------------------------------------------------
------------------------------------------------------------
------------------------------------------------------------
------------------------------------------------------------
------------------------------------------------------------
------------------------------------------------------------
------------------------------------------------------------
------------------------------------------------------------
------------------------------------------------------------
---------------------aatc----ta---aat-acaatgctgtgc-ttac-ca-c
c--------tc-------c-------agtc-g-caatgactttggggacttct-------
----------------gtctcca-tctgtgcgtcctcgatgtcaaaaatacatcc-ggg-
aa-gttt-cacac-at-atctgttcttg-cgg-tcttgagtattggaactgaactttggc
a-g-ctgat-gatgacgt-taca-cgagaacacgaggacgcaagactgctgaagaacgca
tattgagaaacagcc---------------------------------------------
------------------------------------------------------------
------------------------------------------------------------
------------------------------
>TDR8D|11257
------------------------------------------------------------
------------------------------------------------------------
------------------------------------------------------------
-----------ggacgcattcttgtggagactggtcttgtcaagttatcttag-aagaac
gaactcaggtgaccgcgacaacacagaacgcattctctgagaaatgagaggctgt----g
t-t-c--------ttcctgatggtcacatgaccttcacgca-tt-tt-tta-cggaaaat
tattt-aaacattacagtgttt-attcaatg-a-tttattg---ttt-t-ccc-c---ct
-ttt---c-a-----c-t-ata-ta-ta-cca---tgcat-g-taca-cct-tacaaata
tg--tcgcacaata-caaat-aaa-acc-t-attt-taata-t-gaatttcagcgaata-
aac-accctt-a-atgtgtttatgcctctattaagat-------------------ttat
t-t-tcc-c-cgtctcattta-ggaaaacctctaagaca-aa-taa-gtta-tat-ctct
gaacttt-t-aat----aatacatc----ta---tat-taaatgctgcac-ttcc-ca-c
ctccttt-att-------t-------ggct-g-caatgacttctgggacttctcgagtga
gttt-tgcgc--tcaagtctgca-tcagagcatcagag----------------c-agg-
aa-cttt-cacgc-gtcctctgttgttt-ctc-tattgagttttggaactgaactttggc
a-g-ttgat-gatgatgt-tata-agagaacacgaggacaccagaacactaaagaacgca
tattgagaaacagcc---------------------------------------------
------------------------------------------------------------
------------------------------------------------------------
------------------------------
>TDR8D|11258
------------------------------------------------------------
------------------------------------------------------------
------------------------------------------------------------
------------------------------------------------------------
------------------------agaatgcgtcctgtgagaaataagatgct-------
------------------------------------------------------------
----------------------------------tttattg---ttt-t-tcc-cc-t--
-ttt---c-a-----c-a-ata-ta-ta-ctc---tgcat-g-taga-cct-tacaaata
tacaatgcacaata-caaat-aaa-aca-g-attt-taata-c-gaatttcagcaaata-
aacaattaat-a-atgtgtttatgcctttattaaga-tttta-t--gg-t-aatgtttac
t-t-tca-c-cgtctcattta-gggaaac----aagata-aa-taa-atta-tat-ctct
gaac-tt-t-aat----cataaatt----ta---tat-aaaacactgcac-ttcc-ca-c
c--------tc-------c-------agcc-g-caatgacttctggcccttctagagcga
gttc-ggtgc--tcaagtcttca-tccatgcgtccttgatatcaagaacacatcc-aag-
aa-cttt-catcc-gtcttcc-ttcttg-tgg-ttttgagttttgaaactgaactttggc
g-g-ttgat-aatgatga-taca-cgagaacatgaagacgcagcaacactgaagaacgca
tattgag-----------------------------------------------------
------------------------------------------------------------
------------------------------------------------------------
------------------------------
>TDR8D|11259
------------------------------------------------------------
------------------------------------------------------------
------------------------------------ggttgtttctcaattcc-aagaac
gcagagaacggtcttgcgttcttgtgaagaccggtcttgccaggtcacctcgg-aagaac
gaactcgagagaccacgagaactcagaacaagccctgtga-----gagatgctgc----g
t-t-c--------ttcctgatggtcaaatgaccttcacgca-tt-tt-aaa-tggaaaat
aattt-aaacattacagcattc-atacaatg-a-tttattg----tt-t-ttc-tc-t--
-ttt---c-a-----a-a-ata-ta-ta-cta---tccat-a-aaga-ctt-gacaaata
tacgttgcaaaata-taaat-aaa-aca-g-tttt-aaaaa-c-gaatttcagcaaata-
aac-accctt-t-atgtgtttatgcctttattaagattttca-t--gg-t-aatgtttat
a-t-tca-c-cgttacattta-gaaaaactcctgaagta-aa-taa-gtta-tat-ctct
gaata-------------ataatcc----ta---tat-----------------------
--------------------------agcc-a-caatgacttctgggacttctaaagcga
gttc-agtgc--tcaagtctgta-tccatgcatactccatattgagaacactat--gga-
aa-gttt-catgc-gtcctcca---------g-tcttgagtttttgaagtgaa-------
------------------------------------------------------------
------------------------------------------------------------
------------------------------------------------------------
------------------------------------------------------------
------------------------------
>TDR8D|11260
------------------------------------------------------------
------------------------------------------------------------
------------------------------------------------------------
------------------------------------------------------------
--------------------------aacgcatcctttgagaaatgggatgctgc----g
t-t-c--------ttcctgatggtcacgtgaccttcatgcg-tt-tt-aaa-tgg-aaat
aattt-aaacattaaagcatcc-atacaacg-a-tttattg---ttt-t-tcc-cc-t--
-ctt---a-a-----a-a-ata-ta-ta-att---tgcat-a-aaaa-cat-tataaata
tactctgcacaata-taaat-aaa-ata-c-attt-taata-t-caatttcagcaaaca-
aacaaccctt-a-atgtgtttattcctttattaagatgttca-a--gg-t-aatgtttac
t-t-tca-c-cgtttccttta-cggaaactccttaggta-aa-taa-atga-tat-ctct
gaac-tt-t-aat----aataaatc----ta---aat-aaaatgctgtgc-ttcc-ca-c
c--------tc-------c-------agtc-g-caatgacttctgggacttccagagcga
gttc-ggtgc--tcaagtctgca-tcagtgcgtcctcgatatcaagatcacatcc-ggg-
aa-gttt-cacgc-gtcctccgtacttg-cgg-tcttgagtattggaactgatcttaggc
a-g-ctgat-gatgacgt-tgca-caagaacatgaggacgcaagaccgctgaagaacgca
tgttgagaaacagcc---------------------------------------------
------------------------------------------------------------
------------------------------------------------------------
------------------------------
>TDR8D|11261
------------------------------------------------------------
------------------------------------------------------------
------------------------------------------------------------
------------------------------------------------------------
------------------------------------------------------------
------------------------------------------------------------
------------------------------------------------------------
------------------------------------------------------------
------------------------------------------------------------
------------------------------------------------------------
------------------------------------------------------------
-----------------------------------at-aaattgctgtgc-ttcc-ca-c
ctccttt-att-------c-------agtt-g-caatgacttctgggacat--agag---
-------cgagt------------atggtgcatcatcgatactaagaacacattc-tgg-
a---ac----ac-aattctcagttt----tga-aatggaactttagtggt----------
-----tgat-gatgacgt-taca-tgagaacatcaggacacaatattgctaaagaaggca
tactgtgaaattgc----------------------------------------------
------------------------------------------------------------
------------------------------------------------------------
------------------------------
>TDR8D|11262
------------------------------------------------------------
------------------------------------------------------------
------------------------------------ggatgtttcgcaattcc-aagaac
gcagagaagggacttgcgttcttgtggagaccggacttgccaggtgtcctcgg-aagaat
gaactcgggagaccgcgaggacaatgaacgcgatctgtgagaaatgagatgctgt----g
t-t-c--------tacctgatggtcacatgaccttcaagtg-tt-tt--aa-tggaatat
tattt-aaacattacagcattc-atacaggg-a-tttattg---ttt-t-tcc-at-t--
-ttt---t-t-----a-a-tta-ta-ta-cta---tgcat-a-gaaa-cat-tataaata
tacgttgcacaatg-caaat-aaa-ata-g-attt-taata-t-gaatttcagcaaaca-
aac-accctt-a-atgtgtttattcctttattaagattttta-t--aa-t-aatgtttat
a-t-tca-c-cgtttaattta-gggaaactcttgagata-aa-taa-gtca-tat-ctca
gaac-tt-t-aat----aataaatc----ta---tat-aaaatgctgcgc-ttcc-ca-c
c--------tc-------c-------agtc-a-caatgacttttgggacttctagagtga
gttc-ggtgc---caagtctgca-tcggtgtgtcctcgatatcaagaacacatcc-tgg-
aa-gttt-cacat-atccttctttcttg-cgg-tcttgagtattggaactgaacttagtc
a-g-ctgag-gatgacgt-taca-caagaaaatgaggacgcaagatcgctgaagaacaca
tattgagaaacagcc---------------------------------------------
------------------------------------------------------------
------------------------------------------------------------
------------------------------
>TDR8D|11263
------------------------------------------------------------
------------------------------------------------------------
------------------------------------gactatttctcaatacc-aagaac
acatagaacgtacttgcgttctcatggagactagtcttgccaagttacctcag-aagaac
aaacgcgaaagactgcaagaac--------------------------------------
------------------------------------------------------------
------------------------------------------------------------
------------------------------------------------------------
------------------------------------------------------------
------------------------------------------------------------
------------------------------------------------------------
--------------------------------------------------atttg-c---
------------------------------------------------------------
-----------------------gtcgattcatcctcgatatcaagaaggcatcc-ggg-
ttc-ttt-tacat-ttcctttgttcttt-tgg-tcttgagtattgtaattcaactttggc
a-g-ttgat-attgatgt-tacc-ctacaacacaaggatgtaagat--------------
-gttgagaaacagcc---tat---------------------------------------
----gaga----------------------------------------------------
------------------------------------------------------------
------------------------------
>TDR8D|11264
------------------------------------------------------------
------------------------------------------------------------
------------------------------------------------------------
------------------------------------------------------------
------------------------------------------------------------
----------------------gtcacataaccttcacatg-tt-tt-taa-tggaaaat
tattt-aaacattacaacattt-atacaatg-a-tttattg---ttt-t-tcc-cc-t--
-ttt---c-a-----a-a-ata-ta-ta-cta---tgttt-a-aaaatcat-tataaata
tgcattgcacaata-taaat-aaa-aca-g-attt-taata-c-gaattt----------
--c-accctt-a-ttgtgtttataccttcactaagtttttca-t--gg-t-aatgtttat
a-t-tca-c-catttcattta-gggaaactcctgaggta-aa-caa-gttg-tat-ctct
gaac-tt-t-aat----aataagt------------------------------------
------------------------------------------------------------
------------------------------------------------------------
------------------------------------------------------------
------------------------------------------------------------
------------------------------------------------------------
------------------------------------------------------------
------------------------------------------------------------
------------------------------
>TDR8D|11265
------------------------------------------------------------
------------------------------------------------------------
----------------------------------------gtttctcaattcc-atgaac
gcagagaacggacttgctttcttgtggagaccggtcctgccaggtgtcttcgg-aagaac
gaactcgggaggccgcgagggcaaagaacgcatcctctgaggaatgagatgctgc----g
t-t----------tt-------------tg------------------caa-----aatt
tattt-atacattacagcattc-atacaatg-a-tttattg---ttt-t-acc-cc-t--
-ttt---c-a-----a-a-ata-ta-ta-cca---tgttt---aaaattat-tataaata
tccgttgcacaata-taaat-aaa-aca-g-attt-taata-c-gaatttcagcaaaca-
aac-accctt-a-atgtgtatattcctttattaagatgtcca-t--gg-t-aatgtttat
a-t-tca-t-cgtttcattta-gggaaactcctgaggta-aa-taa-atga-tat-ctct
gaat-tt-t-aat----aataaatc----ta---aat-aaaatgctgcgc-ttcc-ca-c
c--------tc-------c-------agtc-g-caatgacttctgggacttctagagcga
gatc-agtgc--tcaagtctg----------------gatatcaagaacacatcc-ggg-
aa-gttt-cacac-gtcctctgttcttg-cgg-tcttaagtattcgaactgaactttgac
a-g-ctgat-gatgatgt-taca-----------aggacgcaagaccgctttctcacgca
aattgagaaacagtc---------------------------------------------
------------------------------------------------------------
------------------------------------------------------------
------------------------------
>TDR8D|11266
------------------------------------------------------------
------------------------------------------------------------
------------------------------------ggctgtttcttaattcc-atgatt
gcagagaatggacttgcgttcatgtgaagagtggtcttgccatgctacatcgg-tagaac
gaactcgggagaccac-------aaaaacgcgccctgtgagaaatgagttgctgc----g
t-t-c--------ttcctgatggtcacttaaccttcatata-tt-tt-taa-caa-----
--------------aacattta-caacaaca-a-tttatt----gtc-t-ttc-ct-t--
-ttt---t-a-------atata-ta-ta-gca---tgcac-a-aaaa-cct-tacaaata
tattttgcacaata-caaat-aaa-gc-ag-atat-ttata-c-agatttcagcaaata-
aac-accctt-a-a----------------------------------------------
------------------------------------------------------------
------------------------------------------------------------
------------------------------------------------------------
------------------------------------------------------------
------------------------------------------------------------
------------------------------------------------------------
------------------------------------------------------------
------------------------------------------------------------
------------------------------------------------------------
------------------------------
>TDR8D|11267
------------------------------------------------------------
------------------------------------------------------------
------------------------------------ggctttttcttacttcc-aagaac
actgagaatggac---cgttcttgtggagaccgttctttccaagttacatcgg-aggaac
gaactcaagagacagtgagaacagagaacgcatcttgtgagaaatgagatgctgc----g
t-t-c--------tttccggtggtcacatgacctttacaca-tt-tt-taa-cggaaaag
tatc--aaacattacatcattc----------a-t---------tcc-c-ccctcc-t--
-ttt---c-----------aca-------------------a-a--------tat--aca
t----tgcacaata-caaat-aaa-gct-a-atttg-tata-c-gaatttcagcaaata-
aac-agtctt-a-atgtatttatgccttcataaagattttca-t--gg-t-aatgtttac
t-t-tca-c-agtctcattta-gggaaactcctaatata-aa-tag-gtta-tat-cttt
gaac-tt-t-aat----gataagtc----ta---tat-aaaatgctgcga-ttcc-aa-c
c--------tc-------c----tttattccg-caatgactaatggtactttg-------
--------tc--tcaagtctgca-tctatgcatcctcgatatcaagaatacatcc-ggg-
aa-cttt-cacgc-gccgtccgtt--------ctcgtaaattttggaactgaactttggc
a-g-ttgat-gatgacgt-taca-catgaacacgaggacgcaaggtcgcagaagaatgca
t-tttagaaacagcc---------------------------------------------
------------------------------------------------------------
------------------------------------------------------------
------------------------------
>TDR8D|11268
caggtgtcctcggagaaactcagggcagagaaat---------gagagggtcctttgaga
aatg--------------------------------------------------------
------------------------------------ggctgtttctcaattcc-aagaac
acagagaacggacctgcgttcttgtggagaccggtcttgccaggtgt-------------
------------------------------------------------------------
------------------------------------------------------------
------------------------------------------------------------
------------------------------------------------------------
------------------------------------------------------------
------------------------------------------------------------
------------------------------------------------------------
------------------------------------------------------------
------------------------------------------------------------
------------------------------------------------------------
------------------------------------------------------------
------------------------------------------------------------
------------------------------------------------------------
------------------------------------------------------------
------------------------------------------------------------
------------------------------
>TDR8D|11269
------------------------------------------------------------
------------------------------------------------------------
------------------------------------ggctgttcctcaattac-aagaaa
gcagagaacagacttgcgttcttgtaaagaccgttcttgtcagatcaccttgg-aagaac
taactcgggagagcgcgagaacactgaacacgtcctgtgagaaatgagatgctgt----g
t-t-c--------ttcctaatggtcacatgaccttcacaca-tt-tt-taa-tggtaaat
tat---------gtaaacatta-cagcattt-a-cacgttt---ttg-t-ttt--cat--
-ttt---c---------a-ata-ta-a---ca---tgcac-a-aaa--cat-tataatta
tactttgcacaata-caaat-a-a-cca---attt-taata-caaaatctcagcacata-
aac-a-------------ttcactcctttattaagattatca-t--gt-t-aatgtttac
t-c-tta-c-cgtctcattta--ggcaactactgagata-aa-caa-gttt-tat-ctct
gaac-tt-t-aat----aataaatc----ta---aat-aaaatgctgcgc-ttcc-ca-c
caccttt-att-------c-------agcc-a-caattacttt---------tagagcga
gtta-ggtgc--tcaagt---------atgcatccttgatatcaagaacacatct-ggg-
aac-ttt-aacat-g------gttct----------tgggttctggaactgaactttgtc
g-g-atgat------------------gaggacgagaacacaagg----------acgca
tattgagaaacagcc---------------------------------------------
------------------------------------------------------------
------------------------------------------------------------
------------------------------
>TDR8D|11270
------------------------------------------------------------
------------------------------------------------------------
------------------------------------ggctgtttctcaattct-aataac
gcagagaccggacgtgcctccttatggagagtgttcttatcagatgtcctcgg-aagaac
gaactcggcagac-gcaaaaacagagaacgcgtcctctgagaaatgagatgctgc----g
t-t-c--------ttcctgatggtcatatgaccttcacacg-tt-tt-taa-tgaaaaat
tattt-aaacattacagcattc-atacagcc-a-tttattg---ttt-t-ttccc--t--
-ttt---c-a--------------a-ta-cta---tacat-a-aaaa--ac-tataaata
tgcattgcacaata-caaat-aaa-aca-g-attt-taata-c-gaactttagcaaata-
acc-ccccccca-ttgtgtttatacctctataaagattttca-t--gg-t-aatgtttac
t-t-tca-c-tgtttcattta-gtgaaacttttgcgata-aa-taa-gtta-tat-ctct
gaac-tt-t-aat----aataaa------cg---ggtaaaaatgctgcgc-ttccact-c
c---ttt-att-------c-------agct-a-caatgacttctgggacttctcaagtta
gttt-agcac--tgaagtctgca-tcgatgcatcctcgataacaagaacacatcc-ggg-
aac-ttt-cacaa-gtcc----tt-----cgg-tc-------------------tttggc
a-g-tcgat-gatgacgt-taca-cgaaaacatgaggacacaacatcactgaagaccgca
tattgag-----------------------------------------------------
------------------------------------------------------------
------------------------------------------------------------
------------------------------
>TDR8D|11271
------------------------------------------------------------
------------------------------------------------------------
------------------------------------ggctgtttctcgattcc-acaaac
acagagaatagactcgtgttttcatgaagaccagttctgccaagttacctcgg-aaccat
---ctcggaagaccgcgagaataca-------tcctctaaaaaa------atgac----a
-tt-t--------ttcctgatggtcacatgacattcac-ca-tt-tt--aaagg--aaaa
tattt-aaacattac-acattt-atacaata-a-tttatat---ttt-t-----------
------------------------------------------------------------
------------------------------------------------------------
------------------------------------------------------------
------------------------------------------------------------
------------------------------------------------------------
------------------------------------------------------------
------------------------------------------------------------
------------------------------------------------------------
------------------------------------------------------------
------------------------------------------------------------
------------------------------------------------------------
------------------------------------------------------------
------------------------------
>TDR8D|11272
------------------------------------------------------------
------------------------------------------------------------
------------------------------------ggctggttttcaattcc-aagaac
acagagaacaaacttgcgttcttgtggagaccggtcttgccaggtcacctcgg-aagaac
gaactcgggagagtgcaagaa-caaaaacgcgtcctgtgagaaatgagatgctgt----g
t-t-g--------ttcctgatgatcacgtgaccttcacaca-tt-tt-taa-tgaaaaat
tattt-aaacattacagcattc-atacaacg-g-tttactg---ttt-t-ttt-tc--ct
-ttt---a-a-----a-t-ata-ta-ta-aca---tgcac---aaca-cct-tacaaata
tacattgcacaata-caaat-agc-aca-g-attt-taata-c-gaaatgcagcaaata-
aac-atcctt-a-atgtgtttgtgcctttattaagattttca-t--gg-t-attgtttac
--t-cca-c-cgcctcattta-ggggaactcctgagaaa-aa-taa-gtca-tat-ctct
caac-tt-t-aat----aataaatc----ta---tat-aaaatgctgcgc-ttc------
---------------------------------------------------------caa
cttt-gatgc--tcaattctgca-tcggtgcatcctcgataccaagaacacatcc-aga-
aa-cttt-tatgt-gtctttcgtttttg-cgg-tcttgagtttcggatct-aaactttac
a-t-gatac-gtta-------ca-tgataacacgaggacacaagattgcagaagaacgct
gattgagaagcagcc---------------------------------------------
------------------------------------------------------------
------------------------------------------------------------
------------------------------
>TDR8D|11273
------------------------------------------------------------
------------------------------------------------------------
------------------------------------------------------------
------------------------------------------------------------
-aactcaggagactgcgagggcagagaacgcgtcctttgagaaatgggatgctgc----g
t-t-c--------ttcctgatggtcacatgacctttaggcg-tt-tt-ata-tgg-aaat
tattt-aaacattacagcactc-atacaaca-a-tttattg---ttt-t-ccc-cc-t--
-ctt---c-a-----a-a-ata-ta-ta-ctt---tgcat-a-aaag-cat-tataaata
tactctgcacaata-taaat-ata-aca-a-attt-taata-t-gaatttcagcaaaca-
aac-accctt-a-atgtgtttattcctttattaagatattca-t--gt-t-aatgtttac
t-t-tca-c-cgtttcattta-gggaaactcctgaggta-aa-taa-gtga-tat-ctct
gaac-tt-t-aat----aataaatc----ta---aat-aaaatgctgcgc-ttcc-ca-t
c--------tc-------c-------agtc-g-caatgacttctgggacttccagagcga
gttc-ggtgc--tcaagtctgca-ttgttgcgtcctcgatatcaagaacacatcc-ggg-
aa-gttt-cacac-gtcctctgttcttg-cgg-tcttgagtattggaactgaacttaggc
a-g-ctgat-gatgacgt-ttca-cgagaacctgaggacgcaaggccgctgaagaacgca
tactaagaaacagccggctgtttctcaattccaagaacgcagagaacggacttgcgttct
tgtggagagcggttttgccaggtgtcctcggaagaacgaactcagg--------------
------------------------------------------------------------
------------------------------
>TDR8D|11274
------------------------------------------------------------
------------------------------------------------------------
------------------------------------gactgtttctcaattct-aaaaac
acagagaac-------tgttgttgtgaagaccggtcttgccaggtcacctcgg-aagaac
gaactcaggagaccacgagaactgagaa----tcctcagagaattgagatgtgtt----c
t-t-c--------ttcctgatggtcacatgaccttcacgcg-tt-tt-taa-taggaaat
tattt-aaatattacagcattc-atacaacg-g-tttactg---ttt-t-tcc-cc-t--
-ttt---c-a-----a-a-ata-ta-ca-cta---tgctt-a-aaaa-cat-tataaata
tatattctaaaaca-taaat-aaa-aca-g-attt-taata-c-aaattttagc------
------------------------------------------------------------
------------------------------------------------------------
------------------------------------------------------------
------------------------------------------------------------
------------------------------------------------------------
------------------------------------------------------------
------------------------------------------------------------
------------------------------------------------------------
------------------------------------------------------------
------------------------------------------------------------
------------------------------
>TDR8D|11275
------------------------------------------------------------
------------------------------------------------------------
------------------------------------------------------------
------------------------------------------------------------
------------------------------------------------------------
-------------------------------------------------aa-tgggtaat
tattt-aaacattacagcattc-ataaaata-a-ttagt------tt-t-tcc-cc-t--
-ttt---c-a-----a-a-ata-ta-ta-cta---tgcat-a-aaga-cct-tacaaata
tatgttgcacaatc-caaat-aaa-aca-g-attt-taaca-c-aaattttagcaaata-
a-------------tgtgtttattcctttatacagattttca-t--gg-t-taaatttac
t-t-tca-c-catttcattta-gggaaattct-----ga-ga-caa-acgt-tat-ctct
gaac-tt-t-aat----aataaacc----ta---tac-aaaatactacgc-ttcc-ca-c
ctccttt-tc----------------agtc-g-caatgatttctgagacttctagagcaa
gttc-aatgc--tcaagtctgca-ttgatgcgttctcaataccaagaacacatcc-aga-
aac-ttt-tacgt-gtcttcagttcttg-tgg-tcttgagttttggaactgaactttgac
a-g-ttgat-gataaagt-taca-cgaggacgtaataacgaaaaat-----------gga
tattgagaaacagcc---------------------------------------------
------------------------------------------------------------
------------------------------------------------------------
------------------------------
>TDR8D|11276
------------------------------------------------------------
------------------------------------------------------------
------------------------------------ggctgtttctcaattcc-aagaac
gcagagaacggacttgggttcttgtggagagcggtcttgccaggtgtcctcgg-aagaac
-------------------ggcagagaatgcgtcctttgagaaatgggatgctgc----g
t-t-c--------ttcctgatggtcatgtgaccttcacacg-tt-tt-aaa-tgg-aaat
tgttt-aaacattacagcactc-atacaaaa-a-tttattg---ttt-c-ccc-cc-t--
-ctt---c-a-----a-a-ata-ta-ta-ctt---tgcat-a-aaaa-cat-tataaata
tactctgcacaata-taaac-aaa-aca-a-attt-taata-c-gaatttcagcaaaca-
aaca-ccctt-a-atgtgtttattcctttattaagatattca-t--gt-t-aatgtttac
t-t-tca-c-cgtttcattta-gggaaactactgaggta-aa-taa-gtga-tat-ctct
gaac-tt-t-aat----aataaatc----ta---aat-aaaatgctgcgc-ttcc-ca-c
c--------tc-------c-------agtc-g-caatgacttctgggacttccagagcga
gttc-agtgc--tcaagtctgca-tcagtgcgtcctcgatatcaagatcacatcc-ggg-
aa-gttt-cacgc-gtcctccgtacttg-cgg-tcttgagtattggaactgaacttaagc
a-g-ctgat-gatgacat-tgca-cgagaacacgaggacgcaagaccgctgaagaacgca
tattgagaaacagcc---------------------------------------------
------------------------------------------------------------
------------------------------------------------------------
------------------------------
>TDR8D|11277
------------------------------------------------------------
------------------------------------------------------------
------------------------------------ggctgtttctaaattcc-aagaat
gcaaagaacagacttgcgttcttgtgaagatcagtcttgccaggtcacctcgg-aagaac
gagctctggagaccacaagaacagcgaacgcatcctctgagaaatgagatggtgt----g
t-t-c--------ttcctgatggtcacatgaccttcacacg-tt-tt-taa-tggaaaa-
tattt-atacattacagcattc-aatcaaca-a-tttatta---ttt-t-tcccct-t--
-tt----c-a-----a-a-ata-tc-ta-ctc---tgcat-a-aaga-ctt-tacagata
t--gttgcacaatg-taaat-aaa-aca-g-attt-taata-c-aaatttcagaaaatt-
aaa-accctt-a-atgtgttcattcctttaataaaattttca-t--gg-t-gatgtttac
t-t-tca-c-cgtttcattta-gggaaattcctaagata-aa-taa-gtta-tat-ctct
gaac-tt-t-att----aat----c----ta---tat-aaaaagctgcgc-ttcc-ca-c
c--------tt-------c-------agtg-g-caatgactactgggacttctcgagcga
gtta-agagc--tcaagtctgca-tcggtgcgtcctcgatatcgagaacacatcc-gga-
aa-gttt-tacgc-ttcctccattcttg-cag-ttttgagtgttgaaactgaactttggc
a-g-ctgat-gatgacat-t---------acatgaagacgcaagaccgcttaagaatgca
tattgagaaacagcc---------------------------------------------
------------------------------------------------------------
------------------------------------------------------------
------------------------------
>TDR8D|11278
------------------------------------------------------------
------------------------------------------------------------
--------------------------------------ctgtttttcaattcc-aagagc
gcagagaacggacttgcgttcttgcgaagagcggtcttgccaggtcaccttgg-aagaac
gagctcgggagaccacaagaacagagaacctgtcctgtgagaaatgagatgctgt----g
t-t-c--------ttcctgatggtcacatgaccatcacaca-tt-tt-taa-tggaaaat
tattt-taacattacaacattt-atacaatg-a-tttattgt--ttt-t-tcc-tc-t--
-ttt---c-a-----c-a-ata-ta-ta-ctc---tgcat-a-aaga-ctt-tacaaata
gaagttgcacaata-taaat-aaa-aca-g-attt-taatc-t-gaatttcagcaaatt-
aac-aacctt-a-atgtgtttatgcctttataatgatgttca-t--gg-t-aatgtttat
a-a-tca-c-cgtttcattta-gggaaactcctgagata-aa-taa-gtaa-tat-ctgt
gaac-tt-t-aat----aataaacc----tg---tat-tgaatgctgcgc-ttcc-ca-c
c--------tc-------c-------agtc-g-caatgacttctgggacttctcaaatga
gttt-ggtgc--tta--tctgca-tcgatgcatccttgatatcaagaacacatcc-ggg-
aa-gttt-cacgc-atcctccgttcttg-cgc-tattgagtattagaaataaactttggc
a-g-ctgat-gatgatga-caca-tgagaacatgaaggc-------tgctaaagaacgct
tattaagagaca------------------------------------------------
------------------------------------------------------------
------------------------------------------------------------
------------------------------
>TDR8D|11279
------------------------------------------------------------
------------------------------------------------------------
------------------------------------gactgtttctcaattcc-aagaac
gctgagaatagacttgcgttcttgtgcagaccgttcttaccaagttcccttgg-aaaaac
ta-------------------------acttgtcctgttaaaaatgagatggtgc-----
---------tgtcttcctgatggtcacatgaccttaacacg-tt-tt-taa-tagtaag-
tattt-aaacattacaacattc-ata---cc-a-tttattg---ttt-c-ccc-ct-t--
-ttt---c-a-----c-a-ata-ta-ta-cta---tgcat-a-aaga-ctt------aca
tgtgttgcaaagta-caaat-aaa-gct-a-attt-taata-c-gaatatcagcaaata-
aac-accctt-a-atgtgtttatgcctttattaggattgtca-t--gg-t-aatgtttat
a-t-tca-c-cgtttcattta-gggaaactcctgaggta-aa-taa-gtta-tat-ctct
gaac-tt-t-aat----attaaatc----ta---tat-aaaatgctgcac-tttc-ca-c
ctcattt-act-------c-------atcc-a-taatgtcttctgggacttctcgagtaa
gttt-tccgc--ttaagtctgca-tcgatgtgtcctctatatcaagaacacattc-ggg-
aa-gttt-tacgc-gtcctccgttcttg-cgc-tcttgagtcttggaactgaactttggc
a-g-ttgat-gatgacgt-taga-cgagaacacgaggacgcaagattgctgaggaatgca
tattgagaaacagcc---------------------------------------------
------------------------------------------------------------
------------------------------------------------------------
------------------------------
>TDR8D|11280
------------------------------------------------------------
------------------------------------------------------------
------------------------------------ggctgtttcttaattcc-aggaat
gcagaaaacggacttgcgttcttgtgaagacaggtcttgccaggtgtcctcgg-aagaac
aaactcggaagactgcgagaacacagaatgcgtcctgtgggaaattggatgctgc----g
t-a-c--------ttcctgatgatcacgta------acgga-tt-tt-taa-ccgaaact
tattt-aaacattacaacattc-aaacaatg-a-tttattg---ttt-t-tcc-cc----
---tt--t-a-----a-a-ata-ta-ta-cta---tgcat-a-aaaa-cat-aataaata
tacgttgcacaata-taaat-aaa-aca-g-attt-taata-c-gtatttcagcaaata-
aac-atatgt-a-acgtgtttatgcctttattaagattttta-t--gg-t-aatgtttat
a-t-tca-c-tgtttaatata-gggaaactcctgagaca-aa-taa-gtta-tat-ctct
gaac-tt-t-aat----aataaacc-------------taaatgctgcgc-ttcc-ca-c
c--------tc-------c-------agtc-g-caaagacttctgggacttctagagcgt
gttc-tgtgc--tcaagtctgca-tcgatgtgtcctcgatatcaagaaggcatct-ggg-
aa-gttt-cacat-gtccccggtactta-cag-tcttgagttttggaactgaactttggc
a-g-ttgat-gatgacgt-taca-ccagaacacgaggacgcaagaccgctgaagaacgca
aattgacaaacagcc---------------------------------------------
------------------------------------------------------------
------------------------------------------------------------
------------------------------
>TDR8D|11281
------------------------------------------------------------
------------------------------------------------------------
------------------------------------------------------------
------------------------------------------------------------
------------------------------------------------------------
------------------------------------------------------------
------------------------------------------------------------
------------------------------------------------------------
------------------------------------------------------------
------------------------------------------------------------
------------------------------------------------------------
------------------ataaatc----ta---tat-aaaatgctgcac-ttcc-ca-c
ctccttt-att-------c-------agcc-a-caatgacttctggtacttcttgagcga
cttc-tgtgc--tcaagtctgca-tcgatgtttcctcaatatcaagaacacatct-ggg-
aa-gttt-tacac-gtcctccgttatt--tgg-tcttgagtattggaactgaactttggc
a-g-ttgat-gatgacgc-aa----------------------gaacactgaagaacgca
tattgagaaacagcc---------------------------------------------
------------------------------------------------------------
------------------------------------------------------------
------------------------------
>TDR8D|11282
------------------------------------------------------------
------------------------------------------------------------
------------------------------------ggctgtttctcaattcc-aagaac
gcagagaatggactcgcgttcttgtgg-------tcttgccaagttacctcag-aagaag
aaacttagggagaacaaagaacg-------catcctacctagttc---------------
-------------ttcccgatggtcacatgaccttcacgca-tt-tt-taa-tggaaaat
tattt-aaacattacagcatgc-atacaaca-a-tctattg---ttt-t-tat-cc-t--
-ttt---c------------ta-ta-ta-tg---------------------tatatata
tatatatatatata-tatat-aga-aaa-g-g----------------------------
---------t-a-atgtgtttttgccttcattaagattttca-a--ag-t-aatgtttat
a-t-tca-c-cgtttaattta-ggaaagctcctaagaca-aa-taa-gttg-tat-ctct
gaac-tt-t-aat----aataaatc----ta---tat-aaaatgctgcac-ttcc-ca-c
ctcc-----tt-------c-------agcc-a-caatcacttctgagacttct----tga
gttt-tgcac--tcaagtctgca-tcgatgcgtcctatatatcaagaacacatcc-gga-
aac-ttt-cacgt-gaccaccattcttg-tga-tcttgagttttggaactgagctttggc
g-g-ttgat-gatgacat-taca-caagaacacgagggcgcaagaacactgaaaaacgca
cattgagaaacagc----------------------------------------------
------------------------------------------------------------
------------------------------------------------------------
------------------------------
>TDR8D|11283
------------------------------------------------------------
------------------------------------------------------------
------------------------------------------------------------
------------------------------------------------------------
------------------------------------------------------------
------------------------------------------------------------
------------------------------------------------------------
------------------------------------------------------------
------------------------------------------------------------
------------------------------------------------------------
-------------------ta-gacagactcctgagctt-aa-tgac-ttg-tat-ctct
gaat-tg-cacat----aat-agtg-----a---tat-aaaatattgcgc-ttcc-c---
---------tt-------a-------agct-gt-tatgatttctggaacttgg-------
-------------aatgactgca-tagatgcatctgcaatatcataaacacatca-ggg-
----ctt-cacat-gtcctctgttcttg-ctg-ttttaaatattggatctgatatttggc
gg--tggatggattattt-tatc-caagaacac-atgacgcaggacaga-taagaacaca
cattgagaaacagcc---------------------------------------------
------------------------------------------------------------
------------------------------------------------------------
------------------------------
>TDR8D|11284
------------------------------------------------------------
------------------------------------------------------------
------------------------------------ggctgtttttcaattgc-aagaat
gcagaaaacggacttgcgttcttgtgaagaccggtcttgccaggtcacctcag-aagaat
gaacttgggagatggcga--------------------gagaaatgagaggctgc----g
t-t-c--------ttcctgatggtcacatgaccttcacaca-tt-tt-ta--cagaaaat
tattt-aatcattacggcatta-acgcaaca-a-ttttttg---ttt---tcc-cc-t--
-ttt---c-a-----a-a-ata-ta-ta-cta---tgcat-a-aaga-tct-tacaaata
tatgttgcacaat---acat-aaa-aca-a-a-tt-taata-c-gaatttcagcaaata-
aac-aaccct----------aatgtgtttaataagattttca-t--gg-t-gatgtttat
t-t-tca-c-cgtctcattta-gggaaactcctgaaaca-aa-taa-gtta-tat-ctct
aaac-tt-t-aat----aataaatc----ta---tat-gaagtgatggat-ttct-ca-c
ctcgttt-att-------c-------agct-g-caatcacttctgagacttctcaagtga
gcttc--------------tgcg-ttgatgcatccttggtatttagaacacatcc-tgt-
aaa-ttt-cacgc-atcctctgttcttg-tgg-tcttgagttttgaaactgaactttggc
a-a-ttgat-gaagac------g-cgaaaacatgaggacgcaagatcactgaagaatgca
tattgagaaacagcc---------------------------------------------
------------------------------------------------------------
------------------------------------------------------------
------------------------------
>TDR8D|11285
------------------------------------------------------------
------------------------------------------------------------
------------------------------------ggctgtttctcaattcc-aagaac
gcagagaacggacttgtgttcttgtggagaccggtcttgccaggtgtcctcgg-aagaac
gaactcaggagaccgtgagggcagagaacgcgtcctttgagaaatgagatgctgc----g
t-t-c--------ttcctgatggtcatgtgaccttcacacg-tt-tt-aaa-tga-aaat
tattt-aaacattacagcattc-atacaacg-a-tttattg---ttt-t-tcc-cc-t--
-ctt---c-a-----a-a-ataata-ta-ctt---tgcat-a-aaag-cat-taaaaata
taccctgcacaata-taaat-aaa-aca-a-aatt-ttata-c-gaatttcagcaaaaa-
aaca-ccctt-a-atgtgtttattcctttattaagatgttca-t--gt-t-aatgtttac
t-t-tca-c-cgtttcattta-gggaaactcctgaggta-aa-taa-atta-tat-ctct
gaac-tt-t-aat----aataaatc----ta---aat-taaatgctgcgc-ttcc-ca-t
c--------tc-------c-------agtc-g-caatgacttctgggacatccagagcga
gttc-ggtgc--tcaagtctgca-tcagtgcgtcctcgatatcaagaacacatcc-ggg-
aa-gttt-cacgc-gtcctccgtacttg-cgg-tcttgagtattggaactgaacttaggc
a-g-ctgat-gatgacgt-tgca-cgagaacacgaggacgcaagaccgctgaagaacgca
tattgagaaacagcc---------------------------------------------
------------------------------------------------------------
------------------------------------------------------------
------------------------------
>TDR8D|11286
------------------------------------------------------------
------------------------------------------------------------
------------------------------------ggcagtttctcaattct-aagaac
gcagagaacggtctagcattcctttggagagcggtcttgccaggtgtcctctg-aagaac
gatctctggaggccgcgaggacagagaacgcatcctgtgagaaatgagatgctgc----g
t-t-c--------ttcctgatggtcacgtgaccttcatgtg-tt-tt-taa-tgcaaaaa
tgctt--aacattacagcattc-atgcaatg-a-tttattg---ttt-t-tcc-cc-t--
-ttt---c-a-----a-a-ata-ta-ta-ctc---tgctt---aaaa-cat-tataaata
tactctgcacaata-taaat-aaa-ata-g-attt-taata-c-gaatttcagcaaaca-
agc-accctt-a-atgtgtttattcctttattaagatgtcca-t--gg-t-aatgtttat
a-t-tca-c-cgtttcattta-gggaaactcctgaggta-aa-taa-gtga-tat-ctca
gaac-tt-t-taa----aataaatc----ta---tat-aaaatgctgcgc-ttcc-ca-c
c--------tc-------c-------tgtc-g-caatgacttctgggacttctagagcaa
ggtc-ggt-----caagt--gca-tcagtttgtcctcgatatcaagaacacatcc-ggg-
aa-gttt-cacgc-gtcctccgttcttg-cgg-tcttgagtattggaactgaactttggc
a-g-ctgat-gatgccgt-taca-tgagaaaatgaggacacaagaccgctgaagaatgca
tattgagaaacagc----------------------------------------------
------------------------------------------------------------
------------------------------------------------------------
------------------------------
>TDR8D|11287
------------------------------------------------------------
------ttgcggtcttgagtattggaactgaacttaggcagttgataatgacacgaggat
gcaaaatcgccgaagaacgcatattgagaaacagccggctgtttctcaattcc-aagaac
gcagcgaacagacttgcattcttgtgaagaccggtcttgctaggtcacctcag-aagaac
gagcaagtgagaccaggaggacagagaaagcgtcctgttagaaataagatgctgc----g
t-t-c--------tttctaatggtcacatgacccttacaca-tt-tt-aac-ccaaacat
tattt-aaacattacagcattc-atacaacg-a-tttattg---ttt-t-tcc-ct-t--
-ttt---c-a-----c-a-ata-tt-ta-ctc---tgcat-a-aaaa-c-c-tacaaata
tacgttgcacaata-caaat-aaa-ac--g-attt-aaata-a-taattttagcaaata-
aac-accctt-a-atgtgtttatttatttattaagattatca-t--gg-t-aatgtttat
a-t-tca-c-cgtgtcatttt-gggaaactcctgaggta-aa-taa-gtca-tat-ctct
gaac-tt-t-taa----aataaatc----ta---tat-taaatgctgcgt-ttcc-ca-c
c--------tc-------c-------agtt-g-caatgacttctgggacttctagagcga
ggtc-ggtgc--taag---tgca-ttggtttgtcctcgatatcaagaacacattc-ggg-
aa-gttt-cacgc-----------------------------------------------
------------------------------------------------------------
------------------------------------------------------------
------------------------------------------------------------
------------------------------------------------------------
------------------------------
>TDR8D|11288
------------------------------------------------------------
------------------------------------------------------------
-------------------------------------gctgtttctcaattcc-aagaac
g---------gacttgtgttcttgtggagagcggtcttgccgggtgtcctcga-aagaac
gaactcaggagaccgcgagggcagagaacgcgtcctttaagaattgaggtgctgc----g
t-t-c--------ttcctgatggtcacatgaccttcacgtg-tt-tt-aaa-tagtaaat
tattt-aaacattacagcactc-atacaaag-a-tttattg---ttt-t-tcc-tc-t--
-ttt---c-a-----a-a-ata-ta-ta-ctt---tgcat-a-aaaa-cat-tataaata
tactctgcacaata-taaat-aaa-aca-g-attt-taata-c-gaatttcagcaaaca-
aacaaccctt-a-atgtgtttattcctttattaagatgttca-t--gt-t-aatgtttac
t-t-tca-c-cgtttcattta-cggaaactcctgaggta-aa-tag-ttca-tat-ctat
gaac-tt-t-aat----aataaatc----ta---gat-aaaatgctgcgc-ttcc-ca-c
c--------tc-------c-------agcc-g-caatgacttctgggacttccagagcga
gttc-ggtgc--taaagtctgca-tcggtgcgtccttgatatcaacaacacatcc-ggg-
aa-gttt-cacgc-gtcctccgtactta-cgg-tcttgagtattggaactgaacttaggc
a-g-ctgtt-gatgacgt-ttca-cgagaacacgaggacgcaagaccgctgaagaacgca
tattgagaaacagcc---------------------------------------------
------------------------------------------------------------
------------------------------------------------------------
------------------------------
>TDR8D|11289
------------------------------------------------------------
------------------------------------gacagctgatgatgacacgaggac
gcaagaccgcagaagaacgcatattgagaaacaccc--ctgtttctcaattcc-aagaac
gcagagaatggacttgcgttcttgt-----------------ggtgtcctcgg-aagaac
gaactcgggagaccatgagaacagagaacgcgacctgtgagaaatgagatcctgc----g
t-t-c--------ttcctgatggtcacatgaccttcacgca-tt-tt-aaa-tggaatat
tattt-aaacattacagc--------------a-tttattg---ttt-tatct-cc-t--
-ttc---c-a-----a-a-ata-ta-ta-cta---tgcat-a-aaaa-cgt-tataaata
taatctgcaaaata-taaat-taa-ata-g-attt-taata-c-gaatttcagcaaaca-
aac-accctt-a-atgtgtttattcctttattaatatgtcca-t--gg-t-aatgtttac
t-t-tca-c-ggtttcattta-gggaaactcctgaggta-aa-taa-gtga-ttt-ctct
gaac-tt-t-aat----aataaatc----ta---aat-taaaagctgcgt-ttcc-ca-c
c--------tc-------c-------ggtc-g-caatgacttctgggacttctagagcga
gatc-gatcg--t--------ca-tcgttgtgtcatcgatatcaagaacacatct-ggg-
aa-gttt-ccctc-gtcctctgttgttg-tgg-tcttgagtattagaattgaactt----
------------------------------------------------------------
------------------------------------------------------------
------------------------------------------------------------
------------------------------------------------------------
------------------------------
>TDR8D|11290
------------------------------------------------------------
------------------------------------------------------------
------------------------------------ggctgtttctcaattcc-aagaac
gcagagaacgga--------cttgtggagagcggtcttgccgggtgtcctcgg-aagaac
aaactcaggagaccgtgagggcagagaacgcgtcctttgagaattgagatgctgc----g
t-t-c--------ttcctgatggtcacatgaccttcacatg-tt-tt-aaa-tggtaaag
taatt-aaacattacagccttc-atacaacg-a-tttattg---ttt-t-tcc-cc-t--
-ttt---c-a-----a-a-ata-ta-ta-cta---tgcat-a-aaaa-cat-tatatata
tatgttgcacaata-taaat-aaa-ata-g-tttt-taata-t-gaatttcagcaaaca-
aac-accctt-a-atgtgtttattcctttattaagatgttca-t--gg-t-aatgtttac
t-t-tca-c-cgtttcattta-gtgaaactcctgaggta-aa-taa-gtta-aat-ctct
gaac-tt-t-aat----aataaatc----ta---aat-aaaatgcagctc-ttcc-ca-c
c--------tc-------c-------agtc-g-caatgacttctgggacttccagagtga
gttc-ggtgc--tcaagtctgca-tcgttgcgtcctcgatatcaagatcacatcc-ggg-
aa-gttt-cacgc-gtcctccgtacttg-cgg-tctggagtattggaactaaacttaggc
a-g-ctgtt-gatgacgt-tgca-cgagaacacgaggacgcaagaccgctaaagaacgca
tattgagaaacagcc---------------------------------------------
------------------------------------------------------------
------------------------------------------------------------
------------------------------
>TDR8D|11291
------------------------------------------------------------
------------------------------------------------------------
------------------------------------------------------------
------------------------------------------------------------
------------------------------------------------------------
------------------------------------------------------------
------------------------------------------------------------
-------------------------------------------------------accct
taatgtgttca-------------------------------------------------
----------------------tgcctttattaagattttca-t--gg-t-aaagtttac
t-t-tca-c-cattttattta-ggaaaactcttaaaata-cg-taa-gtta-tag-ctct
gaaa-tg-t-act----aataaatc----ta---tat-aaaatgctgcgc-tttc-ca-t
ctccttt-att-------c-------agtc-g-caatgacttctg-gacgtctcgagcga
gttt-tgcac--tcaagtctgca-tcagtgtatcatctatatcaagaacgcat-------
--c-ctt-cacgc-atcccctgttctta-cgg-tcttgaggtttagaatcaaactttgga
t-g-ctgat-gatgacgt-t---------acacgaggacacaagatcgctgaagaacaca
tattgagcaacagccggctgtttctcaaatgcaaaatcgcagagaatggacttatgttct
cgagaggaccagtcttactaggttacctcag-----------------------------
------------------------------------------------------------
------------------------------
>TDR8D|11292
------------------------------------------------------------
------------------------------------------------------------
------------------------------------ggctgtttctcaactccaaaaagc
agagagaacggacttgcacttttgtggagaccgttcttgccaggtcaccttgg-aagaac
taactcaggagaacacgagaacaaagaacgcgtcctgtgaaaaacgagatgctgc----g
t-t-c--------ttcctgatggtcacatgaccttcacgct-tt-ct-gaa-tcaaaaca
tattt-agacattac--cattc-atacagct-a-gctattg---ttt-t-ccc-cc-t--
-ttt---t-a----c--a-ata-aa-ta-ctc---cgcat-a-aaaa-tcc-tccgttct
tg--ctg-----------------------------------------------------
------------------------------------------------------------
------------------------------------------------------------
------------------------------------------------------------
------------------------------------------------------------
------------------------------------------------------------
---------------------------------tcttaagttttggaactgaactttggg
a-g-ttgat-gatgacat-t---------atacgaggacgcaagatcactgaagaacgca
tattaagaaacagc----------------------------------------------
------------------------------------------------------------
------------------------------------------------------------
------------------------------
>TDR8D|11293
------------------------------------------------------------
------------------------------------------------------------
----------------------------------------------------c-aagaac
gcagagcacgg-cttccgttcttgtgaagaccggtcttgccaggtcacctcag-acgaac
gaactcgagaaaccgcaagaacagagaacgtgtcctctgagaaatgagatgctgc----g
t-t-c--------ttcctgatggtcacgtgaccttcgagca-t--tt-taa-tggaagat
tattt-aaacattacagcattc-atacagcg-a-tttattg----ct-t-ttc-cc-t--
-ttt---t-c-------aca----------------gcat-a-aaaa-cat-tagcaata
tacgttgtacaata-taaat-aaa-ac-ag-attt-taata-c-taatttcagcaaata-
aac-gccctt-a-atgtgtttatgcctttattaagattttta-t--ggt--gatgtttat
a-t-tca-c-cgcctcattta-gggaaactcctgagata-aa-taa-g------------
-----------at----tataaatc----tg---tgt-aaaaggctgcgc-cttc-ca-t
--------cac-------c-------agtc-g-caatgacttctgggacttctagagcga
gtttttgcgc--tcaaatctgca-tctatgcgtcctcaaaatcaagaacacatct-ggg-
aag-tttgtacgt-gtcatc----------------------------------------
------------------------------------------------------------
------------------------------------------------------------
------------------------------------------------------------
------------------------------------------------------------
------------------------------
>TDR8D|11294
------------------------------------------------------------
------------------------------------------------------------
------------------------------------ggctgtttctcaattcc-aagaac
gcagagaacagacttgcgttcttgtggagactggttttgccaggtgtcctcgg-aa----
gaactcaggagtctgcaaggacagaggatgcgtcctgtgagaaatgagatgctgc----g
t-t-c--------ttcctgatggtcacatgaccttcacgtg-tt-tt-aaa-tggaatat
ta----------------------------------------------------------
------------------------------------------------------------
------------------------------------------------------------
------------------------------------------------------------
------------------------------------------------------------
-----------------------------------------------------ct-ca-c
c--------tc-------c-------agtc-g-caatgacttctgggacttctagagcaa
gttc-ggtgc--tcaagtctgca-tcagtgcatccttaatatcaagaacacatct-gga-
aa-gttt-cacgc-gtcctccgttctta-cag-tcttgagtattggaactgaactttggc
a-g-ctgat-gatgacgt-taca-cgagaacacgaggacacaagaccgctgaagaacgca
tattgagaaacagcc---------------------------------------------
------------------------------------------------------------
------------------------------------------------------------
------------------------------
>TDR8D|11295
------------------------------------------------------------
------------------------------------------------------------
------------------------------------------------------------
---------------------------agaccgatcttgccaggtgtcctccg-aagaac
gaactcaggagactgcgatgacagagaacgcatcctttgagaaatgagatgctgc----g
t-t-c--------ttcctgatggtcacatgaccttcacacg-tt-tt-aaa-tggtaaat
tattt-aaacattacagcattc-atccaggg-a-ttgattg---ttt-t-tctc-c-t--
-ttt---c-a-----a-a-ata-ta-ta-ctg---tgcat-a-a-aa-aag-tataaata
tacactgcacaata-taaat-aaa-------act-----------gatttt---------
aat-actctt-a-atgtgtttattcctttattaaaatgtcca-t--gg-t-aatgtttat
a-t-tca-a-tgtttcattca-gggaaactcctgaggta-aa-taa-aata-aat-gata
tctc-tt-t-aat----aataaatc----ta---aat-aaaatgctgcgc-ttcc-ca-c
c--------tc-------c-------agtc-g-caatgacttctgggacttccagagcga
gatc-ggtgc--tcaagtctgca-tcggtgcatcctcgatatcaagatcacattc-ggg-
aa-gttt-cacgc-gtcctctgttcttg-cgg-tcttgagtattggaactgaacttaggc
a-g-ctgat-gatgacgt-taca-cgagaacacaa-gac-------cgctgaagattaca
tattacgaaacagc----------------------------------------------
------------------------------------------------------------
------------------------------------------------------------
------------------------------
>TDR8D|11296
-----------------acttcgtgctcaagtctgcatggttatccagatcacatccggg
aaagttttatggtcttgagtattgaaactgaactttggcagctgataatgacacgagaac
acaagaccactgaggaacgcaaattgagaaacagccggctgtttctcaattcc-aagaat
gcaga-------cctgcgttcttgtggagagcggtcttgccaggtcatctcgg-aagaac
aaactcaggagaccgtgagaacagagaacgcgtcctgtgagaaatgagatgccgc----g
t-t-c--------ttcctgatggtcacatgaccttcacatg-tt-tt-taa-tggtaaat
tattt-aaacattacagcattc-atacaacg-a-tttattg---ttt-t-ttc-cc-t--
-ttt---c-a-----c-a-ata-ta-ta-ctc---tgcat-a-aggact-t-tacaaaca
tacgctgcacaata-caaat-aaa-aca-g-attt-taaaa-c-gaatttcagcaaaca-
aac-atcctt-a-atgtgttcaatcctttattaagatgtcca-t--gg-t-gatgtttat
a-t-tca-c-tgtttcattta-gggaatctcctgtgata-aa-taa-gtta-tgt-ctct
aaac-tt-t-aat----aataagtc----ta-----------------------------
------------------------------------------------------------
------------------------------------------------------------
------------------------------------------------------------
------------------------------------------------------------
------------------------------------------------------------
------------------------------------------------------------
------------------------------------------------------------
------------------------------
>TDR8D|11297
------------------------------------------------------------
------------------------------------------------------------
----------------------------------------------caact---------
-----ga---------c-ttcacgtg----------------------------tttaat
gg-----ag-----gt-----cagacagc----------ag-------gtac-gc-----
--c-g--------ttcctgttcccctcctcacgt--gtgtg-t--tc--a----------
--t---gaacatcaga--actctgcacat---a--tca--g--------------c-t--
-------c------------------------------------ag--act-gacgag--
-a---t-cacaata--acgc---------g--cct-ca----t-ga-ctcctgc-tatgg
aat-gtcc-----atg--------c--------------tga-----------tgttcac
c-c-tca-c-cgtctcattca-gg-aaactgctgaggc--a------gtt--t-t-ccct
gaac-tt--gaat----aat-aacc----c------------tg------------cgac
c--------tc-------c-------agcc-a-ccaggacctctgggacttctaga----
-----gctgc--t-cagtctgca-ttggtgcgtccta----acaggaacacat---gcg-
gacgtgt-c---tggtcc-----------tgg-tc---agtactgag-ctgagcttcggc
a-g--tgat-gatgacgt-taca-ggagaacac--g------------------------
------------------------------------------------------------
------------------------------------------------------------
------------------------------------------------------------
------------------------------
>TDR8D|11298
------------------------------------------------------------
------------------------------------------------------------
------------------------------------------------------------
------------------------------------------------------------
------------------------------------------------------------
------------------------------------------------------------
---------------------c----ca----a-------g---tt--------------
------------------------------------------------------------
------------------------------------------------------------
------------------------------------------------------------
-----------------t-------a--ttc---aga-ataa-caa-------a--ctct
gaa-------gac----cataga-------a---cac-agaacg----------------
------------------c-------atgcgc----taa-----gaaa-tg--aga----
-------tgc--t-------gcagtc-----atctt-gatgtc-----cacatc------
aatgttta-aca--gttt----tttttc-taa---ttaaacatt--aact--a-ttt---
--a-tttat----------t-t------------a---tac----ctatt----aatata
t----a------------------------------------------------------
------------------------------------------------------------
------------------------------------------------------------
------------------------------
>TDR8D|99132
------------------------------------------------------------
------------------------------------------------------------
------------------------------------------------------------
------------------------------------------------------------
------------------------------------------------------------
------------------------------------------------------------
------------------------------------------------------------
------------------------------------------------------------
------------------------------------------------------------
------------------------------------------------------------
------------------------------------cgc-aa-tgac-ttc-tac-atct
agag-cg---------------------------------agtgctgtgc-tc-------
------------------------------------------------------------
--------------aaatc---------tgcatcattgatatcaggtatgcatca-ggg-
----ctt-cgcgg-gtcctctgttcttg-tgc-tcttgattattggaactgaactttggt
gc--ttgatg-atgacgt-taca-tcaatacac-agactgcagcatcgc-tattaacgca
cacggagaaa--------------------------------------------------
------------------------------------------------------------
------------------------------------------------------------
------------------------------
>TDR8D|99133
------------------------------------------------------------
------------------------------------------------------------
------------------------------------ggctgtttctcaattcc-aagaac
gcagagaacagacttgtgttcttttggagagcggtcttgccaggtgtcctcgg-aagaac
gaactcaggagaccgcgagggcagagaacgcgtcctttgagaattgagatgctgc----g
t-t-c--------ttcctgatggtcacgtgaccttcacgtc-tt-tt-aaa-tggtaaat
tattt-aaacattacagccttc-atacaacg-a-tttattg---ttt-t-tcc-cc-t--
-ttt---c-a-----a-a-ata-ta-ta-ttt---tgcat-a-aaaa-cat-tataaatc
tatgttgcacaata-taaat-aaa-aca-g-attt-taata-c-gaatttcagcaaaca-
aac-accctt-a-atgtgtttattcctttattaagatgttca-t--gg-t-gatgtttac
t-t-tca-c-cgtttcattta-gggaaacttctgaggtc-aa-taa-gtga-tat-ctct
gaac-ttct-aat----aataaatc----ta---gat-aaaatgctgcac-ttcc-ca-c
c--------tc-------c-------agtc-g-caatgacttctgggacttccagagcga
gttc-ggtgc--tcaagtctgca---------tcctcgatatcaagatcacatcc-ggg-
aa-gttt-cacgc-gtcctccgtacttg-cgg-tcttgagtattggaactgaacttgggc
a-g-ctgat-gatgacgt-tgca-cgagaacacgaggacgcaagaccgctgaagaacgca
taatgagaaacagcc---------------------------------------------
------------------------------------------------------------
------------------------------------------------------------
------------------------------
>TDR8D|99134
------------------------------------------------------------
------------------------------------------------------------
-------------------------------------gctgtttcacaatatt-aagtat
gcagtgaatggacttgcgttctcgtggagatcagttttgccaagcttgtttgg-acaaac
aaactcagga----------acacagaatgcctcctgtgagaaatgagatgctgc----g
t-t-c--------ttcctgattgtcacatgaccctcacgca-at-tt-aa----------
------------------catc-atacaata-a-tttattg---ctc-t-ttt-tc-c--
-ttt---t------------------ca-aca---taca---------------------
------------------------------------------------------------
------------------------------------------------------------
------------------------------------------------------------
------------------------------------------------------------
------------------------------------------------------------
------------------------------------------------------------
------------------------------------------------------------
------------------------------------------------------------
------------------------------------------------------------
------------------------------------------------------------
------------------------------------------------------------
------------------------------
>TDR8D|99135
------------------------------------------------------------
------------------------------------------------------------
------------------------------------ggatgtttctcaattcc-aagaac
ggagagaatggacttagattcttgtgagaaccggtcttgctaggtcacctcag----aac
gaactcgggaggccgcgagaacaggcaacatgtcctgtgagaaatgagatgctgc----a
t-t-c--------ttcctgatggtcacgtgacctttacgtg-tt-tt-ta-ctg--aatt
ta--tcaaacattaaagcattc-attcaatg-a--ttaatgaa-ttt-------------
-------------------ata-ta----ctt---ttcat---aaga-ctt-tacagata
tacgttgcgcaata-taaat-aaa-aca-g-gttt-taata-c-gaatttcagcaaata-
aac-actctt-a-atgtgtttatgccttcattaagattttca-t--gg-t-gatgtttat
aa--tca-c-cgtctcattta-gggaaactccta------a------gtga-tat-ctct
gaac-tt-t-aat----aattaacct---ta--atac---aatgctgcgc-ttcc-ca-c
c--------tc-------c-------agtc-g-caatgagtttt----c-----------
--------gc--tcaagtctgca-tcggtgcatcctcgataacaagaacacatcc-ggg-
ag-gtttttacac-gtccttcgttcttg-cgg---ctgagttttggaactgaactttggt
g-g-ttgat-gatgacaa-taca-cgagaacacgaggacgcaagaccactgaagatcgca
tattgagaaacagcc---------------------------------------------
------------------------------------------------------------
------------------------------------------------------------
------------------------------
>TDR8D|99136
------------------------------------------------------------
------------------------------------------------------------
-------------------------------------gctgtttctcaattcc-aagagt
gcagagaatggactcgtgatcttatgaagactggtcttgccaggtcacctcgg-tagaac
gaactcaggagaccgcaagaacatacaacgtgtcctctgagaaatgaaatgctgc----c
c-t-c--------ttcctagtggtcacatgac----------------------------
------------------------------------------------------------
------------------------------------------------------------
------------------------------------------------------------
------------------------------------------------------------
------------------------------------------------------------
------------------------------------------------------------
------------------------------------------------------------
------------------------------------------------------------
------------------------------------------------------------
------------------------------------------------------------
------------------------------------------------------------
------------------------------------------------------------
------------------------------------------------------------
------------------------------
>TDR8D|99137
------------------------------------------------------------
------------------------------------------------------------
------------------------------------------------------------
------------------------------------------------------------
------------------------------------------------------------
------------------------------------------------------------
-------------------ttc-atacaacg-a-tttattg---ttt-t-tcc-cc-t--
-ttt---c-a-----a-a-ata-ta-ta-ctc---tgcat-a-aaaa-cat-tataaata
tacgctgcacaatt-taaat-aaa-aca-g-attt-taata-c-gagttttagcaaaca-
aac---------------------------------------------------------
------------------------------------------------------------
------------------------------------------------------------
------------------------------------------------------------
------------------------------------------------------------
------------------------------------------------------------
------------------------------------------------------------
------------------------------------------------------------
------------------------------------------------------------
------------------------------------------------------------
------------------------------
>TDR8D|99138
------------------------------------------------------------
------------------------------------------------------------
------------------------------------ggctgtttctcaattcc-aagaat
gcagagaacggacttgcgttcttctggagaccgttcttgccaggtgtcatcgg-aagaac
gaactcaggagaccgcgagggcagagaacacgtcctttgagaattgggatgctgc----g
t-t-c--------ttcctgatggtcacatgaccttcacgcg-tt-tt-aaa-tggtaaat
tattt-aaacattacagccgtc-atacaacg-g-tttattg---ttt-t-tccccc-t--
-ttt---c-a-----a-a-ata-ta-ta-ctc---tgcat-a-aaaa-cat-tataaata
tactctgcacaata-ttaat-aaa-aca-g-attt-taatt-t-gagttttagcaaaca-
aac-atcctt-a-atgtgtttattcctttattaagatgttca-t--gg-t-aatgttta-
------------tttcattta-gggaaactcctgaggta-aa-taa-gtga-tat-ctct
gagc-tt-t-aat----aataaatc----ta---aat-aaaatgctgtgc-tttc-ca-g
c--------tc-------c-------agtc-g-caatgacttctacgacttccagagcga
gttc-ggggc--t-----ctgca-tcggtgcgttctcgatatcaagaacacatcc-ggg-
aa-gttt-cacgc-atcctctgtactag-cgg-tctaaagtattggaactgaacttaggc
a-g-ctgat-gatgacgt-t-------------------gcaagaccgctgaagagcgca
tattgagaaacagcc---------------------------------------------
------------------------------------------------------------
------------------------------------------------------------
------------------------------
>TDR8D|99139
------------------------------------------------------------
------------------------------------------------------------
------------------------------------------------------------
-caaggaacggacttgagttcttttggacaccggtcttgccaggtgtcctcgg-aagaac
gaactcaggagaccgcgagggcagagaacgcgtcctttgagaaatgggatgctgc----a
t-t-c--------ttcctgatggtcatgtcatcttcacgcg-tt-tt-aaa-tagtaaat
tattt-aaacattacagccttc-atacaacg-a-attattg---ttt-c-ccc-cc-t--
-ctt---c-a-----a-a-ata-ta-ta-ctt---tgcat-t-aaaa-cat-aataaata
tactctgcacaata-taaat-aaa-act-g-attt-ttata-c-gaatttcagcaaaca-
aac-accctt-a-atgtgtttattcctttattaagatattca-t--gt-t-aatgtttat
a-t-tca-c-cgtttcattta-gggaagctccttaggta-aa-taa-gtga-tat-ctct
gaac-gt-t-aat----aataaatt----ta---aat-aaaatgctgcgc-ttcc-ca-c
c--------tc-------c-------agtc-g-caatgacttctgggacttccagagcga
gttc-gctgc--tcaagtctgca-tcagtgcgtcctcgatatcaagatcacatcc-ggg-
aa-gttt-catgc-gtcctctgtacttg-cgg-tctttagtattggaactgaacttaggc
a-g-ctgat-gatgacgt-taca-cgagaacacaa-----gaagaccgctgaagaacgca
tattgggaaacagcc---------------------------------------------
------------------------------------------------------------
------------------------------------------------------------
------------------------------
>TDR8D|99140
------------------------------------------------------------
------------------------------------------------------------
------------------------------------------------------------
------aa----------------------------------------------------
------------------------------------------------------------
--------------t-------------------------a-------------------
----t------------------ata---------tta----------------------
-----------------------------------tgcat---aaaa--------aaa--
-------c--a-------ac-----aca-g-attt-taata-c-aaatttcagcaaata-
aac-accctt-a-atgtgtttctgcctttatcaagattttca-tg--------cgtttac
t-t-tca-c-ggtctcattta-gggaaactcttgaggta-aa----------tat-ctct
gaac-tt-t--------aataaatc----ta---tat-aaaatgctgtgc-ttcc-ta-c
c--------tc-------ctttaatcagcc-g-cgatgacttcggggacttctcaagcga
gttt-ggtgc--tcaagtctgcg-ttggtgtaactttgatttcaagaacacatcc-ggg-
aa-cttt-catgc-gtccttcg----------ttc-------ttgaga------tttgac
g-g-ttgat-gatgacgt-taca-----------aggatgcaagatcactgaagaacgca
tattgagaaacagcc---------------------------------------------
------------------------------------------------------------
------------------------------------------------------------
------------------------------
>TDR8D|99141
------------------------------------------------------------
------------------------------------------------------------
------------------------------------------------------------
---------------------------------------------------------aac
------------------------------------------------------------
----------------------------tg----------a----tt-------------
--tt--a----------------atacaa---------------ttt--------c----
-------------------------------------------a-------------a--
-------c--------------aa-------at------------aat------------
--c-accctt-a-atgtgtttattcccttatacagattttca-t--gg-t-gatgtttac
t-t-tca-c-cgtctcattta-ggaaaactcctgagata-aa-taa-ttta-tat-ttct
gaac-tt-t-cat----aataaatc----ta---tat-aaaatgctgcgc-ttcc-ca-c
c--------tcatttattc-------agcc-g-cgatgactttagggacttctcaagcaa
gttt-tgcac--tcaagtcttga-ttaacacatcctcaatatcaagaatgcatc--tgg-
aa-gttt-cacgc-atcctctgttcttg-agg-tcttgagttatggaactgaactttggc
a-g-ttgat-gataacgt-taaa-atagaacaagaggacgcaagatggctgaagaatgca
tattg-aatacagcc---------------------------------------------
------------------------------------------------------------
------------------------------------------------------------
------------------------------
>TDR8D|99142
------------------------------------------------------------
------------------------------------------------------------
-------------------------------------gctgtttctcaattac-aagaac
gcagagaacggacttgtgttcttgtggagagcggtcttgccaggtgtcctcgg-aagaac
gaactcaggagaccgcgagggcagagaacgcgtcctttgagaattgagatgctgc----g
t-t-c--------ttcctaatggtcacatgaccttcacgtg-tt-tt-aaa-tggtaaat
tattt-aa----------------------------------------------------
------------------------------------------------------------
------------------------------------------------------------
------------------------------------------------------------
------------------------------------------------------------
------------------------------------------------------------
------------------------------------------------------------
------------------------------------------------------------
------------------------------------------------------------
------------------------------------------------------------
------------------------------------------------------------
------------------------------------------------------------
------------------------------------------------------------
------------------------------
>TDR8D|99143
------------------------------------------------------------
------------------------------------------------------------
-------------------------------------gcagtttctcaaaacc-aagaat
gcagaggatgggcttgtgttcttgtgaagaccatttttgccaagttaccttgg-aagaat
caatttggaagactgcaaaaacacagagcgcatcctgtgacaaatgagatgctcc----a
a-a-c--------ttcctgttgatcacatgaccttca--ca-ag-tt--aa-cagaaaat
------------------------------------------------------------
------------------------------------------------------------
------------------------------------------------------------
------------------------------------------------------------
------------------------------------------------------------
---------------------agtt----ta---aac-----------------------
------------------------------------------------------------
------------------------------------------------------------
------------------------------------------------------------
------------------------------------------------------------
------------------------------------------------------------
------------------------------------------------------------
------------------------------------------------------------
------------------------------
>TDR8D|99144
------------------------------------------------------------
------------------------------------------------------------
----------------------------------------------------c-------
----a-------c---------------------------------------g-------
---------agacc---a---ca----ac----------gg--------tgct------a
------------------ga---tca------ct----g----------aa--g------
-------aac------gc------------------------------------------
---------------------------------------------------------ata
t----tg---a-----aa----aa--------------------------cagc------
--c----------a---------------------a-----------------tgtttac
t-t-tca-c-cgtttcattta-gggaaactcctgag------------tta-tat-ctca
gaac-tt-taaaa----ata-aa------ta---tat-aaaatgctgcgc-ttcc-ca-c
ctccttt-att---------------ggcc--ccaatgacttctgggacttctcaggtga
gttt---tgca--caagtctgca-tc----------g-atatcaaaaatacatc-tgag-
aac-ttt-cacgc-atcctctgttcttg-cg-ttcttgaattttggagctgaacttcggc
a-g-ttgat-gataacgg-tgc------aattcaagaatgcgagacgact------cgtg
tcttggaagattgt----------------------------------------------
------------------------------------------------------------
------------------------------------------------------------
------------------------------
>TDR8D|99145
------------------------------------------------------------
------------------------------------------------------------
------------------------------------ggcagtttctcaattcc-aagaac
gcagagaacagacttgtgttcttgtgaagaccggtctttccaggtgtcctcaa-aagaac
gaact---------gcgagaacagagaatgcgtcctgtgagaaatgagatgctgc----g
t-t-c--------ttcctgatggtcacatgaccttcatgcg-at-ttataa-tggaaaat
tattt-aaacattacaatattc-atacaacg-a-tttattgt-tttt-t-tcc-cc-t--
-ttt---g-a-----a-a-ata-ta-ta-cta---tgtat-a-aaga-ctt-tacaatta
taccttgcacaata-taaat-aaa-act-g-attt-tttaa-a-gaattttagctaata-
aaa-acac---a-atgtgttaattctttttttaggattttca-t--gg-t-gatgtttac
a-c-tct-c-cgtttcattta-gcgaaactcctgagata-aa-taa-gtta-tat-ctct
gaac-tt-t-aat----agtaaacc----ta---tat-aaaatgttgcgc-ttcc-ct-c
a--------tt-------c-------agtt-g-caatgacatctgggacttctagagtga
tatc-ggtgc--tcaagtctgca-tcagtgagtccttgatatcaagaacacatcc-ggg-
aa-gttt-cacgc-gtcctctgttcttg-cgg-tctagagtattggaactgaactttggc
g-a-atgat-gatgacgt-taca-cgagaacacgaggacgcaagatcgctgaagaacgca
tgttgagaaacagcc---------------------------------------------
------------------------------------------------------------
------------------------------------------------------------
------------------------------
>TDR8D|99146
------------------------------------------------------------
------------------------------------------------------------
------------------------------------ggctgtttctcaattcc-aagact
gcagagaacagatttgcgttcttgtggagaccggtcttgccaggtgtcctcga-aagaac
gaactcgggagaacacgagaacagagaacacgtcctgtgagaaatgagatgctgc----t
t-t-c--------ttcctgatggtcacatgaccttcacgcg-tt-tt-taa-tggaaact
tattg-aaacattacagcatcc-atacaacc-a-tt---tg---ttt-t-tct-cc-t--
-ttt---c-a-----a-a-ata-aa-ta-cta---tgcat-a-aaat-cat-tataaata
gatgttgcataata-taaat-aaa-ata-t-atat-aaataat-gagtttcagcaaaca-
aac-accctt-a-atgtgtttattcctttattaagatg-----t--gg-t-tatattttc
c-t-tta-t--------ttta-gggaaagtcctgaggta-aa-taag-tga-tat-ctct
aaac-tttt-aat----aatggatc----ta---tat-aaaatgctgtgc-ttcc-ca-c
c--------tc-------c-------agtc-g-caatgacttctgggacttctagagtga
tatc-ggtgc--tcaagtctgca-tcggtgcgtcctcgatatcaagaacacatct-gca-
aa-gttt-cacgc-gtcctccgtacttg-cgg-tcttgggtattggaactaaacttttgc
a-g-ctgat-tatgacgt-taca-agagaacacaaggacgcaagaccgctgaagaacgca
tattaagaaacagcc---------------------------------------------
------------------------------------------------------------
------------------------------------------------------------
------------------------------
>TDR8D|99147
------------------------------------------------------------
------------------------------------------------------------
------------------------------------ggctgtttctcaattcc-aagaac
gcagagaaattacttgcgtttttgtggagaccgatcttcccaggtgtcctcag-aagaac
aaattcgggagaccatgagaac-----------------aaaaatgagatgctgt----a
t-t-t--------ttcctgatggccacgtgaccttcatatg-tt-tt-taa-tggacaat
tactt-aaacattacagcattc-atacaacc-a-tttatta---ttt-t-tcc-cc-t--
-ttc-----a-----c-a-ata-ta-ta-cta---tgcat-a-aaga-ctt-tacaaata
tacgttgcgcaata-taaat-aaa-aca-g-attt-taaca-c--aatttcagcaaata-
aat-accctt-a-atatgtttattcctttattaagattttca-t--at-g-aatgcttat
g-g-tga-c-cgtttcattta-gcaaaactcctgaaata-aa-taa-gtga-tat-ctct
gaac-tt-t-aat----aataaatc----ta---tat--------------tacag----
---------------------------------------cttctgggacttctagagcga
gttg-ggtgc--ttaagtctaca-tccatgcatcctcaatttcaagaatgcattt-ggg-
aa-gttt-tataa-gtcctccgctcttg-cag-tcttgagtattggaactgaactttggc
a-g-ctgat-tatgacgt-taca-cgagaacatgaggacgcaagaccgctgaagaacgca
cattgagaaagagcc---------------------------------------------
------------------------------------------------------------
------------------------------------------------------------
------------------------------
>TDR8D|99148
------------------------------------------------------------
------------------------------------------------------------
------------------------------------ggctgtttctcaattcc-aagaac
acagagaacggacttttgttcttgtggagaccggtcttgccaggtgtccttgg-aagaac
gaactcaggagaccgcgagggcagagtacgcgtcctttgagaattgagatgctgc----g
t-t-c--------ttcctgatggtcacatgaccttcatgtg-tt-tt-aaa-tggtaaat
tattt-aaacattacagccttc-atacaacg-a-tttattg---ttt-t-tcc-cc-t--
-ttt---c-a-----a-a-ata-ta-ta-ctt---tgcat-a-aaaa-cat-tattaata
gatgttgcacaata-taaat-aaa-aca-g-attt-taata-c-gaatttcagcaaaca-
aac-accctt-a-atgtgtttattcctttattaggatgtcca-t--gg-t-aatgtttac
t-t-tca-c-cgtttcattta-gggaaactcctgaggta-aa-taa-gtca-tat-ctat
gaac-tt-t-aat----aataaatc----tc---gat-aaaatgcaacgc-ttcc-ca-c
c--------tt-------c-------agtc-g-caatgatttctgggacttccagagcaa
gttc-ggtgc--tcaagtctgca-tcggtgcgtcctcgatatcaagaacacatcc-ggg-
aa-gttt-cacgc-gtcctccgtactta-agg-tcatgagtattggaactgaacttaggc
a-g-ctgat-gatgacgt-ttca-cgagaacacgaggacgcaagaccgctgaagaacgca
tattgagaaacagcc---------------------------------------------
------------------------------------------------------------
------------------------------------------------------------
------------------------------
>TDR8D|99149
------------------------------------------------------------
------------------------------------------------------------
------------------------------------ggctgtttctcaattca-aagaat
gctgagaatggatttgcgttatagtgaaaacc----------------------------
ggtctcgagagaccgcgagaaca------------tgagagaaatgagatgctgc----g
t-t-c--------ttcgtgatggtgacatgaccttcacgca-tg-ct-taa-aggaaagt
tatgt-aaacattacagcattt-atacaata-a-gttattg---ttt-t-ttc-tt-t--
-tct---c-a-----a-a-ata-ta-ta-cta---tgcat-a-aaga-ctt-tacaaata
tacgctgcacaata-caaat-aaa-aca-g-attt-taata-c-aaatttcagcaagta-
aac-atcctt-a-atatgtttctgcctttataaagatcttc------a-t-aatgtttac
t-t-tca-c-catttcattta-aggaaacccctgagg-a-aatcga-gtta-ttt-ctct
aaat-tt-t-aat----aa---atc----ta---tatcaa-atgctgcac-ttc------
----------c-------c-------acct-c-caatgacttctgggacttctaaagcga
gttt-ggtgc--ttaagtctgca-tcaatgcgtcctcgaaatcaagaacacatgc-ggg-
aa-gttt-cacgc-atcctccgttcttg-aag-tt-------ttgtaactgaactttggt
a-g-ctgat-gatgacat-taca---------cgaaaacacaagatcgctgaagaacgca
tattgagaaacagcc---------------------------------------------
------------------------------------------------------------
------------------------------------------------------------
------------------------------
>TDR8D|99150
------------------------------------------------------------
------------------------------------------------------------
------------------------------------ggctgtttctcaattcc-aagaac
gcagagaacggacttgtgttcttgtggagaccggtcttgccaggtgtcctcgg-aagaac
gaactcaggagaccgcgagggcagagaacgcgtcctttgagaattgagatgctgc----g
t-t-c--------ttcctgatggtcacatgaccttcacgtg-tt-tt-aaa-tggtaaat
tattt-aaacattacagccttc-atacaacg-a-tttattg---ttt-t-tcc-cc-t--
-ttt---t-a-------a-ata-ta-ta-ctt---tgcat-aaaaaa-cag-tttaaata
tatgttgcacaata-taaat-aaa-aca-g-attt-taata-c-gaatttcagcaaaca-
aac-acccct-a-atgtgtttattcctttattaagatgtcca-t--gg-t-aatgtttat
a-t-tca-c-cgtttcattta-gggaaactcctgaggta-aa-taa-ttca-tat-ctat
gaac-tt-t-aat----aataaatc----ta---gat-aaaatgcaacgc-ttcc-ca-c
c--------tc-------c-------agtc-g-caatgacttctgggacttctagagcaa
gttc-ggtgc--tcaagtctgca-tcaatgcatcctcgatatcaagaacacatcc-ggg-
aa-gttt-cacgc-gtcctccgtacttg-cgg-tcttgagtattggaactgaacttaggc
a-g-ctgat-gatgacgt-ttca-caagaacacgaggacgcaagaccgctgaagaacgca
tattgagaaacagcc---------------------------------------------
------------------------------------------------------------
------------------------------------------------------------
------------------------------
>TDR8D|99151
------------------------------------------------------------
------------------------------------------------------------
-------------------------------------------ccttaa-----aagaat
-----gaa----c---------------------t-ctg-------------g-------
---------agactgcgagaacagagaac---tcttgtgagaaatgagattctgc----g
t-t----------ttcctgatgatcacatgaccttcatg---tt-ttg-aa-cggaaaat
tcttt-aaacattacagcattc-atacaatg-a-------g-------------ccat--
-ttt---c-a---------ata-ta-ta-cca-----------aagg---t-tacacata
tattttgcacaata-caaac-aaa-ata-g-attt-taaca-tt-aatttcagcaaata-
aac-accttt---atgtgtttatgcctttataaagattttta-t--gg-t-aatgtttgc
t-t-tca-c-cgtctcattca-gg-aaactcccgagata-aa-taa-gttg-tat-ctct
gaac-tt-t-agt----attaaa------ca---ggtaaaaat-ctgcac-tttt-----
--------att---------------agcc-a-caataacttctgggacttataaagcga
g------tac--t--------------a----------ctatc------a-at-------
---g----c---c--tcc---------------tc-----------aa-t--a-------
-------------------t-c-------------------aaga---------------
-ac---------------------------------------------------------
------------------------------------------------------------
------------------------------------------------------------
------------------------------
>TDR8D|99152
------------------------------------------------------------
------------------------------------------------------------
------------------------------------------------------------
------------------------------------------------------------
------------------------------------------------------------
------------------------------------------------------------
------------------------------------------------------------
------------------------------------------------------------
------------------------------------------------------------
------------------------------------------------------------
------------------------------------------------------------
------------------------------------------------------------
------------------------------------------------------------
-----------------------------------------tcaagaacacatct-ggg-
ttc-ttt-cacgc-gtcttccgt----------tctcaaattatagaactgaactttggc
g-a-ttgat-aatgacgt-taca-ggagaacataagaacgcaagatcatttcagaagaca
ta----------------------------------------------------------
------------------------------------------------------------
------------------------------------------------------------
------------------------------
>TDR8D|99153
------------------------------------------------------------
------------------------------------------------------------
------------------------------------ggctttttctcaattct-aagaac
gcagagaacggactcgcgttcttgtggagaccggtcttaccaagttacctcgg-aaaaac
aaactcggggg---------acagagaacgcgtcctgtgagaaatgagaggctgt----g
t-ttc--------ttcctgatggtcacatggccttcacaca-tt-tt-taa-tggaaaat
tattt-aaacat------------------------------------------------
------------------------------------------------------------
------------------------------------------------------------
------------------------------------------------------------
------------------------------------------------------------
------------------------------------------------------------
------------------------------------------------------------
------------------------------------------------------------
------------------------------------------------------------
------------------------------------------------------------
------------------------------------------------------------
------------------------------------------------------------
------------------------------------------------------------
------------------------------
>TDR8D|99154
------------------------------------------------------------
------------------------------------------------------------
---------------------------------attgttttttcctcaatata-tgtaat
----agaaaagccctaca--------------aactttgc-------------caata--
----------------------------------------caaataaaa---t------a
------------------ga----------------------------------------
---------------------------------------------tt-t--------t--
---------a---------ata-ta----------------a-a------ttta------
-------------g-caaat-aaacaca--gag-----ata-t--aat------------
---------------------att--tttctc----------------------------
-----------------------------------------------------------t
gaac-tg-t-aat----agtaaa---ctg-----tat-gaaatgctgctc-ctct-ca-c
ctccttt-att-------c-------agcc-g-caataacttctgggacttctagactaa
gttc-tgtcc--tcacgtctaca-ttgatgcatctatgttatcaggaacacatcc-agg-
-tt-ttt-cacgc-gtcctccagtcttg-tgg-tattgagtattgaaactgaattttagc
a-g-ctgat-gatgacgt-taca-tgagaacgcaaggata-------------gaagata
tactgagaaacagcc---------------------------------------------
------------------------------------------------------------
------------------------------------------------------------
------------------------------
>TDR8D|99155
------------------------------------------------------------
------------------------------------------------------------
------------------------------------ggctgtttctcaattcc-aagaac
gcagagaacggatttgcgttcttgtggagaccggtcttgccaggtgtcctcgg-aagaac
gaactcaggagaccgcgagggcagagaatgcgtcctttgagaaattggatgctgc----g
t-t-c--------tttctggtggtcatgtgacctgcacgca-tt-tt-aaa-taatttac
tattt-aaacattacagcattc-atacaacg-a-tttattg---ttt-c-ccc-cc-t--
-ctt---c-a-----a-a-ata-ta-ta-ctt---tgcat-a-aaaa-cat-tataaata
tactctgcacaata-taaat-aaa-aca-a-attt-gaata-c-gaatttcagcaaaca-
aacaaccctt-a-atgtgtttattcctttataaagatgtcca-t--gt-t-aatgtttac
t-t-tca-c-agtgtcattta-gggaaactcctgaggta-aa-taa-atga-tat-ctct
gaac-tt-t-aat----aataaatc----ta---aat-aaaatgctgcgc-ttcc-ca-c
c--------tc-------c-------agtc-g-caatgacttctgggacttccagagcga
gttc-gccgc--tcaagtctgta-tcagtgcgtccttgatatcaagaacacatcc-ggg-
aa-gttt-cacgc-gtcctccgtacttg-cgg-tcttgagtattggaactgaac-taggc
a-g-ctgat-gacgacgt-tgca-cgagaacacgaggacgcaagaccgctgaagaacgca
tattgagaaacagcc---------------------------------------------
------------------------------------------------------------
------------------------------------------------------------
------------------------------
>TDR8D|99156
------------------------------------------------------------
------------------------------------------------------------
------------------------------------ggctgtttctcaattcc-aagaat
aggaagaacgaagttgtgttattgtggagaccagtcttgccaggtgtcccagg-acgaac
caactctggagaccgcgagggcagagaatgtgtcctttgagaaatgagatgctgc----a
t-t-c--------ttcatgatagtcacgtgaccttcacgtg-tt-tt-aaa-ttgtaaat
tattt-aaacagtgcagcattc-atacaacg-a-tttattg---ttt-t-ttc-cc-a--
-ttt---c-a-----a-a-ata-ta-ta-ctc---tgcat-a-aaaa-cat-tataaata
tacattgcacaata-taaat-aaa-aca-g-attt-taata-c-gaatttcag-------
-----------c-atatgtttattaatttattaaaatgttca-t--gg-t-aatgtttac
t-t-tca-c-cgtttaattta-gggaaactcctgaagta-aa-taa-gcga-tct-cttt
aaac-tt-t-aat----attaaatc----ta---aat-aaaatgcaacgc-ttcc-ta-c
c--------tc-------c-------agtc-g-caatgacttctgggacttccagagcga
gttc-gctgc--tcgagtctgca-tcagtgcgtcctcgatatcaagaacacatccaggg-
aa-gttt-cacgc-gtcctctgttcttg-cgg-tcttaagaattggaactgaaatttggc
a-g-ttgat-gataacgt-tgca-cgagaacacgaggacgc-agacagctgaagaacgca
tattgagaaacagtc---------------------------------------------
------------------------------------------------------------
------------------------------------------------------------
------------------------------
>TDR8D|99157
------------------------------------------------------------
------------------------------------------------------------
------------------------------------------------------------
------------------------------------------------------------
------------------------------------------------------------
------------------------------------------------------------
------------------------------------------------------------
-------------------ata-ta-ta----acatgcac-a-aaaa-cct-ttcaaata
tactttgcacaata-caaat-aaa-act-g-attc-taata-t-caatctcaat------
--c-tctttt-a-atgtgc-----cttttattaagatttcta------------------
------------------------------------------------------------
------------------------------------------------------------
------------------------------------------------------------
------------------------------------------------------------
------------------------------------------------------------
------------------------------------------------------------
------------------------------------------------------------
------------------------------------------------------------
------------------------------------------------------------
------------------------------
>TDR8D|99158
------------------------------------------------------------
------------------------------------------------------------
-------------------------------------gctgtttctcaattcc-aagaac
gcagagaacgatcttgcattcttgtggagaccggtcttgccaagtgtcctcgg-aagaat
gaactcgcgagaccatgagggcagagaacttgt---------------------------
------------------------------------------------------------
------------------------------------------------------------
------------------------------------------------------------
------------------------------------------------------------
------------------------------------------------------------
------------------------------------------------------------
------------------------------------------------------------
------------------------------------------------------------
------------------------------------------------------------
------------------------------------------------------------
------------------------------------------------------------
------------------------------------------------------------
------------------------------------------------------------
------------------------------------------------------------
------------------------------
>TDR8D|99159
------------------------------------------------------------
------------------------------------------------------------
------------------------------------ggctgtttctcaattcc-aagaat
gcaaagaacgtacttgcgttctttgggagaccggtcttgccaggtgtcctcga-aagaac
gaactcggaagaccgtgaggacagagaacgcatcctgtgagaaatgagatgctgt----g
t-t-c--------ttcctgatggtcacatgaccttcacatg-tt-tt-taa-tggaataa
tattt-taacattacagcattc-atacaacg-a-tttactg---ttt-t-tcc-cc-t--
-ttt---c-a-----a-a-ata-ta-ta-ctc---tgcat-a-aaaa-cat-tataaata
tacgttgcacaata-caaat-aaa-ata-g-attt-tttta-c-gaatttcagcaaaca-
aac-accctt-a-atgtgtttactcatttattaagatgtcca-t--gg-t-aatgtttac
t-t-tca-c-tgtttcattta-gggaagctcctgaggta-aa-taa-gtaa-tat-ctct
taac-tt-t-aac----aataaatc----ta---aag-aaaacgcagcgc-ttcc-ca-c
c--------tc-------c-------agta-g-caatgacttctgggacttctagagcaa
gttc-ggtgc--tcaagtctgca-tcggtgcatccttgatatcaaaaacacatcc-ggg-
aa-gttt-tacgc-gtcctc---------cgt-tcttgagtattggaactgaagtttggc
a-g-ctgat-gatgacgt-t---------acacgagaacac------gctgaagaacgca
tattgagaaacagc----------------------------------------------
------------------------------------------------------------
------------------------------------------------------------
------------------------------
>TDR8D|99160
------------------------------------------------------------
------------------------------------------------------------
------------------------------------------------------------
------------------------------------------------------------
------------------------------------------------------------
------------------------------------------------------------
------------------------------------------------------------
------------------------------------------------------------
------------------------------------------------------------
------------------------------------------------------------
------------------------------------------------------------
------------------------------------------------------------
------------------------------------tgaccct---ggcttctagagcga
gttc-agtgc--ctaactctgca-tccatgcgtccttgatat---gaacacattc-agg-
-ac-ttt-cacgt-gtcctccattcttg-cga--attgagaattggagctgaactttggc
a-g-ttgat-ggtaacat-tgca-cgagtatacaaggatgcaagaccactga-aaatgca
tattgagaaacagcc---------------------------------------------
------------------------------------------------------------
------------------------------------------------------------
------------------------------
>TDR8D|99161
------------------------------------------------------------
------------------------------------------------------------
------------------------------------ggctgtttctcaattcc-aagaac
gcagagaacggactcgcgttcttgtggagaccggtctttctaagtgaccgcag-aataac
gaacttgggagaccacgagaacagagaatgcgtcctgtgagaaatgagatgctgc----g
t-t-ct--ggtttttcctgatggtcacatgaccttcacaagttt-tt-tta-tggaaaat
aattt-agacattacagtattt-atacaaca-a-tttattg---ttt-t-tcc-cc-t--
-ttt---c-a-----c-a-ata-ta-ta-ctt---tgcat-a-aaga-cct-tacaaata
tacatcgcacaata-caaat-aaa-------actt-aaata-c-aaatttcagcaaata-
aac-accctt-a-atgtgtttatgcctttataaagattttca-t--gg-t-aatgtttac
t-t-tca-c-cgtctcattta-ggaaaactcctgtggta-aa-taa-gtta-tat-ctct
gaac-tt-t-aat----attaaatc----ta---aat-taaat-----gc-ttcc-ca-c
c--------tc-------ctttattcagcc-g-caatgacttctgggacttctcaagcga
gttt-tccac--ttaagtctgca-tcggtgcgtctttaatatcaaggacacatct-ggg-
aa-tttt-cacgc-accctcctgtcttg-cgg-tcttgagttttggagctgaactttggc
a-g-ttgat-gttgacgt-taca-cgagaacacatagatgcaagaatgctgaagaacgca
tattgagaaacagcc---------------------------------------------
------------------------------------------------------------
------------------------------------------------------------
------------------------------
>TDR8D|99162
------------------------------------------------------------
------------------------------------------------------------
------------------------------------------------------------
gcagcgaacagacttgcgttcttgtggagaccggtcatgccaggtgtcctcag-aagaat
gaactcggatgatcaagagaaaagagaatgcgtcct-------ctgagatgctgc----g
t-t-c--------tttctgatagtcacgtgaccttcacggg-ta-tt-aaa-tggaagat
tattt-aaacattacagcattc-gtataacg-a-tttattt---ttt-tatcc-cc-a--
-tttt--c-t-----a-a-ata-ta-ta-cta---tgcat-a-aaaa-cat-tataaata
tgctttgcacaata-taaat-aaa-acc-g-attt-taata-c-gaatttctgcaaaca-
aac-accctt-t-atgtgtttatttctttattaagatgttta-t--gg-a-aatgttaat
a-t-tca-c-tgtttcattta-gggaaactcctaaggta-aa-taa-gtg---at-ctct
aaac-tt-t-aat----aatatatc----ta---aat-aaaatgctgtgc-ttcc-ca-c
c--------tc-------c-------agtt-g-caatgacttctgggacttctagagcga
gatc-ggtgc--tcaagtctgca-ttggtgcgtcctcgatatcaagaacacatcc-agg-
aa-gttt-cacgc-gtcctctgttcttg-cgg-tcttgagtattggaactgaactttggc
a-g-ctgat-gaggacgt-taca-caagaacacgagaactaaagatcactgaggaaggca
tattgagaaacagcc---------------------------------------------
------------------------------------------------------------
------------------------------------------------------------
------------------------------
>TDR8D|99163
------------------------------------------------------------
------------------------------------------------------------
--------------------------------------ctgtttttcaattcc-aagaac
gcagagaacggacttgtgttct--tgttgaccgttcttgaaaagttacctcgg-gaaaat
gaact--------tgcaagaacacagaacatgtcctgtgagatattagatg---c----g
t-t-c--------gtcctgatggtgacatgaccttcacaca-tt-tt-aat-gggaag--
--ttt-aaacattacagcattc-aaacaacg-a-tttactg---tct-t-tcttcc-t--
---t---t-t-------aaata-ta-ta-taa---catgc-agaag--cct-tacaaaga
tactttgcacatta-gaaat-aaa-aca-a-attt-------------------------
------------------------------------------------------------
------------------------------------------------------------
------------------------------------------------------------
------------------------------------------------------------
------------------------------------------------------------
------------------------------------------------------------
------------------------------------------------------------
------------------------------------------------------------
------------------------------------------------------------
------------------------------------------------------------
------------------------------
>TDR8D|99164
------------------------------------------------------------
------------------------------------------------------------
------------------------------------ggctgtttctcaattcc-aagaac
gcagagaacggacttgtgttcttgtgaagaccggtcttgccaggtgtcctcgg-aagaac
gaactcaggagaccgcgagggcagagaacgcgtcctttgagaaatgggatgctgc----c
t-t-c--------ttcctaatggtcatgtgaccttcacgcg-tt-tt-aaa-tggtaaat
tattt-aaacattacagcattc-atacagca-a-tttattg---ttt-t-tcc-cc-t--
-ttt---c-a-----a-a-tta-ta-ta---------cat-a-aaaa-cat-tataaata
tactctgcacaata-taaat-aaa-aca-g-attt-taata-c-gaatttcagcaaaca-
a----ctctt-a-atgtgtttattcctttattaagatgttca-t--gt-t-aatgtttac
t-t-tca-c-cgtttcattta-gggaaactcctgaggta-aa-taa-gtga-tat-ctct
aaac-tt-t-aat----aataaatc----ta---aat-aaaatgcagcgc-ttcc-ca-c
c--------tc-------c-------agtc-g-caatgacttctgggacttccagagcga
gttc-ggtgc--tcaagtcagca-tcagtgcgtcctctatatcaagaacacatcc-ggg-
aa-gttt-cacgc-gtcctccgtacttg-cag-tcttgagtattggaactgagcttaggc
a-g-ctgat-gatgacgt-ttca-cgagaacacgaggacgcaagaccgctgaagaacgca
tattgagaaacagcc---------------------------------------------
------------------------------------------------------------
------------------------------------------------------------
------------------------------
>TDR8D|99165
------------------------------------------------------------
------------------------------------------------------------
------------------------------------ggctgtttctcaattcc-aagaac
gcagagaacggacttgtgttcttgtggagaccggtcttgccaggtgtcctcag-aaaaac
gaactcaggagaccgcgagggcagagaacgcgtcctttgagaaatgagatgctgt----g
t-t-c--------ttcctgatggtcacatgaccttcatgtt-tt-tt-aaa-tggtaaat
tattt-aaacattacagcattc-atacaacg-a-tttatag---ttt-t-tcc-cc-c--
-ttt---t---------------ca-ta-ctt---tgcat-a-aaaa-cat-tataaatc
tttgttgcacaata-tgaat-aaa-aca-g-attt-taata-c-gagtttcagcaaaca-
aac-accctt-a-atgtgtttattcctttattaagatgtcca-t--gg-t-aatgtttac
t-t-taa-c-agtttcattta-gggaaactcctgaggta-aa-taa-gtga-tat-ctct
gaac-tt-t-aat----aataaatc----ta---aat-taaatgctgcgc-ttcc-ca-c
c--------tc-------c-------agtc-g-caatgacttctgggacttccagagcga
gttc-ggtgc--tcaagtctgca-tcgttgcgt---------------cacatcc-ggg-
aa-gttt-cacgc-gtcctccgtacttg-cgg-tcttgagtattggaactgaacttgggc
a-g-ctgat-gatgacgt-taca-cgagaacacgaggacgcaagaccgctgaagaacgca
tattgagaaacagcc---------------------------------------------
------------------------------------------------------------
------------------------------------------------------------
------------------------------
>TDR8D|99166
------------------------------------------------------------
------------------------------------------------------------
------------------------------------ggctttttcttaattcc-aagtgc
gcagagaacggacttgtgt-----tggagaccattcttgcccggtcacctcag-aagaac
gaactcaggaaactgcaagaacacagaatgcatcctgtgagaaatgagatgtttc----g
c-t-c--------ttgctgatggtcacatg--------ata-tt-tt-aaa-ctgaaaat
tcttt-aaacattacagcattc-atacaaca-a-tttattg---ttt-t-cccatt-t--
---t---c-a-------atata-ta-ta-aca---tgcac-a-aaa--cct-tacaaata
tactttgcacagaa-caaat-aaa-aca-a-attt-taata-a-gaatttcagc------
--c-ccctt--a-atgtgtttttaccttaattaagattttca-t--gt-t-gatgtttac
t-t-tca-t-agtctcattt---------tattgaaata-aa-taaactat-tat-ctcc
gaac-tt-t-aat----agttaa------ca---tat-agaatgctgcgc-ttcc-ca-c
atccttt-att-------c-------agct-g-caataatttctgagacttctcaagtga
gtct-tgtgc--tgaagtctgca-tcgacgcgtccttgataccaagaacacatct-agg-
aac-ttt-tacgc-atcctccgttcttg-cgg-tcttgagttttgcaactgaaat-----
---tt-----ggtggttg-atga-cgagaacacaaagacacaagaatgctgaagaacgca
tattgagaaacagc----------------------------------------------
------------------------------------------------------------
------------------------------------------------------------
------------------------------
>TDR8D|99167
------------------------------------------------------------
------------------------------------------------------------
------------------------------------ggctgtttttcaattct-aagaat
gagag-aacggatttgtgttcttgtagagactggtcttgccaggtgtcctcgg-aagaac
-aactcgggagactgcaagggcaccgaacacatcctatgataaatgagatgctgc----g
t-t-c--------ttgctgatagtcatatgacgttcacgca-tt-tt-aga-tggagaat
tgtct-aaacattacaccattc-atacaacg-a-tgtattg---ttt-t-tcc-cc-t--
-ttt---c-a-----a-g-ata-ta-ta-ctc---tacgt-a--aaa-cat-tataaata
tacgttgcacaata-taaat-aaa-aca-g-attt-taata-c-gaatttctgcaaaca-
aaaaa---at-a-atgtgtttattcctttattaagatgttca-t--gg-t-aatgtttac
a-t-tca-c-cgtttcattta-gggaaacttctgaggta-aa-taa-ggca-tat-ctct
gaac-at-t-aat----aataaatc----ta---aat-aaaatgctgcgc-ttcc-ca-c
c--------tc-------c-------agtc-g-ctatgacttctgggacttccagagcga
gttc-ggtgc--tcaagtctgca-tcggtgcgacctcgatatcaagatcacatcc-tgg-
aa-gttt-cacgt-gtcctctgttcttg-cgg-tcttgagtattggaactgaactttggc
a-g-ctgat-aatgacgt-taca-caagaacacgaggacacaagaccgctgaaaaatgca
tattgaaaaacagcc---------------------------------------------
------------------------------------------------------------
------------------------------------------------------------
------------------------------
>TDR8D|99168
------------------------------------------------------------
------------------------------------------------------------
------------------------------------ggctgtttctcaattcc-aagaac
gcagagaacaga------------------------------------------------
------------------------------------------------------------
------------------------------------------------------------
---------------------c-atacaacg-a-tttattg---ttt-t-tcc-cc-t--
-ctt---c-a-----a-a-ata-ta-ta-ttt---tgcat---aaaaccat-tataaata
tactctgcacatta-taaat-aaa-aca-gaattt-taata-c-gaatttcagcaaaca-
aacaaccctt-a-atgtatttattcctttattaagatattca-t--gt-t-aatgtttac
t-t-tca-c-cgtttcattta-gggaaactcctgaggtt-aa-taa-gtga-tat-ctct
gaac-tt-t-aat----aataaatc----ta---aat-aaaatgctgtgc-ttcc-ca-c
c--------tc-------c-------agtc-g-caatgacttctgggacttccagagcga
gttc-ggtgc--tcaagactgca-tcagtgcgtcctcgatatcaagatcacatcc-ggg-
aa-gttt-cacgt-gtcctccgtacttg-cgg-tcttgagtattggaactgaactttggc
a-g-ctgat-gatgacgt-taca-cgagaacacgaggatgcaagaccgctgaagaacgca
tatttagacacagcc---------------------------------------------
------------------------------------------------------------
------------------------------------------------------------
------------------------------
>TDR8D|99169
------------------------------------------------------------
------------------------------------------------------------
------------------------------------ggctgtttctcaattcc-aagaat
gcagagaacagacttgcgttcttgtgaagaccggtcttgccaggtgtcatcgg-aagaac
gaactcaggagaccgcgaaggcagagaatgcatcctttaagaaatgagatgctgc----g
t-t-c--------ttcctgatggtcacatgaccttcacgcg-tt-tt-taa-tagcaaat
tattt-aaaccttatagcattc-atacaacg-a-tttactg---ttt-t-tct-cc-t--
-ttt---c-a-----a-a-ata-ta-ta-ctt---tgcat-a-aaag-cag-tatcaata
taca-tgcacaaaa-taaat-aaa-aca-g-attt-taata-t-gaatttcagcaaata-
aac-accctt-a-atgtgtttattcctttattaagatgttca-t--gg-t-gatgtttac
t-t-tca-c-cgtgtcattgg-gggatactccggaggaa-aa-taa-atga-tat-cttt
gaac-tt-t-aat----aataaatc----ta---aat-aaaatgctgcgc-ttcc-ta-t
c--------tc-------c-------agtc-g-caataacttctgggacttcaaaagcga
gttc-agtgc--tcaagtctgca-tcagtgcgtcctcgatatcaagatcacatcc-agg-
aa-gttt-catgc-gtcctccttacttg-cgg-tcttgagtattggaaccgaactttggc
a-g-ctgat-gatgacgt-taca-tgagaacacgaggaagcaagaccgctgaagaacgca
tattgagaaacagc----------------------------------------------
------------------------------------------------------------
------------------------------------------------------------
------------------------------
>TDR8D|99170
------------------------------------------------------------
------------------------------------------------------------
------------------------------------ggctgtttctcaattcc-aagaac
gaagagaacggactttcgttcttgtggagaccggtcttgccaggtgtccttga-aagaac
aaactcaggagaccgcgagggcagagaacgcgtcctttgagaaatgagatgctgc----g
t-t-c--------taccttatggtcacatgacctttacaca-tt-tt-aaa-tggtaaat
tattt-agacattacagcattt-atacaacg-a-tttattg---ttt-t--tc-cc-t--
-ttt---c-a-----a-a-ata-ca-tt-tct---tgcat-a-aaaa-cgt-tataaata
tactctgcacgatt-taaat-aaa-aca-g-cttt-tacta-c-gaattttagcaaaca-
aac-accctt-a-atatgtttattcctttattaagatcttca-t--gg-t-aatgtctac
t-c-tca-c-cgtttcattta-gggaaactcctgaggta-aa-taa-cttg-tat-cttt
gtac-tt-t-aat----aataaatc----ta---aat-aaagtgcttc------------
c--------ca-------c-------agtc-g-caatgtctt-----------agagcga
gttc-ggtgc--tcaagtctgca-tcggtgcgtcctc--tatcaagatcacatcc-ggg-
aa-gttt-cacgc-gtcctccgtacttg-cgg-tcttgagtattggacctgaccttaggc
a-g-ctgat-gatgacgt-taca-tgaaaacacgaggacgcaagaccgctgaagaacgca
ttttgggaaacagcc---------------------------------------------
------------------------------------------------------------
------------------------------------------------------------
------------------------------
>TDR8D|99171
------------------------------------------------------------
------------------------------------------------------------
------------------------------------ggctgtttctcaattcc-aagatc
acaggg--catactggtgttcttgtgtagac-attcttgccagcttaccttgg-aagtat
aaccttgggagactgcaggaacacagaacgcatcttgtgagaaatgagatgctga----g
t-t-c--------ttcctgatggtcacatgaccttcacgta-tt-tt-tat-tggaaa--
-atta-aaacattacagcattt-atacaaca-a-ttttgtt---ttt-a-ctt-ct-t--
-ttc---a-c--gg-c-----------------------c-c-gaaa-cca-tgcaaaaa
ttatttgcacaata-caaat-gaa-gca-g-attt-taata-c-aaatttcagcaaatg-
aac-accctt-a-atgtgtttatgcctttatatagatattca-t--gt-t-aatgtttac
t-t-tca-c-cgtattattta-gggaaacttaagtgttg-ct-taa-gtta-tat-ctct
aaac-tt-t-aat----agcaag------ga---tat-aaaatggtacta-tccc-ca-c
c--------tc-------c-----ttagct-g-caaggacctgtagcacttttcaagcaa
gttt-t-ctc--tcaagtctgca-tctatgagtcctcaatatgaagaaaacatcc-gga-
act-ttt-agcat-gtcctccgttcttg-tgg-tcttgagttt-----------------
----ttgat-gatggcgt-taca-caaggacacaagaa--------cgctgaaaaatgta
tattgagaaacagcc---------------------------------------------
------------------------------------------------------------
------------------------------------------------------------
------------------------------
>TDR8D|99172
------------------------------------------------------------
------------------------------------------------------------
------------------------------------ggctgtttctcaattcc-aagaac
gaagagaacggacttgtgttcttgtggagagcggtcttgccaggtgtcctcgg-aagatg
gaactcaggagacagtgaggacagagaatgcgtcctttgaaaaatgagatgctgc----g
t-t-c--------ttcctgatggtcacatgaccttcacgcc-tt-tt-aaa-tggtaaat
tattt-aaacagtgcagcaatc-atacaaca-a-tttattg---ttt-t-tcc-cc-t--
-ttt---c-a-----a-a-ata-ta-ta-ctt---ttcat-a-aaaa-cat-tatagata
tacactgcacaata-taaat-taa-a----------------------------------
------------------------------------------------------------
------------------------------------------------------------
------------------------------------------------------------
------------------------------------------------------------
------------------------------------------------------------
------------------------------------------------------------
------------------------------------------------------------
------------------------------------------------------------
------------------------------------------------------------
------------------------------------------------------------
------------------------------
>TDR8D|99173
------------------------------------------------------------
------------------------------------------------------------
------------------------------------ggctgtttctcaattcc-aagaac
gtagagaacagacttgcgttcttgtggagaccggtctcaccaggtgtcctcgg-aagaac
gaactcaggaga-------------------------------------tgctgc----g
t-t-c--------ttcctgatggtcacatgaccttcacgcg-tt-tt-aaa-tggtaaat
tattt-aaacattacagcattc-atacaaca-a-tttattg---ttt-t-tcc-cc-t--
-ttt---c-a-----a-a-ata-ta-ta-ctt---tgcat-a-aaaa-cat-tataaata
tactctgcacaata-taaat-aaa-aca-g-attt-taata-a-gaaattcagcaaaca-
aac-accctt-a-atatgtttattcctttattaaggtgtcca-t--gg-t-aatgtttat
a-t-tca-c-cgtttcattca-gggaaactcctgaggta-aa-taa-gtga-tat-ctct
gaac-tt-t-aat----aataaatc----ta---aat-aaaatgctgcgc-ttcc-ca-c
c--------tc-------c-------agtt-g-caatgacttctgggacttccagagcga
gttc-ggtgc--tcaagtttgca-tcgttgcgtcctcgatatcaagaacacatgc-ggg-
aa-gttt-cacgc-attctccgtacttg-cgg-tcttgagtattggaactgaacttaggc
a-g-ctgat-gatgatgt-ttca-cgagaacacgaga---------tgctgaagaacgca
tattgagaaacagcc---------------------------------------------
------------------------------------------------------------
------------------------------------------------------------
------------------------------
>TDR8D|99174
------------------------------------------------------------
------------------------------------------------------------
------------------------------------------------------------
------------------------------------------------------------
------------------------------------------------------------
------------------------------------------------------------
------------------------------------------------------------
------------------------------------------------------------
------------------------------------------------------------
------------------------------------------------------------
------------------------------------------------------------
------------------------------------------------------------
------------------------------------------------------------
------------------------------------------------------------
--------------gtctt------------------aagttttgtagctgaacttcagc
a-g-ttaat-aatgacgt-tacattaagaacacaggggagcaggaacgtttgagaatgca
tcttgagaaacagc----------------------------------------------
------------------------------------------------------------
------------------------------------------------------------
------------------------------
>TDR8D|99175
------------------------------------------------------------
------------------------------------------------------------
-------------------------------------gctatttctcaaatcc-aagaac
gcagagaacgaacttgcgttcttgtgaagagcggtctcaccaggtcacctcag-aagaat
gaactcgggagactatgagaacagag--cgcgtcctgtgaggaatacgatgcggc----g
g-t-c--------ttcttgatggtcacatgaccttcacata-tt-tt-taa-caga--at
gattt-aaacattacagcattc-attgaata-a-ctgtttga-gctt-t-ttc-cc-t--
-ttt---c-a-----a-t-gta-tg-ta-tca---tgctc-a-aaaa-cct-tataaaaa
tactttttacaata-caaac-aaa-aca-g-aatt-taata-c-aaatacaagcaaata-
aac-agcctt-a-ttgtatttatgcctttattaagattttca-t--gg-t-catgtgtac
ta--tca-c-agtctcattta-gggaaa---ctgagata-aa-taa-gttt-tat-ctct
gaac-tt-t-aat----agtaaatc----ta---tat-aaaattatgcgc-ttcc-cg-c
t--------tc-------c-------agtc-c-caatgatttctaggacttctcgagagg
gttc-agtgc--tcaagtctgca-tcagtgcatccttgatatgaagaacacattc-aga-
aac-ttt-tctgc-gtccttca--cctg-cgg-tcctgagatttggaactgaactttggc
g-g-ttgat-gacgatgt-taca-caagaacacaaggacgcaagatcactgaagaacaaa
tattgagaaacag-----------------------------------------------
------------------------------------------------------------
------------------------------------------------------------
------------------------------
>TDR8D|99176
------------------------------------------------------------
------------------------------------------------------------
------------------------------------ggctgtttatcaattac-aggaac
gcagaaaaccgacttgcattctagt-----------------------------------
-----------------------------------------------gatgctgc----g
t-t-ctctaggtcttcctgatggtcacatgactttcacacg-tt-tt-taa-aataaaaa
cattt-aaacattacagcattc-ctacaaca-a-tttattg---ttt-t-tcc-cc-t--
-ttt---c-a-----c-t-atg-ta-ta-cta---tggaa-a-aaaa---t-gacaaata
tgcattgcacaata-caaaa-aaaaact-a-attt-taata-t-gaattttaaataatt-
aat-ttagta-a-ttgtgtttatgccttttttaagattttta-t--gg-t-aatggttac
t-c-tta-c-catctcattta-gggaaactcctgagata-aa-taa-gttg-tat-cact
gaac-ct-t-aaa----tattaatc----ta---ta---aaatactgtgc-ttcc-ca-c
ttctttt-att-------c-------agtc-g-caatgacttgtgggacatctcgagcga
gttt-tgcgc--tcaagtctgca-ttgatgcatcctcgataccaagaacactttc-gag-
aa-cttt-catat-gtcctcagttcttg-cgg-tcttgagttttggaactggactttggc
a-g-ttgat-gatgacgt-taca-caagaacacgaggatgcaagatcgctgaataatgta
tattgagaaacagcc---------------------------------------------
------------------------------------------------------------
------------------------------------------------------------
------------------------------
>TDR8D|99177
------------------------------------------------------------
------------------------------------------------------------
------------------------------------ggctgtttctaaattcc-aagaac
gcagagattggacttgctttcttgtggagaccggtcttgccaggtgtcctcag-aagaac
aaagtcgtgagaccacgaggacagagaacgcgtcatgtgagaaatgagatgctgc----g
t-t-c--------ttcctgatggtcacatgactttcacgtg-at-tt-------------
------aaacattacagcattc-atacaagg-a-tttattg---ttt-t-tcc-cc-t--
-ttt---c-a-----a-a-ata-ta-ta-cta---tgcataa-aaaa-cat-tataaata
tacgttgcacaata-caaat-aaa-ata-g-a-tt-taata-t-gaatttcagcaaata-
aac-accctt-a-atgtgtttattcctttattaagatgtcca-t--gg-t-aatgtttat
a-t-tcc-c-cgtttcattaa-gggaaactcctgaagta-aa-caa-gtta-tat-ctct
gaac-tt-t-aat----aataaatc----ta---tat-caaatgctgagc-ttcc-ca-c
c--------tt-------c-------a---------------------------------
------------------------------------------------------------
-----------------cctccctattg-cag-ttttaagcattagaactgaactttggc
a-g-ctgat-gatgacgt-taca-cgagaacacgagggcgcaagaccgctgaagaacgca
tattgagaaacagcc---------------------------------------------
------------------------------------------------------------
------------------------------------------------------------
------------------------------
>TDR8D|99178
------------------------------------------------------------
------------------------------------------------------------
------------------------------------ggctgtttctcaattcc-aggaat
gatgagaacagacttgcgttcttgtggagacaggtatttccaagttgcttcgg-aagaac
aaactagggagaccgggagaacacaaaatgtgtcctgtgaggaatgagatgctgc----g
t-t-c--------ttcctgatggtcacatgaccttcatgca-tt-tt-taa-tggaaaat
tattt-aaatattacagcaatc-atacaaca-a-tgtactg---ttt-t-tcccct-t--
-ttt---a-a--------------------------------------------------
------------------------------------------------------------
------------------------------------------------------------
------------------------------------------------------------
------------------------------------------------------------
------------------------------------------------------------
------------------------------------------------------------
------------------------------------------------------------
------------------------------------------------------------
------------------------------------------------------------
------------------------------------------------------------
------------------------------------------------------------
------------------------------
>TDR8D|99179
------------------------------------------------------------
------------------------------------------------------------
------------------------------------ggctgtttctcaattcc-aagaac
acagagaacggacttgcgttcttgtggagaacggtcttgccaggtgtcctcgg-aagatc
gaactccggagaccacgagggcagagaacgcgtcgtttgagaaataagatgctgc----g
t-t-c--------tttctgatggtcacatgaacttcaagca-tt-tt-aaa-tagtaaat
tattt-aaacattacagccttc-atacaacg-a-tttattg---ttt-t-cccccc-t--
-ttt---c-a-----a-a-ata-ta-ta-ctt---tgcat-a-aaaa-cat-tagaaata
tactctgcacaata-taagt-aaa-act-t-attt-taata-c-gaatttcagcaaaca-
aacaacactt-t-atgtgtttattcctttattaaga-----------------tgtttac
t-t-tta-c-catttcattta-gggaaactcctgaggaa-aa-taa-ataa-aat-ctct
gaac-tt-t-aat----aataaatc----ta---gat-aaaatgctgcgc-ttcc-ta-c
c--------tc-------c-------agtc-g-caatgacttctgagac---cagtgcga
gttt-gctgc--tcaaatttgca-tcggtgcatcctcaatatcaagatcacatcc-ggg-
aa-gttt-cacgc-atcctctgttcttg-cgt-acttgagtattggaactgaactttggc
a-g-ctgat-gatgatgt-caca-cgagaacacgaggacacaagaccgctgaagaacgca
tattgagaaacagcc---------------------------------------------
------------------------------------------------------------
------------------------------------------------------------
------------------------------
>TDR8D|99180
------------------------------------------------------------
------------------------------------------------------------
-------------------------------------gctatttttcaattcc-aagaat
gcagagaatgaacttgctttcttgtgaagactgatcttgtcaggttagctcga-aagaac
aaatttgggagatcgcaagaacacagaatgcatcctgtgaaaaatgagagactgt----g
t-t-a--------ttattgatgatcacatgactt--------------------------
------------------------------------------------------------
------------------------------------------------------------
------------------------------------------------------------
------------------------------------------------------------
------------------------------------------------------------
------------------------------------------------------------
------------------------------------------------------------
------------------------------------------------------------
------------------------------------------------------------
------------------------------------------------------------
------------------------------------------------------------
------------------------------------------------------------
------------------------------------------------------------
------------------------------
>TDR8D|99181
------------------------------------------------------------
------------------------------------------------------------
------------------------------------ggttctttcttaagacc-aagaac
acag-----------------tcatggagaacgctcttgcaaatttaccccag-aagaat
gaacaaaaaagactgcaagaacacagaatgcatcctgtgtgaaatgagatactgc----a
a-t-c--------tttctgttgataatttgaccttca-----------------------
------------------------------------------------------------
------------------------------------------------------------
------------------------------------------------------------
------------------------------------------------------------
------------------------------------------------------------
------------------------------------------------------------
------------------------------------------------------------
------------------------------------------------------------
------------------------------------------------------------
------------------------------------------------------------
------------------------------------------------------------
------------------------------------------------------------
------------------------------------------------------------
------------------------------
>TDR8D|99182
------------------------------------------------------------
------------------------------------------------------------
------------------------------------------------------------
------------------------------------------------------------
------------------------------------------------------------
------------------------------------------------------------
------------------------------------------------------------
------------------------------------------------------------
------------------------------------------------------------
------------------------------------------------------------
------------------------------------------------------------
------------------------------------------------------------
------------------------------------------------------------
----------------------------------------------aacacatcc-ggg-
aa-attt-cacac-gtcctcttttcttg-cag-tattaagttttggaactgaattttggt
a-g-cagat-tatgacgt-taca-tgagaacactaggatgcaagaacgctgaacaacgca
tattaagaaacagcc---------------------------------------------
------------------------------------------------------------
------------------------------------------------------------
------------------------------
>TDR8D|99183
------------------------------------------------------------
------------------------------------------------------------
------------------------------------ggctgtttttcaattcc-aagaac
gcagagaacggacttgtgttcttgtggagaccggtcttgccaggtgtccttgg-aagaac
gaactcaggagaccgcgagggcagagaacgcgtcctttgagaaatgggatgctgc----g
t-t-c--------ttcctgatggtcacatgaccttcacgtg-tt-tt-aaa-tggtaaat
tattt-aaacattacagccttc-atacaatg-a-tttattg---ttt-t-ttc-cc-t--
-ttt---c-a-----a-a-ata-ta-ta-ctt---tgcat-a-aaaa-cat-tataaata
tatgttgcacaata-taaat-aaa-aca-g-attt-tacta-c-gaatttcagcaaaca-
aacaaccctt-a-atgtgtttattcctttattaagatgtcca-t--gg-t-aatgcttac
t-t-tca-c-cgtttcattta-gggaaactcctgaagta-aa-taa-ttca-tat-ctaa
gaac-tt-t-aat----aataaatc----ta---gat-aaaatgctgcgc-ttcc-ca-c
c--------tc-------c-------actc-g-caatgacttctgggacttccagagcga
gttc-agtgc--tcaagtctgca-ttagtgcgtcctcgatatcaagaacacatcc-ggg-
aa-gttt-catgc-atcctctgtacttg-cgg-tcttgagtattggaactgaacttaggc
a-g-ctgat-aatgacgt-ttca-cgagaacacgaggacgcaagaccgctgaagaacgca
tattgagaaacagcc---------------------------------------------
------------------------------------------------------------
------------------------------------------------------------
------------------------------
>TDR8D|99184
------------------------------------------------------------
------------------------------------------------------------
------------------------------------ggctgtttctcaattcc-aagaat
gcagaaactggac----cttcttgtgaagactgatcttgccaggtcacattgg-aagaat
g---------------------------------------------------tgc-----
t-t-t--------ttcctgatgacc--------ttcatgca-tt-tt-tca-ccaaaaac
gtttt-acacattacagcattc-atacaacg-a-tttattg---ttt-t-ccc-cc-t--
-tttt-gc-a---------ata-ta-ta-cta---tgcat-a-aaga-ctt-tacaaata
tactttgcacaata-caaat-aaa-act-g-attt-taata-c--aatttcaacaaatg-
aa--aaccttaa------gtcttacatttattaagattttcg-t--ag-t-aatgtttac
t-t-gca-c-t-tctcattta-ggg-aacttctgacgta-aa-taa-gtta-tat-ttca
gaac-tt-t-aat----aataaaac----ta---tat-aaaatgttgagc-ttcc-ca-c
c--------tc-------c-------agtc-g-caatgacttctgggacttctagagcga
gatc-ggcgc--tcaagtctgca-tcggtgtgtccttgatatcaagaacacatac-aag-
aac-ttt-cacgc-gtcctttattcttg-cgt-cctttagttttagacctaacctttgac
a-ga-tgat-gatgacgt-tacac---------gagaatgcaagaacgctgaagaacaca
tattgagaaacagcc---------------------------------------------
------------------------------------------------------------
------------------------------------------------------------
------------------------------
>TDR8D|99185
------------------------------------------------------------
------------------------------------------------------------
------------------------------------ggctgtttctcaattcc-aagaat
gcagagaacagacttgcgttcttgtggagaccggtcttgccaggtgtcctcgg-aagaac
gaactcaggagaccgcgggggcagagaacgcttcctttgagaaatgagatgctgc----g
t-t-c--------tttctgatggtcacatgaccttcaagtg-tt-tt-aaa-tggtaaat
tattt-aaacattacaccattc-atacaacg-a-tttattg---ttt-t-tcc-cc-t--
-ttt---c-a-----a-a-ata-ta-ga-ctc---tgcat-a-aaaa-cat-tataaata
tactctgcacaata-taaat-aaa-aca-g-attt-tacta-c-gaatttcagcaaaca-
aac-accctt-a-atgtgtttattcctttattaagatgttca-t--gg-t-aatgtttac
t-t-tca-c-cgtttcattta-gggaaactcctgaggca-aa-tca-ctaa-t-------
------------------------------------------------------------
------------------------------------------------------------
------------tcagat------------------------------------------
------------------------------------------------------------
------------------------------------------------------------
------------------------------------------------------------
------------------------------------------------------------
------------------------------------------------------------
------------------------------
>TDR8D|99186
------------------------------------------------------------
------------------------------------------------------------
------------------------------------ggctgtttctcaattcc-aagaac
gcagagaacg--------------cggagaccggtcttgccaggtgtcctcgg-aagaac
gaactcaggagaccacgagggcagagaacgcatcatttgagaattgagatgctgc----g
t-t-c--------ttcctgatggtcacatgaccttcacatg-tt-tt-aaa-tggtaaat
tattt-gaacattacagccttc-atacaacg-a-tttattg---ttt-t-tcc-cc-t--
-ttt---c-a-----a-a-ata-ta-ta-ttt---tgcat-a-aaaa-cat-tataaata
tactctgcacaata-taaat-aaa-aca-g-attt-taaaa-c-aaattttagcaaaca-
aac-accctt-a-atgtgtttattcctttattaagatgtcca-t--gg-t-gatgt-tac
t-t-tca-c-cgtttcattta-gggaaactcctgaggta-aa-taa-gtga-tat-ctct
gaac-tt-t-aat----aataaatc----ta---aat-aaaatgctgcgc-ttcc-ca-c
c--------tc-------c-------agtc-g-caatgacttctgggacttccagagcaa
gttt-ggtgc--tcaagtctgca-tcgttgcgtcctcgatatcaaga-------------
------------------------------------------ttggaactgaacttaggc
a-g-cagat-gatgacct-tgca-cgagaacacgaggacgcaagaccgctgaagaacgca
tattgagaaacagcc---------------------------------------------
------------------------------------------------------------
------------------------------------------------------------
------------------------------
>TDR8D|99187
------------------------------------------------------------
------------------------------------------------------------
------------------------------------------------------------
------------------------------------------------------------
------------------------------------------------------------
------------------------------------------------------------
------------------------------------------------------------
------------------------------------------------------------
------------------------------------------------------------
------------------------------------------------------------
------------------------------------------------------------
------------------------------------------------------------
---------tt-------c-------agta-g-caatgacttcagggacttctcgagcaa
gatt-tacac--tcaagtctgca-tcagcacttccttgatattaggaacacatcc-aga-
aa-cttt-cacac-gtcctccattcttg-cgg-tcttgagatttggaaattagctttggc
a-g-ttaat-gatgacgt-taca-taagaacactaggacgcaagaacgctgaagaacgca
tattgagaaacagc----------------------------------------------
------------------------------------------------------------
------------------------------------------------------------
------------------------------
>TDR8D|99188
------------------------------------------------------------
------------------------------------------------------------
------------------------------------ggctgtttctcaattac-aaaaat
gctgagaatggacttgtgtttttgtggagatcggacttgccaagttaccttgg-aaaaac
gtaattgggagaccatgagaacacaaaaggcatcctgtgagaaatgagatgctgc----a
t-t-c--------ttcctgatggtcacatgacctttatgca-tt-tt-taa-tggaaaat
tattt-aaacattacagctgtt-atgcaacg-a-ttcattg----gt-t-tcc-cc-t--
-ttt---c-a-----a-a-ata-ta-ta-cta---tggat-a-aaga-cct-tacaaata
tgtgtcgcacaata-caaat-aaa-aca-c-atta-ccata-c-gaatttcagcaaata-
aac-accctt-a-atgtgtttatgctttaataaagatattca-a--tg-t-aatgtt---
------------------------------------------------------------
------------------------------------------------------------
tttcttc-a---------------------------------------------------
------------------------------------------------------------
------------------------------------------------------------
------------------------------------------------------------
------------------------------------------------------------
------------------------------------------------------------
------------------------------------------------------------
------------------------------
>TDR8D|99189
------------------------------------------------------------
------------------------------------------------------------
------------------------------------ggctgtttctcaattcc-aagaac
gcagagaatggacttgcgttcttgtgaagacctttcttgccagatcacctcgg-tagaac
atactcggtaaaacgcaagaacagagaacgcgtcctgtgagaaataagatgctgc----g
t-c-c--------tttctgatggtcacatgaccttcaaaca-tt-tt-taa-tgaaaaat
tattt-aaacattacagcattc-atacaatg-a-tttattg---ttt-t-tcc-cc-t--
-ttt---c-a-----a-a-aaa-ta-ta-cta---tgcat-a-aaga-ctt-tacaaata
tacgttgcacaata-caaat-aaa-act-g-attt-tgata-c-gaatttcagcaaata-
aac-accctt-a-atgtgtttattcctttattaagattatca-t--ag-t-aatacttat
a-t-tca-a-agtctcatttt-gggaaactcctgagaaa-aa-aaaagtta-tat-ctct
gaac-t-tt-att----aatagacc----ta---tat-aaaatgctacgc-ttcc-ca-c
c--------tc-------c-------agtc-g-caatgacttctgggacttctagagaga
gttt-ggtgc--tcaagtctgaa-tctatgtttccaaaatatcaagaacacatct-ggg-
aa-gttt-cacgc-gtcctccgttcttg-tgg-tcttgagtattggaactgaacttaggc
a-g-ttaat-aaaaacatggaca-cgagaacacaaggacacaagatcgctgaagaatgca
tattgagaaacagcc---------------------------------------------
------------------------------------------------------------
------------------------------------------------------------
------------------------------
>TDR8D|99190
------------------------------------------------------------
------------------------------------------------------------
------------------------------------------------------------
------------------------------------------------------------
--------------gc-aaaac------c---ccctataa------agatactgc-----
a---c-------------------------------------------------------
----------attaca--a----ataaa----a--ctgtt--------------------
--------------------ta-aa-ta------------------------tgtat-tt
ca----g--cact---taac------ca-----tt---atc-c--agtt-----------
--------tt---atg--ct------tttattaaaattttca-t--gg-c-aatgtttaa
t-t-tca-c-catct-------------------aga-a-ga-taa-aa-agtatactgt
gaac-tg-t-aagt---aataga-------g---tat-aaactgctgcac-ttcc-ct-c
aactgtt-a-t-------t-------aacc-a-cattgacttctgggactt--aacaagt
a------tgctttaaaatctgcattccatac-----------------------------
--------------atcctctgctcttg-cag-tcttgagtattag------c-tctgg-
--g-ttgag-gatggcat-taaa-caagaacacaaggatgcaaggttacttaagaaccca
cattaaaacacagc----------------------------------------------
------------------------------------------------------------
------------------------------------------------------------
------------------------------
>TDR8D|99191
------------------------------------------------------------
------------------------------------------------------------
--------------------------------------------ttca-------aaaac
------ga----------------------------ttt---------------------
-----------------a----------------------------------c-------
--t----------tt-c------ta-------ct--------t--ttc-aa---------
--t---aaa-----------------ca--------ta----------------------
---------a-------------ca----------tgcac-a-aaaa-cct-t----gta
tac-ttacacaata-ca-at-aaa-act-a-attt-tcata-t-gagttt----------
------------------------------------------------------------
------------------------------------------------------------
------------------------------------------------------------
------------------------------------------------------------
------------------------------------------------------------
------------------------------------------------------------
------------------------------------------------------------
------------------------------------------------------------
------------------------------------------------------------
------------------------------------------------------------
------------------------------
>TDR8D|99192
------------------------------------------------------------
------------------------------------------------------------
------------------------------------------------------------
------------------------------------------------------------
------------------------------------------------------------
------------------------------------------------------------
------------------------------------------------------------
------------------------------------------------------------
------------------------------------------------------------
------------------------------------------------------------
-------------------------------------------taa-gtta-tat-ctct
gaac-tc-tcagt----aata-----------------ataatgctgtgc-ttct-ca-c
attcaat-att-------c-------agcc-a-caatgacttccgaaacttctcgagcta
gtgt-tgcac--t-------------------------------------catct-ggg-
aac-ttt-cacat-atccttcgttccta-cgg-tcttgagtattgaaaatgatctttggt
g-g-ttgat-gatgatgt-taca-caagaacacaaggatgcaagatcgctgaagaacaca
tattgagaaacagcc---------------------------------------------
------------------------------------------------------------
------------------------------------------------------------
------------------------------
>TDR8D|99193
------------------------------------------------------------
------------------------------------------------------------
------------------------------------ggctgtttctcaattcc-aagaac
gcagagaacggacttgctttcttgtaaagaccagg----------tgtcatcg-gcaaac
tacctcgggagaccacaagaacagagaacgcgtcctgtgagaaatgagaagctgc----g
c-t-c--------ttcctgatgatctcgtgtcctttacaca-tt-tt-taa-tggaaaat
tattt-taatattacagcattc-ataaaatg-a-tttatag---ttt-t-tcc-cc-a--
-ttt---caa-----a-a-ata-ta-ta-cta---tgaat-g-aaga-ctt-tacagata
tatgtt-cgcaata-taaat--aa-aca-g-attt-taata-c-ggatttcagcaaata-
aac-accttt-a-atgtatttatttctttattaagaatttca-t--gg-t-aatgtttat
a-t-tca-t-cgtttcactta-gggaaactcttgaggta-aa-taa-gttt-tat-ctca
gaat-tt-t-aat----aataaatc----ta---tat-aaaatgc--agc-acct-c---
---------cc--atctcc-------agtt-g-caatgacttctgagacttctagagcaa
gttc-tgtgc--tcaagtctgta-tcaatgtgtcttcaatatccataacacatcc-aga-
aa-gttt-cacgt-gtcctccattctta-tgg-tcttgagtattggaactgaactttggc
a-g-ttgat-tgtgatgt-taca-cttgaacacgaggatgcaagat----------cgca
tattaagaaacagcc---------------------------------------------
------------------------------------------------------------
------------------------------------------------------------
------------------------------
>TDR8D|99194
------------------------------------------------------------
------------------------------------------------------------
------------------------------------------------------------
------------------------------------------------------------
------------------------------------------------------------
------------------------------------------------------------
------------------------------------------------------------
------------------------------------------------------------
---------------taaat-aaa-tta-t-attt-------------------------
------------------------------------------------------------
---------------------------------------------------------ctg
aact-tt-------aataataaatt----ta---tat-aaaatgctgcac-ttcc-ca-c
ctcctgt-att-------t-------agcc-a-caatgacgtctgggacttctcgagcga
gttt-tgtgc--tcaagtccgca-ttgatgcatccttgatattaaaaaaacatcc-tgg-
aac-ttt-tacgc-gtcctccgttcttg-cg-ctctagagttttgtaactgaactttggc
a-g-tcgat-gatgatgt-taaa-tgataatacaaggacgcgagatcgctgaagaacgca
tattgagaaa--------------------------------------------------
------------------------------------------------------------
------------------------------------------------------------
------------------------------
>TDR8D|99195
------------------------------------------------------------
------------------------------------------------------------
------------------------------------------------------------
------------------------------------------------------------
------------------------------------------------------------
----------------------------taacc---------------------------
------------------------------------------------------------
------------------------------------------------------------
------------------------------------------------------------
----------------tgtttacgccttcattaagattttca-t--aa-t-gatgtttac
t-t-tc----cgtctcattta-gggaaactcctgagcta-ta-aaa-gttt-tat-ctct
gaac-tt-t-att----aataaatc----ta---tag-aaaatgctgtgc-ttcc-ca-c
ctcc----------------------agtc-g-caatgacttctgtgaattttagaccga
gttt-ggtgc--tcaagtctgca-tccatgcttcctcaattt---------atgc-agg-
aac-ttt-cacgc-atccaccattcttg--gg-tcttg-----tgaaactgaactttggc
a-g-ttgat-gatgacgt-t---------acataagaacgcaagatcgctgaagaacaca
tattgagagataac----------------------------------------------
------------------------------------------------------------
------------------------------------------------------------
------------------------------
>TDR8D|99196
------------------------------------------------------------
------------------------------------------------------------
------------------------------------ggctgtttctcaattcc-aagaac
gcagagaacggacttgtgttcttgtggagaccggtcttaccaggtatcctcgg-aagaat
gaactcaggagaccgcgaggacagagaatgcgtcctttaagaattgagatgctgc----g
t-t-c--------ttcctgatggtcacgtgaccttcacgtg-tt-tt-aaa-tgttaaat
tattt-aaacattgcagcatac-atacaacg-a-tttattg---ttt-t-tgc-cc-t--
-ttt---c-a-----a-a-ata-ta-ta-ctt---tgcat-a-aaaa-cat-tataaatc
tatgttgcacagta-taaat-aaa-aca-g-attt-taata-c-gaatttcagcaaaca-
aac-accctt-a-atgtgtttattcttttattaagacgtcca-t--gg-t-aatgtttaa
t-t-tca-c-cgtttcattta-gggaaactcctgacgta-aa-taa-gtca-tat-ctct
gaac-tt-t-aat----aataaatc----ta---aat-aaaactcagcgc-ttcc-ca-c
c--------tc-------c-------agtc-g-caatgacttctaggacttccagagcga
gttc-ggtgc--ttaagtctgca-tcgttgcgtcctcgatatcaagaacacatcc-ggg-
aa-gttt-cacgc-gtcctccgtacttg-cgg-tcttgagtattggaactgaacttaagc
a-g-ctgat-gatgacgt-tgca-cgagaacacgaagac-------cgctaaaaaacgca
tattgagaaacagcc---------------------------------------------
------------------------------------------------------------
------------------------------------------------------------
------------------------------
>TDR8D|99197
------------------------------------------------------------
------------------------------------------------------------
------------------------------------ggttgtttctcaaatcc-aagaac
gcagaggacagatttgcgttctcgtgaagactgttctt-ccaagttacctcgg-aaaaac
aaactcaggagaccacgagaacacataacgcgtactctgataaatgagatgctgc----a
t-t-t--------ttcctgatggtc-----------------------------gataat
------------------------------------------------------------
--------------------ta-ta-ta-tca---tgcac-a-aaaa-cct-tacgaata
taccttccacagta-caaat-aaa-aca-g-attt-taata-t-gaatttcagcaaata-
cat-tt-----a-atgcgtttatggttttattaagatattca-tg---------------
------a-c-catctcattta-gagaatgtactgagaca-aa-taa-gtta-cat-ctct
aaac-tt-t-att----aatagatc----ta---tac-aaaatgctgcac-ttcc-ca-c
ctccttt-att-------t-------agcc-a-caatgacttttgggacttctagagcga
gttt-tgcgg--tcaattctgca-ttgatttgtcctcaatatcaagaatatatct-gag-
aa-cttt-cacgc-atcctccattctta-cag-tcttgagttttagaactgaactttggt
a-g-ttggc-gatgatgt-taca-caagaacacgacgacataagatcgctgaagaataca
ttttgagaaacagcc---------------------------------------------
------------------------------------------------------------
------------------------------------------------------------
------------------------------
>TDR8D|99198
------------------------------------------------------------
------------------------------------------------------------
------------------------------------------------------------
------------------------------------------------------------
------------------------------------------------------------
----c--------ttcctggtggtcaaaggaccttcacaca-tt-tt-tta-cgaaaaaa
tattt-aaaaaatacagcattc-atacattg-a-tttattg---gtt-t-tcc-cc-t--
-----------------------ta-ga-tca---tgcat-g-aaaa-ccc-taataa--
tacactacacaaca-caaat-taa-aca-----tt-taata-c-aattttcagcaaata-
ttc-tccctt-a-atgtgtttgtgcctgtat-aaaaatgtca-t--gg-c-aatatttac
t-t-tca-c-catttcattaa-gggaaactc-atagata-aa-caa-gtta-tgt-ttcc
aaac-tt-a-aat----aatagaca----ag---tat-gaaatgctgcgc-ttcc-ca-c
ctccttt-att-------c-------agct-g-caatgacttttgggacttctcgagtga
gttc-ggtgc--tcaagtctgct-ttggtgcat-ctcgatatcaagagcacatcc-agg-
aac-ttt-ccagc-gtcttctattcttg-tgg-ttttgaattttggaactgaactttgac
a-g-ttgat-gaggactt-tacc-aggtcacctcgaaatgcgagaacacaaaacccgtcc
tgtgagaaattaaat---------------------------------------------
------------------------------------------------------------
---------------------------gctacattcttcctaat----------------
------------------------------
>TDR8D|99199
------------------------------------------------------------
------------------------------------------------------------
-------------------------------------gctgtt-ctcaattcc-aagaat
gcagagaatggacttgcgttcttgtggagagtggtcttgccaagt---------------
---------taactgcgagaacaga--atgcatcctgggagaaatgagatgttgc----a
t-t-ctctggttctttctgatggtcacgtgaacttaacgcg-tt-tt-taa-tggaaaat
tattt-aaatattacggcgttc-atacgtcg-a-tttattg---ttt-t-tcc-cc-t--
-ttt---c-a-----c-a-ata-ta-ca-cta---tgcat-a-aatc-cct-tacaaata
tacgttgcacaata-caaat-aaa-agt-a-attt-ttata-t-gaatttcagcaaata-
aac-accttt-a-atgtgtttttgcctttattaagattgtca-t--cg-t-gatgtttac
t-t-tca-c-cgtatcattta-gaaaaactcctgagaca-aa-taa-gtta-tat-ctct
gaac-tt-t-aat----aataaatc----ta---tat-aaaatgctgtgc-ttct-ta-c
ctctttt-att-------c-------agcc-g-caatgacttctgagacttctcgagcga
gttt-tgtac--tcaagtctgca-tcgatgcgtcctggataccaagaacacatct-ggg-
aa-cttt-cacac-atcctccgttcttg-tga-tcctgagttttggaactgaactttggc
a-g-ttgat-gatgacat-taca-caagaacacgaggacgcaagatcgctaaagaatgca
tcttgaaaaacagcc---------------------------------------------
------------------------------------------------------------
------------------------------------------------------------
------------------------------
>TDR8D|99200
------------------------------------------------------------
------------------------------------------------------------
------------------------------------ggctgtttctcaattct-aagaat
gccgagaacggacttgcgttcttgtgaagatcggtcttgccaggtcacctcgg-aagaac
gaacttgggtgaccgcttgaacacagaacgcgttctatgagaaatgagatg--gc----g
t-t-g--------ttcctgatggtcacatgaccttcatgca-tt-tt-tag-ccaaaaat
tattt-acacattacagcattc-atacagcg-a-tttattgt--ttt-t-tcc-cc-t--
-ttt---c-a-----c-a-ata-ta-ta-cta---tgcat-a-aaaa-c-c-tttaaata
tactttgcacaata-caaat-aaa-aca-g-attt-tatta-c-gaatttatacaaata-
aac-accctt-a-atgtgtttattcttttattgagattttta-t--gg-t-aatatttat
t-t-tta-c-tgtttcattta-gggaacctcctgatata-aa-taa-gtga-tat-ctct
gaact-t-t-aat----aataaata----tattatat-atagtgcttcgc-ttcc-ca-c
c--------tc-------t-------agtc-a-caatgact-------------------
-----------------tctgca-tcgatgcatcctcaatattaagaacacatcc-ggg-
aa-cctt-cacac-agcctccattcttg-cgg-tcttgagttt-----ctggaaattggc
g-g-atgat-gatgatgt-taca-tgagaacacgaggacgcaagctcgctgtggaacgca
tattgaaaaacagcc---------------------------------------------
------------------------------------------------------------
------------------------------------------------------------
------------------------------
>TDR8D|99201
------------------------------------------------------------
------------------------------------------------------------
------------------------------------ggctgtttctcaattcc-aagaac
gcagagaacggacttgtgttcttgtgcagaccggtcttgccaggtgtcctcgg-aagaat
gaactcaggagaccgcgagggcaaagaacgcgtcctttgagaattgagatgctgc----g
t-t-c--------ttcctgatggtcacatgaccttcacgtg-tt-tt-aaa-tggtaaat
tattt-aaatattacagccttc-atacaacg-a-tttattg---ttt-t-tcc-cc-t--
-ctt---c-a-----a-a-ata-ta-ta--ct---aatat-a-aaaa-cat-tataaata
tatgttgcacacta-taaat-aaa-aca-g-attt-taata-c-gaatttcagcaaaca-
aac-accctt-a-atgtgtttattcctttattaagatgtcca-t--gg-t-aatgtttac
t-t-tca-c-cgtttcattta-gggaaactcctgaggta-aa-taa-ttca-tat-ctct
gaac-tt-t-ttt----aataaatc----ta---aat-aaaatgcagcgc-ttcc-ca-c
c--------tc-------c-------agtc-g-caatgacttctgggacttccagagcga
gttc-ggtgc--tcaagtctgca-tcggtgcgtcctcgatatcaagatcacatcc-ggg-
aa-gttt-cacgc-gtcctcagttcttg-cgg-tcttgagtattggaactgaacttaggc
a-g-ctgat-gatgacgt-tg---------cacgaggacgcaagaccgatgaagaacgca
tattgagaaacagcc---------------------------------------------
------------------------------------------------------------
------------------------------------------------------------
------------------------------
>TDR8D|99202
------------------------------------------------------------
------------------------------------------------------------
------------------------------------ggctgtttctcaattcc-aataac
gcagagaatggactagtgttcttgtgaagatcggtcttgccaggtcacctcag-aagaac
gaactcgggagaccgcgagaacagagaacacgtcctgtgcaaaatgagatgctgc----g
t-t-c--------ttctcgatagtcacgtgaccttcacac----------------aaat
tattt-aaacattacagcattc-atacaacg-a-tttattg---ttt-t---c-cc-c--
-tttt--c-a-----c-a-ata-ta-ta-cta---tccat-a-aaga-ctt-tacaaata
tacgttgcacaata-caaat-aaa-aca-g-attt-tacta-c-aaatttcagcaaata-
aac-acccta-a-atgtgtttatgccttcattaagattcttg-t--gg-t-aatgattac
t-t-tca-c-tgtttcattta-gggaaactcctgaggta-ga-taa--------------
------t-a-aat----tataaatt----ta---tat-aaaatgctgcgc-ttcc-ca-c
c--------tc-------c-------agtc-g-caacgacttctgggacttctaaagcga
gttt-ggtgc--tcaagtctgca-tctaagcatcctcgatatcaagaacacatgc-agg-
aa-cttt-caatt-gtcctctgttcttg-cgg-tcttgagtattggaactgaactttggc
a-g-ttaat-gatgacat-taca-caaagacaaaatgacgtacaattgctaaagaacgca
tactgagaaacagcc---------------------------------------------
------------------------------------------------------------
------------------------------------------------------------
------------------------------
>TDR8D|99203
------------------------------------------------------------
------------------------------------------------------------
------------------------------------------------------------
--------cggactcgtgttcttgtggagagcactctgaccaaattacctcag-aagaac
gaactcgagagaccgggagaacacagaatgcgtcctgtgagaaatgagatgctgt----g
t-t-c--------ttcccgatggtcacatgaccttcacgcg-tt-tt-taa-cgaaaaat
tcttt-aatcattacaacattc-atacgat-----ttattg---ctt-t-tcc-cc-t--
-ttt---c-a--cg-----ata-ta-ca-caa---ttgat-a-aaga-cct-tacaaata
tacatcgcacaata-caaat-aaa-aca-a-attt-taata-c-aaatttcagcaaata-
aac-actctt-a-atgtgtttattcctttacaa------ttt-t--ca-t-ggtaattac
t-t-tca-t-cgtctcattta-gggaaactc-----------------------------
------------------------------------------------------------
------------------------------------------------------------
------------------------------------------------------------
------------------------------------------------------------
------------------------------------------------------------
------------------------------------------------------------
------------------------------------------------------------
------------------------------------------------------------
------------------------------
>TDR8D|99204
------------------------------------------------------------
------------------------------------------------------------
------------------------------------ggctgtttcttaattct-gagaac
actgagaatggacttgtgttcttgtgatgatcggtcttgccaggtgtcctcgg-aataac
aaactccggagac-------acagagaacgcgtcctgtgagaaatgagatgctgc-----
--------------tcctgatggtcacatgactttgatgcg-tt-tt-taa-tggaaaa-
tattt-aaatattacagcattc-ataaaatg-a-cttatt----gtt-t-tcc-tc-t--
-ttt---c-a-----g-a-aca-ta-ta-cta---tgcac-a-aaga-ctt-tacaaata
tacgttgcacaata-taaat-caa-act-g-attt-aaata-c-gaatttcagccgata-
aac-accttt-a-atgtgtttattcctttattaagattttca-t--gg-t-aatgtttac
t-t-tga-c-cgtttcattta-gggaaactactgagtta-tt-taa-gtta-tat-ctct
gaac-tt-t-tat----aataaatc----ta---tgt-aaaatgctgcac-tttc-ca-c
c--------tc--------------cagcc-g-caatgacttctgggactcgtagagcga
gttt-ggtgc--tcaagtctaca-tcaatg------cgatatcaataacgcgttc-agg-
aa-cttt-cacgc-gtcctccgtttttg-tgg-tcttgagtattgaaactgaactttgtc
a-g-ttgat-gatgacgt-taca-cg--------aggacgcaaaaccgctgaagcacgca
aattgagaaacagcc---------------------------------------------
------------------------------------------------------------
------------------------------------------------------------
------------------------------
>TDR8D|99205
------------------------------------------------------------
------------------------------------------------------------
--------------------------------------ctttttttcaattcc-aagaac
actgagaacggactcgtgttcttgtggagaccattcttgccaaagttac-----------
-----caagtgaccgcgaaaacagagagcgcgtcctgtgagaaatgagatgctgc----g
t-t-c--------ttcctgatggtcacatgacattcacgtg-tt-tt-taa-cagaaaat
tacgt-aaacattacagcgttc-atacaaca-a-ttttttg---agt-t-ttc-cc-c--
-ctt---t-t--gt-----ata-ta-ta-aga---cct-t-a-taaa-cctatagaaata
tactttgcacaatc-caaat-aaa-aca-a-attt-taata-c-gaatttcagcaaata-
aac-accctt-g-atgtgttcatgcttttgtaaagattttca-t--gg-t-attgtttac
t-t-tca-c-cgtctcattta-gggaaactcctgagaca-at-gg-----a-tat-ctct
gaac-t--------------------------------------------------ca-c
g--------tc-------c-----tcgttc------------------------------
------------------ttgca-gtgttgagttttggaactaaact-------------
------------------------------------------------------------
------------------------------------------------------------
------------------------------------------------------------
------------------------------------------------------------
------------------------------------------------------------
------------------------------
>TDR8D|99206
------------------------------------------------------------
------------------------------------------------------------
------------------------------------------------------------
------------------------------------------------------------
--actaaggcgaccgcgagggcagagaatgcgtcctttgagaaatgggatgctgc----g
t-t---------------------------------------------------------
------------------------------------------------------------
------------------------------------------------------------
------------------------------------------------------------
------------------------------------------------------------
------------------------------------------------------------
------------------------------------------------------------
---------------------------------------cttctgggacttccagagtga
gttc-ggtgc--tcaagtctgca-tcagtgcgtcctcgatatcaagatcacatcc-ggg-
aa-gtt------------------------------------------------------
------------------------------------------------------------
------------------------------------------------------------
------------------------------------------------------------
------------------------------------------------------------
------------------------------
>TDR8D|99207
------------------------------------------------------------
------------------------------------------------------------
------------------------------------ggctgtttctcaattcc-aagaac
gcagagaacagacttgtgttcttgtggagagcggtcttgccaagtttcctcgg-aagaac
gaactcaggagactgcgaggacagagaacgcgtcctttgagaaatgggatgctgc----a
t-t-c--------ttcctgatggtcacatgaccttcacgcg-tt-tt-aaa-tgg-aaat
tattt-aaacattacagcgttc-gtacagca-a-tttattg---ttt-t-tcc-cc-t--
-t-----c-a-----a-a-ata-ta-ta-ctt---tgcat-a-aaaa-cat-tataaata
tactctgcacaata-taaat-aaa-aca-c-tttt-taata-a-gatttttagtaaaca-
aac-accctt-a-atgtatttattcctttattaagatgttca-t--gg-t-gatgtttac
t-t-tca-c-cgtttcattta-gggaaactcctgaggta-aa-taa-gtga-aat-ctcg
gaac-tt-t-aat----aataaatc----ta---aat-aaaatgctgcgc-ttcc-ca-c
c--------tc-------c-------agtc-g-caatgacttctgggacttccagagcgt
gttt-gttgc--tcaagtctgca-tcagtgcatcctcgatatcaagatcacatcc-ggg-
aa-attt-cacgc-gtcctccgtacttg-cgg-tcgtgtgtattggaactgaacttaggc
a-g-ctgat-gatgacgt-tgca-tgagaacacgaggacgcaagaccgctgaagaacgca
tattgagaaacagcc---------------------------------------------
------------------------------------------------------------
------------------------------------------------------------
------------------------------
>TDR8D|99208
------------------------------------------------------------
------------------------------------------------------------
------------------------------------ggctgtttctcaattcc-aagaac
tcagagaacagacttgcgttcttgtggagagcggtcttgccaaatgtcctcgg-aagaac
gaactcagaagaccacgagaacagagtacgtgtcctttgagaaatgagatgctgc-----
---------gtatttcttgatgttcacttgaccttcacgtg--t-tt-taa-tggaaaat
tattt-aaacattacagcgttt-atacaacg-a-tttattg---ctt-t-tcc-ct-a--
-ttt---c-a-----a-t-ata-ta-ta-cta---tacac-a-aaga-cct-tataaata
tccattgcactata-caaat-aaa-aca-a-attt-taata-t-gaatttcagcaaata-
aac-acc-tt-a-atgtgtttattcctctattaagatttcca-t--gg-t-gatgtttac
t-t-tca-c-catctcattta-gggaaactcctgagatg-aa-taa-gtga-tat-ctct
gaac-tt-t-aat----aataaccc----tg---tat-aaaatgctgcgc-ttcc-ca-c
ctccttt-att-------c-------agcc-g-taatgacttctgggacttctcgagcaa
gttt-tgcgg--tcaagtctgca-tcaatgtgtccttgatatcaagaacacatcc-ggg-
aa-cttt-cacgc-atcctctgtttttg-tgg-tattgaggtttggaactgaactttggc
a-g-ttgat-gatgactt-taca-taagaacatgagggcacaagatccctgaagaatgca
tattgagaaacagcc---------------------------------------------
------------------------------------------------------------
------------------------------------------------------------
------------------------------
>TDR8D|99209
------------------------------------------------------------
------------------------------------------------------------
------------------------------------ggctgtttctcaattgc-aggaac
actgagaacggacttgtgttcttgtggagaccgttcttgccaagtttcctcag-gagaac
gatctcaggagaacgtgagaagagagaatgcatcctctgagaaatgagatgctgt----g
t-t-c--------ttcctgatggtcacatgaacttcacatg-tt-ta-tat-tgaaaat-
tattt-aaacattaaagcattt-gtacaact-a-tttattg---ttt-t-ccc-ct-t--
-ttc---c-c--c-----------------------------------------------
------------------------------------------------------------
------------------------------------------------------------
-----------------------------------tttt-ca-taa-tata-tac-t---
------------------------------------------------------------
------------------------------------------------------------
------------------------------------------------------------
------------------------------------------------------------
-----------------------------atgcataaa--------ggcttacaaataaa
cattgc------------------------------------------------------
------------------------------------------------------------
------------------------------------------------------------
------------------------------
>TDR8D|99210
------------------------------------------------------------
------------------------------------------------------------
------------------------------------------------------------
------------------------------------------------------------
------------------------------------------------------------
------------------------------------------------------------
------------------------------------------------------------
------------------------------------------------------------
---attgcacaata-------aaa-aca-a-attt-taatgct-gagtttcagcaaata-
aac-accctt-g-atgtgtttatgccttcgtaaagattttca-t--ga-c-aacgttgac
------------------------------------------------------------
------------------------------------------------------------
------------------------------------------------------------
------------------------------------------------------------
-----------------------------------------tttggaactaaactt--gc
c-g-ttaat-gatgacgt-taca-cgacaacac--g---------------aagagcgca
tattgaaaaacaacc---------------------------------------------
------------------------------------------------------------
------------------------------------------------------------
------------------------------
>TDR8D|99211
------------------------------------------------------------
------------------------------------------------------------
------------------------------------------------------------
------------------------------------------------------------
------------------------------------------------------------
------------------------------------------------------------
------------------------------------------------------------
------------------------------------------------------------
------------------------------------------------------------
------------------------------------------------------------
------------------------------------------------------------
------------------------------------------------------------
------------------------------------------------------------
------------------------------------------------------------
---------atgc-gtcttctgttcttg-tgg-tcttgagttttgcaactaatctttggg
a-g-ttgat-gatgactt-taca-cgagaacacaaggttgc----------aagaactca
tattaagaaacagcc---------------------------------------------
------------------------------------------------------------
------------------------------------------------------------
------------------------------
>TDR8D|99212
------------------------------------------------------------
------------------------------------------------------------
--------------------------------------ctctctctctattcc-aagaac
gcagagaa------------cttgtggagaccggtcttgccaggtgtcctagg-aagaac
aaactcgggagaacgcgagggcaaagatcgcgtcctctgagaaatgagatgctgc----g
t-t-c--------ttcctgatagtcacatgaccttcacgca-tt-tt-aaa-tggaaaat
tattt-aaacattacagccttc-atacaacg-a-tgtattg---ttt-t-ttcccc-t--
-ttt---c-a-----a-a-ata-ta-ta-ctc---tgcat---aaaa-cat-tataaata
tacgttgcacaata-caaat-aaa-aca-a-atacgtaata-c-gaattttaacaaaca-
aac-accctt-a-atgtgtttattcctttattaagatgtcca-t--gg-t-aatgtttat
a-t-tca-c-cctttcattta-gggaaac-----------------------tat-ct--
-aac-tt-t-aat----aataaatc----ga---aat-aaaatgctgcgc-ttcc-ca-c
c--------tc-------c-------agtc-g-caaggacttctgggacttcctgagcga
gttc-gatgc--tcaaatctgca-tcggtgcgtcctcgatatcaagaacacatcc-ggg-
aa-gatt-tacac-gtcctcagttctta-agt-tcttgagtattggaactgaactttggc
a-g-ccgat-gatgacaa-taca-cgagaacatgaggatgcaagaccgctgaagaacgca
-attgattgacagcc---------------------------------------------
------------------------------------------------------------
------------------------------------------------------------
------------------------------
>TDR8D|99213
------------------------------------------------------------
------------------------------------------------------------
------------------------------------ggctgtttctcaattcc-aagaat
gcagagaacggacttttgttcttgtggagaccggtcttgccaggtgtcctcag-aagaat
gaactcaggagaccgcgagggcagagaacgcgtcctttgagaaatgggatactgc----g
t-t-c--------ttcctgatggtcacatgaccttcacgtg-tt-tt-aaa-tggtaaat
tattt-aaacattacagccttc-atacaacg-a-tttattg---ttt-t-tcc-cc-t--
-ttt---c-a-----a-a-ata-tg-ta-ctc---tgcat---aaaa-cat-tataaata
tatgttgcacaata-taaat-aaa-aca-g-attt-taata-c-gaatttcagcaaaca-
aac-accctt-a-atgtgtttattcctttataaagatgtcca-t--gg-t-aatgtttac
t-t-tca-c-cgtttctttta-gggaaactcctgaagta-aa-taa-ttca-tat-ctat
gaac-tt-t-aat----aataagtc----ta---gat-aaaatgctgcgc-ttcc-ca-c
c--------tc-------c-------agtc-g-caatgacttctgggacttccagagcga
gttc-ggtgc--tcaagtctgca-ttagtgcgtcctcgatatcaagaacacatcc-ggg-
aa-gttt-catgc-gtcctccgtacttg-cgg-tcttgagtattggaactgaacttaggc
a-g-ctgat-gatgacgt-ttca-cgagaacacgaggacgcaagaccgctgaagaacgca
tattgagaaacag-----------------------------------------------
------------------------------------------------------------
------------------------------------------------------------
------------------------------
>TDR8D|99214
------------------------------------------------------------
------------------------------------------------------------
------------------------------------------------------------
------------------------------------------------------------
------------------------------------------------------------
------------------------------------------------------------
------------------------------------------------------------
------------------------------------------------------------
------------------------------------------------------------
------------------------------------------------------------
----------------------gggaatctcctgcggtg-aa-taa-gtca-cat-ctct
gaac-tt-t-tat----aataaata----ca---tat-aaaatgctgcgc-ttcc-ca-c
c--------tc-------c-------agta-g-caatgacttctgggacttctagtgcaa
gatctagtgc--tcaagtctgca-tcggtgcgtcctcaatatcaagaacacattc-agg-
aa-gttt-catgc-gtcctctgttcttg-cag-tcttgagaattggaactgaactttagc
a-g-ctgat-gataacgt-t---------acatgaagacgcaagaccgctgaagaa--ca
tattgagaaaaagcc---------------------------------------------
------------------------------------------------------------
------------------------------------------------------------
------------------------------
>TDR8D|99215
------------------------------------------------------------
------------------------------------------------------------
------------------------------------ggctgtttagaaattcc-aagaac
gcagagaacggacttgcggtcttatgaagacctgtcttgccaggtcacctcga-aagaac
gaatttgagagagcacaagaacacagaatgcgacctctgagaaatgagatgctgc----g
t-----------------------------------------------------------
--att-atatatttcaat------------------------------------------
-------------------ata-aa-ca----acatgcac-a-aaaa-cca-tacaaata
tacttagcacaata-caaat-aaa-aca-g-attt-ttata-t-gaatttcagcaaata-
aac-accctt-a-atgtgcttatgcctctattaagtttttca-t--gt-t-aatatttac
t-t-tta-ca-gtctcattta-gggaaactcctgaga-----------------------
------------------------------------------------------------
c--------tc-------ctttgttcagtc-g-caatgacttctggagcttctcgagcga
gtac-ggtac--ccaagtctgca-tcggtgcatcctcgataccaagaagacatgc-aga-
aa-ct---cacgc-atccttcgttcttg----------agttttggaactgaactttgat
g-g-ttgat-gatgacgt-taca-caagaacacaaggacgcaagatcactgaagaatgca
tattgagaaacagc----------------------------------------------
------------------------------------------------------------
------------------------------------------------------------
------------------------------
>TDR8D|99216
------------------------------------------------------------
------------------------------------------------------------
-------------------------------------gctgtttctcaattcc-aagaac
gcagagaacagacttgtgttcttgtggatatcggtcttgccagttgtcctcgg-gagaac
gaactcaggtgaccgcgagggcagagaacgcgtcctttgagaattgagatgctgc----g
t-t-c--------ttcctgatggtcacatgaccttcacgtg-tt-tt-aaa-tggtaaat
tattt-aaacattacagccttc-atacaatg-a-tttattg---ttt-t-tcc-cc-t--
-ttt---c-a-----a-a-ata-ta-ta-ctt---tgcat-a-aaaa-cat-tataaata
tatgccgcacaata-taaat-taa-aca-g-attt-taatg-c-gaatttcagcaaaca-
aac-accctt-a-atgtgtttattcctttactaagatgtcca-t--gg-t-aatgtttac
t-t-tca-c-cgtttcattca-gggaaactcctgaggta-aa-taa-ttca-tat-ctat
gaac-tt-t-aat----aataaatc----ta---aat-aaaatgctgcgc-ttcc-ca-c
c--------tc-------c-------agtc-g-caatgacttctgggacttccagagcta
gttc-ggtgc--tcaagtctgca-tcggtgcgtcctcgatatcaagaacacatcc-ggg-
aa-gttt-cacgc-gtcctctgtacttg-cgg-tcttgagtattggaactgaactttggc
a-g-ctgat-gatgacgt-tgca-cgagaacacgaggacgcaagaccgcagaagaacgca
tattgagaaacagcc---------------------------------------------
------------------------------------------------------------
------------------------------------------------------------
------------------------------
>TDR8D|99217
------------------------------------------------------------
------------------------------------------------------------
------------------------------------ggctgtttctcaattcc-aagaat
gcagagaacggacttgtgttcttgtggatatcggtcttgccaggtgtcctagg-aagaac
aaactcaggagaccgcgagggcagagaacgcgtcctttgagaaatgagatgctgt----g
t-t-c--------ttcctgatggtcacatgaccttcacgtg-tt-tt-aaa-tggtaaat
tattt-aaacattacagccttc-atacaacg-a-tttactg---ttt-t-tcc-cc-t--
-ttt---c-a-----a-a-ata-ta-ta-ctt---tgcat---aaaa-cat-tataaata
tatgttgcacaata-taaat-aaa-aca-g-attt-taata-c-caatttcagcaaaca-
aac-accctt-a-acgtgtttattcctttattaagaagtcca-t--gg-t-aatgtttac
t-t-tca-c-cgtttcattta-gggaaactcctgaggta-aa-taa-ttaa-tat-ctat
gaac-tt-t-aat----aataaatc----ta---gat-aaaatgcagcgc-ttcc-ca-c
c--------tc-------c-------agtc-g-caatgacttctgggacttccagagcaa
gttc-ggtgc--tcaagtctgca-tcggtgcgtcctcgatatcaagaacacatcc-ggg-
aa-gttt-cacgc-gtcctccgtacttg-cgg-tcttgagtattggaactgaacttaggc
a-g-ctgat-gatgacgt-tgca-cgagaacacgaggacgcaagaccgctgaagaacgca
tattgagaaacagcc---------------------------------------------
------------------------------------------------------------
------------------------------------------------------------
------------------------------
>TDR8D|99218
------------------------------------------------------------
------------------------------------------------------------
------------------------------------ggctgtttctcaattcc-tagaat
gcagagaggggacttgcattcacatggagagtggtcttgccaggtcacctcag-aagaat
aaactcgggagacagcgagaacagagaacatctcctgttagaaatgagatgctac----a
t-t-c--------ttcctgatggtcatgtgaccctcacata-tt-tt-tga-tgaaaaat
tattt-aaacattacagccttc-atacaa------tacatg---ttt-t-ccc-cc--tt
-ttt---t-a-----a-t-aa------a-aca---tacac-a-aaaa-cct-tacaaata
tactttgcattaca-caaat-aaa-aca-g-attt-taata-t-gaatttcagcaaaca-
aac-atcatt-a-a----------------------------------------------
------------------------------------------------------------
------------------------------------------------------------
------------------------------------------------------------
------------------------------------------------------------
------------------------------------------------------------
------------------------------------------------------------
------------------------------------------------------------
------------------------------------------------------------
------------------------------------------------------------
------------------------------
>TDR8D|99219
------------------------------------------------------------
------------------------------------------------------------
------------------------------------------------------------
------------------------------------------------------------
------------------------------------------------------------
------------------------------------------------------------
------------------------------------------------------------
------------------------------------------------------------
------------------------------------------------------------
--------tt-a-atgtgtttatgcctttattaagattttca-t--gt-t-aatgtttac
a-t-tcatc--gtcttatttg-gggaaattcctgagata-aa-taa-aata-tat-ctct
gaac-tt-a-aat----aat-aaacg--gta---tag-ggaatgctgcac-at-c-ca-c
c--------tc-------ct-----------------------------ttctcgagtga
attt-tgcgc--tcaagtc---------tgcatcctcaatatcaagaacaaatcc-ggg-
aac-ttt-catcc-atgctttgttcttt-cgg-tcttatg---ttgaactgaactttgac
g-t-ttgat-gatgacat-taca-tgagaa------------------------------
------------------------------------------------------------
------------------------------------------------------------
------------------------------------------------------------
------------------------------
>TDR8D|99220
------------------------------------------------------------
------------------------------------------------------------
------------------------------------gactgtttcttaatttc-aagaat
ccagagaatggacttgcattcttaggaggaccagtcttgccaggtcaccctgg-aagaat
gaactcagaagatcacgataacagagaacgcatcctgtgagaaataatatgctgc----a
t-t-c--------ttcctgatggtcacatgaccttcaagta-tt-tt-taa-cggaaagt
t-----------------------------------------------------------
-------------------ata-ta-ta-taa-cat--gt-a-aaaa-cct-tacaaata
cgc--tgcacaata-taaat-aaa-at----gttt-taat-----------aggaaata-
aac-accctc-a-atttttattaa-gtttattaagatattca-a--tt-t-aatctttac
t-t-taa-c-tgtctcattta-gagaaactc------ta-aa-taa-gata-tat-ttct
gaac-tt-t-aat----aataaacc----tt---tat-caaatgctgtac-ttct-ca-c
cttcttt-att-------c-------ag-----caatgacttctgggacttctagagcga
gttc-agtgc--tcaaatctg---------catcgttgatacc-agaacacatcc-ggg-
aac-ttt-cacgc-gtccttcgttctgg-cag-tcttgagtattggaactgaactttggc
a-g-ttgat-gatgacga-taca-cgtgaacacgaggatgcaagcttgctgaagaatgca
tattgagaaacagcc---------------------------------------------
------------------------------------------------------------
------------------------------------------------------------
------------------------------
>TDR8D|99221
------------------------------------------------------------
------------------------------------------------------------
------------------------------------ggctgttactcaattcc-aagaat
gcagagaacggacttgcgttcttgtggagaccggttttgccaggtgtcctcgg-aagaac
gaactcaggagaccgcaagggcagagaacgcgtcctttgagaattgagatgctgc----a
t-t-c--------ttcctgatggtcacatgaccttcacgtg-tt-tt-aaa-tgggaaat
tattt-aaacattacagccttc-attcaacg-a-tttattg---ttt-t-tct-cc-t--
-ttt---c-a-----a-a-ata-ta-ta-ttt---tgcat-a-aaaa-caa-tataaata
tattttgcacaata-taaat-aaa-aca-g-attt-taata-c-gagtttctgcaaaca-
aac-acccta-a-atgtgtttattcctttattaagatgtcca-t--gg-t-aatgtttac
t-t-tca-c-cgtttcattta-gggaaactcctaaggta-aa-taa-ttaa-tat-ctat
gaac-tt-t-aat----aataaatc----ta---gat-aaaatgcagcgc-ttcc-ca-t
c--------tc-------c-------attc-g-caatgacttctgggacttccagagcga
gttc-ggtgc--tcaagtctgca-tcggtgcgtccttgatatcaagaacacatcc-ggg-
aa-gtta-cgcgc-gtcctccgtacttg-cgg-tcttgagtattggaactgaacttaggc
a-g-ctgat-gatgacgt-ttta-caagaacacgaggacgcaagaccgctgaagaacgca
tattgagaaacggcc---------------------------------------------
------------------------------------------------------------
------------------------------------------------------------
------------------------------
>TDR8D|99222
------------------------------------------------------------
------------------------------------------------------------
------------------------------------ggctgtttctcaattcc-aagaac
gcagagaatggacttgcgtttttgtggagaccggtcttgccaggtgtcctcgg-aagaac
gaactcaggagaccgcgagggcagagaacgcgtcctttgagaaatgagatgctgc----g
t-t-c--------ttcctgatggtcacatgaccttcacgtg-tt-tt-aaa-tgg-aaat
tattt-gaacattacagcactc-atacaacg-a-tttattt---ttt---tcc-cc-t--
-ttt---c-a-----a-a-ata-ta-ta-ctt---tgcat-a-aaaa-cat-tataaata
tatgttgcacaata-taaat-aaa-aca-g-attt-taatg-c-gaatttcagcaaaca-
aac-accctt-g-atgtgtttattcctttattaagaggttca-t--gg-t-aatgtttac
t-t-tca-c-cgtttcattta-cggaaactcctgaggta-aa-taa-atta-tat-ctct
gaac-tt-t-aat----aataaatc----ta---aat-aaaatgctgcgc-ttcc-ca-t
c--------tc-------c-------agtc-g-caatgacttctgggacttccagagcga
gttc-agtgc--tcaagtctgca-tcagtgcgtcctcgatatcaagaacacatca-ggg-
aa-gttt-caaac-atcctccgtacttg-tgg-tcttgagtattggaactgaacttaggc
a-g-ctgat-gatgacaa-tgca-cgagaacacgaggacgcaagaccgctgaagaacgca
tattgagaaacag-----------------------------------------------
------------------------------------------------------------
------------------------------------------------------------
------------------------------
>TDR8D|99223
------------------------------------------------------------
------------------------------------------------------------
------------------------------------ggctttttctcaattcc-aagaac
gcagagaacggacttatgttcttttggagagccgtcaagccaggtgtcctcag-aagaac
aaactggggagaccacgagaacagagaatgcgtcctctaagaaatgagatgttgc----g
t-t-c--------ttcctgatggtcacatgacctt-------at-tt-gaa-t--gaaat
tattt-taacattacag-------------------------------------------
------------------------------------------------------------
------------------------------------------------------------
------------------------------------------------------------
------------------------------------------------------------
------------------------------------------------------------
------------------------------------------------------------
------------------------------------------------------------
------------------------------------------------------------
------------------------------------------------------------
------------------------------------------------------------
------------------------------------------------------------
------------------------------------------------------------
------------------------------
>TDR8D|99224
------------------------------------------------------------
------------------------------------------------------------
------------------------------------ggctgtttctcaattcc-aagaat
gcagagaacggacttgtgttcttgtggagaccggtcttgccaggtgtcctcga-aagaac
gaactcaggagaccatgagggcagagaatgtgtcctttgagaaatgggatgctgc----g
t-t-c--------ttcctgatggtcacgtgaccttcacacg-tt-tt-aaa-tgg-aaat
tattt-aaacattacagcactc-atacaacg-a-tttattg---ttc-c-ccc-cc-t--
-ctt---c-a-----a-a-ata-ta-ta-ctt---tgcat-a-aaaa-cat-tataaaaa
tactctgcacaata-taaat-aaa-act-a-attt-taata-c-gaatttcagcaaaca-
aaca-ccctt-a-atgtgtttattcctttattaagatgttca-t--gt-t-aatgtttac
t-t-tca-c-cgttttattta-gggaaactcctgaggta-aa-taa-gtga-tat-ctct
aaac-tt-t-aat----aaaaaagc----ta---aat-aaaatgctgcgc-ttcc-ca-c
c--------tc-------c-------agcc-g-caatgacttctgggacttccagagcga
gttc-ggcgc--tcaagtctgca-tcagtgcgtcctcgatatcaagaacacatcc-ggg-
aa-gttt-cacgc-gtcctccgtacttg-cgg-ccttgagtattggaactgaacttaggc
a-g-ctgat-gatgacgt-tgca-cgagaacacgaggcggcaagaccgctgaagaacgca
tattgagaaacagcc---------------------------------------------
------------------------------------------------------------
------------------------------------------------------------
------------------------------
>TDR8D|99225
------------------------------------------------------------
------------------------------------------------------------
---------------------------------------tgttactcaattcc-aaaaac
gcagagaacggatttgtgttcttgtgaagacccatcttgccaggtgtcctcgg-aagaac
gaactcgggagactgcgagaacacagaacgcatcctctgagaaatgagatgctgc----g
t-t-c--------ttcctgatgatcatatgactttcacgtg-tt-ta-taa-ctgaaaat
tattt-aaacatcagagcattt-ttacaatg-a-tttatag---ttt-t-ttc-cc-t--
-ttt---c-aat-------atg-ta-ta-gca---tgcac-a-aaag-cct-taaaatta
tacgttgcacaata-caaac-aaa-aca-a-aaac-----------atttcaacaaata-
aaa-aacttt-g-atgttcttatgctgctattaaaatgttca-t--gt-t-aatgtttac
t-t-tta-c-cgtctcattta-gggaaactcctgagata-at-taa-gtta-tat-cttt
gaac-tt-t-aat----aataagtc----ta---tac-aaaatgc-gcac-ttgc-ag-c
t--------tc-------cttt-acccgtc-g-caatgacttctggcacttccagagcga
gttc-ggtgg--taaagtctgta-tcggtgtgtccttg-----------atatcc-agg-
aa-cgtc-cacgc-atcctccgttcttg-cgg-tcttgagttttaaaactgaactttggc
a-g-ttgat-gatgacgt-taca-caagaacacgaggatg-caaatcgctgaagaacgca
tattgagaaacagcc---------------------------------------------
------------------------------------------------------------
------------------------------------------------------------
------------------------------
>TDR8D|99226
------------------------------------------------------------
------------------------------------------------------------
------------------------------------ggctgtttctcaattcc-aagaac
gctgagaacggacttgcgttcttgtggagaccggtcttgccaggtgtcctcgg-aagaac
gaactctggagaccacgagaacagagaatgcgtc-----------------ctgc----g
t-t-c--------ttcttgatggtcacgtgaccttcacgca-tt-tt-taa-tggaaaaa
aattt-aaacattacagcattc-atacaacg-----------------------------
-------------------ata-ta-ta-cta---tgcat-a-aaga-ctt-tacaaata
tacgttgcacaata-taaat-aaa-aca-g-attg-taaat-c-gagtttcagcaatca-
aac-atc-tt-a-atgtgtttatccctttattaagatgtcca-t--gg-t-gatgtttat
a-t-tca-c-catctcattta-gggaaactcctgaggta-aa-taa-gtga-tat-ctct
gaac-tt-t-aat----aataaagc----ta---aat-aaaatgctgtgc-ttcc-ca-c
c--------tt-------c-------agtc-c-caat---------gacttctagcgcga
gttc-ggtgt--tcaagtctgca-tcggtgcgtcctccatatcaagaacacatcc-ggg-
aa-gttt-ca--a-ctcctccgtacttg-cgg-tcttgagtattggaactgaactttggc
a-g-tggat-gatgacgt-taca-cga--------ggaagcaagaccgctataaaacgga
catcgagaaaaagcc---------------------------------------------
------------------------------------------------------------
------------------------------------------------------------
------------------------------
>TDR8D|99227
------------------------------------------------------------
------------------------------------------------------------
------------------------------------------------------------
------------------------------------------------------------
------------------------------------------------------------
------------------------------------------------------------
------------------------------------------------------------
-----------------------------------------------------acaaata
tactttgcacaatg----------------------------c-aaattaaa--------
---------------------ctgacttgaatatgaatttca-g--ca-a-atagtttac
t-t-tca-c-catctt-ttta-gggaaactcctgagata-aa-taa-gtta-t---cgct
gaac-tt-t-aat----aataaacc----tg---taa-aaaaggctgcac-ttcc-ta-t
atccttt-att-------c-------agcc-g-caatgacttctgggacttttaaagcga
gtac-tgtgc--tgaagtgtgct-tggttatatcaatcacatcagggct-----------
----ctt-cacac-atcctccgttcttg-cgg-tcttgagttttggaactgaactttgac
t-g-ttaat-gatgacgt-t---------acacgaagacgcaagatcgctgaagaacgca
tattgaaaaacag--------tcctcaattccaagaatgcagagaaaggcgttatcatgc
agagcggac----tttgccaagttacctcagaagaatgaact---gagatcgcgagaata
gtgagcaagtcctgtgagaaacaagatgctgtgatcttcctgatctaaacactttttaac
agaaaatataattcatacagtgactatttt
>TDR8D|99228
------------------------------------------------------------
------------------------------------------------------------
------------------------------------------------------------
------------------------tgtacaaaaaccttacaaatatactttgc-ataata
gaaat-------------------------------------------------------
------------------------------------------------------------
---------------agaatta-aaagag-a-t-tttaatt---tc--------------
------------------------------------------------------------
-----------------------a-gca-a-a----------------------------
---------t-a-atgtgttttt------attaagattttca-a--gt-g-aataattct
t-t-tga-c-catttcattta-gggaaacccttgccata-aa-taa-gtta-cat-ctct
gaac-tt-t-aat----aataaata----ag---tataaaaatgccgcgc-ttcc-c--c
tcccttt-att-------t-------agcc-a-caatgacttctgggacttctagagcga
gcac-tgcgc--tcaagtctgca-tccatgcatcctgaaaatcaagaacacatca-ggg-
ttc-tgt-ctcgg-gtcctctgttcttg-cgg-ccttgggttttggaactgaactttatc
g-g-ttgat-gatgacct-taca-cgagaacacaaggatgcaagatcggtcaagaatgca
tattga------------------------------------------------------
------------------------------------------------------------
------------------------------------------------------------
------------------------------
>TDR8D|99229
------------------------------------------------------------
------------------------------------------------------------
------------------------------------ggctgtttctcaattcc-aagaac
gcaaagaatggacttgcgtttttgtggagagcggtcttaccaggtgtcctcgg-aagaac
gatttcagaagatcgcgagggcagagaacgcatcctttgagaaattagatgttgc----g
t-t-c--------ttcttgatggtcacgtgaccttcacacg-tt-tt-aaa-tggtaaat
tattt-aaacattaccgcattc-atacaatg-a-tttattg----tt-t-tcc-cc-t--
-ttt---c-a-----a-a-tta-ta-tg-ctt---tgcat-a-aaaa-cat-tataaata
tactctgcacaata-taaat-aaa-aca-t-attt-taata-t-gaatttcaacaaaca-
aac-accctt-a-atgtgtttatccctttattaagatgtcca-t--gg-t-tatgtttgc
t-t-tca-c-cgtttcattta-aggtaactcctgaggta-aa-taa-ggta-aat-ctct
gaac-tt-t--------------------------at-aaaatgctgcaa-atcc-ca-c
c--------tc-------c-------agtc-g-caatgact-------------------
-----------------tctaca-tcggtgtgtactcgatatcaagagcacatcc-ggg-
aa-gttt-cacgc-atcctctgttcttg-cgg-tcttgagtattgaaactgaactttggc
a-g-ctgat-gatgacgt-taca-cgagagca----------------------------
------------------------------------------------------------
------------------------------------------------------------
------------------------------------------------------------
------------------------------
>TDR8D|99230
------------------------------------------------------------
------------------------------------------------------------
---------------------------------ccaggtcacctcgga------------
----agaacgaactta---------ggcgac--------ccaggagacctcga-aagaac
gaactcaggagacatcgaaaacagagaacacgtcctgtaagaaatgagatgctgc----g
a-t-t--------ttccagatggtcacatgaccttcacatg-tt-tt-taa-tggaaaat
aattt-aaaaattacagcattc-atacaatg-a-tttattg---ttt-t-ccc-cc-t--
-tct---t-a-----a-t-ata-tt-ta-aca---tgtac-a-aaaa-act-tgcaaata
tactttgcacaata-caaat-aaa-aca-g-attt-taacc-t-gattttcagcaaata-
aac-aacctt-a-aactctttattcctttattgagaatttca-t--gg-t-aatgtttac
t-t-ttc-agtatt----------------------------------------------
------------------------------------------------------------
------------------------------------------------------------
------------------------------------------------------------
------------------------------------------------------------
------------------------------------------------------------
------------------------------------------------------------
------------------------------------------------------------
------------------------------------------------------------
------------------------------
>TDR8D|99231
------------------------------------------------------------
------------------------------------------------------------
-------------------------------------gctgtttctcaattcc-aagaac
gcagagaacggacttgggttcttgtagagagcggtcttgccaggtgtcctcgg-aagaac
gaactcaggagaccgcgagggcagagaacgcgtcctttgagaattgagatgctgc----g
t-t-c--------ttcctgatggtcacatgaccttcacgcc-tt-tt-aaa-tggtaaat
tattt-aaacattacagccttc-atacaacg-a-tttattg---ttt-t-tcc-cc-t--
-ttt---caa-----a-a-aaa-ta-ta-ctt---tgcat-a-aaaa-cat-tataaata
tatattgcacaata-taaat-aca-------attt-taaaa-c-aaattttagcaaaca-
aac-accctt-a-atgtgtttattcctttattaagatgttca-t--gt-t-aatatttac
t-t-tca-c-cgtttcattta-gggaaactcctgaggta-aa-caa-gtta-tat-ctct
gaac-tt-t-aat----aataaatc----ta---ttt-aaaatgcagcgc-ttcg-ca-a
t--------tc-------c-------agtc-g-caatgacttctgtgacttccagagcga
gatt-ggtgc--tcaagtctaca-tcggtgcgtcctcgatatcaagatcacatcc-ggg-
aa-gatt-cacgc-gtcctccgtacttg-cgg-tcttgagtattggaactgaacttaggc
a-g-ctgat-gatgacgt-tgca-cgagaacacgaggacgcaagaccgctgaagaacgca
tattgagaaacagcc---------------------------------------------
------------------------------------------------------------
------------------------------------------------------------
------------------------------
>TDR8D|99232
------------------------------------------------------------
------------------------------------------------------------
------------------------------------------------------------
------------------------------------------------------------
------------------------------------------------------------
------------------gatggtcacatgaccttcatgca-tt-tt-taa-tggagaat
tattt-aaacattacagcattc-atacagtg-a-tttattg---ttt-t-tcc-cc-t--
-ttt---c-a-----a-a-ata-ta-aa-cga---tgaat-a-aaaa-cat-tataaata
tatattgcacaata-taaat-aaa-act-g-attt-taata-c-gaatttcagcaaata-
aac-acactt-a-atgtgtatattcttttattaaaatgtcta-t--gg-t-gatgtttat
a-t-tca-c-cgtttcattta-ggtaagctcctgaggta-aa-caa-gtga-tat-ctct
gaac-tt-t-aat----aatgaatc----ta---ttt-aaaatgctgggc-ttcc-ca-c
c--------tc-------c-------agtc-a-caatgacttctgggacttctagagcca
gttc-tgagc--tcaagtctgca-tcggtgcgtcctcgatatcaagaacacattc-cgg-
aa-gttt-aatgc-atcctctgttcttg-cgg-tcttgagtattggaactgaactttggc
g-g-ttgat-gatgacgt-taca-cgagaacacgaggacgcaagaccgctaaagaacgca
tattgagaaacagcc---------------------------------------------
------------------------------------------------------------
------------------------------------------------------------
------------------------------
>TDR8D|99233
------------------------------------------------------------
------------------------------------------------------------
------------------------------------ggctgtttctcaattcc-aagaac
gcagagaacagacttgcgttcttctcaagactggtcttgccaggtgtcctcgg-aagaat
gaactcggaagaccacgagaacagagaacgcgtcctgtgaggaatgagatgctgc----g
t-t-c--------ttcctgatggtcacatgaccttcatgct-tt-tt-taa-tgg-aaat
tattt-aaacattacagcgttc-atacaacg-a-cttattg---ttt-g-tcc-cc-t--
-ctt---g-a-----a-a-ata-ta-ta-tta---tgcat-a-aaga-ctt-tccaaata
tgcgttgcacaaaa-caaat-aaa-act-g-attt-aaata-c-gaatttcagcaaata-
aac-accctt-a-atgtgtatattcctttactaagatgtcca-t--gg-t-gatgttta-
------------------------------------------------------------
------------------------------------------------------------
------------------------------------------------------------
------------------------------------------------------------
------------------------------------------------------------
------------------------------------------------------------
------------------------------------------------------------
------------------------------------------------------------
------------------------------------------------------------
------------------------------
>TDR8D|99234
------------------------------------------------------------
------------------------------------------------------------
------------------------------------------ttcttaattcc-aagaac
gcagaggatggacttgcgttcttgtagagaccggtcttgccaggtgtcctcgg-aagaac
gaactcaggagaccgcgagggcagagaacgcatcctgtgtgaaatgagatact-------
------------------------------------------------------------
------------------------------------------------------------
------------------------------------------------------------
------------------------------------------------------------
------------------------------------------------------------
------------------------------------------------------------
------------------------------------------------------------
------------------------------------------------------------
------------------------------------------------------------
------------------------------------------------------------
------------------------------------------------------------
------------------------------------------------------------
------------------------------------------------------------
------------------------------------------------------------
------------------------------
>TDR8D|99235
------------------------------------------------------------
------------------------------------------------------------
------------------------------------------------------------
------------------------------------------------------------
-------------------------------------------------tactgt----g
t-t-c--------ttcttgatggtcacatgaccttcacgcg-tt-tt-aaa-tggtaaat
tattt-aaacattacagcattc-acacaaca-a-cttattg---ttt-t-tcc-cctt--
-ttt---t-a-----a-a-ata-ta-ta-ctc---tgcat-a-aaaa-cat-tatcaata
tactcggcacaata-taaat-caa-aca-g-attt-taata-c-gaatttcagcaaaca-
aac-accctt-a-atgtgtttattcctctattaagatgttca-t--ag-t-gatgtttac
t-tttca-c-cgtttcattta-gggaaactcctgaggta-aa-caa-gtta-tat-ctct
gaac-tt-t-aat----aataaatc----ta---tat-agaatgcttcgc-ttcc-ca-c
a--------tt-------c-------agtc-g-caatgacttctgggacctccagagcga
gttc-ggtgc--tcaagtctaca-tcggtttgtcctcgatatcaagatcacatcc-ggg-
aa-gttt-cacgc-gtcctccgtacttg-cag-tcttgagtattggaactgaacttaggc
a-g-ctgat-gatgacgt-tgca-tgagaacacgaggacgcaagac--------------
------------------------------------------------------------
------------------------------------------------------------
------------------------------------------------------------
------------------------------
>TDR8D|99236
------------------------------------------------------------
------------------------------------------------------------
------------------------------------------------------------
------------------------------------------------------------
------------------------------------------------------------
------------------------------------------------------------
------------------------taccaca-a-ttgattg---ttt-t-tcc-ct-t--
-ttt---t-a-------aaata-tg-ta-ctc---tacat-a-atga-att-tacaaata
tgcttttcccaata-caaat-aaa-aga-g-attt-tatta-t-gaatttcagcaagta-
aac-actctt-a-atgtgtt------------aagattctca-t--gg-t-aatgtttat
a-t-tca-c-cgtttcattta-gagaaattcctgaggta-aa-taa-tcta-tgt-ctct
gaac-tt-t-aat----aataaaccaactta---aat-aaaatcctgcgc-ttcc-ca-c
c--------tc-------c-------agtc-g-caatgacttctgggacttctagagcga
gttt-ggtgc--tcaagtc-------agtgcatcctc--tatcaagatcacatcg-ggg-
aac-att-cagac-atcctccatttttg-cgg-tcttgaattttggaactgaactttggc
a-gtt-----gatgat--------------------------------------------
------------------------------------------------------------
------------------------------------------------------------
------------------------------------------------------------
------------------------------
>TDR8D|99237
------------------------------------------------------------
------------------------------------------------------------
------------------------------------ggctgtttctcaattcc-aagaac
gcagagaacggacttgcgttcttgtggagagcggtcttgccaggtgtcctcgg-aagaac
gaactcaggagaccacaaggacagataatgcgtcttttgagaaataggatgctgc----g
t-t-c--------ctcttgatggtcacatgaccttcacacg-tt-tt-aaa-tgg-aaat
taatt-aaacattacagcactc-atacaacg-a-tttattg---ttt-c-ccc-cc-t--
-ctt---c-a-----a-a-ata-ta-ta-ctt---tgcat-a-aaaa-cat-tataaata
tactctgcacaata-taaat-aaa-aca-a-attg-taata-c-gaaattcatcaaaca-
aac-acaatt-a-atgtgtttatccctttattaagatgtcca-t--gg-t-aatgtttac
t-t-tca-c-cgtttcattta-gggaaactcctgatgta-aa-taa-gtga-tat-ctct
gaac-tt-g-aat----aataaatc----ta---aat-aaaatgctgcgc-ttcc-ca-c
c--------tc-------c-------agcc-g-caatgacttctgggacttccagagcga
gttc-ggtgc--tcaagtctgca-tcggtgcgtcctcgatatcaagatcacatcc-ggg-
aa-gttt-cacgc-gtcctccgtacttg-cgg-tcttgagtattggaactgaacttaggc
a-g-ctgat-gatgacgt-ttca-cgagaacacgaggacgcaagaccgctgaagaacgca
tattgagaaacagcc---------------------------------------------
------------------------------------------------------------
------------------------------------------------------------
------------------------------
>TDR8D|99238
------------------------------------------------------------
------------------------------------------------------------
------------------------------------ggctgtttctcaattcc-aagaat
gcagagaacagacttgcgttcttgtggagagcggtcttgccaggtgtcttcgg-aagaac
gaactcaagagaccgcgagggcagagaatgcgtcctttgagaaatgggatgctgc----g
t-t-c--------ttcctgatggtcacatgaccttcaggtg-tt-tt-aaa-tgataaat
tattt-aaacattacagcattc-atacaacg-c-tgtattg---ttt-c-ccc-cc-t--
-ctt---c-a-----a-a-ata-ta-ta-ctt---tgcat-a-aaaa-cat-tataaata
tactctgcacaata-taaat-aaa-aca-g-attt-taata-c-gaattccagcaaaca-
aaca-ccctt-a-atgtgtttattcctttattaagatgttca-t--gt-t-aatgattac
t-t-tca-c-cgtttcattta-gggaaactcctgaggta-aa-taa-gtga-tat-ctct
gaac-tt-t-gat----aataaatc----ta---aat-aaaatgcagcgc-ttcc-ca-c
c--------tc-------c-------agcc-g-caatgacttctgggacttccagagcga
gttc-gctgc--tcaagtctgca-tcattgcgtcctcgatatcaagatcacatcc-ggg-
aa-gttt-cacgc-gtcctccgtacttg-cgg-tcttgagtattggaactgaactttggc
a-g-ctgat-gatgacgt-tgca-cgagaacacgagaacgcaagaccgctaaagaacgca
tattgagaagcagcc---------------------------------------------
------------------------------------------------------------
------------------------------------------------------------
------------------------------
>TDR8D|99239
------------------------------------------------------------
------------------------------------------------------------
------------------------------------ggctgtttctcaattcc-aagaac
gcagagaataga--------cttgtggagagcggtcttgccaggtgtcctcgg-aagaac
gaactcaggagaccgcgagggcagagaatgcgtcctttgagaattgagatgctgc----g
t-t-c--------ttcctgatggtcacatgaccttcaggtg-tt-tt-aaa-tggtaaat
tattt-aaacattacagcattc-atacaacg-a-tgtattg---ttt-c-ccc-cc-t--
-ctt---c-a-----a-a-ata-ta-ta-ctt---tgcat-a-aaaa-cat-tataaata
tactctgcacaata-taaat-aaa-aca-g-attt-taata-c-gaatttcagcaaaca-
aaca-ccctt-a-atgtgtttatccctttattaagatgtcca-t--gg-t-aatgtttac
t-t-tca-c-cgtttcattta-gggaaactcctgaggta-aa-taa-gtga-tat-ctct
gaac-tt-t-aat----aataaatc----ta---aat-aaaatgctgcgc-ttcc-ca-c
c--------tc-------c-------agtc-g-caatgacttctgggacttccagagcga
gttc-ggtgc--tcaagtctgca-tcattgcgtcctcgatatcaagatcacatcc-tgg-
aa-gttt-caggc-gtcctctgtacttg-cgg-tcttgagtattggaactgaacttaggc
a-g-ctgat-gatgacgt-ttca-cgagaacacgagaacgcaagaccgctaaagaacgca
tattgagaagcagcc---------------------------------------------
------------------------------------------------------------
------------------------------------------------------------
------------------------------
>TDR8D|99240
------------------------------------------------------------
------------------------------------------------------------
------------------------------------ggctgtttctcaattcc-aagaac
gcagagaacagacttgtgttcttgtggagagcggtcttgccaggtgtcctcgg-aagaac
gaactcaggagaccgcgagggcagagaacgcgtcctttgagaattgagatgctg------
----------------------gtcacatgaccttcacgtg-tt-tt-aaa-tggtaaat
tattt-aaacattacagcactc-atacaacg-a-tttattg---ttt-t-tcc-cc-t--
-ttt---c-a-----a-a-ata-ta-ta-ctt---tgcat-a-aaaa-cat-tataaatc
tatgttgcacaaat-taaat-aaa-aca-g-attt-taaaa-c-taatttcagcaaaca-
aac-acggtt-a-atgtgtttattcctttattaagatgtcca-t--gg-t-aatgtttac
t-t-tta-c-cgtttcattta-gggaaactcctgaggta-aa-taa-ttca-tat-ctat
gaac-tt-t-aat----aataaatc----ta---gat-aaaatgcagcgc-ttcc-ca-c
c--------tc-------c-------agcc-g-caatgacttctgggacttccagaccga
gttc-ggtgc--tcaagtctgca-tcggtgcgtcctcgatatcaagatcacgtct-ggg-
aa-gtgt-cacgc-gtcctccgtacttg-cgg-tcttgagtattggaaaggaacttaggc
a-g-ctgat-gatgacgt-tgca-cgagaacacgaggacgcaagac----------cg--
------------------------------------------------------------
------------------------------------------------------------
------------------------------------------------------------
------------------------------
>TDR8D|171246
------------------------------------------------------------
------------------------------------------------------------
------------------------------------------------------------
------------------------------------------------------------
------------------------------------------------------------
------------------------------------------------------------
------------------------------------------------------------
------------------------------------------------------------
------------------------------------------------------------
---------------------------------------------------aatgtttac
g-t-tca-g-cttctcattta-gagaaactcct---------------------------
----------------------------------------------gcgc-ttcc-ca-c
c--------tg-------ctttatttagcc-g-cgatgacttctgtgacttctagagtga
gttt-tgcgc--tcaagtctgca-tcaatgcatccttgatatcaggaatacatca-ggg-
------------------------------------------------------------
------------------------------------------------------------
------------------------------------------------------------
------------------------------------------------------------
------------------------------------------------------------
------------------------------
>TDR8D|171247
------------------------------------------------------------
------------------------------------------------------------
------------------------------------ggctgtttctcaattcc-aagaac
acagagaacagacttgcgttcttgtggagggcggtcttgccaggtgtcctc-g-aaaaac
gaactcaggtgaccgcgagggcagagaacgcgttctttgagaattgagatgctgc----g
t-t-c--------ttcccgatggtcacatgaccgtcacgcg-tt-tt-aaa-tgg-aaat
tattt-aaacattacagcactc-atacaaca-a-tttattg---ttg-t-ccc-cc-t--
-ttt---c-a-----a-a-ata-ta-ta-ctt---tgcat-a-aaaa-cat-tataaata
tactctgcacaata-gaaat-aaa-aca-c-attt-taata-c-gattttcagcaaaca-
aac-accctt-a-atgtgtttattcctttattaagatgttca-t--gg-t-gatgtttac
t-t-tca-c-cgtttcattta-gggaaactcctgaggta-at-taa-gtga-tat-ctct
gaac-tt-t-aat----aataaatc----ta---aat-aaaatgcagcgc-ttcc-ca-c
c--------tc-------c-------agtc-g-caatgacttctgggacttccagagcga
gttc-ggtgc--tcaagtctgca-tcagtgcgtcatcaatatcaagatcacatcc-ggg-
aa-gttt-tacac-gtcctccgtacttg-cgg-tcttgagtattggaactgaacttaggc
a-g-ctgat-gatgacgt-ttca-cgagaacacgaggacgcaagaccgctgaagaacaca
tattgagaaacagcc---------------------------------------------
------------------------------------------------------------
------------------------------------------------------------
------------------------------
>TDR8D|171248
------------------------------------------------------------
------------------------------------------------------------
------------------------------------ggctgtttctcaattac----aac
gcagagaatggacttgcgttcttgtgaagactggtcttgccaggtcac------------
------------------------------------------------------------
------------------------------------------------------------
------------------------------------------------------------
------------------------------------------------------------
------------------------------------------------------------
------------------------------------------------------------
------------------------------------------------------------
------------------------------------------------------------
------------------------------------------------------------
------------------------------------------------------------
-----------------------------------------------------------c
c-g-ctgat-gatgacgt-tacg-cgagaac--------gcaagaccgctgaagaaagcg
tattgagaaa--------------------------------------------------
------------------------------------------------------------
------------------------------------------------------------
------------------------------
>TDR8D|171249
------------------------------------------------------------
------------------------------------------------------------
------------------------------------ggctgtttttcaattcc-aagaac
-------------------------gaagaccggtcttgccaggtgtcctcgc-aagaac
gaactcgggagaccacgagtacagagaacgcgtcctgtgagaaatgagatgctgc----g
t-t-c--------ttcctgatggtcacatgaccttcacaca-tt-tt-aaa-tggaaaat
aattt-aagcattacagcattc-atacaacg-a-tgtattg---ttt-t-tcc-cc-g--
-ttt---t-a-----a-a-ata-ta-ta-ctc---tgcat-a-aaaa-cat-tataaata
tacgttgcacaata-taaat-aaa-aca-g-attt-taata-c-gaatttca--------
------------------------------------------------------------
------------------------------------------------------------
------------------------------------------------------------
------------------------------------------------------------
------------------------------------------------------------
------------------------------------------------------------
------------------------------------------------------------
------------------------------------------------------------
------------------------------------------------------------
------------------------------------------------------------
------------------------------
>TDR8D|171250
------------------------------------------------------------
------------------------------------------------------------
------------------------------------ggctgtttctcaattcc-aagaac
gcagagaacggacttgcgttcttgtggagaccggtcttgccaggtgtcctcgg-aagaac
gaactcaggaggccatgaggacagagaacgcgtcctttaagaatttaaatgctgc----g
t-t-c--------ttcctgatggtcatgtgaccttcacgtg-tt-tt-aaa-tgg-aaat
tattt-aaacattacagcactc-atacaaca-a-tttattg---ttt-c-ccc-cc-t--
-ctt---c-a-----a-a-ata-ta-ta-ctt---tgcat-a-aaaa-cat-tataaata
tatgttgcacaata-taaat-aaa-aca-a-attt-taata-c-gaatttcagcaaaca-
aac-accctt-a-atgtgtttattactttactaagatatcca-t--gt-t-aatgtttat
t-t-tca-c-cgtttcattta-gggaaactcctgaggta-aa-taa-gtga-gat-ctct
gaac-tt-t-aat----aataaatc----tt---aat-aaaatgctgtgc-ttcc-ca-c
c--------tc-------c-------agtc-g-caat-acttctgggacttccagagcga
gttc-ggtgc--tcaagtctgca-tcagtgcgtcctcgatatcaagatcacatcc-ggg-
aa-gttt-cacgc-gtcctccgtaattt-cgg-tcttgattattggaactgaacttaggc
a-g-ctgat-gattacgt-tgca-cgagaacacgaggacgcaagaccgctgaagaacgca
tattgagaaacagcc---------------------------------------------
------------------------------------------------------------
------------------------------------------------------------
------------------------------
>TDR8D|171251
------------------------------------------------------------
------------------------------------------------------------
--------------------------------------ctgtttctcaattcc-aagaac
attgagaacggacttgcgttcttgtgaagacttgtcttgcaatgttacttcgg-aagaac
gaactcgggagaccacgagaacagagaacgcttcctgtgagaaatgagatgctgc----g
t-t-c--------ttccagatggtcacatgaccttcacacg-tt-tt-taa-ccaaaagt
tattt-aaacattttagcattc-atacaacg-a-tttattg---ttt-t-tcc-cc-t--
-ttt---c-a-----c-a-ata-ta-ta-cta---cgcac-a-aaga-ctt-tacaaata
tacgttgcacaat-----at-aaa-gca-g-attt-tagta-t-aaacttcagcaaa-a-
aat-acc----------ctttatgcctttattaagattttta-t--at-t-aacgtt---
------------------------------------------------------------
------------------------------------------------------------
------------------------------------------------------------
------------------------------------------------------------
------------------------------------------------------------
------------------------------------------------------------
------------------------------------------------------------
------------------------------------------------------------
------------------------------------------------------------
------------------------------
>TDR8D|171252
ttttgaatttcagcaaaaccttgtgtttaagcctttataaa-------------------
------------------------------------------------------------
-----------------------------------aggctgtttctcaatttc-aagaat
gcagagaacggacttgtgttcttgtgaaaagcggtcttgccaggtcaccttgg-aagacc
gatcacaggagaccgcaagaacagagaacgcaacatgcgagaaataaggtgctgg----g
c-t-c--------ttgctgatattcaaatgaccttcacgtg-tt-tt-taa-cagaaaat
tattt-aaacattacagccttc-atacagtg-a-ttttctg---ttt-t-tcc-cc-t--
-ttt---c-a-------caaaa-ta-ta-cta---tgcat-a-aaga-ctt-tacaaata
tacgctgcggaata----------------------------------------------
------------------------------------------------------------
------------------------------------------------------------
------------------------------------------------------------
------------------------------------------------------------
------------------------------------------------------------
------------------------------------------------------------
------------------------------------------------------------
------------------------------------------------------------
------------------------------------------------------------
------------------------------------------------------------
------------------------------
>TDR8D|171253
------------------------------------------------------------
------------------------------------------------------------
------------------------------------ggctgtttcttaattacaa-gaac
acaaagaatagacttgcgttcttgtgaagaccggtcttgccaggtcacctcgg-aagaac
gaactca----------------------ggagaccacaagaaatgagatgctgt----g
t-t-c--------ttcctgatggtcacatgaccttcatgcg-tt-tt-tag-tggtaaat
tattt-aaacattacagcattt-atacaatg-a-tttattgt--ttt-t-ttc-cc-t--
-ttt---c-a----a--a-gta-ta-ta-cta---cggat-a-aaga-ctt-tacaaata
tactttgcacaata-aagta-aaa-ac-ag-attt-taata-c-gaatttcagcaaata-
a---------------tgtttatgcct---ttgagattttta-t--cg-c-aatgtttcc
t-t-tca-t-catttcattta-gggaaactcttaagata-aa-taa-gtta-tat-ctct
tga--ac-t-aat----aataaacc----ta---tat-aaaatgctgcgc-ttcc-ca-c
c--------tc-------c-------agtc-g-caat---------gacttctcgagtta
gttt-tgtgc--tcaagtctgca-tcggtgggtcctcgatatcaggaacacatcc-ggg-
a----------ac-ttcctccgttcttg-cag-tcatgaggtttagaactgaactttggc
t-g-ttgag-gatgaagt-taca-cgagaacacaaggatgcaagattgctgaagaacgca
tattgagaaac-------------------------------------------------
------------------------------------------------------------
------------------------------------------------------------
------------------------------
>TDR8D|171254
------------------------------------------------------------
------------------------------------------------------------
------------------------------------ggctgtttctcaatacc-aagaaa
tcagataacggacttgtgttcttgtggagacccgtcttgccagatgtcctcgg-aagaac
caactcgggagcccgcgagaacagagaacgcgtcctgttagaaatgagatgctgt----a
t-t-t--------ttcttgatggtcacatgaccttcacgtg-tt-tt-taa-tggaatat
tattt-aaacattacagcattc-attcaacg-a-tttattgt--tttttttttgtt-tg-
-ttta--taa-----a-a-ata-ta-ta-cta---tgcataa-aaaa-cat-tataaata
tacgttgcacaata-caaat-aaa-att-g-attt-taatg---aaatttcagcaaata-
atc-accctt-a-atgtgtttattcctttattaagatgtcca------------------
------------ttttattta-gggtaactcctgaggta-aa-taa-atga-tat-ctct
gaac-tt-t-aat----aataaatc----ta---tat-taaatgctgcgc-ttcc-ca-c
c--------tc-------c-------agtc-g-caatgacttttaggacttctagagcga
gatc-gtt-----caagtctgca-tcggtgtgtcctcgataacaagaacacatcc-ggg-
aa-gttt-cacgc-gtcctccgtccttg-cgg-tcttgagtattggaactgatctttggc
a-g-ctgat-gatgacat-taca-caa--------gaatgcaagatcgctgaagaacgca
tattgagaaacagcc---------------------------------------------
------------------------------------------------------------
------------------------------------------------------------
------------------------------
>TDR8D|171255
------------------------------------------------------------
------------------------------------------------------------
------------------------------------ggctgtttctcaattcc-aagaac
gcagagagcggacttgtgttcttctggagaccggtcttgc----------cag-aagaac
gaactcaggagaccgcgagggcagagaacgcgtcctttgagaaatgggatgctgc----g
t-t-c--------ttcctgatggtcacgtgaccttcacgcg-tt-tt-aaa-tgg-aaat
tattt-aaacatttcagccttc-atacaacg-a-tttattg---ttt-t-tcc-cc-t--
-ttt---c-a-----a-a-ata-ta-ta-ttt---tgcat---aaaa-cat-tataaatc
tatgttgcacaata-tgaat-aaa-aca-g-atgt-taata-c-gaatttcagcaaaca-
aac-accctt-a-atgtgtttactcctttattaagatgtcca-t--gg-t-aatgtttac
t-t-tca-a-cgtttcattta-gggaaactcctgatgta-aa-taa-gtga-tat-ctct
gaac-tt-t-aat----aataaatc----ta---aat-aaaatgcagcgc-ttcc-ca-c
c--------tc-------c-------agtc-g-caatgacttctgggacttccagagcga
gttt-ggtgc--tcaagtctgca-ttggtgcgtcctcgacatcaagaacacatcc-ggg-
aa-gttt-cacgc-gtcctccgtacttg-cgg-tcttgagtattggaactgaacttgggc
a-g-ctgat-gatgacgt-tgca-cgagaacacgaggacgcaagaccgctgaagaatgca
tattgagaaacagcc---------------------------------------------
------------------------------------------------------------
------------------------------------------------------------
------------------------------
>TDR8D|171256
------------------------------------------------------------
------------------------------------------------------------
------------------------------------ggctgtttctccattcc-aagaac
tcagagaacggacttgtgttcttgtggagaccggtcttgccaggtgtcctcgg-aagaac
gaactcaggagaccgctagggcagagaacgcgtcctttgagaattgagatgctgt----g
t-t-c--------ttcctga---tcacatgaccttcacgtg-tt-tt-aaa-tggtaaat
tattt-aaacattaaagccttc-atac---g-a-tttattg---ttt-t-tcc-tc-t--
-ttt---c-a-----a-a-ata-ta-ta-ctt---tgcat-a-aaaa-cat-tataaata
tatgtggcacaata-taaat-aaa-aca-g-actt-taata-c-gaatttcagcaaaca-
aaca-ccctt-a-atgtgtttattcctttattaagatgtcca-t--gg-t-aatgtttac
t-t-tca-c-cgtctcattta-gggaaactcctgaggta-aa-tag-ttca-tat-ctat
gaac-tt-t-aat----aataaatc----ta---gat-aaaatgcagcgc-ttcc-ca-c
c--------tc-------c-------agtc-g-caatgacttccgggatttccagagcga
gttc-ggtgc--tcaagtctgca-tcggtgcgtcctcgatatcaagatcacatcc-ggg-
aa-gttt-cacgc-gtcctccgtacttg-cggttcttgtgtattggaactgaacttaagc
a-g-ctgat-gatgacat-ttca-cgagaacacgaggacgcaagaccgctgaagaacaca
tattgagaaacagcc---------------------------------------------
------------------------------------------------------------
------------------------------------------------------------
------------------------------
>TDR8D|171257
------------------------------------------------------------
------------------------------------------------------------
------------------------------------------------------------
------------------------------------------------------------
------------------------------------------------------------
------------------------------------------------------------
--------atattacaacatta-aaacaatg-actttgtt---attt-c-tat---gt--
ctat-----act------gata-caaca-------cattc---aaaagcct-tacaaaga
tactgtgcacaata-caaat-aaa-tca-g-attt-taatt-c-aaatttgagcaaata-
aac-acctttgatgcgtttt--tgcctttattaaaattttca-t-g---caaatgtttaa
t-t-tca-c-cgtctcactta-gggaaactcctgagata-aa-caa-ctta-tat-cttt
gttc-aa-cagtg----aac---------------at-aaaatgctgc-t-tttca---c
tcctactcttt---------------ggcc-g-taatgacctttgagc------------
------gagc--gctgcactcaagttgatgcatcctcgaaatcgagaacacatcc-agat
----ttt-catgc-atcctctgttcttg-cgg-tcctgagtattggaattgaagtga--c
g-g-ttgat-gatgacgt-tgga-cga-aacacaa-agcaaaagatcgcttaagcatgca
tattgagaaac-------------------------------------------------
------------------------------------------------------------
------------------------------------------------------------
------------------------------
>TDR8D|171258
------------------------------------------------------------
------------------------------------------------------------
------------------------------------ggctgtttctcaattcc-aagaac
gcagagaacggacttgtgttcttgtggagatcggtcttgccaggtgtcctcgg-aagaac
gaactcaggagaccgcgagggtagagaacacgtcctttgagaattgagatgctgc----g
t-t-c--------ttcctgatggtcacatgaccttcacgtg-tt-tt-aaa-tgataaat
tattt-aaacattacagccttc-atacaacg-a-tttattg---ttt-t-tcc-cc-t--
-ttt---c-a-----a-a-ata-ta-ta-ctt---tgcat---aaaa-cat-tataaata
tatgttgcacaata-taaat-aaa-aca-g-attt-taata-t-gaatttcagcaaaca-
aac-accctt-a-atgtgtttattcctttattgagatgtcca-t--gg-t-aatgtttac
t-t-tca-c-cgtttcattta-gggaaactcctgaggca-aa-taa-ttta-tat-ctat
gaac-tt-t-aat----aataaatc----ta---gat-aaaatgcagcgc-ttcc-ca-c
c--------tt-------c-------agcc-g-caatgacttctgggacttccagagcaa
gttc-ggcgc--tcaagtctgca-tcggtgcgtcctcgatatcaagaacacatct-ggg-
aa-gttt-cacgc-gtcctccgtacttg-cgg-ccttgagtattggaactgaacttaggc
a-g-ctgat-gatgacgt-tgca-cgagaacatgaggacgcaagaccgctaaagaatgca
taatgagaaacagcc---------------------------------------------
------------------------------------------------------------
------------------------------------------------------------
------------------------------
>TDR8D|171259
------------------------------------------------------------
------------------------------------------------------------
------------------------------------ggctgtttctcaattcc-aagaac
gc-gagaacggacttgcgttcttgtggagaccggtcttgccaggtgtcctcga-aagaat
gaactcaggagaccgcgagggcagagaacgcgtcctttgagaaatgggatgctgc----g
t-t-c--------ttcctgatggtcatgtgaccttcacgcg-tt-tt-aaa-tggtaaat
tattc-aaacataacagcactc-atacaacg-a-tttattg---ttt-c-ccc-cc-t--
-ctt---c-a-----a-a-ata-ta-ta-ctt---tgcat-a-aaaa-cat-tataaata
taccctgcacaata-taaat-aaa-aca-a-attt-taata-c-gaatttcagaaaaca-
aacaatcctt-a-atgtgtttattcctttattaagatattca-t--gt-t-aatgtttac
t-t-tca-t-cgtttcattta-gagaaactcctgaggta-aa-taa-gtga-tat-ctct
gaac-tt-t-aat----aataaatc----ta---aat-aaaatgctgcac-ttcc-ca-t
c--------tc-------c-------agtc-g-caatgacttctgggacttccagagcga
gttt-ggtgc--tcaagtctgca-tcagtgcatcctcgatatcaagatcacatcc-ggg-
aa-gttt-cacgc-gtccttcgtacttg-cgg-tcttgagtattggaactgaacttaggc
a-g-ctgat-gatgacgt-tgca-cgagaacacgaggacgcaagaccgctgaagaacgca
tattgagaaacagcc---------------------------------------------
------------------------------------------------------------
------------------------------------------------------------
------------------------------
>TDR8D|171260
------------------------------------------------------------
------------------------------------------------------------
------------------------------------ggctgtttcttaattcc-aagaat
gcggagaattgacttgcgttcttgtagagaccgatcttaccacgttacctctg-aagaat
gaacttgggaat--------ccagagaacacgtcctgtgagaaatgagatgctgc----c
t-t-c--------ttcctgatggtcacatgaccttcacacg-tt-tt-aac-agatttat
tatta-aaacattacagcattt-atacaaca-a-tttatta----ct-t-tta-------
------------------------------------------------------------
------------------------------------------------------------
-----------------------------atgtaact-taca-c--a-a--aaaatata-
------------------------------------------------------------
------------------------------------------------------------
------------------------------------------------------------
------------------------------------------------------------
------------------------------------------------------------
------------------------------------------------------------
------------------------------------------------------------
------------------------------------------------------------
------------------------------------------------------------
------------------------------
>TDR8D|171261
--------------------------------------atg-------------------
------------------------------------------------------------
-----------------------------------atgatgttacatgagctg-aagaac
gcatataacagactcacgttcttgtgaaaaccgctctcgccaagttacctcgg-aagaac
aaaattgtgaaattgcgagaacagagaacgtgacttgcgaggaatgagatgctgt----g
t-t-c--------ttcctgacagtcacatgaccttcactca-tt-tt-cat-ctgaaaat
tattc-aaacattacagcgttc-ataaaaca-a-ttgattc---att-t-acc-tc-t--
-ttt---c-a-------caata-tt-aa-------tgtct-a-aaga-cat-tatgaata
tacatgtcacaata-caaat-aaa-ac-ta-attt-taata-t-gaatttcagcaaat--
---------t-a-atgcgtttatgccactattaagattttca-t----------------
------------------------------------------------------------
------------------------------------------------------------
------------------------------------------------------------
------------------------------------------------------------
------------------------------------------------------------
------------------------------------------------------------
------------------------------------------------------------
------------------------------------------------------------
------------------------------------------------------------
------------------------------
>TDR8D|171262
------------------------------------------------------------
------------------------------------------------------------
------------------------------------ggctgtttctcaattcc-aagaac
gcagagaatggacttgcgctcttgtggagaccagtcttgccaggtgtccttgg-aagaac
gaactcgggagaccacgagaaca-------cttcctgtgagaaatgagatggtgc----g
t-t-c--------ttcctgatggtcatgtgaccttcaaaca-tt-tt-taa-aggaaaat
gattt-aaatattacatcattc-atacaacg-g-tttattgt--ttt-t-ccc-ct-t--
-ttc---a-a-----a-t-ata-ta-tt-caa---tgaat-a-aaaa-cag-tataaata
tatgttgtacaata-taaat-aaa-act-a-attt-taata-t-gaatttcagc-aata-
aac-accctt-a-atgtgtttattcctttatt----------------------------
------------------------------------------------------------
------------------------------------------------------------
------------------------------------------------------------
------------------------------------------------------------
------------------------------------------------------------
------------------------------------------------------------
------------------------------------------------------------
------------------------------------------------------------
------------------------------------------------------------
------------------------------
>TDR8D|171263
------------------------------------------------------------
------------------------------------------------------------
------------------------------------ggctgtttctcaattcc-aagaac
gcagagaacggacttgcattcttgtggagaccggtctagccaggtgtcctcgg-a-----
---------agaccacgagggcagagaatgcgtcctttgagaaatgggatgctgc----g
t-t-c--------ttcctgatggtcatgtgaccttcacatg-tt-tt-aaa-tag-aaaa
tattt-aaacattacagcactc-a------------------------------cc-t--
-ctt---t-a-----a-t-ata-ta-ta-ctt---tgcat-a-aaaa-cat-tttaaata
tactctgcacaata-taaat-taa-aaa-a-attt-taata-c-gaatttcaacaaaca-
aacaaccctt-a-atgtgtttattcctttgttaagatattca-t--gt-t-aatgtttac
t-t-tca-c-catttcattta-gggaaactcctgaggta-aa-taa-gtga-tat-ctca
acac-tt-t-aat----aataaatc----ta---aat-aaaaagctgcgc-ttcc-ca-c
c--------tc-------c-------agtc-g-caatgacttctgggacttccagagcga
gttc-ggtgc--tcaagtctgca-tcagtgcgtccttgatatcaagatcacatcc-ggg-
aa-gttt-tacgc-atcctccgtacttg-cag-tcttgagtattggaattgaacttaggc
a-g-ctgat-gatgacgt-tgca-cgagaacacgaggatgcaagaccgctgaagaacgca
tattgagaaacagcc---------------------------------------------
------------------------------------------------------------
------------------------------------------------------------
------------------------------
>TDR8D|171264
------------------------------------------------------------
------------------------------------------------------------
-------------------------------------gctgtttctcaattcc-atgaac
gcaaagaacagacttgtgttcttgtggagaccggtcttgccaggtgtcttcgg-aagaac
gaattcgggagaccacgagaacagagaacgcgtcctctgaggaatgagatgctgc----g
t-t-c--------ttcctgatagtcacgtg------------tt-tt-taa-tggtaaat
aattt-aaacattacagcattc-atacaacg-a-tttattg---ttt-t-tcc-cc-t--
-ttt---t---------a-ata-ta-ta-ctc---tgcat-a-aaga-ctt-tacaaatg
tacgttacacaata-taaat-aaa-aca-g-attt-taata-c-gaatttcagcaaaca-
aac-accctt-a-atgtgtttattcctttattaag------------------------c
t-t-tta-g-cttgccattta-gggaaactcctgaggta-aa-taa-gtga-tat-ctct
taac-tt-t-aat----aataaatc----ta---aat-taaatgctgcgc-ttcc-ca-t
c--------tc-------c-------agtc-g-caatgacttctgggacttctaaagcaa
gttc-ggtgc--tcaagtctgca-tcggtgcgtcctcgatatcaagaacacatcc-ggg-
aa-gttt-catgc-gtcctctgttcttg-cgg-ccttgagtattagaactgaac-ttatc
a-g-ctgat-gatgatgt-taca-cgaggatgcaagaccgc--------tgaagaacgca
tattgagaaacagcc---------------------------------------------
------------------------------------------------------------
------------------------------------------------------------
------------------------------
>TDR8D|171265
------------------------------------------------------------
------------------------------------------------------------
------------------------------------ggctgttttttaattcc-aagaac
gcagagaacagacttgcgttcttgtggagactggtcttgccaggtgtcctcgg-aagaac
gaactcaggagaccgcgagggcagtgaacgcgtcctctgagaaataagaagctgc----g
t-t-c--------ttcctaatggtcacatgacctttgcgca-tt-tt-taa-tggaaaat
tattt--------acagctttc-acacaacg-a-tgtattg---ttt-t-tcc-cc-t--
-ttt---t-a-----a-a-ata-tt-ta-ctc---tacat---aaaa-tat-tataaata
taagttgcacaata-taact-aaa-ata-g-attt-taata-c-gaatttcagcaaaca-
aacaaccctt-a-atgtgtttattcctttattaagatgtcca-t--ga-t-aatgtttac
t-t-tca-c-cgtttcattta-gggaaactcctaaggta-aa-taa-gtga-tat-caca
gaac-tt-t-aat----aataaatc----ta---aat-taaatgctgcgc-ttcc-ca-c
c--------tc-------c-------agtc-g-caatgacttctgggacttccagagcga
gttc-ggtgc--tcaagtctgca-tcagtgcatcctcgatatcaagaacacattc-ggg-
aa-gttt-tacgc-gtcctctgttcttg-cag-tcttgagtattagaactgaatattggc
a-g-ctgat-gatgacgt-taca-cgagaacac--ggacgcaagacctctaaagaatgca
tgttgagaaacagcc---------------------------------------------
------------------------------------------------------------
------------------------------------------------------------
------------------------------
>TDR8D|171266
------------------------------------------------------------
------------------------------------------------------------
------------------------------------ggctgtttctcaattct-aagaac
gcagagaatggacttgcgttcttgtggagaccggtcttgccaggtgtcctcgg-aagaac
gaactcaggagaccgcgagggcagagaatgcgtcctttgggaaatgggatgatgc----t
t-a-c--------ttcctgatggtcatgtgaccttca--cg-tt-tt-aaa-tgg-aaat
tattt-aaacattacagccttc-atacaacg-a-tttattg---ttt-c-ccc-cc-t--
-ctt---c-a-----a-a-ata-ta-ta-ctt---tgcat-a-aaaa-cat-tataaata
tactctgcacaata-taaattaaa-att-a-at-------a-c-gaatttcatcaaaca-
aacaaccctt-a-atgtgtttattcctttattaagatgttca-t--gt-t-aatgtttac
t-t-tca-c-cgtttcattta-gggaaactcttgaggta-aa-taa-atta-tat-ctct
gaac-tt-a-aat----aataaatc----ga---aat-aaaatgctgcgc-ttcc-ca-c
c--------tc-------c-------agtc-g-caatgacttctgggacttctagagtga
gttc-ggtgc--tcaagtctgct-tcagtgcgtcctcgatatcaagatcacatcc-ggg-
aa-gttt-cacgc-gtcctccgtacttg-cgg-tcttgagtattggaactgaatataggc
a-g-ctgat-gatgacgt-tgca-caagaacacgaggacgcaagaccgctgaagaacgca
tattgagaaacagcc---------------------------------------------
------------------------------------------------------------
------------------------------------------------------------
------------------------------
>TDR8D|171267
------------------------------------------------------------
------------------------------------------------------------
-----------------------------------------------------------c
acagagaacgggctcgtgttcttgtaaagacaaatcttgccaagttacctcag-aaccat
gaacttggtagaccatgagaacgaagaatgtgtcatgtgggaaatgagatgctgcactgg
t-t-c--------ttcctgatggtcacttggccatcatgca-tt-tt-taa-tggaaact
tattt-aaacattacagcattc-ata----------------------------------
-------------------------------------------aaga-tct-tataaata
tacgttgcacaaaa-caaat-aaa-act-a-attt-taata-c-gaatttcagaaaata-
cac-actctt-a-atgtgtttatgctattataaagttttttg-t--at-t-aatgtttac
t-t-tca-c-cgtttcattta-gggaaactcctgaaata-aa-taa-gtta-cat-ctcc
aaac-tt-t-aat----aataaatc----t----tat-aaaaagctgtgt-ttcc-ca-c
ctccttt-att-------c-------agcc-c-caatgacttctgggacttctcaagcga
gttt-tgcgc--tcaagtaagca-tcggtttgtcctcgatatcaagaacac-tcc-ggg-
aac-tct-taagc-gtcctccatccttt-cgg-tcttgagttttggaac-----------
------------------------------------------------------------
------------------------------------------------------------
------------------------------------------------------------
------------------------------------------------------------
------------------------------
>TDR8D|171268
------------------------------------------------------------
------------------------------------------------------------
------------------------------------ggctgtttctcaattcc-aagaat
gcagagaacggacttgcgttcttgtggagaccagtcttgccaagtttcctcgg-aagaac
gaactcaggagaccgcaagggcagagaatgcatcctttgagaaatgggatgctgc----g
t-t-c--------ttcctgatggtcatgtgaccttcaagcg-tt-tt-aaa-tgg-aaat
aactt-aaacattacagccttc-atacaacg-a-tttattg---ttt-c-ctc-cc-t--
-ctt---t-a-----a-a-ata-ta-ta-ctt---tgcat-g-aaaa-cat-tataaata
tactctgcacaata-taaat-aac-aca-a-attt-taata-c-gaatttcagcaaaca-
aacaaccctt-a-atgtgtttattcctttattaagatattca-t--gt-t-aatgtttac
t-t-tca-c-cggttcattta-ggtaaactcctgaggta-aa-taa-gtga-tat-ctct
gaat-tt-t-aat----aataaatc----ta---aat-aaaatgctgcac-ttcc-ca-c
c--------tt-------c-------agtc-g-caatga--------------------a
gttc-ggtgc--tcaagtctgaa-tcagtgcgtccttgatatcaagaacacatcc-ggg-
aa-gttt-cacgc-gtcctccgcacttg-cgg-ttttgagtattggaactgaacttaggc
a-g-ctgat-gatgacgt-tgca-cgagaac--------gcaagaccgctgaagaacgca
tattgagaaa--------------------------------------------------
------------------------------------------------------------
------------------------------------------------------------
------------------------------
>TDR8D|171269
------------------------------------------------------------
------------------------------------------------------------
----------------------------------------gtttctcaattcc-aagaat
gcagagaatggacttgtgttcttgtggagagtggtcctgccaagttaccacag-aaaaat
gaactctggaaaatgtgagaacacagaacgcgtcctgtgagaaatgagatcctgc----g
t-t-ctctggttcttcctaatggtcacatgaccttcac-ta-tt-tt-ta-ttggagaac
tattt-aaacattacagcattc-atacgatg-a-t-tattg---ttcac-ccc--c-t--
-tgt---c-a-----c-a-atc-ta-ta-tta---tgcac---aaaa-cct-tacaagta
tactttgcacaata-caaat-------------tt--aaca-t-gaatttcaggaaaca-
aac-accctt-g-atatgtttatgcctttataaagatttttg-t-----c-aatgtttac
t-t-cca-c-tgtctcattta-gggaaactactaa-ata-aa-caa-atta-tat-ctct
gaat-tt-t-aat----aataaatc----ta---tat-aaaatgctgtgc-ttcc-ca-c
ctacttt-att-------c-------agct-g-caatgacttctgggacttctagagcga
gttc----ac--tcgagtttgtgcttaa----------atatcaagaacacatc-aggg-
aac-ttt-catgt-gtccttcattattg-ctg-tcttgagttttgaaactgaa-tttggc
a-g-ttgat-gatgacgt-ca-a-cgagaacac-aagaggcaagatcgcttaagaacgca
catcaagaaatagcc---------------------------------------------
------------------------------------------------------------
------------------------------------------------------------
------------------------------
>TDR8D|171270
------------------------------------------------------------
------------------------------------------------------------
----------------------------------------ccttttcaat----------
------------------------------------------------------------
------------------------------------------------------------
------------------------------------------------------------
------------------------------------------------------------
-------------------ata-taata-------tgtac-a-gaag-cca-tacgaaga
cgcttggcacaaca-caaat-aaa-a----------------------ttcagcaaata-
aac----------atgtgcttatgcctttattaagatttcca-t-c---tgaatgtttac
t-t-tta-c-gatcttattta-gggaaactcctacaata-aa-taa-gtta-tat-ctct
gaac-tt-t-attaataaataggta----ta---gat-attttgccgc------------
------------------------------------------------------------
------------------------------------------------------------
-----------------------------------------------aatgacttttg--
------------ggactt-caag-agggag------------------------------
------------------------------------------------------------
------------------------------------------------------------
------------------------------------------------------------
------------------------------
>TDR8D|171271
------------------------------------------------------------
------------------------------------------------------------
------------------------------------------------attcc-aagaac
gcagaaaacgaacttgcgttcttttggagaccggtcttgccaggtgtcctcgg-aagaac
gaactcgggagaccgcgaggacagagaatgtgttctgtgagaaataagatgctgc----a
t-t-c--------ttcctgatggtcgcatgaccttcacagg-tt-tt-aaa-tgtaaagt
tattt-gaacattacagcattc-atacaacc-t-tttgttc---ttt-t-tcc-cc-t--
-ttt---c-a-----a-a-atg-aa-ta-ctg---tgcat-a-aaaa---c-aataaata
tttgttgcacaata-taaac-aaa-aca-g-attt-taata-t-gaatttcagcaaaca-
gac-accctt-a-atgtgtttattcctgaattaggatgtcca-t--gg-t-aatatttat
a-t-tca-t-cttttcattta-gggaagctcgtgaggta-aa-taa-gtta-tat-ctct
gaac-tt-t-agt----aataaatc----ta---aat-aaaatgctgagc-ttcc-ca-c
c--------tc-------c-------agtc-g-caatgacttctgggacatcaagagtga
gttc-ggtgc--tcaagtctgca-tcggtgcatcctcaatatcaagaacacatta-ggg-
aa-gttt-cacgc-atcctccgttcttg-cgg-tcttaagtattggaactgaactttggc
a-g-ttgat-gatgacgt-----------acacgaggacacaggacagctgaagatctcg
tattgagaaacagcc---------------------------------------------
------------------------------------------------------------
------------------------------------------------------------
------------------------------
>TDR8D|171272
------------------------------------------------------------
------------------------------------------------------------
------------------------------------------------------------
------------------------------------------------------------
------------------------------------------------------------
------------------------------------------------------------
------------------------------------------------------------
------------------------------------------------------------
------------------------------------------------------------
----------------------------------------------------atgtttat
a-t-tca-c-cgttccattta-gggaagctcctgaggta-aa-taa-gttt-tat-ctct
gaac-tt-t-aat----aataaatc----ta---tat-aaaatgctgagc-ttct-ca-c
c--------tc-------c-------agtc-g-caatgtcttctgggacttctagagcga
gagc-ggtgc--tcaagtctgca-tcgttgcgtcatcgatatcaagaacacatcc-ggg-
aa-gttt-catgc-gtcctctgtacttg-caa-tcttgagtattggaactgaactttgcc
a-g-atgat-gatgacgt-taca-caagaagacgaggactcaagaccactgaagaatgca
tattgagaaaca------------------------------------------------
------------------------------------------------------------
------------------------------------------------------------
------------------------------
>TDR8D|171273
------------------------------------------------------------
------------------------------------------------------------
-------------------------------------gctgttactcaattcc-aagaac
gcagaaaacggagttgtgttctggtggagaccggtcttgccaggtgtcctcgg-aagaac
aaactcaggaggccgcgagggcagagaacgcatcctctgagaaataagatgctgc----g
t-t-c--------ttcctgatggtcacatgaccttcatgca-tt-tt-aaa-tggaaaat
tattt-aaacattacagcattc-atacaacg-a-tttactgtttttt-t-tcc-cc-t--
-ttt---t-a-----a-a-ata-ta-ta-ctc---tgcat---aaaa-aat-tatgaata
tacgttgcacaaca-taaat-aaa-aca-g-attt-taata-t-taatttcagcaaaca-
aac-accttc-a-atgtgtttattcctttataaagatatcca-t--gg-t-aatgtttat
a-t-tta-c-cgtttcattta-gggaagctcctgaggtg-ac-taa-gtta-tat-ctct
gaac-tt-t-aat----aataaatc----ta---aat-aaaaagctgagc-ttcc-ca-c
c--------tc-------c-------agtc-g-caatgacttctgggacatccagagcga
gttc-ggtgc--tcaagtctgca-tcggtgtgtcctctatatcaagaacacattc-ggg-
aa-gtct-cacgc-gtcctctgttcttg-cgg-tcttgagtattggaactgaagtttggc
a-g-ctgat-ggtgacgt-tac---------acgagaacacaagaccaatgaagaacgca
ca----------------------------------------------------------
------------------------------------------------------------
------------------------------------------------------------
------------------------------
>TDR8D|171274
------------------------------------------------------------
------------------------------------------------------------
------------------------------------ggttgtttcttaattca-aagaat
gcagagaagaaacttgtgttcttgtggagaccggccttgccaagtaaccctgg-aagaac
aaactcaggagaacgagagaacatagaaagtgccttgtgagaaatgaaatgctgc----a
t-t-c--------tt-ccga----------at--tc---c---------a---g--aaa-
---t--aaaca---------------c---------------------------cc-t--
-----------------------ta------------------aaga---t-t-----ca
t-----gccc--t--t--at--aa-a---g-at-----------g---ttc---a-----
--------------tg--tt---------------at----------------tgtttac
t-t-tca-c-c-tttcattta-gggaaaatc---agaca-aa--aaagtta--at-ctct
gaa--tt-t-aat----aataaatc----ta---tat---aatgctactc--tcc-ca-c
ctttttt-ata-------c-------aacc-a-caatgacttctaggacttctcgaacga
attt---cgc--tc---tctgca-tcaatgcgtcctcgatataaggaacatatcc-ggt-
aac-tt---atgc-gtccttcgttcttg-tgaatc---agttttgtaactgaactttggc
a-g-ttcat-gatcatgt-tac--tgaaaacatgaggacgcaaga-cgctgaagaacaca
tattaagaaacggcc---------------------------------------------
------------------------------------------------------------
------------------------------------------------------------
------------------------------
>TDR8D|171275
------------------------------------------------------------
------------------------------------------------------------
------------------------------------gactgtttctcaattcc-aagaaa
gcagagattggacttgggttcttgtgaagact----ttaccaagttacctcagaacgaac
gaactcgggagaccacaagaacagagaatgcgttctctgagaaatgagatgctgc----a
t-t-c--------ttcctgatggtcacatgaccttaacgta-tt-tt-taa-ctgaaaat
tatgc-aaacattacagcattc-atccaatg-a-tatattg---ttt-t-tcc-cc-t--
-ttt---c-a-----c-a-ata-ta-ta-cta---tgtat-a-aa-t-ctt-tacaaata
tatgttacacaata-caaat-aca-aca-g-attt-tatta-t-gaatttcaacaaata-
aa-----atg-a-atgtgttcatacctttattaagattttcg-t--ag-t-gatgttta-
-----------ctttcactca-gggaaactcttgagata-aa-caa-gtta-tct-ctct
gaac-tt-t-aat----aataaatc----ta---tat-aaaatgctgtgc-ctcc-ca-c
c--------tc-------c-------agtc-g-caaagtcttccgggacttc----taga
gttt-ggtgc--tcaggtctgcatggcgtgcatccttgatattaagaatacatcc-ggg-
tg-cttt-tacgc-atcctccgctcttg-cag-t-ttgagttttgaaactgaactttggc
a-gt-tgat----gatgt-taca-caagaacacagggacacaagattgctaaagaacgca
tattaagaaacag-----------------------------------------------
------------------------------------------------------------
------------------------------------------------------------
------------------------------
>TDR8D|171276
------------------------------------------------------------
------------------------------------------------------------
------------------------------------gactgtttctcaattcc-aagaac
gcggagatcaggcttgtgttcttgc---------------taggtgtccttga-aagaac
gaactcgggagaccacaagaacagagaacgcgtcctgtgagaaatgagatgctgc----g
t-t-c--------ttcctgatggtcacatgaccttcac--------t-caa-cagaaaat
cattt-aaacatttcagcattc-atacaacg-a-tttattg---ttt-t-tcc-cc-t--
-tta---t-a-----a-a-ata-ta-ta-cta---tgcat-a-aaga-ctt-tacaaata
tacattgcacaata-taaat-aaa-aca-g-attt-tatta-c-gaatttcagcaaaca-
agc-atcctt-a-atgtatttaatccgttatttagatgtcca-t--gg-c-aatgtttat
a-t-tca-c-cgttttattta-cggaaactcctgaggtg-aa-taa-gt-g-tat-ctct
gaac-tt-g-aat----tatgatca----ga---tat-attatgctgcac-ttct-ca--
t--------tg-------c-------agtc-g-caatgacttctgggacttctagagtga
gatc-gaagc--tcaagtctgca-tcagtgtgtcctcgatatcaagaacacatcc-agg-
aa-gttt-cacgc-gtgctttgttcttg-cgg-tcttgagtattgaaactgaactttggc
a-g-ctgat-gatgatgt-taca-caa--------ggatgcaagaccgctgaagaacgca
tattgagaaacagcc---------------------------------------------
------------------------------------------------------------
------------------------------------------------------------
------------------------------
>TDR8D|171277
------------------------------------------------------------
------------------------------------------------------------
--------------------------------------ctgtttctccattcc-aagaac
gcagagaacggacttgtgttcttgtggagaccggtcttgccaggtgtcctcgg-aagaac
gaactcagcagaccgcgagggcagagaacgcgtcctttgagaattgagatgttgc----g
t-t-c--------ttcctgatggtcacatgacctccacatg-tt-tt-aaa-tggtaaat
tattt-aaacattacagccttc-atacaacg-a-tttattg---ttt-t-tcc-cc-t--
-ttt---c-a-----a-a-ata-ta-ta-ctt---tgcat-a-aaaa-cat-tataaatc
tatgttgcacaata-tgaat-aaa-aca-g-attt-taata-c-gaatttcagcaaaca-
aac-accc-t-a-aagtgtttattcctttattaacattttca-t--gg-t-catgtttac
t-t-tca-c-cgtttcattta-gggaaactcctgaggta-aa-taa-gtta-aat-ctct
gaa--ct-t-aatattaaataaatc----tt---aat-aaaatgcagcgc-ttcc-ca-c
c--------tc-------c-------agtc-g-caatgacttctgggacttccagagcga
gttc-ggtgc--tcaagtctgca-tcggtgcgtcctcgatatcaagatcacatcc-ggg-
aa-gatt-cacgc-gtcctccgtacttc-cgg-tcttgagtattggaactgaacttgggc
a-g-ctgat-gatgacgt-tgca-cgagaacacgaggacgcaagaccgctgaagaacgca
tattgagaaacagcc---------------------------------------------
------------------------------------------------------------
------------------------------------------------------------
------------------------------
>TDR8D|171278
------------------------------------------------------------
------------------------------------------------------------
------------------------------------ggctttttctcacttcc-aagaac
gccaagag------------------------agtcttgccaggtcagtttgg-aagaac
gaagtcgggaggccgcaagaacacagaatgcatcttctgagaaattagatgctgc----g
t-t-c--------ttcctgatggtcacaagaccttcacacg-tt-tt-taactg--aaat
tattt--aacattacagcattc-atacaaca-a-----tt--------------------
--------------------------ta-------tgcat-a-aaga-ctt-tacaaatg
tactttgcacaata-caaat--aa-aaa-a-aatta-aata-c-aaatttcaacaaata-
aac-tccctt-a-atgtgcttatgcctttataaactttttca-t--gg-t-gatatttac
t-t-cga-c-cattt--ttta-gggaaattctgaaggga-aa----------cat-ctct
gtat-tt---tat----aataaatc----ta---tat-aaaatgctgcgc-ttcc-ta-a
c--------tc-------c-------agtc--tcagtgacttctgggacttctacagcga
gttt-tgcac--tcaagtctgca-ttgatgcatcctcgat---accaacacatcc-agg-
aac-ttt-cactc-atcctctgttctta-agt-tttg--------gatctgaactttggc
a-g-ttgat-gatgacgt-taca-cgagaacatgaggacgcaagatcgctgaagaaagca
tattgagaaacagcc---------------------------------------------
------------------------------------------------------------
------------------------------------------------------------
------------------------------
>TDR8D|171279
------------------------------------------------------------
------------------------------------------------------------
------------------------------------------------------------
------------------------------------------------------------
------------------------------------------------------------
------------------------------------------------------------
------------------------------------------------------------
-------------------ata-taata-------tgtgc-a-aaaa-att-tacaaaga
tactttgcaaaata-caatt-aaa-act--cgttt-taact-c--gtttactaataaaac
t-t-aagtttta-a------ggcttc---attccaat--tta-t-g---tggatgtttac
t-t-tta-c-catcccatttgtgagaaaccc-----cta-aa-cga-gt---tat-ctct
g--c-ctgt-aat----agt-aa------ta-------aaaatgttgtgc-ttcccca--
--ttgttaatt-------t-------agct-g-cagtgacctctgggactt--caaacga
a----aatgcactcaagtctgctttcgatgcatctttgatatcaa---------------
------------------------------------------------------------
------------------------------------------------------------
------------------------------------------------------------
------------------------------------------------------------
------------------------------------------------------------
------------------------------
>TDR8D|171280
------------------------------------------------------------
------------------------------------------------------------
------------------------------------------------------------
------------------------------------------------------------
------------------------------------------------------------
------------------------------------------------------------
------------------------------------------------------------
------------------------------------------------------------
------------------------------------------------------------
----------------------------------------------gg-c---tgtt---
--tttca----atacaa-----gg-aaa-------g-cagaa--aa--t----g------
-gac-tcgc----------g---tc----t----cgt-gga--g---------ca-----
--------------------------gcactggcaattatc-gtggaactt--agagcaa
g-------ac----------act---gatgcatttt-g-----agaaa---at---ggg-
agc---t--gtg---tct----tccttgctgg-tc-----------a-ttga-cctt--t
acactaacat--------------------------------------------------
------------------------------------------------------------
------------------------------------------------------------
------------------------------------------------------------
------------------------------
>TDR8D|171281
------------------------------------------------------------
------------------------------------------------------------
----------------------------------------gtttctcaattcc-aagaac
gcagagaacggacttgtgttcttgtggagaccggtcttgccagttgtccacgg-aagaac
gaactcaggagaccgtgagggcagagaacgcgtcctttgagaaatgggatgctgc----g
t-t-c--------tttctgatggtcacatgaccttcacgtg-tt-tt-aaa-tggtaaat
tattt-aaacattacagccttc-atacaatg-a-tttattg---ttt-t-tcc-cc-t--
-ttt---c-a-----a-a-ata-ta-tatctt---tgcat-a-aaaa-cat-tataaata
tatgctgcacaata-taaat-aaa-aca-g-attt-taata-t-gaatttcagcaaaca-
aac-accctt-a-atgtgtttattcctttattaagatgtcca-t--gg-t-aatgtttac
t-t-tca-c-cgtttcattta-gagaaactcctgaggta-aa-tag-ttca-tat-ctat
gaac-tt-t-aat----aataaatc----ta---gat-aaaatgtagcgc-ttcc-ca-c
c--------tc-------c-------agtc-g-caatgacttctgggacttccagagcga
gttc-ggtgc--tcaagtctgca-tcagtgc-----------------------------
------------------------------------------------------------
------------------------------------------------------------
------------------------------------------------------------
------------------------------------------------------------
------------------------------------------------------------
------------------------------
>TDR8D|171282
------------------------------------------------------------
------------------------------------------------------------
------------------------------------ggctgtttctcaattcc-aaaaac
gcagagaacggatttgtgttcttgtggagaccggtcttgccaggtgtccttat-aagaac
gaactcaggagaccgcgagtgcagagaactcgtcctttgagaattgagatgctgc----g
t-t-c--------ttcctgatggtcacatgaccttcacgtg-tt-tt-aaa-tggtaaat
ttttttaaacattacagccttc-atacaaca-a-tttattg---ttt-t-tcc-cc-t--
-ttt---c-a-----a-a-ata-aa-ta-ctt---tgcat-a-aaaa-cat-tagaaata
tatgttgcacagta-tatatcgaa-------gt-----ata-c--a--------------
------------------------------------------------------------
--------t-cgtttcattta-gggaaactcctgaggta-aa-taa-ttca-tat-ctat
gaac-tt-t-tat----aataaatc----ta---gat-aaaatgcagcgc-ttcc-ta-c
c--------tc-------c-------agtc-g-caatgacttctgggacttccagagcga
gttt-ggtgc--tcaagtctgca-tcggtgcgtcctcgatatcaagaacacatcc-ggg-
aa-gttt-cacgc-gtcctccgtacttg-cgg-tcttgagtattggaactgaacttgaac
a-g-ctgat-gatgacgt-ttca-cgagagcacgaggacgcaagaccgctgaagaacata
tattgagaaacagcc---------------------------------------------
------------------------------------------------------------
------------------------------------------------------------
------------------------------
>TDR8D|171283
------------------------------------------------------------
------------------------------------------------------------
------------------------------------gggtgtttcgcaatacc-aagaaa
acagagag----c----atactc-------------------------------------
aca-tgg----------a---c-------acc-------a--------gtcctg------
--------------c--taa---gc---ta--ctcc-------------aa-----aaa-
--t---aacc-c----gg-------a-ag---a----------------------c----
-tgt-----t-------------ag----------------a-aaga--------gaata
tg---t--ac--tg-tga---aaa-a--gg-g------atg-c----tgg----a-atc-
--------tt----cctgtt--------------------------gg-----t------
-----ca--------cat------ga--cct------ta-ac--aa--------------
------------------------------------------------------------
------------------------------------------------------------
------------------------------------------------------------
-------------------------------------g--tttt--a-------------
------------------------------------------------------------
------------------------------------------------------------
------------------------------------------------------------
------------------------------------------------------------
------------------------------
>TDR8D|171284
------------------------------------------------------------
------------------------------------------------------------
------------------------------------ggctgtttcttaattcc-aagaac
gcagagaacagacttgcgttctt-------------ttactaggtcaccttgg-aagaat
gatctctggagaccacgagaacagagaacgcatcctgggagaaatgagatgcttt----g
t-t-c--------atcctgatggtcaagtgacctccatgct-ac-tt-taa-ccgaaaat
tattt-aagcattacagcgttc-attaaaca-a-tttattg---ttt-t-tcc-cc-t--
-ttt---c-a-----a-a-atg-ta-ta-cta---tgcat-a-aaga-ctt-ttcaaata
tatgttgctcaata-taaat-aaa-aca-g-attt-taata-c-gaatttcagcaaata-
aac-accctt-a-atgtgtttattcctttagtaacattttca-t--gt-t-aatgcatat
a-t-tta-c-cgtttcattta-ggtgaactccggaggta-aattaa-gtta-tat-ctcc
aaact-t-t-aat----aataagtt----tattttat-taagtgatttat-tttt-tg-t
gctttcc-cat-------c-------agtc-g-caatgacttcttggacttctagagtaa
gttc-ggtac--ttaagtctgca-tccatgcgtcctcgatatcaagaacacatcc-ggg-
aa-gttt-cacgc-gtcctccgttattg-caa-gcttgagtattgatactgaactttggc
t-g-ctgat-gatgacgt-taca-tgaaatcctgaggaagcaagtttgctgaagaatgca
tattgagaaagagcc---------------------------------------------
------------------------------------------------------------
------------------------------------------------------------
------------------------------
>TDR8D|171285
ctctaaacttcattataacttcgcgctcaagtctgcatgattattaagaacacatccggg
aacttc------------------------------------------------------
------------------------------------ggctgtttctcaatttc-aagaat
acagagaacgaactcgcattcctgtggagaccgttcttgccaagttacctcag-aagaac
gaactcgagagaaagagagaacagagaacgcgtcctctgaggaatgagctgctgc----g
t-t-c--------ttcctaatggt------------gcatg-tt-tt-taa-tcgaaaac
cattt-aaataatacagcattt-atac---------------------------------
------------------------------------------------------------
------------------------------------------------------------
------------------------------------------------------------
------------------------------------------------------------
------------------------------------------------------------
------------------------------------------------------------
------------------------------------------------------------
------------------------------------------------------------
------------------------------------------------------------
------------------------------------------------------------
------------------------------------------------------------
------------------------------------------------------------
------------------------------
>TDR8D|171286
------------------------------------------------------------
------------------------------------------------------------
------------------------------------------------------------
------------------------------------------------------------
------------------------------------------------------------
------------------------------------------------------------
------------------------------------------------------------
------------------------------------------------------------
------------------------------------------------------------
------------------------------------------------------------
------------------------------------------------------------
------------------------------------------------------------
------------------------------------------------------------
----------------------------------------------aacacattc-ggg-
ttc-ttt-cacgc-gttctccgttcttg-c---------attttagaactgaactttggt
g-g-ttgat--------t-ttga-caagtaaatgagaatgcat--------taaaaaaca
cttatttaaacagcc---------------------------------------------
------------------------------------------------------------
------------------------------------------------------------
------------------------------
>TDR8D|171287
------------------------------------------------------------
------------------------------------------------------------
------------------------------------------------------------
------------------------------------------------------------
------------------------------------------------------------
------------------------------------------------------------
------------------------------------------------------------
------------------------------------------------------------
------------------------------------------------------------
------------------------------------------------------------
------------------------------------------------------------
------------------------------------------------------------
------------------------------------------------------------
----------------------------------------------aacacattc-ggg-
ttc-ttt-cacgc-gtcctccgttcttg-c---------attttagaactgaactttggt
g-g-ttgat--------t-ttga-caagtaaatgagaatgcat--------taaaaaaca
cttatttaaacagcc---------------------------------------------
------------------------------------------------------------
------------------------------------------------------------
------------------------------
>TDR8D|171288
------------------------------------------------------------
------------------------------------------------------------
------------------------------------------------------------
------------------------------------------------------------
------------------------------------------------------------
------------------------------------------------------------
------------------------------------------------------------
------------------------------------------------------------
------------------------------------------------------------
------------------------------ttaagatgtcca-t--gg-t-gatgtttat
a-t-tca-c-catctcattta-ggtaaactcctaagaca-aa-taa-gtta-tat-ctct
gaac-tt-t-aat----aataattt----aa---aat-aaaatgctgcgg-ttcc-ca-t
c--------tc-------c-------agtc-g-caatgatttctgggacttctagcgcga
gttc-ggtgc--tcaactctgca-tcggtgc-----------------------------
------------------------------------------------------------
------------------------------------------------------------
------------------------------------------------------------
------------------------------------------------------------
------------------------------------------------------------
------------------------------
>TDR8D|171289
------------------------------------------------------------
------------------------------------------------------------
-------------------------------------gctgtttcataattcc-aagaac
gctgagaacggacttgcgtacttgtggagaccggtcttgccatgtgtcctcgg-aagaac
gaagtctggagaccacgagaacataaaatgtgtcctttgaaaaatgggatgctgc----g
t-t-c--------ttcctgatggtcacgtgacccttaggtg-tt-tt-taa-tagt--at
aattt-aaacattacatcattc-atacaacg-a-cttattaatgttt-t-ccc-ct-t--
-ttt---c-a-----a-t-ata-ta-ta-cta---tgcat-a-aaga-ctt-tacaaata
taa-ttgcacaata-taaat-aaa-a----------------------------------
------------------------------------------------------------
------------------------------------------------------------
------------------------------------------------------------
------------------------------------------------------------
------------------------------------------------------------
------------------------------------------------------------
------------------------------------------------------------
------------------------------------------------------------
------------------------------------------------------------
------------------------------------------------------------
------------------------------
>TDR8D|171290
------------------------------------------------------------
------------------------------------------------------------
------------------------------------ggctgtttctcaatacc-aaggat
-------------ttacattcttgtggcggccagtcttgccaagttacctcag-aagaat
gaacttggaagaccatgagaacacagagagcatcctgtgataagtgacagactga----g
-at-c--------ttccaattggtcacat---------------------gcca--aaat
aattt-aaacattacaacattc-ataaactg-a-ttatttt---tttat-tac--c-t--
-ttt---c-a-----atatata-tagca-------tgtac-acttgagtct-tttaaacg
ta--ttgcacaatac-aaataaaa-aca-g-attt-taata-t-gaattttcacacata-
aac-actttttatgc--gtttatgacgttattaaaatgttca-----------ag-----
------------------------------------------------------------
------------------------------------------------------------
------------------------------------------------------------
-----------------------------------t-aatatt------a-at-------
------------------------ttctctg--tctca--ttttaaaa----acttt---
--g--ggat----------aa-agt-agaatat-------------ctctgaa-------
------------------------------------------------------------
------------------------------------------------------------
------------------------------------------------------------
------------------------------
>TDR8D|171291
------------------------------------------------------------
------------------------------------------------------------
------------------------------------ggctgtttttcagttcc-atgaat
gcaaagaacggacttgcgttcttttggagaccggtcttgccaggtgtcctcgg-aagaac
gaattcgggagaccatgggaacagagaacgtgtcctgtgagaaatgaaatgctgc----g
t-t-c--------ttcctgatgctcacgtgaccttcaggcg-ta-tt-aaa-tggaaaat
gattt-gaacattacagcattc-ataaaacc-a-tttattg---ttt-t-tcc-ct-t--
-ttt---t-a-----a-a-ata-ta-ta-ctc---tgcat-a-aaaa-c----atacata
tatgttgcacaata-taaat-aaa-aca-g-attt-caatt-t-gaatttcagtaaaca-
aac-accctt-a-atg---------ctttattaagatctcca-t--gg-t-aatgtttac
t-t-tca-c-cgtttcattta-gggaaactcctaaaata-aa-tca-gtta-tat-gtct
ggac-tt-t-aat----aataaatc----ta---aat-aaaatcctgcgc-ttcc-----
--------------------ttctccagtc-t-caatgatttctgggacttctagagc--
------------------------------------------------------------
------------------------------------------------------------
------------------------------------------------------------
------------------------------------------------------------
------------------------------------------------------------
------------------------------------------------------------
------------------------------
>TDR8D|171292
------------------------------------------------------------
------------------------------------------------------------
------------------------------------ggctgcctctcaattcc-aagaat
gcagagaacggacttgctttcttgtaaagactggtcttgctaggtcacctcgg-aagaat
gaactcgggagagcgcgaggacagagaacatgtcctgtgagaaatgagatgctgc----g
t-t-t--------ttcctgatggtcacatgaccctcacgca-ta-tt-taa-ccaacaat
tattt-aaccattacagcattc-atacaaca-a-tttattg---ttt-t-gcacct-t--
-tttttgc-a-----c-c-taa-ta-ta-tta---tatgc-a-taaa-gac-tacaaata
tacattgcaaaata-taaat-aaa-aca-g-attt-taata-c-aaatttcagcaaata-
aat-accctt-a-atgtgtttattcctttattaagat-----------------------
------a-t-cctttcattta-agaaaacttcttagata-aa-taa-gtta-tat-ctct
t-----------------------------------------------------------
------------------------------------------------------------
------------------------------------------------------------
------------------------------------------------------------
------------------------------------------------------------
------------------------------------------------------------
------------------------------------------------------------
------------------------------------------------------------
------------------------------
>TDR8D|171293
------------------------------------------------------------
------------------------------------------------------------
------------------------------------------------------------
------------------------------------------------------------
------------------------------------------------------------
------------------------------------------------------------
------------------------------------------------------------
------------------------------------------------------------
------------------------------------------------------------
------------------------------------------------------------
------------------------------------------------------------
-----------------aataaatc----ta---cat-ataatgctgtgc-ttcc-ta-c
ccc------------------------------caatgacttttgggacttctagagcaa
ggtc-cgtgc--tcaaatctgca-tcgatgcgtcttctaaatcaagaacacatcc-ggg-
aag-ttt-cacac-gtcctccattcttg-cgg-tcctgagtattggaactgaaatttggc
a-g-tttat-gatgatgt-taca-agagaatacgaggacgcaagatcgctcaagatcgta
tattgagaaacagcc---------------------------------------------
------------------------------------------------------------
------------------------------------------------------------
------------------------------
>TDR8D|171294
------------------------------------------------------------
------------------------------------------------------------
-------------------------------------------------ttcc-aggaag
gcagagaacagattcatgttcttgtggagaccagtcttgccaaattacttcag-aagaat
gaactccggggactgcgagaacacagaacgcatcctgtgagaaatgagatgctgc----g
t-g-c--------ttcctgatggtcacatgaccttcacata-tt-tt-taa-tggaaaat
tattg-aaacattaaagccttc-atacagtg-a-tttattg---ttt-a-tct-ct-gaa
-ctt---t-a-----a-t-aaa--------------------------------------
-------------------------------aagt-ctata-t-aaaatgctgt------
-------------gtttttcacctcctttact----------------------------
------------------------------------------------------------
------------------------------------------------------------
------------------c-------agcc-a-caatgacttctgggatatttagagtga
-----ggtgc--tcaagtctgcattcgatgcatccttcatatcaagagcacattc-ggg-
tt-cttt-cacgt-gtcctccattcttg-cag-tgttgagttttggaactgaactttggt
g-g-tagat-gatggcgt---ta-caaaaacacaaggatataacaacgcttaggaatata
tattgacaa---------------------------------------------------
------------------------------------------------------------
------------------------------------------------------------
------------------------------
>TDR8D|171295
------------------------------------------------------------
------------------------------------------------------------
------------------------------------------------------------
---------------------------agaccggtcttgccagcttacctcgg-acgaac
gaactctggagaccacgagaacagagaacgcgtcctgtcagaaatgagatgctgc----g
t-t-c--------ttcctgatggtcacatgaccttcacctg-tt-tt-taa-cagagaat
ta-ta-aaacatcacagcattc-atacaacg-a-tttatag---ttt-t-tctccc-t--
-tgt---c-a-------gtatg-ta-ta-aaa---tgcac-a-aat--aat-tacaaata
tactacac--aata-caaac-aaa-aca-g-attt-taata-t-gaatttcagaaaata-
aac-accct----gtgtgtttatgtctt-gttaagattatca-tt-gt-g-aatgtttac
t-t-tct-c-tgtctcattta-gggaaactcctgagata-aa-t---gtta-tat-ctct
gaaa-tt-t-aat----attaag------cg---cat-aaagtgctgcgc-ttcc-ca-c
ctgcatttaat-------c-------aacc-g-caa-------tgcaacttctcgatcga
gttt-tgcgc--tcaagtctgca-tcgatacatcctcgatatcaagagcgcatca-ggg-
aac-ttt-taaac-gtccttcattctag-cgg-tcttgagttttggaactggac------
---tt-----gatgatat-taca-caagaacaccacgatgcaagaacgctgaagaatgca
tattgagaaacagcc---------------------------------------------
------------------------------------------------------------
------------------------------------------------------------
------------------------------
>TDR8D|171296
------------------------------------------------------------
------------------------------------------------------------
------------------------------------ggctgt-ttttaatttc-aataat
gcagagaacggacttatgtctttgtaaaga------------------------------
------------------------------------------------------------
------------------------------------------------------------
------------------------------------------------------------
------------------------------------------------------------
------------------------------------------------------------
-----------------------------------------a-t--gt-t-aatgtttac
t-t-tca-c-tgtttaattta-gggaaac----tatatg--a-aaa-atat-ata-tac-
----------------------------------tat-agaatgctgcgc-ttcc-ta-c
ctgcttt-act-------c-------agcc-g-caatgacttctgggacttcttgagcaa
gtct-tgcgc--tcaagtctgca-ttgatgcgttctcgatatcgagaacacattc-ggg-
agc-ttt-cacac-atcctccgttctta-cgg-tcttga-------------------gc
a-g-ttgat-aatgacat-taca-cgagaagatgaggacgcaagatcgctgaagaatgca
cattgagaagcatcc---------------------------------------------
------------------------------------------------------------
------------------------------------------------------------
------------------------------
>TDR8D|171297
------------------------------------------------------------
------------------------------------------------------------
------------------------------------------------------------
------------------------------------------------------------
------------------------------------------------------------
------------------------------------------------------------
------------------------------------------------------------
------------------------------------------------------------
---------------------------------tt-ttatc-c-aa--------------
------------------------------------------------------------
--------------------g-gttaaaatactgagatt-at-taa-g--t-tat-ttct
gaac-tt-t-ctt----aataaata--gtaa---tat-aaaatgcttaac--ttc-ta-c
ctccttt-att-------t-------agcc-g--agtgacttctgggactttaagagtga
gtac-tgcgc--tcaagtgtg-----------------atttcaagaatgcatcc-gag-
ttc-ttt-catgc-atcctctgttcttg-cgg-tctccagtattggaactgaactttggt
g-g-ttgat-gaggacgt-tata-cgagaaaacaagaa------------------cgca
tattgagaaacagc----------------------------------------------
------------------------------------------------------------
------------------------------------------------------------
------------------------------
>TDR8D|171298
------------------------------------------------------------
------------------------------------------------------------
------------------------------------ggctatttcgcaattcc-atgaac
gcagaaaacagacttgagttcttgtggaaaccggtcttgccaggtgtcctcgg-aagaac
aaactcgggagaccgcaagagcagagaacgtgtcctctgagaaatgagatgctgc----a
t-t-c--------ttcctgatggtcaaatgatcttcac-gtttt-tt-tta-tagaattt
tattt-aaacattacagcattc-atacaatg-a---taatg---ttt-t-tcc-cc-t--
-ttt---c-a-----a-a-ata-ta-ta-cta---ggcat-a-aaa----c-aacatata
tatgttgcacaata-caaat-aaa-ata-g-attt-ttata-t-gaatttcagcaaaca-
aac-accctt-a-atgggtttat-tttttattaagatgtcct-t--gg-t-aatatttat
a-t-tca-c-tacttcattta-aggaaacttctgaggta-aa-taa-gtgt-tat-ctct
gagc-tt-t-aat----tataaata----ta---aat-aaaatgcagcgc-ttcc-ca-c
c--------tc--------------cagtc-g-caatgacttcttgagcttctagagcaa
gttt-tgtgc--tcaagtctgca-tcagtgcgtcctcaatatcaacaacaaatct-ggg-
aa-gttt-cacgt-gtcctctgttcttg-cgg-tcttgagaattggaactgaactttggc
a-g-ctgat-aatgacat-taca-cgagaatacgaggacacaagacggctgaagaacgga
tattgaaaaacagcc---------------------------------------------
------------------------------------------------------------
------------------------------------------------------------
------------------------------
>TDR8D|171299
------------------------------------------------------------
------------------------------------------------------------
------------------------------------ggttgtttctcaacttc-aaaaac
gatgagaacggacttccgttcttgtgaagactggtcttgccaggtctccttgg-aagaat
gaactcgggagacctctagaacagagaacgtgtcctgtgagaaatgaaatgctgc----g
t-c-g--------ttctttatggtctcatgatcatcatgca-tt-tt-tag-cagaaaat
tattg-a-----------------------------------------------------
------------------------------------------------------------
-------------------------act-g-aatt-taata-a-aaattccagaaaata-
aac-accctt-a-atgtgtttattcctttattaagtttttca-t--gg-t-aatgtttat
a-t-tca-t-ggtttcattta-gggaaacttct---------------------------
------------------------------------------------------------
------------------------------------------------------------
------------------------------------------------------------
------------------------------------------------------------
------------------------------------------------------------
------------------------------------------------------------
------------------------------------------------------------
------------------------------------------------------------
------------------------------
>TDR8D|171300
------------------------------------------------------------
------------------------------------------------------------
------------------------------------ggctgcttcttaatt----agaat
atagagaacaga-------------------cagtcttgccaggttac------aagaat
aaa-tcggaaggtt--g----c-gagaac-------------------------------
------------------------------------------------------------
------------------------------------------------------------
-----------------------------------------------------acaga--
--------acaa---------gat-------gcta-t-tgg---gaat------gag---
aa-----ctc-a--tg--------------------------------------------
------------------------------------------------------------
-------------------------------------------g--------t-------
-------------------------------a---------t-------tt---------
-------------c--------------tgc----------tc---------tc------
a-----------------------------------------ta--a--tga-ccct---
----c---------ac--------------------------------------------
------------------------------------------------------------
------------------------------------------------------------
------------------------------------------------------------
------------------------------
>TDR8D|171301
------------------------------------------------------------
------------------------------------------------------------
------------------------------------ggctgttcctcaataca-aagaac
gctgagaatg-aactgtgttcttgtggagaccagtcttgccaagttacctcgg-aagaac
gaactcaggagaccacgagaacagagaacacgtaatgtaagaaataagatgctgc----c
t-t-c--------ttccggatggtcacaggaccttcacacg--t-tt-taa-cagaaact
tattt-aaatattacagcattc-atacaaca-a-ttta-ta---ttt-t-ccc-cc-t--
-ttt---c-------a-atataata-ca-cta---tacct-a-aaga-cct-tactaata
tatgctgcacaatg-taa---aaa-act-a-attt-taata-c-agatttcagcaaata-
aac-accctt-a-atgtatttatgcttttataaagattttta-t--gt-t-aatgtttac
t-t-tca-c-agtctcattta-gggaaactcctgagata-aa-taa-gttt-tat-ttat
gaac-tt-t-aat----aataaatc----ta---tat-taaatgcagtgc-ttcc-ca-c
c--------tc-------ctttattcagcc-a-caatgacttctgggacttctagatcaa
gttt-tgagc--tcaggtctgca-tcgatgcatccttgatatcaagaacgcatcg-gga-
aa-cttt-cccat-gtcctccattcttg-ggg-tcttgagttttggaactaaactttagc
a-g-ttaat-gatgatgt----------tacacgagaacacaagagcgctaaagaacgca
ttttgagaaacagc----------------------------------------------
------------------------------------------------------------
------------------------------------------------------------
------------------------------
>TDR8D|171302
------------------------------------------------------------
------------------------------------------------------------
-------------------------------------gctgtttctcaattct--tgaac
gcagagaatagacttgtgttcttgtaaagaccggtcttg-caggtcacttcag-aaaaac
aaac-----agaccgcgagaa--gagaaagcgatgtttgagaaatgagatgctac----g
t-t-c--------ttcctgatggacacaagaccttcgcgca-t--ttgtaa-cggaaaa-
--t---ggatattacagcattc-atacaacg-agtttgct----ttt-t-tcc-cc-t--
-ttttt-c-a-----atacata-ta-ta-------tgcac-a-aaa--cct-tacaaata
tacgttgcacaatag-aaat-gaa-gca-g-at---------c-----tt----aaata-
-g--accctt----tgtgtttatgtctctattaagattttca----gg-t-aatgttta-
--------c---ttt---tta----a---------g-ta-a------gtta-tat-ctct
gaa--tt-tcaat----aataaatc----ta---tat-aaaatgttgcga-ttct-ta-c
caccttt-att-------c-------ggtc-g-caatgatttctggga---ctagagcga
gttc-ggtgc--tcaagcctgca-tcggtgcatcctc-gtaccaaaaacacattt-gag-
aac-ttt-tacgc-gtcctctgttcttg-cag--------tact--gactaaa-tttggc
a-g-ttgat-gatggcgt-tata-cgagaacacgaggacagaaga-tgctgaagaa----
----------c-------------------------------------------------
------------------------------------------------------------
------------------------------------------------------------
------------------------------
>TDR8D|171303
------------------------------------------------------------
------------------------------------------------------------
------------------------------------ggctgtttctcaattcc-aagaat
gtagagaacggacttgcgttcttgtggagaccagtctc--------------------ag
gaactcaggagaccacaagaacagaggacacttcctgtgaaaaatgagattctgc----g
t-t-c--------ttccagatggtcacatgaccttcacgca-tt-ta-aaa-tggacaat
tatta-aaacattactgcattc-ataaaatg-a-tgtattg---ttt-t-ttc-cc-t--
-ttt---c-a-----a-a-ata-ta-ta-cta---tgcat-a-aaaa-cat-tcgaagta
agcgttgcacaata-taaat-gaa-aca-g-attt-taata-c-gaattttagcaaaca-
aac-accctt-a-atttgtttattcctttattaagatgtcca-t--gg-t-aatgtttgt
a-t-tca-c-cgtttcatttaggggaaactcctgaggta-aa-tta-gtca-tgt-ctct
gaac-tt-t-aat----aataaatc----ga---aat-aa--------------------
------------------------------------------------------------
------------------------------------------------------------
------------------------------------------------------------
------------------------------------------------------------
------------------------------------------------------------
------------------------------------------------------------
------------------------------------------------------------
------------------------------
>TDR8D|171304
------------------------------------------------------------
------------------------------------------------------------
------------------------------------ggctgtttctcaattcc-aagaac
gcagagaacagacttgagttctcgtgaagagcagtcttgccaggtcacctcgg-aagaat
gaactcgggagacctcaagaac-----atgtgtcctgtgacaaatgagatgctgc----g
t-t-c--------tttcttatggtcacatgaccttcacata-ttttt-ta--cggaaaag
tattt-aaacattacagcattc-at----ct-a-tttattt---ttt-t-aac-cc-t--
-ttt-----a-----a-atata-ca-cataca---tgcac-a-aaaa-cca-cacatata
tactttgcacatac-aaaat-aaa-aca-g-attt-taata-t-gaattacagcaaata-
aac-accctt-a-atgtgtttatgacttcattaagatttttgata-tg-taa-------c
t-t-tcagt-t-tctcattta-ggtaaactcctcagata-aa-cag-gtta-tat-ctct
gaac-tt-t-aat---tat-aaatc----t----tat-aaaatgctactc-ctca-ct-t
ct---tt-att-------c-------agtt-g-caatgacttctaggacttctcaagcga
gttt-a-tac--tcgagtctgca-tccatgcatcatcgatatcaagaacacatct-ggg-
aac-ttt-gacgc-gtgctccatgcttg-tgg-tcttgagttttggaactga--------
--------------------acac---------gaagaagcaagaacgctgaaaaacgca
tcttgagacaca------------------------------------------------
------------------------------------------------------------
------------------------------------------------------------
------------------------------
>TDR8D|171305
------------------------------------------------------------
------------------------------------------------------------
------------------------------------ggctgtttctcaattcc-aagaac
gcagagaaaagacttgcgttcttgtggagaccagtcttgccaggtgtcctcgg-aagaaa
gagctcaggagaccgcgaagacagagaatgcgtcctttgagaaatgggatgctgc----g
t-t-c--------ttcctgatgatcacatgaccttcatt---------------------
acagc-aaacattacagcattc-atacaaca-a-tttattg---ttt-t-tcc-cc-t--
-ttt---c-a-----a-a-ata-ta-ta-cta---tgcat---aaaa-cat-tataaata
tacgttgcacagta-taaat-aaa-aca-a-attt-taata-c-gaatttcagcaaaca-
aac-accctt-a-atatgtgtattcctttattaagatgtcca-t--gg-t-gatgtttat
a-t-ttt-c-cgtttcattta-ggaaaactcctgaggta-aa-taa-gtga-tat-ctct
gaac-tt-t-aat----aataaatc----ta---aat-aaaatgctgggt-ttcc-aa-c
c--------tc-------c-------agtc-g-caatgacttatgggacttcaagagcga
gatt-ggtgc--tcaagtctgca-ttggttcgtcctcaatatcaagaacaaatct-ggg-
aa-gttt-cacgc-gtcctctgttcttg-cgg-ttttgagtactgaaactgaactttgat
a-a-tgaat-tttcac--------------------------------------------
------------------------------------------------------------
------------------------------------------------------------
------------------------------------------------------------
------------------------------
>TDR8D|171306
------------------------------------------------------------
------------------------------------------------------------
------------------------------------ggctgtttctcaattcc-aagaat
gttgagaacagatttgcgttcctgtggaaaccgttcttgccaggtgtccttgg-aacaac
aaactcaggagaacacgagaacagagaatg------------------------------
------------------------------------------------------------
------------------------------------------------------------
------------------------------------------------------------
------------------------------------------------------------
------------------------------------------------------------
------------------------------------------------------------
------------------------------------------------------------
------------------------------------------------------------
-----------------------------gcgttctcaatatcaagaacacatcc-gag-
aa--ttt-cacgc-atcctctgttcttg-cgg-tcttgagttttgcaactgaactt----
-----tgac-aatgacgt-taca-tgagaacacggggacgcaagatcactgaagaatgta
ga-tgagaaacagcc---------------------------------------------
------------------------------------------------------------
------------------------------------------------------------
------------------------------
>TDR8D|171307
------------------------------------------------------------
------------------------------------------------------------
------------------------------------ggctgtttctcaattcc-atgaac
aaagagaacagatttgtgttcttttggagactggtcttgtcaagttacctcaa-aagaac
aaactcaggagaacgcgagaacacagaacgcatgctgtaggaattgagatgctgcactgg
t-t-c--------ttcctgatggtctcatgaccttcacgtg----tt-ta------aaat
tattt-aaacataacagca---tatacaacg-a-tttattg---ttt---ccc-cc-t--
-ttt---c-a-----c-a-ata-ta-ta-cta---tgcat---aaaa-tct-tacaaata
cacgttgcat-gta-gaaat-aaa-act---actt-taata-c-aaatttcagcaaataa
aa--accctc-a-atgtgcttatacctttattaaggttttca-t--gg-t-gatgtttac
t---t-a-catgtctcattta-gggaaactcttgagaca-aa-taa-ttta-tat-ctcc
gaacatt---aat----aataaatc----ta---tac-aaaatagtgtgc-ttcc-ca-c
c--------tc-------c-------agtc-g-caatgaattctgggacttctcgagtga
tttt-tgccc--tcaagtctgca-tcgatgagtccttgacatcaagaacacatc-aggg-
aac-ctt-cacgc-g----------------actcttgagttttggaactgaactttggc
g-g-ttgat-gatgatgt-taca-cgagaacacaagaacacaagatcgctgaagaagaca
tattgagaaacagcc---------------------------------------------
------------------------------------------------------------
------------------------------------------------------------
------------------------------
>TDR8D|171308
------------------------------------------------------------
------------------------------------------------------------
-------------------------------------gctgtttctcaattcc-aagaac
gcagagaacagacttgtgttcttgtgaagacaggtcttgccagg----------------
--------------------------------------------tgtgatgctgc----g
t-t-c--------ttcctgatggtcacgtgaccttcacatgttt-tt-taa-tggttaat
aattt-aaacattacagcattc-aaacaacg-a-cttattg---ttt-t-tcc-cc-t--
-ttt---c-a-----a-t-ata-ta-ta-cta---tgcat-a-aaga-ctt-tacaaata
tacattgtacaata-taaataaaa-aca-g-attt-caata-c-gaatttcagcaaaca-
aac-atcctt-a-atgtgtttattcctttattaagatgtcta-t--gg-t-aatgtttac
t-t-tca-c-cgtttcatttagggaaactccctgaggta-aa-taa-gtga-tat-ctct
gaac-tt-a-tat----aaaaaatc----ta---aag-gaaatgctgtgc-ttcc-ca-t
c--------tc-------t-------agtc-g-caatgacttctgggacttctagcgtga
gttc-aatgc--tcaagtctgca-tcggtgcgtcctccatatcaagaacacatcc-ggg-
aa-cttt-cacgc-gtcctccgtacttg-cg--tcttgcgtattggaactgagctttggc
a-g-ctgat-gatgacgt-taca-cgaggacacgaggacgcaagaccaatgaagaacgca
tattgagaaacagcc---------------------------------------------
------------------------------------------------------------
------------------------------------------------------------
------------------------------
>TDR8D|171309
tcctgaacttaaataaaacttcgtcctcaggtctgcatgaatatcaagaacacatctggg
aagttc------------gttttggaaccgaactttgacggttgatgatgatatgagaac
agaagatagctgaagaacacatattaagatacagccgggtgtttctcaatttc-aagagc
gcagagaatggacttgcgttcttgtgaa----------------------tga-aagaac
gcacctgggagaccgcgaaaacacagaacacgtcctctgagaaatgagatgctgc----a
t-t-t--------ttcctgatggtcacatgatcttcacacg-tt-tt-taa-cagaaaat
tattt-aaacattaccacattc-atatg----a-tttattg---ttt-t-tcc-tc-t--
-tttca-------------aca-ta-ta-aca---tgcac-a-aaaa-ccg-tacaaata
tactttgcccaata-caaat-aaa-aca-g-attt-tgata-c-aaatttcagcaaata-
aac-agccct-a-atgtgtttatgtctttat-----------------------------
------------------------------------------------------------
------------------------------------------------------------
------------------------------------------------------------
------------------------------------------------------------
------------------------------------------------------------
------------------------------------------------------------
------------------------------------------------------------
------------------------------------------------------------
------------------------------------------------------------
------------------------------
>TDR8D|171310
------------------------------------------------------------
------------------------------------------------------------
------------------------------------ggctgtttctcaattcc-aagaac
gcagagaacggacttgtgttcttgtctagaccag--------------------------
--tctcgggagaccacaagaacagagaacgtgtcttgtgagaaataggatgctgc----a
t-t-c--------ttcctgaaggtcacatgacctttacgca-tt-tt-taa-atgaaaat
tattt-acacattacagcattc-atacaac--------ttt---ttt-t-ttc-ct-t--
-ttt---c-a-----c-a-att-ta-ta-cta---tgcat-a-aaga-ctt-tacaaata
tacgtt-cacaaca-taaat-aaa-aca-g-attt-taata-t-gaatttcagcaaata-
aac-accctt-a-atg----tgttccttttttaagattttca-t--ga-t-aatgtt---
--------c-tgtttaattta-gggaaactcctgagata-aa-tga-gata-tat-cttt
gaat-tt-t-aat----aataaacc----ca---tat-aaaatgctgggc-tttt-t---
---------cc--cccttc-------agtc-g-caatgacctatgggacctctagtgcaa
gttc-agtgc--tcaagtctgca-tccaagcatcctcgatatcaagaacacatcc-agg-
aa-gttt-cactc-gttctctgttcttg-tgg-tcttgagtattggaactgaactctggc
a-g-ttgat-gatgatgt-taca-ggagaacaccaggacgcaagatcactgaagaacgca
tattgagaaacagcc---------------------------------------------
------------------------------------------------------------
------------------------------------------------------------
------------------------------
>TDR8D|171311
------------------------------------------------------------
------------------------------------------------------------
------------------------------------------------------------
----------------------------------------------------g-aagaac
gccctcggaagatcgcgaggaaacagaacgcatcctgtgagaaatgggatgctgc----g
t-t-c--------tacctgatggtcacgtaaccttcacaga-tt-tt-tta-ctgaaatt
tattt-aaacattacagcattc-atacaata-a-tgtattg---ttt-t-tcc-cc-t--
-ttt---c-a-----a-a-ata-ta-ta-caa---agcat-a-aaaa-cat-tataaata
tatgttgcccaatg-tatat-aaa-acc-g-attt-taata-c-aaatttcagcaaata-
aac-------------------------------------------------acccttat
a-t-tta-t-cgtttgattta-gggaaactcctgagaca-aa-taa-gtga-tat-ctct
gaac-tt-t-aat----aataaat-----aa---ttt-aaaatgctgcac-ttcc-ca-t
a--------tc-------c-------agtc-g-caatgacttctaggacttctagaggaa
gttc-ggtgc--tcaagtctgca-tcggtgcatcttcgatatc---aactcatcc-agg-
aa-gttt-catgt-gtcctct-ttcttg-ctg-tcttgagtattggaactgaactttggc
g-atttaat-gatgacgt-caca-cgataacacgaggacgcaagaccgctgaagaacgca
tattgagaaacagcc---------------------------------------------
------------------------------------------------------------
------------------------------------------------------------
------------------------------
>TDR8D|171312
------------------------------------------------------------
------------------------------------------------------------
----------------------------------------ac----caattcc-a-----
gtaaaa--tgag------ctcag---aagac----a------------------actcag
ga--------------gaacaca----actcatcgtgtgagaaatgagatgctaca---a
--t-c--------tt-ccgctgatcacatgaccctcac-----------a----------
ttt------cactgaa---------a-a----t---------------------------
-------------------------------------------a---------attaa--
-----a--acatta-c--at-a----------tct---ctg-a-actgtacagtaaata-
atg-gt------------------------------------------------------
----------------------------------gaata-ga-gaa-gtt--tgc-----
-----------------------------------------------act-tccc----t
c--------tc----attt-------agcc-g-caatcagttttgggacttca-------
------------------------------------------------------------
------g-tgagt-gtcctttgttcttg-cag-tcttgagtattggaattgaattttggc
a-g-ttggt-gatgacat-taca-cgagaacacaaggacataagatcacttaagaacata
tattgaaaaatggcc---------------------------------------------
------------------------------------------------------------
------------------------------------------------------------
------------------------------
>TDR8D|171313
------------------------------------------------------------
------------------------------------------------------------
------------------------------------ggctgtttcttaattcc-aagaat
gctgcgaatggacttgagttcttgtgaggaccaactttgccaggtcacctcg--------
-------ggagaccgcgagaacagggaacgcatcttgtgagaaatgagatgctgc----a
t-t-c--------tttctgatggtcacgtgaccttcatgca-tt-tt-taa-tggaaaat
tattt-aaacattacagcattc-agacaaca-a-tttattg---tat-t-ttc-cc-t--
-ctta----at--------ata-ta-ta----acatgcac-a-aaaa--ct-tacaaata
tactttgcacataa-caagt-aaa-aca-g-attt-taaaa-c-gaatttcagcaaaaa-
aac-accctt-a-atgtgtttatgcct---ttaagattttta-t--tg-t-aatgtttac
t-t-tca-ca-atctcattta-cataaa---------------aaaagttt-att-ctgt
gaac-tt-t-aat----aataaatc-----------t-aaaatgctgtgc-ttcc-ca-c
c--------tc-------tattatccagtg-g-caatgacttctgggacttctagagcca
gttc-ggtgc--tcaagtctgca-tcggtgca---tcaatatcaagaacacatcc-agg-
aa-cttt-cacgc-attctccgttcttg-cgg-tcttgagttttagaactgaactttggt
g-g-ttgat-gatgacat-taca-tgagaacacgaggatgtaagatcgctgacgaacgca
tattgaga----------------------------------------------------
------------------------------------------------------------
------------------------------------------------------------
------------------------------
>TDR8D|171314
------------------------------------------------------------
------------------------------------------------------------
------------------------------------------------------------
----------------------------------------------------------ac
gaacttgggagactgtgagaacagagaacgcgtcctgtgagaaatgatatgctga----a
t-t-c--------ttcctgatggtcacatgacccccactca-tc-tt-taa-ccaaaaat
aattt-aaacattacagcattc-agacaa---g-tacactg---tt--tttcc-cc-t--
-ttt---c-a-----c-a-ata-ta-ta-cta---tacat-a-aaga-ctt-tacaaa--
----ttgcataata-caaat-aaa-a-a-g-attt-taaaa---gaatttcagcatata-
aac-accctt-a-atgtgttcattcctttattaagatgctca-t--gg-t-aatgtgtat
a-t-tca-c-tattttgttta-ggtaaacccttgagata-aa-taa-gtta-tac-ctct
gaac-tt-t-aat----aataaacc----ta---cac-aaaatgctgcgc-ttcc-ga-c
c--------tc-------c-------agta-g-taatgacttctgggacttctaaagtga
gttt-ggtgc--tcaagtctgca-tccatgcatcctcgatatcaagaagacatcc-tag-
aa-gttt-caggc-gtcctatgttcttt-tgg-tcttgagtattggaccagaactttggc
a-g-ttgat-gatgacgt-taaa-cgagaacatgaggacacaagaccgctgaagaacgca
tattgagaaatagcc---------------------------------------------
------------------------------------------------------------
------------------------------------------------------------
------------------------------
>TDR8D|171315
------------------------------------------------------------
------------------------------------------------------------
------------------------------------ggctgtttctcaattcc-aagaac
acaacgaacagactagcttactcgcagaaactggtcttgccaggtcacctcgg-aagaac
aaactcaggataccgtgagaatagagaatgtgtcctgtgagaaaggagaagctcc----a
t-t-c--------tttctgatggtcacatgacctttacgtg-tt-tt-taa-tggaaagt
tattt-aaacattacagcattc-atacaaca-t-tttattgattttt-t-ttt-tc-t--
-ttt---c-a-----a-t-gta-ta-ta-aca---tgcac-a-aaat-act-tttaaa--
-----------acg-caaat-aaa-act-a-aatt-taata-g-gaaattcaata-----
---------------cccttaatgcctttattacgattttca-t--gg-t-gatgtttac
t-t-tta-c-cgtctcattta-gagaaactcttgagttt-aa-aag-gttt-tat-ttct
gaac-tt-t-aat----aatgaaca----gg---tat-agaatactgcac-ttcc-ca-c
c--------tc-------ctttattcagtc-a-caatgacttttgagactgttcaag---
-----tctcc--tcaagtctgca-tcggtgcatcctcaatattaagaatacatct-ggg-
aa-cttt-cataa-gtcctccgttcttg-tgg-tcttgagttttggaactaaactttggc
a-g-ttgat-gatgatgc-taca-caagaatacgaggacgcaagatcgctgaagaacaca
tattgagaaacagcc---------------------------------------------
------------------------------------------------------------
------------------------------------------------------------
------------------------------
>TDR8D|171316
------------------------------------------------------------
------------------------------------------------------------
------------------------------------ggctgtttctaaattcc-aagaac
gcagagaaatgacttgcgtacttgtgaagaccag-tctgccagaaaacctcag-aagaac
aaactcgagagaccgcgagaacacagaatgcatcctgtgagaaatgagattttgt----g
a-t-c--------ttcctgatagtcacatgactt-ctcgcg-tt-tt-taa-ccaaaaaa
tattt-aaacattacagcattc-atgcaggg-a-tttattgt--ttt-t-ttc-cc-t--
-ttt---t-a-----c-a-ata-ta-ta-cta---tgcat-a-aaga-ctt-tacatata
tacgttacacaata-caaat-aat-aca-g-actt-taata-t-gaatttcaacaa----
-----ccttt-a-atgtgtttatgcctttataaagattttca-t--gg-t-aatg-ttac
t-t-tca-c-cgtttcgttta-gggaaactcctgaggta-aa-tga-gtta-aat-ctct
gaac-tt-t-aat----aataaacc----ta---tat-aaaatgcggggc-ttcc-ca-c
c--------tc-------c-------agtc-g-caatgacttctgggacttctagaacga
gttc-agtgc--tcaagtctgca-tcggtgcatcctcgataccaagaatacatct-ggg-
aa-cttt-catgc-gtccttagtttttg-ctg-tcttgagttttggaactaaactttggc
a-g-ttgat-gatgatgt-taca-ctggaacctgaggacgcaagaatgctgaactacgca
tattgagaaacagcc---------------------------------------------
------------------------------------------------------------
------------------------------------------------------------
------------------------------
>TDR8D|171317
------------------------------------------------------------
------------------------------------------------------------
-------------------------------------gttgtttctcaattcc-aagaac
acagagaacggattta-attctcatggagac-----------------ctcaa-aataac
aaactgggaagactgcgagaataaaaaacacaacctctgagaaatgaga----------a
----c-----------ct-----tca--tg--------g-a-tt-tt--aa-tgaaaaat
tattt-aaacattactacattc-ataca----a-tt--tt----ttt-t-----------
-tct-------------------tg------------------aaaa-cc--------ca
t---ttgcacaat---aaat-aaa-aca-g-attt-caatatc--aattt-ggcaaatt-
aac-accctt-a-atgtgtttatgcctttattaagattttta----ag-tgaatgtttac
t-t-tca-c-tgtgttt-cta-gggaaactgttgaga-a-aa-taa-gt-a--at-ctct
aag--tt-t-aat----aataagac-----a---tat-gaaata------ctt---ta--
--------ttt---------------agct-g-caatgacttctgggacttctatagcaa
gtta-tgcgc--tcaagtttgcattcgatacatcca--atatcaagaacgcat-------
----ttt---------------------------------------aa-tgaactttgg-
----ctgtt-gatgacgt-t---------atacaagaacacaaaattgcttaaaaatgca
cattgagaaacagcc---------------------------------------------
------------------------------------------------------------
------------------------------------------------------------
------------------------------
>TDR8D|171318
------------------------------------------------------------
------------------------------------------------------------
------------------------------------ggctgtttctcaattgc-aagaac
gcagagattgaacttgcgttcatgtggagagcagtcttgccagatcaccctgg-aagaac
taactctggagatcgcgaaaacaga-aacgcatcctgtgagaaatgaaatgctgc----g
t-t-c--------ttcctgatgg-----------ttacgta-tt-ta-aaataggaaaat
tattt-aaacattacagcattt-at----tc-a-tttattg---ttt---tcc-cc-t--
-ttt---c-a-----a-a-ata-ta-ta-aaa---tgcac-a-aaaa-ctt-tacaaatg
tacagtgaacaata-cacat-aaa-aca-g-attt-taaca-t-gaatttcagcaaata-
aac-accctt-a-aggcggttaagcctttagtaagattttca-t--gg-t-aatgtttac
t-c-tga-a-tgtttcattta-gggaaactcctgagata-aa-taa-gtta-tat-ctct
aaac-tt-t-aat----aataaatc----ta---ttt-aaaacgctacgc-ttca-ca-c
ctcttta-att-------c-------agcc-g-caatgacttctttgatttctcaagcaa
gttttg--tc--tcaagtatgca-ttgacgcatcctcgatatcaagaacaca------g-
gaa-ctt-ccaac-attctccgttcttg-cga-tcttgagttttggaactgaccttttgc
a-g-ttgat-gatgac--------------------------------------------
------------------------------------------------------------
------------------------------------------------------------
------------------------------------------------------------
------------------------------
>TDR8D|171319
------------------------------------------------------------
------------------------------------------------------------
------------------------------------ggctgtttctcaattcc-aagaac
atgg-----agactcatgttcttgtggagatcatttttgccaagttacctcag-aagaac
gaacatgggagactgcgaga------------tcctctcagaaacaagatgatgc----g
t-t-c--------ttcctaacggtcacgtgaccttaacagaatt-tt-taa-cagaaaat
tattg-aaacattacagca-----ttcattt-a-tttattg---ttt-t-ttt-cc-a--
-ttt---c-a-----a-t-ata-ta-aa-taa-catgcac-a-aaat-cct-tacaaata
tactttgcacaata-caaat-aaa-aca-g-attt-taata-c-aaatttcagcaaata-
aat-accctt-a-atgggtta-aa-gttcat---------------------gtatttac
tac-tac-c-tatctcattta-aggaaactc-----tta-aa-taa-ggtt-tac-ctct
gaac-ta-a-aat----gataaatc----ta---tat-aaaatgctgtgc-tttc-ca-c
ctacttt-att-------c-------agcc-g-caatgacttctgggacttctcaagcga
gt-t-tgtgc--tcaagtctgca-ttcatacatcctcaatatcaagaaggcatca-gga-
ttt-tgt-cacgc-attctctgttcttg-tgg-tcttgagttttggaacttaactttgcc
g-g-ttgat-gatggcgt-tgta-cgagaacacaaggatgcaagatcactgaagaatgca
tattgagaaagagcc---------------------------------------------
------------------------------------------------------------
------------------------------------------------------------
------------------------------
>TDR8D|171320
------------------------------------------------------------
------------------------------------------------------------
------------------------------------------------------------
------------------------------------------------------------
------------------------------------------------------------
------------------------------------------------------------
------------------------------------------------------------
------------------------------------------------------------
------------ta-caaat-aca-aca-g-attt-taata-t-gaaatttagcaaata-
aac-a---tt-a-atgtgt---tacctttgttaagattttta-tg----tgaatgtttac
t-t-tca-ta-gtctctttga-aggaaactcc----------------------------
------------------------------------------------------------
------------------------------------------------------------
------------------------------------------------------------
------------------------------------------------------------
------------------------------------------------------------
------------------------------------------------------------
------------------------------------------------------------
------------------------------------------------------------
------------------------------
>TDR8D|171321
------------------------------------------------------------
------------------------------------------------------------
------------------------------------------------------------
---------------------------agaccggtcttgccacgtgtccttgg-aagaac
gaactcaggagaccacgagggcagagaacccgtcctgtgagaaatgagatgctgc----a
t-t-c--------ttcctgatg--------accttcatgtg-tt-tt-taa-tgaaatat
tattt-aaatattacagcattc-atacagga-t-ttaattg---ttt-t-tcc-cc-t--
-tta---c-a-----a-a-ata-ta-ta-cta---tgcat-aaaaaa-ca----taaata
taagttgcacaata-caaat-taa------------------------ttcagcaaata-
aac-accctt-a-atgtgtttatttctttgttaagatttcca-t--gg-t-aatgtttat
a-t-tca-c-cgtttcattta-gggaaactcctgggata-aa-taa-gtca-tat-ctct
gaac-tt-t-tat----aataaatc----ta---tat-aaaatgctgcat-ttcc-ca-c
c--------tc-------c-------attc-g-caatgacttctgggacttctagaacga
gatcg-------ccaagtctgca-tcggtgcgtcctctatatcaagaacacatcc-agg-
aa-gttt-cacgc-gtcctctgttcttg-cgg-tcttgagtattggaattgaactttggc
a-g-ctgat-gatgagat-taca-cgagaacacaaggacgcaaaaccgctaaagaacaca
tactgagaaacagcc---------------------------------------------
------------------------------------------------------------
------------------------------------------------------------
------------------------------
>TDR8D|171322
------------------------------------------------------------
------------------------------------------------------------
------------------------------------gactgtttctcaattcc-aagaat
gcagataatggac-----------------gcaatcttgctaatttaccacag-aagaac
aaactctg----------------------------------------------------
------------------------cacaaaagctttacaaa-------------------
----t-atacttcgcacaatac-aaataacc-c-ttaat---------------------
------------------------------------------------------------
------------------------------------------------------------
---------------gtgtttatgacctttttaagattttca-t--gg-t-aatgtttaa
t-t-tca-c-catctcattta-gggaaactt---agata----taa-gtta-cat-ctct
gaac-tt-c-aat----aataaact-----g---tat-aaaatgctgtgc-tttc-ca-c
ctcattt-att-------c-------agct-g-caatgagttctgggacttctagagcga
gtac---cgcactcaagtctgca-tcgatgcatccatgaca-------------------
------------------------------------------------------------
-------------------------------------------------tcaagaacaca
tctg--------------------------------------------------------
------------------------------------------------------------
------------------------------------------------------------
------------------------------
>TDR8D|171323
------------------------------------------------------------
------------------------------------------------------------
------------------------------------------------------------
------------------------------------------------------------
------------------------------------------------------------
------------------------------------------------------------
------------------------------------------------------------
------------------------------------------------------------
------------------------------------------------------------
------------------------------------------------------------
------------------------------------------------------------
------------------------------------------------------------
------------------------------------------------------------
-------------------tgca-gcggcgcatactcaatattaagaacacatcc-ggg-
aac-ttt-cctgc-gtcatccattcttg-cgg-tcttgagttttggaacggaacttcggc
g-g-ttgat-gatgactt-t---------acatgagaacacaagatcgctgaagaacaca
tattgaaaaacagccggatgtttctcaattccaagaacacttagaatggacttgcgttct
cgtggagaccggtcttgccaagttacctcagaagaaggaacttgggagagcgcaaaaaca
gagaatgcatcctctgagaattgagatgctgcattcttcctaatcttcatgtgttttttg
gaaaaagataattcatgcaacaattattgt
>TDR8D|171324
------------------------------------------------------------
------------------------------------------------------------
------------------------------------ggctggttctcaatttc-aagaat
gcagagaacggacttgcattctagt-------ggtcttgccaagttacctcag-aagaac
-agctcaggagaccacgagaacagcgaacgtgtcctgtgagaaatgagacgctgc----g
t-t-ctctggttcttcttgatggtcacatgaccttcatgca-tt-tt-------------
------------------------------------------------------------
------------------------------------------------------------
------------------------------------------------------------
------------------------------------------------------------
------------------------------------------------------------
------------------------------------------------------------
------------------------------------------------------------
------------------------------------------------------------
------------------------------------------------------------
------------------------------------------------------------
------------------------------------------------------------
------------------------------------------------------------
------------------------------------------------------------
------------------------------
>TDR8D|171325
------------------------------------------------------------
------------------------------------------------------------
------------------------------------------------------------
-----------------------------accggtcttgccaggtgtcctcgg-gaaaac
aaactcgggtgacctcgagaacagggaaagtgttctgtcagaaatcagatgctgc----g
t-t-c--------ttcctgatggtcacataaccttcacgtt-tt-tt-aaa-tggaaaat
tatta-aaacattacagcattt-tt-caagg-a-tttattg---ctt-t-ccc-ct-t--
-ttc---a-------a-a-ata-ta-ta-cta---tgcat-a-aaaa-cat-tataaata
tgcgttgctcaata-taaac-aaa-acg-a-attt-taata-a-aattttt-----gca-
aac-accctt-a-atgtgtttattc-tttattaagatgtcca-t--gg-t-catgtttac
t-t-tca-c-catttcattta-gggaaactcctgagg--------------------tct
aaac-tt-t------------aatc----ta---aat-aaaatgctgcgc-ttcc-ca-c
c--------tc-------c-------agtc-g-caatgacttctgggactcctagaggga
gttc-ggtgc--tcaagtctgca-tcgctgagcactcgatatcaaga--acatcc-ggg-
aa-gttt-cacgc-aacctctgttcttg-cgg-tcttgagtattggaacagaactttggc
a-g-ctgat-gatgacgt-taca-caagaacacgaggacacaagaccgctgaagaacac-
-----agaaacagcc---------------------------------------------
------------------------------------------------------------
------------------------------------------------------------
------------------------------
>TDR8D|171326
------------------------------------------------------------
------------------------------------------------------------
----------------------------------------gt------------------
-----g-----------------atg--------t-ttac--------------------
--attca--------------c---------------------------tg-t-------
t-t-ca-------tt-----tgg---------------g--------------g------
------aaac-tc-----a------ac---------------------------cc----
---------a-------------ta----ctg------------ag----c-t-------
----tt----aata----at--aa-aca-g--------------g--ttt----a--tg-
-------c------tgcgttc---cc---------a---tcact-----t---t---ta-
--t-tca----g---ca-------g------------ca-a--t----t----a------
---c----t----------t--------------------a-----------t-------
--------------------------------------------gggacttctcaaggga
g-------------aagtctgcattcgatgcatcct--ctatctagaacacatcc-gggt
-at-ttt-cacgc-atcctccgttcttg-cag-tcttgagttttggaattgaacttggg-
----ttgat-aatgacgt-taca-cgag-----ga---tgcaaga-cactgaagaacgca
tattgagaaacagcc---------------------------------------------
------------------------------------------------------------
------------------------------------------------------------
------------------------------
>TDR8D|171327
------------------------------------------------------------
------------------------------------------------------------
------------------------------------ggctgtttctcaattcc-aagaac
gaggagaacggacttggtctcgtgtggagaccggtcttgccaggtgtcctcgg-----ac
gaactcaggagaccgtgagggcagagaacgcgtcctttgagaaatgggatgctgc----g
t-t-c--------ttcctgatggtcacatgaccttcacgtg-tt-tt-aaa-tggtaaat
tattt-aaacattacagacttc-atacaacg-a-tttattg---ttt-t-tcc-cc-t--
-ttt---c-a-----a-a-ata-ta-ta-ctt---tgcat-a-aaaa-cat-tataaata
tatgctgcacaata-taaat-aaa-act-g-attt-taata-c-gaatttcagtaaaca-
aac-accctt-a-atgtgtttattcctttattaagatgtcca-t--gg-t-aaagtttac
t-t-tca-c-cgtttcattta-gagaaacttctgaggta-aa-tag-ttca-tat-ctat
gaac-tt-t-aat----aataaatc----ta---gat-aaaatgcagcac-ttcc-ca-c
c--------tc-------c-------agtc-g-caatgacttctgggacttccagagcga
gttc-ggtgc--tcaagtctgca-ttagtgcgtcctcgatatcaagaacacatct-ggg-
aa-gttt-cacgc-gtcctccgtacttg-cgg-tcttgagtattggaactgaacttaggc
a-g-ctgat-gatgacgt-ttca-cgagaacacgaggacgcaagaccgctgaagaacgca
tattgagaaacagcc---------------------------------------------
------------------------------------------------------------
------------------------------------------------------------
------------------------------
>TDR8D|171328
------------------------------------------------------------
------------------------------------------------------------
--------------------------------------ctgtttctcaattca-gaaaac
gcagagaacgtactcatgttcttgtgaagactggtcttgccaggtcactttcg-aagaac
gaactcaggagactgcgataacactgaacgcctgctctgagaaacgagatgctgc----a
t-t-c--------ttcctgatggtcacatgaccttatta----t-ta-taa-t-------
tattt-aaacattacagcattc-atacattg-a-tttattt---ttt-c-ccc-cc-t--
-ttt---t-a-----a-t-ata-ca-------------------------t-tacaaata
tgctttccacaata-caaat-aaa-aca-g-attt-catg--------------------
--------------------------------------------------------tttc
t-t-tca-c-cgtctcatgta-gggaaactcctgagata-aa-taa-gtta-ttt-ctct
gaac-tt-t-aat----aataaatc----ta---tat-taaatgttgtgc-ttcc-ca-c
ctccttt-att-------t-------ggcc-g-caatgacttctgggacttctcaagcaa
gttt-ggtgc--tcaagtctgcg-ttgatgtgtcctcgatatcaagaacacacca-gtg-
aa-cttt-cgcgt-gtcctccattctta-cga-ttttgag-tttggaactgaactttggc
a-a-cggat-gatgacgt-taca-tgagaacacgaggacacaagaccattgaagagcgca
tattgagaaacagtc---------------------------------------------
------------------------------------------------------------
------------------------------------------------------------
------------------------------
>TDR8D|171329
------------------------------------------------------------
------------------------------------------------------------
------------------------------------ggctgtttctcaattcc-aagaat
gcagagattggacttgcgttcttgtggagaccagtcttgccagttttccttgg-aagaac
aaactcgggagaccacgagaacagggaacgcatccagtgggaaatgggatgctgc----g
t-t-c--------ttcctgatggtcacgtgaccttcactcg-tt-tt-aat-t----taa
aattt-aaacattacagcattc-atacaatg-a-gttattg---ttt-t-tcc-cc-t--
-ttt---c-a-----a-a-ata-ta-ta-ctc---tgcat-a-aaaa-cat-tataaata
tacgttgcacagta-tcaat-aaa-aca-g-attt-taata-c-aaatttcagcaaaca-
aac-accctt-a-ttgcctttattcctttattaagatgtcta-t--gg-t-aatgtttat
a-t-tta-c-cgtttcattta-gggaaactcctgaggta-aa-taa-gtga-tat-ctct
gaac-tt-t-aat----aataaatc----ta---aat-aaaatgcggcgc-ttcc-ca-c
c--------tc-------c-------agtc-g-caatgacttctgggaattc--tagcaa
gatc-gttgc--tcaagtctgca-tcgctgcatcctcaatatcaagaacgcattc-ggg-
aa-gttt-cacga-gtcctctgttcttg-cag-tcttgagttttggaactgaactttggc
a-g-ctgat-gatgacat-taca-tga--ctacaaggacgcaagaccactaaagattgca
tattgagcaacagcc---------------------------------------------
------------------------------------------------------------
------------------------------------------------------------
------------------------------
>TDR8D|171330
------------------------------------------------------------
------------------------------------------------------------
------------------------------------------------------------
------------------------------------------------------------
------------------------------------------------------------
------------------------------------------------------------
------------------------------------------------------------
------------------------------------------------------------
------------------------------------------------------------
-------------------------------------------------t-aatgtttac
t-t-tca-c-cgttttatct------tactcctgaggta-aa-taa-gtta-tat-ctct
aaac-tt-t-aat----aataaatc----ta---tat-aaaatgcagcgc-ttgc-ca-c
c--------tc-------c-------agtc-g-caatgacttctgggacttccagagcga
gttc-ggtgc--tcaagtctgca-tcggtgcgtcctcgatatcaagatcacatcc-ggg-
aa-gctt-tacgc-gtcctccgaacttg-tgg-tctcgggaactggaactgaactttggc
a-g-ctgat-gatgacgt-tgta-cgagaacacgaggacgcaagatcgttgaagaatgca
tattgagaaacagc----------------------------------------------
------------------------------------------------------------
------------------------------------------------------------
------------------------------
>TDR8D|171331
------------------------------------------------------------
------------------------------------------------------------
-----------------------------------------atatttatatat-atatat
atatatat-----ata----------tatat---t-atataaaattacctcag-aagaat
gaactctggaaacagcaagaacagagaacttgtcctgtgagaaatgagatgctgc----g
t-t-c--------ttcctaatgggcacatgaccttcatgca-tt-tt-ta--ttggaaat
tattt--aacattacagcattc-atacaact-a-gttatt----ttt-c------c-t--
-ttt---c-a-------atata-ta-ca-------tgcac-a-aaaa-cct-tacaa-ta
tactttacacaat--taaat-aaa-act-a-attttt-ata-t-ga-tttcagcaaaca-
aa-----------atatgtttatgcttttattaagattttga----gg-ttaatgtttac
t-t-tca-t-cgcctcattta-gggaaactcctga-ata-aa-taa-gt---tgt-ttct
gaac-tt-t-aat----aat-aatc-----a---tat-gaa-t--------ttcc-ca-c
ctacttt-att-------t-------aact-g-caatgacttctgggacttctagagaca
gttc-tgcgc--tcaagtttgga-ttaatgtattctcgatattaagaatgcatcc-ggg-
a---tct-----------ttcg--catg-----tc-------tt----------------
-------------------t----------------------------------------
---tg-------------------------------------------------------
------------------------------------------------------------
------------------------------------------------------------
------------------------------
>TDR8D|171332
------------------------------------------------------------
------------------------------------------------------------
------------------------------------gggtatttcttaaatcc-aagaac
gcagagaacggacttgtcttcttctgaagaccggtcttgccatgtgtcctcagaaaaaag
gaactcctgagaccacaaggacagaggacgcgtcctgtgagaaatgagatgctgtgctgg
t-t-c--------ttcctgatggtcacatgaccttcacgca-tt-tt-tca-tggaaaat
tattt-aaacattacagcatta-atacaacg-a-ttattca---ttt-c-ccc-tt-t--
-tt------a-----a-a-ata-tg-tt-cta---taaat-a-aaga-ttt-tacaaata
tacgttgcacaata-taaat-aaa-aca-g-attg-taata-c-gaatttcagcaaatc-
aac-aacctt-t-atctctttattcctttactaaagttttca-t--gg-c-aatgtttat
a-c-tca-c-tgtttcattta-gggaaactcctgagatg-aa-taa------tat-ctct
gaac-tt-t-aat----aataaatc----ta---tat-aaaatgctgtgc-ttcc-ca-c
c--------tc-------c-------agtc-g-caatgacttctttaacttttaaagcga
gttc-agtgc--tcaagtctgca-ttgatgcgtcatcgatatcaaga------ac-agg-
aa-cttt-cacgc-ctcatccgttcttg-tgg-tcttgagcattggaactgaaccttggc
a-g-ttgat-gatgacat-taca-ggagaacacgaggacgcaagatcgctgaaaaacaca
tattaagaaacagcc---------------------------------------------
------------------------------------------------------------
------------------------------------------------------------
------------------------------
>TDR8D|171333
------------------------------------------------------------
------------------------------------------------------------
------------------------------------ggctgtttctcaattcc-aagaac
gcagagaacggacttgcgttcttgtggagaccggtcttgctaggtgtcctcgg-aagaac
gaactcaggagaccccgagggcagaaaacacatcctttgagaaatgagatgctgt----g
t-t-c--------ttcctgatggtcacatgaccttcacgcg-tt-ta--aa-tggtacat
ttttt-aaacattacagcattt-atat---g-a-tttatt----ttt-c-caa-cc-t--
-ttt---t-a-----a-a-ata-ta-ta-ctt---agcat-a-aaaa-cat-tataaata
tatgttgcacaata-taaat-aaa-aca-g-attt-taata-c-gaatttcagcaaaca-
aac-accctt-a-atgtgttcattcctttattaaaatctcca-t--gc-t-aatgtttat
a-t-tca-c-cgtttcattta-ggaaaactcctgaggta-aa-taa-gtta-aat-ctcc
gaac-tt-t-aat----aataaatc----ta---aat-aaaaagctgcgc-ttcc-ca-c
c--------tc-------c-------attc-g-caatgacttctgggacttccagagcga
gttc-ggtgc--tcaagtcttca-tcggtgcgtcctcaatatcaagatcaca--------
---------------------------------tcttgagtcttggaactgaactttggc
a-g-ctgat-gatgacgt-taca-caagaacacgacgacgcaagaccgctgaagaatgca
tattgagaaacagcc---------------------------------------------
------------------------------------------------------------
------------------------------------------------------------
------------------------------
>TDR8D|171334
------------------------------------------------------------
------------------------------------------------------------
------------------------------------ggctgtttctcaattcc-aagaac
gcagagaacggacttgcgttcttgtagggaccggtcttgccaggtgtcctcgg-aagaac
gaactcaggagacctcgagggcagagaatgcgtcctttgagaattgagatgctgc----g
t-t-c--------ttcctgatggtcacatgaccttcacgtg-tt-tt-aaa-tgg-aaat
tattt-aaacattacagcactc-atacaacg-a-tttattg---ttt-t-tcc-cc-t--
-ctt---c-a-----a-a-ata-ta-ta-ctt---tgcat-a-aaaa-cat-tagaaata
tactctgcacaata-taaat-aaa-aca-g-attt-taata-c-gaatttcag----ca-
aacaactctt-a-atgtgtttattcctttattaagatgttca-t--gt-t-aatgtttac
t-t-tca-c-cgtttcattta-gggaaactcctgaggta-aa-taa-gtga-tat-ttct
aaac-tt-t-aat----aataaatc----ta---aat-aaaatgcagcac-ttcc-ca-c
c--------tc-------c-------agtc-g-caatgacttctgggagttccagagcga
gttc-ggtgc--tcaagtctgca-tcagtgcgtcctcgatatcaagaacacatcc-ggg-
aa-gttt-cacgc-gtcctccgtacttg-cgg-tcttgagtattggaactgaacttaggc
a-g-ctgat-gatgacgt-ttca-caagaacacgaggacgcaagaccgctgaagaacgca
tattgagaaacagcc---------------------------------------------
------------------------------------------------------------
------------------------------------------------------------
------------------------------
>TDR8D|171335
------------------------------------------------------------
------------------------------------------------------------
------------------------------------ggctgtttctcaattcc-aagaac
gcagagaacggacttgtgttcttgtggagagcggtcttgccaggtgtcctcgg-aagaac
gaactcaggagaccgcgagggcagagaacgcgtcctttgagaattgagatgctgc----g
t-t-c--------ttcctgatggtcacatgaccttcacgtg-tt-tt-aaa-tggtaaat
tattt-aaacattacagcactc-atacaacg-a-tttattg---ttt-t-tcc-cc-t--
-ttt---c-a-----a-a-ata-ta-ta-ctt---ttcat---aaaa-cat-tttaaata
tatgttgcataata-tgaat-aaa-aca-g-attt-taata-t-gaatttcagcaaaca-
aac-accctt-a-atgtgtttattcctttattaagatgtcca-t--gg-t-aatgtttac
t-t-tca-c-cgtttcattta-gggaaactcctgaggta-aa-tag-ttca-tat-ctat
gaac-tt-t-aat----aataaatc----ta---gat-aaaatgcagcgc-ttcc-ca-c
c--------tc-------c-------agtc-g-caatgacttctgggacttccagagtga
gttc-ggtgc--tcaagtctgca-tcagtgcgtcctcgatatcaagaacacatcc-ggg-
aa-gttt-cacgc-gtccttcgtacttg-cgg-tcttgagtattggaactgaacttaggc
a-g-ctgat-gatgacgt-tgca-cgagaacacgaggacgcaagaccgctgaagaacgca
tattgagaaacagcc---------------------------------------------
------------------------------------------------------------
------------------------------------------------------------
------------------------------
>TDR8D|171336
------------------------------------------------------------
------------------------------------------------------------
------------------------------------ggctgtttctcaattcc-aagaat
gcagagaccggacttgtgttcttgtggagagcggtcttgccaggagtcctcgg-aagaac
gaactcaggagaccacaaggacagagaacgcgtcctttgagaaatgggatgctgc----g
t-t-c--------ttcctgatggtcatgtgaccttcacgcg-tt-tt-aaa-tgg-aaat
tattt-aaacattacagcactc-aaacaatg-a-tttattg---ttt-c-ccc-cc-t--
-ctt---c-a-----a-a-ata-ta-ta-ctt---tgcat-a-aaag-cat-tagaaata
tactctgcacaata-taaat-aaa-aca-g-attt-taata-c-gaatttcagcaaaca-
aacaactctt-a-atgagtttattcctttattaagatgttca-t--gt-t-aatgtttac
t-t-tca-c-cgtttcattta-gggaaactcctgaggta-aa-taa-gtga-tat-ctct
gaac-tt-t-aat----aataaatc----ta---aat-aaaatgctgcgc-ttcc-ca-c
c--------tc-------c-------agtc-g-caatgacttctgggacttccagagcga
gttc-ggtgc--tcaaggctgca-tcggtgcgtcctcgatatcaagatcacatcc-ggg-
aa-gttt-cttgc-gtcctccgtacttg-cgg-tcttgagtattggaactgaacttaggc
a-g-ctgat-gatgacgt-tgca-cgagaacacaaggatgcaagaccgctgaagta-gca
tattgagaaacagcc---------------------------------------------
------------------------------------------------------------
------------------------------------------------------------
------------------------------
>TDR8D|171337
------------------------------------------------------------
------------------------------------------------------------
------------------------------------------------------------
------------------------------------------------------------
------------------------------------------------------------
------------------------------------------------------------
------------------------------------------------------------
------------------------------------------------------------
------------------------------------------------------------
------------------------------------------------------------
------a-c-cgtcttattca-gggaaactcctgagata-aa-taa-ttga-tat-atct
gaac-tt-taaaa----aataaatc----tg---tat-aaaatgctgcac-ttcc-ca-c
c--------tc-------ctacattccgtt-g-caatgacttctgggacttctagagcaa
tttt-gatgc--tcaagcttgca-tccgctcatccttgatatcaagaacacatct-ttg-
aac-ttt-tacgt-gtcttccattcttg-cgg-tcttaagttttagaactgaagtt----
------------------------------------------------------------
------------------------------------------------------------
------------------------------------------------------------
------------------------------------------------------------
------------------------------
>TDR8D|171338
------------------------------------------------------------
------------------------------------------------------------
------------------------------------ggctgtttctcaattcc-aagatc
gcagagaacggagttgtgttcttgtggagagcggtcttgccaggtgtcctcgg-aagaac
gaactcaggagaccatgagggcagagaacgcgtcctttgagaattgagatgctac----t
a-t-c--------ttcctgatggtcacatgaccttcacgtg-tt--t-aaa-tggtaaat
tattt-aaacattacaacattc-ataaaacg-a-tttattg---ttt-t-ccc-cc-t--
-ttt---c-a-----a-a-ata-ta-ta-ctt---tgcat-a-aaaa-cat-tataaata
tacactgcacaata-caaat-aaa-aca-g-attt-taaaa-g-gaatttcagcaaaca-
aac-accctt-a-atgtgtttattcctttattaaaatgtcca-t--gg-t-aatgtttac
t-t-tca-c-cgtttcattca-gggaaactcctgaggta-aa-taa-gtta-tat-ctct
gaac-tt-t-aat----aataaatc----ga---aat-aaaatgcagcgc-ttcc-ca-c
c--------tc-------c-------agtc-g-caatgacttctgggacttcccaaggga
gttc-ggtgc--tcaagtctgca-tcagtgcgtcctcgatatcaagaacacatcc-ggg-
aa-gttt-cacgc-gtcctccgtatttg-cgg-tcttgagtattggaactgaacttaggc
a-g-ctgat-aatgacga-ttcc-cgagaacacaaggacgcaagaccgctgaagaacgca
tattgagaaacagcc---------------------------------------------
------------------------------------------------------------
------------------------------------------------------------
------------------------------
>TDR8D|171339
------------------------------------------------------------
------------------------------------------------------------
------------------------------------------------------a-----
-----gaa----c----------------------t------------------gagaac
----------------------agagaacgcatcctgtgagaaatgagatgctgt----g
t-ttc--------ttcctgatggtgacgtgaccttcacatg-tt-tt-taa-tggaaaat
ggttt-aaacattacagcattctacacaacg-a-tttattg---ttt-t-ccc-cc----
attca--c-a---------ata-ta-ta-cta---tgcatta-aaaa-aat-tgcaaata
tatgcttcacaata-caaat-aaa-act-a-attt-taaca-c-gaatttcaacaagta-
aac-accctt-t-atgtccttatgccattattatgatttaca-t--gg-t-aatgtttaa
a-t-tca-c-cgtctcattta-gggaaactcctgaagta-aa-taa-gtta-cat-ctct
taac-tt-t-aat----aataaatc----ta---aat-aaaatgctgcgc-ttcc-ca-c
c--------tc-------cttcatacagcc-a-caacgacttctgggacttctcaagcaa
gttt-tgtgc--tcaagtctgca-tcgatgactctacgatatcaagaacacatct-ggc-
aa-cttt-cacgc-gtcctccgttcttg-ctg-tcttgagttttggaactgaacataggc
a-g-ttaat-gacgacat-taca-gaagaacacgaggacgcaggatcgctgaaaaacgcc
tattgagaaacaccc---------------------------------------------
------------------------------------------------------------
------------------------------------------------------------
------------------------------
>TDR8D|171340
------------------------------------------------------------
------------------------------------------------------------
------------------------------------------------------------
------------------------------------------------------------
------------------------------------------------------------
------------------------------------------------------------
------------------------------------------------------------
------------------------------------------------------------
------------------------------------------------------------
------------------------------------------------------------
----------------------------atattgatata-ca-t----------------
--------t-aat----aataaatc----ta---tat-aaaatgctgcag-ttcc-ca-c
ctccttt-att-------c-------aatc-g-caatgacttctgagacttctagagcga
gttc-ggtgc--tcaagtctgca-ttagtgcatcatccatatcaagaacaca--------
------t-catgc-gtcctccattcctg-cgg-tcttgagttatggatctaaaatttggc
t-g-ttgag-gatgacgt-taaa-agagaacaagaggacgcaagatcgctgacgaacgca
tcttgagaaacagccggctgtttctcaattccaagaacacagagaaggaacttgcgctct
cgaggacacaacgatttt------------------------------------------
------------------------------------------------------------
------------------------------
>TDR8D|171341
------------------------------------------------------------
------------------------------------------------------------
------------------------------------------------------------
---------------------------------------------------------aat
gaactcaggagaccgcgaaggcagagaactcgtcctttgagaaacgagatgctgc----g
t-t-c--------ttcctgatggtcacttgaccttcacacg-tt-at-gaa-tggtaaat
tattt-aaacattaaagcaccc-atacaacg-a-tttattg---ttt-t-cccctc-t--
-ttt---t-a-----a-a-ata-ta-ta-ccc---tgcat-a-acaa-cat-tatcaata
tactctgcacaata-taaat-aaa-------acta-caata-c-aaattttagcaaaca-
aac-accctt-a-atgtgtttattcctttattaagatgtccg-c--ag-t-aatgtttac
t-t-tca-----tttcattta-gggaaactcctgaggaa-aa-taa-gtta-aat-ctct
gaac-tt-t-aat----aataaatc----ta---aatttaaatgctgcgc-ttcc-ca-c
c--------tc-------c-------agtc-g-caatgacttctgggacttccagagcga
gttc-gatgc--tcaagtctgca-tcagtgcgtcctcgatatcaagatctcatcc-ggg-
aa-gttt-cacgc-atcctctgttcttg-agg-tcttgagtattggaactgaactttggc
a-g-ctgat-gatgactt-taca-cgaggacgcaa-gatgaaagaacgctgaagaacgca
tattgagaaacagcc---------------------------------------------
------------------------------------------------------------
------------------------------------------------------------
------------------------------
>TDR8D|171342
------------------------------------------------------------
------------------------------------------------------------
------------------------------------ggctgtttctcaattcc-aagaac
gcagagaccggacttgtgttcttctggagaccggtcttgccaggtgtcctcgg-aagaac
gaactcaggaggccgcgagggcagagaacgcgtcctttgagaattgagatgctgc----g
t-t-c--------ttcctgatggtcacatgaacttcacatg-tt-tt-aaa-tggtaaat
tagtt-aaacattacagccttc-atacaacg-a-tttattg---ttt-t-ccc-cc-t--
-ttt---c-a-----a-a-atc-ta-ta-ctt---tgcat-a-aaaa-cat-tataaata
tatgttgcacaata-taaat-aaa-aca-g-attt-taata-c-gaatttcagcaaaca-
aac-atcttt-a-atgtgtttattcctttattaagatgtccg-t--gg-t-aatgtttac
t-t-tca-c-cgtttcattta-ggaaaactcctgaggta-aa-taa-gtga-tgt-ctct
gaac-tt-t-aat----aataaatc----ta---gat-aaaatgcagcgc-ttcc-ca-c
c--------tc-------c-------agtc-g-caatgacttctgggacttccagagcga
gttc-ggtgc--tcaagtctgca-tcgttgcgtcctcgatatcaagatcacatcc-ggg-
aa-gttt-cacgc-gtcctccgttcttg-cag-tcttgagtattggaactgaacttaggc
a-g-ctgat-gatgacgt-tgca-tgagaacacgaggacgcaagaccgctgaagaacgca
tattgagaaacagcc---------------------------------------------
------------------------------------------------------------
------------------------------------------------------------
------------------------------
>TDR8D|171343
------------------------------------------------------------
------------------------------------------------------------
------------------------------------ggctgtttctcaattcc-aagaac
gcagagaccggacttgtgttcttgtggaggccggtcttgccaggtgtcctcgg-aagaac
gaactcatgaggccgcgagggaagagattgcgtcctttgagaattgagatgctgc----g
t-t-c--------ttcctgatggtcacatgaccttcacatg-tt-tt-aaa-ttgtaaat
tattt-aaacattacagccttc-atacaaca-a-tttattg---ttt-t-tcc-cc-t--
-ttt---c-a-----a-a-atc-ta-ta-ctt---tgcat-a-aaaa-cct-tataaata
tacgctgcacaata-taaat-aaa-aca-g-attt-taata-c-gaatttcagcaaaca-
aac-accctt-a-atgtgtttattcctttattaagatgtttg-t--gg-t-aatgtttac
t-t-tca-c-tgtttcattta-gggaaagtcctgaggta-aa-taa-gtga-tat-ctct
gaac-tt-t-aat----aataaatc----ta---gat-aaaatgctgcgc-t--------
---------tc-------c-------agtc-g-caatgacttctgggacttccagagcga
gttc-ggtgc--tcaagtctgca-tcgttgcgtcctcgatatcaagatcacatcc-ggg-
aa-gttt-gacgc-gtcctccgtacttg-cgg-tcttgagtattggaactgaacttaggc
a-g-ctgat-gatgacgt-ttca-cgagaacacgaggacgcaagaccgctgaagaacgca
tattgagatacagcc---------------------------------------------
------------------------------------------------------------
------------------------------------------------------------
------------------------------
>TDR8D|171344
------------------------------------------------------------
------------------------------------------------------------
------------------------------------ggctgtttctcaattcc-aagaac
gcagagaacggacttgtgttcttgtggaggccggtcttgccaggtgtcctcgg-aagaac
gaactcaggagaccgcgagggcagagaacgcgtcctttgagaaatgggatgctgc----g
t-t-c--------ttcctgatggtcacatgaccttcacgtc-tt-tt-aag-tggtaaat
tattt-aaacattacagccttc-atacaacg-a-tttattg---ttt-t-tcc-cc-t--
-ttt---c-a-----a-a-atc-ta-ta-ctt---tgcat-a-aaaa-cat-tataaata
tatgttgcacaata-taaat-aaa-aca-g-attt-taata-t-gaatttcagcaaaca-
aac-atcttt-a-atgtgtttattcctttattaagatgttca-t--gt-t-aatatttac
t-t-tca-c-cgtttcattta-gggaaactcctgaggta-aa-tag-ttca-tat-ctat
gaac-tt-t-aat----aataaatc----ta---gat-aaaatacagcgc-ttcc-ca-c
c--------tc-------c-------agtc-g-caatgacttctgggacttccagagcga
gttc-ggtgc--tcaagtctgca-tcgttgcgtcctcgatatcaagatcacatcc-ggg-
aa-gttt-cacgc-gtcctccgtacttg-cgg-tcttgagtattggaactgaacttaggc
a-g-ctgat-gatgacgt-ttca-cgagaacacgaggacgcaagaccgctgaagaacgca
tattgagaaacagcc---------------------------------------------
------------------------------------------------------------
------------------------------------------------------------
------------------------------
>TDR8D|171345
------------------------------------------------------------
------------------------------------------------------------
------------------------------------ggctgtttctcaattcc-aagaac
gcagagaccggacttgcgttcttctggagatcggacttgccagatgtcctcgg-aagaac
gaactcaggagaccacgagaacagagaacacgtcctgtgagaaatgagatgctgt----g
t-t-c--------ttcctgatggtcacatgaccttcacgtgttt----aaa-tggtagat
tattt-aaacattacagccttc-atacaaca-a-t-tactg---tct-t-tcc-cc-t--
-ttt---c-a-----a-a-ata----ta-ctc---tgcat-g-aaaa-cat-tatcaata
tacactg-acggtg-taaat-aaa-aca-g-attt-ttata-c-gaatttcagcaaaca-
aac-accctt-a-atgtgtttattcctttattaagatgttca-t--gg-t-aatgtttaa
t-t-tca-c-cgtttcattca-gggaaactcctgagg------taa-gtta-aat-ctct
gaac----t-aat----aataaatc----ta---gat-aaaatgctgcgccttcc-ca-c
c--------tc-------c-------agtt-g-caatgacttctgggacttccagagcga
gttc-ggtgc--tcaagtctgca-tcggtgcgtcctcgatatcaagaacacatcc-ggg-
aa-gttt-cacgc-gtcctctg----------ttcttgaa--------ctgaactttagc
a-g-ctgat-gatgacgtc----------acacgaaaacgcaagaccgctgaagagcgca
tattgagaaacagcc---------------------------------------------
------------------------------------------------------------
------------------------------------------------------------
------------------------------
>TDR8D|171346
------------------------------------------------------------
------------------------------------------------------------
------------------------------------------------------------
------------------------------------------------------------
------------------------------------------------------------
------------------------------------------------------------
------------------------------------------------------------
------------------------------------------------------------
----ttgcacaata-caaat-aaa---a-g-atta-tatta-g-gaatttcagcaaata-
aac-accttt-a-atgtgtttatgcctttattaagatgttca-t--gc-a-aaggtttat
c-t-tca-c-cgcttcattta-gggaaactcctgaggta-aa-taa-gtga-tat-ctct
-atc-tt-t-aat----aatagatc----ta---gat-aaaatgctgcac-tccc-cc-a
cccccac-ctc-------c-------agtc-a-caatgacttctgggacttttagagtga
gatc-agtgc--tcgagtctgca-tcgacacatctttaatgtc---aacacatgc-ggg-
aac-ttt-catgc-atcctctgtacttg-cgg-tcttgagtattggaactgaactttggc
a-g-taatt-gatgacgt-t-----------------acatgagaaggctgacgaacgca
tactgaaaaaca------------------------------------------------
------------------------------------------------------------
------------------------------------------------------------
------------------------------
>TDR8D|171347
------------------------------------------------------------
------------------------------------------------------------
------------------------------------ggctgtttctcaattct-aagaac
ccagagaacgaacttgtgttctcatggaaagcagtctttacagctcacttcag-gagaac
gatctcaggggaccgcga---------------cctgtgagaaatgagatgctgc----g
a-t-c--------ttcctgatggtcacatgacctt-------------------------
------------------------------------------------------------
------------------------------------------------------------
------------------------------------------------------------
------------------------------------------------------------
------------------------------------------------------------
------------------------------------------------------------
------------------------------------------------------------
------------------------------------------------------------
---------------------------g-tgg-gcttgagtattggaactgaac--agac
a-g-ctgat-gatg-cga-taca-caagaacac---------------------------
------------------------------------------------------------
------------------------------------------------------------
------------------------------------------------------------
------------------------------
>TDR8D|244332
------------------------------------------------------------
------------------------------------------------------------
------------------------------------------------------------
-cagagaacggacttgcgttcttgtagagtgcggtcttgccagctgtcctcgg-aagaac
gaactcaggagaccgcgagggcagagaacgcgtcctttgagaaatgggatgctgc----g
t-t-c--------ttcctgatggtcatgtgaccttcacgcg-tt-tt-aaa-tgg-aaat
taatt-aaacattacagccttc-gtacaacg-a-tttattg----tt-t-ccc-cc-t--
-ctt---c-a-----a-a-ata-ta-ta-ctt---tgcat-a-aaaa-cat-tataaata
tactctgcacatta-taaat-aaa-aca-a-attt-taata-c-gaatttcatcaaaca-
aac-acaatt-a-atgtgtttattcctttattaagatgttca-t--gt-t-aatgtttac
c-t-tca-c-cgtttcattta-gggaaactcctgaggta-aa-taa-gtga-tat-ctct
gaac-tt-t-aat----aataaatc----ta---aat-aaaatgctgcgc-ttcc-ca-c
c--------tc-------c-------agtc-g-caatgacttctgggacttccagagcga
gttc-ggtgc--tcaagtctgca-tcggtgcgtcctcgattttaagaacacatcc-ggg-
aa-gttt-cacgc-gtcctccgtacttg-cgg-tcttgagcattggaactgaacttaggc
a-g-ctgat-gatgacgt-ttca-cgagaacacgaggacgcaagaccgctgaagaacgca
tattgagaaaca------------------------------------------------
------------------------------------------------------------
------------------------------------------------------------
------------------------------
>TDR8D|244333
------------------------------------------------------------
------------------------------------------------------------
------------------------------------------------------------
------------------------------------------------------------
------------------------------------------------------------
------------------------------------------------------------
------------------------------------------------------------
------------------------------------------------------------
------------------------------------------------------------
------------------------------------------------------------
------------------------------------------------------------
------------------------------------------------------------
------------------------------------------------------------
------------------------------------------------------------
---------------------------g-cag-tcttgagtattggaactgaactttgac
a-t-ttgat-gatgacgt-taca-cgagaacaagaggacgcaagattgctgaagagcgca
tattgagaaacagcc---------------------------------------------
------------------------------------------------------------
------------------------------------------------------------
------------------------------
>TDR8D|244334
------------------------------------------------------------
------------------------------------------------------------
------------------------------------ggctgtttctcaattcc-aagaac
gcagagaacg-----------------------gtcttgccaggtgtcctcgg-aagaac
gaactcaggagaccgcgagggcaaagaacgcgtcctttgagaattgaaatgctgc----g
t-t-c--------ttcctgatggtcacatgactttcacgtg-tt-tt-aaa-tggtaaat
tattt-aaacattacagccttc-atacaacg-a-tttattg---ttt-t-ccccct-t--
[truncated: 1,104,832 more chars]
