# Supplementary material for: Zebrafish transposable elements show extensive diversification in age, genomic distribution, and developmental expression
Source: Genome Res. 2022 Jul;32(7):1408–23. doi: 10.1101/gr.275655.121 (PMC9341512; doi:10.1101/gr.275655.121)
Supplement: Supplemental Material [file supp_gr.275655.121_Supplementary_data_2.tar.gz › supp-data-2/Mariner-N2_DR.mafft.fa]

>Mariner-N2_DR|46299
------------------------------------------------------------
------------------------------------------------------------
------------------------------------------------------------
------------------------------------------------------------
------------------------------------------------------------
-----tt--------aa------t--tc------a-t---t-----t--tg-t-t-tt-c
---a--gc----g-t--a-gt-tct-t---------------------------------
---t-t-a--tt-------catca-g-gg--------g-----c--c-----------a-
-cc----------aca--------------------------------------------
--------------gcgg------------------------------------------
---------------------------------------aa-----------t--g----
-----aa-----------------------------------------------------
------------------------------------------------------------
------------------------------------------------------------
------------------------------------------------------------
------------------------------------------------------------
------------------------------------------------------------
------------------------------------------------------------
------------------------------------------------------------
------------------------------------------------------------
------------------------------------------------------------
------------------------------------------------------------
------------------------------------------------------------
------------------------------------------------------------
------------------------------------------------------------
------------------------------------------------------------
------------------------------------------------------c-----
------------------------------------------------------------
------------------------------------------------------------
------------------------------------------------------------
------------------------------------------------------------
------------------------------------------------------------
------------------------------------------------------------
------------------------------------------------------------
------------------------------------------------------------
------------------------------------------------------------
------------------------------------------------------------
------------------------------------------------------------
------------------------------------------------------------
------------------------------------------------------------
------------------------------------------------------------
------------------------------------------------------------
------------------------------------------------------------
------------------------------------------------------------
------------------------------------------------------------
------------------------------------------------------------
------------------------------------------------------------
------------------------------------------------------------
------------------------------------------------------------
------------------------------------------------------------
------------------------------------------------------------
------------------------------------------------------------
------------------------------------------------------------
------------------------------------------------------------
------------------------------------------------------------
------------------------------------------------------------
------------------------------------------------------------
------------------------------------------------------------
------------------------------------------------------------
------------------------------------------------------------
------------------------------------------------------------
-------------------------t-----gcc-aact---------------------
------------------------------------t-----at-c-------------c
------ag---------ca-----t------a----------t---g--t-tt-g-----
a--taaa-gtgga--tgc---------------------------cc-ttccagc-----
------------tgc---aaccca----------gtactggg-aa-acaccc--------
----------a--taca----cact-------cat--------------------aca--
ctacggccag--tt---tagtt-ga-tc-agtttcc-----------ctatag-cgcatg
tg----ttt-------------gg--------------ac-tgt--gg-ggga-a-acag
-ga-gg--a-----aac------------ca---------c--------ac-ac------
----caac-----acgg--gg-aga--a------catgcaaac-----tc----------
------------c-a------caca-gaaac---acc---aa--ctgacccaaccgaga-
ctcaag--------cct-gcg-ac--cc-----tctt----gctgt-gaggcgaca--ga
gt-tacc-ctctgcttcaccgcaatataactttaataa-gcatatttgaaacagaaa---
---------gaagatgtgacatacaggcaaat------aatccagaaccagactataata
ag
>Mariner-N2_DR|46300
------------------------------------------------------------
------------------------------------tactcagtaattgaaga-------
----ataaaaat-------attagt-----------------------------------
----------aattcaataatattagtaaa------------------------------
--------------------------taaatat--------------t---------c--
-c---tt--------ca------t--tc------a-t---t-----c--tt-t-t-tt-c
---a--ga----t-t--a-gt-ccc-t---------------------------------
---t-t-a--at-------aatca-a-gg--------g-----t--c-----------c-
-cc----------aca--------------------------------------------
--------------gcgg------------------------------------------
---------------------------------------aa-----------t--g----
-----aa-----------------------------------------------------
------------------------------------------------------------
------------------------------------------------------------
------------------------------------------------------------
------------------------------------------------------------
------------------------------------------------------------
------------------------------------------------------------
------------------------------------------------------------
------------------------------------------------------------
------------------------------------------------------------
------------------------------------------------------------
------------------------------------------------------------
------------------------------------------------------------
------------------------------------------------------------
------------------------------------------------------------
------------------------------------------------------c-----
------------------------------------------------------------
------------------------------------------------------------
------------------------------------------------------------
------------------------------------------------------------
------------------------------------------------------------
------------------------------------------------------------
------------------------------------------------------------
------------------------------------------------------------
------------------------------------------------------------
------------------------------------------------------------
------------------------------------------------------------
------------------------------------------------------------
------------------------------------------------------------
------------------------------------------------------------
------------------------------------------------------------
------------------------------------------------------------
------------------------------------------------------------
------------------------------------------------------------
------------------------------------------------------------
------------------------------------------------------------
------------------------------------------------------------
------------------------------------------------------------
------------------------------------------------------------
------------------------------------------------------------
------------------------------------------------------------
------------------------------------------------------------
------------------------------------------------------------
------------------------------------------------------------
------------------------------------------------------------
------------------------------------------------------------
------------------------------------------------------------
------------------------------------------------------------
------------------------------------------------------------
------------------------------------------------------------
-------------------------c-----gcc-aatt---------------------
------------------------------------t-----at-c-------------c
------ag---------ca-----t------a----------t---g--t-tt-t-----
a--caca-gtggc--agc---------------------------cc-ttccagc-----
------------tgc---aaccca----------tcactagg-aa-acaccc--------
----------a--cacacttgcatt-------cacac---aca--c-----tcataca--
ctatggacaa--tt---ttgct-taccc-aattccc-----------ctatag-ctcatg
tg----ttt-------------gg--------------ac-tat--gg-ggga-a-accg
-ca-gc--a-----ccc--aga--------------------------------------
------ac-----atgg--gg-aga--a------catgcaaac-----tc----------
------------c-a------caca-gaaat---ggc---aa--ctgacccaaccggga-
cttgaa--------aca-gag-ac--ct-----tctt----gcttt-gaggcgatc--gt
tcttacc-cactgcgccaccgtgat-----------------------------------
------------------------------------------------------------
--
>Mariner-N2_DR|46301
------------------------------------------------------------
-----------------tactat---------------------------acactctcag
----aaaaaaa-----ggtacaaaattgtaccttttagggtacaaatggc----------
-----------------------ccgtca-------------------------------
-ctggggtggtacccttaagggtacaaatttgt-----acctctatttaaaggta--caa
-a--att----g---ta--cc--t--tc---taca-t---t-----t-gtaccct-tt--
-aagggacaattt-t----gtaccc-c-------------------caccgaaggtacaa
aaatgt-acctt--tttat-attatatagcattttcagggtactgacccaggcattttga
tcctttggtgactgcatgcacaaataaataaataaaatatttcggttcgcagatgtccat
ttttatttattaatgtagaaatatttcattacaactcacaactgaatgtgtcaagaaata
aaattacacagtaaatataaagcagacatgtaaaacagtaaaaagaacaa-tttagaaaa
caaataaaaattgttcactcactgtacagtatataatctacccttaatacaaagaccaca
agaatactgtttaagatttataaacacattacacaggctacatcaagtacttcactttat
aaagtccaaagtatttgtcttgagtcaaaatactcagtcataataaataatttgtcatca
aaattttctctgtatttcagaatgaaggcaatgtttctctataaattgcttcaacagtgc
agaaaaccaaatacatcagtagcctcttcctcaacatcagtagattactcctcatcatcc
tcaagtggagttgtaatttgttgtaacacaatatgtgtttatgcttttgataaacatgac
atgtaaagcactcatatctggaaaatgttctttgatagtcattaggaccacaagttattt
aaaaatttgctttatgcatgaatgagagcagtgtgctggattaact---tgattgtgatt
atcccaagagcatgtagagaaacaaaaaacaaggttgatcactctggtaactgg-gtaga
tccaggcttgtcaccgtccaccgttcattcaaaacattccactgcagaaacatcaaggtg
atcttctaataagatggatatgtcaaaaatgtatattcatccacatcattagcccggcca
atcacaatcccatcaactctgaagactgccgtgacttgtcttgttaacacagttgtccag
tcggtggtgtcctcctgtacttgaactgttggatgtggtgaagatgattccctgtaaatg
acaaagcaataattacattaatatcagtcactctatcactaatgaagagaaaatcaacat
gcatagaaagtaaaataattaatattcactgattt------aaaaaaaaagtatcacaga
ttaaaagactaatataaatttcattcattcattcagtttctttttggcttagtccctata
ttaatctggggtcgccacagtggaatgaaccaccaacttatccagcatatgttttatgca
gcagatgcccttccagctgcaacccagtattacgaaacatccagacacacttattcacac
acacatttatacactacagacaaataagcttaccaaattcagctatagcgcatgtctttg
gacttgtggggaaaccggagcacttggaggaaaccctcacgaacactggaagaatatgca
aactcctcacacaaatgccaactgacccagccgaggctcgaaccagcgaccttcttgctg
taaggtgacagcactacccactgcgtcatcttaatataaagaatatcaaacattataaaa
tgcatttatcacagcatatactgaacagaaaacaacatacgcacctgagcacaacgaaat
gttgaagtgtctcgcttaacaaggctggcaacat--------------------------
------------------------------------------------------------
------------------------------------------------------------
---------------------------------------------ttttaaacacgtagg
tgtacatttattgttgtttgtaagtaaaaacctacaaatttaaaatagtatgtaagccat
taaaaccatgg--tatagataatgagacatacttacatcttgtaactgagccatgctttc
atatgacatgccttcattggtctaatgctgttaggctgcataatgttgttcaatcttgtc
ctgaaagacaattggaaacttcataaacttcaggaaagcaataagataaagcaataacta
tttatttat---------------------------------------------------
-----------------agtattttatt--------------------------------
-----------------------------tatatataagtataacgttaaacgatagtaa
agcaccaacaattctggacatgagagtttgtggacactcctcaacattaatgtaacttag
acactgaaacgaagatatgtacaagcatacacacgccacgtttgtaactagccacgttta
cataatcagtcgctttgccggtgacaaaattgtgatttttcttcacaaaatggcggtg--
---tatataaccgtctaaaatgacatttccgcggtcaaccgtggctag-aaaatggcctc
aaaatataaaacattattgataattacaaa-ttccagtattaataacaaaaggttttata
tcaaggtatatgaagacttcagtcgcggcagctctgggccacaccgcacattac------
-tcacggcccgattccggtgcatggttacggcagagtcggctcgcttctgccgccgcatc
tggcccgagtaacgatacagcagacggactcgggcaggcgagaatctagccgcaactggc
ccaagtgtattttgctatctggcttgcgataatattccgctgtggcaacacttattaata
aagcag-----ttacgtaacatataaggcgcgaatacgtaacgtaggcgataaagggaac
ttttacaccgagaaaactaacagcatatagtactcaccgtctataaggttatgtccctcg
gtgacttcgatatcacattgtattaacttctttaataagctgcagacatcttagcaaact
ccatcctgcaggccaacgta------caccagccagcccggagcac--aaagcgggggaa
agccgagaccagagagtcagacaaaatcaacagaacacggcttcacatgtaaaaatgaga
ctgaaaatatatctttaatacattcttac-tgaaaagtgtggactccaaaatagactttt
ctttgaaaagcgtgcgaagttctgtgtaaacagccagcatagtcga-cggtccgcctcag
taacaaacac--tactataacgtctcaacaagccaaa-t--tcttaaagagacagcaaca
tcaccacctgtatgaagatgctgtcactctgcatggt--tt-attctacatcccatata-
tactatagcgacttaaaca----gta-agcaaagaccagtatttacg-tt-tt-taatg-
a-tt--a---aaa-ttacatttaattataaattaaattattaacatt-tttgag-aaaaa
atgtaatttaaatacatgaa---aa-aaa--taattatt--a-aa-atat------ttaa
ttcaatca--atttattt---------------atttattatatttttaaattatgtatt
ttagtattaatgtt---tagtaatag--taatacatttaaattattgttata--ta-gtg
tcttgatcttatcatgagctgagggtacaattttgttc--ctata-gg-gaaacaaa--a
t-ata-taattttacctttaaagg---tgccaaattggtcctttacggtacaa-ttttgt
acccaaatgtgctataaaaggtacaaaaatgtacctttcaaacctaaatctggacatttg
tacctttatagcccatttgggtaca--aaattgtaccct-aagg---accaatatgggac
ctttaa-----------ag-gtacaattttatattttgttccctctaggaacaaaattgt
acc---ctgattgtacc-tttttttctg--------------------------------
------------------------------------------------------------
--
>Mariner-N2_DR|46302
------------------------------------------------------------
------------------------------------------------------------
------------------------------------------------------------
------------------------------------------------------------
------------------------------------------------------------
-----tt--------ca------t--tc------a-t---t---------ttg-c-tt-t
---g--gc----t-c--a-gt-gtc-t---------------------------------
---t-t-a--tt-------tatc--a-tg--------g-----t--c-----------a-
-cc----------aca--------------------------------------------
--------------gcgg------------------------------------------
---------------------------------------aa-----------t--g----
-----ag-----------------------------------------------------
------------------------------------------------------------
------------------------------------------------------------
------------------------------------------------------------
------------------------------------------------------------
------------------------------------------------------------
------------------------------------------------------------
------------------------------------------------------------
------------------------------------------------------------
------------------------------------------------------------
------------------------------------------------------------
------------------------------------------------------------
------------------------------------------------------------
------------------------------------------------------------
------------------------------------------------------------
------------------------------------------------------c-----
------------------------------------------------------------
------------------------------------------------------------
------------------------------------------------------------
------------------------------------------------------------
------------------------------------------------------------
------------------------------------------------------------
------------------------------------------------------------
------------------------------------------------------------
------------------------------------------------------------
------------------------------------------------------------
------------------------------------------------------------
------------------------------------------------------------
------------------------------------------------------------
------------------------------------------------------------
------------------------------------------------------------
------------------------------------------------------------
------------------------------------------------------------
------------------------------------------------------------
------------------------------------------------------------
------------------------------------------------------------
------------------------------------------------------------
------------------------------------------------------------
------------------------------------------------------------
------------------------------------------------------------
------------------------------------------------------------
------------------------------------------------------------
------------------------------------------------------------
------------------------------------------------------------
------------------------------------------------------------
------------------------------------------------------------
------------------------------------------------------------
------------------------------------------------------------
------------------------------------------------------------
------------------------------------------------------------
-------------------------t-----gtc-aatt---------------------
------------------------------------t-----at-c-------------c
------ag---------ca-----t------a----------t---g--t-tt-t-----
g--caca-gcaga--tgc---------------------------cc-ttccagc-----
------------tgc---aaccca----------gtattagg-aa-acaccc-------a
t---t-c---a--aact--ctcacatg-----cacac---aca--c-----tcataca--
ctaagaccaa--tt---tagct-tttttaaattcac-----------ccattg-tgcatg
tg----ttt-------------gt--------------ac-tgt--ga-agtc-a-accg
-ga-gc--a-----ccc--agc-ggaa-acc---------cac--atcaac-ac------
----caac-----acgg--gg-aga--a------catgcaaag-----tc----------
------------c-a------caca-gaaat---gcc---aa--ctgacccacccaggg-
cttgaa--------cca-gtg-a----------cctt----gctgt-gaggcgaga--gc
tc-tatg-cactgcgccatttt--------------------------------------
------cgcataaatattttta--attattta---------gcagacattttgtacagca
ca
>Mariner-N2_DR|46303
------------------------------------------------------------
------------------------------------------------------------
------------------------------------------------------------
------------------------------------------------------------
------------------------------------------------------------
-c---tta-------caa-----t--tc------a-t-----------------------
------------------------c-ta--------------------------------
---t------------------------------------------------------g-
-c-----------aca--------------------------------------------
------------------------------------------------------------
------------------------------------------------------------
------------------------------------------------------------
------------------------------------------------------------
------------------------------------------------------------
------------------------------------------------------------
------------------------------------------------------------
------------------------------------------------------------
------------------------------------------------------------
------------------------------------------------------------
------------------------------------------------------------
------------------------------------------------------------
------------------------------------------------------------
------------------------------------------------------------
------------------------------------------------------------
------------------------------------------------------------
------------------------------------------------------------
------------------------------------------------------------
------------------------------------------------------------
------------------------------------------------------------
------------------------------------------------------------
------------------------------------------------------------
------------------------------------------------------------
------------------------------------------------------------
------------------------------------------------------------
------------------------------------------------------------
------------------------------------------------------------
------------------------------------------------------------
------------------------------------------------------------
------------------------------------------------------------
------------------------------------------------------------
------------------------------------------------------------
------------------------------------------------------------
------------------------------------------------------------
------------------------------------------------------------
------------------------------------------------------------
------------------------------------------------------------
------------------------------------------------------------
------------------------------------------------------------
------------------------------------------------------------
------------------------------------------------------------
------------------------------------------------------------
------------------------------------------------------------
------------------------------------------------------------
------------------------------------------------------------
------------------------------------------------------------
------------------------------------------------------------
------------------------------------------------------------
------------------------------------------------------------
------------------------------------------------------------
------------------------------------------------------------
------------------------------------------------------------
------------------------------------------------------------
------------------------------------------------------------
------------------------------------------------------------
------------------------------------------------------------
-----------------------------------------------c------------
----------------------------------------a-------------------
------------t----------------------c------------------------
------ttt-------------gg--------------at-tgt--gg-ggca-a-accg
-ga-gc--a-----cct--gga-ggaa-acc---------c--------ac-gc------
----caac-----acgg--gg-aga--a------catgcaaac-----tc----------
------------c-a------caca-gaaat---gcc---aa--ctaatccagccagga-
ctcgaa--------cca-gcg-ac--ct-----tctt----gctg--gaggtgaca--gt
gc-taac-aactgagccaaaatattaatgataaa------------------------ta
taaataatataa--cataatatcatgcattatatcaaa----------------------
--
>Mariner-N2_DR|46304
------------------------------------------------------------
------------------------------------aaaaaaaaaaaacctaa-------
----ataaaata---------agaatat--------tgattaatta--------------
------------------------------------------------------------
------------------------------------------------------------
------t--------ta------a--tt-----aa-a---t-----t--c-c--t-tt-t
---t--ga----t-t--a-gt-cta-t---------------------------------
---t-t-a--tt-------catca-g-ag--------t-----t--t-----------g-
-cc----------aca--------------------------------------------
--------------gtgg------------------------------------------
---------------------------------------aa-----------t--g----
-----aa-----------------------------------------------------
------------------------------------------------------------
------------------------------------------------------------
------------------------------------------------------------
------------------------------------------------------------
------------------------------------------------------------
------------------------------------------------------------
------------------------------------------------------------
------------------------------------------------------------
------------------------------------------------------------
------------------------------------------------------------
------------------------------------------------------------
------------------------------------------------------------
------------------------------------------------------------
------------------------------------------------------------
------------------------------------------------------c-----
------------------------------------------------------------
------------------------------------------------------------
------------------------------------------------------------
------------------------------------------------------------
------------------------------------------------------------
------------------------------------------------------------
------------------------------------------------------------
------------------------------------------------------------
------------------------------------------------------------
------------------------------------------------------------
------------------------------------------------------------
------------------------------------------------------------
------------------------------------------------------------
------------------------------------------------------------
------------------------------------------------------------
------------------------------------------------------------
------------------------------------------------------------
------------------------------------------------------------
------------------------------------------------------------
------------------------------------------------------------
------------------------------------------------------------
------------------------------------------------------------
------------------------------------------------------------
------------------------------------------------------------
------------------------------------------------------------
------------------------------------------------------------
------------------------------------------------------------
------------------------------------------------------------
------------------------------------------------------------
------------------------------------------------------------
------------------------------------------------------------
------------------------------------------------------------
------------------------------------------------------------
------------------------------------------------------------
-------------------------c-----ggc-aact---------------------
------------------------------------a-----at-c-------------c
------ag---------ca-----t------a----------t---g--t-tt-t-----
a--tgca-gcgga--tgc---------------------------cc-ttccagc-----
------------tgc---aaccca----------g-------------------------
------------------------------------------------------------
------------------------------------------------------------
------------------------------------------------------------
------------------------------------------------------------
------------------------------------------------------------
------------------------------------------------------------
------------------------------------------------------------
------------------------------------------------------------
------------------------------------------------------------
--
>Mariner-N2_DR|46305
------------------------------------------------------------
------------------------------------------------------------
------------------------------------------------------------
------------------------------------------------------------
------------------------------------------------------------
------------------------------------------------------------
------------------------------------------------------------
------------------------------------------------------------
------------------------------------------------------------
------------------------------------------------------------
------------------------------------------------------------
------------------------------------------------------------
------------------------------------------------------------
------------------------------------------------------------
------------------------------------------------------------
------------------------------------------------------------
------------------------------------------------------------
------------------------------------------------------------
------------------------------------------------------------
------------------------------------------------------------
------------------------------------------------------------
------------------------------------------------------------
------------------------------------------------------------
------------------------------------------------------------
------------------------------------------------------------
------------------------------------------------------------
------------------------------------------------------------
------------------------------------------------------------
------------------------------------------------------------
------------------------------------------------------------
------------------------------------------------------------
------------------------------------------------------------
------------------------------------------------------------
------------------------------------------------------------
------------------------------------------------------------
------------------------------------------------------------
------------------------------------------------------------
------------------------------------------------------------
------------------------------------------------------------
------------------------------------------------------------
------------------------------------------------------------
------------------------------------------------------------
------------------------------------------------------------
------------------------------------------------------------
------------------------------------------------------------
------------------------------------------------------------
------------------------------------------------------------
------------------------------------------------------------
------------------------------------------------------------
------------------------------------------------------------
------------------------------------------------------------
------------------------------------------------------------
------------------------------------------------------------
------------------------------------------------------------
------------------------------------------------------------
------------------------------------------------------------
------------------------------------------------------------
------------------------------------------------------------
------------------------------------------------------------
------------------------------------------------------------
------------------------------------------------------------
-------------------------------gcc-aact---------------------
------------------------------------t-----at-t-------------c
------ag---------ca-----t------a----------t---g--t-tt-t-----
a--caca-gcaga--tgc---------------------------cc-ttccagc-----
------------tgc---aacaca----------gtactggc-aa-acgcac-------a
t---t-c---a--cact---------------cagac-----------------------
------------------------------------------------------------
-----------------------a--------------ac-tgt--gg-cgga-a-accg
-ga-gc--a-----ccc--gga-ggaa-aca---------c--------ac-at------
----gaac-----atag--gg---------------------------------------
-----------------------------at---gcc---aa--ctgacccagacgagt-
ctcgaa--------cca-aca-ac--ct-----cctt----gctgt-gaggtgact--gt
gc-tacc-aattgcgcca------------------------------------------
------------------------------------------------------------
--
>Mariner-N2_DR|46306
------------------------------------------------------------
------------------------------------------------------------
------------------------------------------------------------
------------------------------------------------------------
------------------------------------------------------------
------------------------------------------------------------
------------------------------------------------------------
------------------------------------------------------------
------------------------------------------------------------
------------------------------------------------------------
------------------------------------------------------------
------------------------------------------------------------
------------------------------------------------------------
------------------------------------------------------------
------------------------------------------------------------
------------------------------------------------------------
------------------------------------------------------------
------------------------------------------------------------
------------------------------------------------------------
------------------------------------------------------------
------------------------------------------------------------
------------------------------------------------------------
------------------------------------------------------------
------------------------------------------------------------
------------------------------------------------------------
------------------------------------------------------------
------------------------------------------------------------
------------------------------------------------------------
------------------------------------------------------------
------------------------------------------------------------
------------------------------------------------------------
------------------------------------------------------------
------------------------------------------------------------
------------------------------------------------------------
------------------------------------------------------------
------------------------------------------------------------
------------------------------------------------------------
------------------------------------------------------------
------------------------------------------------------------
------------------------------------------------------------
------------------------------------------------------------
------------------------------------------------------------
------------------------------------------------------------
------------------------------------------------------------
------------------------------------------------------------
------------------------------------------------------------
------------------------------------------------------------
------------------------------------------------------------
------------------------------------------------------------
------------------------------------------------------------
------------------------------------------------------------
------------------------------------------------------------
------------------------------------------------------------
------------------------------------------------------------
------------------------------------------------------------
------------------------------------------------------------
------------------------------------------------------------
------------------------------------------------------------
------------------------------------------------------------
------------------------------------------------------------
------------------------------------------------------------
------------------------------------------------------------
------------------------------------------------------------
------------------------------------------------------------
------------------------------------------------------------
------------------------------------------------------------
------------------------------------------------------------
------------------------------------------------------------
------------------------------------------------------------
--------------------------a-aca---------t--------tt-tc------
----caac-----atgg--gg-aga--a------cttgcaaac-----tt----------
------------c-a------caca-aaaat---gcc---aa--ccagcccagccagga-
ctcgaa--------cca-gcg-ac--ct-----tctt----gctgt-tagaagaca--gt
gc-cacc-----------------------------------------------------
------------------------------------------------------------
--
>Mariner-N2_DR|46307
------------------------------------------------------------
------------------------------------------------------------
--------------------------------------ttcattc---------------
------------------------------------------------------------
------------------------------------------------------------
-a---tt--------ca------t--tc------a-t---t-----t--tc-t-t-tt-t
---g--tc----t-t--a-gt-ccc-t---------------------------------
---t-t-a--tt-------aatct-g-ag--------g-----t--c-----------g-
-cc----------aca--------------------------------------------
--------------gcgg------------------------------------------
---------------------------------------aa-----------t--g----
-----aa-----------------------------------------------------
------------------------------------------------------------
------------------------------------------------------------
------------------------------------------------------------
------------------------------------------------------------
------------------------------------------------------------
------------------------------------------------------------
------------------------------------------------------------
------------------------------------------------------------
------------------------------------------------------------
------------------------------------------------------------
------------------------------------------------------------
------------------------------------------------------------
------------------------------------------------------------
------------------------------------------------------------
------------------------------------------------------c-----
------------------------------------------------------------
------------------------------------------------------------
------------------------------------------------------------
------------------------------------------------------------
------------------------------------------------------------
------------------------------------------------------------
------------------------------------------------------------
------------------------------------------------------------
------------------------------------------------------------
------------------------------------------------------------
------------------------------------------------------------
------------------------------------------------------------
------------------------------------------------------------
------------------------------------------------------------
------------------------------------------------------------
------------------------------------------------------------
------------------------------------------------------------
------------------------------------------------------------
------------------------------------------------------------
------------------------------------------------------------
------------------------------------------------------------
------------------------------------------------------------
------------------------------------------------------------
------------------------------------------------------------
------------------------------------------------------------
------------------------------------------------------------
------------------------------------------------------------
------------------------------------------------------------
------------------------------------------------------------
------------------------------------------------------------
------------------------------------------------------------
------------------------------------------------------------
------------------------------------------------------------
------------------------------------------------------------
-------------------------t-----gct-aact---------------------
------------------------------------t-----tt-c-------------c
------ag---------ca-----t------a----------t---g--t-tt-t-----
a--cgca-gcgga--tgc---------------------------cc-ttccagc-----
------------tgc---aaccca----------tttctgag-aa-ata-------tgta
a---a-t---t--tatt----t-------------------tt--c-----aaatata--
attta-------------------------------------------------------
------------------------------------------------------------
------------------------------------------------------------
------------------------------------------------------------
------------------------------------------------------------
------------------------------------------------------------
------------------------------------------------------------
------------------------------------------------------------
--
>Mariner-N2_DR|46308
------------------------------------------------------------
-------------------------------------------------taaa-------
----aaacgaat---------aaaaaaa--------------------------------
------------------------------------------------------------
---------------------------------------------------------caa
aaa-aaa--------caaa----taatc---aataatt-tttca--t--tttt---tt-c
---g--gc----t-t--a-gt---c-t---------------------------------
--gttt-agtttca-----------g-ag--------g-----t--c-----------g-
-ac----------aca--------------------------------------------
--------------gtgg------------------------------------------
---------------------------------------aa-----------t--g----
-----aa-----------------------------------------------------
------------------------------------------------------------
------------------------------------------------------------
------------------------------------------------------------
------------------------------------------------------------
------------------------------------------------------------
------------------------------------------------------------
------------------------------------------------------------
------------------------------------------------------------
------------------------------------------------------------
------------------------------------------------------------
------------------------------------------------------------
------------------------------------------------------------
------------------------------------------------------------
------------------------------------------------------------
------------------------------------------------------t-----
------------------------------------------------------------
------------------------------------------------------------
------------------------------------------------------------
------------------------------------------------------------
------------------------------------------------------------
------------------------------------------------------------
------------------------------------------------------------
------------------------------------------------------------
------------------------------------------------------------
------------------------------------------------------------
------------------------------------------------------------
------------------------------------------------------------
------------------------------------------------------------
------------------------------------------------------------
------------------------------------------------------------
------------------------------------------------------------
------------------------------------------------------------
------------------------------------------------------------
------------------------------------------------------------
------------------------------------------------------------
------------------------------------------------------------
------------------------------------------------------------
------------------------------------------------------------
------------------------------------------------------------
------------------------------------------------------------
------------------------------------------------------------
------------------------------------------------------------
------------------------------------------------------------
------------------------------------------------------------
------------------------------------------------------------
------------------------------------------------------------
------------------------------------------------------------
------------------------------------------------------------
------------------------------------------------------------
-------------------------c-----gcc-aact---------------------
------------------------------------------gt-tc------------a
------ag---------ca-----t------a----------t---g--t----------
------------------------------------------------------------
------------------------------------------------------------
------------------------------------------------------------
------------------------------------------------------------
------------------------------------------------------------
------------------------------------------------------------
------------------------------------------------------------
------------------------------------------------------------
------------------------------------------------------------
------------------------------------------------------------
------------------------------------------------------------
--
>Mariner-N2_DR|46309
------------------------------------------------------------
------------------------------------------------------------
------------------------------------------------------------
------------------------------------------------------------
------------------------------------------------------------
---------------------------------------------------tt-t-t--c
---a--gc----t-t--a-gt-ccc-t---------------------------------
---t-t-a--tt-------aatcc-g-gg--------g-----t--c-----------g-
-cc----------acc--------------------------------------------
--------------gcag------------------------------------------
---------------------------------------aa-----------t--g----
-----aa-----------------------------------------------------
------------------------------------------------------------
------------------------------------------------------------
------------------------------------------------------------
------------------------------------------------------------
------------------------------------------------------------
------------------------------------------------------------
------------------------------------------------------------
------------------------------------------------------------
------------------------------------------------------------
------------------------------------------------------------
------------------------------------------------------------
------------------------------------------------------------
------------------------------------------------------------
------------------------------------------------------------
------------------------------------------------------c-----
------------------------------------------------------------
------------------------------------------------------------
------------------------------------------------------------
------------------------------------------------------------
------------------------------------------------------------
------------------------------------------------------------
------------------------------------------------------------
------------------------------------------------------------
------------------------------------------------------------
------------------------------------------------------------
------------------------------------------------------------
------------------------------------------------------------
------------------------------------------------------------
------------------------------------------------------------
------------------------------------------------------------
------------------------------------------------------------
------------------------------------------------------------
------------------------------------------------------------
------------------------------------------------------------
------------------------------------------------------------
------------------------------------------------------------
------------------------------------------------------------
------------------------------------------------------------
------------------------------------------------------------
------------------------------------------------------------
------------------------------------------------------------
------------------------------------------------------------
------------------------------------------------------------
------------------------------------------------------------
------------------------------------------------------------
------------------------------------------------------------
------------------------------------------------------------
------------------------------------------------------------
------------------------------------------------------------
-------------------------c-----gct-aact---------------------
------------------------------------t-----at-c-------------c
------tg---------ca-----t------a----------t---g--t-tt-t-----
a--cgca-gcgaa--tgc---------------------------ct-ttccagc-----
------------cgc---aaccca----------tttctggg-aa-acatcc-------a
t---a-c---a--ctct----cactta--------------ca--c-----tcataca--
ctatggacaa--tt---tagcc-taccc-aattcac-----------ctgtgc-cgcatg
tc----ttt-------------gg--------------ac-tgt--gg-ggga-a-accg
-ga-gc--a-----ccc--gga-ggaa-acc---------c--------ac-gt------
----gaat-----gcag--gg-aga--a------ctagcaaac-----ac----------
------------c-a------caca-gaaac---gcc---aa--ctgacctagccgagg-
ctcgaa--------cta-gcc-ac--ct-----ttat----gctgt-caggtgaca--gc
ac-tacc-tactgcgcca---------------------tcacataaaataattgaa---
------------aaaattataacatatatggaca----aacaattatattaaatatgaaa
ac
>Mariner-N2_DR|46310
------------------------------------------------------------
------------------------------------------------------------
------------------------------------------------------------
------------------------------------------------------------
----------------------------tttat--------------t---------c--
-a---tt--------ca------t--ca------a-a---t-----t--t-c--c-tt-c
---a--gc----t-t--a-gt-ccc-----------------------------------
---a-g-a--tt-------tatca-g-gg--------g-----t--c-----------a-
-cc----------aca--------------------------------------------
--------------gcgg------------------------------------------
---------------------------------------aa-----------t--g----
-----aa-----------------------------------------------------
------------------------------------------------------------
------------------------------------------------------------
------------------------------------------------------------
------------------------------------------------------------
------------------------------------------------------------
------------------------------------------------------------
------------------------------------------------------------
------------------------------------------------------------
------------------------------------------------------------
------------------------------------------------------------
------------------------------------------------------------
------------------------------------------------------------
------------------------------------------------------------
------------------------------------------------------------
------------------------------------------------------c-----
------------------------------------------------------------
------------------------------------------------------------
------------------------------------------------------------
------------------------------------------------------------
------------------------------------------------------------
------------------------------------------------------------
------------------------------------------------------------
------------------------------------------------------------
------------------------------------------------------------
------------------------------------------------------------
------------------------------------------------------------
------------------------------------------------------------
------------------------------------------------------------
------------------------------------------------------------
------------------------------------------------------------
------------------------------------------------------------
------------------------------------------------------------
------------------------------------------------------------
------------------------------------------------------------
------------------------------------------------------------
------------------------------------------------------------
------------------------------------------------------------
------------------------------------------------------------
------------------------------------------------------------
------------------------------------------------------------
------------------------------------------------------------
------------------------------------------------------------
------------------------------------------------------------
------------------------------------------------------------
------------------------------------------------------------
------------------------------------------------------------
------------------------------------------------------------
------------------------------------------------------------
------------------------------------------------------------
-------------------------c-----acc-aaat---------------------
------------------------------------a-----ct-c-------------t
------ag---------ca-----a------a----------t---g-------------
-----------------t---------------------------cc-ttctagc-----
------------tgc---a-----------------------------------------
------------------------------------------------------------
------------------------------------------------------------
------------------------------------------------------------
------------------------------------------------------------
------------------------------------------------------------
------------------------------------------------------------
------------------------------------------------------------
------------------------------------------------------------
------------------------------------------------------------
--
>Mariner-N2_DR|46311
------------------------------------------------------------
------------------------------------------------------------
----aaaaaaaa---------agtg-----------tataacagtgtc------------
-------------ataataaataaa-----------------------------------
-------------------------------at--------------t---------c--
-a---tt--------ta------t--tc------a-t---t-----t--tg-t-t-gt-c
---g--gc----t-t--a-gt-ccc-t---------------------------------
---c-t-a--tt-------aatcc-g-gg--------g-----t--c-----------g-
-cc----------aca--------------------------------------------
--------------gcgg------------------------------------------
---------------------------------------aa-----------t--g----
-----aa-----------------------------------------------------
------------------------------------------------------------
------------------------------------------------------------
------------------------------------------------------------
------------------------------------------------------------
------------------------------------------------------------
------------------------------------------------------------
------------------------------------------------------------
------------------------------------------------------------
------------------------------------------------------------
------------------------------------------------------------
------------------------------------------------------------
------------------------------------------------------------
------------------------------------------------------------
------------------------------------------------------------
------------------------------------------------------c-----
------------------------------------------------------------
------------------------------------------------------------
------------------------------------------------------------
------------------------------------------------------------
------------------------------------------------------------
------------------------------------------------------------
------------------------------------------------------------
------------------------------------------------------------
------------------------------------------------------------
------------------------------------------------------------
------------------------------------------------------------
------------------------------------------------------------
------------------------------------------------------------
------------------------------------------------------------
------------------------------------------------------------
------------------------------------------------------------
------------------------------------------------------------
------------------------------------------------------------
------------------------------------------------------------
------------------------------------------------------------
------------------------------------------------------------
------------------------------------------------------------
------------------------------------------------------------
------------------------------------------------------------
------------------------------------------------------------
------------------------------------------------------------
------------------------------------------------------------
------------------------------------------------------------
------------------------------------------------------------
------------------------------------------------------------
------------------------------------------------------------
------------------------------------------------------------
------------------------------------------------------------
------------------------------------------------------------
-------------------------c-----gcc-aact---------------------
------------------------------------t-----at-c-------------c
------ag---------ca-----c------g----------t------t-tt-t-----
t--tgca-gcgga--tgc---------------------------cc-ttccagc-----
------------cac---aaccca------------------------------------
------------------------------------------------------------
------------------------------------------------------------
------------------------------------------------------------
------------------------------------------------------------
------------------------------------------------------------
------------------------------------------------------------
------------------------------------------------------------
------------------------------------------------------------
------------------------------------------------------------
--
>Mariner-N2_DR|46312
------------------------------------------------------------
--------------------------------------------attgaaaat-------
----aaaagaaa---------agaata---------atgcattgccat------------
-------tattaagccaaataaaatatttcatt---------------------------
--------------------------caaacat--------------t---------c--
-a---tt--------ca------t--gt------a-t---t-----c--acct-t-c---
---g--gc----t-t--a-gt-ccc-t---------------------------------
---t-t-a--tt-------catca-g-ag--------g-----t--c-----------g-
-cc----------aca--------------------------------------------
--------------gtgg------------------------------------------
---------------------------------------aa-----------t--a----
-----aa-----------------------------------------------------
------------------------------------------------------------
------------------------------------------------------------
------------------------------------------------------------
------------------------------------------------------------
------------------------------------------------------------
------------------------------------------------------------
------------------------------------------------------------
------------------------------------------------------------
------------------------------------------------------------
------------------------------------------------------------
------------------------------------------------------------
------------------------------------------------------------
------------------------------------------------------------
------------------------------------------------------------
------------------------------------------------------c-----
------------------------------------------------------------
------------------------------------------------------------
------------------------------------------------------------
------------------------------------------------------------
------------------------------------------------------------
------------------------------------------------------------
------------------------------------------------------------
------------------------------------------------------------
------------------------------------------------------------
------------------------------------------------------------
------------------------------------------------------------
------------------------------------------------------------
------------------------------------------------------------
------------------------------------------------------------
------------------------------------------------------------
------------------------------------------------------------
------------------------------------------------------------
------------------------------------------------------------
------------------------------------------------------------
------------------------------------------------------------
------------------------------------------------------------
------------------------------------------------------------
------------------------------------------------------------
------------------------------------------------------------
------------------------------------------------------------
------------------------------------------------------------
------------------------------------------------------------
------------------------------------------------------------
------------------------------------------------------------
------------------------------------------------------------
------------------------------------------------------------
------------------------------------------------------------
------------------------------------------------------------
------------------------------------------------------------
-------------------------t-----gcc-aacttact-----------------
-----------------------------------gt-----at-t-------------c
------ag---------ca-----t------t----------t---g--t-tt-t-----
a--aaca-gcaga--tgc---------------------------cc-ttccagc-----
------------tgc---aaccca----------gtgctggg-aa-acaccc-------a
--------------------------------cacac---tct--c-----attcaca--
ct----ccaa--tt---cagtt-tattc-aattcac-----------ccatag-cgcatg
t--------------------------------------c-tgt--g-agaga-a-acca
-ga-gt--a-----cc--------gac-acc---------c--------ac-ac------
----ggac-----acag--gg-aga--a------aatgcaaac-----tc----------
------------c-a------caca-gaaat---gcc---aa--ctgaccctgccagga-
ctcgaa--------cca-gca-ac--ct-----tctt----gcttt-gaggagaca--gt
gc-taac-cgctgagccacc----------------------------------------
------------------------------------------------------------
--
>Mariner-N2_DR|46313
---------tata----aaataataataataataatatt---------------------
------------------------------------aatgataaaataaaata-------
----ataaaaat---------aaaataa--------taatcataacaataatgataaaat
g----taatcattacaaaaaaattaaataaaaa---------------------------
-------------------ggaatctcattta--------------tt---------g--
-a---tt--------ca------t--tc------a-----tat---ta-t-tt-c-tt-c
---g--gc----t-t--a-gt-ccc-t---------------------------------
---t-t-a--tt-------aatct-g-gg--------g-----t--c-----------g-
-cc----------aca--------------------------------------------
--------------gctg------------------------------------------
---------------------------------------aa-----------t--g----
-----aa-----------------------------------------------------
------------------------------------------------------------
------------------------------------------------------------
------------------------------------------------------------
------------------------------------------------------------
------------------------------------------------------------
------------------------------------------------------------
------------------------------------------------------------
------------------------------------------------------------
------------------------------------------------------------
------------------------------------------------------------
------------------------------------------------------------
------------------------------------------------------------
------------------------------------------------------------
------------------------------------------------------------
------------------------------------------------------c-----
------------------------------------------------------------
------------------------------------------------------------
------------------------------------------------------------
------------------------------------------------------------
------------------------------------------------------------
------------------------------------------------------------
------------------------------------------------------------
------------------------------------------------------------
------------------------------------------------------------
------------------------------------------------------------
------------------------------------------------------------
------------------------------------------------------------
------------------------------------------------------------
------------------------------------------------------------
------------------------------------------------------------
------------------------------------------------------------
------------------------------------------------------------
------------------------------------------------------------
------------------------------------------------------------
------------------------------------------------------------
------------------------------------------------------------
------------------------------------------------------------
------------------------------------------------------------
------------------------------------------------------------
------------------------------------------------------------
------------------------------------------------------------
------------------------------------------------------------
------------------------------------------------------------
------------------------------------------------------------
------------------------------------------------------------
------------------------------------------------------------
------------------------------------------------------------
------------------------------------------------------------
------------------------------------------------------------
-------------------------c-----ggc-aact---------------------
------------------------------------t-----at-c-------------c
------tg---------ca-----------------------c---g-tt-tt-t-----
g--agca-gcgga--tgc---------------------------cc-ctccagc-----
------------cac---aaccca----------tctcttgg-aa-acatct-------a
t---a-t---a--cact-----------------------------------tataga--
ccacgggcca--t-tta--gcc-taccc-aattcac-----------ctgtac-cggatg
tc----ttt-------------gg--------------act---gtgg-ggga-a-accg
-ga-gc--a-----ccc--gga-ggaa-aca---------a--------ac-tc------
----gaac-----acag--ag-aga--t------catgcaaac-----tc----------
------------c-a------caca-gaaac-----------------------------
ctcgaa--------cca-gcg-ac--ct-----tctt----gctgt-gaggcgacactgc
tc-gatc-tactgcgcca------------------------------------------
------------------------------------------------------------
--
>Mariner-N2_DR|46314
------------------------------------------------------------
------------------------------------------------aaaaa-------
----ataaataa--------------------------------ttaatta---------
-----attagttaaataaataaataaat--------------------------------
-----------------aaataattaaataaa--------------taaataatt--t--
-g---tt--------ca------t--tc------a-t---t-----t--t-ct-t-tt-c
---g--gc----a-t--a-gt-gcc-t---------------------------------
---t-t-a--tt-------aatct-g-gg--------g-----t--c-----------a-
-gt----------aca--------------------------------------------
--------------gcaa------------------------------------------
---------------------------------------aa-----------t--g----
-----aa-----------------------------------------------------
------------------------------------------------------------
------------------------------------------------------------
------------------------------------------------------------
------------------------------------------------------------
------------------------------------------------------------
------------------------------------------------------------
------------------------------------------------------------
------------------------------------------------------------
------------------------------------------------------------
------------------------------------------------------------
------------------------------------------------------------
------------------------------------------------------------
------------------------------------------------------------
------------------------------------------------------------
------------------------------------------------------c-----
------------------------------------------------------------
------------------------------------------------------------
------------------------------------------------------------
------------------------------------------------------------
------------------------------------------------------------
------------------------------------------------------------
------------------------------------------------------------
------------------------------------------------------------
------------------------------------------------------------
------------------------------------------------------------
------------------------------------------------------------
------------------------------------------------------------
------------------------------------------------------------
------------------------------------------------------------
------------------------------------------------------------
------------------------------------------------------------
------------------------------------------------------------
------------------------------------------------------------
------------------------------------------------------------
------------------------------------------------------------
------------------------------------------------------------
------------------------------------------------------------
------------------------------------------------------------
------------------------------------------------------------
------------------------------------------------------------
------------------------------------------------------------
------------------------------------------------------------
------------------------------------------------------------
------------------------------------------------------------
------------------------------------------------------------
------------------------------------------------------------
------------------------------------------------------------
------------------------------------------------------------
------------------------------------------------------------
-------------------------c-----gcc-agct---------------------
------------------------------------t-----at-c-------------c
------ag---------ca-----t------a----------t---g--t-tt-t-----
a--tgca-gtgga-----------------------------------------------
------------------------------------------------------------
------------------------------------------------------------
------------------------------------------------------------
------------------------------------------------------------
------------------------------------------------------------
------------------------------------------------------------
------------------------------------------------------------
------------------------------------------------------------
------------------------------------------------------------
------------------------------------------------------------
--
>Mariner-N2_DR|46315
------------------------------------------------------------
------------------------------------------------aaaaa-------
----agaagtta---------gaattaa--------gattaagattag------------
------------------------------------------------------------
-------------ggataaattaatactatct--------------tt---------c--
-a---tt--------ta------t--tc------a-t---t-----c--t-ct-t-tt-c
---a--gc----t-t--a-gt-ccc-t---------------------------------
---t-t-a--tt-------aatca-g-gg--------g-----t--c-----------a-
-cc----------aca--------------------------------------------
--------------gtgg------------------------------------------
---------------------------------------aa-----------t--g----
-----aa-----------------------------------------------------
------------------------------------------------------------
------------------------------------------------------------
------------------------------------------------------------
------------------------------------------------------------
------------------------------------------------------------
------------------------------------------------------------
------------------------------------------------------------
------------------------------------------------------------
------------------------------------------------------------
------------------------------------------------------------
------------------------------------------------------------
------------------------------------------------------------
------------------------------------------------------------
------------------------------------------------------------
------------------------------------------------------c-----
------------------------------------------------------------
------------------------------------------------------------
------------------------------------------------------------
------------------------------------------------------------
------------------------------------------------------------
------------------------------------------------------------
------------------------------------------------------------
------------------------------------------------------------
------------------------------------------------------------
------------------------------------------------------------
------------------------------------------------------------
------------------------------------------------------------
------------------------------------------------------------
------------------------------------------------------------
------------------------------------------------------------
------------------------------------------------------------
------------------------------------------------------------
------------------------------------------------------------
------------------------------------------------------------
------------------------------------------------------------
------------------------------------------------------------
------------------------------------------------------------
------------------------------------------------------------
------------------------------------------------------------
------------------------------------------------------------
------------------------------------------------------------
------------------------------------------------------------
------------------------------------------------------------
------------------------------------------------------------
------------------------------------------------------------
------------------------------------------------------------
------------------------------------------------------------
------------------------------------------------------------
------------------------------------------------------------
-------------------------c-----acc-aaca---------------------
------------------------------------t-----at-c-------------c
------ag---------ca-----------------------------------------
------------------------------------------------------------
------------------------------------------------------------
------------------------------------------------------------
------------------------------------------------------------
------------------------------------------------------------
------------------------------------------------------------
------------------------------------------------------------
------------------------------------------------------------
------------------------------------------------------------
------------------------------------------------------------
------------------------------------------------------------
--
>Mariner-N2_DR|46316
------------------------------------------------------------
------------------------------------------------------------
----aaaaaaaa---------aaaaaca--------ttagtttctacaaaaat-------
------------------------------------------------------------
-------------gctaaattagcaaattattc------------att---------c--
-a---tt--------at------c--tc------a-t---t-----t--a-at-t-ttt-
---g--gc----t-t--a-gt-acc-g---------------------------------
---t-t-g--at-------aatcg-c----------------------------------
--c----------ata--------------------------------------------
--------------gtgg------------------------------------------
---------------------------------------aa-----------t--g----
-----aa-----------------------------------------------------
------------------------------------------------------------
------------------------------------------------------------
------------------------------------------------------------
------------------------------------------------------------
------------------------------------------------------------
------------------------------------------------------------
------------------------------------------------------------
------------------------------------------------------------
------------------------------------------------------------
------------------------------------------------------------
------------------------------------------------------------
------------------------------------------------------------
------------------------------------------------------------
------------------------------------------------------------
------------------------------------------------------c-----
------------------------------------------------------------
------------------------------------------------------------
------------------------------------------------------------
------------------------------------------------------------
------------------------------------------------------------
------------------------------------------------------------
------------------------------------------------------------
------------------------------------------------------------
------------------------------------------------------------
------------------------------------------------------------
------------------------------------------------------------
------------------------------------------------------------
------------------------------------------------------------
------------------------------------------------------------
------------------------------------------------------------
------------------------------------------------------------
------------------------------------------------------------
------------------------------------------------------------
------------------------------------------------------------
------------------------------------------------------------
------------------------------------------------------------
------------------------------------------------------------
------------------------------------------------------------
------------------------------------------------------------
------------------------------------------------------------
------------------------------------------------------------
------------------------------------------------------------
------------------------------------------------------------
------------------------------------------------------------
------------------------------------------------------------
------------------------------------------------------------
------------------------------------------------------------
------------------------------------------------------------
------------------------------------------------------------
-------------------------c-----gcc-aact---------------------
------------------------------------t-----at-c-------------c
------ag---------ca-----c------c----------t---g--t-tt-t-----
a--tgca-gcgga--ttc---------------------------gc-ttccagc-----
------------tgc---aaccca----------tcattggg-aa-ataccc-------a
t---a-c---a--ctct---------------cattc---aca--c-----acattca--
ccac--------------------------------------------------------
------------------------------------------------------------
------------------------------------------------------------
------------------------------------------------------------
------------------------------------------------------------
------------------------------------------------------------
------------------------------------------------------------
------------------------------------------------------------
--
>Mariner-N2_DR|46317
------------------------------------------------------------
------------------------------------------------------------
--------aaat-------aataaa-----------------------------------
----------tattttaaaataaaagtaaat-----------------------------
------------------tataataaactgaaa--------------t---------a--
-a---tt--------ca------t--tt------a-t---t-----t--tc-t-t-tt-t
---g--tt----t-t--a-gt-ccc-t---------------------------------
---t-t-g--tt-------aatct-g-gg--------g-----t--c-----------c-
-cc----------aca--------------------------------------------
--------------gcgg------------------------------------------
---------------------------------------aa-----------t--g----
-----aa-----------------------------------------------------
------------------------------------------------------------
------------------------------------------------------------
------------------------------------------------------------
------------------------------------------------------------
------------------------------------------------------------
------------------------------------------------------------
------------------------------------------------------------
------------------------------------------------------------
------------------------------------------------------------
------------------------------------------------------------
------------------------------------------------------------
------------------------------------------------------------
------------------------------------------------------------
------------------------------------------------------------
------------------------------------------------------c-----
------------------------------------------------------------
------------------------------------------------------------
------------------------------------------------------------
------------------------------------------------------------
------------------------------------------------------------
------------------------------------------------------------
------------------------------------------------------------
------------------------------------------------------------
------------------------------------------------------------
------------------------------------------------------------
------------------------------------------------------------
------------------------------------------------------------
------------------------------------------------------------
------------------------------------------------------------
------------------------------------------------------------
------------------------------------------------------------
------------------------------------------------------------
------------------------------------------------------------
------------------------------------------------------------
------------------------------------------------------------
------------------------------------------------------------
------------------------------------------------------------
------------------------------------------------------------
------------------------------------------------------------
------------------------------------------------------------
------------------------------------------------------------
------------------------------------------------------------
------------------------------------------------------------
------------------------------------------------------------
------------------------------------------------------------
------------------------------------------------------------
------------------------------------------------------------
------------------------------------------------------------
------------------------------------------------------------
-------------------------c-----gcc-aact---------------------
------------------------------------c-----at-c-------------c
------ag---------ca-----c------a----------a---g--t-tt-t-----
a--agca-gtgga--tac---------------------------cc-ttccagc-----
------------tgc---aaccca----------tcactggg-aa-acaccc--------
----------a--taca----cact-------cattc---aca--c-----tcataca--
ctacagacaa--tt---tatct-taccc-aattcac-----------ctatac-cacgt-
ct----ttg-------------ga--------------gt-tgt--gg-ggga-a-accg
-ga-ac--a-----cca--gga-ggaa-acc---------c-------------------
------at-----gcgg--ga-aga--a------catgcaaac-----tc----------
---------------------caca-gaaat---gcc---aa--ctgacctagccgagg-
ctcaaa--------cca-aca-ac--ct-----tctt----gctgt-gaggtgatt--at
gc-tact-cactgcgcca------------------------------------------
------------------------------------------------------------
--
>Mariner-N2_DR|46318
------------------------------------------------------------
------------------------------------------------------------
----aaaagatg---------a--------------------------------------
------------------------------------------------------------
---------------------------tacaat------------ttt---------t--
-a---tt--------ct------t--t------ca-t---t-----c--t-c--c-tt-g
---g--gc----t-t--a-gt-ccc-t---------------------------------
---t-t-a--tt-------tatca-g-gg--------g-----t--t-----------g-
-cc----------aca--------------------------------------------
--------------gagg------------------------------------------
---------------------------------------aa-----------t--g----
-----aa-----------------------------------------------------
------------------------------------------------------------
------------------------------------------------------------
------------------------------------------------------------
------------------------------------------------------------
------------------------------------------------------------
------------------------------------------------------------
------------------------------------------------------------
------------------------------------------------------------
------------------------------------------------------------
------------------------------------------------------------
------------------------------------------------------------
------------------------------------------------------------
------------------------------------------------------------
------------------------------------------------------------
------------------------------------------------------c-----
------------------------------------------------------------
------------------------------------------------------------
------------------------------------------------------------
------------------------------------------------------------
------------------------------------------------------------
------------------------------------------------------------
------------------------------------------------------------
------------------------------------------------------------
------------------------------------------------------------
------------------------------------------------------------
------------------------------------------------------------
------------------------------------------------------------
------------------------------------------------------------
------------------------------------------------------------
------------------------------------------------------------
------------------------------------------------------------
------------------------------------------------------------
------------------------------------------------------------
------------------------------------------------------------
------------------------------------------------------------
------------------------------------------------------------
------------------------------------------------------------
------------------------------------------------------------
------------------------------------------------------------
------------------------------------------------------------
------------------------------------------------------------
------------------------------------------------------------
------------------------------------------------------------
------------------------------------------------------------
------------------------------------------------------------
------------------------------------------------------------
------------------------------------------------------------
------------------------------------------------------------
------------------------------------------------------------
-------------------------c-----acc-aact---------------------
------------------------------------t-----at-c-------------c
------ag---------ca-----t------a----------t---g--t-tt-t-----
a--caca-gcggt--tgc---------------------------ct-t-----------
------------------------------------------------------------
------------------------------------------------------------
------------------------------------------------------------
------------------------------------------------------------
------------------------------------------------------------
------------------------------------------------------------
------------------------------------------------------------
------------------------------------------------------------
------------------------------------------------------------
------------------------------------------------------------
--
>Mariner-N2_DR|46319
------------------------------------------------------------
------------------------------------------------------------
------------------------------------------------------------
------------------------------------------------------------
------------------------------------------------------------
------t--------ta------t--tc------a-t---t--------t-tc-t-tt-c
---g--gc----t-t--a-gt-ccc-t---------------------------------
---t-t-a--tt-------tatca-g-gg--------a-----t--t-----------g-
-gc----------aca--------------------------------------------
--------------gtgg------------------------------------------
---------------------------------------aa-----------t--g----
-----aa-----------------------------------------------------
------------------------------------------------------------
------------------------------------------------------------
------------------------------------------------------------
------------------------------------------------------------
------------------------------------------------------------
------------------------------------------------------------
------------------------------------------------------------
------------------------------------------------------------
------------------------------------------------------------
------------------------------------------------------------
------------------------------------------------------------
------------------------------------------------------------
------------------------------------------------------------
------------------------------------------------------------
------------------------------------------------------c-----
------------------------------------------------------------
------------------------------------------------------------
------------------------------------------------------------
------------------------------------------------------------
------------------------------------------------------------
------------------------------------------------------------
------------------------------------------------------------
------------------------------------------------------------
------------------------------------------------------------
------------------------------------------------------------
------------------------------------------------------------
------------------------------------------------------------
------------------------------------------------------------
------------------------------------------------------------
------------------------------------------------------------
------------------------------------------------------------
------------------------------------------------------------
------------------------------------------------------------
------------------------------------------------------------
------------------------------------------------------------
------------------------------------------------------------
------------------------------------------------------------
------------------------------------------------------------
------------------------------------------------------------
------------------------------------------------------------
------------------------------------------------------------
------------------------------------------------------------
------------------------------------------------------------
------------------------------------------------------------
------------------------------------------------------------
------------------------------------------------------------
------------------------------------------------------------
------------------------------------------------------------
------------------------------------------------------------
-------------------------c-----gcc-aact---------------------
------------------------------------t-----at-c-------------c
------ag---------ca-----a------a----------t---g--t-tt-t-----
a--atca-gctga--tgc---------------------------ac-tttcagg-----
------------tgc---aaccca----------gtactggg-aa-acaccc-------a
t---a-c---a--cact---------------c---c---aca--c-----tcataca--
ctacggccaa--t--t-tagtt-taccc-aatttac-----------atacac-atcctg
ac----ttt-------------tt--------------tat-gc--cc-gtag-g-gctg
-g------g-----ctt--cgg-gaaa-att---------t--------tc-ac------
------------------------------------------------------------
------------------------------------------------------------
------------------------------------------------------------
------------------------------------------------------------
------------------------------------------------------------
--
>Mariner-N2_DR|46320
------------------------------------------------------------
------------------------------------------------------------
------------------------------------------------------------
------------------------------------------------------------
------------------------------------------------------------
------------------------------------------------------------
------------------------------------------------------------
------------------------------------------------------------
------------------------------------------------------------
------------------------------------------------------------
------------------------------------------------------------
------------------------------------------------------------
------------------------------------------------------------
------------------------------------------------------------
------------------------------------------------------------
------------------------------------------------------------
------------------------------------------------------------
------------------------------------------------------------
------------------------------------------------------------
------------------------------------------------------------
------------------------------------------------------------
------------------------------------------------------------
------------------------------------------------------------
------------------------------------------------------------
------------------------------------------------------------
------------------------------------------------------------
------------------------------------------------------------
------------------------------------------------------------
------------------------------------------------------------
------------------------------------------------------------
------------------------------------------------------------
------------------------------------------------------------
------------------------------------------------------------
------------------------------------------------------------
------------------------------------------------------------
------------------------------------------------------------
------------------------------------------------------------
------------------------------------------------------------
------------------------------------------------------------
------------------------------------------------------------
------------------------------------------------------------
------------------------------------------------------------
------------------------------------------------------------
------------------------------------------------------------
------------------------------------------------------------
------------------------------------------------------------
------------------------------------------------------------
------------------------------------------------------------
------------------------------------------------------------
------------------------------------------------------------
------------------------------------------------------------
------------------------------------------------------------
------------------------------------------------------------
------------------------------------------------------------
------------------------------------------------------------
------------------------------------------------------------
------------------------------------------------------------
------------------------------------------------------------
------------------------------------------------------------
------------------------------------------------------------
------------------------------------------------------------
------------------------------------------------------------
------------------------------------------------------------
------------------------------------------------------------
------------------------------------------------------------
------------------------------------------------------------
------------------------------------------------------------
-----------------ttgt---------------------------------------
----------------------------------------------gg-agga-a-accg
-ga-gc--a-----ccc--gga-ggaa-acc---------c--------ac-gc------
----caac-----atgg--gg-aga--a------catgcaaac-----tc----------
------------c-a------caca-taaat---gcc---aa--ctgaccaagctgagg-
cttgaa--------cca-gtg-ac--ta-----tctt----gctgt-gcggcaaca--ga
at-caat-caatcaattttaataaa-----------------------------------
---------aggaatat-------------------------------------------
--
>Mariner-N2_DR|46321
------------------------------------------------------------
----------------------------------------------taattaa-------
----atgtaaaa-------ttaaag-----------aaattacagatcaaa---------
------------aacattata---------------------------------------
------------------------------tat--------------t---------c--
-a---tt--------ta------t--tc------a-t---t-----t--t-ct-t-tt-c
---g--gc----t-t--a-gt-ccc-t---------------------------------
---t-t-a--tt-------aatcc-g-gg--------g-----t--c-----------g-
-cc----------g----------------------------------------------
------------------------------------------------------------
------------------------------------------------------------
------------------------------------------------------------
------------------------------------------------------------
------------------------------------------------------------
------------------------------------------------------------
------------------------------------------------------------
------------------------------------------------------------
------------------------------------------------------------
------------------------------------------------------------
------------------------------------------------------------
------------------------------------------------------------
------------------------------------------------------------
------------------------------------------------------------
------------------------------------------------------------
------------------------------------------------------------
------------------------------------------------------------
------------------------------------------------------------
------------------------------------------------------------
------------------------------------------------------------
------------------------------------------------------------
------------------------------------------------------------
------------------------------------------------------------
------------------------------------------------------------
------------------------------------------------------------
------------------------------------------------------------
------------------------------------------------------------
------------------------------------------------------------
------------------------------------------------------------
------------------------------------------------------------
------------------------------------------------------------
------------------------------------------------------------
------------------------------------------------------------
------------------------------------------------------------
------------------------------------------------------------
------------------------------------------------------------
------------------------------------------------------------
------------------------------------------------------------
------------------------------------------------------------
------------------------------------------------------------
------------------------------------------------------------
------------------------------------------------------------
------------------------------------------------------------
------------------------------------------------------------
------------------------------------------------------------
------------------------------------------------------------
------------------------------------------------------------
------------------------------------------------------------
------------------------------------------------------------
------------------------------------------------------------
------------------------------------------------------------
------------------------------------------------------------
-------------------------------aca-tttt---------------------
------------------------------------t-----at-c-------------c
------ag---------ca-----t------t----------t---t-tt-tt-t-----
a--tgca-gcgga--tgc---------------------------cc-ttccagc-----
------------cgc---aaccca----------tctctggg-aa---------------
-------------------------------------------------------aca--
ctacggacaa--tt---tagcc-taccc-aatttac-----------ctgtac-tgcatg
tc----ttt-------------gg--------------ac--------------------
------------------------------------------------------------
------------------------------------tgcaaac-----tt----------
------------c-a------caca-gaaac---gcc---aa--ctgacccagctgagg-
ctcgac--------cca-gca-aa--tt-----tctt----gctgt-gaggtgaca--gc
ac-tacc-tactgcacca------------------------------------------
------------------------------------------------------------
--
>Mariner-N2_DR|46322
------------------------------------------------------------
----------------------------------------------------a-------
----ttaaagaa---------atagttg--------aaata-------------------
------------------------------------------------------------
-----------------------------tca--------------tt---------c--
-a---tt--------ca------t--tc------a-g---t-----t--t-c--c-tt-c
---a--gc----t-t--a-gt-ccc-t---------------------------------
---t-t-a--tt-------tatca-g-gg--------g-----t--t-----------g-
-cc----------aca--------------------------------------------
--------------gcag------------------------------------------
---------------------------------------aa-----------c--g----
-----aa-----------------------------------------------------
------------------------------------------------------------
------------------------------------------------------------
------------------------------------------------------------
------------------------------------------------------------
------------------------------------------------------------
------------------------------------------------------------
------------------------------------------------------------
------------------------------------------------------------
------------------------------------------------------------
------------------------------------------------------------
------------------------------------------------------------
------------------------------------------------------------
------------------------------------------------------------
------------------------------------------------------------
------------------------------------------------------c-----
------------------------------------------------------------
------------------------------------------------------------
------------------------------------------------------------
------------------------------------------------------------
------------------------------------------------------------
------------------------------------------------------------
------------------------------------------------------------
------------------------------------------------------------
------------------------------------------------------------
------------------------------------------------------------
------------------------------------------------------------
------------------------------------------------------------
------------------------------------------------------------
------------------------------------------------------------
------------------------------------------------------------
------------------------------------------------------------
------------------------------------------------------------
------------------------------------------------------------
------------------------------------------------------------
------------------------------------------------------------
------------------------------------------------------------
------------------------------------------------------------
------------------------------------------------------------
------------------------------------------------------------
------------------------------------------------------------
------------------------------------------------------------
------------------------------------------------------------
------------------------------------------------------------
------------------------------------------------------------
------------------------------------------------------------
------------------------------------------------------------
------------------------------------------------------------
------------------------------------------------------------
------------------------------------------------------------
-------------------------t-----gcc-aact---------------------
------------------------------------t-----at-c-------------c
------ag---------ca-----t------a----------t---g--t-tt-t-----
a--caaa-gcaga--tgc---------------------------cc-tttcagc-----
------------tgc---aagcca----------gtacttgg-aa-tcatcc-------a
----t-a---a--cact---------------catcc---ac------------------
------------------------------------------------------------
------------------------------------------------------------
------------------------------------------------------------
------------------------------------------------------------
------------------------------------------------------------
------------------------------------------------------------
------------------------------------------------------------
------------------------------------------------------------
--
>Mariner-N2_DR|46323
------------------------------------------------------------
------------------------------------------------------------
----------------------taacat--------aatttca-----------------
------------------------------------------------------------
------------------------caaataca--------------tt---------c--
-a---t---------------------------------------------------t-c
---g--gc----t-t--a-gt-ctc-----------------------------------
---t-g-a--tt-------tatca-g-ag--------g-----t--c-----------a-
-cc----------aca--------------------------------------------
--------------gcgg------------------------------------------
---------------------------------------aa-----------t--g----
-----aa-----------------------------------------------------
------------------------------------------------------------
------------------------------------------------------------
------------------------------------------------------------
------------------------------------------------------------
------------------------------------------------------------
------------------------------------------------------------
------------------------------------------------------------
------------------------------------------------------------
------------------------------------------------------------
------------------------------------------------------------
------------------------------------------------------------
------------------------------------------------------------
------------------------------------------------------------
------------------------------------------------------------
------------------------------------------------------c-----
------------------------------------------------------------
------------------------------------------------------------
------------------------------------------------------------
------------------------------------------------------------
------------------------------------------------------------
------------------------------------------------------------
------------------------------------------------------------
------------------------------------------------------------
------------------------------------------------------------
------------------------------------------------------------
------------------------------------------------------------
------------------------------------------------------------
------------------------------------------------------------
------------------------------------------------------------
------------------------------------------------------------
------------------------------------------------------------
------------------------------------------------------------
------------------------------------------------------------
------------------------------------------------------------
------------------------------------------------------------
------------------------------------------------------------
------------------------------------------------------------
------------------------------------------------------------
------------------------------------------------------------
------------------------------------------------------------
------------------------------------------------------------
------------------------------------------------------------
------------------------------------------------------------
------------------------------------------------------------
------------------------------------------------------------
------------------------------------------------------------
------------------------------------------------------------
------------------------------------------------------------
------------------------------------------------------------
-------------------------c-----gac-aact---------------------
------------------------------------a-----tt-c-------------c
------ag---------ca-----t------a----------t---g--t-tt-t-----
a--ca-------------------------------------------------------
-------------gc---ag----------------------------------------
------------------------------------------------------------
------------------------------------------------------------
------------------------------------------------------------
------------------------------------------------------------
------------------------------------------------------------
------------------------------------------------------------
------------------------------------------------------------
------------------------------------------------------------
------------------------------------------------------------
--
>Mariner-N2_DR|46324
------------------------------------------------------------
------------------------------------------------------------
----------aa------------------------------------------------
------------------------------------------------------------
---------------------------------------------tgt---------c--
-a---ttta------ca------t----------aat---ttaa--t--cact-t-tt-c
-----tgt----t-t--a-tt-tcc-t---------------------------------
---t-c----tt-------tatca-g-ag--------g-----t--t-----------g-
-cc----------act--------------------------------------------
--------------gtgg------------------------------------------
---------------------------------------aa-----------c--a----
-----aa-----------------------------------------------------
------------------------------------------------------------
------------------------------------------------------------
------------------------------------------------------------
------------------------------------------------------------
------------------------------------------------------------
------------------------------------------------------------
------------------------------------------------------------
------------------------------------------------------------
------------------------------------------------------------
------------------------------------------------------------
------------------------------------------------------------
------------------------------------------------------------
------------------------------------------------------------
------------------------------------------------------------
------------------------------------------------------c-----
------------------------------------------------------------
------------------------------------------------------------
------------------------------------------------------------
------------------------------------------------------------
------------------------------------------------------------
------------------------------------------------------------
------------------------------------------------------------
------------------------------------------------------------
------------------------------------------------------------
------------------------------------------------------------
------------------------------------------------------------
------------------------------------------------------------
------------------------------------------------------------
------------------------------------------------------------
------------------------------------------------------------
------------------------------------------------------------
------------------------------------------------------------
------------------------------------------------------------
------------------------------------------------------------
------------------------------------------------------------
------------------------------------------------------------
------------------------------------------------------------
------------------------------------------------------------
------------------------------------------------------------
------------------------------------------------------------
------------------------------------------------------------
------------------------------------------------------------
------------------------------------------------------------
------------------------------------------------------------
------------------------------------------------------------
------------------------------------------------------------
------------------------------------------------------------
------------------------------------------------------------
------------------------------------------------------------
-------------------------c-----acc-aa-t---------------------
------------------------------------t-----actc-------------t
------ag---------ca-----c------a-------------------tt-t-----
a--t--------------------------------------------tt----------
-----------------------a------------------------------------
------------------------------------------------------------
------------t-----------------------------------------------
------------------------------------------------------------
------------------------------------------------------------
------------------------------------------------------------
------------------------------------------------------------
------------------------------------------------------------
------------------------------------------------------------
------------------------------------------------------------
--
>Mariner-N2_DR|46325
------------------------------------------------------------
---------------------------------------------------aa-------
----agtaaaac---------acatcag--------aaattaaatagcat----------
------------------------------------------------------------
----------------------------------------------tt-------tac--
-a---tt--------ca------t--tc------a-t---t-----t--t-ct-tt---c
---g-ggt----t------at-ccc-t---------------------------------
---t-t-a--tt-------catca-g-gg--------g-----t--c-----------g-
-cc----------aca--------------------------------------------
--------------gtgg------------------------------------------
---------------------------------------aa-----------t--g----
-----ca-----------------------------------------------------
------------------------------------------------------------
------------------------------------------------------------
------------------------------------------------------------
------------------------------------------------------------
------------------------------------------------------------
------------------------------------------------------------
------------------------------------------------------------
------------------------------------------------------------
------------------------------------------------------------
------------------------------------------------------------
------------------------------------------------------------
------------------------------------------------------------
------------------------------------------------------------
------------------------------------------------------------
------------------------------------------------------c-----
------------------------------------------------------------
------------------------------------------------------------
------------------------------------------------------------
------------------------------------------------------------
------------------------------------------------------------
------------------------------------------------------------
------------------------------------------------------------
------------------------------------------------------------
------------------------------------------------------------
------------------------------------------------------------
------------------------------------------------------------
------------------------------------------------------------
------------------------------------------------------------
------------------------------------------------------------
------------------------------------------------------------
------------------------------------------------------------
------------------------------------------------------------
------------------------------------------------------------
------------------------------------------------------------
------------------------------------------------------------
------------------------------------------------------------
------------------------------------------------------------
------------------------------------------------------------
------------------------------------------------------------
------------------------------------------------------------
------------------------------------------------------------
------------------------------------------------------------
------------------------------------------------------------
------------------------------------------------------------
------------------------------------------------------------
------------------------------------------------------------
------------------------------------------------------------
------------------------------------------------------------
------------------------------------------------------------
-------------------------c-----gcc-aact---------------------
------------------------------------t-----at-c-------------c
------ag---------ca-----t------a----------t---g--t-tt-t-----
a--cacc-gtgga--tgg---------------------------ct-ttacatc-----
------------tgt---aacaa-----------gtaccggg-aa------t-------a
t---a-c---a--cact---------------cattc---aca--c-----acacaca--
ccacacaca---------------------------------------------------
------------------------------------------------------------
------------------------------------------------------------
--------------------------ca------ca------------------------
------------------------------------------------------------
------------------------------------------------------------
------------------------------------------------------------
------------------------------------------------------------
--
>Mariner-N2_DR|46326
------------------------------------------------------------
---------------------------------------------------cactctcag
----aaaaaaa-----ggtacaaaattgtaccttttagggtacaaatggc----------
-----------------------ccgtca-------------------------------
-ctggggtggtacccttaagggtacaaatttgt-----acctctatttaaaggta--caa
-a--att----g---ta--cc--t--tc---taca-t---t-----t-gtaccct-tt--
-aagggacaattt-t----gtaccc-c-------------------caccgaaggtacaa
aaatgt-acctt--tttat-attatatagcattttcagggtactgacccaggcattttga
tcttttggtgactgcatgcacaaataaataaataaaatattttggttcacagatgtccat
ttttatttattaatgtagaaatatttcattacaactcacaactgaatgtgttaagaaata
aaattacacagcaagtataaagcagacatgtaaaacagtaaaaagaacaa-tttagataa
caaataaaaactgttcactcactgtacagtatataatctacccttaatacaaagaccaca
agaatactgtttaagatttatgaacacattacacaggctacatcaagtacttcactttat
aaagtccagagtatttgtcttgagtcagaatactcggtcataataaataatttgtcatca
acattttctctgtatttcagaatgaaggcaaactttctctataaattgcttcaacagtgc
agaaaaccaaaaacatcagtagcctcttcctcaacatcagtagattactcctcatcatcc
tcaagtggagttgtaatttgttgtaacacaatttgtgtttatgcttttgataaacatgac
atgtaaagcactcataactggaaaatgttctttgatagtcattaggaccacaagttattt
aaaattttgctttatgcatgaatgagagcagtgtgctggattaact---tgattgtgatt
atcccaagagcatgtagagaaacaaaaaacaaggttgatcactctggtaactggagtaga
tcgaggcttgttgctgtccaccgttcattcaaaacattccactgcagaaacatcaatgtg
atcttctaataagatggatatgtcaaaaatgtatattcgtccacatcattagcccggcca
atcgcaatcccatcaactctgaagactgccgtgactcgtcttgttaacacagttgtccag
tcggtggcctcctcctgtacttgaactgttggatgtggtgaagatggttcactgtaaatg
acaaagcaatgattacattaatatcagtcactctataactgatgaagagaaaatcaacat
gcatagaaagtaaaataattaatattcactgattaa-aaaaaaaaaaaaagtatcacaga
ttaaaagactaatataaatttcattcattcattcaatttctttttggcttagtcccttta
ttaatctggggttgccacagtggaatgaaccaccaacttatccagcatatgttttatgca
gcagatgcccttccagctgcaacccagtattacgaaatatccagacacacttattcacac
acacatttataaactacagacaaataagcttaccaaattcagctatagcgcatgtctttg
gacttgtggggaaaccggagcacttgaaggaaaccctcacgaacactggaagaatatgaa
aactcctcacacaaatgtcaactgacccagccgaggctcgaaccagcgaccttcttgctg
taaggtgacagcactacccactgcgtcatcctaatatgaagaatatcaagcattataaaa
tgcatttatcacagcatatactgaacagaaaacaacatacgcaccggagcacaacgaaat
gttgaagtgtctcgcttaacaaggctggcaacatgagaagtgctgctgtaaaatcaattt
ctggaacataagatgtggcatacaaacaaatatgaaaaaatccatacaaagctagaattt
aataatattaatcaagtggagaaagtttagaaagagtaccttagagtcagatccatagca
ttcttcagttgatctctcatctttcgatgaaaacctagaaaataattttaaacacgtggg
tgtacatttattgttgtttgtaagtaaaaacctacaaatttaaaatagtatgtaagccat
taaaaccatggtatatagataatgagagatacttacatcttgtaactgagccatgctttc
atatgacatgccttcattggtctgatgctgttagcctgcattatgttgttcaatcttgtc
ctgaaatacaattggaaacttcataaacttctggaaagcaataagataaagcaataacta
tttatttattttgagatattaataaaataggtaaaatagctcaaggtaagttaccagttt
cagaacagataagacaaattattacattaaagaacaaagtataacttaaaacgtcgattt
atacaacatggtatgttaataattctacattaacataagtataacgttaaacgatag---
-----caccaattctggacatgagagtttgtggacactcctcaacattaatataacttag
acactgaaacgaagatatgtacaagcatacacacgccacgtttgtaactagccacgttta
cataatcagtcgctttgccggtgacaaaattgtgattttgcttcacaaaatggcggtg--
---tatataactgtctaaaattacatttcctcggtcaaccgtggctag-aaaatggcctc
aaaatataaaacattatcgataattacaaatttccagtattaataacaaaaggttttata
tcaaggtatatgaagactttagtcgcgccagctccgggccacaccgcacattac------
-tcacggcccgattccggtgcacggttacggcagcgtcggctcgcttctgccgccgcatc
tggcccgagtaacgatacagcagacggactcgggcaggcgagaatctagccgcaactggc
ccgagtgtattttcctatcttggttgggattatattccgccgtggcaacacttattaata
aagcagtaacgtaacgtaagatataaggcgcgaatacgtaacgtaggcgataaagggagc
ttttacaccgagaaaactaacagcatataacactcaccttctataacgttatgtccctcg
gtgacttcgatatcacattgtattaacttctttaataagctgcagacatcttagcaaact
ccatcatgcaggc--------------------cagcccggagcacttaaagcgggggaa
agccgagacccgagagtcagacaaaatcaacagaacacggcttcacatgtaaaaatgaga
ctgaaaatacatatttaatacattcttacctgaaaaatgtggactccaaaatagactttt
ctttgaaaagcgtg--aagttctgtgtaatcagccagcatactcga-ccgaccgcctcag
taacaaacac--tactataacgtctcaacaagccaaa-t--tcttaaagagacagcaaca
tcaccacctgtatgaagatgctgtcactctgcatggttctt-attctacatcctgta---
tactatagggtcttaaaca----gtt-agcaaagaccagtatttacg-tt-tt-ttatg-
a-tt--a---aaa-ttacattcaattataaattaaattattaacgat-tttgag------
attttatttaaatacatgaa---aa-aaat-ttattatt--a-aa-atat------ctaa
ttcaatcc------attt---------------atttattatatttataaattatgtatt
ttagtattaatgtt---cag---tat--taatgcatttaaattagtgtcata--ta-gtg
tcttgatcttatcatgagctgagggtagaattttgttc--ctata-gg-gaaacaaa--a
t-ata-taattgtacctttaaagg---tgccaaattggtcctttacggtacaa-ttttgt
atccaaatgtgctataaaaggtacaaaaatgtaccttttaaacctaaatctggacatttg
tacctttatagcccatttaagtaca--aaattgtaccct-aagg---accaatatgggac
ctttaa-----------ag-gtacaattttatattttgttccctctaggaacaaaattgt
acc---ttcactgtacc-tttttttctgagagtg--------------------------
------------------------------------------------------------
--
>Mariner-N2_DR|46327
------------------------------------------------------------
------------------------------------------------------------
------------------------------------------------------------
------------------------------------------------------------
------------------------------------------------------------
------------------------------------------------------------
------------------------------------------------------------
------------------------------------------------------------
------------------------------------------------------------
------------------------------------------------------------
------------------------------------------------------------
------------------------------------------------------------
------------------------------------------------------------
------------------------------------------------------------
------------------------------------------------------------
------------------------------------------------------------
------------------------------------------------------------
------------------------------------------------------------
------------------------------------------------------------
------------------------------------------------------------
------------------------------------------------------------
------------------------------------------------------------
------------------------------------------------------------
------------------------------------------------------------
------------------------------------------------------------
------------------------------------------------------------
------------------------------------------------------------
------------------------------------------------------------
------------------------------------------------------------
------------------------------------------------------------
------------------------------------------------------------
------------------------------------------------------------
------------------------------------------------------------
------------------------------------------------------------
------------------------------------------------------------
------------------------------------------------------------
------------------------------------------------------------
------------------------------------------------------------
--------------cactctcagaagaaaaggtacaaaattgtaccttt-----------
------taggg--tacaagtggc-------------------------------------
----------ccgtcactggggtggtaccctaaag-----------ggtacaat------
------------------------------------------------------------
------------------------------------------------------------
------------------------------------------------------------
------------------------------------------------------------
------------------------------------------------------------
------------------------------------------------------------
------------------------------------------------------------
------------------------------------------------------------
------------------------------------------------------------
------------------------------------------------------------
------------------------------------------------------------
------------------------------------------------------------
------------------------------------------------------------
------------------------------------------------------------
------------------------------------------------------------
------------------------------------------------------------
------------------------------------------------------------
------------------------------------------------------------
------------------------------------------------------------
------------------------------------------------------------
------------------------------------------------------------
------------------------------------------------------------
-----------------------------------------tttaca-tt-tt-taatg-
a-tt--a---aaa-ttacaatctattatgcat----atacataattt-ttgaggaaaaaa
aaattatttgaaaacatgaa---aa-aaattaaattatt--a-aa-atat------ttta
tttaatca--attcatta---------------act--ttatatttttaaaatgtatatt
ttagtattaatgtt---tag---tat--taataaatttaaattagtggtata--ta-gtg
ttttgatc---tcataagctgagggtacaattttgttc--cgata--g-gaaacaaa--a
t-ata-taattgtacctttaaagg---tgccaaattggtcctttaggatacaa-ttttgc
acccaaatgtgctataaaaggtacaaaaatgtaccttttaaatctaaatctgaatttttg
tacctttatagcccatttgggtaca--aaattgtacccc-aagg---actaatttgagac
cttgaa-----------ag-gtacaattatatattttgttccctctaggaacaaatatgt
acc---ctctttgtacc-cttttttctgacagtg--------------------------
------------------------------------------------------------
--
>Mariner-N2_DR|46328
------------------------------------------------------------
------------------------------------------------------------
------------------------------------------------------------
------------------------------------------------------------
------------------------------------------------------------
----------------------------------------t-----t--t-ct-t-tt-c
---g--gc----t-t--a-gt-ccc-t---------------------------------
---t-t-a--tt-------aatca-g-gg--------g--------c-----------g-
-cc----------aca--------------------------------------------
--------------gcga------------------------------------------
---------------------------------------aa-----------t--g----
-----aa-----------------------------------------------------
------------------------------------------------------------
------------------------------------------------------------
------------------------------------------------------------
------------------------------------------------------------
------------------------------------------------------------
------------------------------------------------------------
------------------------------------------------------------
------------------------------------------------------------
------------------------------------------------------------
------------------------------------------------------------
------------------------------------------------------------
------------------------------------------------------------
------------------------------------------------------------
------------------------------------------------------------
------------------------------------------------------c-----
------------------------------------------------------------
------------------------------------------------------------
------------------------------------------------------------
------------------------------------------------------------
------------------------------------------------------------
------------------------------------------------------------
------------------------------------------------------------
------------------------------------------------------------
------------------------------------------------------------
------------------------------------------------------------
------------------------------------------------------------
------------------------------------------------------------
------------------------------------------------------------
------------------------------------------------------------
------------------------------------------------------------
------------------------------------------------------------
------------------------------------------------------------
------------------------------------------------------------
------------------------------------------------------------
------------------------------------------------------------
------------------------------------------------------------
------------------------------------------------------------
------------------------------------------------------------
------------------------------------------------------------
------------------------------------------------------------
------------------------------------------------------------
------------------------------------------------------------
------------------------------------------------------------
------------------------------------------------------------
------------------------------------------------------------
------------------------------------------------------------
------------------------------------------------------------
------------------------------------------------------------
------------------------------------------------------------
-------------------------c-----gcc-aact---------------------
------------------------------------t-----at-c-------------c
------ag---------ca-----c------a----------t---g--t-tt-t-----
a--caat-gcaga--tgc---------------------------cc-atccagc-----
------------tgc---aacaca----------tcattggg-aa-acacca-------a
t---a-c---a--ttct---------------tattc---aca--c-----gcacata--
t-----------------------------acacat-----------atataa-------
------------------------------------------------------------
------------------------------------------------------------
------------------------------------------------------------
------------------------------------------------------------
------------------------------------------------------------
------------------------------------------------------------
------------------------------------------------------------
--
>Mariner-N2_DR|46329
------------------------------------------------------------
-----------------------------------------------aaaaag-------
----aaaaaaaa---------agaccaa--------aaaaataaaaa-------------
------------------------------------------------------------
--------------taggaatgttaatgataat------------att---------c--
-a---tt--------ca------t--tc------a-t---t-----t--t-at-t-tt-c
---g--gc----t-t--a-gt-ccc-t---------------------------------
---t-t-a--tt-------aataa-g-gg--------a-----t--c-----------a-
-cc----------aca--------------------------------------------
--------------acgg------------------------------------------
---------------------------------------aa-----------t--g----
-----aa-----------------------------------------------------
------------------------------------------------------------
------------------------------------------------------------
------------------------------------------------------------
------------------------------------------------------------
------------------------------------------------------------
------------------------------------------------------------
------------------------------------------------------------
------------------------------------------------------------
------------------------------------------------------------
------------------------------------------------------------
------------------------------------------------------------
------------------------------------------------------------
------------------------------------------------------------
------------------------------------------------------------
------------------------------------------------------c-----
------------------------------------------------------------
------------------------------------------------------------
------------------------------------------------------------
------------------------------------------------------------
------------------------------------------------------------
------------------------------------------------------------
------------------------------------------------------------
------------------------------------------------------------
------------------------------------------------------------
------------------------------------------------------------
------------------------------------------------------------
------------------------------------------------------------
------------------------------------------------------------
------------------------------------------------------------
------------------------------------------------------------
------------------------------------------------------------
------------------------------------------------------------
------------------------------------------------------------
------------------------------------------------------------
------------------------------------------------------------
------------------------------------------------------------
------------------------------------------------------------
------------------------------------------------------------
------------------------------------------------------------
------------------------------------------------------------
------------------------------------------------------------
------------------------------------------------------------
------------------------------------------------------------
------------------------------------------------------------
------------------------------------------------------------
------------------------------------------------------------
------------------------------------------------------------
------------------------------------------------------------
------------------------------------------------------------
-------------------------c-----acc-aact---------------------
------------------------------------t-----at-t-------------c
------ag---------ca---------------------------g--t-tt-t-----
a--tgca-acgaa--tgc---------------------------tc-ttccagc-----
--------------------caca----------acactggg-aa-acactc-------a
t---a-c---a--ca---------------------------------------tacagc
ctatgttcaa--c-tta-g----------gttattc-----------aattag-cgcatg
tc----ttt-------------gg--------------act---gtgg-ggga-a-actg
-ga-gg--a-----ccc--aga-ggaa-acc---------c--------ac-tc------
----gaat-----actg--gg-aga--a------catacaaac-----tc----------
------------c-a------caca-gaaat---gca---aa--atgac-taagccggg-
ctcaaa--------cca-gca-ac--ct-----tctt----gctgt-gaggcgatc--tt
gc-tacc-ctctgagcca------------------------------------------
------------------------------------------------------------
--
>Mariner-N2_DR|46330
------------------------------------------------------------
---------------------------------------------------cactctcag
----aaaaaaa-----ggtacaaaattgtaccttttagggtacaaatggc----------
-----------------------ccgtca-------------------------------
-ctggggtggtacccttaagggtacaaatttgt-----acctctatttgaaggta--caa
-a--att----g---ta--cc--t--tc---taca-t---t-----t-gta---------
-----------------------cc-c-------------------caccgaaggtacaa
aaatgt-acctt--tttat-attatatagcattttcagggtactgacccaggcattttga
tcctttggtaactgcatgcacaaataaataaagaaaatattttggttcgcagatgtccat
ttttatttactaatgtagaaatatttcattacaactcacaactgaatgtgttaaggaata
aaattacacagcaagtataaagcagacatgtaaaacagtaaaaagaacaa-tttagataa
-gaataaaaactgttcactcactgtacagtatataatctacccttaatacaaagaccaca
agaatactgtttaagatttataaacacattacacaggctacatcaagtacttcactttat
aaagtccaaagtatttgtcttgagtcagaatactcagtcataataaataatttgtcatca
aaattttctctgtatttcagaatgaaggcaaagtttctctataaattgcttcaacagtgc
agaaaaccaaaaacatcagtagcctcttcctcaacatcagtagattactcctcatcatcc
tcaagtggagttgtaatttgttgtaacacaatatgtgtttatgcttttgataaacatgac
atgtaaagcactcataactggaaaatgttctttg----tcattaggaccacaagttattt
aaaattttgctttatgcatgaatgagagcagtgtgctggattaacttgattattgtgatt
atcccaagagcatgtagagaaacaaaaaacaaggttgatcactttggtaactggagtaga
tccaggcttgtcaccgtccaccgttcattcaaaacattccactgcagaaacatcaaggtg
atcttctaataagatggatatgccaaaaatgtattttcgtccacatcattagcccggcca
atcacaatcccatcaactctgaagactgccgtgactcgtcttgttaacacagttgtccag
ttggtggcctcctcctgcacttgaactgttggatgtggtgaagatggttcactgt-aatg
acaaagcaataattacattaatatcagtcactctataactgatgaagagaaaatcaacat
gcatagaaagtaaaataattaatattcactgatt-----aaaaaaaaaaagtatcacaga
ttaaaagactaatataaatttcattcattcattcaatttcttttcggcttagtcccttta
ttaatctggggtcgccacagtggaatgaaccaccaacttatccagcatatgttttatgca
gcagatgcccttccagctgcaacccagtattacgaaacatccagacacacttattcac-c
acacatttacacactacagacaaataagcttaccaaattcagctatagcgcatgtctttg
gacttgtggggaaaccggagcacttggaggaaaccctcacgaacactgtaagaatatgca
aactcctcacacaaatgccaactgacccagctgaggctcgaaccagcgaccttcttgctg
taaggtgacagcactacccactgcgtcatcctaatataaagaatatcaagaattataaaa
tgcatttatcacagcatatactaaacagaaaacaacatacgcaccggagcacaacgaaat
gttgaagtgtctcgcttaacaaggctggcaacatgagaagtgctgctgtaaaatcaattc
ctggaacataagatgtggcatacaaacaaatatgaaggaatccatacaaagctagaattt
aataatattaatcaagtggagaaagtttagaaagagcaccttagagtcaggaccatagca
ttcttcagttgatctctcatctttcgatgaaaacctagaaaataattttaaacacgtggg
tgtacatttattgttgtttgtaagtaaaaacctacaaatttaaaatagtatgtaagccat
taaaaccatgg--tatagataatgagacatacttacatcttgtaactgagccatgctttc
atatgacatgccttcattggtctgatgctgttaggctgcattctgttgttcaatcttgtc
ctgaaatacaattgaaaacttcataaacttctggaaagcaataagataaagcaataacta
tttacttattttgagatattaataaaataggtaaaatagctcaaggtaagttaccagttt
cagaacagataagacaaattattacattaaagaacaaagtataatttaaaacgtcgattt
atacaacgtggtatgttaataattctacattaacataagtataacgttaaacgatattaa
agcaccaacaattctggacatgagagtttgtggacactcctcaacattaatataacttag
acactgaaacgaagataagtacaagcatacacacgccacgtttgtaactagccacgttta
cataatcagtcgcattgccggtgacaaaattgtgattttgcttcacaaaatggcggtg--
-----tataaccgtctacaattacatttcctcggtcaaccgtggctag-aaaatggcctc
aaaatataaaacattatcgataattacaaatttccagtattaataacaaaaggttttata
tcaaggtatatgaagactttagtcgcgccagctccgggccacaccgcacattac------
-tcacggcccgattccggtgcacggttacggcagcgtcggctcgcttctgccgccgcatc
tggcccgagtaacgatacagcagacggactcgggcaggcgagaatctagccgcaactggc
ccgagtgtattttgctatctgggttgcgattatattgcgccgtggcaacacttattaata
aagcag-----ttatgtaagatataaggcgcgaatacgtaacgtaagcgataaagggagc
ttttacaccgagaaaactaacagcatataatactcaccttatataaagttatgtccctcg
gtgacttcgatatcatattgtattaacttctttaataagctgcag-catcttagcaaact
ccatcctacaggccaacgtaacgttacaacagccagcccggagcacttaaagcgggggaa
agccgagacccgagagtcagacaaaatcaacagaacacggcttcacatgtaaaaatgaga
ctgaaaatacatctttaatacattcttacctgaaaaatgtggactcgaaaatagactttt
ctttgaaaagcgtgcgaagttctttgtaagcagccagcatactcga-ccgaccgcctcag
taacaaacac--tactataacgtctcaacaagccaaa-t--tcttaaagagacagcaaca
tcaccacctgtatgaagatgctgtcactctgcatggttctttattctacatccc--ata-
tactatagggtcttaaaca----gtt-agcaaagaccagtatttacg-tt-tt-ttatg-
a-tt--a---aaa-ttacattcaattataaattaaattattaacgat-tttgag-a-ttt
tttt-atttaaatacatgaa---aa-aaatttaattatt--a-aa-atat------ttaa
ttcaatcattatttattt---------------atttattatatttataaattatgtatt
ttagtattaatgtt---tag---tat--taatgcatttaaattagtgttata--ta-gtg
tcttgatcttatcatgagctgagggtgcaattttgttc--ctata-gg-gaaacaaa--a
t-ata-taattgtacctttaaagg---ttccaaattggtcctttacggtacaa-ttttgt
atccaaatgtgctataaaaggtacaaaaatgtaccttttaaacctaaatctggacatttg
tacctttatagcccatttgagtaca--aaattgtaccct-acgg---accaatatgggac
ctttaa-----------ag-gtacaattttatattttgttccctctaggaacaaaattgt
acc---ttcactgtacc-tttttttctgagagtg--------------------------
------------------------------------------------------------
--
>Mariner-N2_DR|46331
------------------------------------------------------------
------------------------------------------------------------
------------------------------------------------------------
---------------------------ca-------------------------------
-ctggggtggtaccctaaaaggtacaattttgt-----acctctttttaggggta-----
-------------------------------caaa-a---t-----t-gtacctt-----
------atacatt-t----gtaacc-taaaggaacaaaattgtagacactaaaaagataa
aataat-gtc-------tt-attatatagcattttcagcaaactggcccatgcattttga
tcatttgatgactgcatgcccaaattaataaatacaatactttg----------------
------------------------------------------------------------
--------------------------catttaaaatagtaaaaaaaagaactttagataa
caagtaagaaatgttcactcactg--cagtaaatagt-----c-taatacaaagaccaca
agaatagtgtttaagatttat---------------------------------------
------------------------------------------------------------
------------------------------------------------------------
------------------------------------------------------------
------------------------------------------------------------
------------------------------------------------------------
------------------------------------------------------------
------------------------------------------------------------
------------------------------------------------------------
------------------------------------------------------------
------------------------------------------------------------
------------------------------------------------------------
------------------------------------------------------------
------------------------------------------------------------
------------------------------------------------------------
------------------------------------------------------------
------------------------------------------------------------
------------------------------------------------------------
------------------------------------------------------------
------------------------------------------------------------
------------------------------------------------------------
------------------------------------------------------------
------------------------------------------------------------
------------------------------------------------------------
------------------------------------------------------------
------------------------------------------------------------
------------------------------------------------------------
------------------------------------------------------------
------------------------------------------------------------
------------------------------------------------------------
------------------------------------------------------------
------------------------------------------------------------
------------------------------------------------------------
------------------------------------------------------------
------------------------------------------------------------
------------------------------------------------------------
------------------------------------------------------------
------------------------------------------------------------
------------------------------------------------------------
------------------------------------------------------------
------------------------------------------------------------
------------------------------------------------------------
------------------------------------------------------------
------------------------------------------------------------
------------------------------------------------------------
------------------------------------------------------------
------------------------------------------------------------
------------------------------------------------------------
------------------------------------------------------------
------------------------------------------------------------
------------------------------------------------------------
------------------------------------------------------------
------------------------------------------------------------
------------------------------------------------------------
------------------------------------------------------------
------------------------------------------------------------
------------------------------------------------------------
------------------------------------------------------------
------------------------------------------------------------
------------------------------------------------------------
------------------------------------------------------------
------------------------------------------------------------
------------------------------------------------------------
--
>Mariner-N2_DR|46332
------------------------------------------------------------
------------------------------------------------------------
--------atta---------aaaagtt--------attaaaagaaagaag---------
------------------------------------------------------------
---------------agtagtaaaacgtgtcaa------------ttt---------t--
-agtatt--------ta------t--tt------a-t---t-----t--t-ct-t-tt-c
---g--gg----t-t--a-gt-ctc-t---------------------------------
---t-t-a--tt-------aatca-g-gg--------g-----t--c-----------c-
-cc----------aca--------------------------------------------
--------------gcgg------------------------------------------
---------------------------------------aa-----------t--g----
-----aa-----------------------------------------------------
------------------------------------------------------------
------------------------------------------------------------
------------------------------------------------------------
------------------------------------------------------------
------------------------------------------------------------
------------------------------------------------------------
------------------------------------------------------------
------------------------------------------------------------
------------------------------------------------------------
------------------------------------------------------------
------------------------------------------------------------
------------------------------------------------------------
------------------------------------------------------------
------------------------------------------------------------
------------------------------------------------------c-----
------------------------------------------------------------
------------------------------------------------------------
------------------------------------------------------------
------------------------------------------------------------
------------------------------------------------------------
------------------------------------------------------------
------------------------------------------------------------
------------------------------------------------------------
------------------------------------------------------------
------------------------------------------------------------
------------------------------------------------------------
------------------------------------------------------------
------------------------------------------------------------
------------------------------------------------------------
------------------------------------------------------------
------------------------------------------------------------
------------------------------------------------------------
------------------------------------------------------------
------------------------------------------------------------
------------------------------------------------------------
------------------------------------------------------------
------------------------------------------------------------
------------------------------------------------------------
------------------------------------------------------------
------------------------------------------------------------
------------------------------------------------------------
------------------------------------------------------------
------------------------------------------------------------
------------------------------------------------------------
------------------------------------------------------------
------------------------------------------------------------
------------------------------------------------------------
------------------------------------------------------------
------------------------------------------------------------
-------------------------c-----acc-actt---------------------
------------------------------------t-----gt-c-------------a
------ag---------ca-----t------a----------t---g--t-tt-t-----
a--cgca-gtgga--tgc---------------------------cc-ttccagc-----
------------tgc---aatcc-------------------------------------
------------------------------------------------------------
------------------------------------------------------------
------------------------------------------------------------
------------------------------------------------------------
------------------------------------------------------------
------------------------------------------------------------
------------------------------------------------------------
------------------------------------------------------------
------------------------------------------------------------
--
>Mariner-N2_DR|46333
gtttagc--------------aaaaaataaaa----------------------------
----------------------------------------------agcatta-------
----acaacaat---------agaagt---------gt----------------------
-----------aatataaaactataatgacat----------------------------
----------------------------tttta--------------t---------c--
-a---tt--------ta------t--tc------a-t---t-----t--tctt-t-t--t
---g--gc----t-t--a-gt-ctt-t---------------------------------
---t-t-a--tt-------aatcg-g-gg--------g-----t--c-----------g-
-cc----------aca--------------------------------------------
--------------gccg------------------------------------------
---------------------------------------aa-----------t--t----
-----aa-----------------------------------------------------
------------------------------------------------------------
------------------------------------------------------------
------------------------------------------------------------
------------------------------------------------------------
------------------------------------------------------------
------------------------------------------------------------
------------------------------------------------------------
------------------------------------------------------------
------------------------------------------------------------
------------------------------------------------------------
------------------------------------------------------------
------------------------------------------------------------
------------------------------------------------------------
------------------------------------------------------------
------------------------------------------------------a-----
------------------------------------------------------------
------------------------------------------------------------
------------------------------------------------------------
------------------------------------------------------------
------------------------------------------------------------
------------------------------------------------------------
------------------------------------------------------------
------------------------------------------------------------
------------------------------------------------------------
------------------------------------------------------------
------------------------------------------------------------
------------------------------------------------------------
------------------------------------------------------------
------------------------------------------------------------
------------------------------------------------------------
------------------------------------------------------------
------------------------------------------------------------
------------------------------------------------------------
------------------------------------------------------------
------------------------------------------------------------
------------------------------------------------------------
------------------------------------------------------------
------------------------------------------------------------
------------------------------------------------------------
------------------------------------------------------------
------------------------------------------------------------
------------------------------------------------------------
------------------------------------------------------------
------------------------------------------------------------
------------------------------------------------------------
------------------------------------------------------------
------------------------------------------------------------
------------------------------------------------------------
------------------------------------------------------------
-------------------------t-----atc-aact---------------------
------------------------------------t-----at-c-------------c
------ag---------ca-----t------a----------t---g--t-tt-t-----
a--caca-gtgaa--tgc---------------------------cc-ttccagc-----
------------tgc---aaccca----------tcactggg-aa-acatcc-------a
t---c-c---a--cact----catt-----------c---aca--c-----acataca--
ctacagacaa--tt---tagcc-taccc-aattcac-----------ctgtac-cgcaag
tc----ttt-------------gg--------------ac-tgt--gg-tgaa-a-actg
-ga-gc--a-----ccc--gga-ggaa-acc---------c--------ac-gc------
----aaac-----acgg--gg-aga--a------catgcaaac-----tc----------
------------c-a------caca-gaaac---gcc---aa--ctgacccagtcgagg-
ctcaaa--------cta-gtg-ac--tt-----actt----gctgt--------------
------------------------------------------------------------
------------------------------------------------------------
--
>Mariner-N2_DR|46334
------------------------------------------------------------
---------------------------------------------------cactctcag
----aaaaaaa-----ggtacaaaattgtaccttttagggtacaaatggc----------
-----------------------ccgtca-------------------------------
-ctggggtggtacccttaagggtacaaatttgt-----acctctatttaaaggta--caa
-a--att----g---tt--cc--t--tc---taca-t---t-----t-gtaccct-tt--
-aagggacaattt-t----gtaccc-c-------------------caccgaaggtacaa
aaatgt-acctt--tttac-attatatagcattttcagggtactgacccaggcattttga
tcctttggtgactgcatgcacaaataaataaataaaatattttggttcgcagatgtccat
ttttatttattaatgtagaaatatttcattacaactcacaactgaatgtgtcaagaaata
aaattacacagtaaatataaagcagacatgtaaaacagtaataagaacaa-tttagaaaa
caaataaaaattgttcactcactgtacagtatataatctacccttaatacaaagaccaca
agaatactgtttaagatttataaacacattacacaggctacatcaagtacttcactttat
aaagtccaaagtatttgtctttggtcagaatactcagtcataataaatagtttgtcatca
aaattttctctgtatttcagaatgaaggcaatgtttctctataaattgcttcaacagtgc
agaaaaccaaatacatcagtagcctcttcctcaacaccagtagattactcctcatcatcc
tcaagtggagttgtaatttgttgtaacacaatatgtgtttatgcttttgataaacatgac
atgtaaagcactcatatctggaaaatgttctttgatagtcattaggaccacaagttattt
aaaaatttgctttatgcatgaatgagagcagtgtgctggattaacttgatgattgtgatt
atcccaagagcatgtagagaaacaaaaaacaaggttgatcactctggtaactggagtaga
tcgaggcttgtcaccgtccaccgttcattcaaaacattctactgcagaaacatcaaggtg
atcttctaataagatggatatgtcaaaaatgtatattcatccacatcattagcccggcca
atctcaatcccatcaactctgaagactgccgagactcgtcttgttaacacagttgtccag
tcggtggtgtcctcctgtacttgaactgttggatgtggtgaagatggttcactgtaaatg
acaaagcaataattacattaatatcagtcactctatcactgatgaagagaaaatcaacat
gcatagaaagtaaaataattaatattcacagattt----aaaaaaaaaaagtatcacaga
ttaaaagactaatataaatttcattcattcattcaatttcttttcggcttagtcccttta
ttaatctggggtcaccacagtggaatgaaccaccaacttatccagcatatgttttatgca
gcagatgcccttccagctgcaacccagtattacgaaacatccagacacacttattcacac
acacatttatacactacagacaaataagcttaccaaattcagctatagcgcatgtctttg
gacttgtggggaaaccggagcacttggaggaaaccctcacgaacactggaagaatatgca
aactcctcacacaaatgccaactgacccagccgaggctcgaaccagcgaccttcttgctg
taaggtgacaggactacccactgcgtcatcctaatataaagaatatcaagaattataaaa
tgcatttataacagcatatactaaacagaaaacaacatacgcaccggagcacaacgaaat
gttgaagtgtctcgcttaacaaggctggcaacatgagaagtgctgctgtaaaatcaattc
ctggaacataagatgtggcatacaaacaaatatgaaggaatccatacaaagctagaattt
aataatattaatcaagtggagaaagtttagaaagagtaccttagagtcaggtccatagca
ttcttcagttgatctctcatctttcgatgaaaacctagaaaataattttaaacacgtggg
tgtacatttattgttgtttgtaagtaaaaacctacaaatttaaaatagtatgtaagccat
taaaaccatgg--tatagataatgagacatacttacatcttgtaactgagccatgctttc
atatgacatgcctttattgctctgatgctgttaggctgcattatgttgttcaatcttgtc
ctgaaagacaattggaaacttcaaaaacttctggaaagcaataagataaagcaataacta
tttatttat---------------------------------------------------
-----------------agtattctatt--------------------------------
-----------------------------tatatataagtataacgttaaacgatagtaa
agcaccaacaattctggacatgagagtttgtggacactcctcaacattaatgtaacttag
acactgaaacgaagatatgtacaagcatacacacgccacgtttgtaactagccacgttta
cataatcagtcgctttgccggtgacaaaattgtgatttttcttcacaaaatggcggtg--
---tatataaccgtctaaaattacatttccgcggtcaaccgtggctag-aaaatggcctc
aaaatataaaacattatcgataattacaaa-ttccagtatttataacaaaaggttttata
tcaaggtatatgaagacttcagtcgcgccagctccgggccacaccgcacattac------
-tcacggcccgattccggtgcacggttacggcagcgtcggctcgcttctgccgccgcatc
tggcccgagtaacgatacagcagacggactcgggcaggcgagaatctagccgcaactggc
ccaagtgtattttgctatctgggttgcgattatattccgccgtggcaacttttattaata
aagcagtaacgtaacgtaagatataaggcgcgaatacgtaacataggcgataaagggaac
ttttacaccgagaaaactaacagcatatagtacttaccttctataacgttatgtccctcg
gtgacttcgatatcacattgtattaacttctttaataagctgcagacatcttagc--act
acatcctgcaggccaacgta------caccagccagcccggagcac--aaagcgggggaa
agccgagaccagagagtcagacaaaatcaacagaacacggcttcacatgtaaaaatgaga
cagaaaatatatctttaatacattcttacctgaaaagtgtggactccaaaatagactttt
ctttgaaaagcgtgcgaagttctgtgtaaacagccagcatactcga-ccgaccgcctcag
taacaaacac--tactataacgtctcaacaagccaaa-t--tcttaaagagacagcaaca
tcaccacctgtatgaagatgctgtcactctgcatggttctt-attctacatcccatata-
tactatagggacttaaaca----gta-agcaaagaccagtatttacg-tt-tt-taatg-
a-tt--a---aaa-ttacatttaattataaattaaattattaacatt-tttgag-aaaaa
atttaatttaaatacatgaa---aa-aaaattaattatt--a-aa-atat------ttaa
ttcaatca--atttattt---------------atttattatatttttaaattatgtatt
ttagtattaatgtt---tag---tat--taatacatttaaaatagttttata--ta-gtg
tcttgatcttatcatgagctgagggtacaattttgttc--ctata-gg-gaaacaaa--a
t-ata-taattgtacctttaaagg---tgccaaattggtcctttacggtacaa-ttttgt
atccaaatgtgctataaaaggtacaaaaatgtaccttttaaacctaaatctggacatttg
tacctttatagcccatttgggtaca--aaattgtaccct-aagg---accaatatgggac
ctttaa-----------ag-gtacaattatatattttgttccctctaggaacaaaattgt
acc---ctcattgtacc-tttttttctgagagtg--------------------------
------------------------------------------------------------
--
>Mariner-N2_DR|46335
------------------------------------------------------------
------------------------------------------------taaaa-------
----tatataat---------attt-----------aaag-aataa--------------
--------cataattagtaaaaatttttagtc-------------agattaagtacta--
----------------------tgtactttcat--------------t---------c--
-a---tt--------ca------t--tc------a-t---t-----t--tc-t-t-tt-c
---g--gc----t-t--a-gt-ccc-t---------------------------------
---t-t-a--tt-------aatcc-g-gg--------g-----t--c-----------g-
-cc----------aca--------------------------------------------
--------------gcgg------------------------------------------
---------------------------------------aa-----------t--g----
-----aa-----------------------------------------------------
------------------------------------------------------------
------------------------------------------------------------
------------------------------------------------------------
------------------------------------------------------------
------------------------------------------------------------
------------------------------------------------------------
------------------------------------------------------------
------------------------------------------------------------
------------------------------------------------------------
------------------------------------------------------------
------------------------------------------------------------
------------------------------------------------------------
------------------------------------------------------------
------------------------------------------------------------
------------------------------------------------------c-----
------------------------------------------------------------
------------------------------------------------------------
------------------------------------------------------------
------------------------------------------------------------
------------------------------------------------------------
------------------------------------------------------------
------------------------------------------------------------
------------------------------------------------------------
------------------------------------------------------------
------------------------------------------------------------
------------------------------------------------------------
------------------------------------------------------------
------------------------------------------------------------
------------------------------------------------------------
------------------------------------------------------------
------------------------------------------------------------
------------------------------------------------------------
------------------------------------------------------------
------------------------------------------------------------
------------------------------------------------------------
------------------------------------------------------------
------------------------------------------------------------
------------------------------------------------------------
------------------------------------------------------------
------------------------------------------------------------
------------------------------------------------------------
------------------------------------------------------------
------------------------------------------------------------
------------------------------------------------------------
------------------------------------------------------------
------------------------------------------------------------
------------------------------------------------------------
------------------------------------------------------------
------------------------------------------------------------
-------------------------c-----gcc-aact---------------------
------------------------------------t-----at-c-------------c
------ag---------ct------------a--------------g-tt-tt-t-----
a--cgca-gggga--tgc---------------------------cc-ttccagc-----
------------cgc---aaccca----------tctctggg-aa-acatcc-------a
c---a-c---a--caca--ttcaca-------cac-----aca--c-----tcataca--
ctatggacaa--tt---tagcc-taccc-aattcac-----------ctctac-cgcatg
tc----ttt-------------gg--------------ac-tgt--gg-ggga-a-gcca
-ga-gc--a-----ccc--gga-ggaa-acc---------c--------ac-gc------
----aaat-----gcag--gg-aga--a------catgcaaac-----tc----------
------------c-a------caca-gaaac---gcc---aa--ctg----agccgagg-
ctcgaaccagcaaccca-gcg-ac--ct-----tctt----gctgt-gaggcgaac--gt
gc-tacc-cactccgcca------------------------------------------
------------------------------------------------------------
--
>Mariner-N2_DR|46336
------------------------------------------------------------
------------------------------------------------------------
---------aag------------------------------------------------
-----------aaaaaatgtgcataaactaca----------------------------
--------------------------ggacaa--------------tggaaacat--c--
-a---tt--------ct------t--tc------a-t---------t--t-tc-c-tt-t
---g--gc----t-t--a-gt-ccc-t---------------------------------
---t-t-a--tt-------catca-g-cg--------g-----t--c-----------a-
-cc----------aca--------------------------------------------
--------------gcgg------------------------------------------
---------------------------------------ga-----------t--g----
-----aa-----------------------------------------------------
------------------------------------------------------------
------------------------------------------------------------
------------------------------------------------------------
------------------------------------------------------------
------------------------------------------------------------
------------------------------------------------------------
------------------------------------------------------------
------------------------------------------------------------
------------------------------------------------------------
------------------------------------------------------------
------------------------------------------------------------
------------------------------------------------------------
------------------------------------------------------------
------------------------------------------------------------
------------------------------------------------------c-----
------------------------------------------------------------
------------------------------------------------------------
------------------------------------------------------------
------------------------------------------------------------
------------------------------------------------------------
------------------------------------------------------------
------------------------------------------------------------
------------------------------------------------------------
------------------------------------------------------------
------------------------------------------------------------
------------------------------------------------------------
------------------------------------------------------------
------------------------------------------------------------
------------------------------------------------------------
------------------------------------------------------------
------------------------------------------------------------
------------------------------------------------------------
------------------------------------------------------------
------------------------------------------------------------
------------------------------------------------------------
------------------------------------------------------------
------------------------------------------------------------
------------------------------------------------------------
------------------------------------------------------------
------------------------------------------------------------
------------------------------------------------------------
------------------------------------------------------------
------------------------------------------------------------
------------------------------------------------------------
------------------------------------------------------------
------------------------------------------------------------
------------------------------------------------------------
------------------------------------------------------------
------------------------------------------------------------
-------------------------t-----gcc-aacc---------------------
------------------------------------t-----at-c-------------c
------ag---------ca-----a------a----------t---g--t-tt-t-----
a--caca-gcgga--tgc---------------------------cc-ttccagc-----
------------ttc---aactca----------gtactggg-aa-acatcc-------a
t---a-c---a--cact---------------tattc---aca--c-----acata----
------------------------------------------------------------
------------------------------------------------------------
------------------------------------------------------------
------------------------------------------------------------
------------------------------------------------------------
------------------------------------------------------------
------------------------------------------------------------
------------------------------------------------------------
--
>Mariner-N2_DR|46337
------------------------------------------------------------
------------------------------------------------------------
------------------------------------------------------------
------------------------------------------------------------
----------------------------ttcat--------------t---------c--
-a---tt--------ca------t--tc------a-a---t---------ttc-c-tt-c
---a--gt----t-t--a-gt-cct-t---------------------------------
---t-t-c--tt--------atca-g-ag--------g-----t--c-----------g-
-ca----------aga--------------------------------------------
--------------gctg------------------------------------------
---------------------------------------aa-----------t--g----
-----a------------------------------------------------------
------------------------------------------------------------
------------------------------------------------------------
------------------------------------------------------------
------------------------------------------------------------
------------------------------------------------------------
------------------------------------------------------------
------------------------------------------------------------
------------------------------------------------------------
------------------------------------------------------------
------------------------------------------------------------
------------------------------------------------------------
------------------------------------------------------------
------------------------------------------------------------
------------------------------------------------------------
------------------------------------------------------------
------------------------------------------------------------
------------------------------------------------------------
------------------------------------------------------------
------------------------------------------------------------
------------------------------------------------------------
------------------------------------------------------------
------------------------------------------------------------
------------------------------------------------------------
------------------------------------------------------------
------------------------------------------------------------
------------------------------------------------------------
------------------------------------------------------------
------------------------------------------------------------
------------------------------------------------------------
------------------------------------------------------------
------------------------------------------------------------
------------------------------------------------------------
------------------------------------------------------------
------------------------------------------------------------
------------------------------------------------------------
------------------------------------------------------------
------------------------------------------------------------
------------------------------------------------------------
------------------------------------------------------------
------------------------------------------------------------
------------------------------------------------------------
------------------------------------------------------------
------------------------------------------------------------
------------------------------------------------------------
------------------------------------------------------------
------------------------------------------------------------
------------------------------------------------------------
------------------------------------------------------------
------------------------------------------------------------
-------------------------------acc-aact---------------------
------------------------------------t-----ct-g-------------g
-----------------ca-----t------a----------t---g--g-tt-t-----
a--tgca-gtgaa--tgc---------------------------cc-ttccaat-----
------------caa---aaccaa----------ttactggg-aa-acacct-------a
t---t-c---a--ctct--catgttca-----cacac---aca--c-----tcataca--
ctacggccaa--tt---tagtt-tattc-agtacac-----------ctgtag-cgcatg
tc----ttc-------------gg--------------ac-tgt--gg-ggta-a-accg
-ga-gc--a-----ccc--gga-ggaa-acc---------c--------at-gt------
----gaac-----acag--gg-aga--t------catgcaaac-----tc----------
------------c-c------caga-gagat---gcc---aa--ctggcaaggcaagga-
atcaaa--------cca-gtg-ac--ct-----tctt----gctgt-gaggcgaca--ac
gc-taag-cactgtgccacc----------------------------------------
ataccacccatgtaaattt-ta-----atttatattttcacacagaactgccaactggca
ca
>Mariner-N2_DR|46338
------------------------------------------------------------
------------------------------------------------------------
--------aaaa---------atggtgt--------aac---------------------
----------------aaaccacaacaccacta--cgaat--------------------
----------------------------------------------ta--------ac--
-a---tt--------ca------t--tc-------gt---tca---t--t-ca-catt-c
ttca--gc----t-t-ta-gtt----c---------------------------------
---c-tga--tt-------tgtca-g-gg--------t-----t--c-----------g-
-cc----------gta--------------------------------------------
--------------gcgg------------------------------------------
---------------------------------------aa-----------t--g----
-----aa-----------------------------------------------------
------------------------------------------------------------
------------------------------------------------------------
------------------------------------------------------------
------------------------------------------------------------
------------------------------------------------------------
------------------------------------------------------------
------------------------------------------------------------
------------------------------------------------------------
------------------------------------------------------------
------------------------------------------------------------
------------------------------------------------------------
------------------------------------------------------------
------------------------------------------------------------
------------------------------------------------------------
------------------------------------------------------c-----
------------------------------------------------------------
------------------------------------------------------------
------------------------------------------------------------
------------------------------------------------------------
------------------------------------------------------------
------------------------------------------------------------
------------------------------------------------------------
------------------------------------------------------------
------------------------------------------------------------
------------------------------------------------------------
------------------------------------------------------------
------------------------------------------------------------
------------------------------------------------------------
------------------------------------------------------------
------------------------------------------------------------
------------------------------------------------------------
------------------------------------------------------------
------------------------------------------------------------
------------------------------------------------------------
------------------------------------------------------------
------------------------------------------------------------
------------------------------------------------------------
------------------------------------------------------------
------------------------------------------------------------
------------------------------------------------------------
------------------------------------------------------------
------------------------------------------------------------
------------------------------------------------------------
------------------------------------------------------------
------------------------------------------------------------
------------------------------------------------------------
------------------------------------------------------------
------------------------------------------------------------
------------------------------------------------------------
-------------------------c-----a----------------------------
------------------------------------------------------------
------------------------------------------------------------
------------------------------------------------------------
------------------------------------------------------------
------------------------------------------------------------
------------------------------------------------------------
------------------------------------------------------------
------------------------------------------------------------
------------------------------------------------------------
------------------------------------------------------------
------------------------------------------------------------
------------------------------------------------------------
------------------------------------------------------------
--
>Mariner-N2_DR|46339
------------------------------------------------------------
------------------------------------------------------------
------------------------------------------------------------
------------------------------------------------------------
------------------------------------------------------------
------------------------------------------------------------
------------------------------------------------------------
------------------------------------------------------------
------------------------------------------------------------
------------------------------------------------------------
------------------------------------------------------------
------------------------------------------------------------
------------------------------------------------------------
------------------------------------------------------------
------------------------------------------------------------
------------------------------------------------------------
------------------------------------------------------------
------------------------------------------------------------
------------------------------------------------------------
------------------------------------------------------------
------------------------------------------------------------
------------------------------------------------------------
------------------------------------------------------------
------------------------------------------------------------
------------------------------------------------------------
------------------------------------------------------------
------------------------------------------------------------
------------------------------------------------------------
------------------------------------------------------------
------------------------------------------------------------
------------------------------------------------------------
------------------------------------------------------------
------------------------------------------------------------
------------------------------------------------------------
------------------------------------------------------------
------------------------------------------------------------
------------------------------------------------------------
------------------------------------------------------------
------------------------------------------------------------
------------------------------------------------------------
------------------------------------------------------------
------------------------------------------------------------
------------------------------------------------------------
------------------------------------------------------------
------------------------------------------------------------
------------------------------------------------------------
------------------------------------------------------------
------------------------------------------------------------
------------------------------------------------------------
------------------------------------------------------------
------------------------------------------------------------
------------------------------------------------------------
------------------------------------------------------------
------------------------------------------------------------
------------------------------------------------------------
------------------------------------------------------------
------------------------------------------------------------
------------------------------------------------------------
------------------------------------------------------------
------------------------------------------------------------
------------------------------------------------------------
------------------------------------------------------------
------------------------------------------------------------
------------------------------------------------------------
------------------------------------------------------------
------------------------------------------------------------
----------------------------------------atatttttaacttatgtatt
tttgaattaaattt---tag---tat--taataaatttaaattagtgttata--tg-gtg
tctttatcttaacatgagctaagggtacaattttgttt--ctata-gg-aaaacaaa--a
t-gta-tttttgtatctttaaagg---tgctaaattggtcctttagggtacaa-ttttgt
acccaaatgtgcttt-------acaaaaatgtccctttcaaaactaaatctaaacgtttc
tatgtctatagccca-ttgggtaca--aaagtgtatcct-aagg---accagtttgggac
cattaa-----------at-gtacaattatatattttgttccctctaggaacaaaattgt
acc---ctcactgtacc-tttttttctgacagtg--------------------------
------------------------------------------------------------
--
>Mariner-N2_DR|46340
------------------------------------------------------------
---------------------------------------------------cactctcag
----aaaaaaa-----ggtacaaaattgtaccttttagggtacaaatggc----------
-----------------------ccgtca-------------------------------
-ctggggtggtacccttaagggtacaaatttgt-----acctctatttaaaggta--caa
-a--att----g---ta--cc--t--tc---tata-t---t-----t-gtaccct-tt--
-aaaggacaattt-t----gtaccc-ta----------------gacactgaaggtacaa
aaatgt-acctt--tttat-attatatagtattttcagggtactgacccaggcattttga
tcctttggtgactgcatgcacaaataaataaataaaatattttggttcacagatgtccat
ttttatttattaatgtagaaatatttcattacaactcacaactgaatgtgttaagaaata
aaattacacagcaagtataaagcagacatgtaaaacagtaaaaataacaa-tttagataa
-gaataaaaac------------------taaataatctacacttaatacaaagaccaca
agaaaactgtttaagatttataaacacattacacaggctacatcaagtactgcactttat
aaagtccaaag-------------------------------------------------
------------------------------------------------------------
------------------------------------------------------------
------------------------------------------------------------
------------------------------------------------------------
------------------------------------------------------------
------------------------------------------------------------
------------------------------------------------------------
------------------------------------------------------------
------------------------------------------------------------
------------------------------------------------------------
------------------------------------------------------------
------------------------------------------------------------
------------------------------------------------------------
------------------------------------------------------------
------------------------------------------------------------
------------------------------------------------------------
------------------------------------------------------------
------------------------------------------------------------
------------------------------------------------------------
------------------------------------------------------------
------------------------------------------------------------
------------------------------------------------------------
------------------------------------------------------------
------------------------------------------------------------
------------------------------------------------------------
------------------------------------------------------------
------------------------------------------------------------
------------------------------------------------------------
------------------------------------------------------------
------------------------------------------------------------
------------------------------------------------------------
------------------------------------------------------------
------------------------------------------------------------
------------------------------------------------------------
------------------------------------------------------------
------------------------------------------------------------
------------------------------------------------------------
------------------------------------------------------------
------------------------------------------------------------
------------------------------------------------------------
------------------------------------------------------------
------------------------------------------------------------
------------------------------------------------------------
------------------------------------------------------------
------------------------------------------------------------
------------------------------------------------------------
------------------------------------------------------------
------------------------------------------------------------
------------------------------------------------------------
------------------------------------------------------------
------------------------------------------------------------
------------------------------------------------------------
------------------------------------------------------------
------------------------------------------------------------
------------------------------------------------------------
------------------------------------------------------------
------------------------------------------------------------
------------------------------------------------------------
------------------------------------------------------------
------------------------------------------------------------
------------------------------------------------------------
--
>Mariner-N2_DR|46341
------------------------------------------------------------
------------------------------------------------------------
------------------------------------------------------------
------------------------------------------------------------
------------------------------------------------------------
------------------------------------------------------------
------------------------------------------------------------
------------------------------------------------------------
------------------------------------------------------------
------------------------------------------------------------
------------------------------------------------------------
------------------------------------------------------------
------------------------------------------------------------
---gtccaaagtatttgtctt-------------ttgtcataataaataatttgtcatca
acattttctctgaatttcagaatgaaggcaaactttctctataaattgctccaacagtgc
agaaaatcaaatacatcagtagcctcttcctcaacatcagtagattactcctcatcatcc
tcaagtggagttgtaatttgtggtaacacaatatgtgtttatgcttttcataaacatgac
atgtaaagcactcatatctggaaaatgttctttgatagtcattaggaccacaagttattt
aaaaatttgctttatgcatgaatgatagcagtgtgctggattaacttgatgattgtgatt
atcccaagagcatgtagataaacaaaaaacaaggttgatcactctggtaactggagtaga
ttgaggctcgt-accgtccactgttcattcaaaacattccactgcagaaacatcaaggtg
ttcttctaataagatggatatgtcaaaaatgtatattcgtccacatcattagcccggcca
atcgcaatcccatcaactctgaagactgccgtgactcgtcttgttaacacagttgtccag
tcggtggcctcctcctgtacttgaactgttggatgtggtgaagatggttcactgtaaatg
acaaagcaataattacattaatatcagtcactctatcactgatgaagagaaaatcaacat
gcatagaaagttaaataattaatattcactgatt-----aaaaaaaaaaagtatcacaga
ttaaaagactaatataaatttcattcattcattcaatttcttttcggcttagtcccttta
ttaatctggggttgccacagtggaatgaaccaccaacttatccagcatatgttttatgca
gcagatgcccttctagctgcaacccagtattacgaaacatccagacacacttattcacac
acacatttatacactacagacaaataagcttaccaaattcagctatagcgcatgtcttta
tacttgtggggaaaccggagcacttggaggaaaccttcacgaacactggaagaatatgca
aactccttacacaaataccaactgacccagccgaggcttgaaccagcgaccttcttgctg
taaggtgacagcactacccactgcgtcatcctaatataaagaatatcaagcattataaaa
tgcatttatcacagcatatactaaacagaaaacaacatacgcaccggagcacaacgaaat
gttgaagtgtctcgcttaacaaggctggcaacatgagaagtgctgctgtaaaatcaattc
ctggaacataagatgtggcatacaaacaaatatgaatgaatccatccaaagctagaattt
aataatattaatgaagtggagaaagtttagaaagagtaccttagagtcaggtccatagca
ttcttcagttgatctcttatctttcgatgaaaacctagaaaataattttaaacatgtggg
tgtacatttattgttgtttgtaagtaaaaacctacaaatttaaaatagtatgtaagccat
taaaaccatgg--tagagataatgagacatacttacatcttgtaactgagccatgctttc
ttatgacatgccttcattggtctgatgctgttaggctgcattctgttgttcaatcttgtc
ctgaaagacaattggaaacttcaaaaacttctggaaagcaataagataaagcaataacta
tttatttattttgagatattaataaaataggtaaaatagctcaagg-----taccagttt
cagaacagatgagacaaattattacattaaaaaacaaagtacaacttaaaacgtagattt
atacaacatggtatgttaataattctacattaacataagtattacgttaaacgatagtaa
agcaccatcaattctggacatgagagtttgtggacactcctcaacattaatgtaacttag
acaatgaaacgaagataatt-cgaaga---------------------taattatgaaga
cataatcagtcgctttgtcggtgacaaaattgtgatttttcttcacaaaatggcggtgta
acttatataaccgtctaaaattacatttcagcggtcaaatgtggctagaaaaatggcctc
aaaatataaaacattatcgataattacaaatttccagtattaataacaaaaggttttata
tcaaggtatatgaagactttagtcgcgcgagctccggggaacaccgcacattactcacgg
gtcacggcccgattccggtgcacggatacggcagcgtcggctcgcttctgccgccgcaac
tggcctgag---------------------------------------------------
-----tgtcttttgctatttgggttgcgattatattccgtcgtggcaacacttaataata
aagcagtaacgtaacgtaagatataaggcacgaatacgtaacgtaggcgataaagggaac
ttttacaccgagaaaactaacagcatatagtactcaccgtctataacattatgtccctcg
gtgacttcgataacacattgtattaacttctttaataagctgcagacatcttagcaaact
ccatcctgcaggc--------------------cagcccggagcacttaaagcgggggaa
agccgagaccctagagtcagacaaaatcaacagaacacggcttcacatgtaaaaatgaga
ctgaaaatatatctttaatacattcttacctgaaaagtgtggactccaaaatagactttt
ctttgaaaagcgtgcgaagttctgtgtaaacagccagcatactcga-tggaccgcctcag
taacaaacac--tactataacgtctcaacaagccaaa-t--ttttaaagagacagcaaca
tcaccacctgtatgaagatgctgtcactctgcatggttctt-attctacatcctata---
aactatagggtcttaaaca----gta-agcaaagaccagtatttacg-tt-tt-taatt-
a-tt--a---aaa-ttacattcaattataaattaaattattaacatt-tttgag-aaaaa
atgtaatttaaatacatgaa---aa-aaaattaattatt--a-aa-atat------ttaa
ttcaatca--atttattt---------------atttattatatttttaaattatgtatt
ttagtattaatgtt---tag---tat--taatacatttaaattagtgttata--ta-gtg
tcttgatcttatcatgagctaagggtacaattttgttc--ctata-gg-gaaacaaa--a
t-ata-taattgtacctttaaagg---tgccaaattggtcctttacggtacaa-ttttgt
atccaaatgtgctataaaaggtacaaaaatgtacctttcaaacctaactctggacatttg
tacctttatagcccatttgggtaca--aaattgtaccct-aagg---accaatatggaac
ctttaa-----------ag-gtacaattttatattttgttccctctaggaacaaaattgt
acc---ctcattgtatc--ttttttctgagagtg--------------------------
------------------------------------------------------------
--
>Mariner-N2_DR|46342
------------------------------------------------------------
------------------------------------------------------------
------------------------------------------------------------
------------------------------------------------------------
------------------------------------------------------------
------------------------------------------------------------
------------------------------------------------------------
------------------------------------------------------------
--t----------aca--------------------------------------------
--------------ggtg------------------------------------------
---------------------------------------aa-----------t--a----
-----g------------------------------------------------------
------------------------------------------------------------
------------------------------------------------------------
------------------------------------------------------------
------------------------------------------------------------
------------------------------------------------------------
------------------------------------------------------------
------------------------------------------------------------
------------------------------------------------------------
------------------------------------------------------------
------------------------------------------------------------
------------------------------------------------------------
------------------------------------------------------------
------------------------------------------------------------
------------------------------------------------------------
------------------------------------------------------------
------------------------------------------------------------
------------------------------------------------------------
------------------------------------------------------------
------------------------------------------------------------
------------------------------------------------------------
------------------------------------------------------------
------------------------------------------------------------
------------------------------------------------------------
------------------------------------------------------------
------------------------------------------------------------
------------------------------------------------------------
------------------------------------------------------------
------------------------------------------------------------
------------------------------------------------------------
------------------------------------------------------------
------------------------------------------------------------
------------------------------------------------------------
------------------------------------------------------------
------------------------------------------------------------
------------------------------------------------------------
------------------------------------------------------------
------------------------------------------------------------
------------------------------------------------------------
------------------------------------------------------------
------------------------------------------------------------
------------------------------------------------------------
------------------------------------------------------------
------------------------------------------------------------
------------------------------------------------------------
------------------------------------------------------------
------------------------------------------------------------
------------------------------------------------------------
------------------------------------------------------------
------------------------------------------------------------
-------------------------------gct-aaat---------------------
------------------------------------t-----gt-c-------------c
------aa---------ag-----------------------------------------
------------------------------------------------------------
------------------------------------------------------------
------------------------------------------------------------
-----------------------------catttac-----------ctgtac-cacatg
tc-----tt-------------gg--------------ac-tgt--gg-ggga-a-accg
-ga-gc--a-----ccc--gga-ggaa-acc---------c--------ac-gc------
----gaac-----acag--gg-aga--a------catgcaaac-----tc----------
------------c-a------caca-gaaac---ggc---aa--ctg----agccgagg-
ctcaaaccagcgaacca-gca-ac--ct-----tttt----gctgt-gaggcgaca--gc
ac-tacc-tactgcgcca------------------------------------------
------------------------------------------------------------
--
>Mariner-N2_DR|46343
------------------------------------------------------------
------------------------------------------------------------
------------------------------------------------------------
------------------------------------------------------------
------------------------------------------------------------
-------------------------------taca-t---t-----t-gtaccat-tt--
-aagggacaattt-t----gtaccc-c-------------------caaggaaggtacga
aaatgt-acctt--cttat-attatatagcattttcagggtactgacccaggcattttga
tccttcggtgactacatgcac--------aaataaaatattttggttcgcagatgtccat
ttttatttagaaatgtaataatattttataacaactcacaaatgaatgtgtcaagtaata
aaattacacagcaagtataaagcagacatgtaaaacagtaaaaaaaacta-tttagataa
caaataaaaattgttcactcactgtacagtaaatcatctacacttaatacaaagaccaca
agaatactgtttaagatttataaacacattacacaggctacatcaagtcctgcactttat
aaagtccaaagtgtttgtctttagtcagaatactcagtcacattaaataatttgtcatca
acattttctctgtatttcagaacgaaggcaatgtttctctataaattgcatcaacagtgc
agaaaaccaaaaacattagtagcctcttcttcaacatcagtagattcttcctcaacttcc
tcaagaagagttgtaatttgttgta--acaata--tgtttatgcttttggtaaacatgac
atgtaaggcactcataactggaaaaagttctttgatagtcattagggccacaagttattt
aaaaatttgctttatgcatgaatgagagcagtgtgctggattaacttgatgattgtgatt
attccaagagcatttagagaaacaaaaaacaaggttgatccctctggtaactggagcggg
tcgaggcttgtcatcgtctacaggtcattcaaaacattccactgcagaaacatcaaggtg
ttcttcaaatgagatggat-----aaaaatgtatattcgtccacaccattaatccggcca
atcacaatgccatcaactctgaagactgccgtgactcatcttgtt---------gtccag
tcggtggtgtcctcctgtacttgaactgttggatgtggtgaagatgattcactgtaaata
acaaagcaataattacattaatatca------------ttgatgaagagaaaatcaacat
gcacagaatgtaa---aattaatatttaatgattta-------aaaaaaagtataacaga
taaaatgattaatataaaattcatttactcattaa---tttttttggcttagtcc-----
-tgatctggggtcgccacagtgaaatgaaccgccaacttatccag----cattttacgca
gcagatgcccttccagccacaacccagtactac-aaacattcatacacactcattcatac
acacatttatacactacagaaaaattagcttacccaattcacctatagcacatgtctttg
gtcttgtggggaaaccggagcacttggaggaaacccacacgaacacgggaaggacatgca
aactccacacagaaatgccaactgacccagccgaggctcgaaccagcaacctttttgctg
taaggtaacagcactacccactttgccatcctaatataaagaatatcaagaattataaaa
tgcatttatcacagcatatactaaacagaaaacaacttacacacctgagtacagcaaaat
gttgaagtttctcgctgaacaaggctggcaac---ataagtgctgctgtaaaatcaattc
ctggaacataagatgtggcatacaaacaaatatgaaggaatccataaaaaaatagaattt
aataatattagtcaagtagagaaaatttagaaagagtaccttagtgtcaggtccatagca
ttcttcagttgatctctcatctttcgatgaaaacctagaaaataattttaaacatgtggg
tgtacatttattgttgtttgtaagtaaaaacctacaaatttaaaatagtatgtaagccat
taaaaccatggtat--agataatgagacatacttacatcttgta-ctgaaccatgctttc
atatgacatgccttcattggtctgatgctgtcaggctgcattctgttgttccaac-tgtc
ctgaaggtcaaatggaaactttaaaaacttctggaaagcaataagagaaaataataactg
tttgtttatttttagatatttataaaatagttaaaatactgtaaggt-------------
--------attacattaattattacattaaagaacgaagcattacttaaaacgtcgattc
atacaatgtggtac-ttaataattatacattaacataagca------taaacaagagtga
agcaccaacaattctgaacatgagagtttgtggacactcctcaacgttaatgt-----ag
acactaaaacgaagatgtgtacaggaatacacacgccacgtttgtaattagccacgttta
cataatcgctcgctttg-------------------------------------------
------------------------------------------------------------
------------------------------------------------------------
------------------------------------------------------------
-ttacgggccgattccggctcg--gatgcggcagcttcggctcgcttatgctgccgcatc
cggtccgag------tacagcagatggactccggcaggcgagaaactagctggaactggc
ccgagtttgttttggtatctgggttgcgattatattccgcagtggcaacacttattaata
aagcag-----taacgtaagatatgaggcgcgaatacg-----taggcgataaagtgtgt
ttttacaccgagaaaactaatagcatatagtactcaccttctataacgttatgtccctcg
gtgacttcaatatcatattgtattaacttctttaataagctgcag--ctcttagccaact
ccatcctgtaggcaaacgta------caccaagcagtccggataattttaagcgagggaa
agccgaggcacgagagtcagacaaaagcaacagaacatggcttcacatgtaaaaatgaaa
ctgaaaatatgtcataaatacatatttacctgaaaagtgtggactccaaaatagactttt
ctttgaaaatcgtgcgaagttctgtgtaaacagccagcatgagcatctcgaccgcctcag
taacaaacactg-------------caacatgccgag-t--tcttaaagggacagcaaca
tctccacctgaatgaagatactgtcactctgcatgatcctt-attctaaatcccattt--
------agggtcttaaaca----gtt-agcaaagactagtttttacg-tt-tt-taatt-
a-tt--a---aaa-ttacatttaattctacattaaattgtaaatatt-ttttgagaaaaa
attacatttgaatacatt-a---aa-aaaa-taattatt--g-aa-gtat------ttta
ttcaatca--atttatta---------------act--ttatattttttaattatgtatt
ttagtattaatgtt---tag---tat--taattaattaaaatttgtgtcata--tg-gtg
tcttgatctt---atgagctgagggtacaattttgttc--ctata-gg-gaaacaaa--a
t-ata-taattgtacctttaaagg---tgccaaattggtcctttacggtacaa-ttttgt
atccaaatgtgctataaaaggtacaaaaatgtacctttcaaacctaaatctggacatttg
tacctttatagcccatttgagtaca--aaattgtaccct-aagg---accaatatgggac
ctttaa-----------ag-gtacaattttatattttgttccctctaggaacaaaattgt
acc---ctcattgtacc-tttttttctgagagtgt-------------------------
------------------------------------------------------------
--
>Mariner-N2_DR|46344
------------------------------------------------------------
------------------------------------------------------------
------------------------------------------------------------
------------------------------------------------------------
-----------------gaaggtacaattttgt-----acctctaaacagaggaa--caa
-a--att----g---ta--cc--c--tt---tagg-------------gtaccac-cc--
-cagtgacaggtt-t----gtaccc-t--------------------------------a
aaaggt-aca-------------------------------------------attttg-
------------------------------------------------------------
------------------------------------------------------------
------------------------------------------------------------
------------------------------------------------------------
------------------------------------------------------------
------------------------------------------------------------
------------------------------------------------------------
------------------------------------------------------------
------------------------------------------------------------
------------------------------------------------------------
------------------------------------------------------------
------------------------------------------------------------
------------------------------------------------------------
------------------------------------------------------------
------------------------------------------------------------
------------------------------------------------------------
------------------------------------------------------------
------------------------------------------------------------
------------------------------------------------------------
------------------------------------------------------------
------------------------------------------------------------
------------------------------------------------------------
------------------------------------------------------------
------------------------------------------------------------
------------------------------------------------------------
------------------------------------------------------------
------------------------------------------------------------
------------------------------------------------------------
------------------------------------------------------------
------------------------------------------------------------
------------------------------------------------------------
------------------------------------------------------------
------------------------------------------------------------
------------------------------------------------------------
------------------------------------------------------------
------------------------------------------------------------
------------------------------------------------------------
------------------------------------------------------------
-------------------ta------c--------------------------------
------------------------------------------------------------
------------------------------------------------------------
------------------------------------------------------------
------------------------------------------------------------
------------------------------------------------------------
------------------------------------------------------------
------------------------------------------------------------
------------------------------------------------------------
------------------------------------------------------------
------------------------------------------------------------
------------------------------------------------------------
------------------------------------------------------------
------------------------------------------------------------
------------------------------------------------------------
------------------------------------------------------------
------------------------------------------------------------
------------------------------------------------ct-tt-t-----
---------------------------------------------tt-tctgaga-----
------------------------------------------------------------
------------------------------------------------------------
-----------------------------------------------gtgta--ta----
-----------------------------------------------------------a
t-ata-------------------------------------------------------
------------------------------------------------------------
------------------------------------------------------------
---aaa-----------ag-gtac----------------------------atttttgt
acc---ttcagtgtac--------------------------------------------
------------------------------------------------------------
--
>Mariner-N2_DR|46345
------------------------------------------------------------
------------------------------------------------------------
-----taaaaaa---------aaaaaaa--------aact--------------------
--------ttgaaagaactttgttgctccaaaaaaatgaa--------------------
----------------------------------------------ct--------ac--
-a---tt--------ta------t--tc-------tt---tca---t--t-tt-cgtt-c
------gg----c-t-ta-gt-----t---------------------------------
---t-taa--tt-------tatca-t-gg--------g-----t--t-----------g-
-cc----------aca--------------------------------------------
--------------gcgg------------------------------------------
---------------------------------------aa-----------t--a----
-----aa-----------------------------------------------------
------------------------------------------------------------
------------------------------------------------------------
------------------------------------------------------------
------------------------------------------------------------
------------------------------------------------------------
------------------------------------------------------------
------------------------------------------------------------
------------------------------------------------------------
------------------------------------------------------------
------------------------------------------------------------
------------------------------------------------------------
------------------------------------------------------------
------------------------------------------------------------
------------------------------------------------------------
------------------------------------------------------c-----
------------------------------------------------------------
------------------------------------------------------------
------------------------------------------------------------
------------------------------------------------------------
------------------------------------------------------------
------------------------------------------------------------
------------------------------------------------------------
------------------------------------------------------------
------------------------------------------------------------
------------------------------------------------------------
------------------------------------------------------------
------------------------------------------------------------
------------------------------------------------------------
------------------------------------------------------------
------------------------------------------------------------
------------------------------------------------------------
------------------------------------------------------------
------------------------------------------------------------
------------------------------------------------------------
------------------------------------------------------------
------------------------------------------------------------
------------------------------------------------------------
------------------------------------------------------------
------------------------------------------------------------
------------------------------------------------------------
------------------------------------------------------------
------------------------------------------------------------
------------------------------------------------------------
------------------------------------------------------------
------------------------------------------------------------
------------------------------------------------------------
------------------------------------------------------------
------------------------------------------------------------
------------------------------------------------------------
-------------------------t-----gcc-aatt---------------------
------------------------------------------------------------
------------------------------------------------------------
------------------------------------------------------------
------------------------------------------------------------
------------------------------------------------------------
------------------------------------------------------------
------------------------------------------------------------
------------------------------------------------------------
------------------------------------------------------------
------------------------------------------------------------
------------------------------------------------------------
------------------------------------------------------------
------------------------------------------------------------
--
>Mariner-N2_DR|46346
----------------------------aaaatag-------------------------
--------------------------t-------tgatagattcactaaaaat-------
----cacaaaaa---------tctcaa---------aaataa------------------
----------------tttccaaaagccaaatg---------------------------
--------------------------catttat--------------t---------t--
-g---tt--------ca------t--tc------a-t---t-----t--tcct-t-c---
---g--gc----t-t--a-gt-ccc-t---------------------------------
---t-t-a--tt-------tatca-g-gg--------g-----t--c-----------a-
-cc----------aca--------------------------------------------
--------------gcgg------------------------------------------
---------------------------------------ga-----------t--g----
-----aa-----------------------------------------------------
------------------------------------------------------------
------------------------------------------------------------
------------------------------------------------------------
------------------------------------------------------------
------------------------------------------------------------
------------------------------------------------------------
------------------------------------------------------------
------------------------------------------------------------
------------------------------------------------------------
------------------------------------------------------------
------------------------------------------------------------
------------------------------------------------------------
------------------------------------------------------------
------------------------------------------------------------
------------------------------------------------------c-----
------------------------------------------------------------
------------------------------------------------------------
------------------------------------------------------------
------------------------------------------------------------
------------------------------------------------------------
------------------------------------------------------------
------------------------------------------------------------
------------------------------------------------------------
------------------------------------------------------------
------------------------------------------------------------
------------------------------------------------------------
------------------------------------------------------------
------------------------------------------------------------
------------------------------------------------------------
------------------------------------------------------------
------------------------------------------------------------
------------------------------------------------------------
------------------------------------------------------------
------------------------------------------------------------
------------------------------------------------------------
------------------------------------------------------------
------------------------------------------------------------
------------------------------------------------------------
------------------------------------------------------------
------------------------------------------------------------
------------------------------------------------------------
------------------------------------------------------------
------------------------------------------------------------
------------------------------------------------------------
------------------------------------------------------------
------------------------------------------------------------
------------------------------------------------------------
------------------------------------------------------------
------------------------------------------------------------
-------------------------t----------------------------------
------------------------------------t-----at-c-------------c
------ag---------ta--------------------------------tt-t-----
a--caca-gcaaa--tgc---------------------------tc-ttccagc-----
------------tgc---aaccca----------gta------aa-acaccc-------g
t---a-c---a--ctct----cata-------tgcac---aca--c-----atacata--
tt-cggccaa--tt---taatt-tatta-aatttac-----------ataaac-tacatc
t------tt-------------gg--------------ac-cgt--g-gaggg-a-accg
-ga-gc--a-----cct--gga-gaaa-act---------c--------ac-tt------
----caac-----acag--gg-aga--a------caaggaaac-----tc----------
------------c-a------caca-gaaat---gcc---aa--ctgacccagctaggg-
ctcaaa--------cca-gtg-ac--ct-----tctt----gcttt-gaggtgaca--gt
gc-taac-cactgagccacc----------------------------------------
------------------------------------------------------------
--
>Mariner-N2_DR|46347
------------------------------------------------------------
------------------------------------------------------------
------------------------------------------------------------
------------------------------------------------------------
----------------------------------------------tt---------c--
-a---tt--------ca------t--tc------a-t---tca---tt-ttat-t-tt-c
---a--gc--------aa-gt-cc--t---------------------------------
--at-t-a--tt-------aatca-g-gg--------g-----t--t-----------g-
--c----------aca--------------------------------------------
--------------gtga------------------------------------------
---------------------------------------aa-----------t--g----
-----aa-----------------------------------------------------
------------------------------------------------------------
------------------------------------------------------------
------------------------------------------------------------
------------------------------------------------------------
------------------------------------------------------------
------------------------------------------------------------
------------------------------------------------------------
------------------------------------------------------------
------------------------------------------------------------
------------------------------------------------------------
------------------------------------------------------------
------------------------------------------------------------
------------------------------------------------------------
------------------------------------------------------------
------------------------------------------------------c-----
------------------------------------------------------------
------------------------------------------------------------
------------------------------------------------------------
------------------------------------------------------------
------------------------------------------------------------
------------------------------------------------------------
------------------------------------------------------------
------------------------------------------------------------
------------------------------------------------------------
------------------------------------------------------------
------------------------------------------------------------
------------------------------------------------------------
------------------------------------------------------------
------------------------------------------------------------
------------------------------------------------------------
------------------------------------------------------------
------------------------------------------------------------
------------------------------------------------------------
------------------------------------------------------------
------------------------------------------------------------
------------------------------------------------------------
------------------------------------------------------------
------------------------------------------------------------
------------------------------------------------------------
------------------------------------------------------------
------------------------------------------------------------
------------------------------------------------------------
------------------------------------------------------------
------------------------------------------------------------
------------------------------------------------------------
------------------------------------------------------------
------------------------------------------------------------
------------------------------------------------------------
------------------------------------------------------------
-------------------------a-----gcc-aa-----------------------
------------------------------------------------------------
-----------------ca-----------------------t--------tt-t-----
a--c--a--------ttt---------------------------ct-tt----------
------------tg---------a---------------gg-------------------
------------------------------------------------------------
------------t-----------------------------------------------
------------------------------------------------------------
------------------------------------------------------------
----------------------------------------aac-----------------
--------------a-----------g--------------a------------------
---------------------------------t--------------------------
------------------------------------------------------------
------------------------------------------------------------
--
>Mariner-N2_DR|46348
------------------------------------------------------------
------------------------------------------------------------
-----aaaaaat---------ttaa-----------accc-tcaccgttc----------
------------------aaaatatgatagaa-------------a--------------
-------------------------acattcat--------------t---------c--
-t---tt--------ca------t--tc------a-t---t-----t--ac-t-t-gt-t
---g--gc----t-t--a-gt-ccc-t---------------------------------
---t-t-a--tt-------aatcc-g-ag--------g-----t--t-----------g-
-cc----------aca--------------------------------------------
--------------gcgg------------------------------------------
---------------------------------------aa-----------t--g----
-----aa-----------------------------------------------------
------------------------------------------------------------
------------------------------------------------------------
------------------------------------------------------------
------------------------------------------------------------
------------------------------------------------------------
------------------------------------------------------------
------------------------------------------------------------
------------------------------------------------------------
------------------------------------------------------------
------------------------------------------------------------
------------------------------------------------------------
------------------------------------------------------------
------------------------------------------------------------
------------------------------------------------------------
------------------------------------------------------c-----
------------------------------------------------------------
------------------------------------------------------------
------------------------------------------------------------
------------------------------------------------------------
------------------------------------------------------------
------------------------------------------------------------
------------------------------------------------------------
------------------------------------------------------------
------------------------------------------------------------
------------------------------------------------------------
------------------------------------------------------------
------------------------------------------------------------
------------------------------------------------------------
------------------------------------------------------------
------------------------------------------------------------
------------------------------------------------------------
------------------------------------------------------------
------------------------------------------------------------
------------------------------------------------------------
------------------------------------------------------------
------------------------------------------------------------
------------------------------------------------------------
------------------------------------------------------------
------------------------------------------------------------
------------------------------------------------------------
------------------------------------------------------------
------------------------------------------------------------
------------------------------------------------------------
------------------------------------------------------------
------------------------------------------------------------
------------------------------------------------------------
------------------------------------------------------------
------------------------------------------------------------
------------------------------------------------------------
-------------------------c-----acc-aact---------------------
------------------------------------t-----at-c-------------c
------ag---------ca------------a--------------g-tt-tt-t-----
a--cgta-gcgga--tgc---------------------------cc-ttccagc-----
------------cgc---aaccca----------tctctgta-aa-acatcg-----aca
c---a-c---a--catt--cacaca-------cac-----aca--c-----tcataca--
ttacggacaa--tt---tag-----ccc-aattcac-----------ctctat-cgcata
tc----ttt-------------gg--------------ac-tgt--gg-ggga-a-accg
-ga-gc--a-----cgc--gga-ggaa-acc---------c--------ac-gc------
----gaac-----gcag--gg-aga--a------catgcaaac-----cc----------
------------c-a------caca-gaaac---acc---aa--ctg----agccaagg-
ctcgac--------cca-gcg-ac--ct-----tctt----gctgt-gaggcaaca--gc
ac-tacc-tactgcgcca------------------------------------------
------------------------------------------------------------
--
>Mariner-N2_DR|46349
------------------------------------------------------------
------------------------------------------------------------
------------------------------------------------------------
------------------------------------------------------------
------------------------------------------------------------
------------------------------------------------------------
------------------------------------------------------------
------------------------------------------------------------
------------------------------------------------------------
------------------------------------------------------------
------------------------------------------------------------
------------------------------------------------------------
------------------------------------------------------------
------------------------------------------------------------
------------------------------------------------------------
------------------------------------------------------------
------------------------------------------------------------
------------------------------------------------------------
------------------------------------------------------------
------------------------------------------------------------
------------------------------------------------------------
------------------------------------------------------------
------------------------------------------------------------
------------------------------------------------------------
------------------------------------------------------------
------------------------------------------------------------
------------------------------------------------------------
------------------------------------------------------------
------------------------------------------------------------
------------------------------------------------------------
------------------------------------------------------------
------------------------------------------------------------
------------------------------------------------------------
------------------------------------------------------------
------------------------------------------------------------
------------------------------------------------------------
------------------------------------------------------------
------------------------------------------------------------
------------------------------------------------------------
------------------------------------------------------------
------------------------------------------------------------
------------------------------------------------------------
------------------------------------------------------------
------------------------------------------------------------
------------------------------------------------------------
------------------------------------------------------------
------------------------------------------------------------
------------------------------------------------------------
------------------------------------------------------------
------------------------------------------------------------
------------------------------------------------------------
------------------------------------------------------------
------------------------------------------------------------
------------------------------------------------------------
------------------------------------------------------------
------------------------------------------------------------
------------------------------------------------------------
------------------------------------------------------------
------------------------------------------------------------
------------------------------------------------------------
------------------------------------------------------------
------------------------------------------------------------
------------------------------------------------------------
------------------------------------------------------------
------------------------------------------------------------
------------------------------------------------------------
------------------------------------------------------------
------------------------------------------------------------
------------------------------------------------------------
------------------------------------------------------------
------ac-----gcag--ga-aga--t------catgcaaac-----tc----------
------------c-a------caca-gaaac---act---aa--ctg----agccgagg-
atcgaaccagtgaccca-gca-ac--ct-----tttt----gctgt-gaggcgaca--gc
ac-tacc-tactgcgccac--tatcc----------------------------------
----------taaatttaaag---------------------------------------
--
>Mariner-N2_DR|46350
------------------------------------------------------------
------------------------------------------------------------
-----aaaaaag---------acaa-----------gtat-aagaa--------------
------------------aataagaacaaacaa----------a----------------
-------------------------caataaaa--------------t---------g--
-a---tt--------ca------a--ta------a-t---t-----t--tc-t-t-gt-c
---g--gc----t-t--a-gt-ccc-t---------------------------------
---t-t-a--t--------aatcc-g-gg--------g-----t--c-----------a-
-cc----------aca--------------------------------------------
--------------gcgg------------------------------------------
---------------------------------------aa-----------t--g----
-----aa-----------------------------------------------------
------------------------------------------------------------
------------------------------------------------------------
------------------------------------------------------------
------------------------------------------------------------
------------------------------------------------------------
------------------------------------------------------------
------------------------------------------------------------
------------------------------------------------------------
------------------------------------------------------------
------------------------------------------------------------
------------------------------------------------------------
------------------------------------------------------------
------------------------------------------------------------
------------------------------------------------------------
------------------------------------------------------c-----
------------------------------------------------------------
------------------------------------------------------------
------------------------------------------------------------
------------------------------------------------------------
------------------------------------------------------------
------------------------------------------------------------
------------------------------------------------------------
------------------------------------------------------------
------------------------------------------------------------
------------------------------------------------------------
------------------------------------------------------------
------------------------------------------------------------
------------------------------------------------------------
------------------------------------------------------------
------------------------------------------------------------
------------------------------------------------------------
------------------------------------------------------------
------------------------------------------------------------
------------------------------------------------------------
------------------------------------------------------------
------------------------------------------------------------
------------------------------------------------------------
------------------------------------------------------------
------------------------------------------------------------
------------------------------------------------------------
------------------------------------------------------------
------------------------------------------------------------
------------------------------------------------------------
------------------------------------------------------------
------------------------------------------------------------
------------------------------------------------------------
------------------------------------------------------------
------------------------------------------------------------
------------------------------------------------------------
-------------------------c-----acc-aact---------------------
------------------------------------t-----at-c-------------c
------ag---------ca------------a--------------g-tt-tt-t-----
a--cgca-gcaga--tgc---------------------------cc-ttccagc-----
------------cgc---aaacca----------tctctggg-aa-gcatcc-------a
c---a-c---a--caca--tt--ca-------cac-----aca--c-----tcataca--
ccacggacaa--tt---tagcc-taccc-aattcac-----------ctgtac-cacatg
tc----ttt-------------gg--------------ac-tgt--gg-ggga-a-accg
-ga-gc--a-----ccc--ggc-ggaa-acc---------c--------ac-gc------
----gaag-----gcag--gg-aga--a------catgcaaac-----tc----------
------------c-a------caca-gaagc---acc---aa--ctg----agccgagg-
---------------------------t-----tctt----gctgt-gaggcgaca--gc
ac-aacc-tactgcgcca------------------------------------------
------------------------------------------------------------
--
>Mariner-N2_DR|46351
------------------------------------------------------------
------------------------------------------------------------
----aacaaaaa---------aaat-----------gtatggaagtca-------acgac
t---------------------------------------gctgcttttcaaca------
--------------------------------t--------------t---------c--
-a---tt--------ca------t--tc------a-t---c-----t--tc-t-t-tt-c
---a--gc----t-t--a-gt-ccc-t---------------------------------
---t-t-a--tt-------aatcc-g-gg--------a-----t--c-----------g-
-cc----------aca--------------------------------------------
--------------gtgg------------------------------------------
---------------------------------------aa-----------t--g----
-----aa-----------------------------------------------------
------------------------------------------------------------
------------------------------------------------------------
------------------------------------------------------------
------------------------------------------------------------
------------------------------------------------------------
------------------------------------------------------------
------------------------------------------------------------
------------------------------------------------------------
------------------------------------------------------------
------------------------------------------------------------
------------------------------------------------------------
------------------------------------------------------------
------------------------------------------------------------
------------------------------------------------------------
------------------------------------------------------c-----
------------------------------------------------------------
------------------------------------------------------------
------------------------------------------------------------
------------------------------------------------------------
------------------------------------------------------------
------------------------------------------------------------
------------------------------------------------------------
------------------------------------------------------------
------------------------------------------------------------
------------------------------------------------------------
------------------------------------------------------------
------------------------------------------------------------
------------------------------------------------------------
------------------------------------------------------------
------------------------------------------------------------
------------------------------------------------------------
------------------------------------------------------------
------------------------------------------------------------
------------------------------------------------------------
------------------------------------------------------------
------------------------------------------------------------
------------------------------------------------------------
------------------------------------------------------------
------------------------------------------------------------
------------------------------------------------------------
------------------------------------------------------------
------------------------------------------------------------
------------------------------------------------------------
------------------------------------------------------------
------------------------------------------------------------
------------------------------------------------------------
------------------------------------------------------------
------------------------------------------------------------
------------------------------------------------------------
-------------------------t-----gcc-aact---------------------
------------------------------------t-----at-c-------------c
------ag---------ca-----t------a----------t---g-tt-tt-t-----
a--caca-gcgga--tgc---------------------------cc-ttccagc-----
------------cgc---caccca----------tctctggg-aa-aca-------tcca
t---a-c---a--cact-----------------------------------cataca--
ctacggacaa--tt---tagcc-taccc-aattcac-----------cagtac-cgcgtg
tc----ttt-------------gg--------------ac-ttt--gg-ggga-a-accg
-ga-gc--a-----ccc--taa-ggaa-acc---------c--------ac-gt------
----gaat-----gcag--gg-aga--a--------------------------------
------------------------------------------------------------
------------------------------------------------------------
------------------------------------------------------------
------------------------------------------------------------
--
>Mariner-N2_DR|46352
-----------------------aaaataaaa----------------------------
------------------------------aattaataaaaataattaaataa-------
----aaagaaat-------acaata-----------aaaaaaaatgtaatt---------
------------aataattaaatta-----------------------------------
------------------------------aat--------------t---------a--
-a---at--------ta------a--tt------a-a---t-----t--t-ct-t-tt-c
---g--gc----t-t--a-gt-ccc-t---------------------------------
---t-t-a--tt-------aatcc-t-gg--------a-----t--c-----------g-
-cc----------aca--------------------------------------------
--------------gtgg------------------------------------------
---------------------------------------aa-----------t--g----
-----aa-----------------------------------------------------
------------------------------------------------------------
------------------------------------------------------------
------------------------------------------------------------
------------------------------------------------------------
------------------------------------------------------------
------------------------------------------------------------
------------------------------------------------------------
------------------------------------------------------------
------------------------------------------------------------
------------------------------------------------------------
------------------------------------------------------------
------------------------------------------------------------
------------------------------------------------------------
------------------------------------------------------------
------------------------------------------------------c-----
------------------------------------------------------------
------------------------------------------------------------
------------------------------------------------------------
------------------------------------------------------------
------------------------------------------------------------
------------------------------------------------------------
------------------------------------------------------------
------------------------------------------------------------
------------------------------------------------------------
------------------------------------------------------------
------------------------------------------------------------
------------------------------------------------------------
------------------------------------------------------------
------------------------------------------------------------
------------------------------------------------------------
------------------------------------------------------------
------------------------------------------------------------
------------------------------------------------------------
------------------------------------------------------------
------------------------------------------------------------
------------------------------------------------------------
------------------------------------------------------------
------------------------------------------------------------
------------------------------------------------------------
------------------------------------------------------------
------------------------------------------------------------
------------------------------------------------------------
------------------------------------------------------------
------------------------------------------------------------
------------------------------------------------------------
------------------------------------------------------------
------------------------------------------------------------
------------------------------------------------------------
------------------------------------------------------------
-------------------------t-----gcc-aact---------------------
------------------------------------t-----at-c-------------c
------ag---------ca-----c------g----------t---t-tt----------
a--caca-gcgga--tgt---------------------------cc-ttccagc-----
------------tgc---aaccta----------tctctggg-aa-acatcc--------
----------a--taca----catt-------cattc---aca--c-----tcataca--
ctatggacaa--tt---tagtc-taccc-aattcac-----------ctgta----catg
tc----ttt-------------gg--------------ac-tgt--gg-ggga-a-acca
-aa-gc--a-----tac--aga-ggaa-aat---------g--------ac-gc------
----aaac-----gcga--ga-aga--a------catgcaaac-----tc----------
------------c-a------caca-gaaac---gcc---aa--ctgatcccgctgagg-
ctcgaa--------cca-gtg-ac--ct-----tctt----gctgt-gaggcgaaa--gc
ac-tacc-tactgcgcca------------------------------------------
------------------------------------------------------------
--
>Mariner-N2_DR|46353
------------------------------------------------------------
---------------------------------------taactaaataagaa-------
----agaaaaat---------atatacc--------tattaaag----------------
------------------------------------------------------------
------------------aagtgcaagtttca--------------tt---------c--
-a---tt--------ta------t--tc------a-t---t-----t--t-ct-t-gt-c
---a--gc----t-t--a-gt-tcc-t---------------------------------
---t-t-a--tt-------aatcc-g-gg--------g-----t--c-----------g-
-tc----------acc--------------------------------------------
--------------gcgg------------------------------------------
---------------------------------------aa-----------t--g----
-----aa-----------------------------------------------------
------------------------------------------------------------
------------------------------------------------------------
------------------------------------------------------------
------------------------------------------------------------
------------------------------------------------------------
------------------------------------------------------------
------------------------------------------------------------
------------------------------------------------------------
------------------------------------------------------------
------------------------------------------------------------
------------------------------------------------------------
------------------------------------------------------------
------------------------------------------------------------
------------------------------------------------------------
------------------------------------------------------c-----
------------------------------------------------------------
------------------------------------------------------------
------------------------------------------------------------
------------------------------------------------------------
------------------------------------------------------------
------------------------------------------------------------
------------------------------------------------------------
------------------------------------------------------------
------------------------------------------------------------
------------------------------------------------------------
------------------------------------------------------------
------------------------------------------------------------
------------------------------------------------------------
------------------------------------------------------------
------------------------------------------------------------
------------------------------------------------------------
------------------------------------------------------------
------------------------------------------------------------
------------------------------------------------------------
------------------------------------------------------------
------------------------------------------------------------
------------------------------------------------------------
------------------------------------------------------------
------------------------------------------------------------
------------------------------------------------------------
------------------------------------------------------------
------------------------------------------------------------
------------------------------------------------------------
------------------------------------------------------------
------------------------------------------------------------
------------------------------------------------------------
------------------------------------------------------------
------------------------------------------------------------
------------------------------------------------------------
-------------------------c-----acc-aact---------------------
------------------------------------t-----at-c-------------t
------ag---------ca-----a------g--------------------t-t-----
a--agca-gtgga--tgg---------------------------cc-tttcagc-----
------------tgc---aaccca------------------------------------
------------------------------------------------------------
------------------------------------------------------------
------------------------------------------------------------
------------------------------------------------------------
------------------------------------------------------------
------------------------------------------------------------
------------------------------------------------------------
------------------------------------------------------------
------------------------------------------------------------
--
>Mariner-N2_DR|46354
------------------------------------------------------------
------------------------------------------------------------
-------aaaat---------gtca-----------caaa-atttaaaat-----cac--
------------------ataaaataaaa-------------------------------
-------------------------------at--------------g---------a--
-a---tt--------ca------t--tc------a-t---t-----t--tc-t-t-gt-c
---a--gc----t-t--a-gt-ctc-t---------------------------------
---t-t-a--tt-------aat------------------------------------g-
-cc----------aca--------------------------------------------
--------------gtgg------------------------------------------
---------------------------------------aa-----------t--g----
-----aa-----------------------------------------------------
------------------------------------------------------------
------------------------------------------------------------
------------------------------------------------------------
------------------------------------------------------------
------------------------------------------------------------
------------------------------------------------------------
------------------------------------------------------------
------------------------------------------------------------
------------------------------------------------------------
------------------------------------------------------------
------------------------------------------------------------
------------------------------------------------------------
------------------------------------------------------------
------------------------------------------------------------
------------------------------------------------------c-----
------------------------------------------------------------
------------------------------------------------------------
------------------------------------------------------------
------------------------------------------------------------
------------------------------------------------------------
------------------------------------------------------------
------------------------------------------------------------
------------------------------------------------------------
------------------------------------------------------------
------------------------------------------------------------
------------------------------------------------------------
------------------------------------------------------------
------------------------------------------------------------
------------------------------------------------------------
------------------------------------------------------------
------------------------------------------------------------
------------------------------------------------------------
------------------------------------------------------------
------------------------------------------------------------
------------------------------------------------------------
------------------------------------------------------------
------------------------------------------------------------
------------------------------------------------------------
------------------------------------------------------------
------------------------------------------------------------
------------------------------------------------------------
------------------------------------------------------------
------------------------------------------------------------
------------------------------------------------------------
------------------------------------------------------------
------------------------------------------------------------
------------------------------------------------------------
------------------------------------------------------------
------------------------------------------------------------
-------------------------c-----gtc-aact---------------------
------------------------------------t-----at-c-------------c
------ag---------ca-----c------at---------------tt-tt-t-----
a--cgca-gcgga--tgc---------------------------cc-ttccagc-----
------------agc---aaccca----------tctctggg-aa-acatac-----aca
c---a-c---a--caca--cacaca-------cac-----aca--c-----acataca--
ctacggacaa--ct---tagcc-taccc-aattcac-----------ctgtac-cgcatg
tc----ttt---------------------------------------------------
------------------------------------------------------------
------------------------------------------------------------
------------------------------------------------------------
------------------------------------------------------------
------------------------------------------------------------
------------------------------------------------------------
--
>Mariner-N2_DR|46355
------------------------------------------------------------
-------------------------------------------------taat-------
----cagagaaa---------aaaaagt--------catcagtgt---------------
-------cacatgacaaaatgcagagacta------------------------------
---------------------------tgaat--------------at---------t--
-a---tt--------ca------t--tc------a-t---tcag--t--t-ct-t-gt-c
---g--gc----t-t--a-gt-gcc-t---------------------------------
---t-t-a--tt-------aatct-g-gg--------g-----t--c-----------g-
-tc----------aca--------------------------------------------
--------------gcgg------------------------------------------
---------------------------------------aa-----------t--g----
-----aa-----------------------------------------------------
------------------------------------------------------------
------------------------------------------------------------
------------------------------------------------------------
------------------------------------------------------------
------------------------------------------------------------
------------------------------------------------------------
------------------------------------------------------------
------------------------------------------------------------
------------------------------------------------------------
------------------------------------------------------------
------------------------------------------------------------
------------------------------------------------------------
------------------------------------------------------------
------------------------------------------------------------
------------------------------------------------------c-----
------------------------------------------------------------
------------------------------------------------------------
------------------------------------------------------------
------------------------------------------------------------
------------------------------------------------------------
------------------------------------------------------------
------------------------------------------------------------
------------------------------------------------------------
------------------------------------------------------------
------------------------------------------------------------
------------------------------------------------------------
------------------------------------------------------------
------------------------------------------------------------
------------------------------------------------------------
------------------------------------------------------------
------------------------------------------------------------
------------------------------------------------------------
------------------------------------------------------------
------------------------------------------------------------
------------------------------------------------------------
------------------------------------------------------------
------------------------------------------------------------
------------------------------------------------------------
------------------------------------------------------------
------------------------------------------------------------
------------------------------------------------------------
------------------------------------------------------------
------------------------------------------------------------
------------------------------------------------------------
------------------------------------------------------------
------------------------------------------------------------
------------------------------------------------------------
------------------------------------------------------------
------------------------------------------------------------
-------------------------c-----gcc-aact---------------------
------------------------------------t-----at-a-------------c
------ag---------ca-----t------a----------t---g--t-tt-t-----
a--cgca-gc-ga--tgc---------------------------cc-ttccagc-----
------------tgc---aaccca-------tctctgctaac-ac-atacac-------a
c---t-c---t--ttta---------------cactg---aca--c-----taattca--
ctacggtcaa--------------------------------------------------
------------------------------------------------------------
------------------------------------------------------------
------------------------------------------------------------
------------------------------------------------------------
------------------------------------------------------------
------------------------------------------------------------
------------------------------------------------------------
--
>Mariner-N2_DR|46356
------------------------------------------------------------
------------------------------------------------------------
------aaaaaa---------aaatcta--------tact--------------------
------atattaatatattttaaaatgtca------------------------------
----------------------------------------------tt---------t--
-g---tt--------tg------t--tc------a-t---t-----t--t-ct-t-tt-c
---g--gc----t-t--a-gt-gcc-t---------------------------------
---t-t-a--tt-------aatct-g-gg--------g-----t--c-----------a-
-cc----------aca--------------------------------------------
--------------gcaa------------------------------------------
---------------------------------------aa-----------t--g----
-----aa-----------------------------------------------------
------------------------------------------------------------
------------------------------------------------------------
------------------------------------------------------------
------------------------------------------------------------
------------------------------------------------------------
------------------------------------------------------------
------------------------------------------------------------
------------------------------------------------------------
------------------------------------------------------------
------------------------------------------------------------
------------------------------------------------------------
------------------------------------------------------------
------------------------------------------------------------
------------------------------------------------------------
------------------------------------------------------c-----
------------------------------------------------------------
------------------------------------------------------------
------------------------------------------------------------
------------------------------------------------------------
------------------------------------------------------------
------------------------------------------------------------
------------------------------------------------------------
------------------------------------------------------------
------------------------------------------------------------
------------------------------------------------------------
------------------------------------------------------------
------------------------------------------------------------
------------------------------------------------------------
------------------------------------------------------------
------------------------------------------------------------
------------------------------------------------------------
------------------------------------------------------------
------------------------------------------------------------
------------------------------------------------------------
------------------------------------------------------------
------------------------------------------------------------
------------------------------------------------------------
------------------------------------------------------------
------------------------------------------------------------
------------------------------------------------------------
------------------------------------------------------------
------------------------------------------------------------
------------------------------------------------------------
------------------------------------------------------------
------------------------------------------------------------
------------------------------------------------------------
------------------------------------------------------------
------------------------------------------------------------
------------------------------------------------------------
-------------------------c-----gcc-aact---------------------
------------------------------------t-----at-c-------------c
------ag---------ca-----t------a----------t---g--c-at-t-----
a--cgta-gcaga--tgc---------------------------cc-ttccagc-----
------------cac---aaccca----------tcactggg-aa-acatcc-------t
t---g-c---a-----t---------------cattc---aca--c-----acataaa--
ctacggacaa--t-tt--agcc-taccc-aattca---------------------catg
tt----ttt-------------gg--------------agttgt---g-ggga-a-acca
-ga-gc--a-----cctg-gga-ggat-acc---------c--------ac-gc------
----caac-----atgg--gg-aga--a------catgcaaac-----tc----------
------------------------------------------------------------
------------------------------------------------------------
------------------------------------------------------------
------------------------------------------------------------
--
>Mariner-N2_DR|46357
------------------------------------------------------------
------------------------------------------------------------
------------------------------------------------------------
------------------------------------------------------------
------------------------------------------------------------
------------------------------------------------------------
------------------------------------------------------------
------------------------------------------------------------
------------------------------------------------------------
------------------------------------------------------------
------------------------------------------------------------
------------------------------------------------------------
------------------------------------------------------------
------------------------------------------------------------
------------------------------------------------------------
------------------------------------------------------------
------------------------------------------------------------
------------------------------------------------------------
------------------------------------------------------------
------------------------------------------------------------
------------------------------------------------------------
------------------------------------------------------------
------------------------------------------------------------
------------------------------------------------------------
------------------------------------------------------------
------------------------------------------------------------
------------------------------------------------------------
------------------------------------------------------------
------------------------------------------------------------
------------------------------------------------------------
------------------------------------------------------------
------------------------------------------------------------
------------------------------------------------------------
------------------------------------------------------------
------------------------------------------------------------
------------------------------------------------------------
------------------------------------------------------------
------------------------------------------------------------
------------------------------------------------------------
------------------------------------------------------------
------------------------------------------------------------
------------------------------------------------------------
------------------------------------------------------------
------------------------------------------------------------
------------------------------------------------------------
------------------------------------------------------------
------------------------------------------------------------
------------------------------------------------------------
------------------------------------------------------------
------------------------------------------------------------
------------------------------------------------------------
------------------------------------------------------------
------------------------------------------------------------
------------------------------------------------------------
------------------------------------------------------------
------------------------------------------------------------
------------------------------------------------------------
------------------------------------------------------------
------------------------------------------------------------
------------------------------------------------------------
------------------------------------------------------------
--------acta----ctaacctctcaacaagccaaa-ttttcttaaagagacagcaata
acaacacctgaatgatgatgttgccactctgcatgatcctt-attctaaatctcattt--
------agcgtcttaaacatttagttatgcaaagatc--tatttatg-tt-tt-taatg-
a-tt--a---aaa-ttatatacaattgtacaattaattataaatatt-tt----------
------atcaaaaacatgaa---aa-aaat-caaatatt--a-aa-atat------tttt
aattaata--aataaaaa---------------att--atacattttcaaattatgtatt
ttagtaataatgaa---taa---tat--taatacatttaaattagtgttata--ta-gtg
tcttgatcttatcatgagctaagggtacaattttgtac--ctata-gg-ggaacaaa--a
t-ata-taattgtacttttaaggt---gccaaaattggtcctttagggtacaa-ttttgt
accaaaatgtgctat-aaaggtacaaaa--------------------------------
------------------------------------------------------------
------------------------------------------------------------
------------------------------------------------------------
------------------------------------------------------------
--
>Mariner-N2_DR|46358
------------------------------------------------------------
--------------------------------------------ttaaaaaaa-------
----aaaaaaaa---------aaaa-----------------------------------
------------------------------------------------------------
-------------------------acagttaa------------ata---------t--
-a---ttgtacacaaca------t--tc------a-t---tta--at--tttc-t-ta-t
---g--gc----t-t--a-gt-c-c-c---------------------------------
---t-t-a--tt-------tatca-g-gg--------g-----t--c-----------g-
-ct----------tta--------------------------------------------
--------------ttgg------------------------------------------
---------------------------------------aa-----------t--g----
-----aa-----------------------------------------------------
------------------------------------------------------------
------------------------------------------------------------
------------------------------------------------------------
------------------------------------------------------------
------------------------------------------------------------
------------------------------------------------------------
------------------------------------------------------------
------------------------------------------------------------
------------------------------------------------------------
------------------------------------------------------------
------------------------------------------------------------
------------------------------------------------------------
------------------------------------------------------------
------------------------------------------------------------
------------------------------------------------------c-----
------------------------------------------------------------
------------------------------------------------------------
------------------------------------------------------------
------------------------------------------------------------
------------------------------------------------------------
------------------------------------------------------------
------------------------------------------------------------
------------------------------------------------------------
------------------------------------------------------------
------------------------------------------------------------
------------------------------------------------------------
------------------------------------------------------------
------------------------------------------------------------
------------------------------------------------------------
------------------------------------------------------------
------------------------------------------------------------
------------------------------------------------------------
------------------------------------------------------------
------------------------------------------------------------
------------------------------------------------------------
------------------------------------------------------------
------------------------------------------------------------
------------------------------------------------------------
------------------------------------------------------------
------------------------------------------------------------
------------------------------------------------------------
------------------------------------------------------------
------------------------------------------------------------
------------------------------------------------------------
------------------------------------------------------------
------------------------------------------------------------
------------------------------------------------------------
------------------------------------------------------------
------------------------------------------------------------
-------------------------c-----acc-aact---------------------
------------------------------------a-----tt-c-------------c
------gg---------c------------------------c---g--t-tt-t-----
g--cgca-gtgca--ttc---------------------------ct-tttcagc-----
------------cac---aaccca----------gcactggg-aa-acatcc-------a
t---a-c---a--cact----cgtt-------cacac---aca--t-----tcataca--
ctgcgggcaat-tt---tagtt-tattt-aattcac-----------ctatag-tgtatg
tc----ttt-------------gg--------------ac-tgt--gt-ggga-a-actg
-ga-gc--a-----cct-------gaa-acc---------c--------at-gc------
----aaata---tatgg--gg-aga--a------catgcaaac-----tc----------
------------c-a------caca-gaaat---gcc---aa--ctgacccagccttggt
ctcata--------cca-gcg-ac--ct-----tctt----gctgt-aaggcaact--gt
gc-taac-cactgcaccat-----------------------------------------
------------------------------------------------------------
--
>Mariner-N2_DR|46359
------------------------------------------------------------
------------------------------------------------------------
----aagaaaaa---------aaaattc--------acagaat-----------------
------------------------------------------------------------
----------------------aacttatgta--------------at------------
-aa-tca--------tt------t--att-----a-t---t-----t--t-at-c-tt-a
---g--gc----t-t--a-gcttcc-c---------------------------------
---t-t-a--tt-------aatca-g-gg--------g-----t--c-----------g-
-cc----------ata--------------------------------------------
--------------gcgg------------------------------------------
---------------------------------------aa-----------t--g----
-----aa-----------------------------------------------------
------------------------------------------------------------
------------------------------------------------------------
------------------------------------------------------------
------------------------------------------------------------
------------------------------------------------------------
------------------------------------------------------------
------------------------------------------------------------
------------------------------------------------------------
------------------------------------------------------------
------------------------------------------------------------
------------------------------------------------------------
------------------------------------------------------------
------------------------------------------------------------
------------------------------------------------------------
------------------------------------------------------c-----
------------------------------------------------------------
------------------------------------------------------------
------------------------------------------------------------
------------------------------------------------------------
------------------------------------------------------------
------------------------------------------------------------
------------------------------------------------------------
------------------------------------------------------------
------------------------------------------------------------
------------------------------------------------------------
------------------------------------------------------------
------------------------------------------------------------
------------------------------------------------------------
------------------------------------------------------------
------------------------------------------------------------
------------------------------------------------------------
------------------------------------------------------------
------------------------------------------------------------
------------------------------------------------------------
------------------------------------------------------------
------------------------------------------------------------
------------------------------------------------------------
------------------------------------------------------------
------------------------------------------------------------
------------------------------------------------------------
------------------------------------------------------------
------------------------------------------------------------
------------------------------------------------------------
------------------------------------------------------------
------------------------------------------------------------
------------------------------------------------------------
------------------------------------------------------------
------------------------------------------------------------
------------------------------------------------------------
-------------------------c-----gcc-agct---------------------
------------------------------------a-----tt-c-------------t
------gg---------ca-----t------a----------t---gaat-tt-t-----
a--tgca-gcaga--tgc---------------------------cc-ttctagc-----
------------cgc---aaccca----------ttact---------------------
------------------------------------------------------------
------------------------------------------------------------
------------------------------------------------------------
------------------------------------------------------------
------------------------------------------------------------
------------------------------------------------------------
------------------------------------------------------------
------------------------------------------------------------
------------------------------------------------------------
--
>Mariner-N2_DR|46360
------------------------------------------------------------
-------------------------------------aataaaataataataataat---
-attaaaaaaaa---------aaaaaaa--------aaaatatatat-------------
------------------------------------------------------------
-------------------------------at------------ata---------t--
-a---ta--------ta------t--at------a-t---a-----t--a-cc-t-tt--
---g--gc----c-t--a-gt-ccc-t---------------------------------
---t-t-a--tt-------tatca-g-gg--------g-----t--t-----------g-
-cc----------aca--------------------------------------------
--------------tcgg------------------------------------------
---------------------------------------aa-----------t--g----
-----aa-----------------------------------------------------
------------------------------------------------------------
------------------------------------------------------------
------------------------------------------------------------
------------------------------------------------------------
------------------------------------------------------------
------------------------------------------------------------
------------------------------------------------------------
------------------------------------------------------------
------------------------------------------------------------
------------------------------------------------------------
------------------------------------------------------------
------------------------------------------------------------
------------------------------------------------------------
------------------------------------------------------------
------------------------------------------------------c-----
------------------------------------------------------------
------------------------------------------------------------
------------------------------------------------------------
------------------------------------------------------------
------------------------------------------------------------
------------------------------------------------------------
------------------------------------------------------------
------------------------------------------------------------
------------------------------------------------------------
------------------------------------------------------------
------------------------------------------------------------
------------------------------------------------------------
------------------------------------------------------------
------------------------------------------------------------
------------------------------------------------------------
------------------------------------------------------------
------------------------------------------------------------
------------------------------------------------------------
------------------------------------------------------------
------------------------------------------------------------
------------------------------------------------------------
------------------------------------------------------------
------------------------------------------------------------
------------------------------------------------------------
------------------------------------------------------------
------------------------------------------------------------
------------------------------------------------------------
------------------------------------------------------------
------------------------------------------------------------
------------------------------------------------------------
------------------------------------------------------------
------------------------------------------------------------
------------------------------------------------------------
------------------------------------------------------------
-------------------------a-----gcc-aact---------------------
------------------------------------t-----at-c-------------c
------ag---------ca-----a------a----------t---g--t-tt-t-----
a--caca-gcgga--tgc---------------------------cc-------------
------------------------------------------------------------
------------------------------------------------------------
------------------------------------------------------------
------------------------------------------------------------
------------------------------------------------------------
------------------------------------------------------------
------------------------------------------------------------
------------------------------------------------------------
------------------------------------------------------------
------------------------------------------------------------
--
>Mariner-N2_DR|46361
------------------------------------------------------------
----------------------------------------------------t-------
----taaaaaat---------aaa--------------------------------taat
a--------------------aataataata--------------catt-----------
------------------------------cat--------------t---------t--
-a---tt--------ca------t--tc------a-t---t-----t--tc-t-t-tt-c
---g--gc----t-g--a-ct-ccc-t---------------------------------
---t-t-a--tt-------aattt-g-gg--------g-----t--c-----------g-
-cc----------aca--------------------------------------------
--------------gcag------------------------------------------
---------------------------------------aa-----------t--g----
-----aa-----------------------------------------------------
------------------------------------------------------------
------------------------------------------------------------
------------------------------------------------------------
------------------------------------------------------------
------------------------------------------------------------
------------------------------------------------------------
------------------------------------------------------------
------------------------------------------------------------
------------------------------------------------------------
------------------------------------------------------------
------------------------------------------------------------
------------------------------------------------------------
------------------------------------------------------------
------------------------------------------------------------
------------------------------------------------------c-----
------------------------------------------------------------
------------------------------------------------------------
------------------------------------------------------------
------------------------------------------------------------
------------------------------------------------------------
------------------------------------------------------------
------------------------------------------------------------
------------------------------------------------------------
------------------------------------------------------------
------------------------------------------------------------
------------------------------------------------------------
------------------------------------------------------------
------------------------------------------------------------
------------------------------------------------------------
------------------------------------------------------------
------------------------------------------------------------
------------------------------------------------------------
------------------------------------------------------------
------------------------------------------------------------
------------------------------------------------------------
------------------------------------------------------------
------------------------------------------------------------
------------------------------------------------------------
------------------------------------------------------------
------------------------------------------------------------
------------------------------------------------------------
------------------------------------------------------------
------------------------------------------------------------
------------------------------------------------------------
------------------------------------------------------------
------------------------------------------------------------
------------------------------------------------------------
------------------------------------------------------------
------------------------------------------------------------
-------------------------c-----acc-aact---------------------
------------------------------------t-----at-c-------------c
------ag---------ca-----c------a----------t---g--t-tt-t-----
a--tgca-gcgga--tgc---------------------------cc-ttccagt-----
------------tgc---aaccca----------tctctggg-aa-aca-------tcca
t---a-c---a--cacc----catt-------cac-----ac---------tcataca--
ctatggacaa--tg---tagcc-taccc-aattcac-----------cttta---ccacg
tc----ttt-------------gg--------------ac-tgt--gg-ggga-a-cc--
-------------------gga-ggaa-acc---------c--------ac-ac------
----aaac-----acag--aa-aga--a------catgcaaac-----tc----------
------------c-a------caca-gaaat---gcc---aa--ctaacccagctgagg-
ctcaaa--------cca-gtg-ac--ct-----tcat----gctgt-gaggcgaca--gc
ac-tacc-tactgcgcca------------------------------------------
------------------------------------------------------------
--
>Mariner-N2_DR|46362
------------------------------------------------------------
------------------------------------------------------------
------------------------------------------------------------
------------------------------------------------------------
------------------------------------------------------------
--------------------------------------------------------tt-c
---g--gc----t-t--g-gt-cgc-t---------------------------------
---t-t-a--tt-------tatct-g-gg--------g-----t--c-----------g-
-cc----------aca--------------------------------------------
--------------gtag------------------------------------------
---------------------------------------aa-----------t--g----
-----ac-----------------------------------------------------
------------------------------------------------------------
------------------------------------------------------------
------------------------------------------------------------
------------------------------------------------------------
------------------------------------------------------------
------------------------------------------------------------
------------------------------------------------------------
------------------------------------------------------------
------------------------------------------------------------
------------------------------------------------------------
------------------------------------------------------------
------------------------------------------------------------
------------------------------------------------------------
------------------------------------------------------------
------------------------------------------------------t-----
------------------------------------------------------------
------------------------------------------------------------
------------------------------------------------------------
------------------------------------------------------------
------------------------------------------------------------
------------------------------------------------------------
------------------------------------------------------------
------------------------------------------------------------
------------------------------------------------------------
------------------------------------------------------------
------------------------------------------------------------
------------------------------------------------------------
------------------------------------------------------------
------------------------------------------------------------
------------------------------------------------------------
------------------------------------------------------------
------------------------------------------------------------
------------------------------------------------------------
------------------------------------------------------------
------------------------------------------------------------
------------------------------------------------------------
------------------------------------------------------------
------------------------------------------------------------
------------------------------------------------------------
------------------------------------------------------------
------------------------------------------------------------
------------------------------------------------------------
------------------------------------------------------------
------------------------------------------------------------
------------------------------------------------------------
------------------------------------------------------------
------------------------------------------------------------
------------------------------------------------------------
------------------------------------------------------------
-------------------------g-----gcc-aact---------------------
------------------------------------t-----at-c-------------c
------ag---------ca-----t------a----------t---g--t-tt-t-----
a--caca-gccga--tgc---------------------------cc-ttccagc-----
------------tgc---aaccca----------gtgctggg-aa-acc-----------
---------------------aaactgaa-ttattta---gta--c-----aaatatt--
actacatca---------------------------------------------------
------------------------------------------------------------
----------------------------a-a---------c--------aa-ac------
----a-------------------------------------------------------
------------------------------------------------------------
------------------------------------------------------------
------------------------------------------------------------
------------------------------------------------------------
--
>Mariner-N2_DR|46363
------------------------------------------------------------
------------------------------------------------------------
------------------------------------------------------------
------------------------------------------------------------
------------------------------------------------------------
------------------------------------------------------------
------------------------------------------------------------
------------------------------------------------------------
------------------------------------------------------------
------------------------------------------------------------
------------------------------------------------------------
------------------------------------------------------------
------------------------------------------------------------
------------------------------------------------------------
------------------------------------------------------------
------------------------------------------------------------
------------------------------------------------------------
------------------------------------------------------------
------------------------------------------------------------
------------------------------------------------------------
------------------------------------------------------------
------------------------------------------------------------
------------------------------------------------------------
------------------------------------------------------------
------------------------------------------------------------
------------------------------------------------------------
------------------------------------------------------------
------------------------------------------------------------
------------------------------------------------------------
------------------------------------------------------------
------------------------------------------------------------
------------------------------------------------------------
------------------------------------------------------------
------------------------------------------------------------
------------------------------------------------------------
------------------------------------------------------------
------------------------------------------------------------
------------------------------------------------------------
------------------------------------------------------------
------------------------------------------------------------
------------------------------------------------------------
------------------------------------------------------------
------------------------------------------------------------
------------------------------------------------------------
------------------------------------------------------------
------------------------------------------------------------
------------------------------------------------------------
------------------------------------------------------------
------------------------------------------------------------
------------------------------------------------------------
------------------------------------------------------------
------------------------------------------------------------
------------------------------------------------------------
------------------------------------------------------------
------------------------------------------------------------
------------------------------------------------------------
------------------------------------------------------------
------------------------------------------------------------
------------------------------------------------------------
------------------------------------------------------------
------------------------------------------------------------
------------------------------------------------------------
------------------------------------------------------------
------------------------------------------------------------
------------------------------------------------------------
------------------------------------------------------------
------------------------------------------------------------
------------------------------------------------------------
------------------------------------------------------------
------------------------------------------------------------
-----aac-----actg--gg-aga--a------catgcaaac-----tc----------
------------c-a------ctaa-gatat---gcc---aa--ctggcccagctggga-
cacgaa--------cca-gcg-ac--ca-----tctt----gctgt-gaggcgaca--gt
gc-taac-cactgagccaaatgtcaaatattt----------------------------
---------------taaacaccatttatca-----------------------------
--
>Mariner-N2_DR|46364
------------------------------------------------------------
------------------------------------------------------------
----ttaaaaaa---------gtgttca--------aaaaaga-----------------
-------cattttg-taaattaattaattaatta--------------------------
---------------------------------------------att---------c--
-a---tt--------ca------t--tc------a-t---tca---tt-tcct-t-tt-c
---g--gc----t-t--a-gt-cct-t---------------------------------
---t-t-a--tt-------aatct-g-gc--------c-----a--t-----------a-
-cc----------aca--------------------------------------------
--------------gtgg------------------------------------------
---------------------------------------aa-----------t--t----
-----aa-----------------------------------------------------
------------------------------------------------------------
------------------------------------------------------------
------------------------------------------------------------
------------------------------------------------------------
------------------------------------------------------------
------------------------------------------------------------
------------------------------------------------------------
------------------------------------------------------------
------------------------------------------------------------
------------------------------------------------------------
------------------------------------------------------------
------------------------------------------------------------
------------------------------------------------------------
------------------------------------------------------------
------------------------------------------------------------
------------------------------------------------------------
------------------------------------------------------------
------------------------------------------------------------
------------------------------------------------------------
------------------------------------------------------------
------------------------------------------------------------
------------------------------------------------------------
------------------------------------------------------------
------------------------------------------------------------
------------------------------------------------------------
------------------------------------------------------------
------------------------------------------------------------
------------------------------------------------------------
------------------------------------------------------------
------------------------------------------------------------
------------------------------------------------------------
------------------------------------------------------------
------------------------------------------------------------
------------------------------------------------------------
------------------------------------------------------------
------------------------------------------------------------
------------------------------------------------------------
------------------------------------------------------------
------------------------------------------------------------
------------------------------------------------------------
------------------------------------------------------------
------------------------------------------------------------
------------------------------------------------------------
------------------------------------------------------------
------------------------------------------------------------
------------------------------------------------------------
------------------------------------------------------------
------------------------------------------------------------
------------------------------------------------------------
------------------------------------------------------------
------------------------------------------------------------
------------------------------------------------------------
------------------------------------------------------------
------------------------------------------------------------
------------------------------------------------------------
------------------------------------------------------------
------------------------------------------------------------
------------------------------------------------------------
------------------------------------------------------------
------------------------------------------------------------
------------------------------------------------------------
------------------------------------------------------------
------------------------------------------------------------
--
>Mariner-N2_DR|46365
------------------------------------------------------------
----------------------------------------------------a-------
----aaagaaca---------atgtcaa--------caataat-----------------
------------------------------------------------------------
---------------aagactaattttcatca--------------tt---------cat
ca---tt--------ca------t--tc------a-t---t-----t--t-a--c-tc-c
---g--gc----t-t--a-gt-ctc-t---------------------------------
---t-t-t--at-------catca-g-gg--------g-----t--c-----------g-
-cc----------aca--------------------------------------------
--------------gcag------------------------------------------
---------------------------------------aa-----------t--g----
-----aa-----------------------------------------------------
------------------------------------------------------------
------------------------------------------------------------
------------------------------------------------------------
------------------------------------------------------------
------------------------------------------------------------
------------------------------------------------------------
------------------------------------------------------------
------------------------------------------------------------
------------------------------------------------------------
------------------------------------------------------------
------------------------------------------------------------
------------------------------------------------------------
------------------------------------------------------------
------------------------------------------------------------
------------------------------------------------------c-----
------------------------------------------------------------
------------------------------------------------------------
------------------------------------------------------------
------------------------------------------------------------
------------------------------------------------------------
------------------------------------------------------------
------------------------------------------------------------
------------------------------------------------------------
------------------------------------------------------------
------------------------------------------------------------
------------------------------------------------------------
------------------------------------------------------------
------------------------------------------------------------
------------------------------------------------------------
------------------------------------------------------------
------------------------------------------------------------
------------------------------------------------------------
------------------------------------------------------------
------------------------------------------------------------
------------------------------------------------------------
------------------------------------------------------------
------------------------------------------------------------
------------------------------------------------------------
------------------------------------------------------------
------------------------------------------------------------
------------------------------------------------------------
------------------------------------------------------------
------------------------------------------------------------
------------------------------------------------------------
------------------------------------------------------------
------------------------------------------------------------
------------------------------------------------------------
------------------------------------------------------------
------------------------------------------------------------
-------------------------c-----gcc-aact---------------------
------------------------------------t-----at-c-------------c
------ag---------ca-----t------a----------t---g--t-tt-t-----
g--cacc-gcgga--tgc---------------------------cc-ttccagc-----
------------tgc---aaccca----------gtactagg-aa-ac------------
------------------------------------------------------------
------------------------------------------------------------
------------------------------------------------------------
------------------------------------------------------------
------------------------------------------------------------
------------------------------------------------------------
------------------------------------------------------------
------------------------------------------------------------
------------------------------------------------------------
--
>Mariner-N2_DR|46366
------------------------------------------------------------
------------------------------------------------------------
------------------------------------------------------------
------------------------------------------------------------
------------------------------------------------------------
------------------------------------------------------------
------------------------------------------------------------
------------------------------------------------------------
------------------------------------------------------------
------------------------------------------------------------
------------------------------------------------------------
------------------------------------------------------------
------------------------------------------------------------
------------------------------------------------------------
------------------------------------------------------------
------------------------------------------------------------
------------------------------------------------------------
------------------------------------------------------------
------------------------------------------------------------
------------------------------------------------------------
------------------------------------------------------------
------------------------------------------------------------
------------------------------------------------------------
------------------------------------------------------------
------------------------------------------------------------
------------------------------------------------------------
------------------------------------------------------------
------------------------------------------------------------
------------------------------------------------------------
------------------------------------------------------------
------------------------------------------------------------
------------------------------------------------------------
------------------------------------------------------------
------------------------------------------------------------
------------------------------------------------------------
------------------------------------------------------------
------------------------------------------------------------
------------------------------------------------------------
------------------------------------------------------------
------------------------------------------------------------
------------------------------------------------------------
------------------------------------------------------------
------------------------------------------------------------
------------------------------------------------------------
------------------------------------------------------------
------------------------------------------------------------
------------------------------------------------------------
------------------------------------------------------------
------------------------------------------------------------
------------------------------------------------------------
------------------------------------------------------------
------------------------------------------------------------
------------------------------------------------------------
------------------------------------------------------------
------------------------------------------------------------
------------------------------------------------------------
------------------------------------------------------------
------------------------------------------------------------
------------------------------------------------------------
------------------------------------------------------------
------------------------------------------------------------
------------------------------------------------------------
------------------------------------------------------------
------------------------------------------------------------
------------------------------------------------------------
------------------------------------------------------------
----------------------------------ttc---aca--c-----acac-----
------------------------------------------------------------
------------------------------------------------------------
------------------------------------------------------------
----------------------aga--a------catgcaaac-----tc----------
------------c-a------caca-gaaga---gcc---aa--cgggcccagccgaga-
ctcgaa--------cca-gag-ac--ct-----tctt----gctgt-gaggtgaca--gt
gc-taac-cactgagccactg---------------------------------------
-------------agataatatcaatcat-------------------------------
--
>Mariner-N2_DR|46367
------------------------------------------------------------
------------------------------------------------------------
-------------------------------------------gacca------------
-------------atagcttaattacat--------------------------------
---------------------------ttacat--------------t---------c--
-a---tt--------ca---------tc------a-t---t-----t--tc-t-t-gt-c
---a--gc----t-t--a-gt-cct-t---------------------------------
---t-t-a--tt-------aatcc-g-gg--------g-----t--c-----------g-
-cc----------aca--------------------------------------------
--------------gcag------------------------------------------
---------------------------------------aa-----------t--g----
-----aa-----------------------------------------------------
------------------------------------------------------------
------------------------------------------------------------
------------------------------------------------------------
------------------------------------------------------------
------------------------------------------------------------
------------------------------------------------------------
------------------------------------------------------------
------------------------------------------------------------
------------------------------------------------------------
------------------------------------------------------------
------------------------------------------------------------
------------------------------------------------------------
------------------------------------------------------------
------------------------------------------------------------
------------------------------------------------------c-----
------------------------------------------------------------
------------------------------------------------------------
------------------------------------------------------------
------------------------------------------------------------
------------------------------------------------------------
------------------------------------------------------------
------------------------------------------------------------
------------------------------------------------------------
------------------------------------------------------------
------------------------------------------------------------
------------------------------------------------------------
------------------------------------------------------------
------------------------------------------------------------
------------------------------------------------------------
------------------------------------------------------------
------------------------------------------------------------
------------------------------------------------------------
------------------------------------------------------------
------------------------------------------------------------
------------------------------------------------------------
------------------------------------------------------------
------------------------------------------------------------
------------------------------------------------------------
------------------------------------------------------------
------------------------------------------------------------
------------------------------------------------------------
------------------------------------------------------------
------------------------------------------------------------
------------------------------------------------------------
------------------------------------------------------------
------------------------------------------------------------
------------------------------------------------------------
------------------------------------------------------------
------------------------------------------------------------
-------------------------c-----gcc-aact---------------------
------------------------------------t-----at-c-------------c
------ag---------ct-----a------g----------t------t-tt-t-----
a--tgca-gcgga--tgc---------------------------cc-ttccagc-----
------------cgc---aaccca------------------------------------
------------------------------------------------------------
------------------------------------------------------------
------------------------------------------------------------
------------------------------------------------------------
------------------------------------------------------------
------------------------------------------------------------
------------------------------------------------------------
------------------------------------------------------------
------------------------------------------------------------
--
>Mariner-N2_DR|46368
------------------------------------------------------------
-------------------------------------------aaaaaaaaaa-------
----aaaactat---------cagtctg--------ccaaaaactgagcattt-------
------------------------------------------------------------
-------------attaa-----ttaataacat--------------t---------c--
-a---tt--------ca------a--tc------a-t---t-----t--t-a--t-tt-c
---g--gc----t-t--a-gt-ccc-----------------------------------
---t-t-t--tt-------tatca-g-ag--------g-----t--g-----------t-
-cc----------aca--------------------------------------------
--------------gcgg------------------------------------------
---------------------------------------aa-----------t--g----
-----aa-----------------------------------------------------
------------------------------------------------------------
------------------------------------------------------------
------------------------------------------------------------
------------------------------------------------------------
------------------------------------------------------------
------------------------------------------------------------
------------------------------------------------------------
------------------------------------------------------------
------------------------------------------------------------
------------------------------------------------------------
------------------------------------------------------------
------------------------------------------------------------
------------------------------------------------------------
------------------------------------------------------------
------------------------------------------------------c-----
------------------------------------------------------------
------------------------------------------------------------
------------------------------------------------------------
------------------------------------------------------------
------------------------------------------------------------
------------------------------------------------------------
------------------------------------------------------------
------------------------------------------------------------
------------------------------------------------------------
------------------------------------------------------------
------------------------------------------------------------
------------------------------------------------------------
------------------------------------------------------------
------------------------------------------------------------
------------------------------------------------------------
------------------------------------------------------------
------------------------------------------------------------
------------------------------------------------------------
------------------------------------------------------------
------------------------------------------------------------
------------------------------------------------------------
------------------------------------------------------------
------------------------------------------------------------
------------------------------------------------------------
------------------------------------------------------------
------------------------------------------------------------
------------------------------------------------------------
------------------------------------------------------------
------------------------------------------------------------
------------------------------------------------------------
------------------------------------------------------------
------------------------------------------------------------
------------------------------------------------------------
------------------------------------------------------------
-------------------------c-----act-aact---------------------
------------------------------------a-----tt-c-------------c
------ag---------ca-----t------a----------t---g--t-tt-t-----
a--cgca-gtgaa--tgt---------------------------ct-ttgcagc-----
------------cgc---aaccca----------gtactggc-aa-acaccc-------a
t---a-c---a--cac----tcattcacaacacacac---aca--c-----tcataca--
ctacagacaa--t-ttt--att-taccc-agttcac-----------ctagag-cggatg
tg----ttt-------------gg--------------gc-tga--gg-ggga-a-accg
-ga-gccca-----aca--cgg-ggag-a-a---------c--------aa-gc------
----aa-----------------------------------ac-----tc----------
------------c-a------caca-gaaat---gcc---aa--ctggcccagccgggt-
ctcgaa--------cca-gtg-at--gt-----tctt----gctgt-aaagcaaca--gt
gc-taac-cactgagccat-----------------------------------------
------------------------------------------------------------
--
>Mariner-N2_DR|46369
------------------------------------------------------------
--------------------------------------attattatttacaaa-------
----agaaaaaa---------taaa-----------tagt-a------------------
------cacaatagcagcaaaaaaaattagca-------------a--------------
-----------------------------------------------a---------c--
-a---tt--------ca------t--tc------a-t---t-----t--tc-t-t-gt-c
---g--gc----t-t--a-gt-ccc-t---------------------------------
---t-t-a--tt-------aatcc-g-gg--------g-----t--c-----------g-
-tc----------aca--------------------------------------------
--------------gcgg------------------------------------------
---------------------------------------aa-----------t--g----
-----aa-----------------------------------------------------
------------------------------------------------------------
------------------------------------------------------------
------------------------------------------------------------
------------------------------------------------------------
------------------------------------------------------------
------------------------------------------------------------
------------------------------------------------------------
------------------------------------------------------------
------------------------------------------------------------
------------------------------------------------------------
------------------------------------------------------------
------------------------------------------------------------
------------------------------------------------------------
------------------------------------------------------------
------------------------------------------------------c-----
------------------------------------------------------------
------------------------------------------------------------
------------------------------------------------------------
------------------------------------------------------------
------------------------------------------------------------
------------------------------------------------------------
------------------------------------------------------------
------------------------------------------------------------
------------------------------------------------------------
------------------------------------------------------------
------------------------------------------------------------
------------------------------------------------------------
------------------------------------------------------------
------------------------------------------------------------
------------------------------------------------------------
------------------------------------------------------------
------------------------------------------------------------
------------------------------------------------------------
------------------------------------------------------------
------------------------------------------------------------
------------------------------------------------------------
------------------------------------------------------------
------------------------------------------------------------
------------------------------------------------------------
------------------------------------------------------------
------------------------------------------------------------
------------------------------------------------------------
------------------------------------------------------------
------------------------------------------------------------
------------------------------------------------------------
------------------------------------------------------------
------------------------------------------------------------
------------------------------------------------------------
------------------------------------------------------------
-------------------------c-----gcc-aact---------------------
------------------------------------t-----at-c-------------c
------ag---------ca------------a--------------g-tt-tt-t-----
c--tgca-gcaga--tgc---------------------------cc-ttccagc-----
------------cgc---aaccca----------tctctggg-aa-acatcca-----ca
c---a-c---a--caca--ttcaca-------cac-----aca--c-----tcataca--
ctacggacaa--tt---tagcc-taccc-aattcac-----------ctgtac-cgcatg
tc----ttt-------------gg--------------ac-tgt--gg-ggga-a-acag
-ga-gc--a-----ccc--gga-ggca-acc---------c--------ac-gc------
----gaag-----gcag--gg-aga--a------catgcaaac-----tc----------
------------c-a------caca-gaaac---gcc---aa--ctg----agccgtgg-
tttgaa--------cca-gcg-ac--ct-----tctt----gctgt-gaggtgaca--gc
ac-tatc-tactgtgcca------------------------------------------
------------------------------------------------------------
--
>Mariner-N2_DR|46370
------------------------------------------------------------
------------------------------------------------------------
------------------------------------------------------------
------------------------------------------------------------
------------ccctaaagggtacaatgttgt-----acctatattaagaggta--caa
-a--att----g---ta--cc--t--tc---tata-t---t-----t-gtattat-tt--
-aaaggacaattt-t----gtacca-ccaaggaacaaaattgtagaaactgaaggtttaa
aaatgt-atc-------tt-attatatagcattttcatggtactga--caggcattttga
tcctttggttactgcatgca----------------------------------------
------------------------------------------------------------
------------------------------------------------------------
------------------------------------------------------------
------------------------------------------------------------
------------------------------------------------------------
------------------------------------------------------------
------------------------------------------------------------
------------------------------------------------------------
------------------------------------------------------------
------------------------------------------------------------
------------------------------------------------------------
------------------------------------------------------------
------------------------------------------------------------
------------------------------------------------------------
------------------------------------------------------------
------------------------------------------------------------
------------------------------------------------------------
------------------------------------------------------------
------------------------------------------------------------
------------------------------------------------------------
------------------------------------------------------------
------------------------------------------------------------
------------------------------------------------------------
------------------------------------------------------------
------------------------------------------------------------
------------------------------------------------------------
------------------------------------------------------------
------------------------------------------------------------
------------------------------------------------------------
------------------------------------------------------------
------------------------------------------------------------
------------------------------------------------------------
------------------------------------------------------------
------------------------------------------------------------
------------------------------------------------------------
------------------------------------------------------------
------------------------------------------------------------
------------------------------------------------------------
------------------------------------------------------------
------------------------------------------------------------
------------------------------------------------------------
------------------------------------------------------------
------------------------------------------------------------
------------------------------------------------------------
------------------------------------------------------------
------------------------------------------------------------
------------------------------------------------------------
------------------------------------------------------------
------------------------------------------------------------
------------------------------------------------------------
------------------------------------------------------------
----------------gaattctgtgtaaacaggcagcatactcga-cc----gcctcag
ta-cgaacacta----ctaacgtctcggcaagccaaa-aataaatagagaga---cagca
gcaacacctgaatgatgatgttgcccctctgcatagtcctt-attctaaatctcattt--
------agggtcttaaataattagttatgcaaagataagtacttaag-tt-tt-taatg-
a-tt--a---tta-ttacattcaactatacaaataaat------att-ttttga-ggaaa
aa----ttcaaaaacatg-a---aaaaatttaaattatt--a-aa-atat------ttaa
ttcaatca--attcatta---------------act--ttatatttttaaattatgtgtt
ttagtattaatct----------------------------ttagtggtata--ta-gtg
ttttgatc---tcatgagctgagggtacaattttgttc--ctaca-gg-ggaactaa--a
t-att-taattg------taaagg---tgccaaattggttctttaggacacaa-ttttgt
acccaaatgtgctataaaa-gtaaaaaaaaaaaaaat--gtatctaaatctaacaatctc
------------------------------------------------------------
-----------------ag-aagaaaatgtacaatattgttccttttagggtacaagtgg
ccc---gtcactgtacc-ct----------------------------------------
------------------------------------------------------------
--
>Mariner-N2_DR|46371
------------------------------------------------------------
---------------------------------------------------cactctcag
----aaaaaaa-----ggtacaaaattgtaccttttagggtacaaatggc----------
-----------------------ccgtca-------------------------------
-ctggggtggtacccttaagggtacaaatttgt-----acctcattttaaaggta--caa
-a--att----g---ta--cc--t--tc---taca-t---t-----t-gtaccct-tt--
-aagggacaattt-t----gtaccc-ta----------------gacactgaaggtacaa
aaatgt-acctt--tttat-attatatagtattttcagggtactgacccaggcattttga
ccttttggtgactgcatgcacaaataaataaataaaatattttggttcgcagatgtccat
ttttatttattaatgtagaaatatttcattacaactcacaactgaatgtgttaagaaata
aaattacacagcaagtataaagcagacatgtaaaacagtaaaaagaacaa-tttagataa
caaataaaaac------------------taaataatctacacttaataaaaagaccaca
agaatactgtttaagatttataaacacattacacaggcta---caagtactgcactttat
aaagtccaaagtgtttgtctttagtcagaatactcggtcataataaataatttgtcatca
acattttttctgaatttcagaatgaaggcaatgtttctctataaattgcttcaacagtgc
agaaaaccaaaaacatcagtagcctcttcctcaacatcagtagattac---------tcc
tcaagtggagttgtaatttgttgtaacacaatatgtgtttatgcttttgataaacatgac
atgtcaagcactcatatctggaaaatgttctttgatagtcattaggaccacaagttattt
aaaaatctgctttatgcatgaatgacagcagtgtgctggattaacttgatgattgtgatt
atcccaagagcatgtagagaaacaaaaaacaaggtagatcactctggtaactg-------
----------tcaccgttcacctttcattcaaaacattccactgcagaaacatcaaggtg
ctcttctaataagatggatatgtcaaaaatgtatattcgtccacatcattagcccggcca
atcacaatcccatcaactctgaagactgccatgactcgtcttgttaacacagttgtccag
tcggtggcctcctcctgtacttgaactgttggatgtggtgaagatggttcactgtaagcg
acaaagcaataattacattaatatcagtcactctatcactgatgaagagaaaatcaacat
gcatagaaagtaaaataattaatattcactgata---------aaaaaaagtatcacaga
ttaaaagactaatataaatttcattcattcattcaatttcttttcagcttagtcccttta
ctagactggggtcaccacagtggaatgaaccaccaacttatccag---atgttttatgca
gcagatgcccttctagctgcaacccagtattacgaaacatccagacacactcaatcacac
acacatttatacactacagacaaataagcttaccaaattcagctatagcgcatgtcttta
tacttgtggggaaaccggagcacttggaggaaaccctcacgaacactggaagaatatgca
aactcctcacacaaatgccaactgacagagccgaggctcaaaccagcaaccttcttgctg
taaggtgacagcactacccactgcgtcatcctactataaagaatatcaagcattataaaa
tgcatttatcacagcatatactaaacagaaaaaaacatacgcacccgagcacaacgaaat
gttgaagtgtctcgcttaacaaggctggcaacatgagaagtgctgctgtaaaatcaattc
ctggaacataagatgtggcatacaaacaaatatgaaggaatccatccaaagctagaattt
aataataataatcaagtggagaaagtttagaaagagtaccttagagtcaggtccatagca
ttcttcagttgatctctcatctttcgatgaaaacctagaaaataattttaaacacgtggg
tatacatttattgttgtttgtaagtaaaaacctacaaatttaaaatagtatgtaagccat
taaaaccatgg--tatagataatgagacatacttacatcttgtaactgagccatgctttc
atatgacatgccttcattggtctgatgctgttaggctgcattctgttgttcaatcttgtc
ctgaaagacaattggaaacttcaaaaacttctggaaagcaataagataaagccataacta
tttatttatttt--gatattaataaaataggtaaaatagctcaagg-----taccagttt
cagaacagatgagacaaattattacattaaagaacaaagtataacttaaaacgtcgattt
atacaacgtggtatgttaataattctacattaacataagtataacgttaaacgatagtaa
agctccaacaattctggacatgagagtttgtggacactcctcaacatta-----------
---------------------------tatgtacgccacgtttgtaactagccacgttta
cataatcagtcgctttgtcggtgacaaaattgtgatttttcttcacaaaatggcggtg--
---tatataaccgtctaaaattaaatctcagcggtcaaccgtgactag-aaaatggcct-
aaaatataaaacattatcgataattacaaatttccagtattaataacaaaaggttttata
tcaaggtaaatgaagactttagtcgcgcaaactctgggccaaaccgcacattaac-----
-tcacggcccgattccggtgcactgatacggcagcgtcggctcgcttctgccgccgcagc
tggcccgag---------------------------------------------------
-----tgtattttgctaattgggttgcgattatattccgccgtggcaacac---------
--gcagtaacgtaacgtaagatataaggcgcgaatacgtgacgtaggcgataaagggaac
ttttacaccgagaaaactaacagcatatagtactcaccgtctataacgttatgtccctcg
gtgacttcgatatcacattgatttaacttctttaataagcagcagacatcttagcaaact
ccatcctgcaggc--------------------cagcccggagcacttaaagcgggggaa
agccgagacccgagagtcagacaaaatcaacagaacacggcttcacatgtaaaaatgaga
ctgaaaatatatctttaatacattcttacctgaaaagtgtggactccaaaatagactttt
ctttgaaaagcgtgcgaagttctgtgtaaacagccagtatactcta-ccgaccgcctcag
taacaaacac--tactataacgtctcaacaagccaaa-t--tcttaaagagacagcaaca
tcaccacctgtatgaagatcctgtcactctgcatggttctt-attccccatcccata---
aactatagggtcttaaaca----gta-agcaaagaccagtatttacg-tt-tt-taatg-
a-tt--a---aaa-ttacattaaattataaattaaattattaacatt-tttgagaaaaaa
atgtaatttaaatacatgaa---aa-aaat-taattatt--a-aa-atat------ttaa
ttcaatca--atttattt---------------atttattatatttttaaattatgtatt
ttagtgttaatgtt---tag---tat--taatacatttaaattagtgttata--ta-gtg
tcttaatcttatcatgagctgagggtacaattttgttc--ctata-gg-gaaacaaa--a
t-ata-taattgtacctttaaagg---tgccaaattggtcctttgcggtacaa-ttttgt
atccaaatgtgctataaaaggtacaaaaatgtacctttcaaacctaaatctggacatttg
tacctttatagcccatttgggtaca--aaattgtaccct-aaag---accaatatgggac
ctttag-----------ag-gtacaattttatattttgttccctctaggaacaaaattgt
acc---ctcattgtacc-tttttttctgagagtg--------------------------
------------------------------------------------------------
--
>Mariner-N2_DR|46372
------------------------------------------------------------
------------------------------------------------------------
---------------------atcactg--------ttta--------------------
-------------a-aagtatagtacgccaaa----------------------------
--------------------------ttaata--------------tt---------c--
-a---ta--------cg------t--tc------a-t---t-----t--t-ct-t-tt-c
---a--gc----t-t--a-gt-ctc-c---------------------------------
---t-t-a--tt-------aatct-g-cc--------g-----t--t-----------g-
-cc----------aca--------------------------------------------
--------------gcgg------------------------------------------
---------------------------------------aa-----------t--g----
-----aa-----------------------------------------------------
------------------------------------------------------------
------------------------------------------------------------
------------------------------------------------------------
------------------------------------------------------------
------------------------------------------------------------
------------------------------------------------------------
------------------------------------------------------------
------------------------------------------------------------
------------------------------------------------------------
------------------------------------------------------------
------------------------------------------------------------
------------------------------------------------------------
------------------------------------------------------------
------------------------------------------------------------
------------------------------------------------------c-----
------------------------------------------------------------
------------------------------------------------------------
------------------------------------------------------------
------------------------------------------------------------
------------------------------------------------------------
------------------------------------------------------------
------------------------------------------------------------
------------------------------------------------------------
------------------------------------------------------------
------------------------------------------------------------
------------------------------------------------------------
------------------------------------------------------------
------------------------------------------------------------
------------------------------------------------------------
------------------------------------------------------------
------------------------------------------------------------
------------------------------------------------------------
------------------------------------------------------------
------------------------------------------------------------
------------------------------------------------------------
------------------------------------------------------------
------------------------------------------------------------
------------------------------------------------------------
------------------------------------------------------------
------------------------------------------------------------
------------------------------------------------------------
------------------------------------------------------------
------------------------------------------------------------
------------------------------------------------------------
------------------------------------------------------------
------------------------------------------------------------
------------------------------------------------------------
------------------------------------------------------------
------------------------------------------------------------
-------------------------t-----gcc-aact---------------------
------------------------------------t-----at-c-------------c
------ag---------ca-----t------a----------t---g--t-tt-t-----
a--caca-gtgga--tgc---------------------------cc-ttccagc-----
------------tgc---aaccca------------------------------------
------------------------------------------------------------
------------------------------------------------------------
------------------------------------------------------------
------------------------------------------------------------
------------------------------------------------------------
------------------------------------------------------------
------------------------------------------------------------
------------------------------------------------------------
------------------------------------------------------------
--
>Mariner-N2_DR|46373
------------------------------------------------------------
---------------------------------------------------cactctcag
----aaaaaaa-----ggtacaaaattgtaccttttagggtacaaatggc----------
-----------------------ccgtca-------------------------------
-ctggggtggtacccttaagggtacaaatttgt-----acctctatttaaaggta--caa
-a--att----g---ta--cc--t--tc---taca-t---t-----t-gtaccct-tt--
-aaaggacaattt-t----gtaccc-c-------------------caccgaaggtacaa
aaatgt-acctt--tttat-attatatagcattttcagggtactgacccaggcattttga
tcctttggtgactgcatgcacaaataaataaataaaatattttggttcgcagatgtccat
ttttatttattaatgtagaaatatttcattacaactcacaactgaatgtgtcaagaaata
aaattacacagcaagtataaagcagacatgtaaaacagtaaaaagaacat-tttagaaaa
caaataaaaattgttcactcactgtacagtatataatctacccttaatacaaagaccaca
agaatactgtttaagatttataaacacattacacaggctacatcaagtactgcactttat
aaagtccaaagtatttgtctttagtcagaatactcagtcataataaataatttgtcatca
aaattttctctgaatttcagaatgaaggcaatgtttctctataaattgcttcaacagtgc
agaaaaccaaatacatcagtagcctcttcctcaacaccagtagattactcctcatcatcc
tcaagtggagttgtaatttgttgtaacacaatatgtgtttatgcttttggtaagcatgac
atgtaaagcactcatatctggaaaatgttctttgatagtcattaggaccacaagttatct
aaaaatttgctttatgcatgaatgatagccgtgtgctggattaact---tgattgtgatt
ataccaagagcatgtagagaaacaaaaaacaaggttgatcactttggtaactggagtaga
tcgaggcttgtcaccgtccaccgttcattcaaaacattccactgcagaaacatcaaggtg
ttcttctaataagatggatatgtcaaaaatgcatattcgtccacatcattagcccggcca
atcgcaatcccatcaactctgaagactgccgtgactcgtcttgttaacacagttgtccag
tcggtggcctcctcctgtacttgaactgttggatgtggtgaagatggttcactgtaaatg
acaaagcaataattacattaatatcagtcactctatcactgatgaagagaaaatcaacat
gcatagaaagttaaataattaatattcactgattaa---aaaaaaaaaaagtatcacaga
ttaaaagactaatataaatttcattcattcattcaatttctttttggcttagtcccttta
ttaatctggggtcgccacagtggaatgaaccaccaacttatccagc--atgttttatgca
gcagatgcccttccagctgcaacccagtattaagaaacatccagacacacttattcacac
acacatttatacactacagacaaataagcttaccaaattcagctatagcgcatgtctttg
gacttgtggggaaaccggagcacttggaggaaaccttcacgaacactggaagaatatgca
aactcctcacacaaatgccaactgatccagccgaggctcgaaccagcgaccttcttgctg
taaggtgacagcactacccactgcgtcatcctaatataaagaatatcaagcattataaaa
tgcatttattacagcatatactaaacagaaaacaacatacgcaccggagcacaacgaaat
gttgaagtgtctcgcttaacaaggctggcaacatgagaagtgctgctgtaaaatcaattc
ctggaacataagatgtggcatacaaacaaatatgaatgaatccatacaaagctagaattt
aataatattaatcaagtggagaaagtttagaaagagtaccttaaagtcaggtccatagca
ttcttaagttgatctctcatctttcgatgaaaacctagaaaataattttaaacacgtggg
tgtacatttattgttgtttgtaagtaaaaacctacaaatttaaaatagtatgtaagccat
taaaaccatgg--tatagataatgagacatacttacatcttgtaactgagccatgctttc
atatgacatgccttcattgctctgatgctgttaggctgcattatgttgttcaatcttgtc
ctgaaatacaattggaaacttcataaacttcaggaaagcaataagataaagcaataacta
tttatttat---------------------------------------------------
-----------------agtattttatt--------------------------------
-----------------------------tatatataagtataacgttaaacgatagtaa
agcaccaacaattctggacatgagagtttgtggacactcctcaacattaatgtaacttag
acactgaaacgaagatatgtacaagcatacacacgccacgtttgtaactagccacgttta
cataatcagtcgctttgccggtgacaaaattgtga---ttcttcacaaaatggcggtgta
acttatataaccgtctaaaattacatttccgcggtcatccgtggctag-aaaatggcctc
aaaatataaaacattatcgataattacaaa-ttccagtataaataacaaaaggttttata
tcaaggtatatgaagactttagtcgcgcgagctccgggccacaccgcacattac------
-tcacggcccgattccggtgcacggttacggcagcgtcggctcgcttctgccgccgcatc
tgacccgagtaacgatacagcagacggactcgggcaggcgagaatctagccgcaactggc
ccaagtgtattttgctatctgggttgcgataatattccgccgtggcaacacttattaata
aagcagtaacgtaacgtaacatataaggcgcgaatacgtaacgtaggcgataaagggaac
ttttacaccgagaaaactaacagcatatagtacttaccttctataacgttatgtccctcg
gtgacttcgatatcacgttgtattaacttctttaataagctgcagacatcttagcaaact
ccatcatgcaggccaacgta------caccagccagcccggagcac--aaagctggggaa
agccgagaccagagagtcagacaaaatcaacagaacacggcttcacatgtaaaaatgaga
ctgaaaatatatctttaatacattcttacctgaaaagtgtggactccaaaatagactttt
ctttgaaaagcgtgcgaagttctgtgtaaacagccagcatactcga-ccgaccgcctcag
taacaaacac--tactataacgtctcaacaagccaaa-t--tcttaaagagacagcatca
tcaccacctgtatgaagatgctgtccctctgcatggttctt-attctacatcccatata-
tactatagggacttaaaca----gta-agcaaagaccagtatttacg-tt-tt-taatg-
a-tt--a---aaa-ttacatttaattataaattaaattattaacatt-tttgag-aaaaa
atgtaatttaaatacatgaa---aa-aaat-taattata--a-aa-atat------ttaa
tttaatca--atttattt---------------atttattatatttttaaattatgtatt
ttagtattaatgtt---tag---tat--taatgcatttaaattagtgttata--ta-gtg
tcttgatcttatcatgagctgagggtacaattttgttc--ctata-gg-gaaacaaa--a
t-ata-taattgtacctttaaagg---tgccaaattggtcctttacggtacaa-ttttgt
atccaaatgtgctataaaaggtacaaaaatgtacctttcaaacctaaatctggacatttg
tacctttatagcccatttgggtaca--aaattgtaccct-aagg---accaatatgggac
ctttaa-----------ag-gtacaattttatattttgttccctctaggaacaaaattgt
acc---cttattgtacc-tttttttctgagagtg--------------------------
------------------------------------------------------------
--
>Mariner-N2_DR|46374
------------------------------------------------------------
--------------------------------------------------aaa-------
----caaaaaaa---------aatttg---------------------------------
---------gattacgggtaaaaaggagtcac----------------------------
------------------------------ata--------------t---------c--
-a---tt--------ca------t--tg------a-t---------t--tt-c-c-tt-c
---a--gc----t-t--a-gt-ctc-----------------------------------
----------ta-------tttca-g-ag--------g-----t--t-----------g-
-cc----------aca--------------------------------------------
--------------gcag------------------------------------------
---------------------------------------aa-----------t--g----
-----aa-----------------------------------------------------
------------------------------------------------------------
------------------------------------------------------------
------------------------------------------------------------
------------------------------------------------------------
------------------------------------------------------------
------------------------------------------------------------
------------------------------------------------------------
------------------------------------------------------------
------------------------------------------------------------
------------------------------------------------------------
------------------------------------------------------------
------------------------------------------------------------
------------------------------------------------------------
------------------------------------------------------------
------------------------------------------------------c-----
------------------------------------------------------------
------------------------------------------------------------
------------------------------------------------------------
------------------------------------------------------------
------------------------------------------------------------
------------------------------------------------------------
------------------------------------------------------------
------------------------------------------------------------
------------------------------------------------------------
------------------------------------------------------------
------------------------------------------------------------
------------------------------------------------------------
------------------------------------------------------------
------------------------------------------------------------
------------------------------------------------------------
------------------------------------------------------------
------------------------------------------------------------
------------------------------------------------------------
------------------------------------------------------------
------------------------------------------------------------
------------------------------------------------------------
------------------------------------------------------------
------------------------------------------------------------
------------------------------------------------------------
------------------------------------------------------------
------------------------------------------------------------
------------------------------------------------------------
------------------------------------------------------------
------------------------------------------------------------
------------------------------------------------------------
------------------------------------------------------------
------------------------------------------------------------
------------------------------------------------------------
------------------------------------------------------------
-------------------------c-----gcc-aactat-------------------
------------------------------------t--------c-------------c
------ag---------ca-----t------a----------t---g--c-tt-t-----
a--caca-atgga--tgc---------------------------cc-ttctagt-----
------------tgc---aacgca----------gtactaag-aa-acacc---------
------------------------------------c---aca--c-----tcataca--
ctacagccaa--ta---tagtt-ca-tc-agttccc-----------caatag-cacatg
tg----ttt-------------gg--------------ac-tgg--tg-gaaa------c
-cc-ga--g-----cac--gga-tgaa-ata---------c--------ac-gc------
----caac-----acgg--gg-aga--a------catgcaaac-----tc----------
------------c-a------caca-gaaac---acc---aa--ctgacccagctggga-
ctcgaa--------cca-gcg-ac--ct-----tctt----gctgt-gagg---------
------------------------------------------------------------
------------------------------------------------------------
--
>Mariner-N2_DR|46375
------------------------------------------------------------
------------------------------------------------------------
------------------------------------------------------------
------------------------------------------------------------
------------------------------tt--------------tc--------at--
-a---tt--------ca------t--tc------a-a---tta---t--t-ca-t-tt-t
---g--ac----t-t--a-ga-ccc-t---------------------------------
---t-t-a--tt-------aatct-g-tg--------g-----t--c-----------a-
-cc----------aca--------------------------------------------
--------------gtgg------------------------------------------
---------------------------------------aa-----------t--g----
-----aa-----------------------------------------------------
------------------------------------------------------------
------------------------------------------------------------
------------------------------------------------------------
------------------------------------------------------------
------------------------------------------------------------
------------------------------------------------------------
------------------------------------------------------------
------------------------------------------------------------
------------------------------------------------------------
------------------------------------------------------------
------------------------------------------------------------
------------------------------------------------------------
------------------------------------------------------------
------------------------------------------------------------
------------------------------------------------------c-----
------------------------------------------------------------
------------------------------------------------------------
------------------------------------------------------------
------------------------------------------------------------
------------------------------------------------------------
------------------------------------------------------------
------------------------------------------------------------
------------------------------------------------------------
------------------------------------------------------------
------------------------------------------------------------
------------------------------------------------------------
------------------------------------------------------------
------------------------------------------------------------
------------------------------------------------------------
------------------------------------------------------------
------------------------------------------------------------
------------------------------------------------------------
------------------------------------------------------------
------------------------------------------------------------
------------------------------------------------------------
------------------------------------------------------------
------------------------------------------------------------
------------------------------------------------------------
------------------------------------------------------------
------------------------------------------------------------
------------------------------------------------------------
------------------------------------------------------------
------------------------------------------------------------
------------------------------------------------------------
------------------------------------------------------------
------------------------------------------------------------
------------------------------------------------------------
------------------------------------------------------------
------------------------------------------------------------
-------------------------c-----acc-aact---------------------
------------------------------------t-----at-c-------------t
------ag---------ca-----t------a----------t---g--t-tt-t-----
c--caca-acata--tgc---------------------------cc-tt----------
------------------------------------------------------------
------------------------------------------------------------
------------------------------------------------------------
------------------------------------------------------------
------------------------------------------------------------
------------------------------------------------------------
------------------------------------------------------------
------------------------------------------------------------
----------------cactgtaa------------------------------------
------------------------------------------------------------
--
>Mariner-N2_DR|126574
------------------------------------------------------------
------------------------------------------------------------
------------------------------------------------------------
------------------------------------------------------------
------------------------------------------------------------
------------------------------------------------------------
------------------------------------------------------------
------------------------------------------------------------
------------------------------------------------------------
------------------------------------------------------------
------------------------------------------------------------
------------------------------------------------------------
------------------------------------------------------------
------------------------------------------------------------
------------------------------------------------------------
------------------------------------------------------------
------------------------------------------------------------
------------------------------------------------------------
------------------------------------------------------------
------------------------------------------------------------
------------------------------------------------------------
------------------------------------------------------------
------------------------------------------------------------
------------------------------------------------------------
------------------------------------------------------------
------------------------------------------------------------
------------------------------------------------------------
------------------------------------------------------------
------------------------------------------------------------
------------------------------------------------------------
------------------------------------------------------------
------------------------------------------------------------
------------------------------------------------------------
------------------------------------------------------------
------------------------------------------------------------
------------------------------------------------------------
------------------------------------------------------------
------------------------------------------------------------
------------------------------------------------------------
------------------------------------------------------------
------------------------------------------------------------
------------------------------------------------------------
------------------------------------------------------------
------------------------------------------------------------
------------------------------------------------------------
------------------------------------------------------------
------------------------------------------------------------
------------------------------------------------------------
------------------------------------------------------------
------------------------------------------------------------
------------------------------------------------------------
------------------------------------------------------------
------------------------------------------------------------
------------------------------------------------------------
------------------------------------------------------------
------------------------------------------------------------
------------------------------------------------------------
------------------------------------------------------------
------------------------------------------------------------
------------------------------------------------------------
------------------------------------------------------------
------------------------------------------------------------
------------------------------------------------------------
----------tcttaaacaattagtt-agcaaagactggtatttacg-tt-tt-taatg-
a-tt--a---aagtatatattcaatt----attaaattataaatatt-gtttga-ggaaa
attaaatttgaatacatgaa---a--atttttaattatt--a-aa-atat------ttaa
t----tca--atttatta---------------act--ttatatttttaaatgatgtatt
ttagtattaatgtt---tcg---tat--tattacatttaaattagtgttatg--tg-gtg
tcttgatcttatcataagctgagggtacaattttgttc--ctata-gg-taaagaatata
t-ata-tatttgtgcctttaaagg---tgccaaattc--------------aa-ttttgt
acccaaatgtgctaaaaaaggtacaaaattttaccttttaaacctaaatctggacgtttg
tacatttatagcccatttgggtaca--aaattgtaccc----------------tgggac
cttt-a-----------ag-gtataattatatattttgtttcctctatgaacaaaattgt
acc---ctcactgtacc---tttttctgacagtg--------------------------
------------------------------------------------------------
--
>Mariner-N2_DR|126575
------------------------------------------------------------
------------------------------------------------------------
-----taattaa---------ag-------------------------------------
------------------------------------------------------------
----------------------------tgcac--------------t---------c--
-a---tt--------ca------t--tc------a-t---t-----t--t-t--c-tt-t
---g--ac----t-t--a-gt-ctc-c---------------------------------
---t-t-a--tt-------catca-g-gg--------g-----c--c-----------g-
-cc----------aca--------------------------------------------
--------------gcgg------------------------------------------
---------------------------------------aa-----------t--g----
-----aa-----------------------------------------------------
------------------------------------------------------------
------------------------------------------------------------
------------------------------------------------------------
------------------------------------------------------------
------------------------------------------------------------
------------------------------------------------------------
------------------------------------------------------------
------------------------------------------------------------
------------------------------------------------------------
------------------------------------------------------------
------------------------------------------------------------
------------------------------------------------------------
------------------------------------------------------------
------------------------------------------------------------
------------------------------------------------------c-----
------------------------------------------------------------
------------------------------------------------------------
------------------------------------------------------------
------------------------------------------------------------
------------------------------------------------------------
------------------------------------------------------------
------------------------------------------------------------
------------------------------------------------------------
------------------------------------------------------------
------------------------------------------------------------
------------------------------------------------------------
------------------------------------------------------------
------------------------------------------------------------
------------------------------------------------------------
------------------------------------------------------------
------------------------------------------------------------
------------------------------------------------------------
------------------------------------------------------------
------------------------------------------------------------
------------------------------------------------------------
------------------------------------------------------------
------------------------------------------------------------
------------------------------------------------------------
------------------------------------------------------------
------------------------------------------------------------
------------------------------------------------------------
------------------------------------------------------------
------------------------------------------------------------
------------------------------------------------------------
------------------------------------------------------------
------------------------------------------------------------
------------------------------------------------------------
------------------------------------------------------------
------------------------------------------------------------
-------------------------c-----gcc-aact---------------------
------------------------------------t-----tt-c-------------c
------ag---------ca-----a------a----------t---g--t-tt-t-----
a--caaa-gcaga--tgc---------------------------cc-ttccggc-----
------------tgc---aaatcc----------ag------------------------
------------------------------------------------------------
------------------------------------------------------------
------------------------------------------------------------
------------------------------------------------------------
------------------------------------------------------------
------------------------------------------------------------
------------------------------------------------------------
------------------------------------------------------------
------------------------------------------------------------
--
>Mariner-N2_DR|126576
------------------------------------------------------------
---------------------------------------atattcagactaaa-------
----aacaagac---------aaaa-----------actt-aaagt--------------
------------------aaggaaaataaata-------------aata-----------
------------------------aatattcat--------------t---------c--
-a---tt--------ca------t--tc------a-t---t-----t--tc-t-t-gt-c
---g--gc----t-t--a-gt-ccc-t---------------------------------
---t-t-a--tt-------aatcc-g-gg--------g-----t--c-----------a-
-cc----------aca--------------------------------------------
--------------tcgg------------------------------------------
---------------------------------------aa-----------t--g----
-----aa-----------------------------------------------------
------------------------------------------------------------
------------------------------------------------------------
------------------------------------------------------------
------------------------------------------------------------
------------------------------------------------------------
------------------------------------------------------------
------------------------------------------------------------
------------------------------------------------------------
------------------------------------------------------------
------------------------------------------------------------
------------------------------------------------------------
------------------------------------------------------------
------------------------------------------------------------
------------------------------------------------------------
------------------------------------------------------c-----
------------------------------------------------------------
------------------------------------------------------------
------------------------------------------------------------
------------------------------------------------------------
------------------------------------------------------------
------------------------------------------------------------
------------------------------------------------------------
------------------------------------------------------------
------------------------------------------------------------
------------------------------------------------------------
------------------------------------------------------------
------------------------------------------------------------
------------------------------------------------------------
------------------------------------------------------------
------------------------------------------------------------
------------------------------------------------------------
------------------------------------------------------------
------------------------------------------------------------
------------------------------------------------------------
------------------------------------------------------------
------------------------------------------------------------
------------------------------------------------------------
------------------------------------------------------------
------------------------------------------------------------
------------------------------------------------------------
------------------------------------------------------------
------------------------------------------------------------
------------------------------------------------------------
------------------------------------------------------------
------------------------------------------------------------
------------------------------------------------------------
------------------------------------------------------------
------------------------------------------------------------
------------------------------------------------------------
-------------------------c-----gcc-aact---------------------
------------------------------------t-----at-c-------------c
------ag---------ct------------a--------------g-tt-tt-t-----
a--cgca-gcgta--tgc---------------------------cc-ttccagc-----
------------cgc---aaccca----------tctctggg-aa-acatc---------
-------------caca--cataca-------cac-----aaa--a-----tcatacg--
ctatggacaa--tt---tagcc-caccc-aattcac-----------ctgaac-tgcatg
tg----tat-------------gg--------------ac-tga--tg-ggga-a-accg
-ga-gc--a-----ccc--gga-ggaa-acc---------c--------ac-gc------
----ggac-----acag--gg-aga--a------catgcaaac-----tc----------
------------c-a------caca-gaaac---gcc---aa--ctg----agccaagt-
atcgaaccagcgacct-----------------tctt----gctgt-gaggcgaac--gt
gc-tacc-cactgcacca------------------------------------------
------------------------------------------------------------
--
>Mariner-N2_DR|126577
------------------------------------------------------------
------------------------------------------------------------
----taaaacat---------aaat-----------ct----------------------
---------------------------aatt--------------catt-----------
------------------------------cat--------------t---------c--
-a---tt--------ca------t--tc------a-t---t-----t--tc-t-t-tt-t
---g--gc----t-t--a-gt-ccc-t---------------------------------
---t-t-a--tt-------aatct-g-gg--------g-----t--c-----------a-
-cc----------aca--------------------------------------------
--------------acgg------------------------------------------
---------------------------------------aa-----------t--g----
-----aa-----------------------------------------------------
------------------------------------------------------------
------------------------------------------------------------
------------------------------------------------------------
------------------------------------------------------------
------------------------------------------------------------
------------------------------------------------------------
------------------------------------------------------------
------------------------------------------------------------
------------------------------------------------------------
------------------------------------------------------------
------------------------------------------------------------
------------------------------------------------------------
------------------------------------------------------------
------------------------------------------------------------
------------------------------------------------------c-----
------------------------------------------------------------
------------------------------------------------------------
------------------------------------------------------------
------------------------------------------------------------
------------------------------------------------------------
------------------------------------------------------------
------------------------------------------------------------
------------------------------------------------------------
------------------------------------------------------------
------------------------------------------------------------
------------------------------------------------------------
------------------------------------------------------------
------------------------------------------------------------
------------------------------------------------------------
------------------------------------------------------------
------------------------------------------------------------
------------------------------------------------------------
------------------------------------------------------------
------------------------------------------------------------
------------------------------------------------------------
------------------------------------------------------------
------------------------------------------------------------
------------------------------------------------------------
------------------------------------------------------------
------------------------------------------------------------
------------------------------------------------------------
------------------------------------------------------------
------------------------------------------------------------
------------------------------------------------------------
------------------------------------------------------------
------------------------------------------------------------
------------------------------------------------------------
------------------------------------------------------------
------------------------------------------------------------
-------------------------t-----gcc-aact---------------------
------------------------------------t-----at-c-------------c
------ag---------ca-----c------a----------t---g--t-tt-t-----
a--tgca-gcgga--tgc---------------------------cc-ttccagc-----
------------agt---aaccca------------------------------------
------------------------------------------------------------
------------------------------------------------------------
------------------------------------------------------------
------------------------------------------------------------
------------------------------------------------------------
------------------------------------------------------------
------------------------------------------------------------
------------------------------------------------------------
------------------------------------------------------------
--
>Mariner-N2_DR|126578
------------------------------------------------------------
---------------------------------------------------cactctcag
----aaaaaaa-----ggtacaaaattgtaccttttagggtacaaatggc----------
-----------------------ccgtca-------------------------------
-ctggggtggtacccttaagggtacaaatttgt-----acctctatttaaaggta--caa
-a--att----g---ta--cc--t--tc---taca-t---t-----t-gtaccct-tt--
-aagggacaattt-t----gtaccc-c-------------------caccgaaggtacaa
aaatgt-acctt--tttat-attatatagcattttcagggtactgacccaggcattttga
tcctttggtgactgcatgc--aaataaataaataaaatattttggttagcagatgtccat
ttttatttattaatgtagaaatatttcataacaactcacaactgaatgtgtcaagaaata
aaattacacagtaaatataaagcagacatgtaaaacagtaaaaagaacaa-tttagaaaa
caaataaaaattgttcactcactgtacagtatataatctacccttaatacaaagaccaca
agaatactgtttaagatttataaacacattacacaggctacatcaagtacttcactttat
aaagtccaaagtatttgtctttagtcagaatactcagtcataataaataatttgtcatca
aaattttctctgaatttcagaatgaaggcaatgtttctctataaattgcttcaacagtgc
agaaaaccaaatacatcagtagcctcttcctcaacatcagtagattactcctcatcatcc
tcaagtggagttgtaatttgttgtaacacaatatgtgtttatgcttttgataaacatgac
atgtaaagcattcatatctggaaaatgttctttgatagtcattaggaccacaagttattt
aaaaatttgctttatgcatgaatgatagcagtgtgctggattaact---tgattgtgatt
ataccaagatcatgtagagaaacaaaaaacaaggtagatcactttggtaactggagtaga
tcgaggcttgtcaccgtccaccgttcattcaaaacattccactgcagaaacatcaaggtg
atcttctaataagatggatatgtcaaaaatgcatattcgtccacatcattagcccggcca
atcttaatcccatcaactctgaagactgccgtgactcgtcttgttaacacagttgtccag
tcggtggcctcctcctgtacttgaactgttggatgtggtgaagatggttcactgtaaatg
acaaagcaataattacattaatatcagtcactctatcactgatgaagagaaaattaacat
gcatagaaagtaaaataattaatattcaccgattt----aaaaaaaaaaagtatcacaga
ttaaaagactaatataaatttcattcattcattcaatttctttttggcttagtcccttta
taaatctggggtcgccacagtggaatgaaccaccaacttatccagc--atgttttatgca
gcagatgcccttccagctgcaacccagtattaagaaacatccagacacacttattcacac
acacatttatacactacagacaaataagcttaccaaattcagctatagcgcatgtctttg
gacttgtggggaaaccagagcacttggaggaaaccttcacgaacactggaagaatatgca
aactcctcacacaaatgccaactgatccagccgaggctcgaaccagcgaccttcttgctg
taaggtgacagcactacccactgcgtcatcctaatataaagaatatcaagcattataaaa
tgcatttatcacagcatatactaaacagaaaacaacatacgcaccggagcacaacgaaat
gttgaagtgtctcgcttaacaaggctggcaacatgagaagtgctgctgtaaaatcaattc
ctggaacataagatgtggcatacaaacaaatatgaaggaatccatacaaagctagaattt
aataatattaatcaagtggagaaagtttagaaagagtaccttaaagtcaggtccatagca
ttcttcagttgatctctcatctttcgatgaaaacctagaaaataattttaaacacgtggg
tgtacatttattgttgtttgtaagtaaaaacctacaaatttaaaatagtatgtaagccat
t-aaaccatgg--tatagataatgagacaaacttacatcttgtaactgagccatgctttc
atatgacatgccttcattggtctgatgctgttaggctgcattctgttgttcaatcttgtc
ctgaaatacaattggaaacttcataaacttcaggaaagcaataagataaagcaataacta
tttatttat---------------------------------------------------
-----------------agtattttatt--------------------------------
-----------------------------tatatataagtataacgttaaacgatagtaa
agcaccaacaattctggacatgagagtttgtggacactcctcaacattaatgtaacttag
acactgaaacgaagatatgtacaagcatacacacgccacgtttgtaactagccacgttta
cataatcagtcgctttgccggtgacaaaattgtgatttttctttacaaaatggcggtgta
acttatataaccgtctaaaattacatttccgcggtcaaccgtggctag-aaaatggcctc
aaaatataaaacattatcgataattacaaa-ttccagtattaataacaaaaggttttata
tcaaggtatatgaagactttagtcgcgcgagctccgggccacaccgcacattac------
-tcacggcccgattccggtgcacggttacggcagcgtcggctcgcttctgccgccgcatc
tgacccgagtaacgatacagcagacggactcgggcaggcgagaatctagccgcaactggc
ccgagtgtattttgctctctgggttgcgattatattccgccgtggcaacacttattaata
aagcagtaacgtaacgtaacatataaggcgcgaatacgtaacgtaggcgataaagggaac
ttttacaccgagaaaattaacagcatatagtacttaccttctataacgttatgtccctcg
gtgacttcgatatcacattgtattaacttctttaataagctgcagacatcttagcaaact
ccatcatgcaggccaacgtaacgttacaccagccagcccggagcac--aaagcgggggaa
agccgagaccagagagtcagacaaaatcaacagaacacagcttcacatgtaaaaatgaga
ctgaaaatatatatttaatacattcttacctgaaaagtgtggactccaaaatagactttt
ctttgaaaagcgtgcgaagttctgtgtaaacagccagcatactcga-ccgaccgcctcag
taacaaacac--tactataacgtctcaacaagccaaa-t--tcttaaagagacagcaaca
tcaccacctgtatgaagatgctgtcactctgcatggttctt-attctacatcccaaata-
tacaatagggacttaaaca----gta-agcaaagaccagtatttacg-tt-tt-taatg-
a-tt--a---aaa-ttacatttaattataaattaaattattaacatt-tttgag-aaaaa
atgtaatttaaatacatgaa---aa-aaaattaattatt--a-aa-atat------ttaa
tttaatca--atttattt---------------atttattatatttttaaattatgtatt
ttagtattaatgtt---tag---tat--taatacatttaaattagtgttata--ta-gtg
tcttgatcttatcatgagctgagggtacaattttgttc--ctata-gg-gaaacaaa--a
t-ata-taattgtacctttaaagg---tgccaaattggtcctttacggtacaa-ttttgt
atccaaatgtgctataaaaggtacaaaaatgtacctttcaaacctaaatctggacatttg
tacctttatagcccatttgggtaca--aaattgtaccct-aagg---accaatatgggac
ctttaa-----------ag-gtacaattttatattttgttccctctaggaacaaaattgt
acc---ctcattgtacc--ttttttctgagagtg--------------------------
------------------------------------------------------------
--
>Mariner-N2_DR|126579
------------------------------------------------------------
---------------------------------------------------tt-------
----aaaaaagc---------aaaa-----------aaaa-aaaat--------------
------------------attgaaaatgtata-------------tat------------
------------------------attgttcat--------------t---------c--
-a---tt--------ca------t--tc------a-t---t-----t--tc-t-t-gt-c
---a--gc----t-t--a-gt-ccc-t---------------------------------
---t-t-a--tt-------aatct-g-gg--------g-----t--c-----------g-
-cc----------aca--------------------------------------------
--------------gcgg------------------------------------------
---------------------------------------aa-----------t--g----
-----aa-----------------------------------------------------
------------------------------------------------------------
------------------------------------------------------------
------------------------------------------------------------
------------------------------------------------------------
------------------------------------------------------------
------------------------------------------------------------
------------------------------------------------------------
------------------------------------------------------------
------------------------------------------------------------
------------------------------------------------------------
------------------------------------------------------------
------------------------------------------------------------
------------------------------------------------------------
------------------------------------------------------------
------------------------------------------------------c-----
------------------------------------------------------------
------------------------------------------------------------
------------------------------------------------------------
------------------------------------------------------------
------------------------------------------------------------
------------------------------------------------------------
------------------------------------------------------------
------------------------------------------------------------
------------------------------------------------------------
------------------------------------------------------------
------------------------------------------------------------
------------------------------------------------------------
------------------------------------------------------------
------------------------------------------------------------
------------------------------------------------------------
------------------------------------------------------------
------------------------------------------------------------
------------------------------------------------------------
------------------------------------------------------------
------------------------------------------------------------
------------------------------------------------------------
------------------------------------------------------------
------------------------------------------------------------
------------------------------------------------------------
------------------------------------------------------------
------------------------------------------------------------
------------------------------------------------------------
------------------------------------------------------------
------------------------------------------------------------
------------------------------------------------------------
------------------------------------------------------------
------------------------------------------------------------
------------------------------------------------------------
------------------------------------------------------------
-------------------------c-----gcc-aact---------------------
------------------------------------t-----at-c-------------c
------ag---------ca------------c--------------g-tt-tt-t-----
a--agca-gcgga--tcc---------------------------cc-ttccagc-----
------------cgc---aaccca----------actctggg-aa-acattcaccacaca
c---a-c---a--caca--cacaca-------cac-----aca--c-----tcataca--
ctacggaaaa--tt---tac-c-taccc-aattcac-----------ctgtat-tacatg
tt----ttt-------------ag--------------ac-tgt--gg-ggga-a-acca
-ga-gc--a-----ccc--gga-ggaa-acc---------c--------ac-gc------
----gaac-----gcag--tg-aga--a------catgcaaac-----tc----------
------------c-a------caca-gaaac---ctc---aa--ctg----agccgagg-
ttcgaaccagcgaccca-gtg-ag--gtga-cagttt----gctgt-gaggcgaca--gc
ac-tacc-tactgcatca------------------------------------------
------------------------------------------------------------
--
>Mariner-N2_DR|126580
------------------------------------------------------------
------------------------------------------------------------
------------------------------------------------------------
-----------------taatatattttta------------------------------
----------------------------------------------aa---------c--
-a---tt--------ca------t--tc------a-t---t-----t--t-ct-t-at-t
---g--gc----t-t--a-gt-ccc-t---------------------------------
---t-t-a--tt-------aatct-g-ag--------g-----t--c-----------g-
-cc----------aca--------------------------------------------
--------------gcgg------------------------------------------
---------------------------------------aa-----------t--g----
-----aa-----------------------------------------------------
------------------------------------------------------------
------------------------------------------------------------
------------------------------------------------------------
------------------------------------------------------------
------------------------------------------------------------
------------------------------------------------------------
------------------------------------------------------------
------------------------------------------------------------
------------------------------------------------------------
------------------------------------------------------------
------------------------------------------------------------
------------------------------------------------------------
------------------------------------------------------------
------------------------------------------------------------
------------------------------------------------------c-----
------------------------------------------------------------
------------------------------------------------------------
------------------------------------------------------------
------------------------------------------------------------
------------------------------------------------------------
------------------------------------------------------------
------------------------------------------------------------
------------------------------------------------------------
------------------------------------------------------------
------------------------------------------------------------
------------------------------------------------------------
------------------------------------------------------------
------------------------------------------------------------
------------------------------------------------------------
------------------------------------------------------------
------------------------------------------------------------
------------------------------------------------------------
------------------------------------------------------------
------------------------------------------------------------
------------------------------------------------------------
------------------------------------------------------------
------------------------------------------------------------
------------------------------------------------------------
------------------------------------------------------------
------------------------------------------------------------
------------------------------------------------------------
------------------------------------------------------------
------------------------------------------------------------
------------------------------------------------------------
------------------------------------------------------------
------------------------------------------------------------
------------------------------------------------------------
------------------------------------------------------------
------------------------------------------------------------
-------------------------c-----acc-aact---------------------
------------------------------------t-----at-c-------------c
------ag---------ca-----t------g----------t---t--t-cc-a-----
a--taca-aca-------------------------------------------------
------------------------------------------------------------
------------------------------------------------------------
------------------------------------------------------------
------------------------------------------------------------
------------------------------------------------------------
------------------------------------------------------------
------------------------------------------------------------
------------------------------------------------------------
------------------------------------------------------------
------------------------------------------------------------
--
>Mariner-N2_DR|126581
------------------------------------------------------------
------------------------------------------------------------
------------------------------------------------------------
------------------------------------------------------------
----------------------------ttcat--------------t---------c--
-a---tt--------ca------t--tc------a-t---t-----t--tc-t-t-gt-c
---g--gc----t-t--a-gt-cgc-t---------------------------------
---t-t-a--tt-------aatct-g-gg--------g-----t--c-----------g-
-cc----------aca--------------------------------------------
--------------gcgg------------------------------------------
---------------------------------------aa-----------t--g----
-----aa-----------------------------------------------------
------------------------------------------------------------
------------------------------------------------------------
------------------------------------------------------------
------------------------------------------------------------
------------------------------------------------------------
------------------------------------------------------------
------------------------------------------------------------
------------------------------------------------------------
------------------------------------------------------------
------------------------------------------------------------
------------------------------------------------------------
------------------------------------------------------------
------------------------------------------------------------
------------------------------------------------------------
------------------------------------------------------c-----
------------------------------------------------------------
------------------------------------------------------------
------------------------------------------------------------
------------------------------------------------------------
------------------------------------------------------------
------------------------------------------------------------
------------------------------------------------------------
------------------------------------------------------------
------------------------------------------------------------
------------------------------------------------------------
------------------------------------------------------------
------------------------------------------------------------
------------------------------------------------------------
------------------------------------------------------------
------------------------------------------------------------
------------------------------------------------------------
------------------------------------------------------------
------------------------------------------------------------
------------------------------------------------------------
------------------------------------------------------------
------------------------------------------------------------
------------------------------------------------------------
------------------------------------------------------------
------------------------------------------------------------
------------------------------------------------------------
------------------------------------------------------------
------------------------------------------------------------
------------------------------------------------------------
------------------------------------------------------------
------------------------------------------------------------
------------------------------------------------------------
------------------------------------------------------------
------------------------------------------------------------
------------------------------------------------------------
-------------------------c-----tcc-aact---------------------
------------------------------------t-----at-c-------------c
------ag----------------------------------------------------
------------------------------------------------------------
------------------------------------------------------------
------------------------------------------------------------
---tgggaaa--tt---ta-----------------------------------------
------------------------------------------------------------
------------------------------------------------------------
------------------------------------------------------------
------------------------------------------------------------
------------------------------------------------------------
-----------tgcatca------------------------------------------
------------------------------------------------------------
--
>Mariner-N2_DR|126582
------------------------------------------------------------
------------------------------------------taagacaaaaa-------
----acaaaata---------aacattt--------aaaacac-----------------
----------------------acatttaa------------------------------
-----------------------------tta--------------tt---------t--
-a---tt--------ta------t--tt------a-t---t-----t-at-tg-t-tt-t
---g--gt----t-t--a-gt-ccc-t---------------------------------
---t-t-a--tt-------catca-g-gg--------g-----t--c-----------a-
-tc----------aca--------------------------------------------
--------------gcgg------------------------------------------
---------------------------------------aa-----------t--g----
-----ac-----------------------------------------------------
------------------------------------------------------------
------------------------------------------------------------
------------------------------------------------------------
------------------------------------------------------------
------------------------------------------------------------
------------------------------------------------------------
------------------------------------------------------------
------------------------------------------------------------
------------------------------------------------------------
------------------------------------------------------------
------------------------------------------------------------
------------------------------------------------------------
------------------------------------------------------------
------------------------------------------------------------
------------------------------------------------------c-----
------------------------------------------------------------
------------------------------------------------------------
------------------------------------------------------------
------------------------------------------------------------
------------------------------------------------------------
------------------------------------------------------------
------------------------------------------------------------
------------------------------------------------------------
------------------------------------------------------------
------------------------------------------------------------
------------------------------------------------------------
------------------------------------------------------------
------------------------------------------------------------
------------------------------------------------------------
------------------------------------------------------------
------------------------------------------------------------
------------------------------------------------------------
------------------------------------------------------------
------------------------------------------------------------
------------------------------------------------------------
------------------------------------------------------------
------------------------------------------------------------
------------------------------------------------------------
------------------------------------------------------------
------------------------------------------------------------
------------------------------------------------------------
------------------------------------------------------------
------------------------------------------------------------
------------------------------------------------------------
------------------------------------------------------------
------------------------------------------------------------
------------------------------------------------------------
------------------------------------------------------------
------------------------------------------------------------
-------------------------c-----tcc-aact---------------------
------------------------------------t-----at-c-------------c
------ag---------ca-----c------a----------t---g--t-tt-t-----
a--cata-gtgga--tgc---------------------------cc-ttccagc-----
------------tgc---aaccca----------gtattggg-aa-acatcc-------a
t---a-t---a--cact---------------c---------------------------
atacagctaa--t--t-tagtt-tattc-aattcac-----------atatac-cgcatg
tc----ttt-------------gg--------------act-gt--gg-ggga-a-acca
-ga-gc--a-----ccc--gga-ggaa-acc---------c--------ac-gc------
----ccac-----acac--gg-taa--a------catgcaaac-----tc----------
------------c-a------caca-gaaat---gcc---aa--cta----agccggga-
ctcgaa--------cca-gcg-ac--ca-----tctt----gctgt--------------
------------------------------------------------------------
------------------------------------------------------------
--
>Mariner-N2_DR|126583
------------------------------------------------------------
------------------------------------------------------------
------------------------------------------------------------
------------------------------------------------------------
------------------------------cat--------------t---------c--
-a---tt--------ca------t--tc------a-g---t-----t--tc-t-t-gt-c
---g--gc----t-t--a-gt-ccc-t---------------------------------
---t-t-a--ta-------aatcc-g-gg--------g-----t--c-----------g-
-cc----------aca--------------------------------------------
--------------gcgg------------------------------------------
---------------------------------------ag-----------t--g----
-----aa-----------------------------------------------------
------------------------------------------------------------
------------------------------------------------------------
------------------------------------------------------------
------------------------------------------------------------
------------------------------------------------------------
------------------------------------------------------------
------------------------------------------------------------
------------------------------------------------------------
------------------------------------------------------------
------------------------------------------------------------
------------------------------------------------------------
------------------------------------------------------------
------------------------------------------------------------
------------------------------------------------------------
------------------------------------------------------c-----
------------------------------------------------------------
------------------------------------------------------------
------------------------------------------------------------
------------------------------------------------------------
------------------------------------------------------------
------------------------------------------------------------
------------------------------------------------------------
------------------------------------------------------------
------------------------------------------------------------
------------------------------------------------------------
------------------------------------------------------------
------------------------------------------------------------
------------------------------------------------------------
------------------------------------------------------------
------------------------------------------------------------
------------------------------------------------------------
------------------------------------------------------------
------------------------------------------------------------
------------------------------------------------------------
------------------------------------------------------------
------------------------------------------------------------
------------------------------------------------------------
------------------------------------------------------------
------------------------------------------------------------
------------------------------------------------------------
------------------------------------------------------------
------------------------------------------------------------
------------------------------------------------------------
------------------------------------------------------------
------------------------------------------------------------
------------------------------------------------------------
------------------------------------------------------------
------------------------------------------------------------
------------------------------------------------------------
-------------------------c-----gcc-aact---------------------
------------------------------------t-----at-c-------------c
------ag---------ca------------ag-------------g-tt-tt-t-----
a--cgca-gcgga--tgc---------------------------cc-ttgcagc-----
------------cgc---aaccca----------tctctggg-aa-atatac-----aca
c---a-c---a--catt--cacaca-------cac-----aca--c-----tcataca--
ctacggacaa--tt---tagcc-caccc-aattcac-----------ctgtac-cacatg
tc----ttt-------------gg--------------ac-tgt--gg-ggga-a-accg
-ga-gc--a-----ccc--gga-ggaa-acc---------c--------ac-ac------
----aaag-----gcag--gg-aga--a------catacaaac-----tc----------
------------c-a------caca-gaaac---gcc---aa--ctg----agccgaag-
ttcgaaccagcgaccca-gcg-ac--ct-----tctt----gctgt-gaggcgaca--gc
[truncated: 5,350,405 more chars]
