# Supplementary material for: Zebrafish transposable elements show extensive diversification in age, genomic distribution, and developmental expression
Source: Genome Res. 2022 Jul;32(7):1408–23. doi: 10.1101/gr.275655.121 (PMC9341512; doi:10.1101/gr.275655.121)
Supplement: Supplemental Material [file supp_gr.275655.121_Supplementary_data_2.tar.gz › supp-data-2/piggyBac-N18_DR.mafft.fa]

>piggyBac-N18_DR|42700
------------------------------------------------------------
------------------------------------------------------------
------------------------------------------------------------
------------------------------------------------------------
------------------------------------------------------------
------------------------------------------------------------
------------------------------------------------------------
------------------------------------------------------------
------------------------------------------------------------
------------------------------------------------------------
------------------------------------------------------------
------------------------------------------------------------
------------------------------------------------------------
------------------------------------------------------------
------------------aag--tt-at--g-t--tt-t-tgcta---------gta-ga
a---a-gt-ttc-----------------------------tagac-acc-a---gaggc
-a--ttc-a--t----a-t-t-t-aatag----c-t-gg---gt-aac-a--a-g--c--
agtggat-gat--ga-a-a--tgcat-gcagc-caa-tttga-c---cgcta---tgac-
-cattcaaag-c-ag--a---tat--------------a----ctc----ttt-t-g---
tg--tttt--g-t-----------------------------------------------
------------------------------------------------------------
------------------------------------------------------------
------------------------------------------------------------
------------------------------------------------------------
------------------------------------------------------------
------------------------------------------------------------
----
>piggyBac-N18_DR|42701
------------------------------------------------------------
------------------------------------actaccag-aatta---ccat-a-
-gt---------------------------------------------------------
--------ggt---ca-tt-ct-gat---ta---tttt------ta---ta-a--g---a
c---------------agtata-------------------ttgtt-a---cgc------
--ctt-----a----t-t---t-a---c---a----t--ttaa-a---gc-------ttc
t-a-tca----a--g-a-ta---t-t---a----aa-c---t---a-ag----c-t----
t-t--a-a-a-t-gtc-t-gt-t-gtt-g-t-a-t-t--tc-----at--ga-a-gtca-
--t-ta-c--c-c--t-a-c-aaata----c--a-a---t--c-t----t-t--t-----
------------------------------------------------------------
------------------------------------------------------------
------------------------------------------------------------
------------------------------------------------------------
------------------------------------------------------------
-----------------------------------tt-t-tttt----------------
-------t-t--------------------------------------------------
------------------------------------------------------------
------------------------------------------------------------
------------------------------------------------------------
------------------------------------------------------------
------------------------------------------------------------
------------------------------------------------------------
------------------------------------------------------------
-----------------------------------------tttataaaac----agcct
at---aaatgtgtagt--------------------------------------------
------------------------------------------------------------
----
>piggyBac-N18_DR|42702
------------------------------------------------------------
--------------------------------------cactgg-aacta---ccag-a-
-at-t--c-t-a-ta---------a---c--t-act---agaat--t---g-c-c-g---
t---agt-agta-----tta-t-gac------agttct--c--ata---ta-a--g----
-------------------------------------------gtc-a---tattg----
-acatg----aca--t-t---t-a---c---a----t--tcaa-g---gc-------ttt
t-a-tta----a--g-a-ta---t-t---a-a--aa-t-----g-a-aa----c-t----
t-t--g-a-a-t-gtc-t-gt---gtc-a-t-a-t-t--ta-----act-aa-a-gtca-
--t-caac--c----t---atgaatacaa----------t--attt---t-t--------
ggta--a-taca--ca-c---at-aaa-tg---t--------------------------
--------------------------------------acag------------------
tt-------------------------------a--------------------------
ttct-----------------at--------------------------------t----
ag-----at---gac-t--------------caaaat----------g----tccgtt--
----------cc--------------at--act--ttct---ttac----------at--
----a--t-t---------------------------------------c-----aagac
--------a--t----a-tct---aaagt------a-------------a--a-gt-t--
------------------a---------t-gt-----tt---------------------
---ttcaaa--t--g--------t--------------------------ttt-t-g---
cg--t-----g-t---tg-tt--tgc----a---g----gaa------g--------t-g
---c-t-a----gg--------caaca--agc-at---gt---gta-t-t-t--------
aaaa-tctgggg----------------------a----------a-t------gg----
--------t-------------------ag------------------------------
------------------------------------------caga------------c-
------------------------------------------------------------
------------------------------------------------------------
----
>piggyBac-N18_DR|42703
------------------------------------------------------------
--------------------------------------cagtgg-aacta---acag-a-
-at-t--c-t-a-ta---------a---c--t-act---agtg---t--ga-c-a-a---
t--atac-ggt---tt-gt-ct-gac---tg---t--t--a--tca---ta---------
------------------------------------ttgtcatgtc-a---ta-------
---------------t-t---t-a---c---a----a--tcaa-a---tc-------ttc
a-a-ttg----a--g-a-c------t---a-a--aa-t---t---a-a----ct-t----
t-t--g-a-a-t-ata-t-gt-c-gtt-a-t-a-t-t--tt-----aa--ga-a-ttcg-
--t-ta-c--c-t--t-tta-aaatat-a------a---t---att---t-t--tca---
--ta--g-taca------------------------------------------------
-------------------------------------------------------cact-
tt-----------gt-ccagcaagca----ggag-agtaat-gt------------ttt-
t--------------tgc---ac-tgaatatgttg---------------ttt--t--g-
aa-----a----g--at-g-tc-tgatg---taaagtt------at-g----ttt-tt--
----gt-----------------ta-tc--a-t--tt-t-ttt---------aaaca-ga
a---a-gg-tgc-----------------------------taggc-a------------
------------------------------------------------------------
------------------------------------------------------------
------------------------------------------------------------
------------------------------------------------------------
------------------------------------------------------------
------------------------------------------------------------
------------------------------------------------------------
------------------------------------------------------------
------------------------------------------------------------
------------------------------------------------------------
----
>piggyBac-N18_DR|42704
------------------------------------------------------------
------------------------------------------------------------
------------------------------------------------------------
------------------------------------------------------------
------------------------------------------------------------
------------------------------------------------------------
------------------------------------------------------------
------------------------------------------------------------
------------------------------------------------------------
------------------------------------------------------------
------------------------------------------------------------
------------------------------------------------------------
------------------------------------------------------------
------------------------------------------------------------
------------------------------------------------------------
------------------------------------------------------------
------------------------------------------------------------
------------------------------------------------------------
------------------------------------------------------------
-g--tttt--a-tag-t--tg--tt-----a-t-aa----ca-t---aaca--a---t-g
---t-t----------------aga-a--a-c-tg---acac-aca-t-t-t--ag--aa
aaag-tc-agga---tatact---a-------t-a-gc----t--a-ta--ta-ggt--t
-tt-att-tt-----------aac-ag-ca-t----agt---t-aaa--ttacaaat---
--------------aaattaa------aa-------------------------------
------------------------------------------------------------
------------------------------------------------------------
----
>piggyBac-N18_DR|42705
------------------------------------------------------------
-------------------------------------------g-aacta---ccag-a-
-at-t--c-a-a-ta---------a------a-act---aaaa---c--aa-c-c-a---
a---agc-cat---ca-ta-ct-agc---tg---ttct--c-------------------
-------------------atatt-------------------atc-a---tgt------
--caa-----a----t-t---t-t---t---a----t--tcaa-t---gc-------ctc
t-a-ttg----a--a-a-ta---t-c-----g--ag-t---g---a-ag----c-t----
t-t--t-a-a-t-gtc-t-gt-t-gtc-a-t-g-t-t--tt-----at--ga-a-gtca-
--t-tc-t--c-t--t-a-t-aatata--at--a-a---t--aat----c----------
--ta--a-tata-gc--ct--at-aaa-tg---tgt-------------c---caagtta
c---------tagtta--caagttg----aagtgt-ctacat-----------ac-----
atca---ctttgact-ttcacaagca----ggag-tt-----------------------
tt-t-tcacg------gc---ac-tgaaaatgttgt---------------tt--t--g-
aa-----a----gacat-g-tc-tgatg---taaagg------ttt-a----ttt-tt--
----gc--aatc--a-gaaag--tt-at--g-t--tt-t-tgtta---------gca-gg
a---a-gt-tgc-----------------------------taggc-aac-a---gaggc
-a--cac-a--t----a-t-t-c-acagc----c-a-ca---gg-gaa-a--a-g--t--
aggagac-act--ga-a-a--tgcat-gtgct-cat-tttga-cagc--ata---tggc-
-aattaaagg-t-tg--a---aat--ac-tt--a--ttg----at---------------
----tttt--g-taa-t--ta--ta-----a-t-ac----aa-t---aaaa-aa---t-g
---t-t-a----aa--a-----att-a--a-t-tt---acac-ata-t-t-t--aa--aa
aaag-gc-agggta-------tt-t-------t-g-ga----t--g-t--gtg-ggt--t
-tt-att-tta-----------at-aa-ag-t----ta---tt-aaa--ttacaaa----
----------------aatga------aa-aaca------atcaaaatgaa----catct
ca---atatttctagtg-------------------------------------------
------------------------------------------------------------
----
>piggyBac-N18_DR|42706
------------------------------------------------------------
------------------------------------------------------------
------------------------------------------------------------
------------------------------------------------------------
------------------------------------------------------------
------------------------------------------------------------
--a-ttg----t--g-a-tt---g-t---a-a--aaat-------a-aa----c-t----
t-t--g-a-a-t-gaa--------------------t--tt-----at--ca-t-attt-
--t-tg-a---ag--t-c-a-ttaccca--------------ttct---t-ttt------
--ta--a-tata-ag--ct--at-aat---------------------------------
-------------tac--gagtca----ctagact---gtgg-----gtgtaccttggt-
tt-----------gt-ttaacaagaa----ggaa-agtaaagatt---------------
tt-t--------cagagc---ag-tgaa-at---------------gttgta---t-tg-
aa-----a----gatat-g-cc-agaag---taaag------------------------
--gta------------gaaa--tt-at--g-t--tt-g-tgtaa---------gca-ga
a---c-at-ggc-----------------------------taacc-aac-a---aagag
-a--cac-a--t----a-t-t-c-aa--------------------aa-t--a-g--t--
agcggac-act--ga-a-t--tgcat-gcgat-caa-tttga-c---catta---tggc-
-tattcaagc-c-ag--a---aat--ac-tc--a--aaa----ctct----tt-a-g---
tc--tact--g-aaa-t--gt---a-----a-t-aa----aa-c---agca--a---t-g
---t-t-t----ta--t-----tga-a--a-t-at---acat-aca-t-t-t--ag--ga
aaag-tc-agggtg-------ct-a-------c-a-g-t---t--a-c--atg-gca--t
-tt-att-tta-----------ac-aa-ag-t----ta---tt-aaa--ttacaaaatat
--------------------------aaa-aa----------cagcaaaa----atgcct
ct---gtgatcctagtg-------------------------------------------
------------------------------------------------------------
----
>piggyBac-N18_DR|42707
------------------------------------------------------------
------------------------------------------------------------
----------------------------------------------------c---a---
t---agc-agt---catat--t-gac---cc----tta--tttatat--ta----g----
-------------------------------------------atcta---tgt------
--caca-ccta----t-t---t-a---c---a----t--ttaa-ag----------ctgc
t-a-ttaag--atta-ca-----------------a-t---t---a-aac-----t----
t-t--a-a-a-g-gtc-g-gt-c-atc-a-t-a---t--tt----tac--ga-t-gtta-
--t-ta-c--c-t--t-a-a-aaacatga------t---c--ctt----t-tag------
--ta--a-tacag-ca--t--ataaatgtgtact-------------------agagtta
ctaga------------ccacccgcaa----atatcat-------------ggctcact-
tt-----------c-------------------a-------------------------t
tt-tc----------------ac---------tt---------------------t-ca-
aa-------------ga-------agga---ga---------------------------
----gt------------aag--tt-------t--tt-t-----------ttacaca-aa
aaaaa-aaatgt------------------------------tgtttaa--a---aaaac
--------a--a----g-t-c-t-a-----------------------------------
------------------------------------------------------------
------------------------------------------------------------
------------------------------------------------------------
------------------------------------------------------------
------------------------------------------------------------
------------------------------------------------------------
------------------------------------------------------------
------------------------------------------------------------
------------------------------------------------------------
----
>piggyBac-N18_DR|42708
------------------------------------------------------------
------------------------------------------------------------
------------------------------------------------------------
------------------------------------------------------------
------------------------------------------------------------
------------------------------------------------------------
------------------------------------------------------------
--------------------------c-a---a---t------------------g----
--t-tg-----------g-a----------------------------------------
------a-t---------------------------------------------------
------------------------------------------------------------
------------------------------------------------------------
------------------------------------------------------------
------------------------------------------------------------
------------------------------------------------------------
-------------------------------------------------------aatat
-a--tat-a--t----a-tat---aaata----t-t-ta---ag-aaa-a--gt---g--
ag---------------------------ggt-----t-tta-t---agata---tga--
aagtttaatt-t-ta--a---ggt--at-------taaa---------------------
------tt--a-taa-a--tt--tt-----a---aa----gact----------------
------------------------------------------------------------
-----------g---------tc-a--------aa-at------gact--a---------
-----------------------------g-t----ta---ct-aga--gcgc-------
-----------------------tagcaaa------------cagcgca----cctcact
tt----------------------------------------------------------
------------------------------------------------------------
----
>piggyBac-N18_DR|42709
------------------------------------------------------------
------------------------------------------------------------
------------------------------------------------------------
--------------------ct-gac---ca---ttca--c--tcg---ta-a--g---a
c---------------atcata-------------------ttgcc-a---ctt------
--cac-----a----t-t---t-a---c---a----tttttaa-a---gc-------ttc
t-a-ttc----a--t-t-ta---t-t---a-g--aa-t---t---a-ag----c-t----
t-t--g-a-a-a-gac-t-gt-c-aat-a-t-g-t-g--ta-----tt--ga-a-atca-
--t-ta-c--c-c--t-a-c-aattgtt-----ata---t--------------tt---t
ggta--a-taca-gc--ct--at-aaa-tg---tgt------------------------
------------------------------------------------------------
------------------------------------------------------------
------------------------------------------------------------
------------------------------------------------------------
------------------------------------------------------------
------------------------------------------------------------
------------------------------------------------------------
------------------------------------------------------------
------------------------------------------------------------
------------------------------------------------------------
------------------------------------------------------------
------------------------------------------------------------
------------------------------------------------------------
------------------------------------------------------------
------------------------------------------------------------
------------------------------------------------------------
----
>piggyBac-N18_DR|42710
------------------------------------------------------------
------------------------------------------------------------
------------------------------------------------------------
------------------------------------------------------------
------------------------------------------------------------
------------------------------------------------------------
------------------------------------------------------------
------------------------------------------------------------
------------------------------------------------------------
------------------------------------------------------------
------------------------------------------------------------
------------------------------------------------------------
------------------------------------------------------------
------------------------------------------------------------
--------------------------------------------------------t-gc
a---t-at-cta-----------------------------aagcc-att-g---gaaaa
-a--gca-agat----g-c-c-a-aaa----tgc-a-ta---ag-gtc-a--g-------
-------------------------------------tttgg-c---agtta---tggc-
-cattaaag--------------------gt--a--gat----atc----ctg-a-g---
aa--tttt--a-taa-t--ta--ta-----a-t-aa----tt-t---aaca--a---t-a
---a-a-a----ta--a-----tga-a--a-t-at---gctc-aca-t-t-t--ag--ga
aaag-------------------------------tg-g---t--a-t--atg-ggt--t
-tt-att-tca-----------ac-aataa-t----gt---tt-taa--ttacaaaatgc
a--------------------------aa-aat---------------------------
------------------------------------------------------------
------------------------------------------------------------
----
>piggyBac-N18_DR|42711
------------------------------------------------------------
------------------------------------------------------------
------------------------------------------------------------
------------------------------------------------------------
------------------------------------------------------------
------------------------------------------------------------
------------------------------------------------------------
------------------------------------------------------------
------------------------------------------------------------
--------------------------------------------------------gcta
c----------tagaa--tgtctgc----aaagtg-gcgaac-----------ctcact-
ttga---ctttcact-ttcacaagca----gagg-aga----------------aggcc-
tt-t-tcgag------gg---cc-ttattatgccgt---------------tt--t--a-
aa-----a----cacat-a-tc-tgagg---taaggt------tat-g----ttt-tt--
----gc--tatc--a-gaaaa--tt-ta--g-t--tt-a-tgt---------taaca-gg
a---a-gc-tgc-----------------------------taggc-aac-a---gaggg
-a--cgc-a--t----a-a-t-t-aaag-----t-a-ac---gg-gga-a--a-g--t--
agcaaac-act--ga-a-a--tatat-gcgtt-tat-tttga-c---ctctg---tgg--
------aaat-t-ag--a---aat--ac-tc--a--tag----ctc----ttt-t-g---
tg--tttt--g-caa-t--tt--ta-----a-t-aa----aa-t---aaaa--a---t-g
---t-t-a----gatta-----gga-a--t-a-gt---caga-gta-t-t-a--ta--ga
aaag-tg-gg-------------------------------------------------t
-tt-aat-ttt-----------ac-ta-ag-t----ta---tt-aaa--ttacaaaa---
----------------a---------tga-aaaatc-ggccaaaaaatt----actgctt
ca---gtag---------------------------------------------------
------------------------------------------------------------
----
>piggyBac-N18_DR|42712
------------------------------------------------------------
------------------------------------------------------------
------------------------------------------------------------
------------------------------------------------------------
------------------------------------------------------------
------------------------------------------------------------
------------------------------------------------------------
------------------------------------------------------------
------------------------------------------------------------
------------------------------------------------------------
------------------------------------------------------------
------------------------------------------------------------
------------------------------------------------------------
------------------------aaag---tta--------------------------
---------------------------t--g-a--tt-t-tgtta---------gca-gg
a---a-gt-tga-----------------------------taggc-aac-a---gagtc
-a--agc-a--t----a-t-c-t-atagt----c-a-ct---tg-gaa-a--a-g--t--
agcagac-act--ga-a-a-----------------------------------------
------------------------------------------------------t-g---
ca--tttt--g-taa-t--tt--ta-----a-t-aa----aa-t---aacg--a---t-g
---t-t-a----aa--a-----gga-a--a-t-at---acac-ata-t-t-t--tg--tt
aaag-tc-aggaaa-------tt-a-------t-a-gg----t--a-t--tta-tat--t
-at-aat-tca-----------ac-aa-ag-t----ta---tt-aaa--ttgtaaa----
----------------catta------aa-attt------gtaaaaatgac----tgcct
tg---gtagttctagtg-------------------------------------------
------------------------------------------------------------
----
>piggyBac-N18_DR|42713
------------------------------------------------------------
----------taggggaaaaagcttttttaaagt-cagaattat-aacta---ctag-a-
-at-t--c-t-a-ta---------------------------------gaa-t-t-a---
t---agc-agg---ca-tt-ct-gac---cg-------------ta---ta-a--g---a
cg---tc------------atat-------------------tgtg-a---cat------
--cat-----a----t-t---t-a---c---a----t--ttaa-a---gc-------ttc
t-a-ttg----a--g-a-ta---t-t---a-a--at-t---g---a-ag----c-t----
t-t--g-a-a-t-atc-t-------------------------------------gtca-
--t-c-------------------------------------------------------
------------------------------------------------------------
------------------------------------------------------------
------------------------------------------------------------
------------------------------------------------------------
------------------------------------------------------------
------------------------------------------------------------
------------------------------------------------------------
------------------------------------------------------------
------------------------------------------------------------
------------------------------------------------------------
------------------------------------------------------------
------------------------------------------------------------
------------------------------------------------------------
------------------------------------------------------------
------------------------------------------------------------
------------------------------------------------------------
------------------------------------------------------------
----
>piggyBac-N18_DR|42714
------------------------------------------------------------
------------------------------------------------------------
------------------------------------------------------------
------------------------------------------------------------
------------------------------------------------------------
------------------------------------------------------------
------------------------------------------------------------
------------------------------------------------------------
------------------------------------------------------------
------------------------------------------------------------
------------------------------------------------------------
------------------------------------------------------------
------------------------------------------------------------
------------------------------------------------------------
------------------------------------------------------------
------------------------------------------------------------
------------------------------------------------------------
------------------------------------------------------------
------------------------------------------------------------
-----ttt--g-taa-t--ac--aa-----a-t-ta----attt---aaca--a---t-g
---c-t-a----ga--aa----tca-a----t-at---tcat-ata-t-t-t--ag--ga
atgt-tt-acagta-------tg-a-------c-a-g-t---t--a-t--atg-gga--t
-tt-att-tta-----------at----at-ttat-ta---tt-aaa--t----------
----------------------------------------tttaaaatga----ctgcct
ct---gtag---------------------------------------------------
------------------------------------------------------------
----
>piggyBac-N18_DR|42715
------------------------------------------------------------
-----------------------------------------taaca--------tagca-
-at-ta---t-g-tac--------atg-c--t-act--------------a-c---a---
--------------ca-------gac---------tct--------------a--a----
-----------------------------------------------a---ggt------
-gcat-----ac---t-t---c-a---c---a----t--t----a------------ttc
c-a--------a----a------tg----g-g--a----------a-aa----c-t----
t-t--------t-g---t--t---------t---t-t-------------------tca-
--t-cg-c---------a-atgaaaatgt----------t--tttt---t----------
--t-----t---------t------tt-----tt--------------------------
------------------------------------------------------------
tt---------------------------caaag--------------------------
---t---------------------------------------------------t-tg-
------------gacat-a-tc-ttgag---taaagttc------t-g----t-------
-----------------------------------tt-t-agtta---------tca-ga
a---a--t-tgc-----------------------------taggc-aac-a---gagac
---ctgt-a--t----a-t-t-c-aaaag----c-a-ca---ga-aaa-a--a-a--t--
agcagat-gct--ga-a-a--tgcat-gtggt-caa-tttga-c---cttta---tggt-
-cattcca-------------------------c--------------------------
tg--------g--ga----ct---------a-cca-----ga-----------------g
---t-t-a-----------------------t-at---a-actac--t-g----------
------c-aagg---------cc---------t-a---------------gcg-------
gtc-att-----------------------------------------------------
------------------------------------------------------------
------------------------------------------------------------
------------------------------------------------------------
----
>piggyBac-N18_DR|42716
------------------------------------------------------------
------------------------------------------------------------
------------------------------------------------------------
------------------------------------------------------------
------------------------------------------------------------
------------------------------------------------------------
------------------------------------------------------------
------------------------------------------------------------
------------------------------------------------------------
------------------------------------------------------------
------------------------------------------------------------
--------------------caagca----gaag-agtaaa-gt-------------tt-
tg-t-ctac------tac---ag-taaaaatattgttt------ttgaaagat--t--g-
aa-----a----g-----------------------------------------------
------------------------t-tc--a-t--tt-t-tgt---------tatca-ca
a---a-gt-ta-------------------------------------------------
-------------tgtt-t-t-t-------------------------------------
-----------------------cat-acata-tat-ttaaa-c---c------------
------------------------------------------------------------
------ttc---tac-tg-------------------------------ag--a---t-t
---t-t-ag----a--a-----tta-a--a-c----------------------------
------------------------------------------------------------
------t-ttgaatg-------------ca------g-----------------------
----------------------------------------gtcat---------------
------------------------------------------------------------
------------------------------------------------------------
----
>piggyBac-N18_DR|42717
------------------------------------------------------------
------------------------------------------gg-aacta---ccat-c-
-at-t--t-t-t-ta---------a---c--t-act---agaa---t--ta-t-c-a---
t---atc-ggt---ca-tt-ca-gac---cg---ttgt--c--acc---ta-a--g---a
c--------------------at-------------------tgtc-t---agt------
--cat-----a----t-c---t-a---t---a----t--tcaa-a---gc-------ttc
t-a-ttt----a--g-a-ta---t-----a-a--aa-t---t---a-ag----c-t----
a-t--g-a-a-t-gtc-t-gt-c-acc-t-t-a-t-ttata-----at--ta-a-ttca-
--t-ca-c--c-c--t-a-a-aaata----c--a-a---t--ct-----t-t--tt----
ggta--a-tcca-gc--ca--at-aaa-tg---ttt-----------tat---taggcta
c--------attagtc--cacctgt------acgt-ccgtgc-----------ctcact-
ttca---ttttcact-ttctcaaaca----gtaa---------------ag------tc-
tt-t-tcgtg------gc---ac-taaacatgctgt---------------tt--t--g-
aa-----a----gacat-c----tgaag---taaagt------tat-g----ttt-tt--
----gg--caac--a-taaat--tt-tt--g-t--t------ttg-----gatagca-gg
a---a-gt-tgc-----------------------------tagcc-aac-a---gaggc
-t--tac-a--t----a-t-t-t-aaagt----c-a-tg---gg-gaa-a--a-g--t--
agcagac-act--ga-a-------at-g--------------------------------
------------------------------------------------------------
------------------------------------------------------------
------------------------------------------------------------
------------------------------------------------------------
------------------------------------------------------------
------------------------------------------------------------
------------------------------------------------------------
------------------------------------------------------------
----
>piggyBac-N18_DR|42718
------------------------------------------------------------
---------------------------------------------a------------a-
---------t-g------------a--------acc------------------------
-----------------tt--t-gaa---tg----tct----------------------
-------------------------------------------gtc-a------------
-tcat-----at---t-t---t-----t---a----t--ctaa-----gtc------ttc
-----------a--g-------cc-t---a-a--aaat-------g-gga--tctt----
tgt-ggta-a-tagcc-t-at---a---a---a-tgt---------at-----a-gttag
gct--a-c-------tgg-a-----------------------------c----------
--t---a-t-----c--c------a-----------------------------------
------------------------------------------------------------
------------------------------------------------------------
-------------------------------------------------------c----
aa-------------at-g-tc---------ca------------t-gc---ctt-----
----acc-ta----------------------t--tt-tc----------------ac--
-------t-t-------------------------------t-----aac-------agc
---------------------------------c-a------gg-----a----g-----
a------------ga---a--------g-g---c---tt--------t----------t-
---tt----g-t-ag--------c--ac--------------------------------
tg--c-------tga-t--tt---------g----a----aa-----gaca------t-a
---tctga----gg--------tga-a--attcat---a-ac-a-a--------agt---
aaag-t----------------t---------------------------atg-------
-tt--tt-t-------------gccaa--------------ctgaaag-tt---------
----------------------------------------------atg-----------
---------tttt-----------------------------------------------
------------------------------------------------------------
----
>piggyBac-N18_DR|42719
------------------------------------------------------------
---------------------------------------------aacaa---ccag---
-at-t-------------------------------tttataa---ca--g-c-c-a---
c---agc-ggt---ca-tt-ct-gac---t---gttcttac---tag-ttact--g----
-------------aatgttat-----------------tttttgtc-a---tgt------
--cat-----a----t-t---c-a---t--------t--ttca-a---gc-------atc
t-g-ctg----a--a-a-------------------------------------------
------------------------------------------------------------
------------------------------------------------------------
------------------------------------------------------------
------------------------------------------------------------
------------------------------------------------------------
------------------------------------------------------------
------------------------------------------------------------
------------------------------------------------------------
------------------------------------------------------------
------------------------------------------------------------
------------------------------------------------------------
------------------------------------------------------------
------------------------------------------------------------
------------------------------------------------------------
------------------------------------------------------------
------------------------------------------------------------
------------------------------------------------------------
------------------------------------------------------------
------------------------------------------------------------
----
>piggyBac-N18_DR|42720
------------------------------------------------------------
--------------------------------------------caattagg-----ta-
-atctgtcatca-tattt--tataaaa---------------------------------
----------t-tata-tat-t------------tttt-----ata--------------
-----------------------------------------------a---tacagcc--
-ctac---atac---t-tg--t-g---t---a--------caa-----gt----------
t-a-ct-----a--g-tctgcc-tctg--a----agctgcac---a-------cct-cac
t-t--------t-gtc-ctg--c-a---agg-a-----------------gt-a-a----
-----a---g---------------------------ttt--tcta---t-t--------
--t---gaaata-ataattga---aa----------------------------------
------------------------------------------------------------
------------------------------------------------------------
-c-t-ttg----------------------------------------------------
-a-----a----aacat-c-ta-tgaag---taagt------tttg-t----ttt-tg--
----g---tatc--a-ga----aag-tt--g-t--tt-t-tgtta---------tta-aa
aa--a-gt-ttt--------------------------gaaaaggc-aaa-a---gaggc
ta--cgc-a--t----a-t-t-g-aaaga----c-a-ttg---a-aaa-a--t-g--a--
agcagac-a---------------------------------------------------
------------------------------------------------------------
------------------------------------------------------------
------------------------------------------------------------
------------------------------------------------------------
------------------------------------------------------------
------------------------------------------------------------
------------------------------------------------------------
------------------------------------------------------------
----
>piggyBac-N18_DR|42721
------------------------------------------------------------
------------------------------------------------------------
------------------------------------------------------------
------------------------------------------------------------
------------------------------------------------------------
------------------------------------------------------------
------------------ca---c-a---a-a--aact-------a-ca-----------
------------------------------------------------------------
-----------ac--t-a-g-aatagcaa----------tt-------------------
-----------------------------------ta--------------gagatcatt
----------ccgacc--cgttcaaa--taaaact---gcaacgaaagtatttgtcacg-
tc-----ctattaat-tcaaaaa-------------------------------------
--------------ttac---at-tgagattttagatttaag--ctttgaatg--t-ct-
gt-----c----atcat-a-tt-tcaag---atattcat----tttggatagtttgtccg
gcaagc-gag--caa-agttt--tt-cc--a-t--tt-t-tttta---------gca-ga
a---g-gt-t-----------------------------------------------agc
-a--ctc-a--t----t-a-t-c-aaagg----c-a-ta---ggaat--a--a-a--t--
attgaat-gat--at-a-a--agcat-gcggt-caa-tttgt-c---cataa---tggc-
-ttttaaagg-t-ag--a---agt--ac-tc--a---ga----cata---ttt-t-g---
tg--tgta--g-taa-t--tt--ta-----a-t-aa----aa-t---atca--a---t-g
---t-t------ga--a-----tga-a--a-t-at---acaa-aca-t-g-t--ag--ga
aaag------gata-------ct-a-------a-a-g-t---t--a-t--atg-ggt--t
-ta-atc-t--------------------------------ta-tag--ttattaaattt
--------------------------caa-aa----------------------------
------------------------------------------------------------
------------------------------------------------------------
----
>piggyBac-N18_DR|42722
------------------------------------------------------------
------------------------------------------------------------
------------------------------------------------------------
------------------------------------------------------------
------------------------------------------------------------
------------------------------------------------------------
------------------------------------------------------------
------------------------------------------------------------
------------------------------------------------------------
-----------------ct--at-aat-tt---tgt----------------acgagtaa
----------ctagac--tgccct----aggaggt---gagta---------gctcact-
tt-----------gt-tcagctggtg----taaa-act----------------------
tt-t--------cactat---ga-aaatgttgtt-----------------tt--t--g-
aa-----a----g--------t-tta----------------------------------
-------------aa-aaaag--tt-at--a-t--tt-a-ttata---------tca-ga
a---a-gt--------tctgcttttgttagt-------taatagaa-aat-a---ggtaa
-t--agt-t--g----a-t-a-g-gaaag----g-t-at---gg-gaa-a--a-a--g--
aacagac-act--ga-a-a--aaca---------aa-tttgc-c---cgtta---tgac-
-aattcaagg-t-aa--a---aat--at-tc--a--gaa----ctgt---ttttt-t---
tt--tttt--t-ttc-t--gt--at-taata-t-aata-aaa-g---aata--a---t-g
---a-t-a----gg--a-----tta-a--a-t-gc---acac-aca-c-t-t--ag--ca
aaag-cc-agttta-------ct-t-------t-c-a-t---t--a-t--tt--------
-gt-gtt-tta-----------gc-aa-at-g----ta---at-aaa--tcacaatatta
--------------------------aaa-ca-----atggtcaaaatga----ctgctt
ct----------------------------------------------------------
------------------------------------------------------------
----
>piggyBac-N18_DR|42723
gtgtttaaaagtttgactgcatgtctgaaataaagtgtggacgcggtcaatttgaccgtt
atggtctt---tagaataaagtgtac-cagtaatatgtcactaa-aacta---cctg-a-
-at-t--c-t-a-aa---------a---c--t-act---agaa---t--ga-c-c-a---
t---tgc-ggt---ct-tt-ct-gat---ca-----tt--c--aga---gg-c--t---a
ctgaatt----------gaattt-------------------tgtc-a---tgt------
--cat-----a----t-t---t-a---c---a----t--tcaa-a---gc-------tac
t-a-ttg----a--g-a-ct---t-t---------a-t---t---a-ag----a-t----
t-----------------------------------------------------------
------------------------------------------------------------
------------------------------------------------------------
------------------------------------------------------------
------------------------------------------------------------
------------------------------------------------------------
------------------------------------------------------------
------------------------------------------------------------
------------------------------------------------------------
------------------------------------------------------------
------------------------------------------------------------
------------------------------------------------------------
------------------------------------------------------------
------------------------------------------------------------
------------------------------------------------------------
------------------------------------------------------------
------------------------------------------------------------
------------------------------------------------------------
------------------------------------------------------------
----
>piggyBac-N18_DR|42724
------------------------------------------------------------
------------------------------cttgtgtgttttga-aatta----taataa
agt-aa---t--------------a-----at-gtt---agaa---tg------------
------------------------------------------------------------
------------------------------------------------------------
----a-----aatcat-ta--g-g---------------aaaa-a------------tcc
t-a-cta----a---ta------t-t----------------------------------
------------------------------------------------------------
----------------------------a----------tc-tttt---tgt--------
---a--a--ata-gc--ct--at-aat-ta---tgtaac---------------------
-----agttac-------------t----gaaggt-gcatac-----------tttcca-
tt-----------gt-cagcaaagca----ggag-agcaac------------------g
tttt--------------------------------------------------------
------------------------------------------------------------
------------------------------------------------------------
------------------------------------------------------------
------------------------------------------------------------
------------------------------------------------------------
------------------------------------------------------------
------------------------------------------------------------
------------------------------------------------------------
------------------------------------------------------------
------------------------------------------------------------
------------------------------------------------------------
------------------------------------------------------------
------------------------------------------------------------
----
>piggyBac-N18_DR|42725
------------------------------------------------------------
--------------------------------------cactag-aac--ta-ccag-a-
-at-t--c-c-a-ta------------------act---cgag-------a-c-c-a---
t---agc-ggc---ca-tt--tagac------aattct--catatac--tgcaa-g----
-----------------------------------------------a---tgt------
--cat-----a----t-t---t-a---c---a-------tcaa-a---gc-------ttc
t-a-ttg----a--gca-----at-t---a----aatt---t---a-ag----t-t----
t-t--g-a-a-t-gtc-t-gt-t-gtc-a-t-a-t-t--ta-----at--ta-a-gtca-
--t-caac--c----t-a-a-aaataagatc----a---t---------t-tt-------
ggta--a-ttca-gc--ct--at-aaa-tg---t-------------------aaagtta
gg-----gtactagac--catgcac----aaatgtc--gcat-----------ttcact-
ttca---ttttcact-tttacaagta---gggaa--------------------aggct-
tt-t-tcaaa------gc---ac-cgaacaagct---------------gttt--t----
ga----ta----gatat-a----taagg--ataaagtta----tgt------ttta----
----gc--catc--a-ga--------ac--gct--tt-t-tgtta---------gca-gg
a---a-gt-tgc-----------------------------taggc-aac-a---gaggt
-g--cgc-a--t----att-t-t-a--------t-a------------------g--t--
------------caa-a-a--tgcat-g---------c-ggt-------------ca---
---tt------t-----------t-----tc-------ac--------------tgg---
ta--t-----ggtag-t--tc-----------t-------ag-----------------g
---c---a----ga------------a--a-t------a-gt-gc--t------a-----
gaac-tc-----------------------------------------------------
------------------------------------------------------------
------------------------------------------------------------
------------------------------------------------------------
------------------------------------------------------------
----
>piggyBac-N18_DR|42726
------------------------------------------------------------
------------------------------------------------------------
------------------------------------------------------------
------------------------------------------------------------
------------------------------------------------------------
------------------------------------------------------------
------------------------------------------------------------
------------------------------------------------------------
------------------------------------------------------------
------------------------------------------------------------
------------------------------------------------------------
------------------------------------------------------------
-----------------------------atgctgt---------------tt--c--g-
aa-----a----gacat-a-ta-tgaag---taaaat------gat-g----ttt-tt--
----gc--ttgc--a-gaaag--tt-at--g-a--tt-t-tgtta---------gca-ag
a---a-gt-tgc-----------------------------taggc-aac-a---gaggc
-a--tgc-a--t----a-t-t-taaaaat----c-a-ca---gg-gaa-a--a-g--t--
agcagat-act--aa-a-a--tgcat-gcggc-cat-tttaa-ctgc---ta---tgat-
-agttttagg-t-ag--a---aat--ac-tg--a--t-----------------a-g---
ct--tttt--g-tca-t--tt--ta-----a-t-aa----aa-t---aact--a---t-g
---t-a-g----ga--a-----aga-a--a-t-at---gcac-ata-t-t-t--ag--aa
agag-tc-agggta-------tt-a-------t-a-ga----t--a-t--gtc-tgt--t
-tt-att-tca-----------ac-aa-ag-t----ca---tt-aag--ttgcaaa----
----------------aatta------aa-agcg------gtcaaaatgac----cccat
ct---gtagttctaatgcac-----actaccaaatatctataactactaaaagtaccata
gttgtcattctgaccgttcctatataagacgtcatattgtcacatc-----tctagatat
taat
>piggyBac-N18_DR|42727
------------------------------------------------------------
--------------------------------------cactgg-aatta---ccag-a-
-at-t--t-t-a-ta---------a---c--t-act---agaa---t--ta-c-c-a---
t---gtacaat---ca-tt-ct-gac---tg---t--t--c--aca---ta-a--g---a
tg---gt------------ttat-------------------tgtc-a---cgt------
--cat-----a----caa---t-g---c---a----t--tcaa-t---gc-------ttc
t-a-ttg----a--g-a-ta---c-t----------------------------------
------------------------------------------------------------
------------------------------------------------------------
------------------------------------------------------------
------------------------------------------------------------
------------------------------------------------------------
------------------------------------------------------------
------------------------------------------------------------
------------------------------------------------------------
------------------------------------------------------------
------------------------------------------------------------
------------------------------------------------------------
------------------------------------------------------------
------------------------------------------------------------
------------------------------------------------------------
------------------------------------------------------------
------------------------------------------------------------
------------------------------------------------------------
------------------------------------------------------------
------------------------------------------------------------
----
>piggyBac-N18_DR|42728
------------------------------------------------------------
------------------------------------------------------------
------------------------------------------------------------
------------------------------------------------------------
------------------------------------------------------------
------------------------------------------------------------
------------------------------------------------------------
------------------------------------------------------------
------------------------------------------------------------
------------------------------------------------------------
------------------------------------------------------------
------------------------------------------------------------
----------------------------------------------------t--t--g-
aa-----t----gtctg-t-ca-tgata---tttaat------caa-g----tca-tc--
----at--cata--a-aaaaa--tg-aa--c-t--tt-t-tggtaataaatatagta-tg
a---a-gt-tgc-----------------------------taggc-atc-t---gagac
-a--ctc-a--t----a-t-t-t-aaatt----c-a-ca---gg-gat-a--a-g--t--
agcatag-acc--aa-a-a--tgcat-gcggt-cat-tttga-c---agcta---tgga-
-agttaaatg-t-ag--a---aat--ac-tc--a--tag----ctc----ttt-t-g---
tg--tttt--g-cag-t--tt--ta---------------ta-a---aata--a---t-g
---t-------------------aa-a--a-t-at---acac-ata-t-t-t--ag--ga
aaag-----------------ta-t-------t-a-a----ag--a-t--att-tgt--t
-tt-att-tta-----------at-aa-ag-c----aa---tt-caa--ttgcaaaa---
----------------at-------ttta-ggcggt-caaaataac---------ttcct
ta---ataattctagtg-------------------------------------------
------------------------------------------------------------
----
>piggyBac-N18_DR|42729
------------------------------------------------------------
------------------------------------------------------------
------------------------------------------------------------
------------------------------------------------------------
------------------------------------------------------------
------------------------------------------------------------
------------------ca---c-t---g-g--aaca-------a-g------------
----------------------------------------------ca--ga-a-ttct-
--a-ta-a---ct--t-a-g-a---atgg----------cc-cctg---t-ctg------
--ac--t-gaca-tg--tt--at-att-tg---c--------------------aattt-
---------------a--agcttc----ttaaaat---gt---------acaatt-----
-----------------------gtt----aaaa-ttaagctttaa-------------a
tg-t--------cattac---cc-ttaaaataccatctt-------ttaaagg--t----
-------a----gtttt-a-tc-tatca---gaaagg-----------------------
------------------------t-gt--g-t--tt-t-tatta---------gca-ga
a---a-gt-tgc-----------------------------taggc-aac-a---gaaac
-a--ttt-a--t----a-t-t-c-aaaag-------------tc-aaa-a--a-g--t--
agcagat-gct--ga-a-a--tgact-gcggt-cag-tttga-c---cattg---g----
----tcaaga-c-ag--aaaaaaa--ct-ct--t--gtg----tttt---atc-a-t---
tt--tttt--a-taa-a--aa--aaaaaaca-c-ga----aa-t---agca--a---c-g
---t-t-a----ga--a-----aaa-a--a-t-tt---acat-ata-t-t-t--gg--ga
aaag-tc-tgaaaa-------tt-t-------g-t-t-a---a--a-t--gga-tat--t
-t------tta-----------aa-aa-ag-tt---ta---at-ttt--taacaaatttt
--------------------------cca-aaca------gtgtatacgt----ctgcct
ca---gtggtttt-----------------------------------------------
------------------------------------------------------------
----
>piggyBac-N18_DR|42730
------------------------------------------------------------
------------------------------------------------------------
------------------------------------------------------------
---------------a--------------------------------------------
-----------------------------------------------a------------
----------a------------a-------a-------t----a---------------
t-------------g-a-tt---t----------a--t-------a---------t----
t-t------a-t-------g--------a-t-a---t------------------gtca-
-------------------a----------------------------------------
ggt---actata-g---tt-----a-----------------------------------
------------------------------------------------------------
tt----------------------------------------------------------
---t---------------------------------------------------t----
---------------a---------------ta-------------------ttt-----
------------------------------g-t--tt-t-----------------a---
---------t-------------------------------t------------------
-----------t------t-----a----------a---------------------t--
--ca------------a-a------------------t----------------------
---tt-a----t-a---a---aat------------------------------------
tg---ctc-----aa-t--tt---------a---aa----aagt-----ca------t-a
---t--------ga-----------------t-gc----cac--c---------------
agagttcca--g----------t-------------g-----------------------
------------------------------------------------------------
------------------------------------------------------------
------------------------------------------------------------
------------------------------------------------------------
----
>piggyBac-N18_DR|42731
------------------------------------------------------------
------------------------------------------agga----------a-a-
-at------t--------------a------t-gct----------t-------------
-----------------ttgct------------t--------------ta-a--g----
----------------------------------------------aa---aat------
--tgt-----g----t-t---t-----t--------t--ttaaaa---gc----aagttc
t-------------g---tt---t-t-----------tg--t---g-------cct----
tct--gca-a-t-g---c-gcac-a--ga--aa-----------------aaaa-gtca-
-attta-c--c--------a-----------------------------t----------
--t------atg-gc--c---at-------------------------------------
------------------------------------------------------------
tc--------------c-------------agg---------------------------
------------------------taaaaatact---------------------c----
aa------------------tc-t----------------------------ttt-tt--
------------------------------g-t-att-t-tattaa----------aata
ac--a-at--gc-----------------------------tagat-aa--a---aa---
-a------a---------t-----aaatg----c-atta---gg-aaaaaa-a-gt-t--
a-tt-ac------aa-aaattcgaat-g--gt-caa---tga-c-----------tg-c-
-cact----g-t-a---------t-----tc-----------------------t-----
tg--t-----g-tcatta-cc--ct-----a---aa----aa-----tact------t-g
---t-tt---------------tgt-a--a-t-at---a-gccatagt-t-t---g--ta
acag-t--a--gca----------a-------tca-gc---------t-----cga----
-ttc-cc------------------ga-ag-----gta----------------------
------------------------------------------c---ata----cccact-
---------tt-------------------------------------------------
------------------------------------------------------------
----
>piggyBac-N18_DR|42732
------------------------------------------------------------
--------------------------------------caccag-----a---act--aa
-at-t--c-t-a-ta---------a---c--t-act---agaa---t--gg-c-c-a---
t---agc-agt---ca-tt-ct-aac---ca---ttca--t--ata---cagg--a---a
t---------------atcatttt------------------tgtc-a---cct------
--tat-----a----t-t---t-----------------gtggaa---gc-------ttc
t-t-ttg----a-----------t-tt--a-g--aa-t---t---a-gg----c-t----
a-t--g-a-a-t-gtc-t-gt-c-atc-a-t-a-t-t--tt-----at--ta-a-gtca-
--t-ta-c----------------------------------------------------
------------------------------------------------------------
------------------------------------------------------------
------------------------------------------------------------
------------------------------------------------------------
------------------------------------------------------------
------------------------------------------------------------
------------------------------------------------------------
------------------------------------------------------------
------------------------------------------------------------
------------------------------------------------------------
------------------------------------------------------------
------------------------------------------------------------
------------------------------------------------------------
------------------------------------------------------------
------------------------------------------------------------
------------------------------------------------------------
------------------------------------------------------------
----
>piggyBac-N18_DR|42733
------------------------------------------------------------
------------------------------------------------------------
------------------------------------------------------------
------------------------------------------------------------
------------------------------------------------------------
----------------------ca-ggc-gaga--------ga-----gc---aaatgtt
----tt------------------------------------------------------
--------------------------------------------------------tca-
-tt-g-----c--agtt--a-aaatgtag----------t-------ttt-tt-------
--tgata-----------------------------------------------------
---------------------------------gt-------------------------
tt----------------------------aaa--a------------------------
------------------------------------------------------------
------------gactt-g-t-ctgagg---aaaagtg----------------------
-----------------------aa-gt--t-t--tt-t-tgtta---------gca-ga
a---a-at-tgc-----------------------------tatgg-agt-t---caggc
-a--tgg-a--t----a-t-t-c-taagg----c-a-ca---gg-aaa-a--a-g--c--
agc---------------a--aactt-gcggt-caa-tttga-c---c------------
------------------------------------------------------------
------------------------------------------------------------
------------------------------------------------------------
----------gata-------tg-t-------t-a-------------------------
------------------------------------------------------------
------------------------------------------------------------
------------------------------------------------------------
------------------------------------------------------------
----
>piggyBac-N18_DR|42734
-------------actatagttatat----------------------------------
--------------------------------------caacaa-agttg---ctaaag-
-ct-a--c-c-a-ct---------a---t--t-act---agaa---t--ga-t-------
----------------------------------t--t--c--ata---ta-a--g---a
ctgt------------gctgaatt------taacttg----tcatc-t---tac------
--agt-----a----t-t---t-a---c---a----t--ttaa-a---gc-------ttc
t-t-ttg----a--g-a-tt---g-t---a-a--aa-t---g---a-ag----c-t----
t-t--c-a-a-t-gta-t-gt-t-gtc-a-t-a-t-t--tgata-------a-c-atca-
--t-ta-ccat-c--t-a-a-aaatat-t------a---t--gttt---t-a--ttg---
--tt--a-tata-gc--tt--at-aat-tg---tgtg----------------caagtta
c----------tagac--cgccctt----aaaa---gcgta-----------cctcatt-
tt-----------ga-atagcaagcg----ggag-agcaa--------------------
------------------------------------------------tgttt--t--t-
ca-----t----gg----------------------------------------------
------------------------------------------------------------
------------------------------------------------------------
------------------------------------------------------------
------------------------------------------------------------
------------------------------------------------------------
------------------------------------------------------------
------------------------------------------------------------
------------------------------------------------------------
------------------------------------------------------------
------------------------------------------------------------
------------------------------------------------------------
------------------------------------------------------------
----
>piggyBac-N18_DR|42735
------------------------------------------------------------
------------------------------------------------------------
------------------------------------------------------------
----------------------------------------c--ata---tg-a--g---a
t---------------gttgtttt-------------------gtc-a---ctt------
--tat-----a----t-t---t-a---c---a----t--ttaa-a---gc-------ttc
t-a-tta----a--g-g-ta---t-t---a-t--aa-t---t---g-at----c-t----
t-t--g-a-a-t-gcc-t-gc-c-ggc-t-c-g-t-c--ata----tt--tt-a-tgta-
--t-ta-c--c-c--t-a-a-aaata----c--a-a---t--ttt----t----cg----
gact--a-taca-ttgagt--ag-gag-tg---caca-----------------------
------------------------------------------------------------
--ta---tttt--------gcaagta----ggag-agca---------aggc------t-
tt-t-tcacc------ac---ac-tgattatgttgct--------------tc--t--g-
aa-----a----cacat-t-tc-tgatg---aaaagt------ttt-g----ttt-tt--
----gc--tatc--a-gaaag--tt-aaaag-t--tt-t-tttta---------gca-gg
c---t-gt-tgc-----------------------------ttgga-aac-agaagaagc
-a--tac-a--t----a-t-t-c-aaagg----t-a-ag---gg-aat-a--a-g--c--
agcggac-act--ga-a-a--tgcat-gtggc-taa-tgtgg-taaa-ctta---tggt-
-aattgaagt-t-ag--a---aat--at-tc--a--gaa----ctc----ttt-t-g---
tg--tttt--g-taa-t--tt--ta-----a-t-aa----aa-t---aaca--a---t-g
---c-t-a----ga--a-----aga-a--a-t-ac---acac-a---t-t-t--ag--ta
aaag-tc-agggta-------tt-a-------c-a-ca----g--t-tt-----------
-----------------------------------------tt-aaa--ttacaat----
----------------gtcta------aa-aatg------gtcaaaatgac----taact
ct---tcagttctagtg-------------------------------------------
------------------------------------------------------------
----
>piggyBac-N18_DR|42736
------------------------------------------------------------
----------------------------------------ctgg-aatct---ggta-g-
-at-t--c-c-a-ga---------t---c--t-gct---aaaa---t--ag-c-c-a---
t---agc-cgt---cc-tt-ct-gac---tg---tt----c--att---ta-a--g---g
ctgt------------a-agaatt------ta-----atttttgta-a---cat------
--cat-----t----t-t---t-a---t---a----t--ttta-g---aa-------ata
g-a-ttagttta--g-a-tt---t-a---a-a--aa-t---t---a-ag----c-t----
t-tg---a-a-t-gtc-t-gt-t-gtc-a-t-a-t-t--tt-----at--ga-t-gcca-
--t-ta-c--a-c--t-ata-aattcaa--t--a-g-------------t-t--ta---a
tgca--a-taaa-gc--ct--at-aat-tg---tgc------------------------
---------actagtt--cacttgc----aaatgt-atgttc-----------cttgct-
tttt------------ccagcaagca----agag-agcaag---------------gtt-
tt-t-tcacc------gc---aa-tgaaaatgttgt---------------tt--t--a-
aa-----a----ggcac-g-tc-tgaag---taaagt------cat-g----ttt-at--
----tt--tatc--a-gaaag--ca-at--gcttctt-t-ttttg---------------
---------t-------------------------------taggc-aac-a---ta---
-gt-cat-a--t----g-t-t-c-aaagg----c-a-ctg-----taa-a--atg--t--
agcagac-aat--ga-aag--tgcagt-tagt-cat-tatgc-c---catta---tggc-
-cattcaa----------------------------------------------------
-------------------tg-gta-----a-t-aa----aa-t---aaca--a---t--
------------ga--a------------a-t-at---accc-ata---t-ta-ag--ga
aaag-cc-agggta-------cc-a-------t-a-at----t--a-t--atg-agt--t
-ct-gtt-ttat---------tac-aa-ag-t----ta---tt-aaa--ttgcaact---
---------------tttaaa------aac---------agtcaaaatgac----agccc
ct---gttgtt-------------------------------------------------
------------------------------------------------------------
----
>piggyBac-N18_DR|42737
------------------------------------------------------------
----------------------------ggttttattttaacaa-gggta---ttga-at
cat-t--t-g-a-ca---------a---a--t-gtc---agaa---c--tg-a-g-g---
c---acatagt---ca-at-tt-aa------cactgtt--c--attcctat-a--a---c
t---------------gttacaatg--------ccaaatttttgtc-a---tgt------
--cat-----a----t-t---t-a---c---agtaat--tcaa-g---gt-------ttc
t-a-ctg----a--g-a-tt----------------------------------------
--t--g-a-a-t-gtc-t-gt-t-g-----------------------------------
-----------------------------------g---t--atat---a-t--------
ggtc--a-taaa-cc--ta--aa-aat-at---tatact--------------tgtaata
cat----gtaatagcctttgtacga----gttact-taactg-----------cttcc--
------------------------------------------------------------
------------------------------------------------------------
-------------gaat-g-tg-aacact---aaaac------ttt-g----tc------
-------------------------------------------------------cg-gc
a---a-gc-agg-----------------------------agagc-aac----------
------------------------------------------------------------
------------------------------------------------------------
------------------------------------------------------------
------------ttt-t--tt--t------------------------------------
------------------------------------------------------------
------------------------------------------------------------
------------------------------------------------------------
------------------------------------------------------------
------------------------------------------------------------
------------------------------------------------------------
----
>piggyBac-N18_DR|42738
------------------------------------------------------------
----------------------------------------------atta------a-a-
-a-------------------------------att---taaa---t--ga-c-t-a---
t---ctc-tgt---ag-tt-cta-------------------------------------
------------------------------------------------------------
-----------------g---t-g---c---a----t--tcaa-a---gc-------ttc
ta--ttg----a--g-a-ta---t-t---a-g--aatt-------g-ac----c-t----
t-a--g-a-a-t-gtc-t-gt----tg---tga-ggt--------ca---------gga-
-ct----c-------t-a-a-aaatatta----------caaaata---tttg-------
--------tttg-ca--at--at-aat-tg---tgaaca---------------------
-----agtaaacaaac--cacattt----------------c-----------ctcaat-
t----------tg---tcagcaagta----ggag-agtaaagg-----------------
tt-ttttaattc---------ag-tgaatttgat---------------ttta--a---a
ca-----c----aatat-g-tc-tgaag---taaag-ta------t-g----ttt-tt--
----gc--tatc--a-gaaag--ta-----------------aaa---------aaa-ga
a---a-ag-ttt-----------------------------ta--t-aaa-a---gtagt
-g--tgg-a----------at---------------------------------g--t--
agcagac-gct--ga-a-a--tgctt-t-tgc-cat-t-taac------------ta---
---ttcaaag-t-ag-----taat--ac-tc--a--gaa----ctc----ttt-t-g---
tg--tttt--g-tca-t--tt--ta-----------------------------------
------------------------------------------------------------
------------------------------------------------------------
------------------------------------------------------------
------------------------------------------------------------
------------------------------------------------------------
------------------------------------------------------------
----
>piggyBac-N18_DR|42739
------------------------------------------------------------
------------------------------------------------------------
------------------------------------------------------------
------------------------------------------------------------
------------------------------------------------------------
------------------------------------------------------------
------------------------------------------------------------
------------------------------------------------------------
------------------------------------------------------------
------------------------------------------------------------
------------------------------------------------------------
------------------------------------------------------------
------------------------------------------------------------
------------------------------------------------------------
------------------------------------------------------------
------------------------------------------------------------
------------------------------------------------------------
------------------------------------------------------------
------------------------------------------------------------
------------------------------------------------------------
-----t-a----ga--a-----tga-c--a-t-gt---atat-aca-t-t-t--ag--ga
aaag-tc-agtgta-------tt-t-------t-a-g-t---t--a-t--ttg-ggt--t
-ta-att-t--------------t-ga-ag-t----ta---ct-caa--ttgctaaattt
--------------------------aaa-a------atggccaaacaga----ttgtct
ct---gtagatcgagtg-------------------------------------------
------------------------------------------------------------
----
>piggyBac-N18_DR|42740
------------------------------------------------------------
--------------------------------------cacagg-aacta---acag-a-
-aa-t--c-t-a-ta---------g---c--t-ttt---agaa---t--gg-c-c-a---
t---agc-agg---ta-tt-ct-gac---tg---tttt--t----a---ta-a--g---t
ctataccgaac------aatttt-------------------tgtc-a---cgt------
--cat-----a----t-t---t-a---c---a----c--tgaa-a---gc-------ttc
t-g-ttc----a--g-a-tt---t-t---a-g--aa-t---t---t-ag----c-t----
t-t--g-a-a-t-ttc-t-gt-c-gtt-a-t-a-a-t--tt-----at--ga-a-gcca-
--t-ta-c--t-c--t-a-a-agata----------------------------------
------------------------------------------------------------
------------------------------------------------------------
------------------------------------------------------------
------------------------------------------------------------
------------------------------------------------------------
------------------------------------------------------------
------------------------------------------------------------
------------------------------------------------------------
------------------------------------------------------------
------------------------------------------------------------
------------------------------------------------------------
------------------------------------------------------------
------------------------------------------------------------
------------------------------------------------------------
------------------------------------------------------------
------------------------------------------------------------
------------------------------------------------------------
----
>piggyBac-N18_DR|42741
------------------------------------------------------------
------------------------------------------------------------
------------------------------------------------------------
------------------------------------------------------------
------------------------------------------------------------
------------------------------------------------------------
------------------------------------------------------------
------------------------------------------------------------
------------------------------------------------------------
------------------------------------------------------------
------------------------------------------------------------
------------------------------------------------------------
------------------------tgaaaatgttgt---------------tt--t--t-
aa-----a----gacat--------aat---tcaagta---aattt-g----ttt-tt--
----gc--tatg--a-gaaga--tg-at--g-t--tt-t-tgtta---------gca-ga
a---t-gt-tgc-----------------------------taggc-aac-a---gac--
----------------------------g----c-a-ct---ga-aaa-a--g-gc----
------t-gct--ga-a-a--tgca---tggt-caa-tttga-c---catta---tggc-
-cattcaaga-t-ag--a---aat--ac-tc-----------------------------
-------------------ta--t------------------------------------
------------------------------------------------------------
-----------------------------------------ta--g-t--ttt-ttc--t
-ac-ttt-tga-----------ta-aa-at-a----a-----------------------
------------------------------------------------------------
------------------------------------------------------------
------------------------------------------------------------
----
>piggyBac-N18_DR|42742
------------------------------------------------------------
--------------------------------------cactgg-aacta---ctag-a-
-at-t--a-t-a-------------------t-att---aaca---t--c----c-a---
t---agt-agt---ca-tt-ct-gat---gg---ttct--c--ata---tg-t--a---a
t---------------atcatgt-------------------tgtc-a---tgt------
--cat-----a----t-t---t-a---c---a----t--tcaa-a---gc-------ttc
taa-ttg----a--t-a-ta---t-t---a-g--aa-c---t---a-aa----c-t----
t-t--g-a-a-t-gtc-t-gt---------------------------------------
------------------------------------------------------------
------------------------------------------------------------
------------------------------------------------------------
------------------------------------------------------------
------------------------------------------------------------
------------------------------------------------------------
------------------------------------------------------------
------------------------------------------------------------
------------------------------------------------------------
------------------------------------------------------------
------------------------------------------------------------
------------------------------------------------------------
------------------------------------------------------------
------------------------------------------------------------
------------------------------------------------------------
------------------------------------------------------------
------------------------------------------------------------
------------------------------------------------------------
----
>piggyBac-N18_DR|42743
------------------------------------------------------------
------------------------------------------------------------
------------------------------------------------------------
------c-agt---ca-tt-ct-g----------ttct--c--aaa---aa-a--g---a
c---------------atcat-------------------attatc-g---cat------
--cat-----a----t-t---t-a---t---a----t--ttaa-a---gc-------ttt
t-t-ctg----a--g-a-ca---t-t---a-g--aa-t---a---a-ag----c-a----
t-t--g-a-a-t-gtc-t-gt-c-atc-a-t-a-t-t--tat--gaag--tc-a-ttta-
--t-ta-c--c-c--t-a-a-aagtgtg-------a---t--ctct---t-t--------
ggta--a-tgta-gc--ct--at-ata-tg---agt------------------------
--------tacaagac--tgc------------cg-gcgcac-----------cacgt--
ttcc---tcgt--------gagatca----ggct-ggc------------gc-acctca-
ct-t-tcact------tc---ac---aatcgggag---------------ttt--t--t-
aa-----a----gacat-a-tc-tgaaa---taaagttatcattt-----------tt--
----cc--tatc--a-taaag--tt-at--a-t--tt-a-----t---------gta-ag
a---a-gt-tgt-----------------------------tgggc-aac-a---gaggc
-a--cgc-a--t----a-t-t-c-aaata----c-a-c----gg-gga-a--g-g--t--
taagtacgttg--aa-a-a--tacat-gcggt-aat-tctga-a---cgcgg---tagtt
------gagg-t-ag--a---aat--aa-tc--a--gaa----ctct----tt-t-g---
tg--tttt--t-tta-t--tt--ta-----a-t-aa----aa-t---aaca--a---t-g
---t-t-a----ga--a-----aga-c--a-t-at---gtgt-aca-t-t-t--ag--ga
aaaa-tc-agggt--attgat-----------------------------gtg-ggt--t
-tt-ata-ttaac-------agtt-at-t---------------aaa--tta--------
------------------------------------------------------------
---caaa---------------------acaaacagtctaaatg----------------
------------------------------------------------------------
----
>piggyBac-N18_DR|42744
------------------------------------------------------------
------------------------------------------------------------
------------------------------------------------------------
------------------------------------------------------------
------------------------------------------------------------
-----------------------------------------------------------c
t-g-cca----t--c-a-ta---t-t----------------------------------
-----------------------------------------------t--ta-g-gtta-
--t-ta-ctct------a-a-aagtgtga----------tc--ttc---t-tag------
--ta--a-tatg-gc--ct--gt-ata-tg---tac----------------ataagtta
----------ctagac--cgccag----cacctct---acaat-----------------
------------------------ca----agaa-agca-----tgg----------att
tt-t--------tgcaga---ac-ttaaaaagtt----------------gtt--t--t-
aa-----a----gacat-a-tg-tgc----------------------------------
-------------ag-taaag--tt-aa--g-t--tt-t-t-cta---------cca-ta
a---a-----------gctgtgtttaacaaaaggaagttgttgggc-aaa-a---gaggc
-a--tgt-a--t----a-t-t-a-aaatg----c-a-ca---ca-gga-a--a-g--t--
a-----------------------------------------------------------
-------------aa--a---aat--aa-tc--a--gaa----tt-----------g---
tg--tttt--g-tag-t--t------------t-aaca-aaa-t---aaaa--a---t-g
---t-t----------------tga-a--a-g-aa---atac-att-t-t-----t--aa
aaaa-at-aggg----------t-a-------t-t-g-a---c--a-t--atg-ggt--t
-tg-att-tga-----------at----ag-t----ta---tt-gag--ttacagaacaa
--------------------------aaa-aa-----actgtcaaaatga----ctgcct
------------------------------------------------------------
------------------------------------------------------------
----
>piggyBac-N18_DR|42745
------------------------------------------------------------
------------------------------------------------------------
------------------------------------------------------------
------------------------------------------------------------
------------------------------------------------------------
------------------------------------------------------------
------------------------------------------------------------
------------------------------------------------------------
------------------------------------------------------------
------------------------------------------------------------
------------------------------------------------------------
------------------------------------------------------------
------------------------------------------------------------
------------------------------------------------------------
------------------------------------------------------------
-------------------------------------------------t-g---tgagc
-a--tat-a--g------------------------------------------------
-----------------------------------------c-c---catta---tggt-
-cattcaaga-t-ag--a---aat--g---ctca--aaa------c----tca-c-g---
tg--ttgt--g-tag-t--tt--tt-----a------------t---aaca--a---t-g
---t-t-a----ca--atca----a----a-t-at---gcac-aca-t-t-t--ag--ga
aaca-tc-agggta-------ct-a-------t-a-gt----t--g-t--acg-aat--t
-tg-att-ttaac------------at-aa-------------------ttatt-aa---
----------------att-----------------------------------------
------------------------------------------------------------
------------------------------------------------------------
----
>piggyBac-N18_DR|42746
------------------------------------------------------------
------------------------------------------tg-aagta---aagt-t-
-at-g--t-t-t-tc---------a---c--t-atc---agaaattt--ga-t-a-g---
t---aga-aac---tc-at-gt-gtt---tg---c--t--a--gca---ta----a---a
c----------------------------------------ttgct-a---gaaaac-ag
cacat-----a----t-t---c-a---g---g----c--acag-a---at-------aaa
g-t-agt----g--g-a-tg---c-t---a-a--aa-t---g---t-a----aa-t----
t-t--gaa-a-c-gtc-t-gt-t-gta-a-t-a-t---------ttac--ag-a-atca-
--t-ta-c--c-t--g-a-a-atatat-t------g---t---tat---t-t--tg----
--ta--a-tata-gc--ct--at-aat-tg---tgt----------------------ta
t----------taaaa--tgcctgc----aaagga-gctta-----------tgtcatt-
tt-----------ct-ctggcaagc----------aggaaa-gt-------------tt-
-t-t-tcac------cac---ag-tgaaaa---tg---------------ttt--t--g-
aa-----c----gatgt-c-tg-tcaag---taaagtt---------t----ttt-tt--
----gt--tata--a-gaaag--tt-atg-------------------------------
------------------------------------------------------------
------------------------------------------------------------
------------------------------------------------------------
------------------------------------------------------------
------------------------------------------------------------
------------------------------------------------------------
------------------------------------------------------------
------------------------------------------------------------
------------------------------------------------------------
------------------------------------------------------------
------------------------------------------------------------
----
>piggyBac-N18_DR|42747
------------------------------------------------------------
-----------------------------------------tgg-aact-----------
-at-t--a-t-a-at---------t---c--t-act---agaa---t--gg-c-c-a---
t---agt-gat---ca-tt-ct-gac---ca-------tcc--att---tc-a--a----
----------------att------------------aatattttt-a---aat------
--agt-----a----t-t---t-a---c---a----t--tcaa-a---ga-------tga
t-a-tca----a--g-a-tt---t-t---a-g--aa-t---t---a-ag----g-g----
t-t--g-a-a-t-gtc-t-gt---------------------------------------
------------------------------------------------------------
------------------------------------------------------------
------------------------------------------------------------
------------------------------------------------------------
------------------------------------------------------------
------------------------------------------------------------
------------------------------------------------------------
------------------------------------------------------------
------------------------------------------------------------
------------------------------------------------------------
------------------------------------------------------------
------------------------------------------------------------
------------------------------------------------------------
------------------------------------------------------------
------------------------------------------------------------
------------------------------------------------------------
------------------------------------------------------------
------------------------------------------------------------
----
>piggyBac-N18_DR|42748
------------------------------------------------------------
------------------------------------------------------------
------------------------------------------------------------
------------------------------------------------------------
------------------------------------------------------------
------------------------------------------------------------
------------------------------------------------------------
------------------------------------------------------------
------------------------------------------------------------
------------------------------------------------------------
------------------------------------------------------------
------------------------------------------------------------
------------------------------------------------------------
------------------------------------------------------------
-----------------------------------------------------------a
c---a-tt-tag-----------------------------gagaa-atc-a---gggtg
-c--tgc-a---------------------ttat-t-tt---ttttaa-a--g-t--t--
atta----------------------------------------------------cat-
-tgtgtaaaa---------tcaat--at-ga--cc--ga----ctgc---ctt-g-g---
t-----------------------------------------------------------
------------------------------------------------------------
--ag-tt-ttagtg----------------------------------------------
------------------------------------------------------------
------------------------------------------------------------
------------------------------------------------------------
------------------------------------------------------------
----
>piggyBac-N18_DR|42749
------------------------------------------------------------
--------------------------------------cacagg-aacta---ccag-a-
-at-t--c-t-a-ta---------a---c--t-act---aaaa---t--gg-c-c-a---
t---aac-agt---ca-tt-ct-ggc---cg--ttc-------atat---a-a--g---a
c---------------tgtat---------------------------------------
--tga-----a----t-t---t-a---t---t----t--tttg-t---aac---------
t-a-att----a--a-a-tt---c-a---a-a--aa-t---t---a-aaatttt-t----
t-t--g-a-c-t-gtc-t-ga-g-gtcta-t-a-t-t--tt-----at--ga-a-gtca-
--t-ta-c--c-c--t-a-a-aaatat-a------a---t--cttt---t----------
tgtt--a-tatc-gt--at--aa----------ttttgt--------------tgagtta
c----------tagac--ctcaggc----aaaggt-gcgtat-----------ctcatg-
ttca---aatttctt-ttcttaccac----agta-aa-----------------------
-------------------------gtttttgaa---------------actt--t--g-
aa-----a----gacgt-g-tc-taaagt---aaagt------cat-g----ttt-tt--
----gc--tat------------------------tt-a-tgtta---------gca-ga
a---a-gt-tgc-----------------------------tatgc-aac-a---aaggc
------------------------------------------------------------
------------------------------------------------------------
------------------------------------------------------------
------ac--a-cat-a--tt--ta-----a-t-gg----ga-a---a------------
-------------g--t-----gga-a--a-a-a--tagcag-atg-c-t---------g
aaac-ga-gtgcag-------tc-a-------a---------------------------
------t-tggtccactaaaatag-aa----t----ca---ga-act--ttgtgtttt--
-------------------------gtaattgtaat------taaaataatgacatttag
aa---aaagtcagggtactaca--------------------------------------
------------------------------------------------------------
----
>piggyBac-N18_DR|42750
------------------------------------------------------------
--------------------------------------------------------g-a-
-at-t--c-t-a-ca---------a---c--t-act---ggaa---t--tg-c-c-a---
t---agc-agt---ca-tt-tt-gac---gg---ttct--c--ata---ta-a--c---a
t---------------gtaatat-------------------tgtc-a---ttt------
--cat-----a----t-t---t-a---c---a----t--tcaa-a---gc-------ttc
t-a-ttg----a--g-a-ta---t-t---a-c--at-t---t---a-------caa----
t-t--a-a-a-t-gtc-t-gt-t-gtc-a-t-g-------------ag--tg-a-gtca-
--t-ta-c--c-a--t-a-a-aaata----c--a-a---t--at-----t-t--tt----
gata--t-taca-ac--ct--at-aaa-tg---tgt-----------agg---taggcta
c----------tagaa--cac-------------------------------------t-
ttca---tttttact-ttcataagca----caggaaggc----------tt------tt-
tt-t-ttgcg------ac---ac-tcaatatactgt---------------tt--t--g-
aa-----a----gacat--------aag---taaagt------tat-g----att-tt--
----gc--tatc--a-gaaag--tt-ag--g-t--tt-a-tgtca---------gca-gg
a---a-gt-tgc-----------------------------taggc-agc-a---gaaat
-g--cat-g--c----a-g-t-c-a----------------------------------a
attaaat-gta--aa-a-a--cattc-atagcgaag-tataa-t----aaaa---taac-
-aatattagaaa-ga--a---ata--ta-ca--c--aca----tat----tta-g-g---
aa--aagt--t-ggg-g--ta--t------------------------------------
------------------------------------------------------------
----------------------t-a-------t-a-ga----t--a-c--atg-ggt--t
-tt-att-tcag----------ca-aa-t-------------------------------
-------------------ta------aa-aat------ggtcaaaattacag-cctctg
ta---acagttctagtg-------------------------------------------
------------------------------------------------------------
----
>piggyBac-N18_DR|42751
------------------------------------------------------------
------------------------------------------------------------
------------------------------------------------------------
------------------------------------------------------------
------------------------------------------------------------
------------------------------------------------------------
------------------------------------------------------------
------------------------------------------------------------
------------------------------------------------------------
------------------------------------------------------------
------------------------------------------------------------
------------------------------------------------------------
------------------------------------------------------------
----------------c-a-ct-ggaa---------------------------------
-------------------------------------------ct---------acc-ag
a---a-tt-cta-----------------------------taact-acc-a-----gaa
-a--ctc-----------------------------------------------------
------------------------------------------------------------
--------------------------------------------------ttt-t-g---
aa--tatt--t-tca-t--tt--ta-----a---ta----aa-t---aaca--a---t-g
---a-c-a----ga--a-----aga-a--a-t-at---ataatcat-t-t-g--ag--aa
aacg-tc-atggaa-------ct-a-------t-a-g-t---t--a-t--atg-ggt--t
-ac-att-tta-----------ac-aa-aa-t----ta---tt-aaa--taatgaataat
a--------------------------aa-tctg------gtcaaaatga----ttgtcc
tc---gtgggtctag---------------------------------------------
------------------------------------------------------------
----
>piggyBac-N18_DR|42752
------------------------------------------------------------
------------------------------------------------------------
------------------------------------------------------------
------------------------------------------------------------
------------------------------------------------------------
------------------------------------------------------------
------------------------------------------------------------
------------------------------------------------------------
------------------------------------------------------------
------------------------------------------------------------
------------------------------------------------------------
------------------------------------------------------------
------------------------------------------------------------
------------------------------------------------------------
----------------------------------------------------------gg
a---a-at-tgc-----------------------------aactt-aat-a---gaggc
-c--agc-a--t----a-t-t-c-aaagg----a-a-tg---gg-aaa-a--a-g--t--
agcagat-gct--ga-a-a--tgtat-ttagt-caa-tatga-ccgt---ta---tggg-
-cagtcaagg-c-ag--a---aat--ac-cc--a--gag----ctc----ttt-t-g---
tg--tttt--g-tta-t--tt--ta-----a-t-aa----at-t---aaaa---------
---t-t-a----aa--t-----taa-a--a-t-ac---acac-aca-t-t-t--ag--ga
aaag-tc-aagtaa-------tt-a-------t-a-gt----t--a-t--atg-ggt--t
-tt-att-tca-----------ac-aa-ag-t----ta---tt-aaa--ctttaaa----
----------------caatg-------------------gtcaaaatgac----tgcct
ct---gtaattctagtgcact----cgacctaaatttctttaactattacattagctata
gcaatcattctgaccat-------------------------------------------
----
>piggyBac-N18_DR|42753
------------------------------------------------------------
----------------------------------------------ataatg-ttag---
-at-tg---t-a-ta---------a---ca-g-act-tgggaaaagtcagg-catta---
---------at-ttta-tt--ttagc---ca---ttct----ggta------a--a----
-------------------------------------------gtt-atgtttt------
--tgtt----ata--tat---t-----t-aca----t--tcaa-a---gc-------ttc
t---------------------------------a--t---t---a-ag----a-t----
t-t--g-a-a-g-atc-t-gt-c-att-a-t-a-t-t--ta-----at--ga-a-atca-
--t-ta-c--c-c--t-a-a-aaaaataa----------taattttg--t-ta-------
--t---a-tatt-gt--gt--ac-tac------t--------------------------
------------------------------------------------------------
t-----------------------------------------------------------
------------------------------------------------------------
------------------------------------------------------------
------------------------------------------------------------
------------------------------------------------------------
------------------------------------------------------------
------------------------------------------------------------
------------------------------------------------------------
------------------------------------------------------------
------------------------------------------------------------
------------------------------------------------------------
------------------------------------------------------------
------------------------------------------------------------
------------------------------------------------------------
------------------------------------------------------------
----
>piggyBac-N18_DR|42754
------------------------------------------------------------
------------------------------------------------------------
-------------ta---------a---t--t-act---agaa---t-----g-c-a---
t---agc-at--------t-ct-ggc---tg---taca--t--ata--ctgaa-------
----------------ttttaatt--------------ttgttaca-t---cat------
---at-----g----t-t---t-g---c---a----t--ctga-c---gc-------ttc
c-a-atg----a--g-a-tt---t-t---a-a--aa-t---t---a-ag----a-t----
t-t--g-c-a-t-gtc-t-gt-t-gtc-a-t-a-t-t--tt-----atg--a-g-gtca-
--t-ta-a--c-a--t-a-a-caataag-------a---t--att----t-t--tt----
------------------g--gt-aat---------a----------------tggccta
tacat--tagt----------------------------tcc-----------accttt-
tctg---------------gaaaaca----agag-agcaa---------------agtt-
tt-t-tca------acat---ag-tgaaaatgttgtt--------------tt-----g-
aa-----a----gacat-g-tc---------tcaagt------tct-g----ttt-ct--
----gc--tatc--a-gaaag--tt-at--g-t--tt-t-tgtta---------gca-ga
a---a-gt-tgc-----------------------------taggc-aac-a---gaggc
-a--tgc-a--t----t-t-t-c-aaagg----c-a-ca---gg-gta-a--a-g--t--
agcaggc-act--ga-a-a--tgtat-gcggt-caa-cttga-c---cataa---agac-
-cattcaagg-t-ag--a---aat--ac-tc--a--gaa----ccc----ttt-t-g---
tg--attt--g-taa-t--tt--ta-----a-t-aa----aa-t---aaaa--at-----
-------a----ct--g-----aaa-t--a-t-gt---acac-aca---t-t--aa--gc
aaag-tc-ag---------------------------t----t--a-t--atg-agt--t
-tt-agt-ttaa-----------g-aa-ag-t----------------------------
------------------------------------------------------------
------------------------------------------------------------
------------------------------------------------------------
----
>piggyBac-N18_DR|42755
------------------------------------------------------------
----------------------------------------ctga-aacta---gcag-a-
-aa-t----tag-ga---------a--------------ataa---t--gg-c-c-a---
taa---t-gtt---ca-tt-tt-gac---tg---ttctta--tacaag----ac------
----------------accatatta-----------------------------------
---------------tat-gac-a---t---a----t--tcaa-a---gc-------ttc
t-g-cta----a--g-a-ta---a-t---a-a--aa------------------------
---------------------------------------------------------aa-
--t-ta-c-------t-t-a-taaaacaa----------t--ttatt--t----------
agta--a-taca-ac--ct-----a-----------------------------------
------------------------------------------------------------
------------------------------------------------------------
-------------------------------------------------------t----
aa-------------at-g----t------------------------------------
------------------------------g-----t-a-cg--------------a---
----a--t-t-------------------------------t-------c-a---ga---
---cctc----c----a-t----aa----------a------gg-------------t--
----g----------------tgcac-----------c----------------------
---tt---------------------ac--------------------------------
-----ttt--g--------tc----------------------------cg--------g
---c---a------------------a-----------gc---a-g---------g----
agag--c-a-------------------------a---------------------t--t
-tt--tt-t----------------------------------------t----------
------------------------------------------------------------
------------------------------------------------------------
------------------------------------------------------------
----
>piggyBac-N18_DR|42756
------------------------------------------------------------
------------------------------------------------------------
------------------------------------------------------------
----------t---ca-ct-----------------------------------------
-----------------------------------------------a------------
----------a----t-c---t-a-------aa------ttat-----gat------att
t---ttg----g-----------t-----a----a------t---acaa---cc-tc---
t------a-aat-g---t--t----tc---tgagt-t------------------gcta-
-----a-c--t----tga-a----------------------------------------
---a--a-caca------c--tt-----tg------------------------------
------------------------------------------------------------
tc---------------tggcaagca----ggaa-agcaag------------------t
tttt--------------------------------------------------------
------------------------------------------------------------
------------------------------------------------------------
------------------------------------------------------------
------------------------------------------------------------
------------------------------------------------------------
------------------------------------------------------------
------------------------------------------------------------
------------------------------------------------------------
------------------------------------------------------------
------------------------------------------------------------
------------------------------------------------------------
------------------------------------------------------------
------------------------------------------------------------
----
>piggyBac-N18_DR|42757
------------------------------------------------------------
------------------------------------------------------------
----------------------------------------------------c-c-a---
t---agc-ggc---ta-tt-ct-gac---ca---ttca--tg--ta---ca-a--a---a
ctgta---------aaggatttt-------------------tttt-a---cat------
--tat-----a----t-t---t-a---c---a----t--tcaa-a---ac-------tgc
c-a-ttg----a--a-a-ta---------------------t---t-ag----c-t----
t-t--g-a-g-t-gtc-c-gt-c-atc-a-t-a-t-t--tc-----ct--ga-a-gcca-
--t-ta-a--c-c--t-a-t-atgtttt-------g---t-------------------t
tgta--a-ttta-ga--tt--tt-aat-tg---cgt----------------ccaagtta
c----------aagat--tgtctct----aaatgt-atgtat-----------attgcc-
ag---------------gcacaggca----aaca-ggagag---------------ttt-
-t-t-t------------------------------------------------------
------------gaaat-t-tt-gaaag---acaaaa------gtt-g----ttt-tt--
----gc--tatg--a-gagag--tt-at--g-t--tt-t-tgtta---------gca-aa
a---a-gt-ttc-----------------------------aaggc-tac-a---tagac
-a--tgc-a--t----a-t-g-c-aaatg----t-a-ca---gg-aaa-a--a-a--t--
agcatac-tcc--aa-a-a--tccat-------------------------a---tgaa-
-aatccaagt-g-gt-cc----at--at-tt--t--gag----cat----tat-g-g---
cc--att--ta-agg-t--tt--aa-----a-t---------------------------
------------------------------------------------------------
------------------------------------------------------------
------------------------------------------------------------
------------------------------------------------------------
------------------------------------------------------------
------------------------------------------------------------
----
>piggyBac-N18_DR|42758
------------------------------------------------------------
---------------------------------------------aacca---caag-a-
-at----------gt---------a---t--t-act---agaa---t--gg-c-a-a---
t---cgt-ggt---ca-----a-gat---ca---tt----c--aca---tt-a--g---a
----------------------------------caccatgttgtc-a---ctt------
--cat-----a----a-t---t-a---c---a----t--ttga-t---gc-------ttc
t-t-tag----a--g-a-tt---t-t---a-t--aa-t---t---a-ag----c-t----
t-t--a-a-a-t-gtt-t-gt-t-gtc-a-t-a-t-t--tt-----tt--t---------
---------------------------------------------t---t-t--------
tgta--a-cata-gc--ct--at-aat-tg---t--------------------------
------------------------------------------------------------
------------------------------------------------------------
-------------------------------g-----------------------t----
-------g----------------------------------------------------
----------------------------------------ca------------------
----a-at-tac-----------------------------tagat---g-aat------
--------------------cctga----------a------gg-------------t--
-----at---------g----tatctt----tttac-ttt--------------------
------------------------------------------------------------
------------------------------------------------------------
------------------------------------------------------------
------------------------------------------------------------
------------------------------------------------------------
------------------------------------------------------------
------------------------------------------------------------
------------------------------------------------------------
----
>piggyBac-N18_DR|42759
------------------------------------------------------------
------------------------------------------------------------
----------------------------------gt---tgct---a---ggcacaa---
---atac-aat---ca-ta-tt-cat---aa----act-----aggg--aataa-g-c--
---------------------agatg-----------------acg-g---tga------
--aaa-----g----t-a---t-g---c---a----g--ctta-t---tt-------gac
c-a-tt------------------------------------------------------
------------------------------------------------------------
--------------------------------------------ttt-------------
ggca--a-ta--------------------------------------------------
------------------------------------------------------------
------------------------------------------------------------
------------------------------------------------------------
------------------------------------------------------------
------------------------------------------------------------
------------------------------------------------------------
------------------------a----------a-------------g----g--t--
a---g-----------a-a------------------at------------------g--
---ct------g-aa------aa------tc-------------------ttc-t-g---
tg--tttt--g-caa----tt--tt-----aataaa----aa-----aata--aaaat-a
aataat-a----aataaacgtaata----aa--gt---acac-at--t-t----ag--ga
aaag--tcagggca----------------------------------------------
------------------------------------------------------------
--------------------------aaa-aatagt------cagaatg----actgctt
ct---gtagttct-----------------------------------------------
------------------------------------------------------------
----
>piggyBac-N18_DR|42760
------------------------------------------------------------
--------------------------------------cactga-gacta---ccag-a-
-ga-t--c-t-ataa---------a---a--t-act---acaa---a--gg-c-a-a---
a---agc-agt---ca-tt-ct-gtc---tt---tt----c--aca---ta-a--g---g
----------------------------------agtcttattgtc-a---ttt------
--cat-----a----t-t---t-a---t---a----t--ttag-a---gc-------ttc
t-a-ttg----a--g-a-t-----------------------------------------
------------------------------------------------------------
------------------------------------------------------------
------------------------------------------------------------
------------------------------------------------------------
------------------------------------------------------------
------------------------------------------------------------
------------------------------------------------------------
------------------------------------------------------------
------------------------------------------------------------
------------------------------------------------------------
------------------------------------------------------------
------------------------------------------------------------
------------------------------------------------------------
------------------------------------------------------------
------------------------------------------------------------
------------------------------------------------------------
------------------------------------------------------------
------------------------------------------------------------
------------------------------------------------------------
----
>piggyBac-N18_DR|42761
------------------------------------------------------------
------------------------------------------------------------
------------------------------------------------------------
------------------------------------------------------------
------------------------------------------------------------
------------------------------------------------------------
------------------------------------------------------------
------------------------------------------------------------
------------------------------------------------------------
------------------------------------------------------------
------------------------------------------------------------
------------------------------------------------------------
------------------------------------------------------------
-----------------------------------------------g----ttt-tt--
----gc--tatc--a-taaag--tt-at--g-c--tt-t-tgttt---------tgc-at
a---t-at-tac------------------------------------------------
-------------------------aaga----a-a-ca---gg-aaa-a--a-g--t--
attgaat-gct--ga-a-a--tgctt-gcggt-caa-tctga-c---tgtaa---tggc-
-cattcaagg-t-ag--a---aat--ac-tc--a--gta----ccc----ttt-t-g---
tg--tttt--g-taa-t--aa--aa-----a-t-aa----at-a---aa--------t-a
---c-c-a----ga--a-----tta-a--a-t-at---acac-ata-t-t-t--ag--ga
taag-tg-atggta----------------------------------------------
------------------------------------------------------------
------------------------------------------------------------
------------------------------------------------------------
------------------------------------------------------------
----
>piggyBac-N18_DR|42762
------------------------------------------------------------
--------------------------------------cgctgg-atcta---cccg-a-
-at-t--c-t-a-ta---------a---ctat-act---agaa---t--ta-c-c-a---
t---agc-agt---c------t-gac---ca---tttt--ct--ta---ta-c--g---a
c---------------atcatat-------------------tgtt-a---cat------
--aat-----a----t-t---t-a---c---a----t--tcaa-a---gc-------ttc
t-a-tag----a--t-a-ta---t-a---t-t--aa-t---t---a-ag----c-t----
t-t--g-a-a-t-gtc-t-gt-t-gtc-a-a-a-t-t--ta-----ct--ga-a-gcca-
--t-ta-c--c-t--c-a-a-aaattca-------a---t---ct----t-t--tag---
-gta--a-taca-gc--ct--at-ata-gt---tataa----------------------
---------------------------------gt-ttgtgc-----------ct-----
--cattattttcatg-ttcataagct----ggag-agaagg---------------ctt-
-c-t-ttgcg------ac---ac-taaatatgctgtt---------------t--t--a-
-a-----a----gacat-a-tc-taaag---taaagt------tgt-g----ttt-tt--
----gt--tatc--a-aaaa---------------------ataa---------aca-gg
a---a-gt-tgc-----------------------------taggc-aac-a---gagac
-a--ggc-a--t----a-t-t-c--aggt----c-a-ca---gg-taa-a--a-t--t--
agcagac-act--gt-a-a--ttcat-gctgc-cat-tttga-c---cta-----tgat-
-aattgaagg-t-ag-ac----at--tt-tt--g--tag----ctc----att-t-g---
tg--ttt--tg-caa-t--ta--aa-----a-a-aa-------------ca--a---t-g
---t-t-a----ga--a-----tag-aaaa-t-at---acac-ata-t-t-t--a-----
------------------------------------------------------------
------------------------------------------------------------
------------------------------------------------------------
------------------------------------------------------------
------------------------------------------------------------
----
>piggyBac-N18_DR|42763
-------------------------tccaagggcat------------------------
--------------aggc-aat----------------agtagc-agatg---ctga-a-
-at-t--t-----tt---------g---c--g-gtc---aatt---t--ga-c-c-c---
t---tat-gcc---ct-tt-ca-ag------atagaaa--t--acaa---a-a--a---a
c---------------gtggtt-------------------gtgtt-t---tgt------
--cat-----g----t-t---a-a---t---a----t--aata-a---ca-------gtg
t-t-agagtcaa--a-a-tg---t-a---a-a--aa-t---g---gcaa----c-a----
t-t--g-a-a-t-ttt-t-gt-t-ata-a-t-a-t-c--tt-----at--aa-a-gtca-
--t-ct-ttgc-c--t-t-a-aaaaaa----------act----tt---t-t--------
taca--a-taaa-gt--ct--at-aa------ttgtgtg--------------caagcta
c----------tagac--tgcctgt----gaaggt-acgtac-----------ctcact-
ttgt---t---------cagcaagca----ggaa-agcaa----------------ctt-
tt-t-tttta---tc------ac-----aatgtt---------------gttt--t--g-
aa-----a----gaagt-g-tc-tgaagt---aaact------tat-g----ttt-tt--
----gc--aatc--a-gaatg--tt-at--g-t--tg-t-tgtca---------gaa-aa
c---t-gt-tgc-----------------------------taggc-agc-a---caggc
-a----------------------------------------------------------
------------------------------------------------------------
------------------------------------------------------------
--------------------c--gg-----a-t-at------------------------
------------------------------------------------------------
------------------------------------------------------------
------------------------------------------------------------
------------------------------------------------------------
------------------------------------------------------------
------------------------------------------------------------
----
>piggyBac-N18_DR|42764
------------------------------------------------------------
------------------------------------------------------------
------------------------------------------------------------
------------------------------------------------------------
------------------------------------------------------------
------------------------------------------------------------
------------------------------------------------------------
------------------------------------------------------------
------------------------------------------------------------
------------------------------------------------------------
------------------------------------------------------------
--------------------caatta----gaag-agca----------------aagt-
tt-t-tt-----caccac---ag-ttaaaatgtt---------tttaaaagtc--t--t-
aa-----ag---ac-at-g------aag---taaagttc------t-t-aatgtt-tt--
----tt--t-------------ttt-tt--t-t--tt-t-tgctt---------tca-gt
a---a-gt-taa-----------------------------aaact-tcc-t---aggat
-a--ttt-a--a----a-t-t-t-aaagc----t-t-ct---ac-tga------------
----gtt-ttc--ag-a-a--t---t-aagtt-tta-aatgg-c---tgtca---ccat-
-atttcat------g--a---agt--cc-ta--a--ata----tatg---ttt-------
-t--tttg----------------------------------------------------
------------------------------------------------------------
------------------------------------------------------------
------------------------------------------------------------
------------------------------------------------------------
------------------------------------------------------------
------------------------------------------------------------
----
>piggyBac-N18_DR|42765
------------------------------------------------------------
----------------------------------------ctag-aatta---ccgg-a-
-at-t--c-t-a-ta---------a---c--c-act---atga---t--gg-c-c-tcta
c---cac-tat---aa-tt-ct-gac---ca---tt----c--ata---ca-a--g---a
-att------------tttagactaacaag---cgttttttgtcag-a---taa------
--caa-----a----t-t---t-a---c---a----t--ttaa-a---gc-------ttc
t-g-ttg----a--g-g-tt---t-t---a-a--aa-t---g---a-ag----c-t----
t-t--g-a-a-t-gtc-t-gt-t-att-a-c-a-t-t--t--------------------
------------------------------------------------------------
------------------------------------------------------------
------------------------------------------------------------
------------------------------------------------------------
------------------------------------------------------------
------------------------------------------------------------
------------------------------------------------------------
------------------------------------------------------------
------------------------------------------------------------
------------------------------------------------------------
------------------------------------------------------------
------------------------------------------------------------
------------------------------------------------------------
------------------------------------------------------------
------------------------------------------------------------
------------------------------------------------------------
------------------------------------------------------------
------------------------------------------------------------
----
>piggyBac-N18_DR|42766
------------------------------------------------------------
------------------------------------------------------------
------------------------------------------------------------
------------------------------------------------------------
----------------------t-------------------tgtc-a---tgt------
--cat-----a----t-t---t-a---c---a----t--ccga-a---gc-------ttc
t-a-ttt----a--g-a-tt---t-t---a-g--ca-t---t---a-cg----ctt----
t-t--g-a-a-t-gtc-t-gt-t-atc-a-t-a-t-t--tt-----at--ga-a-gtca-
--t----a--c-c--t-a-a-aaata----c--a-a---t--------------------
--------tgga-gc--tt--at-aat-tg---tgt------------------------
------------------------------------------------------------
------------------------------------------------------------
------------------------------------------------------------
------------------------------------------------------------
------------------------------------------------------------
------------------------------------------------------------
------------------------------------------------------------
------------------------------------------------------------
------------------------------------------------------------
------------------------------------------------------------
------------------------------------------------------------
------------------------------------------------------------
------------------------------------------------------------
------------------------------------------------------------
------------------------------------------------------------
------------------------------------------------------------
----
>piggyBac-N18_DR|42767
------------------------------------------------------------
------------------------------------------------------------
------------------------------------------------------------
------------------------------------------------------------
------------------------------------------------------------
------------------------------------------------------------
t-a-ttg----a-------c---a-t---t-t--aa-t---t---a-ag----c-t----
t-t--a-a-a-t-gt-------t-gac-a-t-a-t-t--tt-----atg--a-a-gtca-
--t-ta-c--c-c----c-a-aaatatt-------a---c--ctt----t-t--tt----
---------------------gt-aat-ac---agca----------------taagtgt
ag---ttagtctacta--gaactag----aaaggt-ccgggt-----------ctcatt-
ttca---c-------tttcagaagca----ggag-agaa----------------ggct-
tt-t-tcg------tgga---ac-tgaatttgctgtt--------------tt-----g-
aa-----a----gacat-a-tc-tgaaa---t-----------tat-a----ttt-tt--
----gc--tatt--a-gaaag--tt-----g-t--tt-a-tgtta---------gca-gg
a---a-gt-tgc-----------------------------taggc-aac-a---gaaac
-a--cac-a--t----a-t-t-c-aaagt----c-a-ca---gg-gaa-a--a-g--t--
agcagac-act--ga-a-a--tgcat-g--gt-cat-tttga-c---tgcta---aggt-
-aattgaagg-t-ag--a---cat--ac-tc--a--tag----ttctatattt-a-t---
ag--cttt--g-taa-t--tt--ta-----a-t-aa----aa-t---aaca--g---t-g
---t-t-a----ga--a-----aga-a--a-t-at--------aca-t-t-t--at--aa
------------ta-------tc-a-------t-a-aa----t--a-t--gtg-agt--t
-tt-att-taaa-----------c-aa-tg-t----ta---tt-gaa--tt-caaa----
----------------aatta------aa-aaca------ataaaaatgaca----gcct
ct---acttttagtg---------------------------------------------
------------------------------------------------------------
----
>piggyBac-N18_DR|42768
------------------------------------------------------------
----------------------------------------ctag-aacta---ccag-a-
-at-t--c-t-a-ta---------a---c--t-act---agaa-----------------
-------tggc---ct-tt-ct-gac---tg---ccct--g--aca---tt-ac-g---a
a---------------atacatt------------------ttgtc-a---att------
--cat-----a----t-t---t-a---c---a----t--tcaa-a---gc-------tta
a-a-tgg----a--t-a-at---t-a---a-t--aa-t---t---a-ag----c------
--------------------t-t-gtc-a-t-a-t-t--tt-----at--ga-a-gata-
--t-tg-c--t-t--t-g-a-aatta----c--a-a---t--t-c----t-t--tt----
tgta--t-tata-at--tt--at-aat-tg---tatatg---------------------
a--------gttaaac--tgcctgc---tgaaagt-gtgtactgcat----cctttgct-
ttgt------------ctgaca----------aa-agta----------ag-----ttg-
tt-t------------------g-tgaaag---------------------tt--t--g-
aa-----a----aacat-g-tc-tgaag---taaagt------tat-g----att-tt--
----gc--tata--a-gaa-a--tt-at--g-t--tt-a-cgtta---------gca-ga
a---a-gt-tgc-----------------------------tagtc-aac-a---taggc
-a--cgt-a--t----a-t-t-c-aaagg----c-a-ta---gg-aag-a--a-g-a---
agctgaactt---ga-a-a--ttcat-gtgac-caa-tttga-c---tgtta---tggt-
-catttaaa---------------------------------------------------
-------t--a-caa-t--tt--ta-----t-t-a-------------------------
------------------------a-a--a-t-at---atac-aca-t-t-t--------
-tag-tc-agggta-------ct-a-------a-a-gt----t--a-t--att-ggt--t
-tt-att-aga-----------ac-aa-aa-t----tg---ct-caa--ttacaaa----
----------------attta------aa----------aatgaactcaaa---------
------------------------------------------------------------
------------------------------------------------------------
----
>piggyBac-N18_DR|42769
------------------------------------------------------------
-----------------------------------------------------caag-a-
-aa----c-t-aata---------a---ct---act---agaa---t--ga-c-c-a---
t---agt-agt---ta-tt-ct-gac----------------tattc-------------
-----------------------------------------------a---tat------
--aag-----ac---a-tg--t-t-atat-------------------------------
------------taa-g-ct---t-ctat---ttaatt-------a-ag----g-t----
t-t--g-a-ac--atc-t-ct-c-atc-t-t-att-t-tt----------ta-t-ataa-
--t-ta-t--g-c--t-a-a-aaatacaa----------ta-atct---t-tattat---
agtg--t-catc-gtg--t--ac-g-----------------------------------
-----agttactggag--tgccagt----gaaagt-gtgtac-----------cttaat-
tc------------------------------------------------------attg
ca---------------------gtgaacatctt---------------gtttttt--g-
aa-----a----aacaa---tc-tgatc---taaagtta------t-g----tct-tt--
----gct-------g-tcagaaagttat--g-t--tt-t---tgctatag-----ca-ga
a---a-at-tgc-----------------------------taggc-aac-a---gagac
-a--cac-a--t----a-t-t-t-aaagg----c-a-ga---ga-gaa-a--a-g--t--
agccgat-tct-aaa-a-a--tgcat-gcggt-ca-------------------------
------------------------------------------------------------
------------------------------------------------------------
------------------------------------------------------------
------------------------------------------------------------
------------------------------------------------------------
------------------------------------------------------------
------------------------------------------------------------
------------------------------------------------------------
----
>piggyBac-N18_DR|42770
------------------------------------------------------------
------------------------------------------------------------
------------------------------------------------------------
------------------------------------------------------------
------------------------------------------------------------
------------------------------------------------------------
------------------------------------------------------------
------------------------------------------------------------
------------------------------------------------------------
------------------------------------------------------------
------------------------------------------------------------
------------------------------------------------------------
------------------------------------------------------------
------------------------------------------------------------
------------------------------------------------------------
------------------------------------------------------------
------------------------------------------------------------
------------------------------------------------------------
--------------------------------------------------ttt-t-t---
tg--tttt--t-aaa-t--tt--ta-----a-t-aa----at-t---atta--g---t-a
---t-t-a----ga--a-----taa-a--a-t-at---atag-caa-t-t-t--ag--ga
aaag-ac-a-gtta-------ct-a-------c-a-tt----t--a-t--atg-ggt--t
-tt-att-tta-----------ac-aa-ag-t----ta----------------------
------------------------------------------------------------
------------------------------------------------------------
------------------------------------------------------------
----
>piggyBac-N18_DR|42771
------------------------------------------------------------
--------------------------------------cattgg-aacaa---ccag-a-
-at-t--t-t-g-ag---------a---c--t-act---agaa---a--gg-c-c-a---
t---aa--ggt---ca-tt-tt-ggc---tg---ttca--t----t---ta-a--a---a
ttatacacaatg---gatttttt-------------------tgtc-a---tct------
--aat-----a----t-t---t-a---c---a----t--ttga-a---gg-------ttt
t-a-ttg----a--g-g-tt---t-t---a-g--aa-t---a---a-ag----c-t----
t-t--g-a-a-t-gac-t-gt-c-agc-a-t-a-a-t--tc-----at--ta-t-gcca-
--a-ta-c--c-c--t-a-a-aaatgtg-------a---t--aaa----t-t--tat--t
aata--a-ta--------------------------------------------------
------------------------------------------------------------
------------------------------------------------------------
--------------------------ataatgttgtt---------------t--t--g-
aa-----g----gacat-g-tc-tgatg---taaagt------aat-g----att-tt--
----gc--tatc--a-gaaaa--ttggt--t-t--tg-t-tat-a---------gca-ga
a---a-gt-tgc-----------------------------taaga-aac-g---gaagc
-a--cac-a--t----a-t-t-g-aaagg----c-a-aa---gt-aaaa-----------
------------------------------------------------------------
-------------------------------------------aac----tct-t-g---
ca--ttt--tg-taa-t--tt--aa-----a-t-aa----aa----taact--a---t-g
---t-t-a----ga--a-------------------------------------------
------------------------------------------------------------
------------------------------------------------------------
------------------------------------------------------------
------------------------------------------------------------
------------------------------------------------------------
----
>piggyBac-N18_DR|42772
------------------------------------------------------------
--------------------------------------cactga-aacga---ccag-a-
-at-t--c-t-a----------------------ct---tgaa---t--gg-c-c-a---
t---agc-agt---ca-gt-tt-ga---ctg---ttca--t--ata---c----------
-----------------tttaagactgt--aaaacaactttttacc-a---cat------
--tat-----a----t-t---t-g---t---a----t--acaa-a---ac-------ttc
t-g-ttg----a--g-a-tt---t-t---a-g--aa-t---t---a-aa----c-t----
t-t--g-a-a-t-gtc-t-ga-c-ttc-a-t-t-t----------------a-t------
-------------------------------------------ttt---t-t--------
tgtt--g-ccta-gc---------------------------------------------
------------------------------------------------------------
------------------------------------------------------------
------------------------------------------------------------
------------------------------------------------------------
-----------------------------------------------------------a
a---c-tt-tat-----------------------------gcaaa-caa-a---gaggc
-a--cac-a--t-----------------------a-tt---ca-aag-g--a-a--a--
agcgaat-gca--ga-a-a--tgaat-taaga-taa-tttga-c---catta---cagtc
--atttaagg-t-ag------aat--ac-tc--a--gaa----c------tct-t-g---
ta--tttt--g-tca-t--tt--ta-----a-t-ta----aa-t---acca--a---t-g
---t-t-a----ga--a-----tta-a--a-t-at---acac-a----------------
-----------------------------------------------aa--tt-aat--t
-tt-gtt-ttgtttttttcaaacc-ta-aa-t----tat---t-aag--ttat-aa----
----------------cattt------ta-aaatgt------cacaatg--------tct
tt---gcagctctagtg-------------------------------------------
------------------------------------------------------------
----
>piggyBac-N18_DR|42773
------------------------------------------------------------
------------------------------------------------------------
------------------------------------------------------------
------------------------------------------------------------
-----------------------------------------------------t------
--tat-----a----t-t---t-a---c---a----t--tcaa-a---gc-------ttc
t-a-ttt----a--g-a-tt---t-t---a-g--aa-t---t---a-c-----cct----
t-t--g-a-t-t-gtc-t-gt-c-atc-a-g-a-t-t--tt-----at--ga-a-ataa-
--t-ta-c--c-c--t-a-a-aaata----c--a-a---t--cttt---a-t--tt----
tttg--t-gatg-ac--tt--at-aat-tg---tgt-----------ttc---ag-----
------------------------------------------------------ttaat-
caca---ctttgacc-ggcaagtggg----agag-c------------------------
------------------------------------------------------------
------------------------aaag---tacggt------taa-g----ttt-tt--
----gt--tgtc--a-gaaa----------------t-t-tgctag--------------
-----------------------------------------------gcg-a---ctgaa
-g--caa-t--c----a-t-t-c-aaagt----c-a--t---ga-gaa-a--a-a--t--
attggac-gct--ga-a-a--cggat-gtagt-cag-tttga-c---catta---tagc-
-cattcaagg-t-ag--a---aat--ac--------tat----att----tta-t-t---
aa--aatt--g-taa-t--tg--t------a-t-ta----at-t---aaca--a---t-g
---t-t-a----ga--a-----tga-a--a-t-at---acac-aca-a-t-t--aa--ta
aagg-tcgcgtata-------ct-t-------t-a-at----t--a-t--gtg-ttt--t
-gt-ttt-acaa----------at-at-ca-t----at---ac-agt--attacaaa---
----------------atgta------aa-acc------agtcaaaatgaa----tgtat
ca---gttct--------------------------------------------------
------------------------------------------------------------
----
>piggyBac-N18_DR|42774
------------------------------------------------------------
------------------------------------------------ta---ccag-a-
-at-t--c-t-a-tg---------a---g--t-act---agaa---t--ta-c-c-c---
t---atc-gtt---ca-tt-ct-gat---cg---ttct--c--ata---ta-a--g---a
a---------------gtcatat-------------------tgtc-a---tgt------
--cag-----a----t-t---t-a---a---a----t--tcaa-a---gc-------ttc
t-t-tta----------------t-t---a-a--aa-g---t---a-ac----c-t----
t-t--g-a-a-t-gtc-t-gt-c-atc-t-t-a-t-t--tt-----aa--ta-a-gtca-
--t-aa-c--c-c--t-g-a-aaaca----t--g-a---t--ctt----t-t---t----
ggta--a-tgca-gc--tt--at-agt-ta---tgatg---------act---taaatag
c-------tatgagac--catcaac----gaagat-tcgcac-----------ctaact-
ctca---tcttaatt-tccacaagtg----gtag-agca----------ag-----ttt-
tt-t-tcacg------gc---ac-tgaaaatcttgt---------------ta--t--g-
aa-----a----gacat-g-tc-tgaag---taaaat------cat-t----tgt-tt--
----gc--tctc--a-taaag--tt-at--g-t--tt-t-tgtt----------------
----a-gt-tgc-----------------------------taggc-aac-a---gagac
-a--tgc-a--t----a-t-t-c-aaagt----c-a-ca---gg-gaa-a--a-g--a--
agcagat----------------------------------a-c---cacta---tgga-
-aattaaagg-t-ag--a---aat--ac-tt--a--tag----ctc----ttt-t-g---
tg--tttt--g-tac-t--at--ga-----a-taaa----aa-a---aaca--a---a-g
---g-t-t----ga--a-----aga-a--a-t-aa---acat---a-t-t-t--gg--ga
aaag-tc-----aa-------tt-a-------t-a-ga----t--a-a--gtg-ggt--t
-tt-att-tcaaca-------taa-ca-at-t----ta---tt-aaa--ttacaaaa---
----------------attaa------aa----------tggttaaatggc----cgcct
cg---atagctctagtg-------------------------------------------
------------------------------------------------------------
----
>piggyBac-N18_DR|42775
------------------------------------------------------------
--------------------------------------cattgg-aacta---ccag-a-
-at-g--t-t-t-ta---------a---c--t-aat---agaa---t--ta-t-c-a---
t---ggc-agt---ca-tt-ct-gac---cg---ttgt--a-----------a--g---a
c---------------atcaagtt-------------------gtc-a---cat------
--cat-----a----t-t---t-a---c---a----t--tcaa-a---gc-------ttc
t-t-ttg----a--g-a-ga---t-t---a-a--aa-t---t---a-ag----c-t----
t-t--g-a-a-t-gtc-t-gt-c-atc-a-t-a-t-t--ta-----ac--ta-a-gtca-
--t-ca-c--c-c--t-a-a-aaata----c--a-a---t--cat----t----tt----
ggta--a-tgca-gg--cg--at-aaa-tg---tata-----------gt---tcgacta
c----------tggac--ctcctgc----gaatgt-ccgcac-----------ctcact-
atca---ttttcact-ttcacaataa----ggga-ag-a---------aggg------a-
tt-t-t-gtg------tc---at-agaatttgctgt---------------tt--t--g-
ag-----a----gactt-a-tc-tgaag---taaaat------aaa-a----ttt-tt--
----gc--caac--c-taatg--tt-a---------------------------gca-gg
a---a-gt-tgc-----------------------------taggc-aat-a---gaggc
-a--tgc-a--t----a-t-t-t-aaagt----a-a-ca---ag-gaa-a--a-------
----------------------gtag-tcaat-cgt-tttga-ctgc---ca---tgtt-
-aattaaatg-t-ag--a---aac--ac-tc--c--taa----gtc----t---t-t---
tg--tttt--g-taa-t--tt--ta-----a-t-aa----aa-t---aaca--g---t-g
---c-t-a-----t--t-----aaa-a--a-t-ag---acac-ata-t-t-t--ag--ga
aaag-tt-agggta-------tt-a-------a-a-ga----t--a-t--gtg-tgt--t
-tt-att-tca-----------ac-aa-ag-t----ta---tt-aaa--ttttaaa----
----------------aatta------aa-aatg------atcaaagtggc----ctcct
tg---gtagttctggtg-------------------------------------------
------------------------------------------------------------
----
>piggyBac-N18_DR|42776
------------------------------------------------------------
------------------------------------------------------------
------------------------------------------------------------
------------------------------------------------------------
------------------------------------------------------------
------------------------------------------------------------
------------------------------------------------------------
------------------------------------------------------------
------------------------------------------------------------
------------------------------------------------------------
------------------------------------------------------------
------------------------------------------------------------
------------------------------------------------------------
------------------------------------------------------------
------------------------------------------------------------
------------------------------------------------------------
------------------------------------------------------------
------------------------------------------------------------
------------------------------------------------------------
------tt--a-tca-t--tt--tg-----a-t-aa----ac-t---acca--a---t-g
---t-t-c----aa--a-----aat-t--a-t-ta---atac-at--t-t-a--ag--aa
aagt-ct-aaggta-------ca-a-------a-a-g-t---t--a-c--atg-ggt--t
-tt-gtt-tca-----------ac-aa-ag-t----ta---tt-----------------
------------------------------------------------------------
------------------------------------------------------------
------------------------------------------------------------
----
>piggyBac-N18_DR|42777
------------------------------------------------------------
------------------------------------------------------------
------------------------------------------------------------
------------------------------------------------------------
------------------------------------------------------------
------------------------------------------------------------
------------------------------------------------------------
------------------------------------------------------------
------------------------------------------------------------
------------------------------------------------------------
------------------------------------------------------------
------------------------------------------------------------
------------------------------------------------------------
------------------------------------------------------------
------------------------------------------------------------
-----------------------------------------taggc-agc-a---gtggc
-a--tgc-a--t----a-t-t-c-aaacg----c-a-ca---ga-ata-a--a-g--t--
agcgaat-act--ga-a-a--tgcat-gtggt-caa-tttga-c---catta---tggcc
---tttaagg-t-ag--a---aat--ac-cc-------------ctt----tt-t-t---
ta--cttt--g-taa-t--tt--ta-----a-t-aa----aa-t---aaca--a---t-g
---t-a-a----ga--t-----tga-a--a-c-at---acac-aca-t-t-t--aa--ga
aaag-ct-aagat--tctatt-----------g-a-ga----t------tcaa-gtt--t
-ca-atg-tttgc-------cata-at-ag-t----tta---t-agt--ctatacc----
---------------ccccaa------aa-gacaatacagacctagatg----gtcactt
tgttgaaaatttaagtgaactatgatataagaaagttctgcttttgttagcagaaa----
---atgctttgcagcag-------------------------------------------
----
>piggyBac-N18_DR|42778
------------------------------------------------------------
----------------------------------------ctgg-aacta---ccag-a-
-at-t--c-t-a-ta---------a---c--t-act---agag---t--ta-t-c-a---
t---agc-agt---ca-tt-ct-gac---tg---ttct--c--atg---ta-a--g---a
c---------------gtcata-------------------ttgtc-a---cgt------
--cat-----a----t-t---t-a---c---a----t--tcaa-a---gc-------ttc
t-t-ttg----a--g-a-tg---a-t---a-a--aa-t---t---a-ag----c-t----
t-t--g-c-a-t-ttc-t-gt-t-gtc-a-t-a-t-t--ta-----at--ta-a-gata-
--t-c----------c-t-a-aaata----t--a-aa------------------t----
ggta--a-aaca-gt--ct--aa-aca-tt---tag-----------agt---tac----
------------------------------------------------------------
------------------------------------------------------------
------------------------------------------------------------
------------------------------------------------------------
------------------------------------------------------------
------------------------------------------------------------
------------------------------------------------------------
------------------------------------------------------------
------------------------------------------------------------
------------------------------------------------------------
------------------------------------------------------------
------------------------------------------------------------
------------------------------------------------------------
------------------------------------------------------------
------------------------------------------------------------
------------------------------------------------------------
----
>piggyBac-N18_DR|42779
------------------------------------------------------------
------------------------------------------------------------
------------------------------------------------------------
------------------------------------------------------------
------------------------------------------------------------
------------------------------------------------------------
------------------------------------------------------------
------------------------------------------------------------
------------------------------------------------------------
------------------------------------------------------------
------------------------------------------------------------
-tca---tttttaca-ccctcaaacg----gaca-aaaaa-----------------gc-
aa-t-ttgtg------gc---tc-tgaatttgctg---------------ttt--t--t-
aa-----g----acata-t-ct-gatgt---gaa-----------t-g----ttt-tt--
----ga--tagc--a-ggaa----------------------------------------
------gt-tgc-----------------------------taggc-atc-a---gaggg
-a--tgc-t--t----a-t-t-t-aaagt----c-a-tg---gt-gta-a--a-g--t--
agcagac-act--ga-a-a--tgcat-gtggt-aat-tttga-c---cacta---tgg--
tatcaggaat-t-at--a---gat--at-gt--g--t--------------gt-t-t---
ta--tttc--a-tct-g--tt--ca-----t-t-aa----at-c---gc-----------
------------------------------------------------------------
------------------------------------------------------------
---------------------taa-aa-tt-t----taa---------------------
--------------------------------------------aaatg----accgcct
c-----------------------------------------------------------
------------------------------------------------------------
----
>piggyBac-N18_DR|42780
------------------------------------------------------------
--------------------------------------cactag-aacta---ccag-a-
-ac-t--c-c-a-ta---------a---t--a-act---ataa---t--ga-c-t-a---
c---cgc-agt---ca-at-ct-gac---c----t--t--c--aga---ct-a--g---a
ctgt------------act----------------------ttgtc-a---tttgataca
aacat-----a----t-t---t-g---t---a----t--ttaa-a---g-----------
------------------------------------------------------------
------------------------------------------------------------
------------------------------------------------------------
------------------------------------------------------------
------------------------------------------------------------
------------------------------------------------------------
------------------------------------------------------------
------------------------------------------------------------
------------------------------------------------------------
------------------------------------------------------------
------------------------------------------------------------
------------------------------------------------------------
------------------------------------------------------------
------------------------------------------------------------
------------------------------------------------------------
------------------------------------------------------------
------------------------------------------------------------
------------------------------------------------------------
------------------------------------------------------------
------------------------------------------------------------
----
>piggyBac-N18_DR|42781
------------------------------------------------------------
-----------------------------------------tgg-aacta---ccag-a-
-at-t--g-t-a-aa---------a---c--t-act---agaa---t--ta-c-c-a---
t---agt-------ca-tt-ct-gat---cg---ttct--c--ata---ta-a--g---g
------------------------------------------------------------
--gat-----a----t-t---t-a---c---a----t--tcaa-a---gc-------ttc
t-a-ttg----a--g-a-tt---t-t---a-a--aa-t---t---a-ag----c-t----
t-t--g-a-a-t-gtc-t-gt-c-atc-a-t-a-t-t--ga-----at--ta-a-gtct-
--t-ca-c--c-c--t-a-a-aaata----g--g-a---t--c-t----t-t--ta----
gata--a-taca-tc--ct--at-aaa-gg---tat-----------agt---taggcta
c--------ataagaa--tacacag----aaatgt-cagcaa-----------ctccct-
ttca---ttttcact-tactcaagca----gacg-agaa----------gg-----ct--
tt-t-tcaca------ac---ac-tgaatatgctgt---------------tt--a----
------------gacat-a-tc-tgaag---ttaaat------tat-g----ttt-tttt
ttttgc--aatc--a-gaaat--a--------t--tt-t-tgata---------gca-gg
a---a-gt-tgt-----------------------------taggc-aac-a---gaggc
-a--tgc-a--t----a-t-t-t-aaaat----c-a-tg---gg-gta-a--a-g--t--
aacagacactg--aa-a--------------------------------------tctt-
-agttctaag-g-ta-ga---aat--aa-tc--a--taa----cta----ttt-t-g---
tg--tttt--g-taa-t--tt--ta-----a-t-aa----aa-t---aaca--a---t-g
---t-c-g----ga--a-----gga-a--a-t-aa---acac-ata-t-t-t--ag--ga
aaag-cc-agggaa-------tt-t-------t-a-ga----t--a-t--gtg-tgt--t
-ttaatt-aca-----------ac-aa-ag-t----ta---tt-taa--ttgcaaa----
----------------cattt------aa-aac------ggttaaa--------------
------------------------------------------------------------
------------------------------------------------------------
----
>piggyBac-N18_DR|42782
------------------------------------------------------------
-----------------------------------------tgg-aacta---ccag-a-
-gt-t--c-t-g-ta---------a---c--t-act---ggaa---t--ta-c-c-a---
t-----------------t-ct-gtc---ca---tttt--c--ata---ta-a--c---a
c---------------gtcata-------------------ttgtc-g---cat------
--cat-----a----t-t---t-a---c---a----t--tcaa-a---gc-------ttc
t-a-ttg----a--g-a-ta---t-t---a-a--ca-t---t---a-ag----c-t----
t-g--g-a-a-t-gtc-t-gt-c-atc-a-t-a-t-t--ta-----tt--ta-a-gtca-
--t-ca-c--c-c--t-a-a-aatta----t--t-ctatt--t-t----t-c--tc----
gata--a-tgga-ga--ct--at-aaa-tg---cat-----------aaa---aaggcta
c--------atttgac--cacctgc----gaaagc-ctgggc-----------cgcac--
ttta---ttttcggt-ttcccaagca----gacg-agaa----------ag-----ct--
tt-t-tcatg------gc---ac-tgaatagagtgt---------------tt--t--g-
aa-----a----gacaa-a-tc-tgaag---caaagt------tat-g----ttc-tt--
----ac--caac--a-gaaag--t------------------------------------
------------------------------------------------------------
------------------------------------------------------------
--------------------------------------------------------tat-
-gtttttg----------------------------------------------------
------------------------------------------------------------
------------------------------------------------------------
------------------------------------------------------------
------------------------------------------------------------
------------------------------------------------------------
------------------------------------------------------------
------------------------------------------------------------
----
>piggyBac-N18_DR|42783
---actgaaatgca---------------------------tgcggtcattctgactgct
atggtagttct--------------------------aggtaga-aataa---tcag-a-
-ac-t--c-t-t-tt---------gtgtt--c-aac---aaag---t--ta-t-t-a---
a---ata-----------------------------ct--c--ata---ta-a--g---a
t---------------gtcata-------------------ttatc-a---cgt------
--cat-----a----c-t---t-a---c---a----t--tcaa-a---gt-------ttc
t-a-ttg----a--g-a-ta---c-t---a----aa-t---t---a-ag----c-t----
t-t--g-a-a-t-gtc-t-gt-c-atc-a-t-a-t-t--ta-----at--ta-a-gtca-
--t-ca-c--c-c--t-a-a-aatgc-------a-t---t--c-t----t-t--tt----
ggta--a-tata-gt--ct--at-aaa-tg---tat-----------agg---ctactaa
c--------attagcg--aatcaacatcaaaacat-tagtga-----------accacc-
cgca----------------aaagca----gagg-agaa----------gg-----ct--
tt-t-tcacg------gc---ac-tgaatatgatat---------------tt--t--a-
aa-----a----gacat-a-tc-tgaag---ttaagt------tat-g----ttt-tt--
----gc--cagc--a-gaaag--tt-at--g-t--tt-t-tgtta---------gca-gg
a---a-gt-tgc-----------------------------taggc-aac-a---gagga
-a--tgt-a--t----a-t-t-t-aaagt----c-a-tg---gg-gaa-a--a-g--t--
agcagacgtt--------------------------------------------------
------------------------------------------------------------
------------------------------------------------------------
------------------------------------------------------------
------------------------------------------------------------
------------------------------------------------------------
------------------------------------------------------------
------------------------------------------------------------
------------------------------------------------------------
----
>piggyBac-N18_DR|42784
------------------------------------------------------------
------------------------------------------------------------
------------------------------------------------------------
------------------------------------------------------------
------------------------------------------------------------
-------------------------------a----t--tgaa-a---gc-------ttc
c-a-ttc----a--g-a-ta---t-t---a-a--aa-t---a---a-aa----a-t----
t-t--a-a-a-t-atc-t-gt-t-gcc-a-t-a-t-t--ta-----atc--a-a-gtca-
--t-ta-c--c-c--t-a-a-aaatatg-------a---t--att----t-t--tg----
-ata--a-taaa-gc--ct--gt-aaa-tg---tatag--------------ttaggcta
ttcc--------agac--cacccgc----aaatgt-ccgcat-----------ctcact-
ttca---g--------tttacaagta----ggga-ag----------------atggct-
tt-t-tca------cagc---ac-taaatttgccgct--------------tt-----g-
ag-----a----gatat-a-cc-tgatg---taaag------------------------
-----------------------tt-ag--g-t--tt-t-tgtta---------aca-gg
a---a-gt-tgc-----------------------------taggc-aac-a---gaggc
-a--cgc-a--t----------c-aaagt----c-a-ca---gc-gta-a--a-g--t--
aggggac-aat--ga-a-a--tgcat-gtggt-cat-tttga-a-----------agga-
-tattaattg-----------------c-gc--a--tag----ctct-------------
tg--tgtt--g-tca-t--tt--ta-----a-t-aa-------------ca--a---t-g
---t-t-a----ga--a-----gga-a--a-t-at---acac-aga-t-t-t--ag--ga
aaag-tc-agggta-------tt-atataatac-a-tt----t--g-t--ttt-gtt--t
-tttatt-gtaa---------aaa-aa-at-t----aa---at-aaa--actttaa----
----------------tttt--------a-aatg------atcaaaattggc----acat
cg---gtagttctagtgcactagaaagagtta------aacaactatttgaattacca--
-----------cagcgttcttacataagacatcatagtcatgccatatttactttcaaag
ct--
>piggyBac-N18_DR|42785
------------------------------------------------------------
--------------------------------------cactgg-aaata---ccag-a-
-at-t--c-t-t-ct---------g---c--t-agt---agta---t--gg-c-c-a---
t---agt-gat---ca-tt-tt-agc---cg-------ctc--ata---ga-a--a----
----------------ac-----------------atcctattgtc-a---tgt------
--cat-----a----t-t---t-a---c---a----t--tcaa-a---gt-------ttc
t-a-ttg----a--g-a-ta---t-t---a-a--ca-t---t---a-ag----a-t----
t-t--g-a-a-t-gcg-t-gt-c-att-a-t-t-c-c--ct-----ca--ac-a-atac-
--c--------------------------------------------atc-tt-tt----
tgga--a-taca-gc--ct--at-aaa-ta---tgtagttaggc----------------
--------tactagac--ta---at----gaatgt-ccacgt-----------ctcaat-
ttct---tttatact-gtcacaagca----ggag-atca---------ag-------ct-
tt-t-ttaca------ga---ac-tgaatatgttgt---------------tt--t--g-
ac-----a----gacat-t-ga-tg--------aagt------tat-a----ttt-tt--
----ac--aatc--a-gaaat--gt-atgtg-a--tt-t-tgtta---------gca-gg
a---a-gt-tgc-----------------------------tagg------caaagaaac
-a--agc-a--t----a-t-t-c-aaagt----c-a-caa--gg--aa-a--a-g--t--
----gac-act--ca-a-a--tgcac-acggt-tat-ttttg-c----------------
--atctatgg-t-aa--a---aat--ac-tt--g--tag----atc------t-t-g---
t--gtttt--g-tca-t--tt--ta-----a-----------------------------
------------------------------------------------------------
------------------------------------------------------------
------------------------------------------------------------
------------------------------------------------------------
------------------------------------------------------------
------------------------------------------------------------
----
>piggyBac-N18_DR|42786
------------------------------------------------------------
------------------------------------------------------------
------------------------------------------------------------
------------------------------------------------------------
------------------------------------------------------------
------------------------------------------------------------
------------------------------------------------------------
------------------------------------------------------------
------------------------------------------------------------
------------------------------------------------------------
------------------------------------------------------------
------------------------------------------------------------
----------------------t-ttaataaaata-------------------------
--------------------------------------------at-g----tt------
------------------------------------------------------------
------------------------------------------------------------
---atag-a--a----a-t-a-t-aaaac----t-a-tt---ta-gga-a--a-a--g--
tcaagac-att--ataa-a--tatgt-gggtt-t---ttcaa-c---tacca---aaat-
-----------t-aa--a---aac--gg-tc--c--aaa----t----------------
------------------------------------------------------------
------------------------------------------------------------
------------------------------------------------------------
------------------------------------------------------------
------------------------------------------------------------
------------------------------------------------------------
------------------------------------------------------------
----
>piggyBac-N18_DR|42787
------------------------------------------------------------
--------------------------------------cactgg-aatta---ccag-g-
-at-t--t-c-a-ta---------a---c--t-act---agct---t--ta-c-t-a---
t---agt-ggt---ca-tc-tt-gac---ca---ttct--c--ata---tg-a--g---a
c---------------gtcatat-------------------tatc-a---cat------
--cat-----a----t-t---t-a---c---a----t--tcaa-a---gc-------ttc
t-a-ctg----a--g-a-ta---t-t---g-a--aa-t---t---a-ag----c-t----
t-t--g-a-a-c-atc-t-gt-c-ttc-a-t-a-t-t--ta-----ct--aa-a-gtta-
--tact-c--t-a--a-a-a-aatta-------a-a---t--aa-----t-c--tt----
ggta--a-taca-tc--ct--at-ata-tg---tgt-----------agt---taggcta
t----------tggac--catctgc----aaatgt-acgtgc-----------atcaat-
ttta---ttttcact-ttcacaacc----------agaa----------gg------ct-
tt-t-ttgtg------gc---ac-taaatatgctgt---------------tt--t--g-
aa-----a----gac---a-tc-tgaag---taaagt------tat-g----ttt-tt--
----gc--tatc--a-gaaac--tt-at--g-t--tt-a-tgttt---------gca-ag
a---a-gt-tgc-----------------------------taggc-aac-a---gaggc
-a--tgc-a--t----a-t-t-c-aaagt----c-a-aa---ag-gga-a--a-a--ta-
attaaag-tta--ga-a-a--tactt-ttaat-aaa-tttga-ctaatgata---aaat-
-aattttaaa---at--g---aaa--ta-tg--c--cca----tat----tta-g-g---
aa--atgt--c-agg-g--------------------------------ta--a---t-g
---t--------------------------------------------------------
----------------------------------a-gg----t--a-t--gtg-tat--t
-tt-att-taat----------at-tc-tg-t----ta---tt-aaa--aatttaaa---
----------------tagtc------aa-aaa------gatca-------------ctt
tg---gtagttttagtg-------------------------------------------
------------------------------------------------------------
----
>piggyBac-N18_DR|123871
------------------------------------------------------------
------------------------------------------------------------
------------------------------------------------------------
------------------------------------------------------------
------------------------------------------------------------
------------------------------------------------------------
------------------------------------------------------------
------------------------------------------------------------
------------------------------------------------------------
------------------------------------------------------------
------------------------------------------------------------
------------------------------------------------------------
------------------------------------------------------------
------------------------------------------------------------
------------------------------------------------------------
------------------------------------------------------------
------------------------aaagt----c-a-cg---gg-gaa-a--a-g--t--
ggcagac-act--ga-a-a--tgcaa-gc-tt-cat-tttga-c---cactg---tagt-
-ggttctatg-t-ag--a---aat--ta-cc--a--gaa----ctc----tct-t-g---
tg--tttt--c-tta-t--tt--tt-----t-t-aa----aa-t---agca--a---t-g
---t-t-a----ga--a-----gga-a--a-c-ct---acac-ata-c-t-t--ca--ga
ga----------aa-------tt-a-------t-a-g----at--a-c--gtg-tgtttt
-tt-att-tca-----------ac-aa-ag-t----ta---tt-g--------aaaa---
----------------a---------aaa-aatatt-aaaaacg----------------
------------------------------------------------------------
------------------------------------------------------------
----
>piggyBac-N18_DR|123872
------------------------------------------------------------
--------------------------------------cactgg-aactt---ccag-a-
-ac-t--c-t-a-ta---------a---t--t-gct---acaa---t--gg-c-c-a---
t---tat-tgt---ca-tt-ct-gac---ca---tt----t--aca---t----------
-----------------------------------------------------a------
--cac-----a----t-t---t-a---g---a----t--ttga-a---gc-------ttc
t-a-gtt----a--a-a-tt---g-c---a-t--aa-t---t---a-ag----c-tatta
c-a--g-t-a-a-aaa-a-aa-c-aat-c-t-a-t-t--tt-----gt--aa-c-gcat-
--a-ta------------------------------------------------------
-gca--c-tata-at--tt--tg-att-aa---c--------------------------
------------------------------------------------------------
------------------------------------------------------------
------------------------------------------------------------
------------------------------------------------------------
------------------------------------------------------------
-----------------------------------------tagac---c-acc------
--------------------cccaa----------a------gg-------------t--
-----gc---------a----tacct-------gtc-actgt-c-----------a----
------------------------------------------------------------
------------------------------------------------------------
------------------------------------------------------------
------------------------------------------------------------
------------------------------------------------------------
------------------------------------------------------------
------------------------------------------------------------
------------------------------------------------------------
----
>piggyBac-N18_DR|123873
------------------------------------------------------------
------------------------------------------------------------
------------------------------------------------------------
------------------------------------------------------------
------------------------------------------------------------
------------------------------------------------------------
------------------------------------------------------------
------------------------------------------------------------
------------------------------------------------------------
------------------------------------------------------------
---------------g--cactt-------------------------------------
------------------------------------------------------------
------------------------caaatgttgttt--------tggaaagtt--a-aa-
ac-----g-----gcat-g-tc-tgaag---taaagtta------tt-----atta----
-------ttt--tta-tttat--tt-a-----t--tt-t-ttttt---------gta-ga
a---a-gt-tcc-----------------------------taggc-aac-a---aaggc
-a--cgc-a--t----a-t-c-c-aaag---ggc-a-ca---ga-aaa-a--a-g--t--
agaagac-ata--ga-c-a--tgctt-caggt-caa-tttta-a---catta---cggc-
-cttgcaagg-t-ag--a---aag--aa-tc--a--gag----c----------------
------------taa-a--at--ag------------------------ca--a---t-g
---a-t-a----aa--a-----tta-c--a-t-at---acac-aca-t-t-t--tc--ga
acat-ac-agcaca-------tt-a-------g-a-g-t---t--a-t--atg-ggt--t
-ta-att-tta-----------gt-a-----------t---tt-aat--attcaataatt
tttattttaattacaaaattg-----agc-aaca------ttcaaaatgg----ctacct
tg---gtagttctaatg-------------------------------------------
------------------------------------------------------------
----
>piggyBac-N18_DR|123874
------------------------------------------------------------
------------------------------------------------------------
-------c-t-a-ga---------a---c--c-att---agaa---c--ag-g-c-a---
c---agc-ggt---ca-ct-ct-gac---ca---tt----c--ata---ta-t--g---a
ctgg------------agtgaattga--at-------------gtc-a---cat------
--taa-----a----t-t---t-a---t---a----t--tcaa-a---ac-------ttc
t-a-ttg----a--g-g------------------a-t---t---a-ag----c-t----
t-t--g-a-a-t-gtc-t-tt-c-att-a-t-a-c-t--tc-----at--ga-a-gtaa-
--t-ta-c--c-a--t-a-a-aaataa---------------------------------
------------------------------------------------------------
------------------------------------------------------------
------------------------------------------------------------
------------------------------------------------------------
------------------------------------------------------------
-----------------------------------------g------------------
----a-gt-tat-----------------------------tagac---t-gcc------
--------------------ccagg----------a------gg-------------t--
-----gc---------g----ttcct-------cac-tttgt-c-----------tg---
---gc--aag------ta---aga--gag----c-taagt---------tttt-caacag
cggttttt--ga-aa-g-------------------------------------------
------------------------------------------------------------
------------------------------------------------------------
------------------------------------------------------------
------------------------------------------------------------
------------------------------------------------------------
------------------------------------------------------------
----
>piggyBac-N18_DR|123875
------------------------------------------------------------
------------------------------------------------------------
------------------------------------------------------------
------------------------------------------------------------
------------------------------------------------------------
------------------------------------------------------------
------------------------------------------------------------
------------------------------------------------------------
------------------------------------------------------------
------------------------------------------------------------
------------------------------------------------------------
------------------------------------------------------------
------------------------------------------------------------
------------------------------------------------------------
------------------------------------------------------------
--------------------------------------------------------acat
-a--tac-a---------------------------------------------------
------------------------------------------------------------
------------------------------------------------------------
------------------------------------------------------------
--------------------------------------------aa-t-t-t--ag--ga
aaag-tc-agggta-------cc-a-------t-a-gt----t--att--atg-gat--a
-at-ata-ttaac------------ag-ag-t----ta---tt-aaa--ttaca-aa---
----------------attat------aa-aa-gc------gaataatgact----gcct
ct---gtagttctagtg-------------------------------------------
------------------------------------------------------------
----
>piggyBac-N18_DR|123876
------------------------------------------------------------
------------------------------------------------------------
------------------------------------------------------------
----agc-ggt---ca-tt-ct-gac---ag---ttgt--c--ata---ca-a--g---t
t---------------gtcacat-------------------tgtc-a---cat------
--cat-----a----t-t---t-a---c---a----t--ttaa-a---gc-------ttc
t-a-tag----c--g-a-ta---t-t---a-a--aa-t---t------------------
--------------------------------a-t-t--ta-----at--ta-a-gtca-
--t-ca-c--c-t--a-t-a-atata----a--a-a---c--ctt----t-t---t----
ggta--a-taca-tc--tt--at-aga-tg---tatag-----------t---taggctg
--------cgttagac--cacctat----gaatgt-cagca-------------------
-----------------------------------agaa----------gg------ct-
tt-t-tcaag------gc---ac-tgaatatggtca---------------tt--t--g-
aa-----a----gacat-a-tc-taaag---caaagt------tgt-g----ttt-tt--
----gt--caac--a-gaaaa--tt-ct--g-a--tt-t-tgtaa---------gtt-gg
a---a-gt-tgc-----------------------------taggc-aac-a---gaggc
-a--agc-a--t----a-t-t-c-aaagt----c-a-ca---ag-aaa-a--a-a--t--
agcagacaact--aa-a-a--tgtat-gcggt-cat-tttga-c---tgcta---tggc-
-agttctatg-t-ag--a---aat--at-tc--a--taa----ctc----ttt-t-g---
tg--tttt--g-taa-t--t----------------------------------------
---t-t-a----aa--a-----gaa-a--a-t-at---acac-tta-t-t-t--ag--ta
aaag-tc-agaagc-------at-a-------g-a------------t--atc-tgt--t
-tt-att-tcaa-----------c-aa-tt-t----ta---tt-aaa--ttgcatac---
----------------attaa------aa--ac------gctcaaaatgac----caact
cg---gtacttgtagtg-------------------------------------------
------------------------------------------------------------
----
>piggyBac-N18_DR|123877
------------------------------------------------------------
------------------------------------------------------------
------------------------------------------------------------
------------------------------------------------------------
------------------------------------------------------------
------------------------------------------------------------
------------------------------------------------------------
------------------------------------------------------------
------------------------------------------------------------
------------------------------------------------------------
------------------------------------------------------------
------------------------------------------------------------
------------------------------------------------------------
------------------------------------------------------------
-----------------aaag--tt-at--g-t--tt-t-tgtta---------gca-gt
a---a-gt-tgc-----------------------------aagcc-aac-a---ta---
------------------t-t-a-aaagg----c-a-ac---ag-gaa-a--a-g--t--
tgcagac-ttt--ga-a-a--tacat-gcagc-caa-tgttg-g---cctt---atgtc-
-catttaaag-t-ag--a---aat--ac-tc--agcagtt-------gttgtt-t-----
tt--tttt--g-tca-t--aa--aa-----a-a-aa-------------ct--a---t-t
---t-t-a----ga--a-----tga-a--a-c-at---ttg-------------------
---g-gg-aaaatt-------tt-g-------t-a-a-----ct-aag--ttt-ttt--t
-tt-ttt-ttaacaa-------------ag-c----ta---tt-aaa--taac-------
------------------------------------------------------------
------------------------------------------------------------
------------------------------------------------------------
----
>piggyBac-N18_DR|123878
------------------------------------------------------------
------------------------------------------gg-aacta---cctg-a-
-at-t--c-t-g-ta---------a---c--t-act---tgaa---t--ag-c-c-a---
t---atc-tgt---cc-tt-tt-gac---ca---taat----------------------
----------------tttttt-------------------ttttc-a---cat------
--cat-----a----t-t---t-a---c---a----t--tcaa-a---gc-------ttt
t-t-ttg----a--g-g-tt---g-c---a-g--aa-t---a---a-ag----c-t----
t-t--g-t-a-t-gtc-t-gt-c-gtc-a-t-a-t-t--tt-----at--aa-a-gcca-
--t-ta-c--c-a--t-ata-aaata----t--a-a---t--a-t----t-t--tt----
tgta--a-tata-gc--tt--at-aat-tg---tgt--------acgagt----------
t--------gctagac--tgcttct----gaaggt-gcatac-----------cttatt-
cttt---accgcaat-cataaatgaa----cgaa-aaac---------aaa-----tgt-
tg-g-ttttg------ga---ag-------------------------------tt--a-
aa-----a----gacat-g-tc-taaag---taaagt------tat-t------------
-----------------------tt-tt--t-t--tt-t-tgcta---------tca-gt
a---a-gt-tgc-----------------------------taggc-agt-a---gagaa
-a--agc-a--t----a-t-t-c-aaag--------------------------------
-gcaggtagt---at-a-g--tg-----------------ca-c---tatta---tggc-
-caatcaaga-c-a--ga---aat--ac-tc--a--caac--tcag----aat-a-g---
tg--tttt--g-tca-t--tt--ta-----a-t-aa----aa-t---gaca--g---t-t
---t-t-a----ga--a-----tca-a--a-t-at---acac-aca-t-t-t--aa--ga
catg-tc-agtgga-------tg-g-------------------------------t--t
-tt-ata-tgg------------------g-t----tt---ta-----------------
------------------------------------------------------------
------------------------------------------------------------
------------------------------------------------------------
----
>piggyBac-N18_DR|123879
------------------------------------------------------------
-----------------------------------------tga-aacta---ctaa-t-
-ac-t--g-g-a------------a---c--t-act---agaa---t--tg-c-c-a---
t---agc-agt---ca-tt-tt-gac---ct---t--t--c--tta---ta-t--a---a
g----------------------------------------acgtc-a---tattgt-ta
gactt-----t----t-t---t-a---t---a----t--tcaa-a---gc-------ttt
t-a-ttg----a--g-a-ta---a-t---a-a--aa-g---a---g-aaa-ggc-t----
t-t--g-g-a-t-gta-t-gt-a-atc-a-t-a-t-a--ta---ataa--tt-a-gtca-
--t-ag-c--c-c--t-t-a-aaatat-g------a---t---att---t-t--taa---
-----------a-gc--ct--at-aaa-tg---catagttaggt--------------tg
t----------tagat--tgccctt----gaatat-aagcgactaactgcattttcact-
tt-----------ct-caaggaggg----------gagaag-gg-------------tt-
-t-t-ttgt------ggc---ac-tgaatatgctg---------------ttt--t--g-
aa-----a----gacat-a-tc-tgaag---taaagt-----tatg-t----tct-tt--
----tc--caac--a-gaaag--tt-gt--g-c--tt-t-ttt---------aagca-ta
a---g-gt-tgc-----------------------------taggc-aac----------
------------------------------------------------------------
------------------------------------------------------------
------------------------------------------------------------
------------------------------------------------------------
------------------------------------------------------------
------------------------------------------------------------
------------------------------------------------------------
------------------------------------------------------------
------------------------------------------------------------
------------------------------------------------------------
----
>piggyBac-N18_DR|123880
------------------------------------------------------------
--------------------------------------cattgg-atcta---ccag-a-
-aa-t--c-t-a-ta---------g---c--t-gct---agaa---t--ag-c-c-a---
t---agc-agc---ca-tc-tc-aac---tg---t--t--c--acg---ta-a--g---a
cagt-------------------c------ata---------taag-a---cat------
-acat-----a----t-t---t-a---c---a----t--ttaa-a---gc-------tt-
------------------------------------------------------------
------------------------------------------------------------
------------------------------------------------------------
------------------------------------------------------------
------------------------------------------------------------
------------------------------------------------------------
------------------------------------------------------------
------------------------------------------------------------
------------------------------------------------------------
------------------------------------------------------------
------------------------------------------------------------
------------------------------------------------------------
------------------------------------------------------------
------------------------------------------------------------
------------------------------------------------------------
------------------------------------------------------------
------------------------------------------------------------
------------------------------------------------------------
------------------------------------------------------------
------------------------------------------------------------
----
>piggyBac-N18_DR|123881
------------------------------------------------------------
--------------------------------------cactgg-aactt---ccag-a-
-ac-ta---t-g-ta---------a---c--t-act---agaa---ta--g-t-tta---
---------------aatta-aa------ca----tca--t-------------------
-------------------------------------------att-g---cat------
gtcaa-----at---t-----t-a---c---c----t--tcag-a---gc-------ttc
t-a-ttg----a--g-a-ta---t-t---a-g--aa-t---t---a-ag------a----
t--------t-c-gtc-t-gt-c--ac-a-t-a-t-t--tc-----at--ga-a-gtag-
--t-ta-c--c----t-aaa----------------------------------------
---a--t--------------gtga---ta--at--------------------------
-----------------------------------------------------------a
tt-------------------------------g--------------------------
-----------------------gtaa----------------------------t----
---------------ac-------aaat--------------------------------
--------------------------gt--g-t--tc-g-agtta---------ttg-ac
c---a-aa-tgc-----------------------------aaagt-tac-g---tagct
-c--act-t--t----g-t-c--cagcaa----gca------gg-aaa-g--aga--c--
atta--------------------------------------------------------
----------------------at--tt-cc--a--cag----cact---ggt---c---
ta--tttt--a-aag-t--ac---------a-tta-----aa-t---aaagt-----t-a
tgtt-t-a------tca---------a--aat-at---g-----tt-t-t----gt----
taggaat-aaggca-------ac---------g-a----------g----aca---t--g
--c-a---t-------------atcaa----------aa--tacag--------------
------------------------------------------------------------
------------------------------------------------------------
------------------------------------------------------------
----
>piggyBac-N18_DR|123882
------------------------------------------------------------
------------------------------------------------------------
------------------------------------------------------------
------------------------------------------------------------
------------------------------------------------------------
------------------------------------------------------------
------------------------------------------------------------
------------------------------------------------------------
------------------------------------------------------------
------------------------------------------------------------
------------------------------------------------------------
------------------------------------------------------------
------------------------------------------------------------
------------------------------------------------------------
------------------------------------------------------------
------------------------------------------------------------
------------------------------------------------------------
------------------------------------------------------------
---------------------------c-tc--a--gaa----ctc----ttt-t-g---
tg--attt--t-taa-t--tt--a----------------at-t---aata--a---a-g
---a-a-a----aa--a-----aaa-g--a-t-at---ttac-aca-t-t-c--aa--ta
aaag-tc-aggcta-------cg-a---cagta-gtta----a--a-t--g-----t--t
-tt-att-tgggt--------ata-ta-ag-t----ta---tt-aaa--tta--------
------------------------------------------------------------
------------------------------------------------------------
------------------------------------------------------------
----
>piggyBac-N18_DR|123883
------------------------------------------------------------
----------------------------------------ttgagaacag--gcta-caa
-at-------ga------------a------t-agt---agaca--c-----c-c-----
tcg-----gat-tacagtt--ctaat----------------------------------
------------------------------------------------------------
---------------ttt---c-a---c---t----t--tcacaa---gc----------
--acttg----a--a-a-tc--cc-------a--gaat---t---a---------t----
t-t----a-a-tag-----at----t------a-c-t-------------ga-t--t---
-at-t--c-------tc--a-----------------------------t-cat------
--t---------------------------------------------------------
-------------------------------------c----------------------
------------------------------------------------------------
---t--------------------tga----------------------------t-cg-
----------------t---tc-tgacg---tc---------------------------
--------------a---taa-----------t--ac-------------------at--
----g--t-tac------------------------------atcc-aa--------agc
-----------t------t-t---a---------ga-tat-----aaa-a--at--tt--
------------------a--------g-----c---tttgaa------------tg-t-
---ct----g-tca------------ac-----a--------------------------
ta---ttt-----aa-t--tg-----------t----------------ca---------
---t-c-------------------------a-------c--------------------
------------------------------------------------------------
------------------------------------------------------------
------------------------------------------------------------
------------------------------------------------------------
------------------------------------------------------------
----
>piggyBac-N18_DR|123884
------------------------------------------------------------
------------------------------------------------------------
------------------------------------------------------------
------------------------------------------------------------
------------------------------------------------------------
--cat-----a----t-t---t-a---c---ag------tcaa-a---gct-------tc
t-a-ttg----c--g-a-tt---t-t---a-g--aatt-------a-tg----a-t----
t-c--a-a-a-t-atc-t-gt---gtc-a-t-a-t-t--tt-----at--tt-a-gtca-
--c-ta-c---tc--t-a-a-aaacacaa----------tt--gat---t-atg------
--ta--a-aata-gc--ct--gg-aaa-cg---tata--------------caagttgta
----------ttctgc--cagcaaa------------------------gtaactcact-
tt-----------tt-ccaacaaatt----tgag-agcaacattt---------------
tt-c--------aaactc---ac-tgaaaatgttgtttt-------caaaagt--t-tg-
aa-----a----ctcat-a-tg-ttaag---t----------------------------
-----------------aaat--tt-at--g-t--tt-t-tgttt---------gtg-gt
a---t-gt-tgc-----------------------------tagcc-atc-a---gaggc
-a--cgc-a--a----a-t-t-c-aaatac---------------gga-a--a-a--a--
agcaaat-gct--ta-a-a--tacac-atggt-caa-tttga-t---cttta---ttac-
-cactcaa-------------ggt--ac-tt--g--gaa----cttt----tt-t-c---
tg--ttat--g-tca-t--tt--ta-----a-t-aa----aa-t---gaca--a---t-g
---c-t-a----aa--a-----tga-a--a-t-at---acac-aca-t-t-t--at--ta
aacg-tt-agggta-------ct-a-------g-a-c-atcca--g-t--ata-ggt--t
-tt-att-tgg-----------ac-aa-at-a----cg---gt-aaa--ttacaaaagtg
tacaacaaaatgacagctttggc--gtgc-agaatttataactacaagaa----tggctc
tg---actgttatataaga-----------------------------------------
------------------------------------------------------------
----
>piggyBac-N18_DR|123885
------------------------------------------------------------
------------------------------------------------------------
------------------------------------------------------------
------------------------------------------------------------
-----------------------------------------------------t------
--cacagcatg----t-t---t-a---c---a----t--t-ta-ag----------cttc
t-a-tttag--atta-ag-----------------t-t---t---t-agg-----t----
t-t--g-a-g-t-gtc-t-gt-t-gtc-a-t-g---t--tt----att--ta-a-gtca-
--t-ca-c--c-c--t-a-a-aaagc-----------------tt---tt-tgg------
--ta--a-tacag-tc--t--ataaatatatgat-------------------tagacta
ttaga------------ccacctgtg----------------------------------
cc-----------tc------------------a-------------------------c
tt-ta----------------at---------tt---------------------t-ca-
aa-------------gc-------tggg---gt---------------------------
----ga------------agg---t-------t--tt-t-tga-------------g-gc
actga-atatac------------------------------tgtttca--a----agac
--------a--t----a-t-a-g-gaaa-----------------taa-g----g--t-t
at--gtt-ttt-----ttg-----------------------------------------
----ctaat--t--g----caaggcaac-----a--ga---------------tg-----
ca---caca----ta-t------ttc----a---aatcataa-----aa-g------taa
---c---a----ta--a----ttaa-a--a--------------------tt--gg--ta
aaaactc-a---taac-----tt---------ttt-gt--aatttaataaata-acta--
ttt--ta---------------------gg-aagaata---ta-----------------
------------------------------------------------------------
------------------------------------------------------------
------------------------------------------------------------
----
>piggyBac-N18_DR|123886
------------------------------------------------------------
------------------------------------------------------------
------------------------------------------------------------
------------------------------------------------------------
------------------------------------------------------------
------------------------------------------------------------
------------------------------------------------------------
------------------------------------------------------------
------------------------------------------------------------
------------------------------------------------------------
------------------------------------------------------------
------------------------------------------------------------
------------------------------------------------------------
------------------------------------------------------------
------------------------------------------------------------
------------------------------------------------------------
------------------------------------------------------------
----------------------gtat-gtgat-cag-tttga-c---agtta---agac-
-cattgaaat-t-ag--a---aat--ac-tc---------------------t-t-g---
tg--tttt--g-ta--t--tt--ta-----a-t-aa----ca-t---ttct--a---t-g
---a-t-a----aa--a-----tga-a--a-t-at---tt-------------------a
aaag-tc-agggta-------ct-a-------c-a-g-----------------------
------------------------------------------------------------
------------------------------------------------------------
------------------------------------------------------------
------------------------------------------------------------
----
>piggyBac-N18_DR|123887
------------------------------------------------------------
------------------------------------------------------------
------------------------------------------------------------
------------------------------------------------------------
------------------------------------------------------------
------------------------------------------------------------
-------------------------------------t---t---a-ca----c-t----
t-t--g-a-a-t-gtc-t-gc-c-gtc-a-t-a-t-t--ta-----at--ta-a-gtca-
--t-ca-c--c-g--t-g-a-aaata------------------t----t-t--tt----
ggaa--a-taca-gc--tt--at-aaa-tg---tatag--------------ttaggtta
c----------tagaa--cacccgt----gaatgt-ctgca-------------------
--------ttccact-ttcacaagca----cggt-agaagg----------------ct-
gt-t-tcata------gc---aa-tgaatacactgt---------------tt--t--a-
aa-----a----tacat-a-tc-taaag---taaagt------tat-g----ttt-tt--
----ga--caac--a-gacac--tt-at--ttt--tt-t-tgtta---------gca-gg
a---a-gt-tgc-----------------------------taggc-aac-a---gaggc
-a--cgc-a--t----a-t-t-t-aattt----c-t-caa---g-gat-a--a-a--t--
agcagac-act--ga-a-a--cgcat-gcagc-cat-tttga-c---cacta--------
-agtaagagg-a-ag--t---aat--ac-tc--a-ttaa----ttt--------------
----tttt--g-tag-t--tt--ta-----a-t-aa----aa-c---aact--a---t-g
---t-t-a----aa--a-----t-a-a--a-t-aa---accg-ata-t-c-t--ag--aa
aagg-tc-agagta-------gt-a-------t-a-tt----t--t-at--gt-gta--t
-tt-ttt-tcaa----------ca-a--at-t----ta---tt-aa---ttggaaa----
----------------atttt------ta-aattg------tcaaaatga----------
------------------------------------------------------------
------------------------------------------------------------
----
>piggyBac-N18_DR|123888
------------------------------------------------------------
---------------------------------------------aatta---ccag-c-
-at-t--c-t-a-ta---------g-----------------------------------
------a-ggt---ca-tt-ct-gac---aa---ttct--t--ata--------------
------------------------------------------aaac-a---tgt------
--cat-----a----t-t---g-a---c---a----t--ttaa-a---gt-------ttc
t-g-tta----a--g-a-ta---t-t---a-a--aa-t---c---a-ag----c-t----
t-t--g-t-g-t-c----------------------------------------------
------------------------------------------------------------
------------------------------------------------------------
------------------------------------------------------------
------------------------------------------------------------
------------------------------------------------------------
------------------------------------------------------------
------------------------------------------------------------
------------------------------------------------------------
------------------------------------------------------------
------------------------------------------------------------
------------------------------------------------------------
------------------------------------------------------------
------------------------------------------------------------
------------------------------------------------------------
------------------------------------------------------------
------------------------------------------------------------
------------------------------------------------------------
------------------------------------------------------------
----
>piggyBac-N18_DR|123889
------------------------------------------------------------
------------------------------------------------------------
------------------------------------------------------------
------------------------------------------------------------
------------------------------------------------------------
------------------------------------------------------------
-------------------------------------t---t---a-ag----c-t----
t-c--a-a-a-t-------gt-t-gta-a-----tat--tt-----at--gg-a-gtca-
--t-t--a--t----c-a-a-aaatacta-t----a---t--attt---ttt--------
--aa--a-tata-gc--aa--aa-aatata--gtataaa---------------------
-----tgtttctagac--cacccct----gaaggtt-------------aaatctcata-
tt-----------gt--cagcaagca----ggag--------------------------
---------------------ag----aaaag------------------ttt--t----
---------------at-a-tc--ag----------------------------------
------------------aag-----------t--tt-t-tgtta---------gca-aa
a---t-gt-tgc-----------------------------taggc-aac-atagggaac
------a-a--tt-----t-t-c-aaagg----c-a-ca---ga-a-a-a--g----t--
-------------------------------t-caa-tttgacc----attg---tgcc-
-aattcaagg-a-a--ta---aa-------------------------------------
tg-----------------tt---------a---g-----aa-t---gaca------t-a
---t-t-a----ga-------------------------c---a-a-t-t----ag--ga
aaag-tc-agggaa-------ct-a-------t-a-gt----t--at---ttg---tcat
-tt--at-t----------------aa-ag-t----ta---tt--------ac-------
------------------------------aata--------caaa--------------
------------------------------------------------------------
------------------------------------------------------------
----
>piggyBac-N18_DR|123890
------------------------------------------------------------
------------------------------------------------------------
------------------------------------------------------------
------------------------------------------------------------
------------------------------------------------------------
------------------------------------------------------------
------------------------------------------------------------
------------------------------------------------------------
------------------------------------------------------------
------------------------------------------------------------
-----------------------------aaatat---acaca-----------------
------------------------------------------------------------
-------------------------------------------------tatt--ttaa-
aa-----a----ggcat-g-g---------------------------------------
------------aag-tatac--tt-at--a-t---------------------------
----------------ggcttatatattagtaa---------------------------
--------------------t-g-aaatg----t-a-aa---aa-aaa-at---------
-----------------------taa-gtgat-caa-aatga-c---tgcct---cggt-
-actgctagt-a-gt--t---att--at-cc--a--aaa----acca---tga---t---
ct--tttt--g-taa-t--at--tt-gccta-t-aatt-act-a---aacc---------
-------a----cc--c-----tca-a--a-g-gt---gggt-ttg-t-ctt--ag--gg
aaag-ca-aaacaa-------tt-a-------a-a-a-t---g--a-t--gt--------
-----tt-tta-----------aa-at-ag-a----ta---tt-aag--taatgaaattt
--------------------------gac-tggaacaacaactagaatgg----ccatta
ta---gttgttattcta-------------------------------------------
------------------------------------------------------------
--ac
>piggyBac-N18_DR|123891
------------------------------------------------------------
------------------------------------------------------------
--------------------------------------------------a-c-c-a---
t---agc-agt---ta-tt-ct-gac---ca---ttca--tg--tg---ta-a--g---a
ctgtaccaaatt----gactttt-------------------tgtc-a---cgt------
----------------------------------------caa-g---gc-------ttt
caa-tta----a--g-a-tt---t-t---a-gagaa-t---t---a-ag----c-t----
t-c--a-t-a-t-atc-t-gt-c-atc-g-t--------tt-----tt--ga-a-gtca-
--g-ca-c--c-c--t-a-c-aaatgcc-------t---t-------------------t
tgta--a-ta----------------------------------------------gtta
t----------tagac--cactcca----aa-cgt-gtgtat-----------ctta---
---------ttttgt-ccagaaatca----ttag-agcaag---------------ttt-
-t-t-tt-------------------------------cac------caaatt--t--g-
ag-----a----gacac-a-tg-t----------------------------ttt-ct--
----ga--aagc--a-gaaag--tt-at--a-t--ta-t-tgtta---------aca-ga
a---a-gt-tgc-----------------------------taggc-aac-a---ga-tc
-a--tgc-a--t----t-a-t-c-aaagt----c-a-ca---gt-aaa-a--a-g--c--
agttgag-act--ga-a-a--tgtat-gcggt-caa-cttga-c---catta---tgac-
-cattcaagg-t-ag-aa----ac--ac-tc--a--gaa----gtc----att-c-a---
tg--ttt--ta-aaa-a--ta--aa-----a-t-aa-------------ta--a---t-g
---t-t-a----aa--a-----tg-----a-t-at---a---------------------
------------------------------------------------------------
------------------------------------------------------------
------------------------------------------------------------
------------------------------------------------------------
------------------------------------------------------------
----
>piggyBac-N18_DR|123892
------------------------------------------------------------
------------------------------------------------------------
------------------------------------------------------------
------------------------------------------------------------
------------------------------------------------------------
------------------------------------------------------------
------------------------------------------------------------
------------------------------------------------------------
------------------------------------------------------------
------------------------------------------------------------
------------------------------------------------------------
------------------------------------------------------------
----------------------------------------------------------g-
aa-----a----aatat-a-ta-t-aag---tacatt------tat------gtt-tt--
----gc--tatc--a-gaaag--tt-at--g-t--tt-t-ggtta---------gta-ga
a---agta-tgt-----------------------------taggc-aac-a---gaagc
-a--tgc-a--t----a-t-t-c-aaagg----c-a-ca---gg-aaa-a--a-g--t--
agcagac-tct--ta-a-a--tgca-----ga-cag-tttga-c---catta---tggc-
-aattcaagg-t-ag--a---aac--g-------------------------c-t-g---
tg--tttt--g-taa-t--tt--ta-----a-t-aa----aa-t---aaca--a---t-g
---t-t-a----ga--a-----tga-a--a-t-ata-gacac------------------
-----------------------------------------------------------t
-tt-a-------------------------------------------------------
------------------------------------------------------------
------------------------------------------------------------
------------------------------------------------------------
----
>piggyBac-N18_DR|123893
------------------------------------------------------------
--------------------------------------cactgg-atcta---ctag-a-
-ac-t--a-t-a-ta---------a---c--t-act---agaa---t--gg-g-c-a---
t---agc-ggt---ca-tt-ct-gac---ta---tttt--t--cta---ta-a--a---a
g---------------cttgtat-------------------tgt---------------
----------a----t-a---t-a---c---a----t--tcaa-a---gc-------ttt
t-a-ttg----a--g-a-ta---t-t---a-g--aa-t---a---a-ag-----------
------------------------------------------------------------
------------------------------------------------------------
------------------------------------------------------------
------------------------------------------------------------
------------------------------------------------------------
------------------------------------------------------------
------------------------------------------------------------
------------------------------------------------------------
------------------------------------------------------------
------------------------------------------------------------
------------------------------------------------------------
------------------------------------------------------------
------------------------------------------------------------
------------------------------------------------------------
------------------------------------------------------------
------------------------------------------------------------
------------------------------------------------------------
------------------------------------------------------------
------------------------------------------------------------
----
>piggyBac-N18_DR|123894
------------------------------------------------------------
--------------------------------------cattgg-aacta---ccag-a-
-at-t--c-t-t-taactacctgta---t--t-agt---agaa---t--ta-g-t-agaa
t---agt-ggt---ct-tt-ct-gac---tg---ttct--c--ata---ta-a--g---a
ag---tc------------atat-------------------tgtc-a---cgt------
--cat-----a----t-t---t-a---c---a----t--tcaa-a---gg-------tgc
a-a-ttg----a--a-a-ta---t-t---t-a--aa-t---t---a-aa----c-t----
t-t--g-a-a-t----------------------t-t--ta-----at--aa-a-aaca-
--g-tg-t--t-a--a-a-c-aaacata-------c---t--aat----a-t--t-----
--ta--g-caaa------------------------------------------------
------------------------------------------------------------
------------------agtcaggg----aata-tgc----------------------
-----------------------------atgcttta---------------t--t----
-----------------------tttaa---caaagt------caa-a----att-----
------------------------------------a-t-tttta---------aca-aa
c---t-gt-c---------------------------------------------aaaat
-g--acc-g--c----c-t-c-c-gtagt----t-c-ta---gt-g--------------
------------------------------------------------------------
------------------------------------------------------------
------------------------------------------------------------
------------------------------------------------------------
------------------------------------------------------------
------------------------------------------------------------
------------------------------------------------------------
------------------------------------------------------------
------------------------------------------------------------
----
>piggyBac-N18_DR|123895
------------------------------------------------------------
------------------------------------------------------------
------------------------------------------------------------
------------------------------------------------------------
------------------------------------------------------------
------------------------------------------------------------
------------------------------------------------------------
------------------------------------------------------------
------------------------------------------------------------
------------------------------------------------------------
------------------------------------------------------------
------------------------------------------------------------
------------------------------------------------------------
------------------------------------------------------------
-----------------------------------------------------------c
a---c-at-tca------------------------------------------------
-------------------------aatg----c-a-ca---gg-a-a-a--a-g--t--
agtagat-gct--aa-g-a--tacat-gctgt-caa-tctga-c---cacta---tggc-
-cactcaagg-t-ag--a---aat--ac-tc--a--gaa----atc----ttt-t-g---
tg--tttt--g-taa-a--tt--tc-----a-t-aa----aa-c---aaca--c---t-g
---t-t-a----ga--a-----taa-a--a-t----------------------------
------------------------------------------------------------
------------------------------------------------------------
------------------------------------------------------------
------------------------------------------------------------
------------------------------------------------------------
----
>piggyBac-N18_DR|123896
------------------------------------------------------------
------------------------------------------------------------
------------------------------------------------------------
------------------------------------------------------------
------------------------------------------------------------
------------------------------------------------------------
--a-ttg----a--t-a-tt---t-t---a-g--aaac-------a-ag----c-t----
t-t--a-a-c-g-gtt-t-taat-gta-a-tga-c-t--tt-----at--ga-a-gtca-
--t-ta-catc--------a-aaatatga----------t---ctt---t-ttt------
--ta--a-tata-ac--ct--atcatt-tt---tat----------------atgagtta
----------ctacat--cg--------------------------------ctccact-
tt-----------gt-ccagcaagtg----tgag-aacaa----aga----------ttt
tt-c--------accaca---ta-tgaaaatgttgttttt------gaaagtt--t--g-
aa-----a----gacac-g-----------------------------------------
-------------tg-tgaag--ta-at--g-t--tt-t-tgcct---------ttg-ag
a---a-ag----------------------------------------------------
----------------------------------------------------t-t--a--
tgtggac-atc--ga-a-a--tgtgt-gagat-caa-tttaa-c---agcta---tggc-
-tattcaggg-t-ag--a---a--------------------------------------
----tttt--g-tca-t--tt-----gacta-a-aaca-caa-t---gaaaa--------
-------t----ga--a-----taa-c--a-t-at---acac-aca-t-t-t--tc--aa
aaag-tc-agggta-------ct-a-------t-a-g-t---t--a-c--ata-tag--t
-----------------------t-ac-ta-t----ag---tt-aaa--ttacaatgttt
--------------------------aaa-a------------aaacaga----ctgcat
tt---gtgttactagtg-------------------------------------------
------------------------------------------------------------
----
>piggyBac-N18_DR|123897
------------------------------------------------------------
------------------------------------------------------------
------------------------------------------------------------
-----------------------------------ttt----------------------
------------------------------------------------------------
------------------------------------t--tcca-a---gc-------ctc
t-a-tt---------ga-ta---t-t---a-g--aa-tcaat-------------t----
t-t--c-a-a-t-gcc-t-gt-c-atc--at-a-t-t--tt-----ata-ta-a-gtca-
--t-ta-c--t-c--a---a-aaatgatg------a-ctt--tttg---t-t--tcg---
--ta--a-tata-gg--ct--at-aat-tg---tgtacgactacactagttattgagttc
c----------tagac--cacac-t----gaaggt-aggtat-----------ctcact-
tt-----------at-------------------cagtagg-------------------
tt-t-tcaca------gc---ag-taaatttatt-----------------tt--t-ta-
aa-----a---agattt-g-tc-taatg---taaagg------tat-g--------tt--
--------ta----------------at-------c------tta---------gca-ta
a---a-gt-tgc-----------------------------taggc-aac-----gaggc
---ctgc-a--t----a-t-t-c-aaagg----c-a-ca---gt-aga-a--a-g--t--
agcagac-act--ga-a-a--tgcat-gtgat-caa-ttcag-c---catga---tggc-
-aattcaagg-t-ac--a-----c--atttc--a--gaa----ctc----ttt-t-g---
ag--ctta--g-tca-t--tt--ta-----a-t-aa----aa-t---agca--a---t-g
---t-t-a----ga--a-----tga-a--a-t-at-------------------------
------------------------------------------------------------
------------------------------------------------------------
------------------------------------------------------------
------------------------------------------------------------
------------------------------------------------------------
----
>piggyBac-N18_DR|123898
------------------------------------------------------------
--------------------------------------cactaa-aacta---gcag-a-
-at-t--c-t-a-ta---------a---c--t-gct---agaa---t--ag-c-c-a---
t---agc-tgt---t--ta-ta-gag---cg---ttca--c--aaa---ta-a--g---a
c---------------atcatatt-------------------gtc-a---cat------
--cat-----a----t-t---t-a---c---a----t--tcaa-a---gc-------ttc
t-a-ttg----a--g-a-ta---a-t---a-t--aa-t---t---g-ag----c-a----
t-t--g-a-a-t-atc-t-gt-c-agc-a-t-a-t-tc-ta-----aa--aa-a-gtca-
--t-ta-c--c-t--t-a-a-aaatttg-ca--a-g---t--ttt----t----tt----
ttttaaa-tcca-gc--ct--at-aaa-ta---taga-----------gg---gaagttt
t--------cac---------------------tt-tcgcac-----------ctcact-
ttca---c----------------tt----caca-ag-t---------tgtt------t-
tt-t-acttt------tc---ac-tga------------------------cg--t--a-
aagt-----------------------------------------t-g----ttt-tt--
----ag--tatt--a-aaaag--gt-at--t-t--tt-a-tgtta---------gca-gg
a---a-gt-tgct---------------------------ataggc-aac-a---aagtc
-a--ttt-a--t----a-c-c-a-aaaag----c-a-cg---tg-ggg-a--a-g--t--
agcagac-aca--ga-t-a--tgc---atgg------------------------tgcc-
-a------------------------------------------------ttt-t-g---
ag--cact--a-tag-t------------------------------------a---g-a
---t-t-g----aa--a-----aaa-a--a-a-ac---actc-at--t-t----------
-aag-tt-ggagta-------tt-a-------t-a-gt----t--a-t--gtg-ggt--t
-tt-att-gta-----------ac-aa-ag-t----ta---tt-aaa--tgataaa----
----------------attaa------aa-aatc------tgtagtttaag----tagct
ca---gtagatctagtg-------------------------------------------
------------------------------------------------------------
----
>piggyBac-N18_DR|123899
------------------------------------------------------------
------------------------------------------gg-aactg---ccag-a-
-gt-a--c-t-g-ta---------a---c--t-act------------------t-g---
a---atg-aat---ca-tt-ca-tat---at---gagt-------g---ta-c--c---g
a---------------attgaatt------t----------gtgtc-a---cgt------
--cat-----a----t-t---t-a---a---a----t--ttga-a---gc-------ttc
t-a-tta----a--g-a-tt---t-t---c-c--at-c----------------------
---------a-t-att-t-gt-c-ttc-a-t-a-t-t--tg-----at--ga-a-gtca-
--c-ta-c--a-c--t-a-a-atgtac---a--a-t---c--att----t----tt----
tgt--aa-tata-ag--at--gt-tat-tg---ttta----------------taagtta
c----------tagac--cg----t----gaaggt-gcatac-----------ctaact-
t-tt---tcag--------gtaaaca----ggag-aag----------------------
---------------------------------------------------tt--t--g-
aa-----a----gtcat-g-tc-tgaag---taatgt------ttt-a----gct-gt--
----a------------------------------ag-c-tgtta---------gca-ga
a---a-gt-tgc-----------------------------tagta-a-------gaggc
-a--cac-a--t----g-t-t-caa-----------------------------a--gg-
----cac-ata--aa-a-a--atcaa-acatc-aaa---aaa-acat---ta---tagg-
-cattcaagg-t-ta--a---aat--ac-tc--a--aaa----ctc----ttt-t-g---
t---tttt--g-tca-t--tt--ta-----a-t-aa----aa-a---agca--a---t-g
---t-t-a----ga--a-----tga-a--a-g-at---acac-aca-t-t-t--ag--ta
aacg-tc-agggca-------ct-a-------t-a-gc----t--t-t--atg-gat--t
-tt-att-tta-----------ac-aa-ag-a----ta---cc-aaa--ttacaaa----
----------------aatga------aa-tggtc-------aaaaataat----tgcct
ca---gtagct-------------------------------------------------
------------------------------------------------------------
----
>piggyBac-N18_DR|123900
------------------------------------------------------------
------------------------------------------------tg---tatg-g-
-gt-t--t----------------------------------------------------
------------------------------------------------------------
------------------------------------------------------------
------------------------------------------------------------
----------ta--c-a-aa---a-t---t-a--aa-a---a---a-tg----a-t----
c-a--a-a-a-t------------------------------------------------
------------------------------------------------------------
--------tact-gc--ct-----------------------------------------
------------------------------------------------------------
------------------------------------------------------------
------------------------------------------------------------
------------------------------------------------------------
------------------------------------------------------------
------------------------------------------------------------
------------------------------------------------------------
-------------------------t-gtggt-aaa-tttta-c---cgtta---cggc-
-cattgaagg-t-ag--a---aat--ac-tc--a--gaa----ctg----ttt-t-g---
tg--tttt--g-taa-t--tt--tt-----a-t-ac----at-taaaaaaa--a---t-t
---c-t-a----aa--t------ga-a--a-t-at---acat-aca-t-t-t--ag--ga
aa----------------------------------------------------------
------------------------------------------------------------
------------------------------------------------------------
------------------------------------------------------------
------------------------------------------------------------
----
>piggyBac-N18_DR|123901
------------------------------------------------------------
----------------------------------------------------------a-
-at-t--c-t-g-ta---------a---c--t-act---aggc---t--ggca-t-a---
t---act-gtta--cg-ta-ct-gaa---tt---ttga----------------------
-------------------------------------acttttgtt-a---ctt------
--cat-----c----t-t---t-a---t---a----t--ctga-a---gt-------ttc
t-a-ttg----a--a-a-tt---t-t---t-g--aa-t---a---a-aa----a-t----
t-t--a-a-a-a-atg-t----c-atc-a-t-a-t-t--tt-----atatta-a-gtca-
--t-ta-c--c-t--t-t-a-aaatagg-------a---t--ttt----t-a--aaa---
--at--a-tata-gc--ct--at-aat-ag---tgta----------------tgagtta
cc----------agac--tgccccc----gaaggt-gtgtgtg----------atcatt-
ttgt---c---------caacaagca----aa--------------------------g-
tt-t-ttt------tcac---------------cttt--------------tt-----a-
aa-----a----gacaa-g-tc-ggaag---taaagt-----------------------
------------------------c-at--g-t--tt-t-tgtta---------gca-ga
a---c-tt-tgc-----------------------------taggc-aag-a---gaggc
-a--cac-a--t----a-t-g-c-aatgg----c-a-cg---gg-aaa-a----------
-----tc-act--ga-a-a--tgctt-gcggc-cag-tttaa-t---ca-----------
---tacaagg-t-ag--a---aat--ac-tc--a--gaa----tgt----ata-t-g---
tg--tttt--g-taa-t--tt--ta-----a-taaa----aa-t---aaca--a---t-g
---t-t-t----ga--a-----cta-a--t-g-ag---acac-aga-t-t-t--ag--ga
aaag-tc-ag---a-------gt-a-------t-a-gt----a--g-t--gta-ttt--t
-------------------------------------a---at-gaa--ttgcaat----
----------------attaa------aa-aaag------gtcaaaatgact----gtct
ctg---------------------------------------------------------
------------------------------------------------------------
----
>piggyBac-N18_DR|123902
------------------------------------------------------------
----------------------------------------ctgg-aacta---ccag-a-
-tc-c--c-t-a-ta---------t---c--t-act---agaa---t--ag-c-c-a---
t---ggc-ggtt--ca-ta-------------------------------a-g--a---t
t---------------accaga-----------gtgagtttctgtc-a---cag------
--cat-----a----t-t---t-a---c---a----t--tgga-a---gc-------ttc
t-g-ctg----a--g-a-tt---t-t---a-g--aa-t---t---a-ag----t-t----
t-t--a-a-a-t-gtc-t-at-c-atc-a-t-a-t-t--at-----at--gaga-gtta-
--t-ta-c--c-t--t-a-a-aaatg----c--a-a---t--c-t----t-t--tt----
tgta--a-tatt-gc--ct--at-aat-tg---tgt-----------att----------
t--------gctagac--tgtctatt----------------------------------
------------------------------------------------------------
----------------------------------------------------------g-
ag-----a----tgctt-a-----------------------------------------
------------------------------------------------------------
------------------------------------------------------------
-a--ctc-a--c----t-------------------------------------------
------------------------------------------------------------
------------------------------------------------------------
------------------------------------------------------------
-------------------------------------------------t-t--------
-------------------------------------------------------gt--t
-tc-att-ttt-----------aa-aa-ag-t----ta---tt-taa--ttacaag----
----------------atgta------aa-aac------tgtaaaaataaa----cacct
tt---acggttctattg-------------------------------------------
------------------------------------------------------------
----
>piggyBac-N18_DR|123903
------------------------------------------------------------
------------------------------------------------------------
------------------------------------------------------------
------------------------------------------------------------
------------------------------------------------------------
------------------------------------------------------------
------------------------------------------------------------
------------------------------------------------------------
------------------------------------------------------------
------------------------------------------------------------
------------------------------------------------------------
------------------------------------------------------------
------------------------------------------------------------
----------------c-a-ct-ggaac---aacataca---------------------
--------------------------gt--a-t--aa-c-tggat---------aac-ta
a---t-gg-cca-----------------------------tagtg-g------------
----------at----a-t-a-a-gac----tgt-a-ct---aa-at-----a-t--t--
ttctgtc-atg--ta-c-g--ttaaa-agatt-gta-gaatc-a---agctt---tgaa-
-tatttagaa-t-aa--t---gat--at-tt--a--caa----aat----ttg-t-a---
at--agct--t-ata-a--tt--tg-----t-a-tg----aa-t---tact--a---g-g
---c-c-acgcgca--a-----tgg-t--g-t-at---acctcgta-t-t-t--aa--aa
gaaa-tg-tctgaa-------gt-a-------a-a-g-t---t--a-tgtact-ggt--t
-tt-att-tga-----------ac-aa-ag-t----tg---tt-aca--ttttaa-----
----------------------------a-aatg------gtcaaaatga----ctatgt
ct---gtgggtctag---------------------------------------------
------------------------------------------------------------
----
>piggyBac-N18_DR|123904
------------------------------------------------------------
--------------------------------------cactgg-aacta---caag-a-
-at-t--c-t-a-aa------------------att---aga---at--ta-c-t-t---
t---agc-ggt---ca-tt-ca-gac---cg---ttc---tc-ata---ta-a--g---a
t---------------gtcata----------------------tt-g---aga------
--caa-----a----t-a---g-a---a---a----t--tcaa-a---gc-------ttc
t-a-aaaatcta--g-a-aa---t-t---a-a--aa-t---t---a-gg----c-t----
t-t--g-a-g-t-gtg-t-tt-t-gtc-a-t-g-c-t--ta-----at--ga-a-gtct-
--t-ta-t-------------------------------t--attt---t-t--------
ggtg--a-tact-gc--ct--at-gaa-tg---tgta-----------gt---taggctg
ctag-actactaagtt--ccacaa-----------------------------cgtact-
ttca---ttttcaat-ttcacaagca----gcgg-ag-----------------aaggc-
tt-t-ttacg------gc---ag-tgaacatattgt---------------tt--t--g-
aa-----a----gacat-a-tc-tgcag---taaagc------tac-g----ttt-tt--
----gc--tatc-aa-aaaac--at-at--g-c--tt-a-tattagaagg----------
a---a-gt-tgc-----------------------------taggg-aac-a---gagga
-a--tgc-a--t----a-t-t-c-aagac----a-g-ca---ga-agt-ca---------
---------tt--ga-a-a--tgtat-gcagt-cat-tttga-c---cgcta---tggt-
------aatg-t-ag--a---aat--ac-tt--a--tag----ctt----ttt-t-g---
gg--tttt--g-tta-t--tt--tt-----a-t-ga----aa-t---aaga--a---t-g
---t-t-a----aa----------a-a--a-t-at---acac-ata-t-t-t--ag--ga
aaag-tt-agggta-------tt-a-------t-a-c----at--a-t--gtt-gtta-t
-tt-att-tca-----------ag-a------------------aag--ccacaaaa---
----------------ttc------taaa---------tgctccaaatg----actgcct
tg---gttgttctagtg-------------------------------------------
------------------------------------------------------------
----
>piggyBac-N18_DR|123905
------------------------------------------------------------
--------------------------------------cactgg-aacta---ccag-a-
-at-t--c-t-a-ta---------a---c--t-act---aaac---t--ac---c-a---
a---agcagtc---at-tt-tt-gac---ca---tt--ctc--gtt---ta-a--g----
----------------acgtca-----------------tattgtc-a---aat------
--cat-----a----t-t---taa---c---a----t--tcaa-a---gc-------ttt
t-a-taa----a--g-a-ta---c-t---a-a--aa-t---t---a-ag----c-t----
t-a--a-a-a-t-gtc-t-gt-c-ata-------t-a--tt-----tt--ga-a-gtca-
--t-ta-g--c-t--t-a-a-aaagatt-------a---t-------att-ta--t----
ggta--a-taaa-ga--tt--tt-aaa-tg---tgtacccactt----------------
--------ttatt--t--tac---------------------------------------
-------------------acaagca----ggaa-agca---------aga------tt-
tt-t-tcatt------gt---gc-cgaaaa--------------------ttt--t--g-
aa-----a----gacac-a-tc-tgaag---taaagt------cat-g----ttt-tt--
----tc--tatc--a-gaaac--gc-at--------g-t-tgtta---------gca-gg
a---a-gt-tgc-----------------------------ta-----------------
------------------------------------------------------------
------------------------------------------------------------
------------------------------------------------------------
------------------------------------------------------------
------------------------------------------------------------
------------------------------------------------------------
------------------------------------------------------------
------------------------------------------------------------
------------------------------------------------------------
------------------------------------------------------------
----
>piggyBac-N18_DR|123906
------------------------------------------------------------
------------------------------------------------------------
------------------------------------------------------------
------------------------------------------------------------
------------------------------------------------------------
------------------------------------------------------------
------------------------------------------------------------
------------------------------------------------------------
------------------------------------------------------------
------------------------------------------------------------
------------------------------------------------------------
------------------------------------------------------------
------------------------------------------------------------
------------------------------------------------------------
------------------------------------------------------------
-----------------------------------------------ag-aa--tgaaat
-a--tgcaa--t------t-t--------------a------gg-taa-a----g--c--
--tag-------------a--------gt-at-----tt---------------------
-agct-a----ctgg------ggt-----tt-------at--------------------
----tttt--a-aaaat--tt--ta-------caa-----aa-t-------------g--
---t-t-a----aa--a-----aggggc------ta--a-atgac--ttccct-t-----
gtag-tcta--g------------------------------------------------
------------------------------------------------------------
------------------------------------------------------------
------------------------------------------------------------
------------------------------------------------------------
----
>piggyBac-N18_DR|123907
------------------------------------------------------------
--------------------------------------cactgg-aactt---ctag-a-
-gc-t--c-t-a-ta---------a---c--t-act---agaa---t--gg-c-c-a---
t---agc-agt---ca-tt-ct-gag---cg---ttca--t--gt----ga-c--t---t
t---------------acagtacc------aaattgaattt-tgtc-a---tgt------
--aat-----g----t-t---t-a---c---a----t--tcta-a---gc-------ttc
t-g-tta----a--g-a-tt---t-a---a-g--ga-t---t---a-ag----c-t----
t-t--g-g-a-t-gtc-t-ga-c-atg-a-ttt-t-t--tt-----ag--aa-a-gtta-
--t-ta-c--c-c--t-a-a-aaaca----t--a-t---t--tt-----t-t--tc----
aa----a-cata-gt--ct--at-aaa-tg---tatgt------------------gtca
t----------aagag--tgcccct----gaatgt-gtgcac-----------cttact-
ttgt---ctggca------------------aca-ggga----------cg------tt-
tt-g-ctttt------ga---a------------ag---------------tt--t--g-
aa-----a----gacat-g-tc-tgaag---tacagtt--ctgtgt-g----ttt-tt--
----gc--tatc--a-taaag--tt-at----t--tt-t-tgtta---------aca-ga
a---t-gt-tgc-----------------------------taggc-aac-a---gacgc
-a--cac-a--t----a-t-t-c-aaagg----c-a-tg---gg-aag-a--a-g--ta-
---------ta--aa-t-c--catct-gctaa-----------------att---taac-
-aatgtggac---at--t---cat--gg-ta--g--aaa----cac----tca-g-t---
ac--tctt--t-ttg-t--------------------------------gt--t---t-g
------------------------------------------------------------
----------------------------------------------------g-tgt--t
-tt-tat-ttta----------tc-aa-cg-t----ta---tt-aaa--ttgccaaa---
----------------tgtta------aa-aat------ggtcaaaatgac----tgcct
ct---ac--ttctggtg-------------------------------------------
------------------------------------------------------------
----
>piggyBac-N18_DR|123908
------------------------------------------------------------
--------------------------------------cacttg-aacta---acag-a-
-at-t--a-t-a-ta---------a---c--c-act---acaa---t--ta-g-a-t---
t---agt-ggt---ca-tt-ct-gac---cg---ttct--c--ata---ta-a--g---a
c---------------gtca-------------------------------tgt------
--cat-----a----t-t---t-a---c---a----t--tcta-a---gc-------ttt
t-a-ttg----a--g-a-ta---t-t---a-a--aa-t---t---a-ag----t-t----
t-t--a-a-a-t-gtc-t-gt-c-atc-a-t-g-t-t--tg-----tt--ga-a-gtca-
--t-ca-t--c-g--t-a-a-taata----t--g-agttt--t-t----t-t--tt----
tgta--a-taca-ac--ct--at-aaa-tg---ttt-----------tgt---taggcta
c--------attagac--cagcctg----ggatg--------------------------
----------------tccacaa--------------------------gg-----ct--
tt-t-tcaca------gt---ac-tgaatatgctgt---------------tt--t--g-
aa-----a----gacat-a-tc-tgaag---taaagt------tat-g----ttt-t---
----------------------------------------tgata---------gca-gg
a---a-gt-tgc-----------------------------taggc-atc-a---gaggc
-a--cgc-a--t----a-t-t-t-aaagt----c-a-tg---------------------
-------caat--ga-a-a--tgcat-gcagt-cat-ttgga-c---cacta---tggt-
-agttcttgg-t-a--ga---aat--aa-tc--a--gaa----ctc----ttt-t-g---
tg--tttt--g-tag-t--tt--ta-----a-t-aa----aa-t---aaca--a---t-g
---t-c-a----ga--a-----gga-a--a-t-at---acac-ata-t-t-t--ag--aa
aaa--------gaa-------tt-a-------t-a-ga----t--a-t--gtg-tgt--t
-ta-ttt-taa-----------ca-aa---------------------------------
------------------------------------------------------------
------------------------------------------------------------
------------------------------------------------------------
----
>piggyBac-N18_DR|196912
------------------------------------------------------------
------------------------------------------------------------
------------------------------------------------------------
------------------------------------------------------------
------------------------------------------------------------
------------------------------------------------------------
------------------------------------------------------------
----------------------c-attta---a---------------------------
------------------------------------------------------------
------------------------------------------------------------
------------------------------------------------------------
------------------------------------------------------------
------------------------------------------------------------
------------------------------------------------------------
-----------------------------------------gtcac------aagga-ga
a-----gt----------------------------------------------------
-----------------------------------a-------------a--a-------
-----ac-act-tga-at---tggat-gaagt-ca-ttttgatc----actg---tggt-
-aattaaagg-t-tg--a---tat--ac-tc----ggc----tt----------------
----cttt--g-cta-t--tt--ta-----t-t-aa----at-ttaacaca--a---t-g
---t-t-a----ga--a-----ata-a--a-t-at---acac-tta-t-t-t--ag--ga
aatg-tt-agggtg-------tt-a-------t-a---------ga-t--atg-tgt--t
-tc-att-tcaac------------ag-ag-t----tt---tt-aaa--tt---------
-------------------------tcta--------------aaa------------t-
---------t--------------------------------------------------
------------------------------------------------------------
----
>piggyBac-N18_DR|196913
------------------------------------------------------------
------------------------------------------------------------
------------------------------------------------------------
-----------------------------cg---ttct--c--aca---t-----t---a
t---------------gacatatt-------------------gtc-a---cat------
--cat-----t----t-t---t-a---c---a----t--acaa-a---gc-------ttc
t-a-tta----g--g-a-ta---t-t---a-a--aa-t---t---a-aa----c-t----
t-t--g-a-a-t-ttc-t-gt-t-gtc-a-t-a-t-t--ta-----tt--ca-a-gtca-
--t-cg-c--a-c--t-a-a-aaatat--gt--t-t---t--ttt----t----tt----
ggta--a-tata-gc--ct--at-aaa-tt---tata-----------ct----------
------------------------t----gaatgt-ccgcac-----------ctcact-
ttca---ttttaact-ttcataaaca----ggga-ag-a---------aagc------t-
tt-t-tcaca------gc---ac-tgaatatgctgt---------------tt--t--g-
aa-----a----gacat-a-tc-tgaag---ttaatt------gat-g----ttt-tc--
----gc--caac--a-gaaaa-----tt--g-a--ct-t-tgata---------gca-gg
a---a-gt-tgc-----------------------------taggc-aac-a---gaggc
-a--tgc-a--t----a-t-t-t-aaagt----t-a-cg---ag-gaa-a--a-g--t--
agcagtc-act--ga-a-a--tg-at-gaggt-cat-tatga-ccgt---ta---tggt-
-aattaaaag-a-ag--a---aat--tc-tc--a--tag----ctc----ttt-t-g---
tg--tttt--g-taa-t--tt--ta-----a-t-aa----aa-t---acca--a---t-g
---t-t-a----ga--a-----aga-a--a-t-at---acac-ata-c-t-t--aa--ga
aaag-tc-agggta-------tt-a-------t-a-ga----t--a-t--gtg-tgt--t
-tt-att-tcc-----------aa-aa-at-t----ta---tg-caa--ttgcaaa----
----------------aatta------aa-aata------gtcaaaatgac----cgcct
ca---gcagttctag---------------------------------------------
------------------------------------------------------------
----
>piggyBac-N18_DR|196914
------------------------------------------------------------
------------------------------------------gg-aacca---ctag-a-
-aa-t--g-t-attt---------a---c--a-att---taaa---t--ag-c-c-----
t---agt-ggt---ca-tt-ga-gcc---cg---tt----t--ata---ta-a--g---t
ctgt------------accaaatagaat-------------------------t------
--aat-----a----t-t---t-a---c---t----t--tcaa-a---ac-------ttc
t-a-ttg----a--g-g-tt---c-t---a------------------------------
------------------------att-a-a-a-c-t--tt-----aa------------
------------------------------------------------------------
------------------------------------------------------------
------------------------------------------------------------
------------------------------------------------------------
------------------------------------------------------------
------------------------------------------------------------
------------------------------------------------------------
------------------------------------------------------------
------------------------------------------------------------
------------------------------------------------------------
------------------------------------------------------------
------------------------------------------------------------
------------------------------------------------------------
------------------------------------------------------------
------------------------------------------------------------
------------------------------------------------------------
------------------------------------------------------------
------------------------------------------------------------
----
>piggyBac-N18_DR|196915
------------------------------------------------------------
------------------------------------------------------------
------------------------------------------------------------
t---agc-agt---ca-tt-tt-gac---tg---c--t--c--aca---ca--------a
g----------------------------------------acgtc-a---tattgt-ca
------------------------------------------------------------
------------------------------------------------------------
--------------------------------------------------------tca-
--t-ta-c--c-c--t-a-a-aaatac-a------a---t---ctt---t-t--tg----
--ca--a-tata-gc--ct--at-aat-ag---tgcag----------------gagtta
c----------taa-----accgcc----cgaga--gtgca-----------cttcact-
tt-----------gt-ctgctgcttt----gt-g-agcaag-gc-------------tt-
-t-c-ttac------tgc---ag-tgacattgttg---------------ttt--t--g-
aa-----a----gacgc-a-tc-t---g---tcaagttc---tg---t----ttt-tg--
----tt--tatt--a-gaaag--at-at--g-t--tt-t-tct---------tggca-ga
a---a-gt-tgc-----------------------------ttggc-aac-a---gag--
-----gc-a--tgcata-t-t-c-aaagg----c-a-agg--ga--at-a--a-------
-atagat-gct--ga-g-a--tgaat-gcggt-cag-tttga-c---cacta---tcgc-
-cattcaagg-t-ac-aat-caat--at-ct--c--agaa--ctgtg--tgtt-t-t---
------------------------------------------------------------
------------------------------------------------------------
------------------------------------------------------------
------------------------------------------------------------
------------------------------------------------------------
------------------------------------------------------------
------------------------------------------------------------
----
>piggyBac-N18_DR|196916
------------------------------------------------------------
------------------------------------------------------------
------------------------------------------------------------
------------------------------------------------------------
------------------------------------------------------------
------------------------------------------------------------
------------------------------------------------------------
------------------------------------------------------------
------------------------------------------------------------
------------------------------------------------------------
------------------------------------------------------------
------------------------------------------------------------
----------------------------tatgt---------------------------
-----------------------------------------------------tt-tt--
----gc--tatc--a-gaaag--tg-gt--g-t--tt-t-tgtta---------gca-gg
c---a-ca-ttc-----------------------------taggt-tac-a---gagac
-a--taa-a--a----a-t-t-c-aaatg----c-a-a----ga-gaa-t--aag--t--
agcaggc-act--aa-a-a--tgcat-gtggt-caa-tttaa-c---tgcta--------
------------------------------------------------------------
------------------------------------------------------------
------------------------------------------------------------
------------------------------------------------------------
------------------------------------------------------------
------------------------------------------------------------
------------------------------------------------------------
------------------------------------------------------------
----
>piggyBac-N18_DR|196917
------------------------------------------------------------
------------------------------------------------------------
------------------------------------------------------------
------------------------------------------------------------
------------------------------------------------------------
------------------------------------------------------------
------------------------------------------------------------
------------------------------------------------------------
------------------------------------------------------------
------------------------------------------------------------
------------------------------------------------------------
------------------------------------------------------------
------------------------------------------------------------
------------------------------------------------------------
------------------------------------------------------------
---------------------------------------------------c---aatgt
-a--gaa-t--g----a-c-t-c-aactt----t--------------------------
--------------------------------------------------ta---tga--
------------------------------------------------------------
-----att--g-ta-------------ataa-t-aata-aaa-t---aaca--a---t-g
---a-t-g----ga--a-----aga-a--a-t-ag---acac-gca-t-t-t--ag--ga
aaag-tc-agtg--------------------a-a-g-t---t--a-t--atg-ggt--t
-tt-att-tta-----------gc-aa-aa-t----ga---tt-caa--ttacaaaatgt
--------------------------aaa-a------atggtcaaaatga----ccagct
ct---gtagttctaatg-------------------------------------------
------------------------------------------------------------
----
>piggyBac-N18_DR|196918
------------------------------------------------------------
------------------------------------------------------------
------------------------------------------------------------
------------------------------------------------------------
------------------------------------------------------------
------------------------------------------------------------
------------------------------------------------------------
------------------------------------------------------------
------------------------------------------------------------
------------------------------------------------------------
------------------------------------------------------------
------------------------------------------------------------
------------------------------------------------------------
------------------------------------------------------------
-----tc-------t-gtgttttgtaat--g-t--tt-c---ataa--------------
------------------------------------------------aa-t---aatgc
-------------------------------------tg---ga-ata-a--a-t--t--
a-----------------------------------------------------------
------------------------------------------------------------
------------------------------------------------------------
-------------------------------g-gc---acac-a---t-t-t--aactga
aaag-tc-agggta-------ct-g-------c-g-g-----t--a-t--acg-agt--t
-tt-agt-tcaac-agtt----tttac-at-t---gca-aatttaaa-------------
---------------------------aag---------ggtcaaaatg----tctgcct
tt---gtgtttt------------------------------------------------
------------------------------------------------------------
----
>piggyBac-N18_DR|196919
------------------------------------------------------------
------------------------------------------------------------
------------------------------------------------------------
------------------------------------------------------------
------------------------------------------------------------
------------------------------------------------------------
------------------------------------------------------------
------------------------------------------------------------
------------------------------------------------------------
-----------------ct--gt-agt-tg---tgga----------------caaatta
ct----------agac--cacccac----agaggt-gcaaag------------------
------------------acaaagca----ggag-agca----------------aggt-
tt-t-tca------ccac---a------------gtt-------------tttttt-tg-
aa-----a----gacat-g-tt-taaag---ttg----------------tgttt-tt--
----gc--tatc--a-aaaag--tt-at--g-t--tt-t-tgtta---------tta-ga
a---t-gt-tgc-----------------------------taagc-aac-a---gaagc
-a--cct-a--t----g-t-c----aagg----c-a-ca---gg-aaa-a--a-g--t--
aaaggac-gct--ga-a----tgcat-gtggt-aaa-t----------------------
---ttcaagg-t-gg--a---aat--ac-tc--a--gaa----ctc----ttt-t-g---
tg--ttgc--g-cag-a--tt--ga-----a-t-aa----aa-t---aaca--a---t-g
---t-t-a----ga--a-----tga-a--a-a-at---acac-aca-t-t-t--ag--ga
aaag-tc-aatgta-------tt-cttc-----------------a-t--atg-aat--t
-tt-att-ttta-----------a-aa-ag-ttg-tta---aa-ata--ataatga----
----------------atctatt----aa-aatgacgtttgtcacatcaattt--tgtat
tc---aaagctctaataagatttta-----------------------------------
-----------------------------------aaacaaactttgaatgtcttcatat
tt--
>piggyBac-N18_DR|196920
------------------------------------------------------------
----------------------------------------------acaa---ccat-a-
-at-t--g-t-a-aa---------t---c--t-tct---agaa---t--gg-c-c-a---
c---agc-agt---cg-ct-ct-gat---ca---ttta--t----a---ta-a--g---a
caa-atctatca---ttataatg-------------------tatc-a---tgt------
--tat-----a----a-t---t-tt--c---a----t--ttca-a---ac-------ttc
t---ttg----a--g-a-tt---t-t---a-g--aa-t---t---a-ag----c-t----
t-t--t-a-a-t-gta-t-gt-t-aac-a-t-a-t-t--tt-----at--ga-a-gtca-
--t-tt-c--c-c--t-t-a-aaata----------------------------------
------------------------------------------------------------
------------------------------------------------------------
------------------------------------------------------------
------------------------------------------------------------
------------------------------------------------------------
------------------------------------------------------------
------------------------------------------------------------
------------------------------------------------------------
------------------------------------------------------------
------------------------------------------------------------
------------------------------------------------------------
------------------------------------------------------------
------------------------------------------------------------
------------------------------------------------------------
------------------------------------------------------------
------------------------------------------------------------
------------------------------------------------------------
----
>piggyBac-N18_DR|196921
------------------------------------------------------------
------------------------------------------------------------
------------------------------------------------------------
--------------------------------------------ta---------g----
-----------------------------------------------a---tttgtg---
--ggt----------t-t---t---------a---tt--tcaaca-aggt----------
-------------------a---t-t-----------g---c---a-ag------t----
tat--taa-a-t--ta-t-aa---a---a---a-t-t-------------taaaagtca-
-----a------------------------------------------------------
------------------------------------------------------------
------------------------------------------------------------
------------------------------------------------------------
------------------------------------------------------------
------------------------------------------------------------
------------------------------------------------------------
------------------------------------------------------------
------------------------------------------------------------
----------------a-a---------tgac-cac-ctctg-------------tagtt
---ct--agg-t---tca-----t--atttc--a----------------tgt-t-a---
tg--ttc------ca-t--tc-------------aa----agct-----------tct-a
---t-t------ga------------g--a-t-aa----t---a-a--------------
------------------------------------------------------------
------------------------------------------------------------
------------------------------------------------------------
------------------------------------------------------------
------------------------------------------------------------
----
>piggyBac-N18_DR|196922
-----------caaaggcatgcatgtacaaagccat------------------------
--------------aggaaaag----------------tactgg-aaatt---caag-g-
-aa-g--a-a-a-ta---------a---t--a-ata---aaaa---a--aa-t-t-a---
t----gt-tta---aa-tt-tt-aat---gattacatg--a--atag---a-a--g---c
caggttaatgtattttactata-------------------ttaaa-tgtatct------
--gat-----a----t-t---taa---c---a----t--taaa-a---gc-------ttc
t-a-ttg----a--a-g-tt---t-t---c-g--aa-t---g---a-ag----c-t----
t-t--t-a-a-t-gtc-t-gt-t-gtc-a-t-a-a-t--tt-----ct--ga-a-gtca-
--t-ta-c--t-c--t-a-a-aag------------------------------------
------------------t--at-aa------tcgtgta--------------tgagtta
t----------tagac--tgccc-------------------------------------
-----------------------atg----agta-agagag-----------g---ggt-
tt-t-aatcg---at-------g-taaaaatgct---------------gttt--t--g-
aa-----a----------------------------------------------------
------------------------------------t-a-tgttt---------taa-gt
a---a-------------------------------------------------------
------------------------------------------------------------
------------------------------------------------------------
--------------------------------------------------agt-t-t---
tg--gttt--t------------------------------------------------g
---c-t-a----tc--a-----aaa-a--a-t-g---tttt-------------------
------------------------------------------------------------
------------------------------------------------------------
------------------------------------------------------------
------------------------------------------------------------
------------------------------------------------------------
----
>piggyBac-N18_DR|196923
------------------------------------------------------------
------------------------------------------------------------
------------------------------------------------------------
------------------------------------------------------------
------------------------------------------------------------
------------------------------------------------------------
------------------------------------------------------------
------------------------------------------------------------
------------------------------------------------------------
------------------------------------------------------------
------------------------------------------------------------
------------------------------------------------------------
------------------------------------------------------------
--------------------------------------------at-g----ttt-tt--
-----c--tatc--a-gatgg--tt-at--g-t--tt-t-tgt---------tgaca-ga
a---a-gt-tta-----------------------------taggc-aac-a---gtggc
-a--tgc-a--a----t-t-t-c-attgg----c-a-at---gg-aaa-at-g-t--g--
aatgtat-gcc--aa-a-a--tgcat-gtggt-taa-tttga-c---tgtta---tggt-
-cat-------t-aa--a---aaa--ac-tc--a--gaa----ctc----ttt-t-g---
ca--tttt--g-taa-c--tt--tt-----a-t-ac----aa-t----------------
----------------------------------a---acaa-tta-t-c-a--aa--ca
caat-tt-gaatta-------gg-a-------t-a-g----tt--a-a--ata-ggt--t
-tt-gtt-tta-----------at-ga-ag-t----at---tt-aca--ttataaag---
----------------att----gtattg-agattt-tagaaataatct----tggaata
c-----ctgtcacattt-----------------aagtcattacctctaggaat------
------------------------------------------------------------
----
>piggyBac-N18_DR|196924
------------------------------------------------------------
------------------------------------------------------------
------------------------------------------------------------
------------------------------------------------------------
------------------------------------------------------------
------------------------------------------------------------
------------------------------------------------------------
------------------------------------------------------------
------------------------------------------------------------
------------------------------------------------------------
------------------------------------------------------------
------------------------------------------------------------
------------------------------------------------------------
------------------------------------------------------------
------------------------------------------------------------
------------------------------------------------------------
------------------------------------------------------------
agtagat-act--ga-a-a--tgtgt-gcagt-caa-tttga-c---tgtta---tggg-
-cattcaagg-t-ag--a---aat--ac-tt--a----------------tat-t-g---
tg--ttgt--a-taa-t--at--gt-----atg-aa----gt-t---aatc--attat-g
---c-t-a----tc--a-----gaa-a--g-t-ttttagcat-aaa-t-tct--ag--gc
aaca-ga--------------------------------------a-t--gca-tat--t
-ta-a-------------------------------------------------------
------------------------------------------------------------
------------------------------------------------------------
------------------------------------------------------------
----
>piggyBac-N18_DR|196925
------------------------------------------------------------
------------------------------------------------------------
------------------------------------------------------------
------------------------------------------------------------
------------------------------------------------------------
------------------------------------------------------------
------------------------------------------------------------
------------------------------------------------------------
------------------------------------------------------------
---------------------------------------------------------ttt
----------tttcac--cacat-------------------------------------
------------------------------------------------------------
------------------------gaaaaatctt----------aaaaagctt--a-aa-
aa-----a-----acat-g-tc-tgaag---taaagttg---------------------
--------------------------------t--tt-t-tgcta---------tta-ga
a---a-gt-tgc-----------------------------ccggc-aac-a---gtatc
-a--tgc-aaat----g-t-a-c-aaaaaagggg-t-gg---gg-ggg-a--a-g--t--
aacagac-gct--ga-a-a--tatat-gcagt-caa-tttga-c---cgtta---tggc-
-catttaaag-c-ag--g---aat--------------a----ctc----ttt-t-g---
tg--tttt--g-taa-t--tt--ta-----a-c-aa----aa-t---atca--a---t-g
---t-t-a----ca--a-----tga-a--gtt-at---acac-ac--------tag--ta
aaag-tt-aaggta----------------------------------------------
------------------------------------------------------------
------------------------------------------------------------
------------------------------------------------------------
------------------------------------------------------------
----
>piggyBac-N18_DR|196926
------------------------------------------------------------
------------------------------------------------------------
------------------------------------------------------------
------------------------------------------------------------
------------------------------------------------------------
---------------------------------------tcaa-a---ac-------ttc
t-a-tt----ga--g-a-ta---t-t---a-a--aa-g---t---a-ac----t-t----
t-g--a-----t-att-t-tg-t-att-t-t-a-c-c--------------------ca-
--t-ca-c--c-c--t-a-a-aaatata-------a---t--cttt---t-t--------
g----------------------------g---taca-----------gt---tgggcta
c----------tagaa--cgcccac----aaatgt-ccacag-----------ctcact-
------------------------------------------------------------
-t-t-tattt------ca---ct-tgaatatgcagt---------------tt--t--c-
aa-----c----gacat-a-tc-tgtag---tcaagt------ttt-g----ttt-tt--
----gc--caac--a-acaaa-----at--a-a--tc-t-tgt---------tagcg-gg
a---a-gt-tgt-----------------------------taggc-aac-a---gaggc
-a--tac-a--t----a-t-t-t-aacat----c-a-ct---gg-cat-ttca-g--t--
agcagac-act--aa-a-a--tacat-gcagt-cat-gttga-c---tgcta---ttgt-
-aattaaagg-t-ag--a---aat--ac-g------tag----ctt----gtt-t-g---
tg--tttt--a-taa-t--tt--ta-----a-t-aa----aa-t---aaca--a---t-g
---t-t-a----aa--a-----aaa-t--a-t-at---acac-ata-t-t-t--ag--ga
aaac-tc-agggag-------ct-a-------t-c-g----tc--a-t--gtg-gat--t
-tt-att-tca-----------aa-ta-ag-t----ta---tt-gaa--ttgcaaaa---
----------------a---------------------------aatta----aaaa---
------------------------------------------------------------
------------------------------------------------------------
----
>piggyBac-N18_DR|196927
------------------------------------------------------------
------------------------------------------------------------
------------------------------------------------------------
------------------------------------------------------------
------------------------------------------------------------
------------------------------------------------------------
------------------------------------------------------------
------------------------------------------------------------
------------------------------------------------------------
------------------------------------------------------------
------------------------------------------------------------
------------------------------------------------------------
------------------------------------------------------------
---------------------------------------------tt-----tttg----
-------cta--tga-gaaag--tt-at--g-t--tt-t-tgtta---------gta-g-
a---a-gt-tgc-----------------------------taggc-aac-a---gaaga
-a--caa-a--t----g-t-t-c-aat----ggc-a-cg---ga-aaa-a--c-t-----
------------------------------gt-cta-tttta-c---tgtta---tggc-
-caatcaagg-t-ag--a---aac--ac-tt--a--gga----cta----ttt-t-g---
tg--tttt--g-tca-t--tt--ta-----a-a-a-----aa-t---aata--a---t-g
---a-t-a----ta--a-----tat-a--a-t-at---aaac-gct-a-t-t-ca-----
--tg-tc-agggta-------ct-t-------t-a-g-t---t--a-t--atg-ggt--t
-ta-a---tta---------------a-ag-t----ta---tt-a---------------
--------attattattattat---ttta-aata------gtcaaaatga----ttgcct
ct---gtagttgtagt--------------------------------------------
------------------------------------------------------------
----
>piggyBac-N18_DR|196928
------------------------------------------------------------
---------------------------------------------a------------a-
---------t----------------------------------------g---------
-----------------tt--t--------------------------------------
-------------------------------------------gtc-a------------
-tcat-----a----t-t---t-a-------a--------tga-a---gt----------
c-a-ttg-------g-------cc-t---aaa--aaat-------acaa------ta---
t-t--------t--tcgttatacaaccta-taa--at--tt-----gt-----a-gtcag
gct--a-c-------t-aga----------------------cctc---t----------
cgta--a------gt--ct-----g---cg------------------------------
----------------------------------------------------cctcact-
------------------------------------------------------------
---t--------------------tga-----tt---------------------t----
----------------t------t-------ta-------------------ctt-tc--
----ac------------aag-----------t--tt-t-tgttat--------gca---
------gtct-------------------------------t----gaa--a---ga---
---------ctt----a-tct--ga--------c-a---------aaa-a----gt-t--
------------------a---------t-gt-----tt--------t-------tg---
---ct-a----tcag--a---aat------------------------------t-a---
tg---ttta---t---t--tt---------------------------gca-ga---t-g
---t-t------gagca---------a--ag--at---gcatga-a-t-t-t--------
aaag-tc-aggg------------a---------a---------aa--------------
----att---------------------ag------------------------------
------------------------------------------caagaca-----------
-----gtg----------------------------------------------------
------------------------------------------------------------
----
>piggyBac-N18_DR|196929
------------------------------------------------------------
--------------------------------------cactgg-aacta---ccag-a-
-at-t--c-t-g---------------------att---aaaa---t--ga-c-c-a---
g---aat-gac---ca-ta-ga-gtt---ta---t--t----------------------
------------------------------------------------------------
----c-----a----t-t---t-a---c---a----t--tcaa-a---tc-------ctc
t-a-ttg----a--g-a-tt---t-t---a-c--aa-t---t---a-g----gt-t----
t-t--g-a-a-t-gtc-t-ga-tatta-t-c-a-t-t--ta-----tt--at-a-ggtc-
--g-t-------------------tac-c------c---t---ttt---c-t--tg----
--ta--a-tata-gc--ta--at-aat-tg---tata----------------gcagtta
c----------tatac--atcccta----aaaggt-gaata-----------ctttact-
tt-----------gt-ccagcaagca----gaag-aacaaa-gt-------------tt-
tg-t-ttat------ttc---ag-tgaaaatgttg-------------------------
aa-----a----gacat-g-tc-taaag---taaagtt----------------------
------------------------------a-t--at-t-ttt--------gctat----
------------------------------------------------------------
------------------------------------------------------------
------------------------------------------------------------
------------------------------------------------------------
------------------------------------------------------------
------------------------------------------------------------
------------------------------------------------------------
------------------------------------------------------------
------------------------------------------------------------
------------------------------------------------------------
------------------------------------------------------------
----
>piggyBac-N18_DR|196930
------------------------------------------------------------
------------------------------------------------------------
------------------------------------------------------------
-----gc-agt---ca-tt-ct-gac---ta---ttca--t--atg---acta-------
----------------aatagatt-------------tttttgttg-t---tgt------
--cgt-----a----t-t---t-a---c---a----t--ttaa-a---tc-------ttt
a-t-ttg----a--g-a-tt---t-t---a-g--aa---------a-at----c-t----
t-t--t-t-a-t----------t-------c-a-t-t--tt-----atg--a-a-gtca-
--t-ta-g--c-c--t-a-g-aaatata-------t---t--gtt----t-t--g-----
--ta--a-tatt-gc--ct--ac-aat-tg---cgta----------------taagtta
tt-----agacctcac--tc----------------------------------------
-tgt---c---------taataagcg----ggag-agcagtt------------------
-------------------------------tttttt-------------actgaaaag-
aa-----a----gaaat-g-tc-tgaaa---taca--------------ttgatt-tc--
----gg--tatc--a-gaaag--tt-at--g-t--ta-t-tgttt---------gca-ga
c---a-tt-ttc------------------------------------------------
-------------------------tagg----cta-ta---ca-gga-aaag-t-----
------a-gat--ga-c-a--ttgat-gcggt-caa-tttga-c---catta---tggt-
-cattcaaga-t-tg--a---------------a--aca----ctc----tcg-t-g---
tt--tttg--a-a---t--tt--ta-----a-t-aa----aa-t-----ga--c---t-g
---t-t-c----ta--a-----tga-a--t-t-at---acac-aca-t-t-t--at--gt
aaag-tc-agagta-------tt-g-------t-a-------------------------
-----------g-----------c-ta-aa-t----tg---ct-----------aa----
----------------attaa------aa-agtg------gtcatattgact----acct
ctg----agttccagt--------------------------------------------
------------------------------------------------------------
----
>piggyBac-N18_DR|196931
------------------------------------------------------------
------------------------------------------------------------
------------------------------------------------------------
------------------------------------------------------------
------------------------------------------------------------
------------------------------------------------------------
-----------------------------a----a--t---t---a-ag----c-t----
c-t--g-a-a-t-gtc-t-gt-t-atc-a-t-a-t-t--tt-----at--ta-a-ataa-
--t-ta-c--t--------agaaatacaa----------t--cttt---t----------
ggta--a-tata-g---ct--at--aattgaggt--------------------------
--------tactagac--cacccac----aaatgt-tcatac-----------ctccctg
tt---------------tgtcaagcg----ggaa--------------------------
------------------------tgaaattgtt---------------attt--c----
ta-------------------------------cagt------tat-g----tct-tt--
----gt--t------------------------------------a--------gca-ga
g---a-gt-tgc-----------------------------taggc-ga-ga---gaggc
-a--tgc-a--t----a-t-t-c-aaagag-----a-ca---ggaaaa-a--a-g--t--
agcgtat-gtg--ga-a-a---gtat-ac-gt-taa-tttga-c----------------
-----------t------------------------------------------------
------------------------------------------------------------
---------------------------------------c-------t-t----gg--ta
----gtt--------------ct-----------a-g-----------------------
------------------------------------------------------------
------------------------------------------------------------
------------------------------------------------------------
------------------------------------------------------------
----
>piggyBac-N18_DR|196932
------------------------------------------------------------
--------------------------------------cactgg-aacta---ccag-a-
-at-t--c-t-a-ta---------a---c--a-act---agaa---t--ta-c-t-a---
t---agc-act---ca-tt-ct-ga---ccg---ttcc--c--atg---t----------
-------------------------------------------aag-a---tgt------
--cat-----a----t-t------------------------------------------
------------------------------------------------------------
------------------------------------------------------------
------------------------------------------------------------
------------------------------------------------------------
---------------------------------------------------------tt-
ttca---gttg-------tacaagta----gaag-agcaac---------------gtt-
tt-t-tcatg------gc---at-taaaaatgttt---------------gaa--g--c-
aa-----a----cttat-g-at-tttgc---gatcagaa---agtt-g----ttt-tt--
----gt--tagc--a-agaa----------------------------------------
------gt-tgc-----------------------------aaggc-aac-a---gagac
-a--cac-a--t----a-t-t-c-aaagt----c-a-gg---gg-gga-a--a-g--t--
agcagac-aca--ga-a-a--tgcac-ta-----aa-tttgg-t---aaata--------
------aaca-t-ag--a---aat--ac-tc--a--tag----cttt----tt-t-g---
tg--tttc--c-gaa-t--tt--ta-----------------------------------
------------------------------------------------------------
------------------------------------------------------------
------------------------------------------------------------
------------------------------------------------------------
------------------------------------------------------------
------------------------------------------------------------
----
>piggyBac-N18_DR|196933
------------------------------------ttttgtatttttaaacagaa----
--------------------------------------cgagaa-tgtta---gaat-a-
-aa-t--t-a-a-gc---------a---ca-t-aac---gaaa---a--gg-c-a-ggt-
c---tac-aat---ta-ct-gt-ggc---at---tta-----------------------
---------------------------------------ttttaac-acagtac------
--tac-----a----t-a---a-a---c---t----t--taaa-a---ac-------att
a-a-aaa----t--g-a-ctgcat-t---a-t--ag-t---g---a-ag----c-t----
t-t--g-a-a-t-gtc-c-gt-c-atc-a-t-a-t------------------t-tcca-
--g-ta-t--t-t--t-a-g-aactactc--atgta---t--tgttgtct-t--------
tgta--c-tgtg-ct--ct--ac-aga-at---g--------------------------
------------------------------------------------------------
------------------------------------------------------------
-------------------------------t-----------------------c----
-------a----------------------------------------------------
------------------------------------------------------------
------------------------------------------------------------
------------------------------------------------------------
--------------------------------ttat-ttcat-a-----------tt---
---ta--ta------------------------------------------tt-ca----
---tccac--ta-ag-gtttt-aga-----a-t-aa----ag------------------
------------------------------------------------------------
------------------------------------------------------------
------------------------------------------------------------
------------------------------------------------------------
------------------------------------------------------------
------------------------------------------------------------
----
>piggyBac-N18_DR|196934
------------------------------------------------------------
--------------------------------------cgctgg-aaata---ctag-a-
-ac-t--c-t-a-ga---------a---c--t-act---a----------g-c-c-a---
t---cgc-agt---ta-tt-ct-gac---ca---ctca--t----a---ta-a--g---a
taaattttgttcaaatgaatttt-------------------tgtc-a---cat------
--cac-----a----t-t---t-a---c---a----t--acaa-a---ga-------ttc
t-a-ttg----a--g-a-tt---t-t---a-g--aa-t---t---a-ag----c-t----
t-t--a-a-a-t-gtc-t-gt-c-atc-a-t-a-t-t--tt-----at--ga-a-gtag-
--t-ta-c-cc-c--c-c-a-aaaatat-------a---t--ctt----t-t--ttt---
--------ttct-gc--cc--cc-aaa-tt---tttaga---------------------
----------tcacac--tttgtct----aa-----------------------------
-------------ca-agcaggagag----caaa-gtaaaa---------------att-
-a-a-aaaaa------aa---at-t------------------------tttt--t--g-
at-----a----gacat-g-tc-tggag---taaatt------tat-g----ttt-tt--
----cc--tctc--a-caaaa--ac-at--g-t--tt-t-tgt-----------------
---------------------------------------------t-aac-a---gaaac
-a--caa-a--t----a-t-t-t-aaagg----c-a-ca---gg-aaaaa--a-a--a--
aactgtt-g------------------aatgt-tag-tttga-c---cgtta---tggc-
-cattcaagg-t-ag-ca----ac--ag-tc--a--gaa---------------------
------------------------------------------------------------
------------------------------------------------------------
------------------------------------------------------------
------------------------------------------------------------
------------------------------------------------------------
------------------------------------------------------------
------------------------------------------------------------
----
>piggyBac-N18_DR|196935
------------------------------------------------------------
------------------------------------------------------------
----------------------------------ct---agaa---t--ga-c-c-a---
c---agt-ggt---ca-ct-ct-agc---tg-----------------------------
---------------------aaa----aa-----gattttttgcc-a---tgt------
--caa-----a----t-t---t-a---c---a----t--tcaa-a---ac-------ttc
t-a-ttg----a-------------------g--at-t---t---a-ag----c-t----
t-t--g-a-a-t-gtc-t-gt-t-gtc-a-t-a-t-t--tt-----at--ga-a-gtca-
--t-ta-c--c-a--t-a-a-aaa------------------------------------
------------------------------------------------------------
------------------------------------------------------------
------------------------------------------------------------
------------------------------------------------------------
------------------------------------------------------------
----------------tacaa--tc-ctt-------------------------------
------------------------------------------------------------
------------------------------------------------------------
------------------------------------------------------------
------------------------------------------------------------
------------------------------------------------------------
------------------------------------------------------------
------------------------------------------------------------
------------------------------------------------------------
------------------------------------------------------------
------------------------------------------------------------
------------------------------------------------------------
----
>piggyBac-N18_DR|196936
aatgttacaaggaaatacacatttgaggggggaaaaataccaaatttaaaaacggccaac
atgactgcctt----------------tggttcttgtgcactgg-aacta---ctag-a-
-------------------------------t-att--tacaa---c--tt-t-t-a---
t---aat-ggt---ca-ta-gt-ggt---ca---ttct-aa--ata---ta-g--g---c
ctgt------------acagaattaa-------------atttgtc-a---cct------
--cat-----t----t-t---t-g---c---a----t--tcga-a---ga-------ttg
a-g-ttt----a--g-a-tt---g-t---a-g--g-----------------------ca
t-t--g-a-a-t-gtc-c-gt-t-gtc-a-t-a-t-t--tt-----ag--aa-a-gaca-
--t-ta-c--t-c--t-t-a-aaa------------------------------------
------------------------------------------------------------
------------------------------------------------------------
------------------------------------------------------------
------------------------------------------------------------
------------------------------------------------------------
------------------------------------------------------------
------------------------------------------------------------
------------------------------------------------------------
------------------------------------------------------------
------------------------------------------------------------
------------------------------------------------------------
------------------------------------------------------------
------------------------------------------------------------
------------------------------------------------------------
------------------------------------------------------------
------------------------------------------------------------
------------------------------------------------------------
----
>piggyBac-N18_DR|196937
------------------------------------------------------------
------------------------------------------------------------
-----------------------------------t---agaa---t--tg-c-c-a---
t---gtc-agt---ca-tt-ct-gac---tg---ttcc--c--ata---ag-a--g---a
c---------------atcata-------------------ttgtc-a---ctt------
--cat-----a----t-t---t-a---c---a----t--tcaa-a---gg-------ttc
t-a-ttg----a--g-a-ta---t-t---a-c---a-t---t---a-ag----c-t----
t-t--g-a-a-t-gtc-t-gt-a-ccc-a-t-a-t-t--ta-----at--ga-a-gtca-
--t-ta-c--c-g--t-a-a-aaata----c--a-a---t--a-t----t-t--tt----
ggta--a-taca-gc--ct--at-aaa-tg---tgt-----------agt---taggc--
t--------actagac--tgcctgt----gaaggt-ccaggg-----------ctcact-
ttca---ttttcact-ttcacaagca----ggga-ag-----------------------
-----------------c---aa-ttaataagctgt---------------tt--t--g-
aa-----a----gacat-a-ta-taaag---taaaga------tat-g----ttt-tt--
----gc--aatc--a-gaaat--tt-at--g-t--tt-a-tgtta---------gca-gg
a---a-gt-tgc-----------------------------taggt-aaa-g---at-gc
-a--ttc-a--c----a-t-t-c-aaagt----a-a-ct---gg-gaa-a--a-g-----
------------------------ta-gcaga-cac-taaaa-t---gcttg---tgat-
-cattttgac-a-gctgg---tat--aa-ag--a--tagaaatagc----tct-t-g---
tg--gttt--g-taa-t--tt--aa-----a-t-aa----aa-t---aaca--a---t-g
---t-t-c----aa--a-----aaa-a--a-a-aa---atac-aca-t-t-t--ta--ga
aaat-tc-agggta-------at-t-------t-a-aaa---t--t-t--gtg-ggt--t
-tt-att-tta-----------a--------------a---ca-aag--ctattaa----
----------------ataaa------aa-aat------ggtcaaaatgac----agcct
ct---gta----------------------------------------------------
------------------------------------------------------------
----
>piggyBac-N18_DR|196938
------------------------------------------------------------
--------------------------------------cactgg-gacta---ccaa-a-
-at-t--c-t-a-ta---------t---ctgt-act---agaa---t--gg-t-t-a---
t---ctc-agt---ca-tt-ct-gcc---ca---ttc------ata---aa-a--g---a
ctgt------------accaaat-----------agaatctttctc-a---tgc------
--cat-----a----t-c---t-a---c---a----t--tcaa-a---gc-------ttc
t-a-ttg----a--g-a-tt---t-c---a-g--aa-g---g---a-at----c-t----
t-t--g-a-a-t-gcc-t-gt-c-gtc-a-t-g-c-a--a-------------t-gtca-
--t-ta-c--c-------------------------------------------------
------------------------------------------------------------
------------------------------------------------------------
------------------------------------------------------------
------------------------------------------------------------
------------------------------------------------------------
------------------------------------------------------------
------------------------------------------------------------
------------------------------------------------------------
------------------------------------------------------------
------------------------------------------------------------
------------------------------c-t-aa----agtt---a---------t-g
---a-tt---------------------------t----tgctgt-------------ag
aaag-t--------------------------------------------------t---
----gtt-ttggt--------tag-ca-ga--------------atg--ttgc-------
------------------------------------------------------------
------------------------------------------------------------
------------------------------------------------------------
----
>piggyBac-N18_DR|196939
------------------------------------------------------------
------------------------------------------------------------
------------------------------------------------------------
---------------------taggc----------------aacag-----ac-g----
----------------------------------------------ga------------
--cgc-----a----t-------a------------t--tcaa-a------------gcc
--a-------ca--gga------------a-a--aggt-------agggt-tgc------
t----g-a-aga-g---t-gt---gtc-agt---t-t-------------aa----ccg-
--c-ta---------t-g-g-----------------------------a----------
--c---att--------c------aa----------------------------------
------------------------------------------------------------
--------------g------------------g--------------------------
------------------------tgg---------------------------------
aa-------------a--------------------------------------------
------------------------------------------------------------
------------------------------------------------------------
------------------------------------------------------------
------------------------------------------------------------
------------------------------------------------------------
------------------------------------------------------------
------------------------------------------------------------
------------------------------------------------------------
------------------------------------------------------------
------------------------------------------------------------
------------------------------------------------------------
------------------------------------------------------------
----
>piggyBac-N18_DR|196940
------------------------------------------------------------
------------------------------------------------------------
------------------------------------------------------------
------------------------------------------------------------
------------------------------------------------------------
------------------------------------------------------------
------------------------------------------------------------
------------------------------------------------------------
------------------------------------------------------------
------------------------------------------------------------
------------------------------------------------------------
at-------------------------------g--------------------------
tt-t-t---------------------------------------------tt--t--g-
aa-----a----gacat-g-tt-tgagg---taaac------atta-g----ttt-tt--
----gc--tgtc--a-agg-----------t-t--tt-t-agtga---------gca-ga
a---a-gt-ttc-----------------------------taggt-at-----------
------------------------------------------------------------
------------------------------------------------------------
------------------------------------------------------------
------------------------------------------------------------
----------------------------------------ac-ata-t-t-t--ag--ga
aaaagtc-agggta-------ct-aaag----t--------------tatatg-g-----
--t-ttg-ttaacaa-------------ag-t----tg---at-aaa--ttacaact---
-----------------ttta--t------------------caacatg----actgcct
tg---gtagttgtagtg-------------------------------------------
------------------------------------------------------------
----
>piggyBac-N18_DR|196941
------------------------------------------------------------
------------------------------------------------------------
------------------------------------------------------------
------------------------------------------------------------
------------------------------------------------------------
------------------------------------------------------------
------------------------------------------------------------
------------------------------------------------------------
------------------------------------------------------------
------------------------------------------------------------
------------------------------------------------------------
------------------------------------------------------------
------------------------------------------------------------
------------------------------------------------------------
--------caac--a-g--------------------------t----------------
---------------------------------------------------------ggc
-a--cgc-a--t----a-t-t-t-aaagt----c-a-tg---ga-aaa-a--a-a--t--
aacagac-act--ga-a-a--tgcat-gtagt-cat-ttcga-t---caata---tggt-
-aattctagg-t-gg--a---aat--ga-tc--a--gaa----ct-----ttt-t-g---
tg--tttt--g-taa-t--tt--aa-----a-c-aa----aa-t---atca--a---t-g
---t-c-a----aa--g-----gga-a--a-a-at---acac-ata-t-t-t--at--ga
aaag-tc-agtgaa-------tt-a-------t-a-g----at--a-t--gtg-tgttat
-tt-tttattt-----------at-ta-ag-t----ta---tt-aaa--ttgcaaaa---
----------------a---------aaa-aaaagt-caaaacaac-------cctctct
gt---atagttctagtg-------------------------------------------
------------------------------------------------------------
----
>piggyBac-N18_DR|196942
------------------------------------------------------------
------------------------------------------------------------
------------------------------------------------------------
------------------------------------------------------------
------------------------------------------------------------
------------------------------------------------------------
------------------------------------------------------------
------------------------------------------------------------
------------------------------------------------------------
------------------------------------------------------------
------------------------------------------------------------
------------------------------------------------------------
------------------------------------------------------------
--------------------tc-tgaaa---taaagtta----tg---------------
-------ttg--cta-taaca--aa-gt--t-t--ta-t-ttcta---------ata-gc
a---a-gt-tgc-----------------------------taggc-aac-a---aaggc
-a--tgc-a--t----a-a-t-a-aaaaa----t-a-ca---aa-aat-a--a-g--t--
aatggat-ggt--ga-a-t--tgt-----ggt-caa-tttga-c---tatta---tgac-
-ta-ttaaag-t-ag--a---aat--ac-tt--c--gat----tttt----tt-c-t---
tt--tttt--g-caa-t--tt--ta-----a-t-ac----aa-t---gcaa--t---t-a
---t-t-t----ta--a-----ata-a-----------aaaa-gtt-c-c-c--tg--ta
aaaa-tc-agaata-------ct-a-------t-a-a-t---t--a-t--ttg-tga--g
-at-att-tta-----------ac-aa-at-g----ta---tt-agg--taacacaataa
--------------------------aaa-tg----------------------------
------------------------------------------------------------
------------------------------------------------------------
----
>piggyBac-N18_DR|196943
------------------------------------------------------------
------------------------------------------------------------
------------------------------------------------------------
------------------------------------------------------------
--------------ttgtcacac-------------------cttt-a---cac------
--ac---------------------------g----t--ttca-a---ag-------ttc
t-a-tta----a--a-g-tt---t-t---t-g--aa-t---t---a-ag----c-t----
t-t--g-a-a-t-gtc-t-at-t-gtc-a-t-a-c-c--tg-----at--aa-a-atca-
--t-tc-c--c-c--t-a-a-aa-------------------------------------
------------------------------------------------------------
----------atagac--cgcccct----gaatgt-gtatac-----------ctcac--
----------attgt-tc-gcaagca----tgat-ag-----------------------
-------aaa------ga---aa-aaaaaatttt----------------ttt--t--a-
aa-----a----ggcat-g-tc-tgaag---taaagt------tat-g----ttt-tt--
----g-------------------------------------------------------
------------------------------------------------------------
------------------------------------------------------------
------------------------------------------------------------
------------------------------------------------------------
------------------------------------------------------------
------------------------------------------------------------
------------------------------------------------------------
------------------------------------------------------------
------------------------------------------------------------
------------------------------------------------------------
------------------------------------------------------------
----
>piggyBac-N18_DR|196944
------------------------------------------------------------
------------------------------------------------------------
------------------------------------------------------------
------------------------------------------------------------
------------------------------------------------------------
------------------------------------------------------------
------------------------------------------------------------
------------------------------------------------------------
------------------------------------------------------------
------------------------------------------------------------
------------------------------------------------------------
------------------------------------------------------------
------------------------------------------------------------
------------------------------------------------------------
------------------------------------------------------------
------------------------------------------------------------
------------------------------------------------------------
------------------------------------------------gtta---tggc-
-caatcacag-t-aa--a---aat--ac-tc--a--gaa----ctc----ttt-t-g---
tg--attt---------------------------a----ta-a---aata--a---t-g
---t-t-a----ga--a-----tga-a--att-at---acaa-aca-t-t-t--ag--ga
caga-tt-agg--g-------ct-a-------t-a-g-a---t--a-t--atg-act--t
-tt-att-tta-------------------------------------------------
-----------------attt-----aaa-aatg------gtcaaaatga----ctgcca
ct---gtagtatagtg--------------------------------------------
------------------------------------------------------------
----
>piggyBac-N18_DR|196945
------------------------------------------------------------
------------------------------------------------------------
------------------------------------------------------------
------------------------------------------------------------
------------------------------------------------------------
------------------------------------------------------------
------------------------------------------------------------
------------------------------------------------------------
------------------------------------------------------------
------------------------------------------------------------
------------------------------------------------------------
------------------------------------------------------------
------------------------------------------------------------
------------------------------------------------------------
------------------------------------------------------------
------------------------------------------------------------
------------------------------------------------------------
------------------------------------------------------------
--attcaagc-t-ag--a---aat--ac-cc--a--gaa----c-c----ctt-t-g---
tg--tttt--g-taa-t--tt--tc-----a-t-ga----aa-t---aaca--a---t-g
---t-c-a----ca--------aag-a--a-a-ta---aaca-ctc-t-a-t--gt--ag
aaa---------------------------------------------------------
--------------------------a-ta-t----ca---gg-gta--ttata------
------------------------------------------------------------
------------------------------------------------------------
------------------------------------------------------------
----
>piggyBac-N18_DR|196946
------------------------------------------------------------
-----------tagaaagaaatatgc-agttattaaattacaca-aacaa---ccag-a-
-atgt--a-t-a-ta---------a---a--c-act---agaa---t--gg-c-a-a---
t---agt-agt---ga-tt-ct-gac---ca---c---------------a-a--g---a
cg---tc------------ctat-------------------tgtc-a---cat------
--aat-----t----t-t---t-g---c---a----t--tcaa-a---gc-------ttt
t-a-ttg----t--a-a--------------------t---t---a-ag----a-c----
t-t--g-a-a-tgttc-a-at-t-ttc-a-t-a-t-t--tt-----at--at-a-gtca-
--c-ta-c--a-c--t-c-a-aaataca-------a------------------------
------------------------------------------------------------
------------------------------------------------------------
------------------------------------------------------------
------------------------------------------------------------
------------------------------------------------------------
------------------------------------------------------------
---------------------------------------------c-aat-g---ga---
-----ac---------a-a-t-c-agaat----t-a-ca---tt-ata-t--a-a-----
acaatag-aat--ga-c-c--acagt-ggtga-tgc-tg--a-c---cattc---tcat-
--------------------------at-tc--t--caa----gat----tgt-c-a---
cg--t----tt-cta-t--tg--ag-----a-t-ac----ta-gaa-----------a-c
---t-t-g----tc--a-----tat-gtgc-t-gt---catt-acg-c-t-c--aa--aa
ta----------------------------------------------------------
------------------------------------------------------------
------------------------------------------------------------
------------------------------------------------------------
------------------------------------------------------------
----
>piggyBac-N18_DR|196947
------------------------------------------------------------
------------------------------------------------------------
------------------------------------------------------------
------------------------------------------------------------
------------------------------------------------------------
------------------------------------------------------------
------------------------------------------------------------
------------------------------------------------------------
------------------------------------------------------------
------------------------------------------------------------
------------------------------------------------------------
------------------------------------------------------------
---------------------ac-taaatac----------------gttttt--t-tg-
aa-----a----gacat-g-tc-tgaag---taaagtta----tg--------ttgttta
atcag------------aaag--tt-at--g-t--tt-t-tgcta---------gca-ta
a---a-at-tgc-----------------------------taggc-tac-a---gtggc
-a--tgc-a--t----a-t-t-c-aaagg----c-a-ct---ag-aac-a--a-g--t--
agcagat-gct--ga-a-a--cgtat-acgta-caa-tttga-t---catta---tgat-
-aaattcagt-t-aa--a---aat--at-ta--a--gaa----ctgt----tt-t-g---
ta--cttt--g-caa----tt--t------a-a-aa----aa-a---agaa--a---t-g
---c-t-a----ga--a-----c------a-t-atatacaa--aaa-t-t-c--ag--ga
acag-tc-atagta-------ct-a-------t-a-g-t---a--a-t--atg-ggt--t
-ta-att-taa-----------gc-aa-ag-t----ta---tt-taa--ttataaaat--
------------------------------------------------ga----ctgcct
ct---gtagttctagt--------------------------------------------
------------------------------------------------------------
----
>piggyBac-N18_DR|196948
------------------------------------------------------------
------------------------------------------------------------
------------------------------------------------------------
------------------------------------------------------------
------------------------------------------------------------
------------------------------------------------------------
----------------------------------ag-t---t---a-at----a-c----
c-c--t-a-a-a-at-------t-aca-a-t-g-t-t--tt-----g-------------
---------------------------a-------a---t--gta----g-c--tt----
---------------------at-aaa-cg---tgta----------------aaagtta
t----------tagag--tattccc----gaaaac-ccaaac-----------ctcact-
ttgt------------ccagcatgca----ggag-ag------------------gaat-
gt-t-tta------ctgc---ag-tgaaaatgtactt--------------tt-----g-
aa-----a----gacat-g-tc-tgaag---ttatgt------tgt-t----ttt-tt--
----cc--aatc--a-gaaag--tt-at--g-t--tt-t-catta---------gca-g-
a---t-gt-tgc-----------------------------taggt-aac-a---gaggc
-a--tgc-a--t----a-t-t-c-aaagg----c-a-ca---ag-aat-a--a-g--t--
aacggat-gct--ga-a-a--tacac-ttaga-caa-tttga-c---catta---tggc-
-cattcaatg-t-gg--a---gat--ac-tc--a--gaa----ctc----gtt-t-a---
cg--tttt--g-taa-t--tt--ta-----a-t-aa----aa-t---aaca--a---c-g
---t-c-a----ga--a-----tgg-a--a-t-at---acat-aca-t-t-t--aa--ga
acag-tc-tcatta-------ta-------------------------------------
-----tt-ttaa-----------c-aa-gg-g----ta---tt-aaa--ttacaca----
----------------gttaa------aa-tata------gtcaaaatgact----gcct
tt---gtagttc------------------------------------------------
------------------------------------------------------------
----
>piggyBac-N18_DR|196949
------------------------------------------------------------
------------------------------------------------------------
---------------------------------act---agaa---t--gg-c-c-a---
a---agt-ggt---ca-tt-ct-gac---tg---tt----c--ata---ta-a--g---a
-----------------------------------------------------t------
--cat-----a----t-t---g-a---c---a----t--tcaa-a---gc-------tta
t-a-ttg----t--a-t-tt---t-t---a-g--ag-g---t---a-ag----c-t----
t-t--g-a-a-t-gtt-t-gt-t-tta-t-t-t-t-t--tg-----ct--------taa-
--t-tt-t--a-a--t-a-g-acattaccccaaact---t--tttt---t-t--------
cgta--a-tata-gc--ct--gc-aat-gc---t--------------------------
------------------------------------------------------------
------------------------------------------------------------
-------------------------------g-----------------------t----
-------t----------------------------------------------------
----------------------------------------tg------------------
----a-gt-tac-----------------------------tggtc---t-gcc------
--------------------cccaa----------a------ag-------------t--
-----gc---------g----tacct-------cac-ttcat-c-----------tg---
---gc--aag------ta---aga--aag--------aaa---------tgtt-taacag
tgaagttt--ga-aa-tgcat-atc-----t-g-aa----gtga---g-----------g
---t--------------------------------------------------------
------------------------------------------------------------
------------------------------------------------------------
------------------------------------------------------------
------------------------------------------------------------
------------------------------------------------------------
----
>piggyBac-N18_DR|196950
------------------------------------------------------------
------------------------------------------------------------
------------------------------------------------------------
-----------------tt-----------------------------------------
------------------------------------------------------------
---------------t-t---t-----------------ttaa-----------------
--------------g-a-tt---t-c---a-g--aa-t---t---a-ag----c-t----
t---ag-a-a-t-------gt-c-atc-a-tca-t-t--------cat--aa-a-gtca-
--t-ta-c--t---at-aaa-aaatact-----aaa-------------t-t--ttt---
agta--a-tata-gc--ct--at-----ta--ttgtgaa--------------tgggtta
c----------tagac--cacccat----gaaggt-gtatat------------------
--ta---cttt--gt-ccagccagtg----ggag-ggcaaa--------------gtttg
tt-t-ttaaa-----------ag-tatatatattgt---------------tt--t----
aa-----a----aacat-g-tc-tgaaa-----aaat--------t-g----ttt-tt--
----gc--tacc--a-gaaag--tt-------tc-tt-t---tta---------------
---------t--------------------------------aagc-----a---ga---
-a--------------agt-----a--------c-a-ct---gg-aaa-a--a-g--t--
agca-ac-gct--ga-a-g--tgtat-gcatt-caa-tttaa-c---cgcta---tag--
acattcaatg-t-at--g---agt--ac-tc--a----------------ttt-t-g---
ta-atttt-ag-taa-c--tt-ata-----a-ttaag---aact--taaca------ccg
---t-t-a---taa--------tga-a--a-t-ac---atac-aca-t-t---gag--gt
gaaa-tc-agggta-------ct-g-----------gg----tg-a-t--ata-aa----
----------------------aa-aa-aa-t---------tt-aaa--ttacaaaa---
------------------------tttaacaatgg-------taaaata----------t
cta--gtagtttt-----------------------------------------------
------------------------------------------------------------
----
>piggyBac-N18_DR|196951
------------------------------------------------------------
------------------------------------------------------------
------------------------------------------------------------
------------------------------------------------------------
------------------------------------------------------------
------------------------------------------------------------
------------------------------------------------------------
------------------------------------------------------------
------------------------------------------------------------
------------------------------------------------------------
------------------------------------------------------------
------------------------------------------------------------
------------------------------------------------------------
------------------------------------------------------------
------------------------------------------------------------
------------------------------------------------------------
------------------------aaagt----c-a-tg---ag-aaa-a--a-g--t--
atcaaac-att-tta-t-a--tatat-tgtag-ctatataga-c---tatta---tagt-
-tgctcaaaa-a-at--a-aaaat--ac-tt--a--gaa----ctca-------------
-----ttt--g-tgt-t--tt--tta----a-t-ga----at-c---aaca--g---t-g
---t-t-a----ga--c-----tga-a--a-c-at---acag-aca-t-t-t--ag--ga
aaag-tc-agggtt-------ct-a-------t-a-g-t---t--a-t--atccgtt--t
-tt-ctt-tta-----------ac-aa-at-t----ta---tt-aaa--tt---------
------------------------------------------------------------
------------------------------------------------------------
------------------------------------------------------------
----
>piggyBac-N18_DR|196952
------------------------------------------------------------
------------------------------------------------------------
-------------------------------t-act---agaa---t--gg-a-c-a---
t---agt-ggt---ca-tt-----------------------------------------
----------------------------------------------ttgaccat------
-tcat-----t----taa---------------------ttga-----gc---tgaatgt
----ttgtc--a-cg-g-c----t-tg--a-g--at-t---tt-ta-ag----c-t----
t-t--g-a-g-t-gtc-t-tt-c-gtc-a-t-a-t-t--tta------------------
---------------------------------------t-------gaa-ta-------
--tagtaatgtg-------------------------ta--------------ctagtta
t----------taggcc--------------atca-------------------------
cc----------------------------aaa--g------------------------
------------------------------------------------------------
------------gccat-t-c-ttaata---taaaatgt----tcttaaaaggtt-tt--
----gc--tgtc--a-gaaag--tt-at--g---ttt-t-tgtta---------tct-g-
a---a-gt-tac-----------------------------taggc-aac-c---gaggc
-a--tac-a--t----a-t-t-c-aaaag----c-a-ca---gg-aaa-a----g--t--
agcagat-gca--aa-a-------at-gtggt-caa-tttta-c---catt----tggc-
-cattcaaaa-c-ag--a---aat--ac-tc--acaa-------------ctc-t-----
tg--tctt--a-tgt-c--gc--ac-----a-t-ta----ag-gct--------------
--------------------------a--a-t-at---agttt-----------------
-----------------------------------------------t--atg-gat--t
-tt-gtt-ttaacca-------------ac-c----ta---tt-aaa--ttgcaaaat--
---------------gtaaaa------aac--------agatcaaaatg----tctacat
ct---gtagttgtattg-------------------------------------------
------------------------------------------------------------
----
>piggyBac-N18_DR|196953
------------------------------------------------------------
------------------------------------------------------------
------------------------------------------------------------
------------------------------------------------------------
------------------------------------------------------------
------------------------------------------------------------
------------------------------------------------------------
------------------------------------------------------------
------------------------------------------------------------
------------------------------------------------------------
------------------------------------------------------------
------------------------------------------------------------
------------------------------------------------------------
------------------------------------------------------------
------------------------------------------------------------
------------------------------------------------------------
------------------------------------------------------------
------------------------------------------------------------
-agttata-------------------------------------tg---ggt-t-t---
ta--tttt--a-agg-t--tt--aa-----a-t-aa----aagt---aaaaaca---a-g
---c-a-g----ga--g-----agc-a--a-t-gt---ttat-tcatt-t-t--tt--ga
aagt-tt-aataga-------tt-a-------t-a-gt----t--g-t--ggt------t
-tt-gct-ata-----------ac-aa-ag-t----ta---tt-tgtggacatgaaaagt
ataaatgcatgagatcaatt---actcca-aact------gtttttgata----caattt
ca---aggtatttaatt-------------------------------------------
---------------atgcacacgtttagaa--aaagtcagggtactacag---------
----
>piggyBac-N18_DR|196954
------------------------------------------------------------
------------------------------------------------------------
---------------------------------act---agaa---t--ga-c-c-a---
c---tgc-agc---ca-tt-ct-gac---ca---ctca--c--ata---ag-a-------
-----------------tcatatt-------------------ttt-a---cgt------
--cat-----a----a-t---t-a---t---a----c--tcaa-a---gt-------ttt
t-c-ttg----g--g-a-tta--t-t---g-a--ga-c---t---g-tt----a-t----
t-ct-g-t-c-t-gtc-a-gt-c-tgtaa-a-a-t-t--tt-----aa--ta-a-ttca-
--t-ta-a--c-c--t-a-a-aaatatt-------a---t--ct-----t-t--tt----
tgta--a-ttta-gc--ct--at-aat-ta---tgca-----------------------
-------------------------------------------------------tgag-
ttac------------tagaccaatt----gcta-aaca---------------tatat-
tc----------------------------------------------------------
-------------aaat-g-ca-cagga---ataagt------ag---------------
----------------------------------------tgaag---------aaa-aa
a---a-gt-agc-----------------------------tgaac--------------
------------------------------------------------------------
---------------------tttct-gtggt-caa-tttaa-c---cttga---tggc-
-aattcaagg-t-ag--c---aat--aa-tc--a--gaa----ctc----ttt-t-g---
tg--tttt--g-taa-a--gt--ta---------------ag-a---aata--a---t-a
---t-t-a----aa--t-----taa--------------------a-t-a-t--aa--ga
aaag-ac-agtgta-------ct-a---gatat-atta----t-------------t--t
-tt-att-ttg------------a-aa-ag-a----ta---tt-aca--ttaca------
----------------------------a---------aagtcaaaatgactg----ctt
ca---gtagttctag---------------------------------------------
------------------------------------------------------------
----
>piggyBac-N18_DR|196955
------------------------------------------------------------
------------------------------------------------------------
------------------------------------------------------------
------------------------------------------------------------
------------------------------------------------------------
------------------------------------------------------------
------------------------------------------------------------
------------------------------------------------------------
------------------------------------------------------------
------------------------------------------------------------
------------------------------------------------------------
------------------------------------------------------------
------------------------------------------------------------
------------------------------------------------------------
------------------------------------------------------------
------------------------------------------------------------
------------------------------------------------------------
------------------------------------------------------------
------------------------------------------------------------
------------------------------------------------------------
-----------------------------------------c-gca-t-g-t--tt--ga
aaag-tc-gcggtt-------ct-a-------g-a-g-t---t--a-t--atg-gtt--t
-tt-att-tca-----------gt-aa-ag-t----ta---tt-aga--ctgcaattatt
ct---------------------------------------tcagaatggc--cctacct
tg---gtagatctagtg-------------------------------------------
------------------------------------------------------------
----
>piggyBac-N18_DR|196956
------------------------------------------------------------
------------------------------------------------------------
------------------------------------------------------------
------------------------------------------------------------
------------------------------------------------------------
------------------------------------------------------------
------------------------------------------------------------
------------------------------------------------------------
------------------------------------------------------------
------------------------------------------------------------
------------------------------------------------------------
------------------------------------------------------------
------------------------------------------------------------
------------------------------------------------------------
------------------------------------------------------------
------------------------------------------------------------
------------------------------------------------------------
------------------------------------------------------------
------------------------------------------------------------
-----------------------------------------------agca--a---t-g
---t-c-a----ga--t-----tga-a--a-t-gt---acaa-aca-t-t-t--ag--ga
aaag-tc-aagata-------ct-a-------t-a-gt----t--a-t--att-g-t--t
-tg-ttt-tta-----------ac-aa-ag-a----tt---tt-aat--tgacaaa----
----------------ataaa------aa-aaatg-----gt----ctggc----tgcct
ct---aaagttctagtg-------------------------------------------
------------------------------------------------------------
----
>piggyBac-N18_DR|196957
------------------------------------------------------------
----------------------------------------ctgg-aacga---tccg-a-
-at-t--c-t-a-ta---------a---c--t-acc---tgaa---t--gg-c-c-a---
t---agc-agt---ta-tt-ct-gat---gg---ttca--t--ata------a--g----
----------------actgtatc------aagtttaa-ttttgtc-a---tgt------
--cat-----a----t-t---t-a---c---a----t--tcaa-a---gc-------ttc
t-a-ttg----a--a-a-tt---t-a---a-g--aa-t---c---a-ag----t-t----
t-t--g-a-a-t-gcc-t-g--a-atc-a-t-a-t-t--t-----cat------------
------------------------------------------------------------
------------------------------------------------------------
------------------------------------------------------------
------------------------------------------------------------
------------------------------------------------------------
------------------------------------------------------------
------------------------------------------------------------
------------------------------------------------------------
------------------------------------------------------------
------------------------------------------------------------
------------------------------------------------------------
------------------------------------------------------------
------------------------------------------------------------
------------------------------------------------------------
------------------------------------------------------------
------------------------------------------------------------
------------------------------------------------------------
------------------------------------------------------------
----
>piggyBac-N18_DR|196958
------------------------------------------------------------
--------------------------------------cactgg-aacta---ctag-a-
-at-t--c-a-a-ta------------------------agaa---t--ta-c-c-a---
t---atc-ggt-------------------a---ttct--c--ata---ta-a--a---a
c---------------gtttta-------------------ttgtc-g---cat------
--cat-----a----t-t---t-a---c---a----t--tcaa-a---gc-------ttc
t-a-ctg------tg-g-ta---t-c---a-a--aa-t---t---a-ag----c-t----
t-t--g-a-a-t-gtc-t-gt-c---------g-t-t-----------------------
------------------------------------------------------tt----
------------------------------------------------------------
------------------------------------------------------------
------------------------------------------------------------
---t------------gc-------------------------------------c----
-------a-------ac-a------------gaaagt------tat-g----ttt-tt--
--------------------------at----ta--------------------gca-gg
a---a-gt-tgc-----------------------------taggc-aac-a---gaggc
-a--agc-a--t----a-t-t-t-aaagt----c-a-ca---ga-gaa-a--a-g--t--
atcagat-act--ga-a-a--tgtacagtggt-cat-tctga-c---tgctattatagct
tgattacagtat-at--a---act--aattc--a--aagattattac---ttc-t-g---
tg--tttg--g-tga-t--tc--ta-----a-t--a----aa-ac--atca--------g
---tttta----ga--a-----agc-a--a-t-ac---acac-ata-t-t-t--at--ga
aagg-tc---ggaa-------at-aat-----t-a------aa--a-t--atg-cgt--t
-tt-att-tta-----------ag-aa-ac-t----ca---tt-aaa--ctgcaaa----
----------------taata------aa-aacag-------ttaaaagac----ctcct
------------------------------------------------------------
------------------------------------------------------------
----
>piggyBac-N18_DR|196959
------------------------------------------------------------
------------------------------------------------------------
------------------------------------------------------------
------------------------------------------------------------
------------------------------------------------------------
------------------------------------------------------------
------------------------------------------------------------
------------------------------------------------------------
------------------------------------------------------------
------------------------------------------------------------
------------------------------------------------------------
------------------------------------------------------------
--------------------------aatatgctgt---------------tt--t--g-
ga-----a----gcctt-a-tc-tgaag---taaagt------tat-g----ttt-tt--
----gc--cagc---------------t--g-t--tt-t-tgtta---------gca-ag
a---a-gt-tgc-----------------------------tggac-aac-a---aag--
-a--cac-a--t----a-c-t-t-aaagc----c-a-cc---gg-gaa-a--a-g--t--
agcagac-act--ga---------------------------------------------
------------------------------------------------------------
------------------------------------------------------------
------------------------------------------------------------
------------------------------------------------------------
------------------------------------------------------------
------------------------------------------------------------
------------------------------------------------------------
------------------------------------------------------------
----
>piggyBac-N18_DR|196960
------------------------------------------------------------
------------------------------------------------------------
------------------------------------------------------------
------------------------------------------------------------
------------------------------------------------------------
------------------------------------------------------------
------------------------------------------------------------
------------------------------------------------------------
------------------------------------------------------------
------------------------------------------------------------
------------------------------------------------------------
------------------------------------------------------------
------------------------------------------------------------
------------------------------------------------------------
------------------------------------------------------------
------------------------------------------------------------
------------------------------------------------------------
-----ac-cct--aa-a-a--tgcat-gaggt-cat-tttga-ccac---ta---tact-
-aa-taaagg-a-ag--a---aat--at-ac--a--tag----ctc----ttt-t-g---
tg--tttt--g-taa-t--tt--ta-----a-----------------------------
------------------------------------------------------------
------------------------------------------------------------
-------------------------------------a----t-aaa--tgaaaaa----
----------------tgttc------aa-aatt---------------aa----cgcct
ct---gtagttct-----------------------------------------------
------------------------------------------------------------
----
>piggyBac-N18_DR|196961
------------------------------------------------------------
--------------------------------------cactgg-atcaa---ccag-a-
-at-c--c-t-a-ta-------------------ct---agaa---t--ta-t-c-a---
t---agt-ggt---ca-tt-ct-gac---ca---gtct--a--ata---ta-a--a---a
c---------------gtcata-------------------ttgtc-a---agt------
--cat-----t----t-t---t-a---c---a----t--tcaa-a---ac-------ttc
a-t-ctg----a--g-a-ta---t-t---a-a--aa-t---t---a-ag----a-t----
t-t--g-a-a-t-gtc-t-gtcc-atc-a-t-a-t-t--ta-----at--ta-a-gtaa-
--t-ct-c--c-c--t-a-a-aattt----t--t-at------------t-t--tt----
ggtt--g-caca-ga--ct--at-aat-gt---cag-----------tgt---ttcact-
------------------------------------------------------------
tgta---ttttcact-ttcacaagca----gagg-agta----------gg-----ct--
tt-t-ttgct------gc---ac-tgaatata---t---------------tt--t--g-
aa-----c----gacat-a-ta-cgagt---taaagt------tat-g----ttt-tt--
----aa--caac--a-gaaag--tt-at--g-t--tt-t-agtta---------gca-gg
-----------------------------------------taggc-aac-a---gaagc
-a--tgc-a--t----a-t-t-t-aaagt----c-a-cg---gg-aaa-a--a-gtat--
agcggacact---ga-a-a--tgcat-gcatt-cat-tttaa-c---tgct---------
------ttga-t-a--ga---aat--gc-tc--a--gaa----ttc----ttt-t-g---
ca--tttt--g-taa-c--tt--ta-----a-t-aa----aa-t---aata--a---t-g
---c-t-g----aa---------------g-t-ac---acac-ata-t-t-t--aa--ta
aaag-tc-tgggaa-------tt-a-------c-a-g-------------atg-tgt--t
-tc-att-tta-----------ac-aa-ag-t----ta---tt-aaa--ctgcaaa----
----------------aatta------aa-aac------agtcaaaatgac----tgcct
at---gtagttctagtg-------------------------------------------
------------------------------------------------------------
----
>piggyBac-N18_DR|196962
------------------------------------------------------------
------------------------------------------------------------
------------------------------------------------------------
------------------------------------------------------------
------------------------------------------------------------
------------------------------------------------------------
------------------------------------------------------------
------------------------------------------------------------
------------------------------------------------------------
------------------------------------------------------------
------------------------------------------------------------
------------------------------------------------------------
------------------------------------------------------------
------------------------------------------------------------
------------------------------------------------------------
------------------------------------------------------------
------------------------------------------------------------
----aactacc--ag-a----------a-------------------ta-ca--------
-----------t-aa--------c--ag-ac--a--------------------------
----ttct--gatca-t--tt-ata-----ttt-aa----ac-t---gcat-tt---ttg
---t-c-a---tta--g------------a-t--t---ttac-at----t-t-------g
aaac-tt--------------tt-aa------t-gaga----a--a-ta-----------
----------------------aa-aa--------------tt-gag-------------
------------------------------------------------------------
------------------------------------------------------------
------------------------------------------------------------
----
>piggyBac-N18_DR|196963
------------------------------------------------------------
------------------------------------------------------------
------------------------------------------------------------
------------------------------------------------------------
------------------------------------------------------------
------------------------------------------------------------
-----------------------t-t----------------------------------
------------------------------------------------------------
-------------------------------------------ttt---t-ttg------
--ta--a-tata-tc--tt--at-aac-ta---tac----------------aagtaatt
----------agacac--tgcccc----caaaagt---gtata---------tctcaat-
tt-----------gt-ctggcaagtg----ggag-agcgc--------------------
-------------------------------------------------agtt--t----
------------gacat-g-tc-agaa---------------------------------
------------tta-tgaag--tt-at--a-t--tt-t-tgctg---------tca-ga
--------------atgttgttttcattagca---------------gaa-c---gtttt
-t--aga-c--a----a-c-a-g-aacaa----t-a-ga---ca-gga-tgaa-a--c--
agatgat-gct--ga-a-a--t---------------------------gta---tgat-
-cattcaagc-t-gg--a---aat--ac-tc--t--gaa-----------------c---
tc--cttt--a-tg------------ttttg-g-aatt-aaa-a---aaaaata---t-g
---t-t-a----aa--a-----tta-a--a-t-at---aagc-cca-t-t-t--ag--aa
aaag-tg-aggt------------------------------------------------
-----ta-ttt-----------ga-ac-aa-t----ta---tt-aaa--ttacaaaatgt
--------------------------aaa-a------atggtcaaaatga----ctgcct
ta---gtactcgtagtg-------------------------------------------
------------------------------------------------------------
----
>piggyBac-N18_DR|196964
------------------------------------------------------------
------------------------------------------------------------
------------------------------------------------------------
------------------------------------------------------------
------------------------------------------------------------
------------------------------------------------------------
------------------------------------------------------------
------------------------------------------------------------
------------------------------------------------------------
------------------------------------------------------------
------------------------------------------------------------
------------------------------------------------------------
------------------------------------------------------------
------------------------------------------------------------
------------------------------------------------------------
------------------------------------------------------------
------------------------------------------------------------
------------------------------------------------------------
------aatg-t-ag--a---aat--ac-tc--a--taa----ctc--------------
----tttt--t-tta-t--tt--ta-----t-t-aa----aa-t---aaca--a---tag
---t-t-a----ga--a-----gga-a--g-t-gt---acac-ata-t-t-t--ag--ta
caag-tc-agggaa-------tt-t-------t-a-ga----t--g-t--gtg-tgt--t
-ct-ttt-tcag-----------c-aa-aa-t----tt---tt-aaa--ttgc-aaa---
----------------cagta------aa-aac------a----aaatggc----cgcct
------------------------------------------------------------
------------------------------------------------------------
----
>piggyBac-N18_DR|196965
------------------------------------------------------------
--------------------------------------cactgg-aacta---ccag-a-
-at-t--c-t-a-tg---------a---c--t-gct---agaa---t--gt-c-c-a---
a---agt-ggt---ca-tt-ct-gat---at---atctctc--ata---ta-a--g---t
c---------------attacatt-------------------gtc-a---ctt------
--cat-----a----t-t---t-a---c--------a--ttca-a---ag-------ctt
t-t-ttg----a--g-a-ta---t-t---a-a--aa-t---t---a-ag----t-t----
t-g----a-a-t-atc-t-gt-a-atc-a-t-a-t-t--tt-----at--aa-a-gtca-
--t-cc-c--c-c--c-a-a-aaatg----c--a-g---t--ctt----t----tt----
ggta--a-tgct-gc--tt--at-aaa-ta---tgtt-----------t----------a
a--------gttagac--cacaggc----aaagct-gcgcac-----------ctcact-
ttca---cttt--------acaacca----gtag-ag-c---------aagt------t-
tt-t-tcctc------gt---ca-ctga-attttgt---------------tt--t--g-
aa-----a----cgcat-a-tc-tgaag---taaagt------tgt-g----ttt-gt--
----gc--tatc--a-gaaag--tt-ct--g-t--tt-g-tgtta---------gca-gg
a---a-gt-tgc-----------------------------taggc-aac-c---gaggc
-a--ttc-a--t----a-a-t-c-aagct----c-a-ttttcag-caa-a--atg--t--
agcggac-act--ga-a-a--tgctt-tcagt-cat-tttga-gtgc----a---tggt-
-agtttaagg-t-tt--a---aat--a--at--g--cga----act----ctg-t-g---
tg--tttt--g-taa-t--ta--ta-----a-t-aa----aa-t---taca--a---t-g
---t-t-a----ga--a-----aga-a--a-t-gc---atat-aca-t-c-t--ag--ga
aaag-tt-agggta-------tt-a-------t-a-ga----t--a-t--gtg-ggt--t
-tt-att-tta-----------ac-aa-ag-t----ta---tt-aaa--ttgcaaa----
----------------attga------aa-aatgg-----tttaaaa-gac----tgc--
------------------------------------------------------------
------------------------------------------------------------
----
>piggyBac-N18_DR|196966
---------atttagct-------------ttga-----atgtctgtcatcatatttaat
taagt----------------------------cgtcaccctaa-aaata---caat-a-
-gt-a--a-t-a-ta---------g--------cct---acaa---a--tg-t-a-t---
a---gtt-aga---cc-at-ct-gc-----------------------------------
------------------------------------------------------------
------------------------------------------------------------
------------------------------------------------------------
------------------------------------------------------------
------------------------------------------------------------
------------------------gat-tg---tgcgtg---------------------
----------------------------------------------------gctcact-
ttga---ttttcact-ttctcaagca----tgag-cg-----------aag-----gct-
tt-t-tcatg------gc---ac-tgaatatgctgt---------------tt--t--g-
aa-----a----gacat-a-tc-tgaag---taaag--------------------tt--
----gc--caac--a-gaaag--ta-at--g-t--tt-t-tgata---------gca-tg
a---a-gt-cgc-----------------------------taggc-aac-a---gagtc
-a--tgc-a--t----a-c-t-t-aaaat----c-a-c----aa-gga-a--aag--t--
agcagac-act--ga-a-a--tacat-gcgct-cat-tttga-c---cgcta---tggt-
-agttctcgg-t-ag--a---aat--aa-tc--a--gaa----tt---------------
------------------------------------------------------------
------------------------------------------------------------
------------------------------------------------------------
------------------------------------------------------------
------------------------------------------------------------
------------------------------------------------------------
------------------------------------------------------------
----
>piggyBac-N18_DR|196967
------------------------------------------------------------
--------------------------------------cactgg-aacta---ccag-a-
-at-t--c-t-c-ta---------a---c--t-acc---atat---c-ttc-c-c-a---
t---a---------------------------------------ta------a--g----
--------------atgacatatt-------------------gtc-a---agt------
--cat-----g----t-t---t-a---c---a----t--ttaa-a---gc-------tt-
-----------a--g-a-ta---t-t---a-a--ga-t---t---a-ag----c-t----
t-g--g-a-a-t-gtc-t-gt-c-att-a-t-a-t-t--t-----aat--ta-a-gtta-
--t-ca-c--c-c--t-a-a-aagtatga----------t--cttt---t-c--------
ggta--a-taca-gc--ct--at-gaa-tg---tatagt--------------taggcta
-------acctttgac--cagccag----taatgt-cagttc-----------cttaat-
ttaa---ttttcact--tcacaagca----ggt-gagaagc--------------tttt-
-------aca------gc---gc-taaataaact---------------gttt-------
aa----ta----gacat-a-tg-tgaag---tacagt--------t-g----ttt-tt--
----gc--caa---a-aaaag--tt-at--g-t--tt-t-tgttat---------ca-gg
a---a-gt-tgc-----------------------------taggc-aac-a---gaaga
-a--ccc------------------aagta-----a-----tgt-tga------------
------------------------------------------------------------
------aaag-g-ag-ca---gac--ac--------------------------t-gaaa
tg--cctggg--tca-t--tt--tg-----acc-ga------------------------
-------------------------------t-atggta----gt--t-c-ta-gg--ta
gaaaatc-a---gac------ct-ttt-----t-t------gt--a----------t-tt
-ttaatt-ttaatac-------------ca-a----ta---aa-aaa-------------
------------------------------------------------------------
------------------------------------------------------------
------------------------------------------------------------
----
>piggyBac-N18_DR|196968
------------------------------------------------------------
------------------------------------------------------------
------------------------------------------------------------
------------------------------------------------------------
------------------------------------------------------------
------------------------------------------------------------
------------------------------------------------------------
--------------tt-t-ta-t-atg-g-g-a-c-------------------------
------------------------------------------------------------
------------------------------------------------------------
------------------------------------------------------------
------------------------------------------------------------
------------------------taaaaatgtggt---------------tt--t--g-
aa-----a----ggcaa-t-tc-tgaag---taaagt------tat-g----cct-tt--
----ct--------------------at--c-a--gt-t-t-------------gca-gg
a---a-gt-tgc-----------------------------taggc-atc-a---gagac
-a--cac-a--t----a-t-t-c-aaagc-------------------------------
----------------a-a--tccat-gctgt-cat-tttgt-c---cgcta---tgga-
-aattaaagg-t-ag--a---aat--ac-tc--a--tag----atc----ttt-t-g---
tg--tttt--g-taa-t--tt--ta-----t-a-ag----aa-a---acca--a---t-g
---c-t-a----ga--a-----ata-a--a-t-at---acac-ata-t-t-c--ag--ga
aaag-t-----------------------------------------t--gta-gat--g
-tt-ttt-tca--------------------t----tt---aa-cag--ttgataaa---
----------------t----------------------gactaaattt----aa-----
------------------------------------------------------------
------------------------------------------------------------
----
>piggyBac-N18_DR|196969
------------------------------------------------------------
------------------------------------------------------------
------------------------------------------------------------
------------------------------------------------------------
------------------------------------------------------------
------------------------------------------------------------
------------------------------------------------------------
------------------------------------------------------------
------------------------------------------------------------
------------------------------------------------------------
-----------------------------------------------gaatatgtcata-
t-----------------------------------------------------------
-------------------------------------------------------t-gt-
ta-----c----atcat-a-tt-ttata---aagt-------------------------
-----c-gct--taa-aaaaa--tt-at--c-t--tt-t-tggta---------ata-ta
g---c-tt-c-----------------------------------------a---gagac
-a--cgc-a--t----g-t-t-c-aaagt----c-a-tg---gggaa--a--a-g--t--
agcagac-tct--aa-a-a--tgt-----ggt-aat-tttgt-t---cacta---tggt-
-aattaaaga-t-ag--a---aat--ac-tc--a---ta----gatg---ttt-t-g---
tg--tttt----taa-t--tt--ta-----t-t-ag----aa-a---aaca--a---t-g
---t-t-a----ga--a-----ata-a--a-t-at---acac-ata-t-t-t--ag--ga
aaag----------------------------------t---------------------
------------------------------------------------------------
------------------------------------------------------------
------------------------------------------------------------
------------------------------------------------------------
----
>piggyBac-N18_DR|196970
------------------------------------------------------------
------------------------------------------------------------
------------------------------------------------------------
------------------------------------------------------------
------------------------------------------------------------
------------------------------------------------------------
------------------------------------------------------------
------------------------------------------------------------
------------------------------------------------------------
------------------------------------------------------------
------------------------------------------------------------
------------------------------------------------------------
----------------------------tatgctgt---------------tt--t-ca-
aa-----a----gacat-a-tc-tgaag---taaagt------cat-g----ttc-t---
----------------------------------------tgtta---------gca-gg
a---a-gt-tgc-----------------------------aaggc-aac-a---gaggc
-a--cgc-a--t----a-t-t-t-aaagt----c-a-tg---gg-caa-a--a-g--t--
agcagacaact--ga-a-a--cgcat-gtggt-caa-tttga-c---tgcta---tggt-
-agctct---------ga---agt--aa-cc--g--taa----ttc----att-t-g---
tg--tttt--g-cga-t--tt--ta-----a-t-aa----at-t---aaca--a---t-g
---t-t-a----ga--a-----gga-a--a-t-at---aca-------------------
------------------------------------------------------------
------------------------------------------------------------
------------------------------------------------------------
------------------------------------------------------------
------------------------------------------------------------
----
>piggyBac-N18_DR|196971
------------------------------------------------------------
--------------------------------------cactgg-aaata---ccag-a-
-ag-t--c-t-a-ct---------a---g--a-agt---ac-------------------
--------caa---tg-ca-gt-gac---ca---ttct--c--cta---ta-a--g---a
c---------------gtcatatt------aagacgtcgtattgtc-a---cat------
--cat-----a----t-t---t-a---c---a----t--tcaa-a---gc-------ttc
t-a-ttg----a--g-a-ta---t-t---a-t--aa-t---t---g-ag----c-t----
t-t--a-g-a-t-gtc-t-gt-c-gtc-a-t-a-t-t--tc-----at--ca-a-gtta-
--t-cc-c--t-c--t-g-a-aagtg----c--a-a---t--ctt----t-t--tt----
ggta--a-taca-gc--c----------ta---tag--------ttaggc----------
t--------gttag-----acctgt----gaatgt-ctgcgc-----------ctcact-
ttca--ttttttact-ttgactagca----ggag-agca----------gg-----ctt-
tt-t-ttgca------gc---gc-cgaatatgctgt---------------tt--a--g-
ga-----a----gacat-a-tc-tgaag---taaagt------gat-g-----tt-t---
---tgc--tatc--a-gaaag--tc-at--g-t--tt-a-tatta---------gcc-ga
a---a-gt-tgc-----------------------------gaggc-aaa-a---gtggc
-a--cgc-a--t----a-t-t-c-aatgt----c-a-ta---gg-gaa-a--a-g--t--
agcagacact---gc-a-a--tgcat-t-cgg-cat-tgtga-c---cgttt---tggt-
-atttaaaga-t-a--ga---aat--ac-tg---------tagctt----ttt-t-t---
tt--tttttgg-taa-t--tt--ta-----a-t-aa----aa-t---aaga--c---t-g
---t-t-a----tg--a-----aga-a--a-t-at---acac-ata-t-t-t--ga--ga
aaag-tc-aaagta-------tt-a-------t-a-ga----t--a-t--atg-tgt--t
-tt-att-tca--------------ag-ag-t----ta---tt-caa--ttgaaca----
------------------ttt------aa-aac------ggtcacaataac----cccct
tg---gcagatctagtg-------------------------------------------
------------------------------------------------------------
----
>piggyBac-N18_DR|271524
------------------------------------------------------------
------------------------------------------------------------
------------------------------------------------------------
---taat-agc---ca-ta-ct-gac----------tc-----atat--aagat-g-tca
t--------------------gtatt-----------------gtt-g---cgt------
--gat-----a----t-t---t-a---t---a----t--tcaa-a---gc-------ttc
t-g-ttg----a--g-a------t-ctt-a-g--aata-------a-aa----c-t----
c-t---------------------------------------------------------
------------------------------------------------------------
------------------------------------------------------------
------------------------------------------------------------
------------------------------------------------------------
------------------------------------------------------------
---------------------------g---tg---------------------------
------------------taa--------------tt-t---taat--------------
------------------------------------------------------------
------------------------------------------------------------
------------------------------------------------------------
------------------------------------------------------------
-----------------------------------------------aata--acgat-g
ttag-------------------gg----aa--at---acac-at--t-t----ag--ga
aaag--ctaaggta--------ttg-------t-a-ac-------aa-------------
------------------------------------------------------------
---------------------------------------------------------tat
gg---gt-----------------------------------------------------
------------------------------------------------------------
----
>piggyBac-N18_DR|271525
------------------------------------------------------------
------------------------------------------------------------
------------------------------------------------------------
------------------------------------------------------------
------------------------------------------------------------
------------------------------------------------------------
------------------------------------------------------------
------------------------------------------------------------
------------------------------------------------------------
------------------------------------------------------------
------------------------------------------------------------
------------------------------------------------------------
------------------------------------------------------------
------------------------------------------------------------
----------------gaagtcctttgt--g-t--tt-t---atta--------------
-------------------------------------------ttt-gaa-t---aaaat
-a--ata-a--t----g-t------------------ta---ga-aat-a--a-a--t--
a-----------------------------------------------------------
------------------------------------------------------------
------------------------------------------------------------
-------------------------------t-gc---acac-a---t-t-t--agg--a
caag-tc-agggta-------tt-t-------t-a-gg----t--a-t--gtg-ggt--t
-tt-att-ttaactcttt----atttt-aa-c---ata-agtcaaaa-------------
--gagcgcctcggtagttc-------ttaa---------gctttgaatg----tctgtcg
tc---atattctatgaagtcgttac-----aaaaatacagtttttttggtaataaataca
gcc--------aaatgtgtatgggttactagac---------------------------
----
>piggyBac-N18_DR|271526
------------------------------------------------------------
--------------------------------------cactgg-aacca---ccag-a-
-gt-t--a-c-t-tg---------a---a--t-t------tac---t--ga---------
---------------a-tt-ct-gac---ca---ttct--c--ata---ta-a--g---a
t---------------gtcata-------------------ttgct-a---ggt------
--cat-----a----c-t---t-a---c---t----t--taaa-a---gc-------ttc
t-a-tta----g--g-a-ta---t-t---a-g--aa-t---t---a-a------------
------------------------------------------------------------
------------------------------------------------------------
------------------------------------------------------------
------------------------------------------------------------
------------------------------------------------------------
------------------------------------------------------------
------------------------------------------------------------
------------------------------------------------------------
------------------------------------------------------------
------------------------------------------------------------
------------------------------------------------------------
------------------------------------------------------------
------------------------------------------------------------
------------------------------------------------------------
------------------------------------------------------------
------------------------------------------------------------
------------------------------------------------------------
------------------------------------------------------------
------------------------------------------------------------
----
>piggyBac-N18_DR|271527
------------------------------------------------------------
------------------------------------------------------------
------------------------------------------------------------
------t-ggt---tg-tt-caa-------------------------------------
------------------------------------------------------------
--ggt-----a----g-a---t-a---t---a----c--tcag-a---ag-------tct
tt----------------------------------------------------------
--------------tg-t-gt----tt---t-----------------------------
--------------------------------------------ca---tttga------
--ta--a-aata-ca--ct--at-ta----------------------------------
------------------------------------------------------------
-----------------aaagaaata----tcag-ggtatagtcag--------------
-------agtat---------ac-tagatatgcg--------------------------
-----------------------------------------------g----gtt-tt--
----at--ttta--a-caaag--t------------------------------------
------------------------------------------------------------
------------------------------------------------------------
----------------------------------aa-t-taaa------------tg---
---a-caaag-t-aa-----atac--at-tt--a--aaa---------------------
------------------------------------------------------------
------------------------------------------------------------
-agg-tc-a-------------------------a----------a----atg-------
----acc------------------aa---------------------------------
----------------------------------------------------------ct
ct---gtagttctagtg-------------------------------------------
------------------------------------------------------------
----
>piggyBac-N18_DR|271528
------------------------------------------------------------
--------------------------------------cactgg-aacta---tcag-a-
-at-t--c-t-a-gt---------a---c--t-act---agaa---t-------------
--------------ca-tt-ct-gac---tg---ttct--c--atc---ta-a-----aa
c---------------acca-------------------tattttc-a---tgt------
--cat-----a----t-t---t-t---c---a----c--tcaa-a--agc-------tac
t-a-ttg----a--g-a-ta---t-t---a-a--aa-t---t---a-ag----c-t----
t-t--g-a-a-t-gtc-t-gt-c-gtc-a-ta--t-t--ta-----ac--aa-a-gtca-
--t-aa-c--c-c--t-a-a-aaata----t--a-a---t--actt--------tt----
ggga--a-taca-gt--tt--at-aaa-at---tgttgt--------------taggcta
c----------tagat--ccctagc----aaaggt-ctc-tg----------cctcact-
ttca---ttttcact-ttcacaagca----gggc-ag---------------------t-
tt-t-ttgcg------gc---ac-tacatatgc------------------tt--t--c-
aa-----a----gacat-a-tc-tgaag---taaagt------tat-g-----tt-tt--
----gc--tagc--a-gaaag--tt-ag--g-t--tt-a-tgtta---------gca-gg
a---a-gt-tgc-----------------------------aaggc-aac-a---gagtc
-a--cac-a--t----a-t-t-c-aaagt----c-a-t----gg-aaa-a--agt--a--
-----gc-act--aa-a-a--tggat-gtggt-cat-tttga-c---cccta--------
-------ggg-t-ag--a---aat--ac-tt--a--tag----ctc----ttc-t-g---
tg--tatt----gca-t--tt--ta-----a-t-aa----aa-t---actaa-----g-g
---t-t-a----aa--a-----aga-a--a-t-at---atat-ata-t------------
------------------------------------------------------------
------------------------------------------------------------
------------------------------------------------------------
------------------------------------------------------------
------------------------------------------------------------
----
>piggyBac-N18_DR|271529
------------------------------------------------------------
---------------------------------------actgg-aacta---ccag-a-
-ac-t--g-t-a-aa---------a---t--t-aca---agaa---t--ta---------
----------t---ca-tt-ct-ga------ct----------------------g---a
t---------------gccata-------------------ttgtc-a---tgt------
--cat-----a----t-t---t-a---c---a----g--tcaa-a---gc-------ttc
a-----------------------------------------------------------
------------------------------------------------------------
------------------------------------------------------------
------------------------------------------------------------
------------------------------------------------------------
------------------------------------------------------------
------------------------------------------------------------
------------------------------------------------------------
------------------------------------------------------------
--------------------------------------agaaaagt-agc-a---gacac
-t----------------------------------------------------------
-------------aa-a-a--tgctt-gtggt-cat-tttg-------------------
--ataaaagg-t-aa--a---aat--ac-tc--at--acg---tag----ctc-------
----tttt--g-taa-t--gt--ta-----a-t-aa----aa-t---aaca--g---t-g
---t-t-a----ga--a-----aga-a--a-t-a---tacac-ata-t-t-tt--g--ga
aaag-tc-agggaa-------tt-a-------a-t-ga--tgt--g-t--ttt-ttt--t
-tt-ttt-tcaacaaa--------------gc----ta---tt-aaa--ttgcaaaa---
------------------------------------------------------------
------------------------------------------------------------
------------------------------------------------------------
----
>piggyBac-N18_DR|271530
------------------------------------------------------------
------------------------------------------------------------
------------------------------------------------------------
------------------------------------------------------------
------------------------------------------------------------
------------------------------------------------------------
------------------------------------------------------------
------------------------------------------------------------
------------------------------------------------------------
------------------------------------------------------------
------------------------------------------------------------
------------------------------------------------------------
------------------------------------------------------------
------------------------------------------------------------
------------------------------------------------------------
------------------------------------------------------------
------------------------------------------------------------
------------------------------------------------------------
------------------------------------------------------------
------------------------------------------------------------
------------------------a-a--a-t-at---acac-aca-t-t-t--ag--ga
aaag-tt-agggta-------ct-g-------t-a-gt----t--a-t--ata-ggt--t
-at-att-ttagc------------aa-ag-t----tt---tt-aaa--ttacgcat---
----------------ttttt------aa-aatga------tcaaaacggct----gcct
ca---gtagtattaatg-------------------------------------------
------------------------------------------------------------
----
>piggyBac-N18_DR|271531
------------------------------------------------------------
------------------------------------------------------------
------------------------------------------------------------
------------------------------------------------------------
------------------------------------------------------------
-----------------t---a-a---t---a----a--aaaa-a---------------
----------ac--a-a-tg---t-t---a-g--aa-a---g---a--------------
------------------------------------------------------------
----------c-a--t-t-t-agggaa----------agt--g-at---t-a--------
aatt--a-caaa-at--tt---t-aa------aaatggt--------------caaaat-
--------------ac--cgccggc----taagtt-tagcac-----------ctcact-
ttca---t---------tttca-----------------------------------ct-
tt-c-acaag---gt------ac-tgaaaatgtt---------------gttt--t--g-
ta-----a----gacat-g-tc-ttaagt---aaact------tat-g----ttt-tt--
----tc--tctc--a-gaaag--ta-at--g-t--tt-t-tgttg---------gca-gg
a---a-gt-tgcacat-----------------caacgtcacaagg-aaa-a---gacgc
-t----------------------------------------------------------
--------------g-a-a--tgcat-gtggt-cat-tttga------------------
--------------------------------------------------------g---
ag--cttt--g-ata-g--tt---------------------------------------
------------------------------------------------------------
------------------------------------------------------------
------------------------------------------------------------
------------------------------------------------------------
------------------------------------------------------------
------------------------------------------------------------
----
>piggyBac-N18_DR|271532
------------------------------------------------------------
--------------------------------------cactgg-aacta---ccag-a-
-ga-t--c-t-g-ga---------a---c--t-act---agaa---t--ga-c-c-a---
t---agt-ggt---ca-gt-ct-gac----------------------------------
----------------------------------------------------gt------
--tat-----a----t-t---t-a---c---a----t--tcaa-a---gc-------ttc
t-a-ttg----a--g-a-ta---t-t---a-a--gg-t---g---a-ag----c-g----
t-t--g-a-a-t-gtc-t-gt-t-gtg-a-t-a-t-t--tt-----at--ga-a-gtca-
--t-ta-a--a-c--t-a-a-aaaac----a--a--------------------------
------------------------------------------------------------
------------------------------------------------------------
------------------------------------------------------------
------------------------------------------------------------
------------------------------------------------------------
------------------------------------------------------------
------------------------------------------------------------
------------------------------------------------------------
------------------------------------------------------------
------------------------------------------------------------
------------------------------------------------------------
------------------------------------------------------------
------------------------------------------------------------
------------------------------------------------------------
------------------------------------------------------------
------------------------------------------------------------
------------------------------------------------------------
----
>piggyBac-N18_DR|271533
------------------------------------------------------------
------------------------------------------------------------
------------------------------------------------------------
------------------------------------------------------------
------------------------------------------------------------
------------------------------------------------------------
------------------------------------------------------------
-------a-a-t-gtc-t-gt-g-gtt-a-t-a---t--tt----tat--ga-a-gtac-
--t-ac-t--c-t--a-a-a-aactaca-------a---t--atgt---t-t--------
----------tt-gt--aa--at-gaa-tg---tgtacg--------agt----------
--------tgctagac--taccct----gaaag---------------------------
------------------------------------------------------------
------------------------tgcgtactttg---------------ttt--t--a-
ac-----a----gaggt-a-ct-catat---tgaa-------------------------
------------------------------------------------------------
------------------------------------------------------------
---------------------------------a-ggca---gt-aaa-a--a-g--t--
atcagac-act--ga-a-a--tgctt-gaaat-caa-tttga-t---cgtta---tgg--
ccattaaaga-t-ag--g---aat--ac-tc--a--gaa---------------------
------------------------------------------------------------
------------------------------------------------------------
------------------------------------------------------------
------------------------------------------------------------
------------------------------------------------------------
------------------------------------------------------------
------------------------------------------------------------
----
>piggyBac-N18_DR|271534
------------------------------------------------------------
------------------------------------------------------------
------------------------------------------------------------
------------------------------------------------------------
------------------------------------------------------------
------------------------------------------------------------
------------------------------------------------------------
------------------------------------------------------------
------------------------------------------------------------
------------------------------------------------------------
------------------------------------------------------------
------------------------------------------------------------
------------------------------------------------------------
-a-------------at-------gaaa---ga---------------------------
----ac------------ag--------------------tgtt------------a-ga
aggaa-gtatac------------------------------a----------------c
--------a--t----g-t-t-t-agt------------------aaa-a----g--a-c
ag--ata-att-----aaagatatgt-g-tgt-----tg----------------ta---
---tt------------------tctat-----a--aa----------------------
ag---tt-a----aa-t------tgc----a---aaaattaa-----aa-a------caa
---t------------------taa-a--a-tgac----tgc--t--t-c----------
------------------------------------------------------ggta--
gtt--gt---------------------ag-tg---------------------------
------------------------------------------------------------
------------------------------------------------------------
------------------------------------------------------------
----
>piggyBac-N18_DR|271535
------------------------------------------------------------
------------------------------------------------------------
------------------------------------------------------------
------------------------------------------------------------
------------------------------------------------------------
------------------------------------------------------------
------------------------------------------------------------
-------------------------------------------------------gtca-
--t-ca-c--t-c--t-a-a-aaatact-------a---t--ctt----t-t--ttg---
--ta--g-tata-gc--ct--at-aac-tg---tgtg----------------aaagtta
at----------a-at--cacccct----aaaggt-gcgcac-----------ttctct-
tttt---c---------caa----------------------------------------
-t-t-tta------tcac---ag-taaaaatgttgtt--------------tt-----g-
aa-----a----gacat-g-tc-tgaag---aaaagt------tat-c----ttt-tt--
----gt--tatc--a-gaaag--gt-at--g-t--gt-t-tgtta---------gca-ga
a---t-at-tgc-----------------------------taagc-aac-a---aagtc
-a--ttc-a-------a-t-a-c-acaga----g-a-ga---ag-tag-c----------
-----ac-act--ga-a-a--tacaa-gaggt-caa-tttga-c---cgtta---tagc-
-cattcaagg-t-ag--a---aat--ac-tt--a--gaa----ctc----ttt-t-g---
tg--tttt--g-tct-t--tt--ta-----a-c-aa----aa-t---agca--a---t-g
---t-a-a----ga--a-----tga-a------at---ttac-acg-t-t-t--ag--ga
aaag-ca-gg-----------gt-a-------t-t-at----t--a-t--atg-ggc--t
-tt-att-ttta---------aat-aa-ag-t----ta---tt-aaa--ttacata----
----------------ttttt------aa-aatg------gtcaaaatgact----gcct
cggtgattgtttttataaatctgtgaatatt--------ttgacacgtcatatttaca--
-----------ttccaagcttcttttgagattcatatttaagctttgaatgtcttcatat
ttat
>piggyBac-N18_DR|271536
------------------------------------------------------------
------------------------------------------------------------
------------------------------------------------------------
------------------------------------------------------------
------------------------------------------------------------
------------------------------------------------------------
----ttg----a--g-a------t-ttt-a-g--aatt-------a-gg----c-t----
t-t----t-c-t-------gt-c-ata-a-t-a-t-t--tt-------------------
------------------------------------------------------------
------------------------------------------------------------
------------------------------------------------------------
------------------------------------------------------------
------------------------------------------------------------
---------------------------a---ta---------------------------
------------------aat--------------tc-a---ttat--------------
------------------------------------------------------------
-----------t------c-t---t----------c-------------a----a--a--
t---a-----------c-a------------------tc------------------t--
---tt------t-t----------------------------------------------
------tt--a-cat----tt--ta-----gcctat----aa----ttgca--t--gc-a
agttat-a----gactgtc-tgtaa----ag--gt---gcac-ac--c-t----ct--ct
ttgt--ccggcaag--------tgg-------g-a-ga-------ac--------gt---
-tt--tt-gcaca------------ac-a-------------------------------
------------------------------------------------------------
------------------------------------------------------------
------------------------------------------------------------
----
>piggyBac-N18_DR|271537
------------------------------------------------------------
-----------------------------------------tgaaa--------tag---
cat-tg---t---ta-------------c----agt---aaaat-at---a-cac-a---
c-------aat---cag------gaa----------------aatgc-----ag-g----
-----------------------------------------------a---tactg----
-gtatg----aat--ttt---t-a---c-aaag---t--ttaaaa---gt-----agttt
taaatta----a--a-a------tgtc--a-a--aa-tga-t--ca---------t----
cgt----a-g-t--tc-tagt---gtc-act---t-tg-tc---------ca-a-g----
-------c---------aga-gagcaagg-------------tttt---t----------
--c-----t-ca-c---c---atggag---------------------------------
-----------------------------aaaagt-------------------------
---------------------------------g--------------------------
tt-t--------------------aga-----tg---------------------t---t
aa-----a----aaga--gatt-taaag---tgaag------ttat-g----ttt-tt--
----ga--catc--a-gaaag--tt-at--tat--tt---tgttc---------cca-gg
a---a-at-tgc-----------------------------taggc-aac-a---gaggc
----------------att-tgt-agagg----cca------gg-gaa-atga-g--t--
a-------------a-a-a--tgcat-g---t-caa-tttga-c---cgttt---tggt-
-tggtcaagg-t-ag------aat--gc-tc--a--aaa---------------------
aa--cttt----t---tg-tt-----------t----------t-------------t-g
---c-t-a-----------------------t-tt---t----a---t-t----a-----
aa----------------------------------------------------------
------------------------------------------------------------
------------------------------------------------------------
------------------------------------------------------------
------------------------------------------------------------
----
>piggyBac-N18_DR|271538
------------------------------------------------------------
------------------------------------------------------------
------------------------------------------------------------
------------------------------------------------------------
------------------------------------------------------------
------------------------------------------------------------
------------------------------------------------------------
------------------------------------------------------------
------------------------------------------------------------
------------------------------------------------------------
------------------------------------------------------------
------------------------------------------------------------
---------------------------atgt----------------ttttgt--t-tg-
ca-----a----aaaa--------------------------------------------
----------------gaatt--ga-at--g-t--tt-a-tgttg---------cca-ga
a---a-gt-tgc-----------------------------taggc-aac-a---gaggc
-a--act-a--t----a-t-t-c-agaaa----c-a-ct---gg-aaa-a--a-g--t--
agagtag-tct--ga-a-a--tatgt----tt-tat-tttga-t---cgtta---tgac-
-cattcaaaa-t-ag---------------------------------------------
---------------------------------------------------------t-g
---t-t-a----ga--a-----taa-a--a-c-at---taac-gca-t-t-t--at--aa
a-ag-tc-agggta-------c----------------a---a--a-c--atg-ggt--t
-tt-att-tta-----------ac-aa-tg-t----ta---tt-aaa--ttgctaaatta
--------------------------tta-aacag-----gcaaat-gga----ctgcct
ct---gtagttctagtg-------------------------------------------
------------------------------------------------------------
----
>piggyBac-N18_DR|271539
------------------------------------------------------------
------------------------------------------------------------
------------------------------------------------------------
------------------------------------------------------------
------------------------------------------------------------
------------------------------------------------------------
------------------------------------------------------------
------------------------------------------------------------
------------------------------------------------------------
------------------------------------------------------------
------------------------------------------------------------
------------------------------------------------------------
------------------------------------------------------------
aa-----a----tactc-a-aa--------------------------------------
------------------------------------------------------------
------------------------------------------------------------
------------------------------------------------------------
------------------------------------------------------------
--------------------------at-tt--g--ttt----atg----ttt-a-g---
ta------------a-t--tt--ta-----a-t-aa----aa-c---agcat-----t-g
---t-c-a----ga--c-----tga-a--a-t-at---gcac-aca-t-t-t--ag--ga
aagg-tc-aggata-------ct-a-------t-a-tt----t--a-t--atg-ggt--t
-tc-act-tta-----------at-aa-at-g----ta---tc-gaa--ttacaca----
----------------tttta------aa-aata------gtcaaaatgac----tgcct
ca---gtatttctag---------------------------------------------
------------------------------------------------------------
----
>piggyBac-N18_DR|271540
------------------------------------------------------------
------------------------------------------------------------
------------------------------------------------------------
------------------------------------------------------------
------------------------------------------------------------
------------------------------------------------------------
------------------------------------------------------------
------------------------------------------------------------
------------------------------------------------------------
---------ata-gc--ct--at-aat-ag---tgta------------------tgtta
c----------taggc--catcgcc----aaagat-atgta-----------tctcact-
at-----------gt-ctggcaagca----gg-g-gagaaa-gt-------------tt-
-t-t-tcat------caa---gg-taagattgttg---------------ttt--t--g-
ta-----a----ag----------------------------------------------
------------------------------------------------------------
------------------------------------------------------------
------------------------------------------------------------
------------------------------------------------------------
------------------------------------------------------------
------------------------------------------------------------
------------------------------------------------------------
------------------------------------------------------------
------------------------------------------------------------
------------------------------------------------------------
------------------------------------------------------------
------------------------------------------------------------
----
>piggyBac-N18_DR|271541
------------------------------------------------------------
------------------------------------------------------------
------------------------------------------------------------
------------------------------------------------------------
---------------------------------------------------ttt------
-tcac-----t----t------ca-tgc-agga--------ga-----gc---aaggttt
----tt------------------------------------------------------
--------------------------------------------------------tt--
--c-t-----c--tgca--c-gtaaaagg-------------------------------
------------------------------------------------------------
---------------------------------tt-------------------------
gt----------------------------gaa--a------------------------
------------------------------------------------------------
------------gaaat-g-t-cagaag---taaagtta----ta------tttt-tt--
----tt--tatg--a-gaaag--tc-at--g-t--tt-t-t---a---------gaa-gg
a---a-gt-tgc-----------------------------taggc-aac-a---gaagc
-a--tgc-a--t----a-t-t-c-aaagt----c-a-ca---gg-gaa-a--a-g--t--
agcagac-act--ga-a-a--tgcgt-gcggt-cat-tttga-c---ca---ctaaggt-
-aattaaagg-t-ag--a---aat---------attg-----------------------
tg--tttt--g-taa-t--ta--ta-----a-t-aa----aa-ta--------------a
---c-a-a----ag--t-----ata-a--a-t-ag---gcattgta-t-t-t--gg--ca
aaag-tc-agggtt-------tc-a-------a-a--------t-a-t--atg-gat--t
-tt-att-t-------------------at-t----ta---tt-aaa--ctacaa-----
---------------aatttt------aaa--------acgtttgaaat----gaaactt
ta---gtagttcttgt--------------------------------------------
------------------------------------------------------------
----
>piggyBac-N18_DR|271542
------------------------------------------------------------
----------------------------------------------acta---ccag-a-
-at-t--t-t-a-ta---------c---t--t-att---aaaa---t--ta-c-t-a---
t---ag--cat---ta-tt-ct-gac---tg---ttct--c--a-----ta-a--g---a
c---------------atcatat-------------------tgac-a---tgt------
--cat-----attact-g---t-a---c---a----t--tcca-a---gc-------tta
t-a-ttg----a--g-a-tt---t-t---g-a--aa-t---g---a-tg----c-t----
t-t--g-a-a-t-atc-t-gt-c-at----------------------------------
------------------------------------------------------------
------------------------------------------------------------
------------------------------------------------------------
------------------------------------------------------------
------------------------------------------------------------
------------------------------------------------------------
------------------------------------------------------------
------------------------------------------------------------
------------------------------------------------------------
------------------------------------------------------------
------------------------------------------------------------
------------------------------------------------------------
------------------------------------------------------------
------------------------------------------------------------
------------------------------------------------------------
------------------------------------------------------------
------------------------------------------------------------
------------------------------------------------------------
----
>piggyBac-N18_DR|271543
------------------------------------------------------------
--------------------------------------cactta-aacta--cc------
aac-tc---t-a-ta---------a------ctactaa----------------------
--------------------------------------aac-tataa-ctacta-a---a
ccag------------acttaact-----------gaaaacttttt-a---catt-----
-ca-t-----a----t-t---t-a---a---a----t--ttaa-a---gc-------ttc
t-a-tta----g---ga-tt---t-t---a-g--ag-t---t---a-ag----t-t----
t-t--g-a-a-t-gtc-t-gt-c-atc-a-t-a-t-t--tt-----at--ga-a-ttca-
--t-cg-c--c-c--t-a-a-aaatataa----------t--cttt---t----------
------a-taca-gc--at--at-aat-tg---tgt----------------acaagtta
cc----------agac--tgccccc----aaaggt-gcaaat-----------ttcact-
tt-----------ct-ccagcaaaca----ggag-agca---------------aggct-
tt-t-t------caccgc---ag-tgaaaatttacgt-----------------------
---------------------c-tgaag---t-------------t-g----tta-tt--
----tc--tatc--a-gaaag--tt-at--a-t--tt-t-tgtta---------gca-ga
a---a-ct-tgc-----------------------------taatc-aaa-a---aagtg
-a--ctc-c--t----a-t-t-a-aaag--------------------------------
------------------------------------------------------------
------------------------------------------------------------
------------------------------------------------------------
------------------------------------------------------------
------------------------------------------------------------
------------------------------------------------------------
------------------------------------------------------------
------------------------------------------------------------
------------------------------------------------------------
----
>piggyBac-N18_DR|271544
------------------------------------------------------------
------------------------------------------------------------
------------------------------------------------------------
------------------------------------------------------------
------------------------------------------------------------
------------------------------------------------------------
------------------------------------------------------------
------------------------------------------------------------
------------------------------------------------------------
------------------------------------------------------------
-----------------------------------------------------tttttt-
tt-----cc---------------------------------------------------
------------------------------------------------------------
------------------------------------------------------------
-------gca--ata-aaatt--tt-tt--g-t--tt-t-gaaaa---------aca-ta
a---a-gc-tgtcttta------------------------ttgat-aac-a---gaaag
-t--tac-a--t----t-t-t-t-gtcag-------------------------------
-----------aaga-a-a--tgcat-gtagt-caa-tttga-a---catta---c----
---ttgaaag-t-ag--a---agt--ac-ac--t-gaac----tttt---ttt-t-t---
tg--tggt--t-tta-t--tt--tacaatta-c-aa----ac-t---aaaa--a---t-g
aggt-c-a----aa--atgaactga-a--a-c-------------------t--ag--ca
caat-tc-taacta-------ct-a-------g-a-a-ttcat--t-t--ataacgt--c
-at-att-taa-----------gctaa-ta-ttttgaa---tt-aaa--ctttgaatgtc
------------------------------------tgtcgtcatagtca----ttacc-
------------------------------------------------------------
------------------------------------------------------------
----
>piggyBac-N18_DR|271545
------------------------------------------------------------
------------------------------------------------------------
------------------------------------------------------------
------------------------------------------------------------
------------------------------------------------------------
------------------------------------------------------------
------------------------------------------------------------
------------------------------------------------------------
------------------------------------------------------------
------------------------------------------------------------
------------------------------------------------------------
------------------------------------------------------------
------------------------------------------------------------
------------------------------------------------------------
------------------------------------------------------------
------------------------------------------------------------
------------------------------------------------------------
------------------------------------------------------------
------------------------------------------------------------
------------------------a-----a-t-aa----aa-c---tgca--a---t-g
---c-t-a----gc--a-----tga-a--t-t-at---tcat-aca-t-a-c--aa--ga
aaag-tc-aggatt-------ca-a-------t-a-g----tttaa-t--atg-atattt
-tt-attattt-----------at-aa-ac-taat-tt---tc-cca--tcagaaaa---
----------------agtatgcgagtaa-cacact-gaaatgcatgtg----gtcactt
tg---accattatggtaatt------------taaggtagatatactcagattttgttcg
t------ttttaactgtgtttttaa-----------------------------------
----
>piggyBac-N18_DR|271546
------------------------------------------------------------
------------------------------------------------------------
------------------------------------------------------------
------------------------------------------------------------
------------------------------------------------------------
------------------------------------------------------------
-------------------------t---a-a--aa-t---t---a-ag----c-t----
t-t--g-a-a-t-gtc-a-gt-g-gtg-a-t-a-t-t--tt-----atg--a-a-gtca-
--t-ta-t--g-c--t-a-a-atataca-------a---t--ctt----c-c--tg----
---------------------gt-aat-acaggcgca----------------caactta
ta-----------gac--cacccac----gagtgt-gcatat-----------cttatt-
ttgt---c------------caagca----ggag-agga----------------aggt-
tt-t-tca------ctgc---ac-tgaatttgttgtt--------------tt-----g-
aa-----a----gatat-g-tc-tgaag---taaagt------tgt-g----ttt-tc--
----gc--aatc--a-gaaag--tt-at--g-t--tt-t-tgcta---------gca-ga
a---a-gc-tgc-----------------------------taggc-aac-a---gatgc
-g--cac-a--t----a-t-t-t-gaagg----c-a-ca---gg--aa-a--a-g--t--
cgcagat-act--aa-a-a--gtcat-tcggt-tca-ttgga-c---catta---tgcc-
-cagtcaagg-t-ag--a---aat--ac-tc--a--aaa----cactggtgtt-t-gct-
tg--tttt--g-taa-t--tt--ag-------t-aa----at-t---aaca--t---t-g
---t-t-a----ga--a-----ata-a--a-t-at---aaac-aca-t-t-t--ag--ga
-------caggtta-------tc-gtat-----------------t-t--atg-ggt--t
-tt-aaa-taaat-----------------------ta---gt-aaa--tcataaa----
--------------------------------------tggtcaaaatgata--------
---cggtagttctagtg-------------------------------------------
------------------------------------------------------------
----
>piggyBac-N18_DR|271547
------------------------------------------------------------
------------------------------------------------------------
---------------------------------act---taaa---c--at---c-g---
t---agc-agt---ca-ta-ct-agc---tg---ttcg--t--ata--------------
--------------------------------------agactgac-a---tct------
--cat-----a----g-t---t-a---c---t----t--ttga-a---gc-------atc
t-a-ttg----a--c-a-tt---g-t---a-g--aa-t---t---a-ag----c-t----
t-a--g-a-a-t-gtc-t-ct-c-atc-a-t-g-t-t--tt-----ttt--t----tta-
--t-ta-t--t-a--t-t-t-taaaaaa-------t---t--tct----t-t--ttt---
------------------t--gt-att---------------------------------
---tt--tacttgacc--gctttca----aaagtt-acagac-----------ctcaat-
ttgt---ct------t---------------------------------------tgtt-
tt-t-tta------ctgc---ag-caaacaaacttttttt-----------tttgt--t-
ga-----a----gacat-a-tt-tgaaa---taatgt---------------tat-tt--
----gc--tatc--g-gaaag--tt-at--g-t--tt-t-tgtta---------aca-ca
a---a-gt-tgc-----------------------------tatac-aac-a---gagac
-a--tgc-a--t----a-t-t-c-aaggc----c------------------a-g--t--
agcagac-gct--ga-a-a--tgcat-gtggt-tga-tttca-a---cgtta---tggc-
-cattcaagg-t-ag--a---aat--ac-gc--a--gaa----caac---ttt-t-g---
tg--tatt--g-taa-t--tt--ta-----a-a-aa----aa-t---tata--aa--t-g
---t-t-a----ga--t-----taa-a--a-t-at---aaac-aca-t-t-t--ag--ga
aaag-tc-agtgta-------ct-a-------t-a-gt----t--a-t--aag-ggt--c
-tt-att-ttaa-----------c-aa-ag-a----ta---ct-caa--atataaa----
----------------aaata------ct-aaaa------t-------------------
------------------------------------------------------------
------------------------------------------------------------
----
>piggyBac-N18_DR|271548
------------------------------------------------------------
------------------------------------------------------------
--t-g--c-c-a-tg---------------------------------------------
------------------------------------------------------------
-----------------------c-----------------tggtc-a---cat------
--tat-----c----t-t---t-a---c---a----t--tcaa-a---gc-------ttt
t-a-tt----ga--g-a-ta---t-a---a-a--aa-t---t---a-ag----c-t----
t-g--t-g-tct-gtt-t-gt-t-gcc-a-t-a-t-t--ca-----gt--ca-a-gtca-
--t-ca-c--c-c--t-a-a-atataca-------a---t--cttt---t-t--------
ggtg--a-taca-gc--ct--at-aaa-tg---tata-----------gt---taagcta
cg--------ttagac--cacccgc----taacgt-ccatgc-----------ctcact-
------------------------------------------------------------
gt-c-ttaag------ca---cg-tgagaaggcttt---------------tt--g--ga
tg-----t----gccat-t-tc-tgaag---taaact------tat-g----att-tt--
----gg--caac--a-gaaag--tt-at--g-t--tt-t-tgttggcagg--tagca-gg
a---a-gt-tgc-----------------------------caggc-aac-a---gaggc
-a--tgc-g--t----a-t-t-t-aaagt----a-a-tg---gg-gat-a--a-g--t--
agcagac-a-------a-a--tgcat-ggggt-cat-tttga-c---cacta---tagt-
-tgt------------------gt--aa-tc--a--gac----ctct---ttt-t-t---
tg--tttt--g-taa-t--tt--gt-----a-a-aaaa-aaa-t---aaca--a---t-g
---t-t-t----ga--a-----gga-a------------------a-t-t-t--ag--ta
aaag-tc-aattaa-------tt-a-------t-a-g----ct--g-t-----------t
-tt-att-tca-----------ac-aa-a--------------------ttataaaa---
------------------------------------------------------------
------------------------------------------------------------
------------------------------------------------------------
----
>piggyBac-N18_DR|271549
------------------------------------------------------------
------------------------------------------------------------
------------------------------------------------------------
------------------------------------------------------------
------------------------------------------------------------
------------------------------------------------------------
-----------a--a-a-ta---t-t---a-g--aa-t---t---a-ag----c-t----
t-t--a-a-t-t-atc-t-gt-c-agc-a-t-a-t-t--tt-----at--ta-a-gatt-
--a-cc-c--t-t--t-a-a-aaatatg-------a---t--attt---t-t--------
gcta--a-tagacct--at--ta-aag-tc---taca------------------agtta
c----------tagac--tgtccat----gaagtt-gtatat-----------gt-----
--ca---cttta--t-acggcaaata----ggaa-agc----------------acgtt-
tt-t-tcact------gc---a--tgtaaataat-----------------tg--t--g-
aa-----a----gacat-g-tc-tgaag---taaagt------tat-c----ttt-tc--
----gc--tatg--a-caaag--t---a--g-t--tt-t-tgt---------tggca-gg
a---t-gt-tgc-----------------------------taggc-aac-a---gaggc
-a--tgc-a--t----a-t-t-c-aaagg----c-a-ag---tg-aat-a--a-g--t--
agcggat-ggt--ga-a-a--tgcat-acact-caa------------------------
--tttcaagg-t-ag--g---aac--ac-tc--a--gaa----ctc----ttt-t-g---
tg--tttt--g-taa-t--tt--ga-----a-t-ga----aa-t---aaca--agact-a
---t-t-a----ga---------------------------a-aca-c-t-t--aa--ag
taa---------------------------------------------------------
--------------------------a-ag-t----aa---gg-gta--ttata------
---------------------------------------------------------ctt
at---atg----------------------------------------------------
------------------------------------------------------------
----
>piggyBac-N18_DR|271550
------------------------------------------------------------
------------------------------------------------------------
------------------------------------------------------------
------------------------------------------------------------
---------------------------------------------------cag------
--cct-----a----t--------------------------------------------
------------------------------------------------------------
------------------------------------------------------------
------------------------------------------------------------
--aa--a-tgta-ta--gt--ta-gtt-ta---tgtt----------------aga----
---------------c--caccc----accaatgtc-cacac-----------ctcact-
tt-----------ca-ttttcacttc----caga-ggcagggg----------aaggct-
tt-g-tcac------tgc---ac-tgaatatg----------------------------
--------gttagacat-a-tc-tgaag--------------------------------
----------------caaag--tc-at--g-t--ta-t-tgtca---------aca-ga
a---a-gt-tac-----------------------------aaggc-aaa-a---gaggc
-a--ctc-a--t----a-t-t-t-aaagt----c-a-ac---gg-gaa-a--a-g--t--
agcagac-acc--ga-a-a--tgtat-gcggc-cat-tttga-c---tg--a---tgat-
-aattaaatt-t-at--a---aat--ac-tcata--gca-----ct----ttt-t-g---
tt--tttt--g-tat-t--tt--ta-----a-t-aa----aa-t---gaca--a---c-g
---t-t-a----ga--atg-----a-a--a-t-at---atgc-ata-a-t-t--ag--ga
aaaa-tc-tgggaa-------tt-a-------t-a-g-------------aca-tgt--t
-tt-att-tgaac------------aa-ag-t----ta---tt-gaa--ctgcaaaa---
----------------ataaa------aa-aaaaat----ttcaaaatga----------
------------------------------------------------------------
------------------------------------------------------------
----
>piggyBac-N18_DR|271551
------------------------------------------------------------
----------------------------------------ctag-aacta---ccaa-a-
-ag-t--------gt---------a---t--t-act---agaa---t--ag---c-a---
t---agc-agt---ca-tt-ct-aac---ag---ttca-ta--att---ta-a--a----
----------------actgcaat------gaatcaattgacagtc-a---cat------
--cat-----a----t-t---c-a---c---a----t--tcaa-a---ga-------ttc
c-a-ttg----a--g-a-tt---t-t---a-g--aa-t---t---a-ag----a-t----
t-t--g-a-a-t-gtc-t-gt-c-gtc-a-t-a-t-t--tt-----at--ga-a-gtca-
--a-aa-c--c-c--t-a-a-aaataca-------a---t-------ctt-at--t----
tgaa--a-tata-tc--ct--at-aat-tg---tgtaaaagtta----------------
--------tttatgga--tat---------------------------------------
-------------------tcaagct----agaa-ataa---------tgat--cgttt-
ac-t-ttaat------aa---aa-taacaattttagaattcaatggacatatt--t--a-
ga-----a----aatat-a-ct-atggt---tatatg------ggt-t----tat-tt--
----ta--agtc--a-ttaaa--tt-ac--------t-a-cattt---------aaa-aa
a---g-gt-caa-----------------------------aata---------------
------------------------------------------------------------
-------------------act--------------------------------------
------------------------------------------------------------
------------------------------------------------------------
------------------------------------------------------------
------------------------------------------------------------
------------------------------------------------------------
------------------------------------------------------------
------------------------------------------------------------
------------------------------------------------------------
----
>piggyBac-N18_DR|271552
------------------------------------------------------------
--------------------------------------------------------g-a-
-at-t--c-t-g-ta---------a---c--t-act---agaa---t--ta-c-c-a---
t---agt-ggt---ca-tt-ct-gac---cg---ttct--c--ata---ta-a--g---a
c---------------gtcata-------------------ttgtc-t---tgt------
--aat-----a----t-t---t-a---t---a----t--tcaa-a---gc-------ttc
t-a-ttg----a--g-a-ta---t-t---a-a--aa-c---t---a-ag----c-t----
t-ttag-a-a-t-ttc-t-gt-c-atc-a-t-a-t-t--ca-----tt--cata-gtca-
--t-ca-c--a-c--t-a-a-aaata----t--g-ac-----c-c----t-t--at----
ggca--a-taca-gc--ct--at-aaa-tg---tat-----------agt---tatccta
t--------attagac--cacccat----acatgt-ctg---------------------
-------ctgtcact-ttctcaagca----gagg-ataa----------gg-----ct--
tt-t-tcac-------at---gc-tgaatatgttgt---------------tt--t--t-
aa-----a----gacat-a-tc-tgaag---taaagc------tgt-g----ttt-tc--
----cc--ccca--a-aaaag--t------------------------------------
------------------------------------------------------------
------------------------------------------------------------
--------------------------------------------------------tgt-
-ttttgttag-c-a--ga---aat--tg--------------------------------
-------------aa-t--tt--ga-----a-t-aa----aa-t---aaca--a---t-g
---t-t-a----ga--a-----gga-a--a-t-ac---agac-atg-tgt-t--ag--ta
aaag-tc-agggaa-------tt-a-------t-a-----gat--a-t--gtg-tgt--t
-tt-att-tca-----------ac-aa-ag-t----tagattt-aaa--aaat-------
---------------------------ta-aac------agccaaaatgac----tgcct
ct---gtagttctattg-------------------------------------------
------------------------------------------------------------
----
>piggyBac-N18_DR|271553
------------------------------------------------------------
------------------------------------taaaataa-caatg---ttag-a-
-at-gaaa-c-a-ca---------a---t--t-att---agaa---a--aa-a-a-g---
tgtgtgc-att---ag-tt-at-gat---tt---t--t--t--tta--------------
----------------------------------atctattaaatt-a---ca-------
----------a----a-t---t-a---t---a----t--taaa-a---ct-------gtc
a-a-aag----a--c-a-gc---c-t---c-a--gt-a---c---t-------t-c----
t-t--a-a-a-t-gct-t-at-c-ata-a-c-a-t-t--ta-----at--ga-a-gtca-
--t-ta-c--c-c--t---a-aaatat-t------a---t---cat---t-t--ttg---
--tg--t-tatg-gc--ct--ct-aat-tg---t--------------------------
------------------------------------------------------gcact-
tg-----------aa-ctatcagg--------------------------------att-
ct-a-taact-----------aa-tgcccatggtggt-----------cagtc--t--g-
ac-----c----atttt-a-tt-ttcaa---ctgtact----------------------
------------------gaa--tt-ac--a-g--tt-t-tat-----ca----------
------------------------------------------------------------
-----at-a--tttaca-t-t-t-gaag--------------------------------
-------------------------------------------------------cttt-
-tattgagt---------------------------------------------------
---------------------------------------------------------t-g
---t-t-ag----a--a-----tca-g--c-t-tt---ggat-gttt-------------
------------------------------------------------------------
------------------------------------------------------------
----------------------------------------atcat---------------
------------------------------------------------------------
------------------------------------------------------------
----
>piggyBac-N18_DR|271554
------------------------------------------------------------
------------------------------------------------------------
------------------------------------------------------------
------------------------------------------------------------
------------------------------------------------------------
---------------------t-a----------------tga-a---------------
--acgtc----a--g----------------g--aagt-------atag------a----
ttt------g-tgg-----gt----tt---t-a-t-t-------------------tca-
-----a-c----------------------------------------------------
---------ata------------------------------------------------
------------------------------------------------------------
------------------------------------------------------------
------------------------------------------------------------
----------------t-------------------------------------------
-----------------------------------tt-a-tg--------------a---
------at-tgc-----------------------------------ac--a--------
--------c---------t-----g----------g-------------a--a----c--
t----ac----atga-a--------------------tt----c----------------
-----------t-a--ta---act--ac----------------------tat-tt----
tg--------a-c---tg-tt--------------------------------------g
---t---a---------------------a-t-----------a---t------------
aagg--c----g----------t---------c-a---------------------t---
----att-----------------------------------------------------
------------------------------------------------------------
------------------------------------------------------------
------------------------------------------------------------
----
>piggyBac-N18_DR|271555
------------------------------------------------------------
------------------------------------------------------------
--------------------------------------------------a-t-c-a---
t---aac-ggt---ca-tt-ct-gac---ca-----tt--t--ata---tt-a--g---a
ctgtact----------ggatttaa---------------tttgtc-a---ctt------
--tat-----a----t-t---g-a---c---a----t--tcaa-a---gc-------ttc
t-a-ttgc-ata--g-g-tc---t-c---a-a--ac-t---t---a-a------------
------------------------------------------------------------
------------------------------------------------------------
------------------------------------------------------------
------------------------------------------------------------
------------------------------------------------------------
------------------------------------------------------------
------------------------------------------------------------
------------------------------------------------------------
------------------------------------------------------------
------------------------------------------------------------
------------------------------------------------------------
------------------------------------------------------------
------------------------------------------------------------
------------------------------------------------------------
------------------------------------------------------------
------------------------------------------------------------
------------------------------------------------------------
------------------------------------------------------------
------------------------------------------------------------
----
>piggyBac-N18_DR|271556
------------------------------------------------------------
------------------------------------------------------------
------------------------------------------------------------
------------------------------------------------------------
------------------------------------------------------------
------------------------------------------------------------
------------------------------------------------------------
------------------------------------------------------------
------------------------------------------------------------
------------------------------------------------------------
------------------------------------------------------------
------------------------------------------------------------
---t---------------------------------------------------t---t
aa-----a----gtcat--------aag---gaaaagt----------------------
------------------------------------------------------------
------------------------------------------------------------
------------------------a--------c-a---------gaa------------
--------act--ga-a-a--tgcat-gaggt-aat-tttga-c---tccta---tggt-
-agttctagg-t-ag--a---aag--aa-tc--a--gaa----ctc----ttt-t-g---
cg--ttta--g-tcatt--tt--ta-----a-t-------aa-----aata--a---t-t
---t-t-a----aa--a-----aga-a--a-t-at---gcac-ata-ta-----ag-cca
------c-agga---------tt-a-------t-aggt---tt----t------ggtttt
-tttact-t-------------------at-------a------aaa--ttgcaaaaatc
--------------------------aaa-aatggt------caaaatg----actgcct
ca---gtag--ctag---------------------------------------------
------------------------------------------------------------
----
>piggyBac-N18_DR|271557
------------------------------------------------------------
--------------------------------------cactga-aacta---ccgg-a-
-at-t--c-t-t-ta---------a---c--t-gct---agaa---t--ta-c-c-a---
t---agc-agt---ca-gt-ct-gac---tg---ttc--tc--tta---aa-a--g---a
ca----------------------------------tcatatcgtc-a---cat------
--cat-----a----t-t---t-a---c---a---tt--ttta-a---gc-------ttc
t-a-ttg----a--g-a-ta---t-t---a-g--aa-t---t---a-ag----c-t----
t-t--g-a-a-t-gtc-t-gt-c-atc-a-t-a-t-t--tg------------a-gtca-
--c-ca-c--c-a--t-a-a-aactccca------t---c--tttt---t-g--------
-gca--a-tcca-tc--ct--at-aaa-tg---t--------------------------
------------------------------------------------------------
------------------------------------------------------------
-------------------------------a-----------------------t----
-------a----g-----------------------------------------------
------------------------------------------------------------
-----------t-----------------------------taggc---t-acg------
--------------------ttaaa----------a------ca-------------c--
-----ct---------g----tgcct-------cac-tttta-c-----------tt---
---tc--aag------ta---agt--gaa--------ggc---------tttt-tagcac
tg-cgttt--ta-aa-aagca-aaa-----c-t-ga----agtt---a---------t-g
---t-tc---------------------------t----tgccaa-------------ag
aaat-tt--------------------------------------a----------t---
----gtt-tttga--------ttg-ca-gg--------------aag--ttgcaaggc--
---------------------------aa-------------caga-------ggtaca-
-----cagatttaaa---------------------------------------------
------------------------------------------------------------
----
>piggyBac-N18_DR|271558
------------------------------------------------------------
------------------------------------------------------------
------------------------------------------------------------
------------------------------------------------------------
------------------------------------------------------------
------------------------------------------------------------
------------------------------------------------------------
----------------------------------------------------------t-
--t-tg-c--c-c-----------------------------------------------
------------------------------------------------------------
------------------------------------------------------------
------------------------------------------------------------
------------------------------------------------------------
--------------------gt-tatag---ccatgc------taa--------------
------------------------------------------------------------
------------------------------------------------------------
------------------------------------------------------------
------------------------------------------------------------
-----------------a---aat--ac-tc--a--gaat--gtat----att-t-g---
tg--tttt--g-taa-t--tt--ta-----a-t-aa----at-t---gaca--a---t-g
---t-t-t----aa--a-----tga-a--g-t-at---acac-aca-t-t-t--ag--aa
----------------------g-g-------t-a-g----tt--t-t--ata-aat--t
-aa-att-tta-----------ac-a---------gta---tt-aaa--ttacaaaa---
----------------att------aaga-aa------tggtcaaaatg----gctgcct
tt---atagttataatg-------------------------------------------
------------------------------------------------------------
----
>piggyBac-N18_DR|271559
------------------------------------------------------------
------------------------------------------------------------
------------------------------------------------------------
------------------------------------------------------------
------------------------------------------------------------
------------------------------------------------------------
------------------------------------------------------------
------------------------------------------------------------
------------------------------------------------------------
--------tttg-ac--cc--at-a-----------------------------------
------------------------------------------------------------
------------------------------------------------------------
------------------------------------------------------------
------------------------------------------------------------
------------------------------------------------------------
------------------------------------------------------------
------------------------------------------------------------
-------------------------------------------------------tggcc
--attctagg-t-ag--a---aat--ac-ac--a--gaa----cttt---tta-t-g---
tt--tttt--t-aaa-t--tt--ta-----a-t-aa----ac-t---tt-----------
----------taga--a-----taa-c--a-t-at---atac-aca-t-t-t--ag--ga
atgt-tc-tggatg-------ct-a-------t-a-g-----------------------
------------------------------------------------------------
------------------------------------------------------------
------------------------------------------------------------
------------------------------------------------------------
----
>piggyBac-N18_DR|271560
------------------------------------------------------------
------------------------------------------------------------
------------------------------------------------------------
------------------------------------------------------------
------------------------------------------------------------
------------------------------------------------------------
------------------------------------------------------------
--------------------------------t-g-t--tt-----tga--a-a-gtca-
--t---------------------------------------------------------
------------------------------------------------------------
------------------------------------------------------------
----------------------gtct----gaag-taattc-------------tgttt-
tt-g-cta------cc--------------------------------------------
------------------------------------------------------------
--------------a-gaaca--tt-at--g-t--tt-t-tgtta---------gca-ag
a---a-gt-tgc-----------------------------taggc-aac-a---gaggt
-g--cac-a--t----a-t-t-c-aaagg----c-a-ca---gg-aa--a--a-g--t--
agcaaaa-gct--ga-a-a--tgcat-gtggt-caa-tttga-c---cctta---tggc-
-cattaaagg-t-aa--a---tat--aa-tc--a--gaa----ccc----tat-t-g---
tt--tttt----taa-t--tg--tt-----a-c-aa----aa-t---aata--a---t-t
---t-t-a----ca--a-----cta-a--a-c-aca-aaaaa-aca-t-t-t--at--ta
atag-tt-atattg-------gt-g-------a-t-at----ta-a-t--atg-ggt--t
-tc-att-ttaa-----------c-aa-ag-t----ta---at-aaa--ttaataa----
----------------attta------aa-aacg------cttaaa--------------
------------------------------------------------------------
------------------------------------------------------------
----
>piggyBac-N18_DR|271561
------------------------------------------------------------
--------------------------------------cactgg-a---a---ccag-a-
-at-a--c-t-t-ta---------a---c--t-act---aga------tta-c-c-a---
t---agc-ggt---ca-ta-ttata------------------caa------a--g----
--------------aggtcatatt-------------------gtt-a---tga------
--cat-----a----t-t---t-g---c---a----a--tcta-a---gc-------tta
t-a-ctat--ga--g-a-ta---t-t---a-a--aa-t---a---a-ag----c-t----
t-t--g-a-a-t-gtc-t-gt-c-atc-a-c-a-t-t--t-----aat--ta-a-gtca-
--t-ca-c--c-c--t-a-a-aaata----------------cttt---t-t--------
ggtg--t-taca-gc--ct--at-aaa-tg---tatatg--------------taggct-
-------acattaaac--tactggc----gaatgt-ccacaa-----------ctcact-
ttta---ttttcatt--tctcgaaca----ggg-taaaggc--------------attt-
----------------gt---gg-atagggatat---------------gctt-------
ga----aa----gacat-a-tc-tgaag---taaggt------tat-g----ttt-tt--
----gc--caac--a-gaaat--tt-at--g-t--tt-t-ttttttgttgttttgca-gg
a---a-gt-tgc-----------------------------taggc-aac-c---aaatc
-g--ccc-a--t----a-t-t-t-aaagta-----g-----tca-caa------------
------------------------------------------------------------
------ggaa-a-ag-ta---gtc--ac--------------------------t-gaaa
ta--catgtg--tta-t--tt--ta-----act-gc------------------------
-------------------------------t-atggta----gt--t-c-ta-gg--ta
gaagctc-a---ttt------gt-gtt-----t-a------gt--a----------a-tt
-tt---------------------------------------------------------
------------------------------------------------------------
------------------------------------------------------------
------------------------------------------------------------
----
>piggyBac-N18_DR|271562
------------------------------------------------------------
--------------------------------------cactgg-aacta---ccag-a-
-ac-t--c-a-a-ta---------g---c--t-act---aaaa---t--ta-c-c-a---
t---aga-agt---ca-tt-ct-aac---ca---ttct--c--atat---a-a--a---a
t---------------g-cata-------------------ttgtt-a---cat------
--tat-----a----t-t---t-a---c---a----g--tcaa-a---gc-------tta
t-a-tta----a--g-c-ta---t-t---a-g--g--------------------c----
a-t--g-a-a-t-gtt-t-gc-t-gtc-a-a-a-t-t--ta-----at--ta-a-gtca-
--t-ca-tcac-c--c-t-a-aaaaac-g------a---t--attt---t-t--------
ggta--a-aaca-gt--ct--at-aaa-tg---tgcagt---------------------
------------------------------------------------------------
------------------------------------------------------------
------------------------------------------------------------
------------------------------------------------------------
------------------------------------------------------------
------------------------------------------------------------
------------------------------------------------------------
------------------------------------------------------------
------------------------------------------------------------
------------------------------------------------------------
------------------------------------------------------------
------------------------------------------------------------
------------------------------------------------------------
------------------------------------------------------------
------------------------------------------------------------
------------------------------------------------------------
----
>piggyBac-N18_DR|271563
------------------------------------------------------------
------------------------------------------------------------
------------------------------------------------------------
------------------------------------------------------------
------------------------------------------------------------
------------------------------------t--ctga-a---gt-------t--
------------------------------------------------------------
------------------------------------------------------------
------------------ta----------------------------------------
---a--a--------------agaa---ag--ct--------------------------
-----------------------------------------------------------t
tt-------------------------------g--------------------------
-----------------------ctat----------------------------t----
---------------ag-------aaag--------------------------------
----------------tt--------at--g-t--gt-t-tgtta---------gca-ga
a---t-gt-tgc-----------------------------taggc-aac-a---gagac
-a--tgc-a--t----a-t-t--caacgg----caa------gg-aag-a--aag--t--
agcag--tgtt--ga-a-a--tgtat-ccgct-caa-tttga-c---tatta---tg-tc
-----------a-tg--a---gat--at-tc--a--aaa----ctct---ttt---g---
gg--tttt--g-taa-t--tt--ta-----a-tta-----aa-t---aacaaaatact-g
gaac-t-a------cta---------a--att-at---a-ac--ta-t-t----aa----
agaggtc-agggca-------ta---------t-g----------a----cca---t--t
--c-g---t-------------accaa----------gc--tgaaaat-ttgc-------
------------------------------------------cacaatt----ctgagtt
tt---attgtttta----------------------------------------------
------------------------------------------------------------
----
>piggyBac-N18_DR|271564
------------------------------------------------------------
------------------------------------------------------------
------------------------------------------------------------
------------------------------------------------------------
------------------------------------------------------------
------------------------------------------------------------
-------------------------------t--tt-a---t---a-ag----c-c----
a-t---------------------------------------------------------
------------------------------------------------------------
------------------------------------------------------------
------------------------------------------------------------
------------------------------------------------------------
-------------------------------atc-----------------tt-------
-------------------------aag---taaag----------------tta-tt--
----gc--tatc--a-gaaa--gtt-at--g-t--tt-a-cgtta---------gca-ga
g---t-gt-tgc-----------------------------taggc-aac-a---gaggc
-t--gac-a--a----a-t-t-t-aaagt----c-a-ca---gg-gaa-a--a-t--g--
agaagca-cta--aa-a-t--tgcat-gcagt-cat-tttga-c---cgctg---cggt-
-aattaaagg-t-ag--a---aat--ac-tc--a--tag----ttt----ctt-t-g---
tg--tttt--g-taa-t--tt--ga-----a-t-aa----aa-c---aaca--a---t-g
---t-t-t----aa--a-----aga-a--a-t-at---acac-ata-t-cct--ac--ta
gaat-ta-cctgta-------tt-gactgcttt-g-ga----t--g-t--ctt-tta--t
-ta-tat-ttaa-----------t-ga-ag-t----ta---tt-atg--ctagaaa----
----------------aataagttttgga-aatatgagttactagattgccca--ggcct
ca---atttcactaacaaggcag-------------------------------------
---------------aaggctctttcagggcacagaatatgctgttttga----------
--at
>piggyBac-N18_DR|271565
------------------------------------------------------------
------------------------------------------------------------
------------------------------------------------------------
---------------a-tt-ct-ga--------acatt--c--atag---a-a--g----
----------------actgta-------------------ctgaa-----tgt------
--cat-----g----t-t---t-a---c---a----t--ttga-c---gt-------ttc
t-a-tta----g--g-a-tt---t-t---------------------ac----a-c----
a-t--t-a-a-t-gtc-t-gt-c-ata-a-t-a-t-c--tt-----aa--ga-a-gtca-
--t-ta-c--c-c--t-a-a-aaatac----------aaa--atgt---t-t--------
tgta--a-tata-gg--ct--at-aa------ctgtgta--------------caagtta
t----------taaac--------------------------------------------
------------------------------------------------------------
------------------------------------------------------------
------------------------------------------------------------
------------------------------------------------------------
------------------------------------------------------------
------------------------------------------------------------
------------------------------------------------------------
------------------------------------------------------------
------------------------------------------------------------
------------------------------------------------------------
------------------------------------------------------------
------------------------------------------------------------
------------------------------------------------------------
------------------------------------------------------------
------------------------------------------------------------
----
>piggyBac-N18_DR|271566
------------------------------------------------------------
------------------------------------------------------------
------------------------------------------------------------
------------------------------------------------------------
------------------------------------------------------------
------------------------------------------------------------
------------------------------------------------------------
------------------------------------------------------------
------------------------------------------------------------
------------------------------------------------------------
------------------------------------------------------------
------------------------------------------------------------
------------------------------------------------------------
------------------------------------------------------------
------------------------------------------------------------
------------------------------------------------------------
------------------------------------------------------------
---------------------------------caa-ttaga-c---tgcta---tgaa-
-catttaaag-t-ag--a---------------a--ata----ctat----tt-t-g---
tg--tttc--g-taa-t--tt---------a-t-aa----ac-t---aaca--a---t-a
---t-a-a----ga--a-----tga-a--c-t-at---attt-atg-c-a-t--tt--gt
gaag-tc-agggta-------ct-g-------t-a-g-t---t--a-a--att-ggt--t
-tt-att-tta-----------ac-at-tg-t----ta---tt-aaa--ttacaacatta
--------------------------aaa-ag-----------aaaatga----ctacct
ct---gtagttctagtg-------------------------------------------
------------------------------------------------------------
----
>piggyBac-N18_DR|271567
------------------------------------------------------------
------------------------------------------------------------
--------------a---------a---c--t-act---aaaa------ca-c-c-a---
a---atc-ggt---ca-tc-ct-gat---tg---ttct--c--ata---ta-a--g---a
t---------------gtcata-------------------ttgtc-a---cgt------
--cat-----a----t-t---t-a---c---a----t--tcaa-a---g--------ttc
t-a-ttg----a--g-a-ta---t-t---a-a--aa-t---t---a-ag----a-t----
t-t---------------------------------------------------------
------------------------------------------------------------
------------------------------------------------------------
------------------------------------------------------------
------------------------------------------------------------
------------------------------------------------------------
------------------------------------------------------------
------------------------------------------------------------
------------------------------------------------------------
------------------------------------------------------------
------------------------------------------------------------
------------------------------------------------------------
------------------------------------------------------------
------------------------------------------------------------
------------------------------------------------------------
------------------------------------------------------------
------------------------------------------------------------
------------------------------------------------------------
------------------------------------------------------------
----
>piggyBac-N18_DR|271568
------------------------------------------------------------
------------------------------------------------------------
------------------------------------------------------------
----------t---ta-ca-ct-g-------aaatttt--a--ataattca-a--a---a
t-----------gactgccttg-------------------gca-------agt------
------------------------------------------------------------
-------------------------------g--aa-t---g---a-ag----c-t----
t-t--g-a-a-t-ggc-t-gt-c-att-a-t-a-t-t--tt-----ac------------
------------------------------------------------------------
------------------------------------------------------------
------------------------------------------------------------
---------------------------------------ag-----------t---cct-
tt----------------------------------------------------------
--------------------cc-taatgtccaaagct------tct-a----ttg-ag--
------------------------------------------------------------
------------------------------------------------------------
------------------------------------------------------------
------------------------------------------------------------
------------------------------------------------------------
------------------------------------------------------------
------------------------------------------------------------
------------------------------------------------------------
------------------------------------------------------------
------------------------------------------------------------
------------------------------------------------------------
------------------------------------------------------------
----
>piggyBac-N18_DR|271569
------------------------------------------------------------
------------------------------------------------------------
---------t-a------------g---ca---act---agaat--tt----c-c-a---
a---agc-agt---caatc--t-gac---cg----tct--c--ata---tg-a--g----
-----------------------------------------------a---cgt------
--cat-----a----t-t---c-a---c---a----t--tcaa-a---tc-------ttc
t-a-ctg----a--a-a-ta---t-t---a-a--aa-t---t---a-agg-----t----
t-t--g-a-a-t-gct-t-gt-g-gtc-a-t-a-t-t--tt-----at--ta-a-gatt-
--t-ca-c--ctt--tt--a-aaaaattg--------------------t----------
--ta--a-taaa-gc--c---gtcaaa-ta--ct--------------------------
---------------------------gcaaatgt-ccacaa-----------ctcacta
tc----attttcact-ttcagaagca----ggaa-agaagg---------------cttt
tt-tc----------------ag-caaatgtgcc---------------aatt----ag-
aa-----a----gacat-g-tc-tgaaa---taaagtta---ctttt-----ttt-ttc-
--------ta--tga-ga--------ac--g-t--tt-tatatta---------gca-gg
a---a-ct-tgc-----------------------------taggc-aac-a---gagac
-a--tgc-a--t----g-t-t-c-aaagt----c-ac-----ggtaaa-a--a-g--t--
agcagac-aat--ga-a-a--cacat--tggt-cat-tttga-c---cgcta---tggt-
-agttcgagg-t-ag--a---aat--------------------------ttt---g---
ta--ttgt--g-taa-t--tt--ta-----a-t-aa----ca-t---aaca--a---t-a
---t-t-a---taa--at--------a--a---at---acacaata-t-t-t--ag--ga
---------g-atg--------t---------a-g----------g----------t---
----a---t-----------------------------------aaa--ttat-------
-------------------------------------------ata-------------t
at---atat---------------------------------------------------
------------------------------------------------------------
----
>piggyBac-N18_DR|271570
------------------------------------------------------------
------------------------------------------------------------
------------------------------------------------------------
------------------------------------------------------------
------------------------------------------------------------
------------------------------------------------------------
-----ta----g--a-a-tt---g-t---g-t--aa-t---t---a-gg----c-t----
a-c--t-aaa-t-gtc-t-gc---aaa-atg-t-cgtg-ct---------tt---actt-
--t-ca-t---tt--t--------------------------------------------
------------------------------------------------------------
-------------------------------------------------------caca-
tt-----------ca-ccagcagagg----agaa-gagaagggca---------------
-----------------------ctgaatatgctgttt-----------------t--g-
ac-----a----gagat-g-tc-tgaat---aaaagt------tat-g----ttt-tt--
----gc--catt--a-gaaag--gt-at--gtt--tt-t-tgttc---------gca-gg
a---t-tg-ta-------------------------------------------------
------------------t-t--caaagt----c-a-ca---gg-gga-a--a-g--t--
agcaaat-gct--ga-a-a--agcat-a-agt-aat-cttga-c---cgctaatatagcg
tcattta--g-tcag------gat-tacatt----caaag---cttc---tat-t-g---
tgattttt--g--aatt--tt--tgt------t-g----ttg-t--ca-ta------t--
---t--------ta--a-----tca-a--g-t-aat---tgcc-ca---------g----
aaaa-t--a------------c--a---------a------tc----t--------t--t
-ttgg---t----------------aa----t-----a----------------------
----------------------------------------------------------c-
------------------------------------------------------------
------------------------------------------------------------
----
>piggyBac-N18_DR|271571
------------------------------------------------------------
------------------------------------------------------------
------------------------------------------------------------
------------------------------------------------------------
----------------------------------------gacatc-a---tat------
--tat-tcatt----t-t---t-t---ttaca----t--ttaa-a---tc-------ttc
t-a-ttg----a--g-a-tg---c-t---a-a--aa-t---t---a-aa----c-t----
t-t--g-a-a-t-gtc-t-tt-t-gtc-a-a-a-t-t--t-----aat--ga-c-gata-
--t-taaa--t-t--t-a-a-aaatctg-------a---c--ttttt--t-t--------
tgta--a-taca-gt--cc--tt-aaa-tg---tg-gt----------------------
---------actagac--cgccca----cgaagat-ctgcac-----------cttact-
c---------------------------------------attttcaagagc-aacgat-
tt-t-tcacg------ac---ac-tgaatatgtgg---------------tta--t--c-
aa-----a----gacat-g-tt-catg---------tt------at-g------------
--------------------------------c--at-t-tgcta---------tta-ga
a---a-gt-t--------------------------------------------------
---atgt-t--t----t-aaa-t-aacaa----t-g-tt---gg-aaa-g--a-a-----
-----at-gcc--ca---------------------------------------------
------------------------------------------------------------
-------------------------------------------------ca--t---a-a
---t-t-a-----------------------------------------------t--ga
aaag-tc-agggta-------tt-------------------------------------
------------------------------------------------------------
------------------------------------------------------------
------------------------------------------------------------
------------------------------------------------------------
----
>piggyBac-N18_DR|271572
------------------------------------------------------------
------------------------------------------------------------
------------------------------------------------------------
------------------------------------------------------------
------------------------------------------------------------
------------------------------------------------------------
------------------------------------------------------------
------------------------------------------------------------
------------------------------------------------------------
------------------------------------------------------------
------------------------------------------------------------
------------------------------------------------------------
------------------------------------------------------------
------------------------------------------------------------
------------------------------------------------------------
------------------------------------------------------------
------------------------------------------------------------
------------------------------------------------------------
------------------------------------------------------------
--------------------a--aa-----a-t-aa----aa-t---aata--c---t-g
---t-t-a----ga--a-----aga-a-----------atac-aca-t-t-t--ag--ga
aaag-tc-agagta-------tt-a-------t-a-ga----t--a-a--gtg-gat---
-----ta-tta-----------aa-tg-ag-t----ta---tt-aaa--tgacaac----
----------------attta------aa-aacgg-----cc------------------
------------------------------------------------------------
------------------------------------------------------------
----
>piggyBac-N18_DR|351132
------------------------------------------------------------
------------------------------------------------------------
--------------------------------------------------------a---
t---aac-agc---ca-tt-ct-gat---cg---tcc--------a---ta-a--g---a
ctggaccgaatc-------aaac-------------------tatc-a---tgt------
--tat-----a----t-t---a-t---c---a----c--acaa-a---gc-------ttc
a-a-tta----a--g-a-tt---t-t---a-g--aa-t---t---a-ag----c-t----
t-t--g-a-a-t-gtg-t-ct-c-atc-c-t-a-t-t--tt-----at--aa-a-gtcg-
--t--a-c--c-c--t-a-a-aaatata-------a---c---at----t-t--ttg---
------------------------------------------------------------
------------------------------------------------------------
------------------------------------------------------------
------------------------------------------------------------
------------------------------------------------------------
------------------------------------------------------------
------------------------------------------------------------
------------------------------------------------------------
------------------------------------------------------------
------------------------------------------------------------
------------------------------------------------------------
------------------------------------------------------------
------------------------------------------------------------
------------------------------------------------------------
------------------------------------------------------------
------------------------------------------------------------
------------------------------------------------------------
----
>piggyBac-N18_DR|351133
------------------------------------------------------------
--------------------------------------cacttt-aacca---tcac-a-
-at------t-a-tg---------a---c--t-gct---ataa---t--gg-c-c-a---
t---agt-ggt---ca-tt-ct-gac--------------------------g--a---t
t---------------atcatat--------------------gag-a---cat------
--cat-----g----t-t---t-a---a---a----c--ttga-a---gc-------ttc
t-a-tta----a--g-a-ta---t-t---a-t--aa-t---t---a-ag----c-t----
t-t--g-a----------------------------------------------------
------------------------------------------------------------
------------------------------------------------------------
------------------------------------------------------------
------------------------------------------------------------
------------------------------------------------------------
------------------------------------------------------------
------------------------------------------------------------
------------------------------------------------------------
------------------------------------------------------------
------------------------------------------------------------
------------------------------------------------------------
------------------------------------------------------------
------------------------------------------------------------
------------------------------------------------------------
------------------------------------------------------------
------------------------------------------------------------
------------------------------------------------------------
------------------------------------------------------------
----
>piggyBac-N18_DR|351134
------------------------------------------------------------
---------------------------------------actgg-aacta---c------
--t-t--a-t-a-ta---------a---c--t-agt---agaa---t--ga-c-t-a---
t---agc-gat---ca-at-ct-gac---ct---ttaa--t--ata------a--a----
----------------tgt--------------------ctttttc-a---cct------
--tat-----a----a-t---a-a---c---a----t--tcaa-a---gc-------ttc
t-a-ctg----a--g-g-tt---t-t---a-g--aa-t---t---a-ag----c-t----
g-t--g-c-a-t-gct-t-gt-c-atc-a-t-a-t-t--gt---ctat--aa-t-a----
----aa-c--c-c--t-a-a-aaa--------------------ta---t-t--ttt---
--tg--t-tata-tc--ct--at-aat-tg---tgta----------------agattta
ct-------acc---------------ccaaaggtt-cttac-----------atgacg-
tt-----------tt-ttggcaaaag----agag-agca--------------catttt-
tt-t-ccat------cac---ag-agaaaa---tgttt-------------tt--g-aa-
aa-----aagt--ccat-t-tt-tgcaa---tcagac---------------tgcat---
------------------------------a-t--tt-g-tgtta---------gca-at
a---a-gt-tgc-----------------------------t-----aac-a---gaggc
-a---------------------------------c-ag---ag-aaa-a--a-g--a--
agcagat-gct--aa-a-a--tgcat----------------------------------
------------------------------------------------------------
------------------------------------------------------------
---------------------------------------gac-acg-c-c-t--ag--ga
aaag-cc-aggcta-------ct-a-------t-a-gt----tt---t--atg-ggt--t
-tt-att-ttaac------------aa-ag-t----ta---tt-aaa--ttaca-aa---
----------------atatt------ta-agagg------tcaaaatcact----gctt
cg---atggttctggtg-------------------------------------------
------------------------------------------------------------
----
>piggyBac-N18_DR|351135
------------------------------------------------------------
------------------------------------------------------caggac
tgt-tt---t-g-ca---------a------ttttaatca-aa---ta-ga-t-c-agaa
tg-----aaatacaca-tt--tagaa----------------------------------
------------------------------------------------------------
--aaa-----a----a-t---t-a---c---t----a--tagt-t---ac-------agt
a-t-atg----g---tt-tt---t-t---t-a--aa-t---a---g-ag----c------
t-a--t-t-aat-atc-t-gt-t-gtc-a-t-a-t-t--tt-----at--ga-a-gtca-
--t-ta-g--c-c--t-a-c-aattctca----------t--gttt---t-t--ctg---
--ta--a-tatt-gc--ct--tt-aat-tg---tgt----------------acaagtta
at----------cgac--tgccctc----aaaggc-gtcttc-----------ctcaat-
tt-----------at-ccagcaagcg----agag-aaca---------------aatgt-
tt-t-ta-----cactgc---ag-tgaaaacgttgct------ttttaaagtt--t--g-
aa-----ag---ta-------a-tgaag---taaagttc---------------------
---------------------------t--g-t--tt-t-tgcta---------tca-ga
a---a-gt-tag-----------------------------ttgct-aac-a---gaagt
-g--cac-a--t----a-t-t-t-aaaag----c-a-tg---gg----------------
------------------------------------------------------------
------------------------------------------------------------
------------------------------------------------------------
------------------------------------------------------------
------------------------------------------------------------
------------------------------------------------------------
------------------------------------------------------------
------------------------------------------------------------
------------------------------------------------------------
----
>piggyBac-N18_DR|351136
------------------------------------------------------------
------------------------------------------aa-aggtg---gga-ca-
-gt------t-agtaa--------a---c--c-acc-catgaag------gtt---g---
t---agc---t---cactt--t-gtc---tg----gcaaacagggat--ca----g----
-------------------------------------------tttca---cat------
--agtgaatga----t-t---t-a---t---t----t--ttga-aactgctaagtgattt
t-t-ttgtt--atga-aa----ttgt---a-ggaaa-c---a---g-agg-----c----
a-c--a-c-a-t-act-c-aa-a-gat--aa-a---t--ca----cat--gt-g-gtca-
--a--------------------------------------------------t------
--tt--a-atggt-ca--t--ggtataacatgat-------------------ataa---
----------------------ccctt----gtgtt------------------------
tt-----------ga------------------a-------------------------a
tt-gt-------------------------------------------------------
-a-------------at-------aaaa---ta---------------------------
----ac------------aa--------------------tgtt------------a-ga
attaa-ataaac------------------------------ac-----------aca--
----------------a-t-t-a-gga------------------aaa-c----a--t-a
ag--gaa-act-----attgttataa-g-ggt-----tt----------------ta---
---ttttta--t--gtta-ttattttaa-----a--tt---------------gt-----
ta---ca-a----aa-c------aaa----c---tgtgaaaa-----tg-a------cta
---c------------------agt-a--------------c--c--t-t----------
------------------------------------------------------ggta--
gtt--ct---------------------ag-tg---------------------------
------------------------------------------------------------
------------------------------------------------------------
------------------------------------------------------------
----
>piggyBac-N18_DR|351137
------------------------------------------------------------
------------------------------------------------------------
---------------------------------------gcca---t--ta-c-c-c---
t---aaa-aat---tt-ga-tt-tat---------t-t----aatac-------------
-----------------------------------------------a---gcc------
--tat-----aa---t-tg--t---tactcta----------------------------
--------------------------------ctatac-------c-tc----c-t----
g-c--a-a-ag--atg-t-gt-a-agt-t-c-acc-t-tt-------tctca-a-g----
---------------t-g-g-gagtgcaa----------ag-atgt---t-tca------
--ct--g-cagt-gaa--a--at-g-----------------------------------
-----ttgttttcgaa--agtctaa----ag-----------------------------
------------------------------------------------------------
-------------------------aaaagtttt---------------ggtt-------
----------------------------------------------------ttg-ct--
----gtc-------a-gaaattat--gt--t-t--tt-g---ttag---------ca-ga
a---g-gt-tgc-----------------------------tacgc-aac-a---gaggc
-a--tgc-a--t----a-a-t-c-aatga----c-a-------g-gaa-a--t-a--t--
gtctgac-gc--tga-a-a--tgcac-ata---ca-------------------------
------------------------------------------------------------
------------------------------------------------------------
-----------------------------------------------t-t-c--agg--a
agag-tc-agggta-------ct-a-------t-a-gt----t--a-t--atg-agt--t
-tt-att-t---------------------------------------------------
------------------------------------------------------------
------------------------------------------------------------
------------------------------------------------------------
----
>piggyBac-N18_DR|351138
------------------------------------------------------------
--------------------------------------cactgg-aacta----caa-a-
-----------a------------a---c--t-act---ggaa---t--gg-c-cca---
t---agc-att---cattta-t-gac--tca---ttct-----------------g----
----------------atcgaatttg-----------------gtc-a---cgt------
--tat-----a----t-t---t-a---ct-------t--tcaa-a---ac-------ttc
t-a-------tatag-a-ta--gt-----a-g--aact-------a-ag----c-t----
t-t--g-a-a-t-a---t-at---gtt--gt-a-------------at--aa-a-gtca-
--t------------------aaacatga----------tctattt---t-t--------
--ta--a--ataagt--ct--at-aat-tg--gt--------------------------
------------------------------------------------------------
------------------------------agag--------------------------
---t-----------------ac---------tt--------------------------
aaccc-------gccac-a-----aaag-----------------t-g----ttt-----
----acc---tc--a-----------------c--tt---tg------------aca---
----a-gt--gc------------------------------gagc-aa--a-----gtt
-----------t------ttttc-a--------c---tgt---------a--atgc-t--
agca-actact-----a-a--tgcaa--cagt-----tt---------gcta--------
---tt----g----g------aat--gc--------------------------t-a---
tg---ttt----t---tg-tt---------agc--a---gaa-------ca------ttg
---t-t-a----gg--------caaca--a--------a-ac-acagtat-tc-------
aaag-tc-a---------------a---------a-ga-------a--------------
----a--------------------aa-ag------ta-------------gc-------
-------------------------------------------aga------------c-
------------------------------------------------------------
------------------------------------------------------------
----
>piggyBac-N18_DR|351139
------------------------------------------------------------
------------------------------------------------------------
------------------------------------------------------------
------------------------------------------------------------
------------------------------------------------------------
------------------------------------------------------------
------------------------------------------------------------
------------------------------------------------------------
----ta-c--c-c--t-a-a-aaatgtt-------a---t--ctt----t-t--tt----
---------------------at-aat---------a----------------aaaccta
ttgtg----taataaa--ccactta----tgaggt-gcacac-----------ttcact-
ttgt---c---------cagcaagct----gg----------------------------
------------------------ttaaaatgta-----------------------gt-
aa-----t----gacat-g-tc-taaag---c----------------------------
-----------------aacg--tt-at--g-t--tt-t-tgtta---------gca-ga
a---a-ga-tgc-----------------------------taggc-aac-a---gaggc
-a--tgc-a--t----a-t-a-t-aaaag----cta-ca---ga-aaa-a--a-g--t--
atcagcc-aat--ga-a-a--tgtat-gtggt-caa--------------aa---taaa-
-aatgctcaa---------------------------aa----ct----cttt-t-g---
tg--tatt--g-tag-t--tt--ta-----a-t-aa----ag-t---aaca--a---t-g
---t-t-a----ga--a-----tga-a--a-t-at---acag-aca-t-t-t--ac--aa
aatg-tc-agg-------------------------------------------------
------------------------------------------------------------
------------------------------------------------------------
------------------------------------------------------------
------------------------------------------------------------
----
>piggyBac-N18_DR|351140
------------------------------------------------------------
--------------------------------------cattag-aacta----caggaa
gtc-ta---t--------------a-----ct-act---agaa---tg--g-c-caa---
t---agt-agc---ca-tc-ct-gac---ct---ttct-----------tac--tg----
----------------------------------------------ca---c--------
----a-----aatact-ta--t-a---------------ttac-a------------cc-
t-a-ttt----a---ca------t-ttg-a-------------g-a---------t----
t-c--g-a-a-t-gtc-t-gt-t-gtg-t-t-g-t-t--tt-----at--ga--------
agt--c-a--t-t--a-a-a-ctacaaat----------ct-tttt---tgt--------
---a--g--ata-ga--ct--at-aat-tg---tgtatg---------------------
-----tgttactagac--tgcgcgt----gaaggt-gcatac-----------ttcatt-
tt-----------gt-cagc-aagca----ggag-agcagt------------------t
ttttaacac------------ac-tgaaaattta--------------gcttttgtttga
ag-----at------at-t-tc-tgaag-----ttgtttatatttttat---ttt-tt--
----gc--ta---ttagaaag--tt-at----t-tttgtatattgtt---gttagca-ca
a---a-gt-tgc-----------------------------tgggc-aat-a---aaggc
-a--tgc-a--t----a-t-t-c-aaagga---ata------gg-aaa-a--a-g--t--
agcagat-gct--ga-a-a--ta-------------------------------------
-------------aaaaa-taaat--aa-ct--------c----------ttt-t-g---
tg--tttt--g-taa-c--tg--aa-----a-t-aa----aa-t---aaga--a---t-g
---t-t-a----ga--a-----tga-a--a-t-gt---aaac-aca-t-t-t--ag--ga
aaag-tc-atggta-------ct-a-------t-a-gt------ta-t--gtg-gtt--t
-tt-att-----------------------------------------------------
------------------------------------------------------------
------------------------------------------------------------
------------------------------------------------------------
----
>piggyBac-N18_DR|351141
------------------------------------------------------------
------------------------------------------------------------
------------------------------------------------------------
------------------------------------------------------------
------------------------------------------------------------
---------------------------------------------------------ttc
t-a-ttg----a--g-a-ta---t-t---a-a--aa-g---a---a-aa----c-t----
t-a--g-a-a-c-gta-t-gt-t-gtc-a-t-a-t-t--ta-----at--ga-a-gtga-
--t-ta-c--c-t--t-a-a-aaatac-a------a---t--atgt---t-t--------
ggta--a-taca-gc--ct--a--------------------------------------
------------------------------------------------------------
------------------------------------------------------------
------------------------ttaatgtgta---------------ctat--t--a-
------------------------------------------------------------
------------------------------------------------------------
------------------------------------------------------------
------------------------------------------------------------
------------------------------ga-ctt-tg---------------------
--------------------------------------------tg----t---------
-----ttt--g-tca-t--tt--ta-----a-t-at----ta-t---aaca--t---t-a
---t-t-a----ga--a-----a--------t-a---tacaa-ata-t-c-tt--g--ga
aaag-tc-agggta-------tt-a-------t-a-ga----t--a-t--ttg-ggt--t
-tt-att-tcaacaaaac---------aaata----ca---tt-aaa--ctacaa-----
------------------------------------------------------------
------------------------------------------------------------
------------------------------------------------------------
----
>piggyBac-N18_DR|351142
------------------------------------------------------------
------------------------------------------------------------
---------------------------------act---ggaa-----------------
------------------------------------------------------------
------------------------------------------------------------
------------------------------------------------------------
------------------------------------------------------------
------------------------------------------------------------
------------------------------------------------------------
------------------------------------------------------------
------------------------------------------------------------
------------------------------------------------------------
------------------------------------------------------------
---------------ct-a-ct-tgaat---tctaac------ta---------------
------------------------------------------------------------
------------------------------------------------------------
------------------------------------------------------------
--------------g-a-a--tggct-atcat-tat-gttct-c----------------
--------------------aaat--tg-tc--a--cat----cat----att-t-a---
ta--ttta--a-agc-t--tc--ta-----c-t-ga----gg-t---atta--g---a-a
---t-t-a----gg--c-----atc-g--a-t-tc---at--------------------
--------------------------------------------------------g--g
-tc-att-tta------------t-ga-ag-t----ca---tt-acc--ctaaa------
------------------------------------------------------------
------------------------------------------------------------
------------------------------------------------------------
----
>piggyBac-N18_DR|351143
------------------------------------------------------------
------------------------------------------------------------
------------------------------------------------------------
------------------------------------------------------------
------------------------------------------------------------
------------------------------------------------------------
------------------------------------------------------------
------------------------------------------------------------
------------------------------------------------------------
------------------------------------------------------------
------------------------------------------------------------
------------------------------------------------------------
------------------------------------------------------------
------------------------------------------------------------
------------------------------------------------------------
------------------------------------------------------------
----------------------------------------------------a-g--t--
agtttac-cct--ga-a-a--tgcat-gcggt-caa-tttaa-t-----------tggc-
-cattga-------------------ac-gt--a--caa----atc----ttt-t-g---
tg--tttc--a-taa-c--tt--aa-----a-a-ta----at-t---ttag--actga-a
---t---a---------------------a-t-gc---acac-att-t------ag--ga
aaag-ac-agcgta-------ct-a-------t-a-----gtc--a-t--gtt-gt--tg
-tt-gtt-----------------------------------------------------
-------------------------ttta-agttac------tgaattacaaa-------
ta---aaacttttaatgagatttta-----------------------------------
-----------------------------------aattgagctagtcatgtcttcttat
tcat
>piggyBac-N18_DR|351144
------------------------------------------------------------
------------------------------------------------------------
------------------------------------------------------------
------------------------------------------------------------
-------------------------------------------gtcca---cat------
----------a----t-t---t-a---c---a----a--tcaa-ac----------gttc
c-a-ttgat-----a-at----attt---a-gataa-t---t---a-agc-----t----
t-t--g-a-a-t-gtc-c-at-t-gtc-a-t-a---a--tt----tat--ca-a-gtca-
--t-tg-------------------------------------------c-cct------
--ta--a-aatac-aa--t--aattttttgtggt-------------------aata---
-----------------cagcctatta----gtgtg------------------------
ta-----------ca------------------a-------------------------g
tt-ac----------------tg---------gt---------------------c-tac
aa-------------at-------tgtc---ag---------------------------
----gc------------aa--------------------cgga------------a-ga
gcgaa-atgta------------------------------------------------c
--------a--c----a-t-t-t-aaag-----------------aaa-a----g--t-g
gt--ggt-ttt-----atagctatat-g-agt-----tt----------------tg---
---tt------------------tcaac-----a--ga---------------gt-----
[truncated: 1,619,233 more chars]
