# Supplementary material for: Zebrafish transposable elements show extensive diversification in age, genomic distribution, and developmental expression
Source: Genome Res. 2022 Jul;32(7):1408–23. doi: 10.1101/gr.275655.121 (PMC9341512; doi:10.1101/gr.275655.121)
Supplement: Supplemental Material [file supp_gr.275655.121_Supplementary_data_2.tar.gz › supp-data-2/hAT-N164B_DR.mafft.fa]

>hAT-N164B_DR|71348
------------------------------------------------------------
------------------------------------------------------------
------------------------------------------------------------
------------------------------------------------------------
------------------------------------------------------------
------------------------------------------------------------
------------------------------------------------------------
------------------------------------------------------------
------------------------------------------------------------
------------------------------------------------------------
------------------------------------------------------------
------------------------------------------------------------
------------------------------------------------------------
------------------------------------------------------------
------------------------------------------------------------
------------------------------------------------------------
------------------------------------------------------------
------------------------------------------------------------
---------------------------------------ta----------------cc-
cg--------------------------------------------------------ac
a-------------------------------------------------caaatgc---
------------------------------------------------------------
------------------------------------------------------------
------------------------------------------------------------
------------------------------------------------------------
------------------------------------------------------------
------------------------------------------------------------
------------------------------------------------------------
------------------------------------------------------------
------------------------------------------------------------
------------------------------------------------------------
t-gcgttaag------gggaattcgc--gtgat---g-----tat---g-tgg----ta-
-aattt------aagtact------t---a----gat-----------a-a----caaa-
---ata-aa------ta-tt-atacaac--------------------------------
-----cta----ttt---gt--------at-ttaagtgcaacatattc-----caaaagg
tcaggggc------------ttt-tga---------------------------------
-----caatacgtc--cag----------------------gggcttaa-----------
------------------gcaccc----------aaagcccag-----------ccccac
cccc---acccccctct-------------------------cacaacgccactg-----
------------------------------------------------------------
-----------------------------------------------------ctatgtg
acaaaagtgcccctcccacctgccggtagaaacagg----------tactgctgaatagc
tgact--tta----------------------attacctgacacaa--------------
-----a------------------------------------------------------
-------------------------------
>hAT-N164B_DR|71349
------------------------------------------------------------
------------------------------------------------------------
------------------------------------------------------------
------------------------------------------------------------
------------------------------------------------------------
------------------------------------------------------------
------------------------------------------------------------
------------------------------------------------------------
------------------------------------------------------------
------------------------------------------------------------
------------------------------------------------------------
------------------------------------------------------------
------------------------------------------------------------
------------------------------------------------------------
------------------------------------------------------------
------------------------------------------------------------
------------------------------------------------------------
------------------------------------------------------------
-------------------------------------------------------a-at-
cg----actt--a-----gcatgttataataga-------agctat-aaaa-ta----at
a---ag-cta---ga---tgcattaactc-actgtgatttaact--attacagaaacaga
---t--gtgcc---tggctat-at-caaatc-tag----at---aa-atatgttcta-ga
t-aaa-tat---g---tatatagaaag--ct-a---g--tacaatttacag---t-tt--
--tt-atgac----taatt----caca-tat-attgacat----tgatatgatgcacatt
tgat-----caat--------tagttatttta-t---ttcac-caaaactacacacat--
ttt--atactgtga--aaac-----------aaa--t-at------caagcttc-at---
--cagtag-----t----tagaa---ct----attcagt-----t-tcgcaaaacag-tc
--g---tatt--a-t-ta--cctcatcagcatcagctcctc-aaaat--aatgaaga-at
c-atgat-----------gacag-ga----ttttt----tt-aaca------c----cat
g--t---------ga---caac----aatgcca------ctcccacttaccagt-agaaa
caggtaat---gctgaatagctga---c--tatttaattacat---gacac-agatgc--
t-gcgttaag------taga--gcgc--gtgat---g-----tat---g-tga----aa-
-aattt------agggact------c---c----gat-----------aa-----caaa-
---tta-aa------tg-tt-ctatgac--------------------------------
-----cta-----tt----tt-------at-ttaagtgcaacatattc-----caaaaga
tcaggggc------------ttt-tga---------------------------------
-----caatacat---cag----------------------gggcttaa-----------
------------------gccccc----------aaagccc-------------------
-------cctccttcct-------------------------caaaacgccac-------
------------------------------------------------------------
------------------------------------------------------------
------------------------------------------------------------
------------------------------------------------------------
------------------------------------------------------------
-------------------------------
>hAT-N164B_DR|71350
------------------------------------------------------------
------------------------------------------------------------
------------------------------------------------------------
------------------------------------------------------------
------------------------------------------------------------
------------------------------------------------------------
------------------------------------------------------------
------------------------------------------------------------
------------------------------------------------------------
-------------------------------atttt------------------------
-tttc-------------------------------------------------------
------------------------------------------------------------
---------------------------------cagtttttatcaatat-agggtgatgt
ggacattgtgg----cactttaaatgcatgtaattcctgtttcattcgtactgggtgctc
ttgagtagaagtttcata---tatgcct--cacagaaatactaaaa--cattccaggaaa
tgcc--taa---tatggatgaaggcacccagctattgctttagttgattgaatag----a
aaataagatttgaataaaga-t-a-aa-aaggctttaactggtcatta-------ta---
atacaataaa--ttgtcta----------------tatgtgatcttccagtcatcttagg
ta-----ttttc-at-aa-gat-taaagttga---tt--ta--taatcagatgcta-ac-
tg----acat--a-----gcataatacagtagaata---tagctgt-aaaa-ta----at
a---ag-ctg----------catgaactc-actgcgatttaaat--------gaaacaga
---t--gtgac---tggctat-at-catatc-tag----at---aa-atatg-tcaa-ga
a-atc-tatatca---tatctagaaag--ct-a---g--tacaattt-atg---t-tt--
--tt-ctgaa----tagtt----tgca-tgt-atttatat----taatgtgatgcaaatt
tcat-----tgat--------tagttttttat-----tttac-caataccacaaacat--
tta--aaactgtaa--aaac-----------aaa--t-at------taagcttc------
----------------------------------------------------agcag---
------tatt--a-t-ta--cctcatcaacttcatctc----aaaat--aataaattaat
g-atgacag---tgaagtggaggg-----aatttt---ttt-aaca------cttgccat
g--t---------ga---cagc----agtccca------cttccccctgctggt-agaaa
caggtact---gctaaacaggtga---c--tatttaaataccc---ggaaa-aaaagc--
t-ccgttaag------tggaatgag--cttgac---a-----tat---g-tgg----ta-
-atttt------aagtact------t---g----gat-----------aa-----taaa-
---ata-aa------tg-tt-atacaac--------------------------------
-----cta----ttt----------------ttaagtgcaacatattc-----aaaaaga
tcaggggc------------ttt-agg---------------------------------
-----taatctat---cag----------------------gggattaa-----------
------------------gccccc----------aaa-----------------------
------------------------------------------------------------
------------------------------------------------------------
------------------------------------------------------------
------------------------------------------------------------
------------------------------------------------------------
------------------------------------------------------------
-------------------------------
>hAT-N164B_DR|71351
------------------------------------------------------------
------------------------------------------------------------
------------------------------------------------------------
------------------------------------------------------------
------------------------------------------------------------
------------------------------------------------------------
------------------------------------------------------------
------------------------------------------------------------
------------------------------------------------------------
------------------------------------------------------------
------------------------------------------------------------
------------------------------------------------------------
------------------------------------------------------------
------------------------------------------------------------
------------------------------------------------------------
------------------------------------------------------------
------------------------------------------------------------
------------------------------------------------------------
------------------------------------------------cgatgcta-ac-
tg----acat--a-----gcatgtta---tagaata---tagctat-aaaa-ta----at
a---ag-caa--------tgcatga-----actgtgatttcagt--attgcagaaacaga
---t--gcaat---tggctat-at-c------tag----at---aa-atatg-tcta-ga
t-atc-tatatca---tatttagaaag--ct-a---g--tacaattt-acg---t-tt--
--tt-ctgaa----taatt----tgct-tgt-atttacat--------------------
-----------------------gatatttca-t---ttcac-caaaacta----cat--
ttt--acactgtga--aaac------------------at----aataggcctc-gt---
--cagttg-----t----taaaa---cc----attcagt-----t-ttgcgaaacag-tt
--g---tatt--a-t-ta--cctcattagcttcagctccgc-aaaat--aattaagaaat
a-acgacagcggtgcagtggtgg------gttttt-------------------------
------------------taac--acagtccca------ctcccatttgccggt-agaaa
caggtact---gctgaacagctga---c--tattaaa-taccc---gacac-aaaagt--
g-----------------------------------g----atgt--tg--------ta-
-atttt------aagtact------tacaa----aata----------aa-----caaa-
---ata-aa------tc-gt-atacaac--------------------------------
-----cta---tttt----------------ttaagtgcaacat----------------
------------------------------------------------------------
------------------------------------------------------------
------------------------------------------------------------
------------------------------------------------------------
------------------------------------------------------------
------------------------------------------------------------
------------------------------------------------------------
------------------------------------------------------------
------------------------------------------------------------
-------------------------------
>hAT-N164B_DR|71352
------------------------------------------------------------
------------------------------------------------------------
------------------------------------------------------------
------------------------------------------------------------
------------------------------------------------------------
------------------------------------------------------------
------------------------------------------------------------
-----------------------taact------------accc-----gacacaaa---
-------ctctgcgttaagtggaatgc---------acgtgatgtatgt---------gg
taattttcagtacttaaataacaaaataa--atgtta----t-------ataacat--at
tttta-ttt-------aagtgc----------------aacata--ttccaaaag-----
----------atcag-gggctt------ttgacaatacat-----------------tag
gggcttaat---------------------------------------------------
------------------------------------------------------------
------------------------------------------------------------
------------------------------------------------------------
-------------------------------tccccaacccccccccctccccctcg---
caacgccact--gagggtggcta--ataattactgtatgtgttcttccagccatcttggg
ta-----ttttc-at-----aa-gaatatcga---tt--ta--taatccgctgcta-ac-
tt----acat--ag-----catgttacagtagaata---tagctat-aacaata----at
a---ag-cta---ga---tgcatgaactc-actgtgatttaact--attacagaaacaga
---t--gtgac---agactat-at-catatc-tat----ag---aa-atatg-tcta-ga
t-atct----ata---tgtctagaaag--ct-a---g--tacaattg-aca---t-tt--
--tt-ctgac----aaatt----tgca-tgt-atttacat----tgatatgatgcacatt
ttac-----tgat------tacagttatttta-t---ttcac-caaaactacacacat--
ttt--atactgtta--aagc-----------aaa--t-at------taagcttc-at---
--cagtat-----t----gagaa---ct----attcagt-----t-ttgcgaaagag-tc
--g---tatt--a-t-ta--cctcatcagcttcagcttctc-aaaat--aatgaatgaa-
--------g---tgcagtggagg-aa---ttattt-------taaac----------cat
g--t---------ga---caac----agtgtta------ctcccacctgctggt-agaaa
caggtact----------------------------------------------------
------------------------------------------------------------
------------------------------------------------------------
------------------------------------------------------------
------------------------------------------------------------
--------------------gct-gaa---------------------------------
-----cagctgac-----------------------------------------------
------------------------------------------------------------
------------------------------------------------------------
------------------------------------------------------------
------------------------------------------------------------
------------------------------------------------------------
------------------------------------------------------------
------------------------------------------------------------
-------------------------------
>hAT-N164B_DR|71353
------------------------------------------------------------
------------------------------------------------------------
------------------------------------------------------------
------------------------------------------------------------
------------------------------------------------------------
------------------------------------------------------------
------------------------------------------------------------
------------------------------------------------------------
------------------------------------------------------------
------------------------------------------------------------
------------------------------------------------------taa---
---------aaataa-agatc-tatatgcttgaaataagtttacttc-agatgtctttag
agaga----------gagatttt-----ctttttagtttttctcaaaat-aggttgatgt
gggcattgtag----cactttaaatgcatgtaatgtctctttcattcatac---------
ttgaggggaaattccata---tatgcct--cacaaa---agtagaa--cattccaggaaa
tccc--taa---tatggatgaaggaatccagctattgctgtagttgaatgaatga----a
a-ataaaatctgaataaaca-t-a-aa-aaggctttaacagatcaattacacgacta---
cgacaataaa--tggttta----------------tatgtgttcttccagacatcttagg
ta-----ttttt-at-aa-gaa-taaagtcga---tt--tt--taattcagtgcta-ac-
tg----atatata-----gcatgttataataga-------agctat-aaaa-ta----at
a---ag-cta---ga---tgcattaactc-actgtgatttaact--attacagaaacaga
---t--gtgcc---tggctat-at-catatc-tag----at---aa-atatg-tcta-ga
t-atc-tatatca---tatgtagaaag--ct-t---g--aaaaattt-ttg---t-tt--
--tt-ctgac----taatt----caca-tgt-atttatgt----taatatgatgcacatt
tgat-----cgat------t--aggtatttta-t---ttcac-caaaactacacacat--
ttt--atgctgtga--aaac-----------aaa--t-tt------taagcttc-at---
--cagtag-----t----tagaa---ct----gttcagt-----t-tcgcgaaacag-tt
--g---tact--a-t-ca--cctcatcagcttcagctcctc-aaaat--aatgaatgaat
t-atga-----------tgacgg-ga----ttttt---ttt-aaca------c----aat
a--t---------ga---caac----agtgcca------ctcccacctgccagt-agaaa
caggtact---gctgaacagctga---c--tatttaattacat---gacac-aaacgc--
t-gcgtta-----------a--gcgc--gtgat---g-----tat---g-tgc----ta-
-atttt------aaggact------t---c----gat-----------aa-----caaa-
---ata-aa------tt-tt-ataatac--------------------------------
-----cta----ttt----tt-------at-ttaagcgcaacatattc-----caaaaga
tcaggggc------------ttt-tga---------------------------------
-----caatacat---cag----------------------gggcttaa-----------
------------------gccccc----------aaa-----------------------
------------------------------------------------------------
------------------------------------------------------------
------------------------------------------------------------
------------------------------------------------------------
------------------------------------------------------------
------------------------------------------------------------
-------------------------------
>hAT-N164B_DR|71354
------------------------------------------------------------
------------------------------------------------------------
------------------------------------------------------------
------------------------------------------------------------
------------------------------------------------------------
------------------------------------------------------------
------------------------------------------------------------
------------------------------------------------------------
------------------------------------------------------------
--------------------------------------------------------ccac
c-----------------------cca---------------------------------
--------------c-gtgtt-------tt-------aattcacccaa------------
------------------------------------------ctaaaata----------
-----------cccccac------------------------------------------
-----------ttct----------------------------tcatctatgctaat---
----cttaa-------------------------------taatag-------gact---
-------------atata------aag----------------------------ggttt
ttataataaa-------------------------taaagggtttttgagttgac-----
----agtcttttgac-aataca-------------ttg-tg--aa-------gctg----
tgtg--------a------cttgtaacagaaaaatgaaa-----aaaaaaa------aac
a------ttg----a---taaattaaccc-at-----------t-tacta----------
ctct--gttatg---agcc-----------------------------------------
----------------tctcctga-----tt--------tgcagttt-ctg---------
--tttttaaaaatgtcatttta-tgca-tgt-cttcaaatctgaaaatattattta--tt
ttatagt------------------tatccaa-t---gtgatataaagctac--acac-g
ttc--agt-------tggat-----------agag-taattaac--taagctgtagtaa-
--tgtcaa---gatac--tggaatttctaa--attcaatac---c-ttgcaaaa------
------tattt-a---tat---ttaaa---------------aggct----------act
-----------------------------gttttt-------gata-------------a
t-at------------------------tatcaaaaatagtta-----------aaaaaa
ta---aataaaaataaagatctat-----atgctaga--------a--------atta--
ttactt-aaatttttttagagggag---atttt----t---attt---------t--ca-
-gttttcctca-atatag----ggtt--------tatgtgggctttgtagcactttaaat
gc-atgtaa-tgcc-tg-tt----------------------------------------
-----tca----ttcacacttac--------agaaattccatatatgc-cttacaaaagt
a---gaacatttcagaaaa-tccctaatatggatgaagccatccaggtactgctgtagat
gaaaataagatctgaataa-------------atat------------------------
------------------------------------------------------------
------------------------------------------------------------
------------------------------------------------------------
------------------------------------------------------------
------------------------------------------------------------
------------------------------------------------------------
------------------------------------------------------------
-------------------------------
>hAT-N164B_DR|71355
------------------------------------------------------------
------------------------------------------------------------
------------------------------------------------------------
------------------------------------------------------------
------------------------------------------------------------
----tgatccatg-----------------atca-tacctgttgagcctcctagtt--tc
tcttgatttccagtttc---tgttttttttcttaaaaa--tgtcatttttt---------
caaatctgaaaat---atttattttatagtgtgagttgttattcaatgtgatacaaagct
acaaacatgttc-tttggaaagagtgattaactaaggtgtagtgt-tgtcatgatactgg
aatttctaaattc---aatacctcgcaa---atatt-gatattcaataggctacta---t
tttta-atataatcacaatgttat-caa---------aaatag----tacaaaaa-a---
-----taaa-aataa-agatc-tatatgctagaaatatgtttacttc-aaatgtctttag
aggga-g----------attttt-----ttc---catttttctcaaaat-aggttgatgt
gggcagtgtag----cactttaaatgcatat--tgcctgtttcattcatac---------
ttgagcagaaattcaata---tatgcct--cacaaaagtagtacaa--tattccaggaaa
cctc--taa---tatggatgaaggcatccagctattgctgtagt----tgactga----a
a-gtaagatctgaataaata-t-g-aa-aaggctttaactgatcatttacactattg---
cgacaataaa--tgattta----------------tatgtgttcttccagccatcttaag
ta-----ttttc-at-----aa-gaaagttga---tt--ta--taatccgatgcta-ac-
tg----acat--a-----acatgttacagtagaata---tagatat-aaaa-c-----at
a---tg-cta---ga---tgcaggaactc-actgtgatttaact--attacaaaagcaga
---t--gtgac---tagctat-at-catatc-tag----at---aa-atatg-tcta-ga
t-atc-tatatca---tatctagaaag--ct-a---a--tac------acg---t-tt--
--tt-ctgac----taatt----tgca-tgt-atttacat----ttatatgacgcatatt
---t-----tgat------tacaatgatcttg-t---ttccc-caaaacttcacacat--
ttt--ataccttaa--aaac-----------aaa--t-at------taagcttc-at---
--cattag-----t----taaaa---ct----attcagt-----t-tcgtgaaacag-tt
--g---t-----------------------------------------------------
------------------------------------------------------------
------------------------------------------------------------
------------------------------------------------------------
------------------------------------------------------------
------------------------------------------------------------
---att-at------ta-tt-a--------------------------------------
-----------------------------------------------------------a
tcaggagc------------ttc-------------------------------------
------------------------------------------------------------
------------------------------------------------------------
------------------------------------------------------------
------------------------------------------------------------
------------------------------------------------------------
------------------------------------------------------------
------------------------------------------------------------
------------------------------------------------------------
-------------------------------
>hAT-N164B_DR|71356
------------------------------------------------------------
------------------------------------------------------------
------------------------------------------------------------
------------------------------------------------------------
------------------------------------------------------------
------------------------------------------------------------
------------------------------------------------------------
------------------------------------------------------------
------------------------------------------------------------
------------------------------------------------------------
------------------------------------------------------------
------------------------------------------------------------
------------------------------------------------------------
------------------------------------------------------------
------------------------------------------------------------
------------------------------------------------------------
------------------------------------------------------------
------------------------------------------------------------
----------------aa-aaa-gaaaatgaa---tg--aa--taatctgatgtta-ac-
tg----acata-------gcatgttatagtaaaatg------------------------
a--taagcta---ta---tgcatgaactc-actgtgatttaac-atattacagtgacaga
---t--gtgac---tggctat-at-catatc-taa----at---aa-atatg-tc-----
t-ttc-tatatca---aatctaaaaag--ct-a---g--tacaattg-atg---t-tt--
--tt-ctgaagtttgaatt----caca-tgt-atttactt----taatatgacggacatt
ttat-----tgat------tacagttatttta-t---ttcac-cagaac--tacacat--
ttt--attttgcca--aaat-----------a------at------tagggttc-at---
--cagtag-----t----tagac---ct----attcagt-----t-ttg-----------
------------------------------------------------------------
------------------------------------------------------------
------------------------------------------------------------
------------------------------------------------------------
------------------------------------------------------------
------------------------------------------------------------
------------------------------------------------------------
------------------------------------------------------------
------------------------------------------------------------
------------------------------------------------------------
------------------------------------------------------------
------------------------------------------------------------
------------------------------------------------------------
------------------------------------------------------------
------------------------------------------------------------
------------------------------------------------------------
------------------------------------------------------------
-------------------------------
>hAT-N164B_DR|71357
------------------------------------------------------------
------------------------------------------------------------
------------------------------------------------------------
------------------------------------------------------------
------------------------------------------------------------
------------------------------------------------------------
------------------------------------------------------------
------------------------------------------------------------
------------------------------------------------------------
------------------------------------------------------------
------------------------------------------------------------
------------------------------------------------------------
------------------------------------------------------------
------------------------------------------------------------
------------------------------------------------------------
------------------------------------------------------------
------------------------------------------------------------
------------------------------------------------------------
------------------------------------------------------------
-------------------catgttacag----------tagctat-aaaa-ta----at
a---tg-ct---------------------actgtcatttaact--attataggaacaga
---t--gtgac---gggctat-at-catatc-tag----at---aa-atatg-ttta-ga
t-atc-tttatca---tatct---aag--ct-a---a--tacaattt-acg---t-tt--
--tt-ttctc----taatt----cgca-tgt-atttacat----ttatatgatgcacata
ttat-----tgat------t--agttatttta-t---ttcac-caaaactacacacat--
ttt--atga-------aaac-----------aaa--t-at------taagcttc-at---
--cagtag-----t----tggaa---tt----attcagt-----t-tcgcgaaacag-tt
--t---tatt--a-t-ta--cctcatcagcttcagctcctc-aaaat--aatgaaggaat
g-atgagag---tgcagtggcgg-ga-----tttt---ttt-aaca------c----tat
g--t---------ga---caac----agtgcca------ctccaacctgccggt-agaaa
caggtact---gctgaacagctga---c--tatttaatcacca---gacac-aaatgc--
t-gctttaag------tggaatgtgc--gtgat---g-----cat---g-tgg----tc-
-atttt------aagtact------t---a----gat-----------aa-----caaa-
---ata-aa------tg-tt-atacaac--------------------------------
-----cta----ttt----tt-------at-ttaagtgcatcaaattc-----taaaaga
tcaggggc------------ttt-tga---------------------------------
-----caatacat---cag----------------------gggcttaa-----------
------------------gccccc----------aaagc---------------------
------------------------------------------------------------
------------------------------------------------------------
------------------------------------------------------------
------------------------------------------------------------
------------------------------------------------------------
------------------------------------------------------------
-------------------------------
>hAT-N164B_DR|71358
------------------------------------------------------------
------------------------------------------------------------
------------------------------------------------------------
------------------------------------------------------------
-------------------------------aaaaat-----cattgataatttaagcca
cttctcatttactaagctgttatgagccacatca-tacctattgagcctcctatct--cc
ttctgatttgcagtttc---tgtt------------------------------------
-------------------------------------gttatccaatgtgatacaaagct
acaaacatgttcatttggacagagtgattaactaaggcatagtgt-ttaccagatattgg
aatttctaaattc---aataccttgcaaa--atgct-gatattcattaggctacta---t
ttttg-atataataacaactgtat-caa---------atatag----tacaaaaa-a---
-----c--a-agaga-aaaaa-taga--------------------------gtttt---
-----------------tttttt-----ttc---aggtttccacaaaat-aggttgatgt
gggcattgtag----cactttaaaagcatgtaatgcctgtttcattcatac---------
ttgagcagaaattccaca---tatgcct--cacaaaagtaatagaa--cattccaggaaa
tccc--taa---tatggatgaaggcatccagctattgctgtcgt----tgaatga----a
a-ataagatctgaataaaca-t-a-aa-acggctgtaactgatcatttacatggctg---
caacattaaa--tggttta----------------tatgtgttcttccagccaccttagg
ta-----ttttc-at-----aa-gaaagtcaa---tt--ta--taatttaatgcta-ac-
tg----ac----a-----gcatgttacagtcgaata---tagctat-acaa-ta----at
a---at-cta---ga---tgcatgaactc-actgtgatttaact--gttacagaaacaga
---t--gtgac---tggctat-at-catatc-tag----at---aa-acatg-tcta-ga
a-atc-taaatca---tatctagaaag--ct-a---g--cttaaatt-acg---t-tt--
--tt-gtgac----taatt----cgca-tgt-atttagat----taatatgacgtatatt
ctat-----cgat------tacagttatttta-t---ttcac-caaaactacacac-a--
ttt--atactgtga--aaac-----------aaa--t-at------aaggcttc-at---
--cagaag-----t----tagaa---ct----attcagt-----t-tcgtgaaacag-tt
--g---t-----------------------------------------------------
------------------------------------------------------------
------------------------------------------------------------
------------------------------------------------------------
------------------------------------------------------------
------------------------------------------------------------
----------------a-tt-a--------------------------------------
------------------------------------------------------------
------------------------------------------------------------
------------------------------------------------------------
------------------------------------------------------------
------------------------------------------------------------
------------------------------------------------------------
------------------------------------------------------------
------------------------------------------------------------
------------------------------------------------------------
------------------------------------------------------------
-------------------------------
>hAT-N164B_DR|71359
------------------------------------------------------------
------------------------------------------------------------
------------------------------------------------------------
------------------------------------------------------------
------------------------------------------------------------
------------------------------------------------------------
------------------------------------------------------------
------------------------------------------------------------
------------------------------------------------------------
------------------------------------------------------------
------------------------------------------------------------
------------------------------------------------------------
------------------------------------------------------------
------------------------------------------------------------
------------------------------------------------------------
------------------------------------------------------------
------------------------------------------------------------
------------------------------------------------------------
------------------------------------------------------------
------------------------------------------------------------
------------------------------------------------------------
------------------------------------------------------------
------------------------------------------------------------
------------------------------------------------------------
------------------------------------------------------------
------------------ac----------------t------------------at---
-------------t------------------------------t-------aa----ct
------------a-------cc--------------------------------------
------------------------------------------------------------
------------------------------------------------------------
---------------------------c------------------gacgc-aaaagc--
t-gcattaag------tgaaatgtgt--gtgac---a-----tat---g-tgg----tt-
-atttt------acctact------tgc-a----aat------------------caaa-
---aaa-aa------gg-gt-atacaac--------------------------------
-----cta----ttt----tt-------tt-ttaa----agtgaattc-----caaaaga
tcaggggc------------ttt-tga---------------------------------
-----caataaac---cag-aa--------------------------------------
------------------atcacc----------aaagc---------------------
------------------------------------------------------------
------------------------------------------------------------
------------------------------------------------------------
------------------------------------------------------------
------------------------------------------------------------
------------------------------------------------------------
-------------------------------
>hAT-N164B_DR|71360
------------------------------------------------------------
------------------------------------------------------------
------------------------------------------------------------
------------------------------------------------------------
------------------------------------------------------------
------------------------------------------------------------
------------------------------------------------------------
------------------------------------------------------------
------------------------------------------------------------
------------------------------------------------------------
------------------------------------------------------------
------------------------------------------------------------
------------------------------------------------------------
------------------------------------------------------------
------------------------------------------------------------
------------------------------------------------------------
------------------------------------------------------------
------------------------------------------------------------
------------------------------------------------------------
------------------------------------------------------------
------------------------------------------------------------
-----------a-------at-at-----------------------atg----------
------------------------------------g-----------------a-tt--
-att--t--------------------gcat---------------------------tc
tt-------c-----------aagtcatcctg--gg-------------------tgt-t
tt---ata-----------------------agc---------------------a----
--------------------------------------------t-------ag------
-act-atatt------tat--------------------------------------aat
g-----------------------------------------------------------
------------------taat--------------------------------------
-----------gctaattg-----------------------------------------
------------------------------------------------ac------caa-
-gcctttat------cactg-----tattg----aatac---------------------
--tata-aa---------------------------------------------------
----------------------------at------------------------------
------------------------------------------------------------
------------------------------------------------------------
------------------------------------------------------------
------------------------------------------------------------
------------------------------------------------------------
------------------------------------------------------------
------------------------------------------------------------
------------------------------------------------------------
------------------------------------------------------------
-------------------------------
>hAT-N164B_DR|71361
------------------------------------------------------------
------------------------------------------------------------
------------------------------------------------------------
------------------------------------------------------------
------------------------------------------------------------
------------------------------------------------------------
------------------------------------------------------------
------------------------------------------------------------
------------------------------------------------------------
------------------------------------------------------------
------------------------------------------------------------
------------------------------------------------------------
------------------------------------------------------------
------------------------------------------------------------
------------------------------------------------------------
------------------------------------------------------------
------------------------------------------------------------
------------------------------------------------------------
------------------------------------------------------------
------------------------------------------------------------
------------------------------------------------------------
------------------------------------------------------------
------------------------------------------------------------
------------------------------------------------------------
------------------------------------------------------------
------------------------------------------------------------
--------------------------------------------t-tcgctgaaca--tt
--g---tttc--a-t-ta--cc------tcatcagctcctc--------tatgaatgaaa
g-gcgactgttgttcaatggcgg------cttgttga-----aata----------tcat
gtgt-c------taa---caac----agacctg-----agacccacctgccgtc------
----------------------------------------------------caagtc--
--------------------------------------------------tgg-t--t--
-----t------------------------------------------aa-----cagc-
---------------tg-------------------------------------------
------------------------------------------------------------
------------------------------------------------------------
------------------------------------------------------------
------------------------------------------------------------
------------------------------------------------------------
------------------------------------------------------------
------------------------------------------------------------
------------------------------------------------------------
------------------------------------------------------------
------------------------------------------------------------
-------------------------------
>hAT-N164B_DR|71362
------------------------------------------------------------
------------------------------------------------------------
------------------------------------------------------------
------------------------------------------------------------
------------------------------------------------------------
------------------------------------------------------------
------------------------------------------------------------
------------------------------------------------------------
------------------------------------------------------------
------------------------------------------------------------
-------------------------------------------------agaaaa-----
----------a-------------------------------------------------
------------------------------------------------------------
------------------------------------------------------------
------------------------------------------------------------
------------------------------------------------------------
------------------------------------------------------------
------------------------------------------------------------
------------------------------------------------------------
------------------------------------------------------------
----------------------------------------------------------ga
---t--gtgac---tggcttt-at-tatatc-tag----at---aa-atatg-tcta-ga
t-atc-tatatca---aatctagaaag--ct-a---g--tacaattt-acg---t-ttt-
-tgt-gtgac----taatt----caca-tgt-atttacat----tgacattattaacatt
ttat-----tgat------tacagttatttta-t---ttcac-caaaattacacacat--
ttc--atactgtga--aaac-----------aaa--t-at------tatgcttc-at---
--cagtag-----t----tagaa---ac----attcag------t-tggcgaaaca----
--g---tatt--a-t-ta--cctcatcagcttcagctcctc-aaaat--aatggatgaat
g-atgattt---tg----aatgg-ga---tttttt-----t-aaca---c-------cat
g--t---------g------ac-aacagcgcca------ctctca---------------
------------------------------------------------------------
------------------------------------------------------------
------------------------------------------------------------
------------------------------------------------------------
------------------------------------------------------------
-------c------------ttt-tga---------------------------------
-----caatatat---cag----------------------gggcttaa-----------
------------------gcaccc----------aaag----------------------
---------------cttc-----------------------aactacctgac-------
------------------------------------------------------------
------------------------------------------------------------
------------------------------------------------------------
------------------------------------------------------------
------------------------------------------------------------
-------------------------------
>hAT-N164B_DR|71363
------------------------------------------------------------
------------------------------------------------------------
------------------------------------------------------------
------------------------------------------------------------
------------------------------------------------------------
------------------------------------------------------------
------------------------------------------------------------
------------------------------------------------------------
------------------------------------------------------------
------------------------------------------------------------
------------------------------------------------------------
------------------------------------------------------------
------------------------------------------------------------
------------------------------------------------------------
------------------------------------------------------------
------------------------------------------------------------
------------------------------------------------------------
------------------------------------------------------------
------------------------------------------------------------
------------------------------------------------------------
------------------------------------------------------------
------------------------------------------------------------
------------------------------------------------------------
------------------------------------------------------------
------------------------------------------------------------
------------------------------------------------------------
--------------------------------------------------------g-tt
--g---tact--a-t-aa--ccccatcagcttcagctcctc-aaaat--aatgaacaaat
g-actacag---tgcagtggcaa-ga---tttttt---ttt-attg------cttgcttt
g--t---------ga---caac----attccta------ctcttacctgccggt-agaaa
caggtact---gctgaactgctga---t--tatttaaataccc---aatacaaaaagc--
t-gca--------------aatgcac--gagat---g-----tat---g-tgg----ca-
-atttt------aaatact------t---g----cat-----------aa-----caaa-
---att-at------tg-tt-ttacaac--------------------------------
-----cgattttttt----tt-------tt-tttaatgtaacatatta-----caaaaga
ttaggggc------------ttt-tga---------------------------------
-----caatacgt---cag----------------------gggcttaa-----------
------------------gccctc----------aaag----------------------
---------ccccctc---------------------------ggaacgc----------
------------------------------------------------------------
------------------------------------------------------------
------------------------------------------------------------
------------------------------------------------------------
------------------------------------------------------------
-------------------------------
>hAT-N164B_DR|71364
------------------------------------------------------------
------------------------------------------------------------
------------------------------------------------------------
------------------------------------------------------------
------------------------------------------------------------
------------------------------------------------------------
------------------------------------------------------------
------------------------------------------------------------
------------------------------------------------------------
------------------------------------------------------------
------------------------------------------------------------
------------------------------------------------------------
------------------------------------------------------------
-----------------------atgtatgtaatgtttgtttcatttgtactgggcgctt
ttgagcagaaattccata---tatgcct--ca---aaattgtagaa--cattccaggaaa
tccc--taa---actggatgaaggcatccagctattgctgtagtttaataaatga----a
a-ataagatattaataaaaa-ata-aa-aaggctttaact--------------------
------------------------------------------------------------
------------------------------------------------------------
------------------------------------------------------------
------------------------------------------------------------
------------------------------------------------------------
------------------------------------------------------------
------------------------------------------------------------
------------------------------------------------------------
------------------------------------------------------------
------------------------------------------------------------
------------------------------------------------------------
------------------------------------------------------------
------------------------------------------------------------
------------------------------------------------------------
------------------------------------------------------------
------------------------------------------------------------
------------------------------------------------------------
------------------------------------------------------------
------------------------------------------------------------
------------------------------------------------------------
------------------------------------------------------------
------------------------------------------------------------
------------------------------------------------------------
------------------------------------------------------------
------------------------------------------------------------
------------------------------------------------------------
------------------------------------------------------------
-------------------------------
>hAT-N164B_DR|71365
------------------------------------------------------------
------------------------------------------------------------
------------------------------------------------------------
------------------------------------------------------------
------------------------------------------------------------
------------------------------------------------------------
------------------------------------------------------------
------------------------------------------------------------
------------------------------------------------------------
------------------------------------------------------------
------------------------------------------------------------
------------------------------------------------------------
------------------------------------------------------------
--------------ccat------------------------------------------
-----------tttca-----------------aaaggtg-----atctactctaat---
----cttaa-------------------------------taatag-------gatt---
-------------ata---------ac----------------------------tggtt
taataataaa-------------------------taaagggtttttgaattgac-----
----attatattaac-aataaa-------------ttg-tg--aa-------gctt----
tgtg---------------tttgtaacaccaaaaagg---------aaaat------aac
a------ttg--ata---ca---tagccc-act----tctcatt-tacta----------
gtct--gttatg---agccat-at-cataca----------------------tctt-ga
acctctgatctc-----ctcctga-----tt--------tgcagttt-ctg---t-ttgt
--tttttgaaaatgtaattttt-tgcatttt-tttcaaatttgaaaataagattta--tt
ttatagtg-caag--------------tccaa-t---gtgatacaaagctacagacat-g
ttc--att-------tgcac-----------agag-tgattaac--tgaggtatagtgt-
--tgtcaa---gatac--tggaatttctaa--attcaatac---a--aacaaaa------
------tattg-a---tat---tcaata-------------taggct----------gct
a------t-------------------tttttttt-------gcta-------------t
a-at---------aa---caat----tgcatcgaaaatagtac-----------caaaa-
------agtaaaataaaaatctat-----atgctaga--------a------atatgt--
tcacttcaagtttctttagagggag---attgt----t---tttt---------a--ca-
-gtttttctca-aaata-----gggt--------gatgtgggcattgtagcactttaaat
gc-atgtaa-tgcc-tg-tt----------------------------------------
-----taa----tttatacttct-----------aattccgcatttgc-cttacaaaagt
aatagaacattccaggaaa-tccctaat--------------------------------
------------------------------------------------------------
------------------------------------------------------------
------------------------------------------------------------
------------------------------------------------------------
------------------------------------------------------------
------------------------------------------------------------
------------------------------------------------------------
------------------------------------------------------------
-------------------------------
>hAT-N164B_DR|71366
------------------------------------------------------------
------------------------------------------------------------
------------------------------------------------------------
------------------------------------------------------------
------------------------------------------------------------
------------------------------------------------------------
------------------------------------------------------------
------------------------------------------------------------
------------------------------------------------------------
------------------------------------------------------------
------------------------------------------------------------
------------------------------------------------------------
------------------------------------------------------------
--------------ccat------------------------------------------
-----------tttca-----------------aaaggtg-----atctactctaat---
----cttaa-------------------------------taatag-------gatt---
-------------ata---------ac----------------------------tggtt
taataataaa-------------------------taaagggtttttgaattgac-----
----attatattaac-aataaa-------------ttg-tg--aa-------gctt----
tgtg---------------tttgtaacaccaaaaagg---------aaaat------aac
a------ttg--ata---ca---taaccc-act----tctcatt-tacta----------
gtct--tttatg---agccat-at-cataca----------------------tctt-ga
gcctccgatctc-----ctcctga-----tt--------ggctgttt-ctg---t-ttgt
--tttttgaaaatgtaattttt-tgca-ttt-attcaaatctgaaaataagattta--tt
ttatagtg-tgag--------------tccaa-t---gtgatacaaagctacagacat-g
ttc--att-------tgcac-----------agag-tgattaac--taaggtgtagtgt-
--tgtcaa---gatac--tggaatttctaa--attcaatac---c--aacacaa------
------tattg-a---tat---tcaata-------------caggct----------gct
a---------------------------ttttttt-------gcaa-------------t
a-at---------aa---caat----tgcatcgaaattgtatc-----------aaaaa-
------agtaaaataaaaatctat-----atgctaga--------a------atatgt--
tcacttcaagtttctttagagggag---attgt----t---tttt---------a--ca-
-gttttcctca-aaata-----gggt--------gatgttggcattgtagcactttaaat
gc-atgtaa-tgcc-tg-tt----------------------------------------
-----taa----ttcatacttct-----------aattccgcatttgc-cttacaaaagt
aatagaacattccaggaaa-tccctaat--------------------------------
------------------------------------------------------------
------------------------------------------------------------
------------------------------------------------------------
------------------------------------------------------------
------------------------------------------------------------
------------------------------------------------------------
------------------------------------------------------------
------------------------------------------------------------
-------------------------------
>hAT-N164B_DR|71367
------------------------------------------------------------
------------------------------------------------------------
------------------------------------------------------------
------------------------------------------------------------
------------------------------------------------------------
------------------------------------------------------------
------------------------------------------------------------
------------------------------------------------------------
------------------------------------------------------------
------------------------------------------------------------
------------------------------------------------------------
------------------------------------------------------------
------------------------------------------------------------
------------------------------------------------------------
------------------------------------------------------------
------------------------------------------------------------
------------------------------------------------------------
------------------------------------------------------------
------------------------------------------------------------
------------------------------------------------------------
------------------------------------------------------------
------------------------------------------------------------
------------------------------------------------------------
------------------------------------------------------------
------------------------------------------------------------
------------------------------------------------------------
------------------------------------------------------------
------------------------------------------------------------
------------------------------------------------------------
------------------------------------------------------------
------------------------------------------------------------
-----------------------------tgat---g-----tac---g-cgg----ta-
-atttt------cagtact------t---a----gat-----------aa-----caaa-
---tta-aa------tg-tt-atacaccattatatatacttata-------tattatata
tacttata----ttt----tt-------at-ttaagtgcaacatattg-----caaaaga
tcaggggc------------ttt-tga---------------------------------
-----caatacat---cag----------------------gggcttaa-----------
------------------gccccc----------aaagccccccaaa-------------
--a-ccacccccacccc-------------------------cgcaacgccactg-----
------------------------------------------------------------
------------------------------------------------------------
------------------------------------------------------------
------------------------------------------------------------
------------------------------------------------------------
-------------------------------
>hAT-N164B_DR|71368
------------------------------------------------------------
------------------------------------------------------------
------------------------------------------------------------
------------------------------------------------------------
------------------------------------------------------------
------------------------------------------------------------
------------------------------------------------------------
------------------------------------------------------------
------------------------------------------------------------
------------------------------------------------------------
------------------------------------------------------------
------------------------------------------------------------
------------------------------------------------------------
------------------------------------------------------------
-------------------------caa--cacaaaagctggaagt--------------
----------------------ggtatacgggtgatgtagtacttggataa--ca----a
a-ataaatgttatacaacct-att-aa-gtgattccaaaag--caattacacgactg---
cgacaataaa--tgctctc----------------tatgtgttcttccagccatcttagt
ta-----ttctc-at-aa-gaa-taaagtcga---tt--ta--taatc-gatgcta-ac-
tg----acat--a-----gcattttacagtagaatg---tagctat-acaa-ta----at
a---ag-cta---ga---tgcacaaactc-actgtga-----------------------
------------------------------------------------------------
------------------------------------------------------------
------------------------------------------------------------
------------------------------------------------------------
------------------------------------------------------------
------------------------------------------------------------
------------------------------------------------------------
------------------------------------------------------------
------------------------------------------------------------
------------------------------------------------------------
------------------------------------------------------------
------------------------------------------------------------
------------------------------------------------------------
------------------------------------------------------------
------------------------------------------------------------
------------------------------------------------------------
------------------------------------------------------------
------------------------------------------------------------
------------------------------------------------------------
------------------------------------------------------------
------------------------------------------------------------
------------------------------------------------------------
------------------------------------------------------------
-------------------------------
>hAT-N164B_DR|71369
caggggcgttgct---agggtcgaaagggata------------------accccccccc
cccccaaacc-------------------------------aaaaaaaaaccctctttca
taag--ttgatctactctaatcttaatattaggattagaga----tggtttaatgat---
aaataaatggtttttgagttgacag-tctataacaataa---------attgtgaagctt
tgtgacttgtaacacc----aaaaagt-----aaaaaaa---aatt-ataaatta-ctca
cttcttatttactattctgatatgagccatatta-tgccccttgagcctcctatctcttc
tcctgatttgtagtttc---tgtttgtttt-ttgaaaa--taaaaatttctgcatgtctt
caaatctgaaaatatgatttattttatagaccaagttgttatccaatgttatacaaagct
acacacatgtttatttggacagagtgattaactgaggtgtagtgt-tgtcaaaatactgg
aatttctaaattc---aatacctcgcaaa--atatt-gatattcaatgggct------tt
tttttt------aaacaattgtat-caa---------acatag----tacaaaaa-----
----------aataa-agatt-taaatgctagaaatgtgtttacttt-aaatttctttag
aggga-ga-------------tt-----ttt---agttttcctc------aggttgatgt
gggcattgtag----cattttgaatgcatgtaatgcctgtttcattcaaac---------
ttgagcagaaattccata---tatgcct--cacaaaagttgtagaa--tattccaggaaa
accc--taatattatggattaaggaatccagctattgctggagt----tgaatga----a
a-ataagatctgaataaaca-t-a-aa---------------------------------
------------------------------------------------------------
------------------------------------------------------------
------------------------------------------------------------
------------------------------------------------------------
------------------------------------------------------------
------------------------------------------------------------
------------------------------------------------------------
------------------------------------------------------------
------------------------------------------------------------
------------------------------------------------------------
------------------------------------------------------------
------------------------------------------------------------
------------------------------------------------------------
------------------------------------------------------------
------------------------------------------------------------
------------------------------------------------------------
------------------------------------------------------------
------------------------------------------------------------
------------------------------------------------------------
------------------------------------------------------------
------------------------------------------------------------
------------------------------------------------------------
------------------------------------------------------------
------------------------------------------------------------
------------------------------------------------------------
------------------------------------------------------------
------------------------------------------------------------
-------------------------------
>hAT-N164B_DR|147492
------------------------------------------------------------
------------------------------------------------------------
------------------------------------------------------------
------------------------------------------------------------
------------------------------------------------------------
------------------------------------------------------------
------------------------------------------------------------
---------------------------------------------------------g--
------------------------------------------------------------
------------------------------------------------------------
------------------------------------------------------------
------------------------------------------------------------
------------------------------------------------------------
---------------------------------------t--------------------
------------------------------------------------------------
------taa------------------------------------------gtgg----a
gc-----------gt----------aa----------------------------tg---
-----------------------------------catgtactaat--------tttaag
ga-----ctttg-at-aa-----caaaataaa-------tg--ttat----------ac-
---------------------------------------aacctat--------------
-------------------------------------ttttagt------------taag
---t-----gc-----------aa-catattccaa---------aaga-----tcagggg
ct----tttgaca--atacatcagggg--cata--agcccccaaagccacgcactgttg-
------tgac----caata----tgca-tgt-atttacat----tgatatgatgcacatt
cgat-----tgat--------aagttatttta----tttcac-caaaactacgcacat--
ttt--atacagtga--aaac-----------aaa--a-at------taagcttc-at---
--cagtag-----t----tagaa---ct----attcagt-----t-ttgcgaaacag-tt
--g---tatt--a-t-tg--ccacatcagcatcagctcctc-aaaac--aaagacggaat
t-atgat-----------gacgg-gat--tttttt--ttttggaaa----------ccat
g--t---------ga---taac----agtgcca------ctcccatctgccggt-agaaa
caggtact---gctgaatagctga---c--tatttaattacat---gacac-aaacgc--
t-gcgataag------tgcag---------------------------------------
-------------------------t--------ggc-----------------------
---gt-------------------------------------------------------
------------------------------------------------------------
------------------------------------------------------------
------------------------------------------------------------
------------------------------------------------------------
------------------------------------------------------------
------------------------------------------------------------
------------------------------------------------------------
------------------------------------------------------------
------------------------------------------------------------
------------------------------------------------------------
-------------------------------
>hAT-N164B_DR|147493
------------------------------------------------------------
------------------------------------------------------------
------------------------------------------------------------
------------------------------------------------------------
------------------------------------------------------------
------------------------------------------------------------
--ctgatttgcagtttc---tgtttgtttt-tagaaaa--tgaaattttctgcatgtctt
caaatctgaaagtaagacttattttacagtgtgagttgttatccaatgtgatacaaagct
acaaacatgttcatttggacaaagtgattaactagagtgtagtgt-tgtcaagatactgg
aatttctaaattc---aataccctgcaaa--atatt-aatattcaataggctacta---t
tttcg-atataataacaattgtat-taa---------aaatag----tacataaa-a---
------taa-aataa-agatc-tatatgctagaaatatgtttacttc-agatttctttag
aggac-g---------attttta-----ttc---agttttcctcaaaat-agattgatgt
gggcattgtag----cactttaaatgcatgtaattcctgtttgactcacac---------
ttaagcagaaattgcaaa---tatgcct--cacaaa------------catttcaggaaa
tccc--taa---tatggatga-ggcatccaggtattgctgtagttgaatg----a----a
a-ataagatctgaataaata-t-a-aa-aagtctctaactgatcatttacacgactg---
cgacaataaa--tggttta----------------tatgttttcttccagccatcttggg
ta-----tattc-at-aa------------------------------------------
------------------------tacagtagaata---tagctat-aaaa-ta----at
a---tg-cta---ga---tgcatgaactc-actgtgatttaact--attacagaaacaga
---t--gtgac---tggctat-at-catgtc-tag----at---aa-atatg-tcta-ga
t-atc-tatatca---tatctggaaag--ct-a---g--tacaattt-gcg---t-tt--
--tt-ctgac----taatt----tgca-tat-ttttacat----ttatatgacgcacatt
ttat-----tgat------t--agttatttta-t---ttcac-caaaactgcacacat--
ttt--taactgtaa--taac-----------aaa--t-att---aataaacttt-at---
--cagtag-----t----tagaa---ct----attcaat-----t-tgacgaaacag-tt
--g---tatt--a-t-tattcctcatcagcttcagctgctt-aaaat--aatgaatgaat
g-atgc---------agtggtgg-ca---ttttgt---taa---ct------a----cat
g--t---------ga---caac----agtgcca------ctcccacctgcccat-agtaa
aaggtact---actgaagagctgt---c--tatttaattaccc---gacac-aaaggc--
t-gcgttaag------tggaatgcgt--gtgat---g-----tat---g-tgg----ta-
-atttt------aagcact------t---g----gat-----------aa-----caaa-
---ata-aa------tg-------------------------------------------
--------------------------------------cagcatattc-----caaaaga
tcagctgc------------ttt-tga---------------------------------
-----caatacat---cag----------------------gg-tttaa-----------
------------------gccccc------------------------------------
------------caccc-------------------------cgcattgccactg-----
------------------------------------------------------------
------------------------------------------------------------
------------------------------------------------------------
------------------------------------------------------------
------------------------------------------------------------
-------------------------------
>hAT-N164B_DR|147494
------------------------------------------------------------
------------------------------------------------------------
------------------------------------------------------------
------------------------------------------------------------
------------------------------------------------------------
------------------------------------------------------------
------------------------------------------------------------
--------------tgatttattttatagtgcgagttgttatccagtgatatacaaagct
acaaacatgttcatctggacagagtgaataactaaagtgtagttt-tgtcaagatactgg
aatttcaaaattc---aatgcctcgcaaa--atatt-gatattcaatagggtactg---t
ttttg-atataataagaattgtgt-caa---------aaatag----tacaaaaa-----
----attaa-aataa-agatc-tatatgctagaaataagtttacttc-aaatgtctttag
aggga-g---------atttttt--ttgttt---gtttttcctcaaaat-aggttgatgt
gggcattgtag----cactttaaatgcatgtaatgcctgtttcattcatac---------
ttgaccagaaattccaaa---tatgcct--cacaaaagtagcagaa--cattccaggaaa
tccc--taa---tatggaggaaggaatcaagctattgctgtagttgattgaatga----a
a-ataagatctaaataaataca-a-aa-atggctttaattgatcatttacacaactg---
caacaataaa--tggtcta----------------tatgtgttcttccagccatcttagg
ca-----ttttc-at-aa-gaa-taaagtcga---tt--ta--taattcggtgcta-ac-
tg----atat--a-----gcatgttataattga-------agctat-gaaa-ta----at
a---ag-cta---ta---tgcattaactc-actgtgatttaact--attacagaaacaga
---t--gtgac---tggctat-at-catatc-tag----at---aa-atatg-tcta-ca
t-atc-tatatca---tgtctagaaag--ct-a---g--tacaattt-aca-----tt--
--tt-ctgac----taatt----ca-----------------------------------
------------------------------------------------------------
------------------------------------------------------------
--------------------------------------------------aaaacag-tt
--g---tatt--a-t-ta-------tcagcatcagctcctc-aaaat--aatgaatgaat
a-atga-----------tgatgg-aa---tttttt---taa---ca------c----cat
g--t---------ga---caac----agtgcca------ctcccacctgccggt-aggaa
caggtact---gctgaatagctga---c--tatttcattacat---gacac-aaacac--
t-gcgttgag-------------cgc--gtgat---g-----ta-------------ta-
-atttt------aagaact------t---c----gat-----------aa-----caaa-
---ata-aa------tg-tc-atactaa--------------------------------
-----cca----ta-------------------aagtgtaacacattc-----caaaaga
tcagggga------------ttt-tga---------------------------------
-----caatacat---cag----------------------gggcttaa-----------
------------------gccccc----------aaaga---------------------
------------ccccc-------------------------cgcaacgccactg-----
------------------------------------------------------------
------------------------------------------------------------
------------------------------------------------------------
------------------------------------------------------------
------------------------------------------------------------
-------------------------------
>hAT-N164B_DR|147495
------------------------------------------------------------
------------------------------------------------------------
------------------------------------------------------------
------------------------------------------------------------
------------------------------------------------------------
------------------------------------------------------------
------------------------------------------------------------
------------------------------------------------------------
------------------------------------------------------------
------------------------------------------------------------
------------------------------------------------------------
------------------------------------------------------------
------------------------------------------------------------
------------------------------------------------------------
------------------------------------------------------------
------------------------------------------------------------
------------------------------------------------------------
------------------------------------------------------------
------------------------------------------------------------
-----------------------------------------gctat-acaa--a----ta
a---ag-ctg---aatattgaatgaactc-actgtgatttaact--attacagaaacaga
---t--gtgac---tggctat-at-catatc-tag----at---aa-atatg-ccta-ga
t-atc-tatatca---tatttagaaag--ca-a---g--aacaattt-aag---t-tt--
--tt-ctgac----taatt------cg-cat-gtatgcat----tgaaatgatgcacatt
ttat-----ggat------tacagttatttta-t---ttcac-caaaactacacacat--
ttt--atactgtgg--aaac-----------aac--t-gt------taagcttc-at---
--cagaag-----t----tagaa---ct----attcagt-----t-tcgtgaaagag-tt
--g---tatt--a-t-ta--ccttattagc-tcagctcttc-ataat--aatgaataaat
g-a----ag---tgcagtggcgg-aat---ttttt---tta-aaca------t----cct
g--t---------ga---caac----agtgcca------ctcccacctgccggt-agata
caggtact---gctgaactgctg----------------accc---gacac-aaacac--
t-gcgttaag------tggaatgtgc--gtgatgtag-----tac---g-cgg----ta-
-atttt------cagtact------t---a----tat-----------aa-----caaa-
---atg-aa------tg-tt-atacacc--------------------------------
-----ata----ttt----tt-------at-ttatgctttttttattt------------
----atgc------------ttt-tga---------------------------------
-----cactacat---cat----------------------gggcttaa-----------
------------------gccccc----------aaag----------------------
--------cccctccct-------------------------cgcaacgccactg-----
------------------------------------------------------------
------------------------------------------------------------
------------------------------------------------------------
------------------------------------------------------------
------------------------------------------------------------
-------------------------------
>hAT-N164B_DR|147496
caggggctttgct---agggtcgtaatggataaggggcttagccccaaagaagccct--c
cctcccttccccccaaacaagaagttgtaattcaccct-gctaaaatacccccactttca
aaag--gtgat---ttctaatcttaataatatgattataaa----tggttcaataataat
aaataaagggtttttgaattgacagttttttaacaataa---------actgtgaagctt
tgtg-------acatc----aaaaaggaaaaaa---------cattgataaattaaccca
cttcttctttactagtctgttatgagccatatca-gacctcttgagcctatcatca--cc
tcctgatttgcagtttc---tgtgtgtttt-ttgaaaa--tgtaattttctgcatgtctt
caaatctgaaaatatgatttattttacggtgtgagttgctatgcaatgtgatacaaagct
acaaacatgttcatttggaccgagtgattaactaaggtgtagtgt-tgtcaagatactgg
aatttctaaattc---aataccttgcaaa--atatt-gacattctataggctacta---t
tttta-atataataacaattgtat-caa---------aaatag----tacaaaaa-a---
----ttat--taaat-aaagc-tatatgctagaaatatgtttgattc-agatttctttag
gggga----------gatttttc-----ttc---atttttcctcaaaat-aggttgatgt
ggacagtgtag----cactttaaatgcatgtaatgcctgattcattcacac---------
ttgagcagaaattccaaa---tatgcct--cacaaaagtagcagaa--cattccaggaaa
tccc--taa---tatggaaaaaggaatccagctattgctgtagttgaatgaatga----a
a-ataagatctgaataaaca-c-a-aa-atggctttaactggtcatttacacgactg---
caacaataaa--tggtcta----------------tatgtgttcttccagccatcttagg
ta-----ttttc-at-aa-gaa-taaagttga---tt--ta--taatccgatgcta-ac-
tg----atat--a-----gcgtgttacagtagaatataatagctag-aaaa-ta----at
a---tg-cta---ga---ttcataaactc-actgtgatttaacg--attacaaaaacata
---tgagtgac---tggctat-at-catatc-tag----at---aa-atatg-tgta-ga
t-atc-tatatca---tatctagaaag--ct-a---g--tacaa------------tt--
--tt-ctaac----taatt----caca-tgt-atttacat----tgaaatgatgcacatt
ttat-----tgat------tacagttattttatt---tttac-caaaactgcacactt--
tta--atactatga--aaac-----------aaa--t-at------taagcttc-at---
--cagtag-----t----tagaa---ct----atttagt-----t-tggagaaacag-tt
--g---tatt--a-t-ta--ccccatcagcttcagctcctc-aaaat--aatgaatgtat
g-atgacag---tgctgtggcgg-ga-----tttt---tta-aaca------c----ctt
g--t---------ga---caac----agtgcca------ctcctacctgctgga-agaaa
caggtatt---gctgaatag-tag---c--tattt-------------------------
------------------------------------------------------------
------------------------------------------------------------
------------------------------------------------------------
------------------------------------------------------------
------------------------------------------------------------
------------------------------------------------------------
------------------------------------------------------------
------------------------------------------------------------
------------------------------------------------------------
------------------------------------------------------------
------------------------------------------------------------
------------------------------------------------------------
------------------------------------------------------------
-------------------------------
>hAT-N164B_DR|147497
------------------------------------------------------------
------------------------------------------------------------
------------------------------------------------------------
------------------------------------------------------------
------------------------------------------------------------
------------------------------------------------------------
------------------------------------------------------------
------------------------------------------------------------
------------------------------------------------------------
------------------------------------------------------------
------------------------------------------------------------
------------------------------------------------------------
------------------------------------------------------------
------------------------------------------------------------
------------------------------------------------------------
------------------------------------------------------------
------------------------------------------------------------
------------------------------------------------------------
------------------------------------------------------------
------------------------------------------------------------
------------------------------------------------------------
------------------------------------------------------------
------------------------------------------------------------
------------------------------------------------------------
------------------------------------------------------------
------------------------------------------------------------
------------------------------------------------------------
------------------------------------------------------------
------------------------------------------------------------
------------------------------------------------------------
------------------------------------------------------------
------------------------------------------tat---g-tgg----ta-
-atttt------gagtact------t---g----gat-----------ata----caaa-
---ata-aa------tg-tt-atacaac--------------------------------
-----cta----ttt---tt---------------------------------aagggga
tcagaggc------------ttt-tga---------------------------------
-----caatacat---tag----------------------gggcttaa-----------
------------------gtctcc----------aaa-----------------------
--------gaccccact-------------------------cacaacgtcactg-----
------------------------------------------------------------
------------------------------------------------------------
------------------------------------------------------------
------------------------------------------------------------
------------------------------------------------------------
-------------------------------
>hAT-N164B_DR|147498
------------------------------------------------------------
------------------------------------------------------------
------------------------------------------------------------
------------------------------------------------------------
------------------------------------------------------------
-------------------t----------------------------------------
------------------------------------------------------------
------------------------------------------------------------
--------------------------------a----g----------------------
------------------------------------------------------------
------------------------------------------------------------
------------------------------------------------------------
------------------------------------------------------------
------------------------------------------------------------
------------------------------------------------------------
------------------------------------------------------------
------------------------aga----------------------------tg---
------------------------------------------------------------
-----------------------------------ttt-ta----------------ac-
tgag--------a----------------------------------ataa------cac
a-----------------tg----------------------------------------
---t-tgcaact-------gc-at-----------------------ttg----------
------------------------------------g-----------------t-ttg-
------t---------------a----gtgt---------------------------tc
tt-------------------aagtcatcttg--ga-------------------cat-t
ttt--aca-----------------------aga---------------------at---
----------------------------------------------------aa------
-cgc-aaatt------taa--------------------------------------aat
a-----------------------------------------------------------
------------------gaat--------------------------------------
-----------gcttaaca-----------------------------------------
ct----------------------------------g--------------------ca-
----tttgtca-ctgtattgaa---ta-------aat-----------------------
---ata-aa---------------------------------------------------
----------------------------at------------------------------
------------------------------------------------------------
------------------------------------------------------------
------------------------------------------------------------
------------------------------------------------------------
--aa--------------------------------------------------------
------------------------------------------------------------
------------------------------------------------------------
------------------------------------------------------------
------------------------------------------------------------
-------------------------------
>hAT-N164B_DR|147499
------------------------------------------------------------
------------------------------------------------------------
------------------------------------------------------------
-----------------------------------------------------------t
tgta-------acacc----gaaaaggaaaaaa---------cattgataaattaaccca
ctg------tactggtctgttatgagccatatca-tacttcttgagcctccgatct--cc
tcctgatttgcagtttc---tgtttggtat-tcgaaaa--tgttattgtctgcatgtctt
cgaatctgaaaatatgatgtattttatagtgtgagttgttatccagtgtgatacaaagct
acaaacatgttcatttggacagagtgattaactaaggtgtagtgt-tgtcaacatactgg
aatttctacattc---aataccttgtaaa--atatt-aatattcaataagctactg---t
tttt---cataagaacatttgtat-caa---------aaatag----tacaaaaa-a---
----ataaa-aataa-agatc-t-----ctagaaatatgtttactcc-aaatttctttag
aggaa----------gatttttt-----ttc--------cccttaaaat-aggttgatgt
gggcattgtag----cactttaaatgca---------cgtttcattcatac---------
ttgagcagaaattacata---tat------------aaaagtagaa--aattcaaggaaa
tctc--taa---aatggatgaaggcatccagctattgctgtagt-----gaatga----a
a-ataagatctgaataaaca-t-a-aa-aaggctttaactgatcatttacacgactg---
caataataac--gg---tt----------------tatgtgttcttccagccatcttagg
ta-----ttttc-at-aa-g----aaagccga---tt--ta--taattcgatgcta-ac-
tg----acat--a-----gcatgttacagtagaata---tagatat-aaaa-ta----at
a-------ta---ga---tgcatgaactc-actgtgattaaact--attacagaaacaga
---t--gtgac---aggctat-at-catatc-tag----at---aa-atgtg-tcta-ga
t-atc-tatatca---tatctagaaag--ct-a---g--tataattt-aca---t-tt--
--tt-ctaaa----taatt----tgca-tgt-atttacat----tgatatga--cacatg
ttat-----tgat------tacaattatttta-t---ttcac-ctaaactacacacat--
tct---------------------------------------------------------
------------------------------------------------------------
------------------------------------------------------------
------------------------------------------------------------
---------------------------------------------------------aaa
caggtact---gctgaacagctga---c--tattgaattaccc---gacac-aaacac--
t-gcgttaag------tggaatgcct--gtgat---g-----tat---g-tgg----tc-
-atttt------aagtctt------t---a----gat-----------aa-----caaa-
---ata-aa------tg-tt-aaaccac--------------------------------
-----cta----ttt----tc-------at-ttaagtgcaacatattc-----caaaaga
ttaggggt------------ttt-tga---------------------------------
-----caatacat---cag----------------------gggcttaa-----------
------------------gccccc----------aaagcc--------------------
----------acc-cct-------------------------cgcaacgccactg-----
------------------------------------------------------------
------------------------------------------------------------
------------------------------------------------------------
------------------------------------------------------------
------------------------------------------------------------
-------------------------------
>hAT-N164B_DR|220295
------------------------------------------------------------
------------------------------------------------------------
------------------------------------------------------------
------------------------------------------------------------
------------------------------------------------------------
------------------------------------------------------------
------------------------------------------------------------
------------------------------------------------------------
------------------------------------------------------------
------------------------------------------------------------
------------------------------------------------------------
------------------------------------------------------------
------------------------------------------------------------
------------------------------------------------------------
------------------------------------------------------------
------------------------------------------------------------
------------------------------------------------------------
------------------------------------------------------------
-------------------gat-ctgaataaa---ca--ta--taaaaaggcttta-ac-
tg----atcat-------ttacacgactgcga---------------------------c
a--ctaaatg---gt---tatgtattctt-ccagccatcttaggaaataagaaagtcata
---a--gaaag---tcgattt-atatatgtc-tag----at---at-ctgta-t------
-------------------atagaaag--ct-a---g--tacaattg-acg---t-tt--
--tt-ttctgac--taatt----tgca-tgt-atttatat----taatatgacgcatatt
ttat-----tgat------tacag-----tta-t---ttcac-caaaactacacacat--
ttt---------------------------------------------------------
------------------------------------------------------------
------------------------------------------------------------
------------------------------------------------------------
------------------------------------------------------------
------------------------------------------------------------
------------------------------------------------------------
------------------------------------------------------------
------------------------------------------------------------
------------------------------------------------------------
------------------------------------------------------------
------------------------------------------------------------
------------------------------------------------------------
------------------------------------------------------------
------------------------------------------------------------
------------------------------------------------------------
------------------------------------------------------------
------------------------------------------------------------
------------------------------------------------------------
-------------------------------
>hAT-N164B_DR|220296
------------------------------------------------------------
------------------------------------------------------------
------------------------------------------------------------
------------------------------------------------------------
------------------------------------------------------------
------------------------------------------------------------
------------------------------------------------------------
------------------------------------------------------------
------------------------------------------------------------
------------------------------------------------------------
------------------------------------------------------------
------------------------------------------------------------
------------------------------------------------------------
------------------------------------------------------------
------------------------------------------------------------
------------------------------------------------------------
------------------------------------------------------------
------------------------------------------------------------
------------------------------------------------------------
------------------------------------------------------------
------------------------------------------------------------
------------------------------------------------------------
------------------------------------------------------------
------------------------------------------------------------
------------------------------------------------------------
------------------------------------------------------------
------------------------------------------------------------
------------------------------------------------------------
------------------------------------------------------------
------------------------------------------------------------
------------------------------------------------------------
---------g------tggaatgtgc--gtgat---g-----tat---g-tgg----tc-
-a-ttt------aagtact------t---c----gat-----------aa-----caaa-
---ata-aa------tg-tt-atacaac--------------------------------
-----cta----ttt----tt-------at-ttaggtgcaacatattc-----caaaaga
tcaggggc------------ttt-tga---------------------------------
-----caatacat---cag----------------------gggcttaa-----------
------------------gctccc----------aaag----------------------
--------cc-acccct-------------------------cgcaacgccactg-----
------------------------------------------------------------
------------------------------------------------------------
------------------------------------------------------------
------------------------------------------------------------
------------------------------------------------------------
-------------------------------
>hAT-N164B_DR|220297
------------------------------------------------------------
------------------------------------------------------------
------------------------------------------------------------
------------------------------------------------------------
------------------------------------------------------------
------------------------------------------------------------
------------------------------------------------------------
------------------------------------------------------------
------------------------------------------------------------
------------------------------------------------------------
------------------------------------------------------------
------------------------------------------------------------
------------------------------------------------------------
------------------------------------------------------------
------------------------------------------------------------
------------------------------------------------------------
------------------------------------------------------------
------------------------------------------------------------
------------------------------------------------------------
------------------------------------------------------------
------------------------------------------------------------
------------------------------------------------------------
--------------------------------a---------------------------
-----ctgga--------------------------------------------------
------------------------------------------------------------
----------------aaat-----------aaa--t-at------taagcttc-at---
--cagtag-----t----tagaa---ct----attcagt-----t-acgcgaaa----tt
--g---ttta--a--ata--cc--------------------------------------
------------------------------------------------------------
------------------caac--------------------------------------
----------------------------------------------------aaaaac--
t-gcaaaaag------tggaatgtgt--gtgat---a-----tat---g-tgg----ta-
-atttt------aagtact------t---g----gat----------taaa----aaaa-
---ata-aa------tg-tt-atacaag--------------------------------
-----ctac--tttt----------------ttaattgcaacatattc-----taaaaga
tcaggggc------------ttt-tga---------------------------------
-----caatgcat---cag----------------------tgatttaa-----------
------------------atcccca---------aaggcactgccc--------------
------------------------------------------------------------
------------------------------------------------------------
------------------------------------------------------------
------------------------------------------------------------
------------------------------------------------------------
------------------------------------------------------------
-------------------------------
>hAT-N164B_DR|220298
------------------------------------------------------------
------------------------------------------------------------
------------------------------------------------------------
------------------------------------------------------------
------------------------------------------------------------
------------------------------------------------------------
------------------------------------------------------------
------------------------------------------------------------
------------------------------------------------------------
------------------------------------------------------------
------------------------------------------------------------
------------------------------------------------------------
------------------------------------------------------------
------------------------------------------------------------
------------------------------------------------------------
------------------------------------------------------------
------------------------------------------------------------
------------------------------------------------------------
------------------------------------------------------------
------------------------------------------------------------
------------------------------------------------------------
------------------------------------------------------------
------------------------------------------------------------
--ta--t--------------------atgt---------------------------tt
tt-------c-----------aagccatcctg--gg-------------------tat-t
tt---ata-----------------------agc---------------------g----
--------------------------------------------t-------ac------
-agt-atatt------tac--------------------------------------aat
g-----------------------------------------------------------
------------------caat--------------------------------------
-----------gtt-attg-----------------------------------------
------------------------------------------------ac------gca-
-acctttat------cactg-----taaga----aatac---------------------
--aatg-aa---------------------------------------------------
----------------------------at----agt-----------------------
------------------------------------------------------------
------------------------------------------------------------
------------------------------------------------------------
------------------------------------------------------------
------------------------------------------------------------
------------------------------------------------------------
------------------------------------------------------------
------------------------------------------------------------
------------------------------------------------------------
-------------------------------
>hAT-N164B_DR|220299
------------------------------------------------------------
------------------------------------------------------------
------------------------------------------------------------
------------------------------------------------------------
------------------------------------------------------------
------------------------------------------------------------
------------------------------------------------------------
------------------------------------------------------------
--aaacatgttcatttagacagagtgattaaatgaggt------t-tgttaagatactgg
aatttctaaaacc---aataccttgcaaa--tgatt-ggtattcaataaccttctg--tt
tttta-atataagtaaa-ttgttt-caa---------aaataa----taaaaa-------
------------------------------aaaaaga---------------------ag
aaaag---------aattttttttttttttt--cagtttttctcaa-at-agggtgatgt
gggcattgtgg----cactttaaatgtatgcaatgcctgttttaatcatactgggcgctc
ttgagcggaaattc------------ct--cacacaagtagtagaa--cattgcaggaaa
tctc--taa---tatggacaaaagtattcaggtattgctgtaactgaataattga----a
a-ataaaatctgaataaaaa-t-a-aa-aaggctttaactgaccatttacatgactg---
tgacaaaaaa--cggccta----------------tatgtgtttttccagccattttagg
ta-----ttttc-at-ag-gaa-taaagtcaa---tt--ta--tca--------------
------------------------------------------------------------
-----g-cta---ga---tgcatgaactt-tctgtgatttaacc--attacagaaaccga
---t--ttgat---tggctat-at-tatatc-tag----at---aa-atatg-t--a-ta
t-atc-cataaca---tatctagaaaa--ct-a---g--tacagttc-aag---t-tt--
--tt-ctgaa----tagtt----tgca-tgt-atttgcat----tgatatg-cgtacatt
ttat-----tgat------tacagttatttta-t---tccac-taaaactacacacat--
att--atactgtga--aaac-----------aaa--t-at------taagcttt-at---
--cagtag-----t------------t---------------------------------
------------------------------------------agaat--tatacagtttt
g-ataaact---tgtattattaac---ttattttt---ttt-aaca------cttgacgt
g--t---------gata---ac----agtccac------ttccc-tctgacggt-agaaa
caggtact---gctgaacagctga---c--tgcttaaataccc---aacac-aaaagc--
t-gcgttaag------tggaatacgtg--tgat---g-----tat---g-tgg-------
--tctt------aagtact------g---g----gat-----------aa-----caaa-
---aaa-aaaa---gtg-tc-atacaac--------------------------------
-----cta----ttt---gtt----------ttaaatgcaacataatc-----caaaaga
tcaggggc------------ttt-tga---------------------------------
-----cagtaaac---caa----------------------gggcttaa-----------
------------------tcccgt------------------------------------
------------------------------------------------------------
------------------------------------------------------------
------------------------------------------------------------
------------------------------------------------------------
------------------------------------------------------------
------------------------------------------------------------
-------------------------------
>hAT-N164B_DR|220300
------------------------------------------------------------
------------------------------------------------------------
------------------------------------------------------------
------------------------------------------------------------
------------------------------------------------------------
------------------------------------------------------------
------------------------------------------------------------
------------------------------------------------------------
------------------------------------------------------------
------------------------------------------------------------
------------------------------------------------------------
------------------------------------------------------------
------------------------------------------------------------
------------------------------------------------------------
------------------------------------------------------------
------------------------------------------------------------
------------------------------------------------------------
------------------------------------------------------------
------------------------------------------------------------
------------------------------------------------------------
------------------------------------------------------------
------------------------------------------------------------
------------------------------------------------------------
------------------------------------------------------------
------------------------------------------------------------
------------------------------------------------------------
------------------------------------------------------------
------------------------------------------------------------
------------------------------------------------------------
------------------------------------------------------------
---------------aacagctga---c--tatttaattaccc---gacac-aaatgc--
c-gcgttaag------tggaatgtgt--gtgat---g-----tat---g-tgg----ta-
-atttt------aagtact------t---a----gat-----------aa-----caaa-
---ata-aa------tg-tt-atacaac--------------------------------
-----cta----ttt----tt-------at-ttaagtgcaacatattc-----caaaaga
tcaggggc------------ttt-tga---------------------------------
-----caagacat---cag----------------------tggcttaa-----------
------------------gccccc----------aaag----------------------
------------cctct-------------------------cgcaatgccagtggcttg
gcaaggcatgaatgaaaataagatctgaataaaga----ataaagataatagatggtttt
catgtgttcttgcagccatcttaggtattttc----ataggaaagtcgatttataattca
atgctaaaagacatagcatgttacagtagaatat--------------------aatact
ata-------------tatgaactcactg-------------------------------
------------------------------------------------------------
-------------------------------
>hAT-N164B_DR|220301
------------------------------------------------------------
------------------------------------------------------------
------------------------------------------------------------
------------------------------------------------------------
------------------------------------------------------------
------------------------------------------------------------
------------------------------------------------------------
------------------------------------------------------------
---------------------------------caggg---------------------g
cgttgctagggtcg------------aaagg------gata---aggggcttag---ccc
c-----------------------ccaaa-------------------------------
-------------------------------------aaagcaccccc------------
------------------------------------------ccacttca----------
-----------ctc----------------------------------------------
--------------------------------------tg-----atctactctaat---
----cttaa-------------------------------taatat-------gatc---
-------------att---------aa----------------------------tggtt
taataataaa-------------------------caaagggtttttgagttgac-----
----a-gtttttaac-aataaa-------------ttg-cg--aa-------gctt----
tgtg--------a------cttgtaacaccaaaagg----------aaaaa------aac
a------ttg----a---taaatgaaccc-act----tctcgtt-tacta----------
ttct--gttatg---agc-------cagacc----------------------tctt-ga
gcctcctatctc-----ctcctga-----tt--------tgcagttt-ctg---t-ttgt
--tttttgaacatgtatttgtg-tgca-tgt-cttcaaatatgaaaatatgattta--tt
tgatagtg-tgag--------ttgttatccaa-t---gtgatgcaaagctacaaacat-g
ttc--att-------tggac-----------agag-tgattaac--taaggtgtagtgt-
--tgtcca---gatac--tggaatttctaa--attcaatac---c-tcccaaaa------
------tattg-a---tat---tcaat---------------agcat----------act
-----------------------------cttatt-------gata-------------t
a-at---------ga---caag----tgtataaaaaatagtac-----------aacaa-
------ataaaaataaagatctat-----atgctaga--------a------atattc--
ttac---------------------------------------tt---------t--ca-
-gttttcctca-aaata-----ggtt--------aatgtgggcattgtagcactttaaat
gc-a--taa-tgcc-tg-tt----------------------------------------
-----tca----ttcattcattcatcgagc-agaaattccatatatgc-ctaaaaaaagt
agtagaacatttctaggaa-tctctaatatggataaaggaatccagctattgctgtagat
gaaaataagatctgaataa-------------acataaaaaggctttaactg--------
--atcat-------ttacacgact--gtgacaataaatgcttgata--------------
------------------------------------------------------------
------------------------------------------------------------
------------------------------------------------------------
------------------------------------------------------------
------------------------------------------------------------
------------------------------------------------------------
-------------------------------
>hAT-N164B_DR|220302
------------------------------------------------------------
------------------------------------------------------------
------------------------------------------------------------
------------------------------------------------------------
------------------------------------------------------------
------------------------------------------------------------
------------------------------------------------------------
---------aagtgtgatttattttatagtacgagttgttatccaatgtgatacaaagct
acaaacatgttcattaggat--agtgattaactaaagtgtag----tgtcgagatactgg
gatttctaaattc---aatacc-aacaaa--atatt-gatatttaata------------
-tttg-ataaaacaacaaatgtat-caa---------aaatag----tactaaaa-a---
------------------------------------------------------------
------------------------------------------------------------
------------------------------------------------------------
------------------------------------------------------------
------------------------------------------------------------
------------------------------------------------------------
------------------------------------------------------------
------------------------------------------------------------
------------------------------------------------------------
------------------------------------------------------------
------------------------------------------------------------
------------------------------------------------------------
------------------------------------------------------------
------------------------------------------------------------
------------------------------------------------------------
------------------------------------------------------------
------------------------------------------------------------
------------------------------------------------------------
------------------------------------------------------------
------------------------------------------------------------
------------------------------------------------------------
------------------------------------------------------------
------------------------------------------------------------
------------------------------------------------------------
------------------------------------------------------------
------------------------------------------------------------
------------------------------------------------------------
------------------------------------------------------------
------------------------------------------------------------
------------------------------------------------------------
------------------------------------------------------------
------------------------------------------------------------
------------------------------------------------------------
-------------------------------
>hAT-N164B_DR|220303
------------------------------------------------------------
------------------------------------------------------------
------------------------------------------------------------
------------------------------------------------------------
------------------------------------------------------------
------------------------------------------------------------
------------------------------------------------------------
------------------------------------------------------------
------------------------------------------------------------
------------------------------------------------------------
------------------------------------------------------------
------------------------------------------------------------
------------------------------------------------------------
------------------------------------------------------------
------------------------------------------------------------
------------------------------------------------------------
------------------------------------------------------------
------------------------------------------------------------
------------------------------------------------------------
------------------------------------------------------------
------------------------------------------------------------
------------------------------------------------------------
------------------------------------------------------------
------------------------------------------------------------
-------------------------------------------------tacacacat--
ttt--attctgtga--aaac-----------aaa--t-at------gaggcttc-at---
--cagtag-----t----cataa---ct----attcagt-----t-acacgaaacag-tg
--g---tatt--a-t-ta--cctcttcagcttcagctcctc-aaaat--aatgaatgaat
g-atgacag---tgcagtgacgg-ga----tgttt----tt-aaca------c----cat
g--t---------ga---caac----agagcca------ctcccacctgccagt-agaaa
cagctact---gctgaacagctga---c--ggtttaatcacgc---gacac-aaacga--
t-gcgttaag------tggaatgagt--gtgat---g-----cat---g-tgg----ca-
-atgtt------aagtact----------a----gat-----------aa-----caaaa
tataaa-aa------ta-tt-atacaac--------------------------------
-----cta----ttt----tt-------at-ttaagtgcaacatattc-----cggaaga
tcaggggc------------ttt-aga---------------------------------
-----cactacat---cag----------------------gggcttaa-----------
------------------gc----------------------------------------
------------------------------------------------------------
------------------------------------------------------------
------------------------------------------------------------
------------------------------------------------------------
------------------------------------------------------------
------------------------------------------------------------
-------------------------------
>hAT-N164B_DR|220304
------------------------------------------------------------
------------------------------------------------------------
------------------------------------------------------------
------------------------------------------------------------
------------------------------------------------------------
------------------------------------------------------------
------------------------------------------------------------
------------------------------------------------------------
------------------------------------------------------------
------------------------------------------------------------
------------------------------------------------------------
------------------------------------------------------------
------------------------------------------------------------
------------------------------------------------------------
------------------------------------------------------------
------------------------------------------------------------
------------------------------------------------------------
------------------------------------------------------------
------------------------------------------------------------
------------------------------------------------------------
--------------------catgaactg-actgtgatttaact--attacagaaacaga
---t--gtgac---tggcttt-at-catatc-aag----at---aa-ttatg-tcta-ca
t-atc-tacatta---tacctataaag--ct-a---g--tacaa-ta-aaa---a-aa--
--at-ctcac----taata----tgca-tgt-atttacat----ttatatgacgcacatt
ttat-----tgat------tacagttatttta-t---ttcac-caaaactgcacataa--
ttt--attctgtga--aaac-----------aaa--t-at------taagcttc-at---
--cagtagtt--at----tagag---ct----attcagt-----t-tggccaaacag-tt
--g---tatt--a-t-tg--cctcatcagcttcagctcctc-aaaat--aatgaatgaat
g-aaga--------ctgtggcgg-ga----tttgtg-cagt-gaca------c----tat
g--t---------ga---caac----agtgcca------ctcccacctaccggt-agaaa
caggtact---gctgaacagctga---c----------taacc---gacac-aaacgc--
t-gcgcttag------tggaatgtgc--gtgat---g-----tat---g-tgc----tc-
-atttt------aagtact------t---g----gat-----------aa-----caca-
---ata-aa------tg-tt-atacaac--------------------------------
-----cta----ttt----tt-------at-ttaagagtaacataatc-----caaaaga
tcaggggc------------ttt-tga---------------------------------
-----caatacat---cag----------------------gggcttaa-----------
------------------gccccc----------aaag----------------------
-------ccc-ccccct-------------------------cgcaacgccactg-----
------------------------------------------------------------
------------------------------------------------------------
------------------------------------------------------------
------------------------------------------------------------
------------------------------------------------------------
-------------------------------
>hAT-N164B_DR|296244
------------------------------------------------------------
------------------------------------------------------------
------------------------------------------------------------
------------------------------------------------------------
------------------------------------------------------------
------------------------------------------------------------
------------------------------------------------------------
------------------------------------------------------------
------------------------------------------------------------
------------------------------------------------------------
------------------------------------------------------------
------------------------------------------------------------
------------------------------------------------------------
------------------------------------------------------------
------------------------------------------------------------
------------------------------------------------------------
------------------------------------------------------------
------------------------------------------------------------
------------------------------------------------------------
--------------------------------------------------g-------gc
a--ttg-cta---ggg----------------------------------gcgaaagaga
---t--aag-----ggg-------------------------------------------
------------------------------------------------------------
------------------------------------------------------------
------------------------------------------------------------
--------------------------------aag-taat---------------tt---
--ta--------------------------------------------------------
------------------------------------------------------------
------------------------------------------------------------
------------------------------------------------------------
------------------------------------------------------------
------------------------------------------------g-aag----ta-
-atttt------aattact------cc-------gat-----------aa-----caaa-
---ata-aa------tg-tt-ttacaac--------------------------------
-----ct-----ttt----tt-------at-ttaagtgcaacatattc-----caaatga
tcaggggc------------ttt-tga---------------------------------
-----gaatacat---cag----------------------gggcttaa-----------
------------------gcccct----------aaagca--------------------
------------------------------------------------------------
------------------------------------------------------------
------------------------------------------------------------
------------------------------------------------------------
------------------------------------------------------------
------------------------------------------------------------
-------------------------------
>hAT-N164B_DR|296245
------------------------------------------------------------
------------------------------------------------------------
------------------------------------------------------------
------------------------------------------------------------
------------------------------------------------------------
------------------------------------------------------------
------------------------------------------------------------
------------------------------------------------------------
------------------------------------------------------------
------------------------------------------------------------
------------------------------------------------------------
------------------------------------------------------------
------------------------------------------------------------
------------------------------------------------------------
------------------------------------------------------------
------------------------------------------------------------
------------------------------------------------------------
------------------------------------------------------------
------------------------aaagtcaa---tt--ta--taatccgatatta-ac-
tt----------aa---agc---ttacagtagaata----------------ta----at
a---ag-----------ctgcatgaactt-actgtgatttaact--attacagaaacaga
---tt----ac---ttgttat-at-catatc-tag----at---aa-atatg-tcta-ga
t-atc-tacataa---tttctagaaag--ct-a---a--aacaattg-acat--t-tt--
--at-ctgaa----taatt----tgca-tgt-agttacat----tcacataacgcacatg
ttat-----t------------------ttta-t---ttcac-caaaactacacg---t-
ttt--atactgtga--aacc-----------aaa--t-at------taagcttt-at---
--ctgtag-----t----tataa---ct----attcaat-----t-ttgtaaaacag-tt
--g---tatt--a-t-ta--cctcatcagcttcaactcctc-aaaat--aatgaatgaat
g-agga--------cggtgaagg-ga----ttgtt---ttt-aaca------cttggcgc
a--t---------ga---caac----agtccca------ctcccacctgctgga-agaaa
caggtact-----------------gat--tatttaa-------acgacac-aaaagt--
t-gcgttaag------tggaatgcac--atgat---g-----tat---g-tgc----ta-
-atttg------aagtacc------t--------gga-----------ta-----acaa-
---att-aa------tg-tt-atacaac--------------------------------
-----ctg----ttt----------------ttaagtgcaacattttc-----caaacaa
acaggggc------------tta-tga---------------------------------
-----caatacac---cag----------------------gggcttaa-----------
------------------aacacc----------caa-----------------------
------------------------------------------------------------
------------------------------------------------------------
------------------------------------------------------------
------------------------------------------------------------
------------------------------------------------------------
------------------------------------------------------------
-------------------------------
>hAT-N164B_DR|296246
------------------------------------------------------------
------------------------------------------------------------
------------------------------------------------------------
------------------------------------------------------------
------------------------------------------------------------
------------------------------------------------------------
------------------------------------------------------------
------------------------------------------------------------
------------------------------------------------------------
------------------------------------------------------------
------------------------------------------------------------
------------------------------------------------------------
------------------------------------------------------------
------------------------------------------------------------
------------------------------------------------------------
------------------------------------------------------------
------------------------------------------------------------
------------------------------------------------------------
------------------------------------------------------------
------------------------------------------------------------
------------------------------------------------------------
--------------------t----catat------------------------------
------------------tctagaaag--ct-a---g--tacaattt-acc---t-tt--
--tt-ctgaa----tgatt----tgca-tat-atttacat----taatatgatgcacatt
ttat-----tgat--------tggttatttat-----ttcac-caaaaccacata----t
ttt--atactgtga--aaac-----------aaa--t-at------taagcttc-at---
--cagtag-----t----tagaa---ct----atgcagt-----t-tcgccaaacgg-tt
--g---tatt--a-t-ta--cctcatca--------------------------------
------------------------------------------------------------
---------------------------------------cttc-----------------
------------------------------------------------------------
---------------------------agtgat---g-----tat---g-tgg----ta-
-atttt------atgtact------t---g----aat-----------aa-----caaa-
---ata-aa------tg-tt-ctgcaata-------------------------------
-----------tttt----------------ttaagtccgacattttt-----caaaaga
tcaggggctt-agagatcacttt-tga---------------------------------
-----caatatat---tag----------------------gggcttaa-----------
------------------gccccc----------aaagcac-------------------
------gctccctccctcct-------------------tctcacaacgccactg-----
------------------------------------------------------------
------------------------------------------------------------
------------------------------------------------------------
------------------------------------------------------------
------------------------------------------------------------
-------------------------------
>hAT-N164B_DR|296247
caggggtgctgct---aggatcgaaagggataagaagggatagtgataagaagcgacccc
cccccccccccctcataaaaaattttgtaatttac----gctaaaatacccccacattcg
--ag--atgatctacactaatcttaataatattattataga----tggtttaatgat---
aaatatgtttttt-ttagttga-----------------------------gtaaagctt
tgtgacttgtaacacg----aaaaagg---taaaa------acattgataaacttaccca
cttctcacttactagtctgttatgagccatatca-tacctcttgagcctccaatct--cc
tcctgatttgaagtttc---tgtttgttgttta--------atgattttctgcatgtctt
caaatctgaagttat-----------ccaaattatctgttatgcaatgtgatacaaagct
acaaacatgttcatttagacagagtgattacctaaggtggagtgt-tgtccagacactgg
aatttttaaattc---aataccttgcaaa--atatt-gatattcaataggctatta---t
ttttg-atataataacaattgtat-caa---------aaatag----tac-gaaa-a---
-----------ataa-aaatc-taaatgctagaaatatgtgtacttctacttttctttag
aggga-gt----------ttttt-----ttc---agttttcctcaaaat-agtgtgatgt
gggcattgtag----gactttaaatgcatgtaatgcctgtttcattcatac---------
ttgagcagaaattccgta---aatgccc--tccaaaactagtagaa--cattgcaggaaa
tccc--taa---tacggaggaaggcatccagctactgctgtagt----tgaatga----a
a-atacgatctgaataatga-t------aaggctttaactgatcatttcctcgactg---
cgacaataaa--tggtgta----------------tatgtgtt-cttcagccatcttagg
ta-----ttttc-----a-----taaagtcga---tt--tt--taattcaatgcta-ac-
tg----acat--a-----gcatgttacag-------------------------------
--------ta---at---tgcatgaactc-acagtgctttaact--attacagaatcaga
---t--gtgac---tggc-----t-catatc-tag----at---aa-atatg-tcta-ga
t-atc-tatatcc---tatccagaaag--ct-a---g--tataattt-aca---t-tt--
--tt-ctgac----tagtt----ccca-tat-atttccat----taatatggcgtacatt
ttat-----tgat------tacagttatttga-t---ttcac-caaaact--acacat--
ttt--atactgtga--aaac-----------aaa--t-at------taagcctt-at---
--cagtag-----t----t---a---ct----attcagt-----t-tggtgaaacag-tt
--g---tatt--a-t-ta--cctcatcagcttcagctcctc-agaat--aatgaatgaat
g-aagacag---tgcagtggctg-ga----ttttt---ttt-aaca------c----cat
g--t---------ga---caac----agtgcca------ctcccacctgccggt-tgaaa
cagctact---gctgaacagctaa---c--tatttaattaccc---gacat-aaacgc--
t-gcgtttag------tg------------------------------------------
------------------------------------------------------------
------------------------------------------------------------
------------------------------------------------------------
------------------------------------------------------------
------------------------------------------------------------
------------------------------------------------------------
------------------------------------------------------------
------------------------------------------------------------
------------------------------------------------------------
------------------------------------------------------------
------------------------------------------------------------
------------------------------------------------------------
-------------------------------
>hAT-N164B_DR|296248
------------------------------------------------------------
------------------------------------------------------------
------------------------------------------------------------
------------------------------------------------------------
------------------------------------------------------------
------------------------------------------------------------
------------------------------------------------------------
------------------------------------------------------------
------------------------------------------------------------
------------------------------------------------------------
------------------------------------------------------------
------------------------------------------------------------
------------------------------------------------------------
------------------------------------------------------------
------------------------------------------------------------
------------------------------------------------------------
------------------------------------------------------------
------------------------------------------------------------
------------------------------------------------------------
------------------------------------------------------------
------------------------------------------------------------
------------------------------------------------------------
-----------------------aaag--ct-a---g--cacaatgt-atg---t-tt--
--tt-ctgac----aaatt----tgca-tgt-atttacat----ttatatgacgcacgtt
ctat-----tgat------tatagttatttta-t---ttaat-caaaact--acacat--
ttt--atactgtaa--aaaaac---------aaa--t-gt------taagcttc-at---
--cagtag-----t----tagaa---ct----attcagt-----t-ttgtgaa-------
------ctgt--a-t-ta--cctcatcagcttcagctcctc-aaaat--aatgaatgaat
g-aagacaa---tggagtggctg-ga----ttt-----ttt-aaca------c----cat
g--t---------ga---caac----agtgcca------ctcccacctgccggt-agaaa
caggtact---gctgaacagctta---a--tatttaattaccc---gacac-aaacac--
t-gcattaag------tggaatgcgc--gtgat---t-----tat---a-tgg----tc-
-atttt------aagttcc------t---a----gat-----------aa-----caaa-
---ata-aa------tg-tt-atacaac--------------------------------
-----cta----ttt----tt-------at-ttaagtgcaacatattc-----caaaaga
tcaggagc------------ttt-tga---------------------------------
-----caatatat---cag----------------------gggcttaa-----------
------------------gcctcc----------atag----------------------
-------c----------------------------------------------------
------------------------------------------------------------
------------------------------------------------------------
------------------------------------------------------------
------------------------------------------------------------
------------------------------------------------------------
-------------------------------
>hAT-N164B_DR|296249
------------------------------------------------------------
------------------------------------------------------------
------------------------------------------------------------
------------------------------------------------------------
------------------------------------------------------------
------------------------------------------------------------
------------------------------------------------------------
------------------------------------------------------------
------------------------------------------------------------
------------------------------------------------------------
------------------------------------------------------------
------------------------------------------------------------
------------------------------------------------------------
------------------------------------------------------------
------------------------------------------------------------
------------------------------------------------------------
------------------------------------------------------------
------------------------------------------------------------
------------------------------------------------------------
------------------------------------------------------------
------------------------------------------------------------
------------------------------------------------------------
------------------------------------------aattt-acgtttt-tt--
--tt-ttgac----taatt----tgca-tgt-atttacat----tgatatgatacacatt
tgat-----cga--------ttagttatttta-t---ttcac-caaaactacacacac--
tta--atactgtga--aaac-----------aaa--t-at------taagcttc-at---
--cagtag-----t----tagaa---ct----atttagt-----t-tggcgaaacag-tt
--g---tatt--a-t-ta--cttcatcagtatcagctcctc-aaaat--aataaatgaat
t-atgat-----------gacgg-gat---ttttt---ttt-agca------c----cat
g--c---------cactttaac----agtgcca------ctcccacctgccggt-agaaa
aaggtact---gctaaatagctga---c--tatttaattacct---tacac-aaacgc--
t-gcgttaag------tgta--gtgc--atgat---g-----taa---aaaca----ta-
-agctt------gatgtaa------tc--------at-----------aa-----caaa-
---ata-aa------tg-tt-ataccac--------------------------------
-----c------------------------------------------------------
------------------------------------------------------------
------------------------------------------------------------
------------------------------------------------------------
------------------------------------------------------------
------------------------------------------------------------
------------------------------------------------------------
------------------------------------------------------------
------------------------------------------------------------
------------------------------------------------------------
-------------------------------
>hAT-N164B_DR|296250
------------------------------------------------------------
------------------------------------------------------------
------------------------------------------------------------
------------------------------------------------------------
------------------------------------------------------------
------------------------------------------------------------
------------------------------------------------------------
------------------------------------------------------------
------------------------------------------------------------
------------------------------------------------------------
------------------------------------------------------------
------------------------------------------------------------
------------------------------------------------------------
------------------------------------------------------------
------------------------------------------------------------
------------------------------------------------------------
------------------------------------------------------------
------------------------------------------------------------
------------------------------------------------------------
------------------------------------------------------------
------------------------------------------------------------
------------------------------------------------------------
------------------------------------------------------------
------------------------------------------------------------
------------------------------------------------------------
----------gtga--aaac-----------aaa--t-at------taagcttt-at---
--cagtag-----t----tagaa---ct----attcagt-----t-tggtgaaacgg-tt
--g---catt--a-t-ta--ccttatcagcttcagcttctc-aaaat--aacaaataaag
g-gtgacag---tgcggtggcag-ga----tttta---tta-aaca------c----cat
g--a---------ga---caac----agtgcca------ttcccacctgctggt-agaaa
cacgtact---gcagaacagctga---c--tattcaattaccc---gacac-aaacgc--
t-tcattaag------tggaatgcgc--gtgat---g-----tat---g-tgg----tc-
-atttt------aagtgtt------t---a----gat-----------aa-----caaa-
---aga-aa------tg-tt-atacaac--------------------------------
-----cta----ctt----tt-------at-ttaagtgcaacata-tc-----caaaaga
tcaggggc------------ttt-tga---------------------------------
-----caatacat---caa----------------------gggctta------------
------------------------------------------------------------
------------------------------------------------------------
------------------------------------------------------------
------------------------------------------------------------
------------------------------------------------------------
------------------------------------------------------------
------------------------------------------------------------
-------------------------------
>hAT-N164B_DR|296251
------------------------------------------------------------
------------------------------------------------------------
------------------------------------------------------------
------------------------------------------------------------
------------------------------------------------------------
------------------------------------------------------------
------------------------------------------------------------
------------------------------------------------------------
------------------------------------------------------------
------------------------------------------------------------
------------------------------------------------------------
------------------------------------------------------------
------------------------------------------------------------
------------------------------------------------------------
------------------------------------------------------------
------------------------------------------------------------
-------------------------------gccttaaccaatcatttacacgactg---
cgac----aa--tgattta----------------tatgtgttcttccagccatcttagg
ta-----ttttt-at-aa-gaa-taaagtcga---tt--ca--taattcggtgcta-ac-
tg----atat--a-----gcatgttataataga-------agcaat-aaaa-ta----gt
a---ag-cta---ga---tgcattgactc-actgcgatttaact--attacagaaacaga
---t--gtgcc---tggctat-at-catatc-tag----at---aa-atatg-tcta-ga
t-ttc-tatatca---tatgtagaaag--ct-a---g--tacaattt-acg---t-tt--
--tt-ctgac----taatt----cgca-cgt-atttacat----tgatatgatgcacatt
tgat-----cgat------a--agttatttta-t---ttcac-caaaaccaggtacat--
ttt--atactgtga--aaac-----------aaa--t-at------taagcttc-at---
--cagtag-----t----tagaa---ct----attcagt-----t-ttgcgaaacag-tt
--g---tatt--a-t-ta--cctcatcagcatcagctcctc-aaaat--cctgaatgaat
t-atga-----------tggcag-ga-----tttt---ttt-aaca------c----cat
g--t---------ga---caac----agtgtca------ctcccacctgccggt-agaaa
caggtacg---gctgaattgctga---c--tatttaattacat---gacac-aaacgc--
t-gcattaag------tgga--gcgt--gtgat---g-----tat---g-tgc----ta-
-atttt------aaggact------t---c----gat-----------aa-----caaa-
---ata-aa------tg-tt-atacaac--------------------------------
-----cta----ttt----tt-------at-ttaagtgcaacatattc-----caaaaga
tcaggtgc------------ttt-tga---------------------------------
-----caatacat---cag----------------------gggcttaa-----------
------------------gccccc----------aaag----------------------
-------tcc-c-ccct-------------------------cacaacgccactg-----
------------------------------------------------------------
------------------------------------------------------------
------------------------------------------------------------
------------------------------------------------------------
------------------------------------------------------------
-------------------------------
>hAT-N164B_DR|296252
------------------------------------------------------------
------------------------------------------------------------
------------------------------------------------------------
------------------------------------------------------------
------------------------------------------------------------
------------------------------------------------------------
------------------------------------------------------------
------------------------------------------------------------
------------------------------------------------------------
------------------------------------------------------------
------------------------------------------------------------
------------------------------------------------------------
------------------------------------------------------------
---------------------------------------------tcttac---------
ttgagtaaaaattccata---tatgcct--cacaaaataagtagaa--tattttaagaaa
tccc--tta---tatggatgaaggcatccagctattgctgtggt----tgaatga----a
a-ataagatctaattaaaga-t-a-aa-aaggctttaactgatcatttacacgactg---
cagcaataaa--tggttta----------------tatgtgttcttccagccatcttaag
ta-----ttctt-at-----aa-gaaagtcgg---tt--ca--taattcgatgcta-at-
tg----acaa--a-----gcatgttacagtagaata---tagctat-acaa-ta----at
a---ag-cta---ga---tgcatgaactt-actgtaatttaact--attatataaacaga
---t--g-------tggctat-at-catatc-tgg----tt---ta-aaatg-tcta-ta
t-atc-tatttca---ttcctagaaag--ct-a---g--tacaattt-aca---t-tt--
--tt-ctgac----taatt----tgca-tgt-atttacat----tgatatgatgcacatt
ttat-----tgat------tacagttatttta-a---ttcac-caaaactacatacat--
ttt--atactgtga--aaac-----------aag--t-at------taagcttc-at---
--tagtag-----t----tagaa---ct----attcagt-----t-tcgcgaaacag-tt
--g---tatt--a-t-tg--cctcatcagcttcatctcctc-aaaat--aatgaatga--
-------------atgataactg-at---gtt-tt---tta-a-ca------c----cat
g--cg---------a---caac----agtgcca------ctcccacctgccggt-agaaa
caggtact---gctgaactgcgga---c--tatttaattaccc---gacac-aaacgc--
t-actttaag------tggaattcgc--gtgat---a-----tat---g-tgg----ta-
-atttc------aagtaca------t---a----gat-----------aa-----caaa-
---ata-at------tg-ct-atacaac--------------------------------
-----cca----ttt----tt-------ttattaagagcaacacattc-----caaaaga
ttacgggc------------ttt-tga---------------------------------
-----caatacat---cag----------------------gggcttaa-----------
------------------gccccc----------aaagga--------------------
----------tc------------------------------------------------
------------------------------------------------------------
------------------------------------------------------------
------------------------------------------------------------
------------------------------------------------------------
------------------------------------------------------------
-------------------------------
>hAT-N164B_DR|296253
------------------------------------------------------------
------------------------------------------------------------
------------------------------------------------------------
------------------------------------------------------------
------------------------------------------------------------
------------------------------------------------------------
------------------------------------------------------------
------------------------------------------------------------
------------------------------------------------------------
------------------------------------------------------------
------------------------------------------------------------
------------------------------------------------------------
------------------------------------------------------------
----------------ac------------------------------------------
-----------tttca-----------------taaggta-----aactactctaat---
----tttaa-------------------------------taatag-------gatt---
-------------ata---------aa----------------------------tggtt
taa-tattaa-------------------------taaagggtttttgagttgac-----
----agtcttttaac-aataca-------------ttg-tg--aa-------gctt----
tgtg--------a------cttttatcaccaaaaatgaa-----aaaaaaa------aaa
a------aaaaaaca---taagttaaccc-ac-----------a-tacta----------
ttct--gttatg---agccat-at-cttacc----------------------tctg-ga
gcttcttatctcc---tctcctga-----tt--------tgcagttt-ctg---t-ttag
--tttttaaaaatgtaattttc-tgca-tgt-cttcaaatctgaaaatatgattta--tt
ttatagt---------------tgttatccag-t---gtgatacaaagctacacacat-g
ttc--att-------tggac-----------aagg-tga-------caaggtgtagtgt-
--tgtcaa---gatgc--cggaatttctaa--attcaatac---c-ttgcaaaa------
------tattg-a---tat---tcaat---------------aggct----------aat
----------------------------ctttttt-------gata-------------t
t-at---------aa---caat----tgtatcaaaattattac-----------------
------------------------------------------------------------
------------------------------------------------------------
------------------------------------------------------------
------------------------------------------------------------
------------------------------------------------------------
------------------------------------------------------------
------------------------------------------------------------
------------------------------------------------------------
------------------------------------------------------------
------------------------------------------------------------
------------------------------------------------------------
------------------------------------------------------------
------------------------------------------------------------
------------------------------------------------------------
-------------------------------
>hAT-N164B_DR|296254
------------------------------------------------------------
------------------------------------------------------------
------------------------------------------------------------
------------------------------------------------------------
------------------------------------------------------------
------------------------------------------------------------
------------------------------------------------------------
--------------------attttagagtgtgagttg-tatccagtctgacataaagct
acaaacaagttcatttggacagagtgattaactatggtgta--gt-cgtcaagatactgg
aatttctaaattc---aataccttgcgaa--atgtt-gatattccataggctacta---t
ttctg-atataataacaattgcat-taa---------aaatag----tac------a---
------aaa-aataa-agatc-tatatgctagaaataagttaacttc-aaatgtctttag
agg---------------------------------------------------------
------------------------------------------------------------
------------------------------------------------------------
------------------------------------------------------------
------------------------------------------------------------
------------------------------------------------------------
------------------------------------------------------------
------------------------------------------------------------
------------------------------------------------------------
------------------------------------------------------------
------------------------------------------------------------
------------------------------------------------------------
------------------------------------------------------------
------------------------------------------------------------
------------------------------------------------------------
------------------------------------------------------------
------------------------------------------------------------
------------------------------------------------------------
------------------------------------------------------------
------------------------------------------------------------
------------------------------------------------------------
------------------------------------------------------------
------------------------------------------------------------
------------------------------------------------------------
------------------------------------------------------------
------------------------------------------------------------
------------------------------------------------------------
------------------------------------------------------------
------------------------------------------------------------
------------------------------------------------------------
------------------------------------------------------------
------------------------------------------------------------
-------------------------------
>hAT-N164B_DR|296255
------------------------------------------------------------
------------------------------------------------------------
------------------------------------------------------------
------------------------------------------------------------
------------------------------------------------------------
------------------------------------------------------------
------------------------------------------------------------
------------------------------------------------------------
------------------------------------------------------------
------------------------------------------------------------
------------------------------------------------------------
------------------------------------------------------------
------------------------------------------------------------
------------------------------------------------------------
---------------------------------agaag----------------------
------------------------------------------------------------
------------------------------------------------------------
------------------------------------------------------------
------------------------------------------------------------
------------------------------------------------------------
------------------------------------------------------------
------------------------------------------------------------
------------------------------------------------------------
------------------------------------------------------------
------------------------------------------------------------
------------------------------------------------------------
------------------------------------------------------------
------------------------------------------------------------
------------------------------------------------------------
------------------------------------------------------------
------------------------------------------------------------
--------------------------------------aattcaccccgctaa--aatac
cactttcaaaagatccactc-----ta--atcttact-----------aa-----tagga
tt-aca-aa------tggtttttaataaa-------------------------------
------taaaatttt----ttaaggtgtctttta---acaataaattg-----tg-aagc
tttgtgac------------t---------------------------------------
-----tcaaaca------------------------------------------------
------------------------------------------------------------
------------------------------------------------------------
------------------------------------------------------------
------------------------------------------------------------
------------------------------------------------------------
------------------------------------------------------------
------------------------------------------------------------
-------------------------------
>hAT-N164B_DR|377886
------------------------------------------------------------
------------------------------------------------------------
------------------------------------------------------------
------------------------------------------------------------
------------------------------------------------------------
------------------------------------------------------------
------------------------------------------------------------
------------------------------------------------------------
------------------------------------------------------------
------------------------------------------------------------
------------------------------------------------------------
------------------------------------------------------------
------------------------------------------------------------
------------------------------------------------------------
------------------------------------------------------------
------------------------------------------------------------
------------------------------------------------------ctg---
tgacaataaa--caatctt----------------tacatgttcctccggccattttagg
ta-----ttttc-at-aa-gaa-aaaagtcaa---tt--ta--taatccaatgcta-ac-
tg----acat--a-----gcatgttacagtagaata---tagctat-aaaa-ta----at
a---cg-cga---g---atgcatgaaccc-actgtgattcaact--attacagaaacaga
---t--gtgacatgtatctat-at-cacatc-tag----at---aa-atatg-tcta-ga
t-atc-tatatta---tatctagaaag--ct-a---g--tttaattt-tca---t-tt--
--tt-ctgaa----taatt----agca-tgc-atttacat----tgatatgaagcacatt
ttat-----tgat------tgcag-----tta-t---tacac-caaagctacacacaa--
ttt--atactgtga--aaac-----------aaa--t-at------taagcttc-at---
--cagtag-----t----tagaa---ct----actcagt-----t-tggtgaaacag-tt
--g---tatt--a-t-ta--cctcatcagcttcagcttctc-aaaat--aatgaatgaat
g-atgacag---tgcagtggcgg-gaa---ttttt---ttt-aaca------cttggcgt
g--t---------ga---caac----agtccca------ctcccacctgccagt------
--------------gaacagccga---c--tatttaaatactc---gacac-aaaagc--
t-gcattaag------tgtaatccgt--gtgat---t-----tat---g-tgg----tt-
-atttt------aattact------t---g----gat-----------aa-----caaa-
---ata-aa------tg-tt-atacaac--------------------------------
-----ctt----ttt----tt-----------------taagatattg-----caaaaga
tcaggggc------------ttt-aga---------------------------------
-----ttatacat---cag-----------------------------g-----------
------------------gacccc----------aaagcc--------------------
----------cctccct-------------------------cgcaacgccactg-----
------------------------------------------------------------
------------------------------------------------------------
------------------------------------------------------------
------------------------------------------------------------
------------------------------------------------------------
-------------------------------
>hAT-N164B_DR|377887
------------------------------------------------------------
------------------------------------------------------------
------------------------------------------------------------
------------------------------------------------------------
------------------------------------------------------------
------------------------------------------------------------
------------------------------------------------------------
------------------------------------------------------------
------------------------------------------------------------
------------------------------------------------------------
------------------------------------------------------------
------------------------------------------------------------
------------------------------------------------------------
------------------------------------------------------------
------------------------------------------------------------
------------------------------------------------------------
------------------------------------------------------------
------------------------------------------------------------
---------------------------------------ta-------------------
------------------------------------------------------------
------------------------------------------------------------
---t---------------tt---------c----------------a------------
----------------tatctagtaag--ct-a---g--tacaattt-aca-----tt--
--tt-ctgaa----ttgtt----tgca-tgt-ctttacat----taatatgttacacatt
ttat-----tgat------taaagttaattta-t---ttcac-caaaactacaca----t
ttt--atactgaaa--aaac-----------aca--t-at------taagcttc------
---agtag-----t----aagaa---ct----attcagtt----t-------cacag-tt
--g---taat--g-t-ta--tctcatca--------------------------------
------------------------------------------------------------
------------------------------------------------------------
------------------------------------------------------------
--gctttagg--------------------------------tat---g-tgg----ca-
-atttt------aagaact------t---g----gat-----------aac---------
-------aa---------tt-atttaaa--------------------------------
-----------cctt-------------att----------------------taaaaaa
tcatatgc------------ttt-tga---------------------------------
-----caatacat---cag----------------------ggccttaa-----------
------------------acccac----------aa------------------------
------------------------------------------------------------
------------------------------------------------------------
------------------------------------------------------------
------------------------------------------------------------
------------------------------------------------------------
------------------------------------------------------------
-------------------------------
>hAT-N164B_DR|377888
------------------------------------------------------------
------------------------------------------------------------
------------------------------------------------------------
-----------ttttgagttgacagtcttttaacaataa---------atagtgaagctt
tt------------------------------------------ttgata---------a
ctcctcatttactagtctgttatgagccatatca-tacctccagagcctcctatct--tc
tcccgatttgcagtttct------------------------------------------
------------------------------------------------------------
------------------------------------------------------------
-----------------------------------------gttagt-----------tt
ttttg-------------------------------------------------------
----------------------------cttgaaatatatgtactta-aaatttctttag
agtga----------gatttttt-----ttc--caattttccttaaaat-aggttgatgt
gggcattgtag----cactttaaatacatgtaatgcctgtttcattcacat---------
ttgagcagaaaatccatc---tatgcct--cacaaaa---gtagaa--cattccaggaaa
tccc--taa---tatgcatgaaggcatccagcaattgctgtagt----tgtatga----a
a-ataagatctgaataaaca-t---aa-acaggcttgactaatcatttacacgactg---
cgacaataaa--tggttta----------------tatttgttcttccagccattttagg
ta-----ttttc-at-ta-ga----aagtcga---tt--ta--taattcaaggcta-ac-
tg----acat--a-----gcatgttacagtagaata---ttgctat-aaaa-ta----at
a---tg-cta---------------------------tttaact--attacaggaaaaaa
--at--ttgac---cggctat-at-tatatc-tag----at---aa-atatg-tcta-ga
t-atc-tatatga---tatctagaaag--ct-a---g--tacaattt-acg---t-tt--
--tt-ctgac----tcatt----caaa-tgt-atttacat----ttacatgacgcacatt
ttat-----tgat-----ttacagttatttta-t---ttcac-caaaactgcacacat--
ttt--atactgtga--aaac-----------aaa--t-at------taagcttc-at---
--cagtag-----t----tagaa---ct----atttaga-----t-tttcgaaacag-tt
--g---tatt--a-t-ta--cctcatcagcttcagctcctc-aaaat--aatgtatgaat
g-acgac--------------------------------------------ac----cat
g--t---------ga---caac----agtgcca------ctcccacctgccgga-agaaa
caggtact---gctgaacagctga---c--tatttaattaccc---gacac-aaacgc--
t-acgttaag------tgaaatgtgc--atgag---g-----tat---g-tgg----ta-
-gttt-------aagtatg------t---a----gat-----------aa-----caaa-
-------aa------tg-tc-acacaac--------------------------------
-----cta----ttt----tt-------at-ttaagtg---------------caaaaga
tctgggtc------------ttt-tga---------------------------------
-----caatacat---cag----------------------gggcttaa-----------
------------------gccctc------------------------------------
------------------------------------------------------------
------------------------------------------------------------
------------------------------------------------------------
------------------------------------------------------------
------------------------------------------------------------
------------------------------------------------------------
-------------------------------
>hAT-N164B_DR|377889
------------------------------------------------------------
------------------------------------------------------------
------------------------------------------------------------
------------------------------------------------------------
------------------------------------------------------------
------------------------------------------------------------
------------------------------------------------------------
------------------------------------------------------------
-----------------------------------ggg---------------------g
cgttgctagggtcg------------aaa------------------------------c
c-----------------------ccaaacccccccc-----------------------
---------aaaaag-aagtt-------ct-------aatttacccct------------
------------------------------------------ctaaaata----------
-----------t------------------------------------------------
---------------------------------gaaggtg-----atttactctaat---
----cctaa-------------------------------taatag-------gatt---
-------------aac---------aa----------------------------tggtt
caataataaa-------------------------taaagttgttttttttt--------
------tgatttgac-agtctt-------------ttg-tg--aa-------gctt----
tgtg--------t------cttgcaacaccaaaaagg-------aaaaaaa------aac
a------ttg----a---tatattaaccc-act----tctcatt-tacta----------
gtct--gttaag---agccac-at-cggacc----------------------tctt-ga
gcctcatatctc-----ctcctga-----tt--------tgcagtt--------------
------------------------------------------------------------
------------------------------------------------------------
------------------------------------------------------------
------------------------------------------------------------
------------------------------------------------------------
------------------------------------------------------------
------------------------------------------------------------
------------------------------------------------------------
------------------------------------------------------------
------------------------------------------------------------
------------------------------------------------------------
------------------------------------------------------------
------------------------------------------------------------
------------------------------------------------------------
------------------------------------------------------------
------------------------------------------------------------
------------------------------------------------------------
------------------------------------------------------------
------------------------------------------------------------
------------------------------------------------------------
------------------------------------------------------------
-------------------------------
>hAT-N164B_DR|377890
------------------------------------------------------------
------------------------------------------------------------
------------------------------------------------------------
------------------------------------------------------------
------------------------------------------------------------
------------------------------------------------------------
------------------------------------------------------------
------------------------------------------------------------
-------------------------------------------gt---------------
-----------------------------------------------------------t
tcttg-------------------------------------------------------
------------------------------------------------aaatttctttag
agata-gat-----tttttttttc----ttc---agtttttctcaaaat-agggtgatgt
ggacattatgg----cacttttaatgtatgtaatgcctatttcactcatac---------
ttgagttgagt----------------------aaaagtattagaa--cattccaggaaa
tccc--taa---tatgaatgatggcatccagctattgctgtacttgaatgaataa----a
a-ataagatccgaataaaca-taa-aa-aaagctttaac---------------------
-------------------------------------tgtgttcttctggccattttagg
ta-----ttttc-aa-aa-taat--aaattgt---tg--ta--taatccgatacta-ac-
tg----acat--a-----gcatgttacagtagaata---tagctgt-aaaa-ta----at
a---ag-----------atgc---aaatc-actttgatttaact--attacagaaggaga
---t--atgac---tgcctat-at-cagatc-tag----at---aa-agatg-tcta-ga
ta--------------------------tct-a---a--aagaattt-acg---c-tt--
--tt-ctaaa----tatct----ggca-tgt-atttacat----tagtatgacacacatt
ttat-----tgat--------tagttatttta-t---ttcac-cataattacaca----c
att--ttactgtaa--aaac-----------taa--t-at------ttagcttt-at---
--tagttg-----t----tagaa---ct----attcagt-----t-ttgcaaaacag-tt
--g---tatc--a-t-ta--cctcatcagcttcagctcctc-aaaat--aatgaatgaat
g-aagacag---tgcagtggtgg-gat--tttttt---t---aata------cttgccgt
t--tgacaactatga---caac----agtccca------ctcccacctgccagt-agaaa
caggtact---gctgaatgg---------------------cc---gacac-aaaagc--
t-gcgttaag------tggaatgt------------------tat---g-tgg----ta-
-atttt------aagtact------a---a-------------------------caaa-
---ata-aa------tg-tt-atacaac--------------------------------
-----cta----ttt----tt-------at-ttaattgcaacatattc-----caaacga
tcaggggc------------ttt-tga---------------------------------
-----aaatacat---cag----------------------gggcttaa-----------
------------------gccccc----------aaag----------------------
------------------------------------------------------------
------------------------------------------------------------
------------------------------------------------------------
------------------------------------------------------------
------------------------------------------------------------
------------------------------------------------------------
-------------------------------
>hAT-N164B_DR|377891
------------------------------------------------------------
------------------------------------------------------------
------------------------------------------------------------
------------------------------------------------------------
------------------------------------------------------------
------------------------------------------------------------
------------------------------------------------------------
------------------------------------------------------------
--------------------------------------gtagtgc---------------
-------------------------------atatt----------------------tt
tttta-aca-------attcatgt------------------------------------
----------gacaa-cagtc-------cc------------------------------
---------------------------gctc--taaccttccgtgaaac-aggtacagct
aactataatag-------tttaaataccaacaaaagctgc--------------------
ttaagtggaatgtgtgtgatatgtgg-t--tattaaagtactaaaat----------aaa
tgtttataac---------------------ccattattgcaagtg--caaat-------
-------------ataaaca-tc--ag-gggcttttgacaatgcatca-------tgtta
agcccccaaagctggtgg-----------------ccactgtcctgcccaccatcttagg
ta-----ttttc-at-aa-gaa-taaagctga---tt--ta--taatccgatgcta---a
tg----acat--a-----gcacattacagtacaatat-----------aaa-ta----at
a---ag-cta---ta---tgcatgaactc-actgtgatttaact--attacagaa-caga
-------------------ct-at-catatc-tag----at---aa-atatg-tcta-ga
t-atc-tatatca---tatctggaaag--ct----tg--tataatat-aag---t-tt--
--tt-c-gaa----aaatt----agca-tgt-atttacat----taatatgacaca--tt
ttat-----tgat------taatgttatttaa---g-------ctaaactacacacat--
ttt--aatctgtga-----------------aaag-taataa----taagcttc-at---
--cggtag-----t----taaaa---cg----attcagt-----t-tagcaaaacag-tt
--g---tatt--a-t-ta--tctcatcagcttca--------------------------
------------------------------------------------------------
------------------------------------------------------------
------------------------------------------------------------
------------------------------------------------------------
------------------------------------------------------------
------------------------------------------------------------
------------------------------------------------------------
------------------------------------------------------------
------------------------------------------------------------
------------------------------------------------------------
------------------------------------------------------------
------------------------------------------------------------
------------------------------------------------------------
------------------------------------------------------------
------------------------------------------------------------
------------------------------------------------------------
-------------------------------
>hAT-N164B_DR|377892
------------------------------------------------------------
------------------------------------------------------------
------------------------------------------------------------
------------------------------------------------------------
------------------------------------------------------------
------------------------------------------------------------
------------------------------------------------------------
------------------------------------------------------------
------------------------------------------------------------
------------------------------------------------------------
------------------------------------------------------------
------------------------------------------------------------
------------------------------------------------------------
------------------------------------------------------------
------------------------------------------------------------
------------------------------------------------------------
------------------------------------------------------ctg---
cgacaataaa--tagtcta----------------tatgtgttcttccagttatcttagg
ta-----ttttc-at-aa-gaa-taaagtaaa---tg--tt--taatccgatggca-at-
tg----gcat--a-----attaat---------------taattaa-aata-caagt---
------------------------------------------------------------
--------------------------------aaa----at---aa-c------------
------------------------------------------------------------
------------------------------------------------------------
------------------------------------------------------------
----------------a-------------------------------------------
------------------------------------------------------------
------------------------------------------------------------
------------------------------------------------------------
------------------------------------------------------------
------------------------------------------------------------
------------------------------------------------------------
------------------------------------------------------------
------------------------------------------------------------
------------------------------------------------------------
------------------------------------------------------------
------------------------------------------------------------
------------------------------------------------------------
------------------------------------------------------------
------------------------------------------------------------
------------------------------------------------------------
------------------------------------------------------------
------------------------------------------------------------
------------------------------------------------------------
-------------------------------
>hAT-N164B_DR|377893
------------------------------------------------------------
------------------------------------------------------------
------------------------------------------------------------
------------------------------------------------------------
------------------------------------------------------------
------------------------------------------------------------
------------------------------------------------------------
------------------------------------------------------------
------------------------------------------------------------
------------------------------------------------------------
------------------------------------------------------------
------------------------------------------------------------
------------------------------------------------------------
------------------------------------------------------------
------------------------------------------------------------
------------------------------------------------------------
------------------------------------------------------------
------------------------------------------------------------
------------------------------------------------------------
------------------gcatgttacagta--------cagctat-aaaa-ta----at
a---ag-cta---ga---cggatgaactg-attgtgatttaacc--attacaaaaacaga
---t--gtgac---t-gctat-at-gatata-tag----at---aa-atatg-tcta-ga
t-aac-tatatca---tagctagaaag--ct-a---g--tacaattt-acg---t-tt--
--tc-ctgaa----taatt----tgca-tgt-attaacat----taatatgacgcacatt
ttat-----tgat------tacagttatttta-t---ttcac-caaaactacacacat--
ttt--ataccgtgg--aaac-----------aaa--t-at------taggcttc-at---
--cagtag-----t----tagaa---ct----attcagt-----t-ttgcgaaacaa-tt
--g---tatt--a-c-ct-----cctccgcttcagctcctc-aaaat--aatgaatgaat
g-acgacaa---tgcagtggtgg-ga-----tttt---ttt-aaca------cttgccat
g--a---------ga---caac----agtccca------ctcccacctgccggt-agaaa
caggtact---gataaacagctca---c--tgttttaatgccg---gacaa-aaaagc--
t-ggcttaag------tggaacgcac--atgat---g-----tac---a-ttg----ta-
-atttt------aagtact----------g----gat-----------aa-----caaa-
---ata-aa------tg-tt-atacaac--------------------------------
-----cta------------t-------tt-tcaagtgcagcatattc-----caaaaga
tcaggggc------------ttt-tga---------------------------------
-----caatacat---taa----------------------gggcttaa-----------
------------------gc----------------------------------------
-----------------------------------------ctgcaaa------------
------------------------------------------------------------
------------------------------------------------------------
------------------------------------------------------------
------------------------------------------------------------
------------------------------------------------------------
-------------------------------
>hAT-N164B_DR|377894
------------------------------------------------------------
------------------------------------------------------------
-----------------caggggcgttgctagggtcaaggg-gataagtttaataat---
aaataaagggtttttgagttgacagtcctttaacaataa---------actgtgaagct-
------ctgtgacaccaaagaaaaaaa--------------acattgataaattaaccca
cttctcatttactagactgttatgagccatatcattacctcttgagcctcctatct--cc
tcctgatttgcttgttttcatgtttgtttt-tcgaaaa--agtaattttctgcatgtctt
caaatctaaaattctgatttattttataatgtaagttgttatccaatgtgatacaaagct
acaagcatattcatttggacagagtgcttaactaaggtgtagtgt-tgtccagatattgg
aattgctaaattc---agta-ctaacaaa--atatt-gatattcaatgggctacta---t
ttt---acttaataacaattgtaaataa---------aaatagtaaaaacaaaataaat-
---------aaataa-agatc-tatatgctagaaatatgtgtact---------------
---------------gatttatt-----ttttcagttttcccttaaaat-aggttgatgt
gggcattgtag----cactttaaatgcatgtaatgtctgtttcactcacac---------
ttgagcagaaattccata---tatccct--cacaaacgtagtagaa--cattccaggaaa
tccc--taa---tatggatgaaagaatccagctatggc----------tggataa----a
a---aagacctgaataaaca-t-a-aa-aagtatttaactgatcatttccacgactg---
caacaataaa--tggttta----------------tatgtgttcttccagccatcttagg
ta-----ttttc-at-ag-ga----aagtcga---tt--ta--taatccgatgcta-ac-
ta----acat--a-----gcatgttacagtagaata---tagctat-aaag-ta----at
a---tt-gta---ga---tgcatgaactc-actgtgatttaact--attacagaaacaga
---t--gtgac---tggctat-at-catatc-tag----at---aa-ata--------ga
t-atc-tatatca---aatctagaaag--ct-a---g--tacaattt-acg---t-tt--
--tt-gtgac----tgatt----cgca-tgt-atttacat----ttatatgatgcacatt
ttat-----tgat------tacagttatttta-t---ttcac-caaaactacacatat--
ttt--atactgtga--aaac-----------aaa--t-at------taagcttc-at---
--cagtag-----t----tagaa---ct----attcagt-----t-tcgcgaaacag-tt
--g---tatt--a-t-ta--ccccatcagcttcagctcctc-aaaat--aatgaatgaat
g-attacgg---tccagtgtctg-ga----ttttt----tt-aaca------c----ctt
g--t---------ga---caac----agtgcca------ctcccacctgcttgt-aaaaa
cagttact---gctgaacatctga---c--tgtttaattaccc---gacac-aaacgc--
t-gcattaag------gggaatgcgc--gtgat---g-----tat---g-tgg----tc-
-atttt------aagtact------t---a----gat-----------aa-----caaa-
---ata-aa------cg-tt-atacaac--------------------------------
-----tta----ttt----tt-------at-ttaagtgcaacatattc-----caaaaga
tccggggc------------ttt-tga---------------------------------
-----caatacat---cag----------------------gggcttaa-----------
------------------gccc--------------------------------------
-------ccc-cttcct-------------------------cgcaacgccactg-----
------------------------------------------------------------
------------------------------------------------------------
------------------------------------------------------------
------------------------------------------------------------
------------------------------------------------------------
-------------------------------
>hAT-N164B_DR|377895
------------------------------------------------------------
------------------------------------------------------------
------------------------------------------------------------
------------------------------------------------------------
------------------------------------------------------------
------------------------------------------------------------
------------------------------------------------------------
------------------------------------------------------------
------------------------------------------------------------
------------------------------------------------------------
------------------------------------------------------------
------------------------------------------------------------
------------------------------------------------------------
------------------------------------------------------------
------------------------------------------------------------
------------------------------------------------------------
------------------------------------------------------------
------------------------------------------------------------
------------------------------------------------------------
------------------------------------------------------------
------------------------------------------------------------
------------------------------------------------------------
------tatatca---tatctaaaaag--ct-a---g--tacaattt-acg---t-tt--
--tt-ctgaa----caatt----tgca-tgt-atttacat----tgatatgacacacatt
ttat-----taat------tacagttatttta-t---ttcac-caaaactacacacaa--
ttt--atactatga--aaac-----------aaa--t-at------taagcttc-at---
--tagtag-----c-------aa---ct----atttagt-----t-tcgtgaaacgg-tt
--g---tatt--g-t-ta-----cagcagcttcagctcctc-aaaat--aatgagtgaat
g-atgac-g---tgcagtggcga-gattttttttt---ttt-aaca------cttgcaat
g--t---------ga---cagc----agtgcca------ctcccacctgtagga-agaaa
caagtact---gctgaacagct--------------------------------------
------------------------------------------------------------
------------------------------------------------------------
------------------------------------------------------------
------------------------------------------------------------
------------------------------------------------------------
------------------------------------------------------------
------------------------------------------------------------
------------------------------------------------------------
------------------------------------------------------------
------------------------------------------------------------
------------------------------------------------------------
------------------------------------------------------------
------------------------------------------------------------
-------------------------------
>hAT-N164B_DR|460722
------------------------------------------------------------
------------------------------------------------------------
------------------------------------------------------------
------------------------------------------------------------
------------------------------------------------------------
------------------------------------------------------------
------------------------------------------------------------
------------------------------------------------------------
------------------------------------------------------------
------------------------------------------------------------
------------------------------------------------------------
------------------------------------------------------------
------------------------------------------------------------
------------------------------------------------------------
------------------------------------------------------------
------------------------------------------------------------
----------------------------aaggctttaactgatcatttacacgactg---
caataataaa--tggttt-----------------taggtgtttttccagccatctgagg
ta-----ttttc-at-aa-----gaaagtcga---tt--ta--taattttttgcta-ac-
tg----------aa------attttacagtagaata---tagcgat-agaa-ta----ag
a---ag-cta---ga---tgcatagactc-actgttatttaatg--attacagaaaaaga
--------------tggctat-at-cataat-tag----at---aa-atctg-tcta-ga
t-atc-tatatca---tatttagaaag--ct-a---g--tacaattt-atg---c-tt--
--tt-ctgac----taatt----cgca-tgt-atttaaat----ttataagacgcacatt
ttat-----tgat------tacagttatttta-t---ttcac-aaaaactactcacat--
ttt--atactgtga--aaac-----------aaa--t-at------taagcttc-at---
--cagttg-----t----tacaa---ct----attcagt-----t-tcacgaaactg-tt
--g---tatt--a-t-ta--cctcatca------gctcctc-aaaat--aatgaatgaat
g-atgacag---tgcagtggcgg-aa---tttttt---ttt-aaca------c----cat
g--t---------ga---cgac----agtgtca------ctcccacctgccggt-agaaa
cgggtact---gctgaacagccga---c--tatttaataacccg--aacac-aaacgc--
t-gcgtcaag------tggaatgcac--atgat---gc---atgtt-tg-tgg----ta-
-atttt------aagtact------t---a----gat-----------aa-----caaa-
---ata-at------tg-tt-atacaac--------------------------------
-----cta----ttt----tt-------at-ttaagtgcaaca-----------------
------------------------------------------------------------
------------------------------------------------------------
------------------------------------------------------------
------------------------------------------------------------
------------------------------------------------------------
------------------------------------------------------------
------------------------------------------------------------
------------------------------------------------------------
------------------------------------------------------------
-------------------------------
>hAT-N164B_DR|460723
------------------------------------------------------------
------------------------------------------------------------
------------------------------------------------------------
------------------------------------------------------------
------------------------------------------------------------
------------------------------------------------------------
------------------------------------------------------------
------------------------------------------------------------
------------------------------------------------------------
------------------------------------------------------------
------------------------------------------------------------
------------------------------------------------------------
------------------------------------------------------------
------------------------------------------------------------
------------------------------------------------------------
------------------------------------------------------------
------------------------------------------------------------
-----------------------------------------ttttttcagccacctttgg
tat----ttttt-at-aa-gaa-taaaacgta---tc--ta--taattcgatgcca-ac-
tg----acgg--a-----gcatgttaccgtagaata---tagctat-gaaa-ta----at
a---ag-cta---ga---tgcatgaactc-gttgtgatttaact--attagagtaacaga
---t--ctgac---tacctat-at-catatc-tag----at---aa-ata--------aa
tcttc-tctatca---tatctagaaag--ct-a---g--tacaactt-gtg---t-tt--
--tt-ctgaa----taatt----caca-tgt-atttacatt---tattatgatgcacata
tgat-----tgat------tacaggtatttta-t---ttcac------------------
------------------------------------------------------------
----------------------------------------------------aa------
--------------t-ta--cctcatcagcttcagctcctc-aaaat--aatgagtgaat
g-atgacag---tgcagtggcga----ttttattt---ttttaaca------cttgctgt
g--t---------ga---caat----agtccca------ctcccacctgctggt-agaaa
caggtact---gctgaacagctga---c--tatttaaattcca---gacac-acatgc--
t-gcgttaag------tggaatgcgt--gtgat---g-----tat---g-tgg----tc-
-atttt------aagtact------t---g----gaa-----------aa-----caaa-
---ata-aa------tg-tt-atacaat--------------------------------
------------ctt----tt-------tt-ttaagtgcagcatattc-----caaaaga
tcaggggc------------ttt-tga---------------------------------
-----cattacct---aag----------------------gggtaaaa-----------
------------------gccccc----------aaagct--------------------
---------ccgcccct-------------------------cgcaacgccac-------
------------------------------------------------------------
------------------------------------------------------------
------------------------------------------------------------
------------------------------------------------------------
------------------------------------------------------------
-------------------------------
>hAT-N164B_DR|460724
------------------------------------------------------------
------------------------------------------------------------
------------------------------------------------------------
------------------------------------------------------------
------------------------------------------------------------
------------------------------------------------------------
------------------------------------------------------------
------------------------------------------------------------
------------------------------------------------------------
------------------------------------------------------------
------------------------------------------------------------
------------------------------------------------------------
------------------------------------------------------------
------------------------------------------------------------
------------------------------------------------------------
------------------------------------------------------------
------------------------------------------------------------
------------------------------------------------------------
------------------------------------------------------------
------------------------------------------------------------
------------------------------------------------------------
------------------------------------------------------------
------------------------------------------------------------
------------------------------------------------------------
------------------------------------------------------------
------------------------------------------------------------
------------------------------------------------------------
------------------------------------------------------------
---tgacag---tgaagtggcgg-ga----ttt-----ttt-acca------c----cat
g--t---------ga---aaac----agtgcca------ctcccacctgccagt-agaaa
cagtact--------actagctga---c--tatttaattaccc---gacac-acacgc--
t-gcgttaag------tggaatgtgc--gtgat---g-----tat---g-tgg----ta-
-atttt------aaataca------t---a----gat-----------aa-----caaa-
---ata-aa------tg-at-atacaac--------------------------------
-----cta----ttt----tt-------gt-gtaagtgcaacatattc-----caaaata
tcaggggc------------ttt-tga---------------------------------
-----caatacat---cag----------------------aggcttaa-----------
------------------gct---------------------------------------
-----------ccccct-------------------------cgcaacttcaatg-----
------------------------------------------------------------
------------------------------------------------------------
------------------------------------------------------------
------------------------------------------------------------
------------------------------------------------------------
-------------------------------
>hAT-N164B_DR|460725
------------------------------------------------------------
------------------------------------------------------------
------------------------------------------------------------
------------------------------------------------------------
------------------------------------------------------------
------------------------------------------------------------
------------------------------------------------------------
------------------------------------------------------------
---------------------------------caggg---------------------g
agttgctagggtcg------------aaagg------gata---aggggcttaatccccc
c-----------------------cca---------------------------------
---------------------------------------------tcg------------
------------------------------------------ctaaaata----------
-----------tcaccac------------------------------------------
-----------tttca-----------------taaggta-----acctgctgtta----
----------------------------------------taatag-------atgt---
-------------ata---------aa----------------------------tggtt
taataataaa-------------------------t--agggcttttaagttgat-----
----agtcttttaac-aataaa-------------ttt-tg--aa-------gatt----
tgtg--------a------cttgtaacaccaaaaagg-a-----aaaaaaa------aac
a------ttg----a---taaatgattcc-act---------------------------
------------------------------------------------------------
------------------------------------------------------------
------------------------------------------------------------
------------------------------------------------------------
------------------------------------------------------------
------------------------------------------------------------
------------------------------------------------------------
------------------------------------------------------------
------------------------------------------------------------
------------------------------------------------------------
------------------------------------------------------------
------------------------------------------------------------
------------------------------------------------------------
------------------------------------------------------------
------------------------------------------------------------
------------------------------------------------------------
------------------------------------------------------------
------------------------------------------------------------
------------------------------------------------------------
------------------------------------------------------------
------------------------------------------------------------
------------------------------------------------------------
------------------------------------------------------------
-------------------------------
>hAT-N164B_DR|460726
------------------------------------------------------------
------------------------------------------------------------
------------------------------------------------------------
------------------------------------------------------------
------------------------------------------------------------
----------------------------------------cttgagcctcctatctcctc
tcctgatttgttgtttc---tgtttgtttt-ttgaaaa--taaacatttctgcatgtctt
caaatctgaaaatatgatttattttatagaccaagttgttatccaatgtgatacaaagct
acacacatgtttatttggacagagtgattaactgaggtgtagtgt-tgtcaagatactgg
aatttctaaattc---aatacctcgcaaa--atatt-gacattcaatgggct------tt
tttttt----aaaaacaattgtat-caa---------aaatag----aacaaaaa-----
----------aataa-agatt-taaatgctagaaatgtgtttacttc-aaatttctttag
aggga-ga-------------tt-----ttt---agttttcctcaaaat-aggttgatgt
gggcattgtag----cactttgaatgcatgtaatgcctgtttcattcacac---------
ttgagcagaaattccata---tatgcct--cacaaaagttgtagaa--tattccaggaaa
accc--taatattatggatgaaggaatccagctattgcaggagt----tgaatga----a
a-ataagatctgaataaaca-t-a-aaaaaggcttaaactgatcact-------------
------------------------------------------------------------
------------------------------------------------------------
------------------------------------------------------------
------------------------------------------------------------
------------------------------------------------------------
------------------------------------------------------------
------------------------------------------------------------
------------------------------------------------------------
------------------------------------------------------------
------------------------------------------------------------
------------------------------------------------------------
------------------------------------------------------------
------------------------------------------------------------
------------------------------------------------------------
------------------------------------------------------------
------------------------------------------------------------
------------------------------------------------------------
------------------------------------------------------------
------------------------------------------------------------
------------------------------------------------------------
------------------------------------------------------------
------------------------------------------------------------
------------------------------------------------------------
------------------------------------------------------------
------------------------------------------------------------
------------------------------------------------------------
------------------------------------------------------------
-------------------------------
>hAT-N164B_DR|460727
caggggcgttgct---agggtcgaaagggataaggggcttagccccaaagaccccccaac
cccccccattaaaaaaaaatattgttctaattcacccc-gctaaaatgccaccactttca
taag--gcaatctact------tttataatagatttataaa----tggtttaataat---
aaat--agggcttttgagttgac----ttttagcaatac---------attttgaagctt
tgtgacttgtaacacc----aaaaag---gaaaaaaaaa---cattaattaattatccca
cttctcatttactagtctgttgtgagccatattg-ta-----------------------
------------------------------------------------------------
------------------------------------------------------------
------------------------------------------------------------
------------------------------------------------------------
------------------------------------------------------------
------------------------------------------------------------
------------------------------------------------------------
------------------------------------------------------------
------------------------------------------------------------
------------------------------------------------------------
------------------------------------------------------------
------------------------------------------------------------
------------------------------------------------------------
------------------------------------------------------------
------------------------------------------------------------
------------------------------------------------------------
------------------------------------------------------------
------------------------------------------------------------
------------------------------------------------------------
------------------------------------------------------------
------------------------------------------------------------
------------------------------------------------------------
------------------------------------------------------------
------------------------------------------------------------
------------------------------------------------------------
------------------------------------------------------------
------------------------------------------------------------
------------------------------------------------------------
------------------------------------------------------------
------------------------------------------------------------
------------------------------------------------------------
------------------------------------------------------------
------------------------------------------------------------
------------------------------------------------------------
------------------------------------------------------------
------------------------------------------------------------
------------------------------------------------------------
------------------------------------------------------------
-------------------------------
>hAT-N164B_DR|460728
------------------------------------------------------------
------------------------------------------------------------
------------------------------------------------tttaataat---
aaataaagggttt---------------------------------------------tt
tgtgacttgtaacacc----aaaaata--aa----------acattgataaattaaccca
cttttcatttactagtctgttataagccatatca-tacctactgaagcctc---------
tcccgatttgcaatttc---tgtttgtttttttgaaaa--tgtaaatttctgcatgtctt
taaatctgaaaatatgattt----------------------------------------
------------------------------------------------------------
------------------------------------------------------------
------------------------------------------------------------
------------------------------------------------------------
------------------------------------------------------------
------------------------------------------------------------
------------------------------------------------------------
------------------------------------------------------------
------------------------------------------------------------
------------------------------------------------------------
------------------------------------------------------------
------------------------------------------------------------
------------------------------------------------------------
------------------------------------------------------------
------------------------------------------------------------
------------------------------------------------------------
------------------------------------------------------------
------------------------------------------------------------
------------------------------------------------------------
------------------------------------------------------------
------------------------------------------------------------
------------------------------------------------------------
------------------------------------------------------------
------------------------------------------------------------
------------------------------------------------------------
------------------------------------------------------------
------------------------------------------------------------
------------------------------------------------------------
------------------------------------------------------------
------------------------------------------------------------
------------------------------------------------------------
------------------------------------------------------------
------------------------------------------------------------
------------------------------------------------------------
------------------------------------------------------------
------------------------------------------------------------
-------------------------------
>hAT-N164B_DR|460729
------------------------------------------------------------
------------------------------------------------------------
------------------------------------------------------------
------------------------------------------------------------
------------------------------------------------------------
------------------------------------------------------------
------------------------------------------------------------
------------------------------------------------------------
------------------------------------------------------------
------------------------------------------------------------
------------------------------------------------------------
------------------------------------------------------------
------------------------------------------------------------
------------------------------------------------------------
------------------------------------------------------------
------------------------------------------------------------
------------------------------------------------------------
---------------------------------------------tccagctat------
-----------------------------------tgt-tg--tagc-------------
tgaa--------a----------------------------------aaaa-------ac
a-----------aga-----tagcaactt--------ttaaact-gatgatataagaaga
---c------------------at--------------------aa-aaat-------ta
tt----------------------------------g-tggcaataa-atgg----tt--
--ta--t--------------------ctat---------------------------gc
tt-------t-----------aagtcatcctg--gg-------------------tat-t
ttt--aaa--------ag-------------a----------------------------
------------------------------------------------------------
------------------------------------------------------------
------------------------------------------------------------
------------------------------------------------------------
------------------------------------------------------------
------------------------------------------------------------
------------------------------------------------------------
------------------------------------------------------------
------------------------------------------------------------
------------------------------------------------------------
------------------------------------------------------------
------------------------------------------------------------
------------------------------------------------------------
------------------------------------------------------------
------------------------------------------------------------
------------------------------------------------------------
------------------------------------------------------------
------------------------------------------------------------
-------------------------------
>hAT-N164B_DR|460730
------------------------------------------------------------
------------------------------------------------------------
------------------------------------------------------------
------------------------------------------------------------
------------------------------------------------------------
------------------------------------------------------------
------------------------------------------------------------
------------------------------------------------------------
------------------------------------------------------------
------------------------------------------------------------
------------------------------------------------------------
------------------------------------------------------------
------------------------------------------------------------
------------------------------------------------------------
-----------------------------------------------------caggaaa
tccc--taa---tatagatgacggcacccagctattgctgtagttgaatgaatga----a
a-ataagatccgaataaaca-caa-aa-aaggctttaac---------------------
-------------------------------------tgtgttcttccagccattttagg
ta-----ttttc-ct-aa-gaa-taaa-tgga---ct--ta--taatccgatgcta-ac-
tg----ac---------------atacagtagaata---taa--at-aaga-t-------
---------a---ga---tccatgaactc-actgtgatt----------acagaaacata
---t--ctgac---tggctat-at-catatc-taa----at---aa-atatg-tcaa-ga
t-atc-tacagta---tatc----------------------------------------
------------------------------------------------------------
------------------------------------------------------------
------------------------------------------------------------
------------------------------------------------------------
---------------------------------------------------------att
a-aagacag---tgcagtggcggg------atttt---ttt-aaca------cttgccgt
g--t---------gacaaccac----agtccca------ctcccacctgttggt-agaaa
caggtacc---act----------------------------------------------
------------------------------------------------------------
------------------------------------------------------------
--------------------------gt--------------------------------
-----ttt----tat---tt-------------aagtacaacatattc-----aaaaaga
tc-ggggc------------ttt-tga---------------------------------
-----caatacat---ca------------------------------------------
------------------------------------------------------------
------------------------------------------------------------
------------------------------------------------------------
------------------------------------------------------------
------------------------------------------------------------
------------------------------------------------------------
------------------------------------------------------------
-------------------------------
>hAT-N164B_DR|460731
------------------------------------------------------------
------------------------------------------------------------
------------------------------------------------------------
------------------------------------------------------------
------------------------------------------------------------
------------------------------------------------------------
------------------------------------------------------------
------------------------------------------------------------
------------------------------------------------------------
------------------------------------------------------------
------------------------------------------------------------
------------------------------------------------------------
------------------------------------------------------------
------------------------------------------------------------
------------------------------------------------------------
------------------------------------------------------------
------------------------------------------------------------
------------------------------------------------------------
----------------------------------------------------------c-
--------------------atgttacagtaaaata---tagctaa-aaaattc----ag
a---ag-cta---ga---tgcatga-----actgcgatttaact-------------aga
---t--gtgac---tggatat-at-aatatc-tag----at---aa-a------------
----------------tattttgaaag-----a---------------------------
------tgac----------------------------------taagatgacaca--tt
ttat-----tgct------tacggtgatttta-t---ttcac-taaaactacacacat-t
ttt-----ctgtga--aaac-----------aaa--t-at------taagcttc-at---
--tagtag-------------ag---ct----attcagt------attgcgaaa----tt
------tatgt-a-t-ta--tctcatgagcttcaactcctt-aaaac--aatgaatgaat
g-acaaaag---tgcagtggcgg-ga----ttttt---ttt-aacact------------
--gt---------ga---caac----actccca------ctgccacctacccgt-agaaa
cagctac-----------------------------------------------------
------------------------------------------------------------
------------------------------------------------------------
------------------------------------------------------------
------------------------------------------------------------
------------------------------------------------------------
------------------------------------------------------------
------------------------------------------------------------
------------------------------------------------------------
------------------------------------------------------------
------------------------------------------------------------
------------------------------------------------------------
------------------------------------------------------------
------------------------------------------------------------
-------------------------------
>hAT-N164B_DR|460732
------------------------------------------------------------
------------------------------------------------------------
------------------------------------------------------------
------------------------------------------------------------
------------------------------------------------------------
------------------------------------------------------------
------------------------------------------------------------
------------------------------------------------------------
------------------------------------------------------------
------------------------------------------------------------
------------------------------------------------------------
------------------------------------------------------------
------------------------------------------tc----------------
------------------------------------------------------------
------------------------------------------------------------
-----------------------------------------------------------a
a------------------------aa---------------------------------
------------------------------------------------------------
-------------at-aa-------------------------tgat-------------
tg---------------------------------------------a----tg----ac
a-----------------------------------------------------------
------gtg-----------------------cag---------------tg--------
------------------------------------------------gcg-----ttg-
--ct--t-----------------------------------------------------
---------------------------------t---ttta-------------------
------------------ac----------------------------------------
--------------------------ct----------------t-------------tt
c-------------t-ta--tc--------------------------------------
------------------------------------------------------------
---tg-------------------------------------------------------
-----------cctgaacagctaa---c----tttaattaccc---gacac-aaaagc--
t-gcgttaag------tggaatgcgc--gtgat---g-----tat---g-tgg----ta-
-attgt------aagcact------t---a----aat-----------aa-----caaa-
---ata-aa------tg-tt-atacaac--------------------------------
-----cta----ttt----tt-------at-ttaagtgcaacatattc-----caaaaga
tca---------------------------------------------------------
------------------------------------------------------------
------------------------------------------------------------
------------------------------------------------------------
------------------------------------------------------------
------------------------------------------------------------
------------------------------------------------------------
------------------------------------------------------------
------------------------------------------------------------
-------------------------------
>hAT-N164B_DR|460733
------------------------------------------------------------
------------------------------------------------------------
-----------------caggggcgttgccagggtcgaaaaa------------------
------------------------------------------------------------
------------------------------------------------------------
------------------------------------------------------------
-------------------ataattatttt-atcacat--tg------------------
--------------------------------gagttgttgtccaatgtgatacaaagcg
tcaaacatgttcatttggacagagtgattaactaaggtgtagtgt-tgtcaagatactgg
aatttcttaattc---aataccttgtaaa--atatt-gatattcaataggctactc---t
ttttg-atataataacaattgta-------------------------------------
------------------------------------------------------------
------------------------------------------------------------
------------------------------------------------------------
------------------------------------------------------------
--tc--aaa---tataga------------------------------------------
------------------------------------------------------------
------------------------------------------------------------
-------------------------aagtcga---tt--ta--taattcgatgcta-ac-
tg----acat--a-----gcatgttacagtagaata---tagctat-acaa-ta----at
a---t---------------------------cgtagatacact--atttcagaaacaga
---t-----------ggctat-at-catatt-tag----at---aa-atatg-ccta-ga
t-atc-tacatca---tatctagaaag--ct-a---g--tacaattt-a-g---g-tt--
--tt-ctgac----taatt----tgca-tgt-atttacat----taaaatgacgcacatt
ttat-----tgat------t--agttatttta-t---ttcac-caaaactacatgcat--
att--ataatg--t--gaaa-----------aaa--t-at------taagcttc-at---
--cagtag-----t----tataa---at----attcagt-----t-tcacaaaacag-tt
--g---tatt--a-t-ta--cctcatcagcttcagctcctt-aaaat--aatgaatgaat
t-ataacag---tgccggggcgg-ga----ttttt---ttt-aaca------c----cgt
g--t---------ga---caac----agggcca------ctcccacctgctggt-agaaa
caggtact---gctgaacagctgacagc--tatttaattaccc---gacac-aaacgc--
c-gtgttaag------tggaatgcgc--atgat---g-----tat---g-tgg----ta-
-atttt------aactact------t---a----gat-----------ag-----caaa-
---ata-ga------tg-tc-atacaac--------------------------------
-----tta----ttt----tt-------at-ttaagtgcaacatattc-----caaaaga
tcaggggc------------ttt-tga---------------------------------
-----caatacat---cag----------------------aggcttaa-----------
------------------gccccc----------aaaccc--------------------
-------ccttgtccct-------------------------cgccac------------
------------------------------------------------------------
------------------------------------------------------------
------------------------------------------------------------
------------------------------------------------------------
------------------------------------------------------------
-------------------------------
>hAT-N164B_DR|460734
------------------------------------------------------------
------------------------------------------------------------
------------------------------------------------------------
------------------------------------------------------------
------------------------------------------------------------
------------------------------------------------------------
---------------------------------------------ttttctgcatgtctt
caaatttgaaaatatgatttattttatagtttgagatgttattcaatgtgatacaaagct
acaaacatgttcagttggacagagtaattgactgaggtgtagtgt-tgtcaagatactgg
aatttctaaattc---aataacttgcaaa--atatt-gttattcaataggctagta---t
ttttg-acataataacaattttat-caa---------aaatag----tacaaaaa-a---
-----taaa-aataa-agatc-tatatgctaaaaatgtgtttacttc-aaatttcttttg
aggta-g---------attttt------ttc---agttttcctcaaaat-agggtgatgt
gggcattgtag----cactttaaatgcatgtaatgctcgtttcattcattca--------
ttgagcagaa-------a---tgagcct--cacaaaagtagtagaa--cagtccaggaaa
tcct--taa---tatggatgaaggcatccaactattgctgtagttaaaagaatga----a
a-ataagatctgaataaaca-t-a-aa-aaggctttaactgatcatttacacgactg---
cgataataaa--tg----------------------------------------------
------------------------------------------------------------
------------------------------------------------------------
-------------------------------------tttat------------------
------------------------------------------------------------
------------------------------------------------------------
------------------------------------------------------------
------------------------------------------------------------
------------------------------------------------------------
------------------------------------------------------------
------------------------------------------------------------
------------------------------------------------------------
------------------------------------------------------------
------------------------------------------------------------
------------------------------------------------------------
------------------------------------------------------------
------------------------------------------------------------
------------------------------------------------------------
------------------------------------------------------------
------------------------------------------------------------
------------------------------------------------------------
------------------------------------------------------------
------------------------------------------------------------
------------------------------------------------------------
------------------------------------------------------------
------------------------------------------------------------
------------------------------------------------------------
-------------------------------
>hAT-N164B_DR|460735
------------------------------------------------------------
------------------------------------------------------------
------------------------------------------------------------
------------------------------------------------------------
------------------------------------------------------------
------------------------------------------------------------
------------------------------------------------------------
------------------------------------------------------------
------------------------------------------------------------
------------------------------------------------------------
------------------------------------------------------------
------------------------------------------------------------
------------------------------------------------------------
------------------------------------------------------------
------------------------------------------------------------
---------------------tg-------------------------------------
-------------------------------------------------------tg---
-------------------------------------------------------tgtgg
ta-----------at--------------------tt--taagtact-------------
tg---------------------------------------------a----------at
aac----cta---aa---ta----------aatgttatacaacc-tattt------cagg
---t--gcagc--------at-ac---------------acca-aa-atatagtttt-ga
caatca----------taccttataagctct--cctgattgcaatgt-ctga-ttatt--
-ctt--tgaa----aaatt----caaa----ctttcaaatttgcaaatatgattta--tt
taatagtg-tgag-----ttgtagctaatgtgat-------c-caacgctacaaaaat-g
ttc--actcagtgattaa-------------taa------------tgaatttttat---
--------------------------------attcaatac---c-ttgcaaaa------
-----acattcgag----------------------------aaaatgctatgaatgaat
g-----------------------------------------------------------
------------------catc---------------------cagctattgct------
--------gtagttgaatgattga----------------------------aaataaga
t---------------ttgaataaac-------------------------------ta-
-----------aaaaggct------tt---------------------aact--------
-------aac-----cattt-acacaac--------------------------------
------------tgca------------acactaaat-----------------------
------------------------------------------------------------
------------------------------------------------------------
------------------------------------------------------------
------------------------------------------------------------
------------------------------------------------------------
------------------------------------------------------------
------------------------------------------------------------
------------------------------------------------------------
------------------------------------------------------------
-------------------------------
>hAT-N164B_DR|460736
------------------------------------------------------------
------------------------------------------------------------
------------------------------------------------------------
------------------------------------------------------------
------------------------------------------------------------
------------------------------------------------------------
------------------------------------------------------------
------------------------------------------------------------
------------------------------------------------------------
------------------------------------------------------------
------------------------------------------------------------
------------------------------------------------------------
------------------------------------------------------------
------------------------------------------------------------
------------------------------------------------------------
------------------------------------------------------------
------------------------------------------------------------
------------------------------------------------------------
------------------------------------------------------------
------------------------------------------------------------
-------cta---ga---tccatgaactc-actgcgattcaact--attacagaaacaga
---t--gtcat---tggctat-at-catatc-taa----a----------tt-tcta-aa
t-atc-tatatca---tatatagaagg--ct-a---g--tacaagtt-acg---t-tt--
--gt-ctgaa----taatt----tgca-tgt-atttacat----taatatgacacacatt
ttat-----taat------tacagtgatttta-t---ttcac-caaaattacacacat--
ttt--atattgtga--aaac-----------aaa--t-at------tttacttt-at---
--caatag-----t----tagaa---ct----atttagt-----t-tcataaaacag-tt
--g---tatt--a-t-ta--actcatcagttttagctcctc-aaaat--agtgaatgaat
a-acgacaa---tgcagtggtgg-ga----ctttt---ttt-aaca------cttgccat
g--t---------ga---gaac----agtgtca------ctcccacctgctggt-aaaaa
caggtact---gctgaaaagctga---c--tatttaaataaca---ga-aa-caaagc--
t-gcgttaag------tggaatgtgc--gtga----------------------------
------------------t----------g----gat-----------aa-----caaa-
---ata-aa------tg-tt-atacaac--------------------------------
-----caa----ttt---ctt-------tt-ttaagtgcaacatattc-----caaaaga
tcaggagc------------ttt-tca---------------------------------
-----caatacat---cag----------------------aggcttca-----------
------------------gctccc------------------------------------
-----------------t-g---------------------ttgcaacgccactg-----
------------------------------------------------------------
------------------------------------------------------------
------------------------------------------------------------
------------------------------------------------------------
------------------------------------------------------------
-------------------------------
>hAT-N164B_DR|460737
------------------------------------------------------------
------------------------------------------------------------
------------------------------------------------------------
------------------------------------------------------------
------------------------------------------------------------
------------------------------------------------------------
------------------------------------------------------------
------------------------------------------------------------
------------------------------------------------------------
------------------------------------------------------------
------------------------------------------------------------
------------------------------------------------------------
------------------------------------------------------------
------------------------------------------------------------
------------------------------------------------------------
------------------------------------------------------------
------------------------------------------------------------
------------------------------------------------------------
------------------------------------------------------------
------------------------------------------------------------
------------------------------------------------------------
------------------------------------------------------------
-------------------ctagaaag--ct-a---a--tacaattt-acg---t-tt--
--tt--tgac----taatt----cgca-tgt-atttgcat----tgatatgatgcacatt
ttat-----tgat------tacagttatttta-t---ttcac-aaaaactatgcacat--
ttt--atacagtga--aaac-----------aaa--t-at------taagcttc-at---
--cagtag-----t----tagaa---ct----attcagt-----t-tggtgaaacag-tt
--g---tgtt--a-t-ta--cctcagcagcttcagctcctt-aaaat--aattactgaat
g-aagac--------------gg-ga----ttttt---ttt-aaca------c----cat
g--t---------ga---caac----agcgcca------ctcccatctgccggt-agaaa
cgggtact---gctgaacagctga---c--catttattcacct---gatac-aaatgc--
t-g--ttaac------tgaaatgtgc--gtgat---g-----tat---g-tgg----ta-
-atttg------aagtact------t---a----gat-----------aa-----caaa-
---ata-aa------tt-tt-atacaac--------------------------------
-----caa----ttt----tt-------at-ttaagtgcaacatattc-----caaaaga
tcaggtgc------------ttt-tga---------------------------------
-----taatacat---cag----------------------gggcttaa-----------
------------------gccccc----------aaagcc--------------------
------ccccacccccc-------------------------aagcatccagctat----
--------tgaatgaaaataagatctgaataaaaggcttactgcaacaataaatggtttc
tatgtgttcttccagacatcttaggtattttc----ataagaaagtcgatttataatctg
atgctaactg--acagcatgttactgtagaatat------------tgctgtgaaataat
atgctagatgcat---catgaactcagtg--atttaactattacaaaaacagatgtgact
gaccatatattatatatatatatatatatata----------------------------
-------------------------------
>hAT-N164B_DR|460738
------------------------------------------------------------
------------------------------------------------------------
------------------------------------------------------------
------------------------------------------------------------
------------------------------------------------------------
------------------------------------------------------------
------------------------------------------------------------
------------------------------------------------------------
------------------------------------------------------------
------------------------------------------------------------
------------------------------------------------------------
------------------------------------------------------------
------------------------------------------------------------
------------------------------------------------------------
------------------------------------------------------------
------------------------------------------------------------
------------------------------------------------------------
------------------------------------------------------------
------------------------------------------------------------
------------------------------------------------------------
------------------------------------------------------------
------------------------------------------------------------
------------------------------------------------------------
------------------------------------------------------------
------------------------------------------------------------
------------------------------------------------------------
------------------------------------------------------------
------------------------------------------------------------
------------------------------------------------------------
------------------------------------------------------------
------------------------------------------------------------
-------------------aatgcgt--gtgat---g-----tat---g-cgg----ca-
-atttt------atgtact------t---a----aat-----------aa-----caaa-
---ata-aa------tg-tt-atacaac--------------------------------
-----cta----ttt----tc-------at-ttatgtgcgacatattc-----taaaaga
tcaggggc------------ttt-tga---------------------------------
-----caatacat---cag----------------------gggcttaa-----------
------------------gccc--------------------------------------
------------------------------------------------------------
------------------------------------------------------------
------------------------------------------------------------
------------------------------------------------------------
------------------------------------------------------------
------------------------------------------------------------
-------------------------------
>hAT-N164B_DR|460739
------------------------------------------------------------
------------------------------------------------------------
------------------------------------------------------------
------------------------------------------------------------
------------------------------------------------------------
------------------------------------------------------------
--ctgatt--ttcagtt---tgtttgtttt-ttgaaaa--tgtaattttctgcatgtctt
taaatctgaaaatatgatttatttgatagtgtgagttgttatccaatgtgatacaaagct
acaaacatgttcatttagatagtgtgattaactaaagtgtagttt-tgtcaagatactgg
aatttctaaattc---aatagctcgcaaa--atatt-gatattcaataggctactg---t
ttttt-atttaataacaattgtat------------------------------------
-----taaa-aatag-agatc-tatatgctagaaataagtttacttc-aaatgtctttag
aggga-g---------actttt------ttt-aaagttttccttaaaat-agtttgatgt
------------------------------------------------------------
------taaaattccata---tatgcct--cacaaaagtagtagaa--cattctaggaaa
tccc--taa---tatggatgaaggaatccagctattgctgtagt----agaatga----a
a-ataagatctgaataaaca-t-a-aa-aaggctttaactgatcttttacatgactg---
ccacaataaa--tggt---------------------tgtgttcttccaaccatcttagc
ta-----ttttc-at-aa-gaa-taaagtcga---tt--ta--taattctgtgcta-ac-
tg----atgt--a-----gcatgttagaataga-------agctat-aaaa-ta----at
a---ag-cta---ca---tgcatgaactc-actgtgatttaact--attacagaaccaga
---t--gtgcc---tggctat-at-catatc-tag----at---aa-atatg-tcta-ga
t-g-----------------tagaaag--ct-a---g--aacatttt-atg---t-tt--
--tt-ctgac----taatt----tgca-tgt-atttacat----tgatatgatgcacatt
tgat-----taat------t--ggttatttca-t---ttcac-caaaactacacaaat--
ttt--atactgtga--aaac-----------aaa--t-at------taagcttc-at---
--cggtag-----t----tagaa---ct----attcagg-----t-tgtcgaaacag-tt
--g---tatt--a-----------------------------------------------
------------------------------------------------------------
------------------------------------------------------------
------------------------------------------------------------
------------------------------------------------------------
------------------------------------------------------------
------------------------------------------------------------
------------------------------------------------------------
------------------------------------------------------------
------------------------------------------------------------
------------------------------------------------------------
------------------------------------------------------------
------------------------------------------------------------
------------------------------------------------------------
------------------------------------------------------------
------------------------------------------------------------
------------------------------------------------------------
-------------------------------
>hAT-N164B_DR|460740
------------------------------------------------------------
------------------------------------------------------------
------------------------------------------------------------
------------------------------------------------------------
------------------------------------------------------------
------------------------------------------------------------
------------------------------------------------------------
------------------------------------------------------------
------------------------------------------------------------
------------------------------------------------------------
------------------------------------------------------------
------------------------------------------------------------
------------------------------------------------------------
------------------------------------------------------------
------------------------------------------------------------
------------------------------------------------------------
------------------------------------------------------------
------------------------------------------------------------
------------------------------------------------------------
------------------------------------------------------------
------------------------------------------------------------
------------------------------------------------------------
------------------------------------------------------------
------------------------------------------------------------
------------------------------------------------------------
------------------------------------------------------------
------------------------------------------------------------
-------------------------------------------------------tg---
------------------------------------------------------------
-------------ga---------------------------------------------
------------------------------------------------------------
----------------------gcgt--gtgat---g-----tat---g-tgc----ta-
-acttt------aaggact------t---t----aat-----------a-a----caaa-
---ata-ta------tg-gt-atacaac--------------------------------
-----cta----ttt---tt--------at-ttaaatataacatattc-----caaaaga
tcaggggc------------ttt-tga---------------------------------
-----caatacat---tag----------------------gggcttaa-----------
------------------gccccc----------gaccaccca-----------acccaa
ccct---caacccccct-------------------------cgcaactccactgtatta
ccagcatctcctcaaaataatgaatgaa--------------------------------
------------tgatgatgacgggattttttaa-----------------catcatgtg
acaacagcgccactcccacctgccggtagaaacagg----------tactgcagaatagc
tgactattta----------------------attacccgatacaa------------ct
gcatta------------------------------------------------------
-------------------------------
>hAT-N164B_DR|460741
------------------------------------------------------------
------------------------------------------------------------
------------------------------------------------------------
------------------------------------------------------------
------------------------------------------------------------
------------------------------------------------------------
------------------------------------------------------------
------------------------------------------------------------
------------------------------------------------------------
------------------------------------------------------------
------------------------------------------------------------
------------------------------------------------------------
------------------------------------------------------------
------------------------------------------------------------
------------------------------------------------------------
------------------------------------------------------------
------------------------------------------------------------
------------------------------------------------------------
------------------------------------------------------------
------------------------------------------------------------
------------------------------------------------------------
------------------------------------------------------------
------------------------------------------------------------
------------------------------------------------------------
----------------------agctatttta-t---tttac-caaaactacaaacat--
ttt--atactatga--aaac-----------aaa--t-at------taagcttc-at---
--cagtag-----t----tagaa---ct----attcagt-----t-tggcgaaacag-tt
--g---tatt--a-t-ta--cctcattagcatcagctcctc-aaaat--aatgaat----
---------------------gg-ga----ttttg---ttt-aaca------t----cat
g--t---------ga---caac----agtgcca------ctgccacctgccggt-agaaa
caggtact---gctgaatagctga---c------taattacat---gacac-aaacgt--
g-gcgttaag------tgga--gcgt--gtaat---g-----tat---g-tgc----ta-
-atttt------aaggacg------t---c----gat-----------at-----caaa-
---ata-aa------tg-tt-atacaac--------------------------------
-----ctg----ttt----tt-------at-ttaagtgcaacatattg-----caaaaga
tcaggggc------------ttt-tga---------------------------------
-----caatacat---cag----------------------gggcttaa-----------
------------------gccccc----------aaa-----------------------
-------gcc-ccccct-------------------------cgcaacgccactg-----
------------------------------------------------------------
------------------------------------------------------------
------------------------------------------------------------
------------------------------------------------------------
------------------------------------------------------------
-------------------------------
>hAT-N164B_DR|537583
------------------------------------------------------------
------------------------------------------------------------
------------------------------------------------------------
------------------------------------------------------------
------------------------------------------------------------
------------------------------------------------------------
------------------------------------------------------------
------------------------------------------------------------
------------------------------------------------------------
------------------------------------------------------------
------------------------------------------------------------
------------------------------------------------------------
------------------------------------------------------------
------------------------------------------------------------
------------------------------------------------------------
------------------------------------------------------------
------------------------------------------------------------
------------------------------------------------------------
------------------------------------------------------------
------------------------------------------------------------
-------gta-------gtg-----------------tt---------------------
------gtcaca-------at-ac--------tga---------at--------------
------------------------------------------------------t-tc--
-----c--------aactt-----------------------------------------
---------------------------------c---------aagtaggaaacc-----
--------ctg-----aa-------------aaa--t------------------at---
--------------------------------------------c-------ga------
------tatttgg---ta-tat--------------------------------------
-----------------------------atcact-------------------------
-------------at---------------------------------------------
------------------------------------------------------------
t-atattaa---------------------------------------------------
------------aagtaca------a---a------------------------------
------------------------------------------------------------
------------------------------------------------------------
------------------------------------------------------------
------------------------------------------------------------
------------------------------------------------------------
------------------------------------------------------------
------------------------------------------------------------
------------------------------------------------------------
------------------------------------------------------------
------------------------------------------------------------
------------------------------------------------------------
-------------------------------
>hAT-N164B_DR|537584
------------------------------------------------------------
------------------------------------------------------------
------------------------------------------------------------
------------------------------------------------------------
------------------------------------------------------------
------------------------------------------------------------
------------------------------------------------------------
------------------------------------------------------------
----------------------------------aagtttagtgt-tgtcaacatactgg
catttgtaaattc---aatactttgcggatgatatt-gatattcagtaggctaat---at
tttta-ataaaataaaaat-----------------------------------------
--------------------------tgctagaaatatgttcactta-aaatttctttag
aggga---------gttttttt------tcc--cagtttttgccaagat-aggctgatga
ggccattgtgg----cacttt---------caatccttgtttcattcatactgggcgctc
ttgagcagaaattccata---tatgctt--cacaaaggtagtagatttcattccaggaaa
tccc--taa---tatggataaaggcatacagctattgctgttggtgaatgaatga----a
a-ataagatctgaatgaaaa-t-g-aa-aaagctttaactgaccatttacatgactg---
cgacaataaa--tggtctt----------------tatgtgttcttccagccatcttacg
ta-----ttttc-at-aa-gaa-taaagttga---tt--ta--taatccgatgcta-ac-
tg----acat--a-----gcatgtt---acagaata---tagttaa-aaat-aacat---
------------------------------------------------------------
--------------------------------gag----at---ga-c------------
------------------------------------------------------------
------------------------------------------------------------
------------------------------------------------------------
----------------acat----------------------------------------
------------------------------------------------------------
------------------------------------------------------------
------------------------------------------------------------
------------------------------------------------------------
----------------------------------------------gacac-aaaagc--
t-gcgtttgg------tggaatgcacg----------------at---g-tgg----ta-
-atttc------aagtaat------t---a----gat-----------aa-----ctaa-
---ata-aa------tg-tt-atacaac--------------------------------
-----ct--------------------------aagtgcaacatattc-----caaaaga
tt----cc------------ttt-aga---------------------------------
-----taatacat---cag----------------------gggcttaa-----------
------------------gcctcc----------aaagcaccccc---------------
------------ccctt-------------------------cccactgcc---------
------------------------------------------------------------
------------------------------------------------------------
------------------------------------------------------------
------------------------------------------------------------
------------------------------------------------------------
-------------------------------
>hAT-N164B_DR|537585
------------------------------------------------------------
------------------------------------------------------------
------------------------------------------------------------
------------------------------------------------------------
------------------------------------------------------------
------------------------------------------------------------
------------------------------------------------------------
------------------------------------------------------------
-----------------------------------ggtgtagtgt-tgtcaagatacttg
aatttctaacctc---tatatat-------------------------------------
------------------------------------------------------------
------------------------------------------------------------
------------------------------------------------------------
------------------------------------------------------------
-----------------------gcctt--cacaaaagtggtagac--cattccaggaaa
tccg--taa---tatggatgaaggcatccagctgttgctgtagt----tgaatga----a
a-ataagatctgaataaaca-t-a-aa-aaggctttgactgatcatttacacaactg---
cgacaataaa--tggtcta----------------tatttgttcttccagccatcttcgg
ta-----ttttc-at-----aa-gaaagtcta---tt--ta--taatccgctgcta-ac-
tg----acat--a-----gcatgttacagtagaatg---tagctat-aaaa-ta----at
a---tg-cta---gt---tgcatgaa--c-actgtgatttaact--attacagaaacaga
---t--gtgac---tggctat-at-aatatc-taa----at---aa-atatg-ttta-ga
t-atc-tatatta---tatctagaaag--ct-a---g--tacaattt-atg---t-tt--
--tt-c------------------------------------------------------
------------------------------------------------------------
------------------------------------------------------------
------------------------------------------------------------
------------------------------------------------------------
------------------------------------------------------------
------------------------------------------------------------
------------------------------------------------------------
------------------------------------------------------------
------------------------------------------------------------
------------------------------------------------------------
------------------------------------------------------------
------------------------------------------------------------
------------------------------------------------------------
------------------------------------------------------------
------------------------------------------------------------
------------------------------------------------------------
------------------------------------------------------------
------------------------------------------------------------
------------------------------------------------------------
------------------------------------------------------------
-------------------------------
>hAT-N164B_DR|537586
------------------------------------------------------------
------------------------------------------------------------
------------------------------------------------------------
------------------------------------------------------------
------------------------------------------------------------
------------------------------------------------------------
------------------------------------------------------------
------------------------------------------------------------
------------------------------------------------------------
------------------------------------------------------------
------------------------------------------------------------
------------------------------------------------------------
------------------------------------------------------------
---------------------------------------c--------------------
------------------------------------------------------------
------------------------------------------------------------
-------------------------------------------------------tg---
caacagtaaa--tggtcta----------------taaatgtttatccagccaccttagg
ta-----ttttc-ac-ta-gaa-taaagtaga---tt--ta--taatccgatgtca-ag-
tg----atat--a-----gcatgttaaagtacaata---tagctat-aaaa-ta----at
a---ag-cta---ga---tgcactaactc-actgtaatttaact--attacagaaacaga
---t--ttgac---tggctgt-gttcatatc-taa----at---aa-gtatg-tcta-ga
t-atc-tatatca---tatctggtaag--ct-at-----tacaattt-atg---t-tt--
--tt-ctgaa----taa-----------tgt-ttaaacat----ttatatgacgcacatt
ttat---------------------------------ttcac-caaaactacacacat--
ttt--atactgtga--aaac-----------aaa--t-at------taagcttt-at---
--cagtag-----t----tggaa---ct----attcagt-----t-ttgcaaaatag-tt
--g---tatt--a---taa-ccacattagcttcatctcctc-aaaat--aatgaatgaat
g-atgacag---tgcagtggctg-ga----ttttt---ttt-aacaat------------
---tg-------------caat----agtccca------cttccacctgccagt-agaaa
ca-------------------------c--------------------------------
t-gcattaag------atgaatgggc--atgat---g-----tat---g-tgg-------
-------------------------t-----------------------------caag-
------------------------------------------------------------
------------ttta--------------------------------------------
------------------------------------------------------------
------------------------------------------------------------
------------------------------------------------------------
------------------------------------------------------------
------------------------------------------------------------
------------------------------------------------------------
------------------------------------------------------------
------------------------------------------------------------
------------------------------------------------------------
-------------------------------
>hAT-N164B_DR|537587
------------------------------------------------------------
------------------------------------------------------------
------------------------------------------------------------
------------------------------------------------------------
------------------------------------------------------------
------------------------------------------------------------
------------------------------------------------------------
------------------------------------------------------------
------------------------------------------------------------
------------------------------------------------------------
------------------------------------------------------------
------------------------------------------------------------
------------------------------------------------------------
------------------------------------------------------------
------------------------------------------------------------
------------------------------------------------------------
----tagtataaaaaaaaca-t-g-aa-aaaaatataaccca------------------
----------------------------------------tttctttacatttctttaga
c----------------------atagatt-----tt--ta--ttcttcagtttt-----
---------------------tctcaaaatagg---------------------------
---------------------------------gtgatttggtc--att-----------
---------gc---ctgtttc-at-tcattc-tat----at---a---------------
-----------------atctagagag--ct-a---g--tacaatta-gca---t-tt--
--tt-ttgaa----taatt----tgca-tgt-atttacat----taatatgacgcacatt
ttac-----tgat------tacagttattttc-t---ttcac-caaaactacacacat--
ttt--atcctatga--aaac-----------aaa--t-tt------taagtttc-at---
--cagtag-----t----tagaa---ct----attcagt-----t-tcgcgaaacag-tt
--g---tatt--a-t-ta--cc---tcagcttcagttcctc-agaat--aatgaatgaat
g-atgacag---tgtagtggccg-------------------------------------
--------------------------gatattt------ttaacacttgcc---------
------------------------------------------------------------
------------------------------------------------------------
------------------------------------------------------------
------------------------------------------------------------
------------------------------------------------------------
--------------------ttg-cga---------------------------------
-----caa----------------------------------------------------
------------------------------------------------------------
------------------------------------------------------------
------------------------------------------------------------
------------------------------------------------------------
------------------------------------------------------------
------------------------------------------------------------
------------------------------------------------------------
-------------------------------
>hAT-N164B_DR|537588
------------------------------------------------------------
------------------------------------------------------------
------------------------------------------------------------
------------------------------------------------------------
------------------------------------------------------------
------------------------------------------------------------
------------------------------------------------------------
------------------------------------------------------------
------------------------------------------------------------
------------------------------------------------------------
------------------------------------------------------------
------------------------------------------------------------
------------------------------------------------------------
------------------------------------------------------------
------------------------------------------------------------
------------------------------------------------------------
------------------------------------------------------------
------------------------------------------------------------
------------------------------------------------------------
------------------------------------------------------------
------------------------------------------------------------
------gtggca-------at-ag-----------------------atg----------
------------------------------------g-----------------t-tt--
-atc--t--------------------gtgt---------------------------tc
tt-------c-----------aagccattttg--gg-------------------ttt-t
ta---ata-----------------------ttt---------------------a----
----------------------------------------aatta-------tc------
-agt-atatt------t-t--------------------------------------aat
g-----------------------------------------------------------
------------------caat--------------------------------------
-----------gctaatct-----------------------------------------
------------------------------------------------ac------ata-
-accttttt------cccag-----tatac----tata----------------------
------------------------------------------------------------
------------------------------------------------------------
------------------------------------------------------------
------------------------------------------------------------
------------------------------------------------------------
------------------------------------------------------------
------------------------------------------------------------
------------------------------------------------------------
------------------------------------------------------------
------------------------------------------------------------
------------------------------------------------------------
-------------------------------
>hAT-N164B_DR|537589
------------------------------------------------------------
------------------------------------------------------------
------------------------------------------------------------
------------------------------------------------------------
------------------------------------------------------------
------------------------------------------------------------
------------------------------------------------------------
------------------------------------------------------------
------------------------------------------------------------
------------------------------------------------------------
---------tg-----aat-----------------------------------------
------------------------------aacaata-----------------------
------------------------------------------------------------
------------------------------------------------------------
----------------ca------------------------------------------
------------------------------------------------------------
----------------------------aaggctttaactgaccgtttacacaactg---
cgacaataaa--tgttctat-----------attgtatgtgttcgtccatccttcttagg
ta-----ttttc-at-ga-gaa-----------------ta--aagtttgatgcta-aa-
tg----acat--a-----tcatgcaatagtagaata---tagctat-aaaa-ta----at
a---ag-cta---ga---tgcattaactc-actgtgacttaaca--attacagaaacaga
---t--gtgac---tggctat-gt-caaatc-tag----at---aa-atatg-ttta-ga
t-atc-tatatct---tatctagaaag--ct----tg--tataattt-----aat-ttt-
-aat-ctgaa----taatt----agca-tgt-atttacat----tgatatggtacacatt
ttat-----tgat------tacagttatttta-t---tttac-caaaactacactcat--
ttt--atactatga--aaac-----------aaa--t-at------taagcctc-at---
--cagtag-----t----tagaa---ct----attgagt-----t-tggcaaaacag-tt
--g---taat--a-t-ta--cctcatcagcttcagctcctc-caaat--aatgaatgaat
g-atgatag---tgcag-------------------------------------------
---t---------ga---caac----agtccca------ctccctcttatcagt-tgaaa
cagtaact---gcttaaatactactaac--tgtttaaatac-----gacaa-acgagc--
t-acgttaag------tggaatgcac--gtgat---gt----tat---g-tgg----ta-
-atttt------aagtacc------t---a----gat-----------ac-----caaa-
---ata-aa------tg-tc-atacaac--------------------------------
-----------ctttt--att-----atattttttatgcaacattttcc----gaaaaga
tcaggggc------------tttttaa---------------------------------
-----caatacat---tag----------------------gagcttaa-----------
------------------gccccc----------agagctcc------------------
---------------------------------------catcgcaacgccactg-----
------------------------------------------------------------
------------------------------------------------------------
------------------------------------------------------------
------------------------------------------------------------
------------------------------------------------------------
-------------------------------
>hAT-N164B_DR|537590
------------------------------------------------------------
------------------------------------------------------------
------------------------------------------------------------
------------------------------------------------------------
------------------------------------------------------------
------------------------------------------------------------
------------------------------------------------------------
------------------------------------------------------------
------------------------------------------------------------
------------------------------------------------------------
------------------------------------------------------------
------------------------------------------------------------
------------------------------------------------------------
------------------------------------------------------------
------------------------------------------------------------
------------------------------------------------------------
------------------------------------------------------------
------------------------------------------------------------
------------------------------------------------------------
------------------------------------------------------------
------------------------------------------------------------
------------------------------------------------------------
------------------------------------------------------------
----------------att----ttca-tgt-atttacat----caatatgttgcccgtt
ttat-----taat------tgcagttatttta-t---ttcac-caaaactacacacat--
ttt--atactgtga--aaac-----------aaa--t-at------taagcttc-at---
--cagtag-----t----taaaa---cg----attcagt-----t-tggcgaaacag-tt
--g---tatt--a-t-ta--cctcatcagcttcagctcctt-aaaat--aatgaatg-ct
g-atgacag---tgcagtggaca-ga---t-----------------------------t
t--t---------ga---ca------agtccca------ctcccacctgccggt-tgaaa
caggtact---gctgaacagctga---c--tat----ataccc---cacac-aaaagc--
t-gcattaag------tggaatgcgc--gtgat---gtagcctat---t-ttg----ta-
-atttt------aagtact------t---g----cat-----------aa-----caaa-
---ata-aa------tg-tt-ttacaac--------------------------------
-----ctg------------t-------tt-ttaagtgcagcatattt-----taaaaga
tcaggggc------------ttt-tga---------------------------------
-----caatacat---cag---------------------agggcttaa-----------
------------------gccccc----------caagc---------------------
------------------------------------------------------------
------------------------------------------------------------
------------------------------------------------------------
------------------------------------------------------------
------------------------------------------------------------
------------------------------------------------------------
-------------------------------
>hAT-N164B_DR|537591
------------------------------------------------------------
------------------------------------------------------------
------------------------------------------------------------
------------------------------------------------------------
------------------------------------------------------------
------------------------------------------------------------
------------------------------------------------------------
------------------------------------------------------------
------------------------------------------------------------
------------------------------------------------------------
------------------------------------------------------------
------------------------------------------------------------
------------------------------------------------------------
------------------------------------------------------------
------------------------------------------------------------
------------------------------------------------------------
------------------------------------------------------------
---------------------------------------------------catctcatg
ta-----ttttc-at-aa-ga----aagtcga---tt--ta--taatcccctgcta-at-
tg----acat--a-----gcatgttaaagtagaatg---tagctat-ac----a----at
a---tg-cta---ga---tgcatgaactc-actgtgatttaact--attacagaaacaga
---t--gtgac---tggctat-at-catatc-tag----at---aa-atatg-ccta-ga
t-atc-tatatca---tatctagaaag--ct-a---g--aacaattt-acg---t-tt--
--tt-ctgtc----taatt------tg-cat-gtatgcat----tgatatgatgcacatt
ttat-----cgat------tacagttatttta-t---ttcac-caaaactacacacat--
ttt--atactgtgg--aaac-----------aaa--t-gt------taagcttc-acttc
actagtag-----t----tagaa---ct----attcagt-----t-tggcgaaacag-tt
--g---tatt--a-t-ta--cctcatcagattcagcttctt-aaaat--aatgaataaat
g-a----ag---tgcagtggcgg-at----ttttt---tta-aaca------t----cat
g--t---------ga---caac----agtgcca------ctcccacctgccggt-agata
caggtact---gctgaacagctg----------------accc---gacag-aaacac--
t-gcgtgtgg------tggaatgtgc--gtgat---g-----tac---g-ccg----ta-
-atttt------caatact------t---t----gat-----------aa-----caaa-
---tta-aa------tg-tt-atacaccattatatatacttatatattatttattatata
taattata----ttt----tt-------at-ttaagtgcaacatattg-----caaaaga
tcaggggc------------ttt-tga---------------------------------
-----caatacat---cag----------------------gggcttaa-----------
------------------gccccc----------aaa-----------------------
--------cccccccct-------------------------cgcaacgccactg-----
------------------------------------------------------------
------------------------------------------------------------
------------------------------------------------------------
------------------------------------------------------------
------------------------------------------------------------
-------------------------------
>hAT-N164B_DR|537592
------------------------------------------------------------
------------------------------------------------------------
------------------------------------------------------------
------------------------------------------------------------
------------------------------------------------------------
------------------------------------------------------------
------------------------------------------------------------
------------------------------------------------------------
------------------------------------------------------------
------------------------------------------------------------
------------------------------------------------------------
------------------------------------------------------------
------------------------------------------------------------
------------------------------------------------------------
------------------------------------------------------------
------------------------------------------------------------
------------------------------------------------------------
------------------------------------------------------------
------------------------------------------------------------
--------ca--g-----gggcgttgct-----------agggtca-aaaa-gg----at
a-----------------------------------------------------------
------------------------------------------------------------
--------------------cgggcag--ct-c---a--aacaagtt-ttt---t-tt--
--tt-ctgaa----taact----ggca-ggt-gtttacat----taacatgacacatgtt
tttt-----tgat------tacagttatttta-t---ttcac-caaagctacacacat--
ttt--atactgtga-------------aaccaaa--t-at------taagcttc-ag---
--aagtag-----t----tagag---ct----agtcagt-----t-tcgggaaacag-tt
--g---tatt--a-t-ta--cctcatcagcttcagctcctc-aatat--aatgaatgaa-
-------------------------------tttt---ttt-tata------cttgccgt
g--t---------ga---caac----agtccca------ct------tgccggt-agaaa
cacgtact---gctgaacagctga---c--tatttaaataccc---gacac-aaaagc--
t-gcgctaag------tggaatgctc--gtgat---g-----tat---g-tgg----ta-
-aattt------aagtact------t---g----aat-----------aa-----caaa-
---aaa-aa------tg-tt-atacaac--------------------------------
-----c-------------ta-------gt-ttaagtgcagcatattc-----caaaaga
tcaggggc------------ttt-tga---------------------------------
-----caatatat---cag----------------------gggcttaa-----------
------------------cccccc----------gaacca--------------------
-------tccccccacctc-------cacc---------cctcgcaaagccact------
------------------------------------------------------------
------------------------------------------------------------
------------------------------------------------------------
------------------------------------------------------------
------------------------------------------------------------
-------------------------------
>hAT-N164B_DR|537593
------------------------------------------------------------
------------------------------------------------------------
------------------------------------------------------------
------------------------------------------------------------
------------------------------------------------------------
------------------------------------------------------------
------------------------------------------------------------
------------------------------------------------------------
------------------------------------------------------------
------------------------------------------------------------
------------------------------------------------------------
------------------------------------------------------------
------------------------------------------------------------
------------------------------------------------------------
------------------------------------------------------------
------------------------------------------------------------
------------------------------------------------------------
------------------------------------------------------------
------------------------------------------------------------
------------------------------------------------------------
------------------------------------------------------------
------------------------------------------------------------
------------------------------------------------------------
------------------------------------------------------------
------------------------------------------------------------
------------------------------------------------------------
------------------------------------------------------------
------------------------------------------------------------
------------------------------------------------------------
-------------------------------------------------ccggt-agaaa
caggtgct---gctgatcagctga---c--tatttaattaccc---gacac-aaacgc--
t-gcgttaag------tgtgatg---------------------t---a-tag----ta-
-atttt------aagtatt------t---a----gat-----------aa-----caca-
---ata-aa------tg-ta-atacaac--------------------------------
-----tta----ttt----tt-------at-ttaagtgcaacatattt-----taaaata
tcaggggc------------tta-tga---------------------------------
-----cagtacat---cag----------------------tggcttaa-----------
------------------gccccc----------aaag----------------------
-------ccccctccct-------------------------cgcaatgccaatg-----
------------------------------------------------------------
------------------------------------------------------------
------------------------------------------------------------
------------------------------------------------------------
------------------------------------------------------------
-------------------------------
>hAT-N164B_DR|623017
------------------------------------------------------------
------------------------------------------------------------
------------------------------------------------------------
------------------------------------------------------------
------------------------------------------------------------
------------------------------------------------------------
------------------------------------------------------------
------------------------------------------------------------
------------------------------------------------------------
------------------------------------------------------------
------------------------------------------------------------
------------------------------------------------------------
------------------------------------------------------------
------------------------------------------------------------
------------------------------------------------------------
------------------------------------------------------------
------------------------------------------------------------
------------------------------------------------------------
------------------------------------t--tt--aaatccgatgcta-ac-
tg----gcac--a-----gcatgccacagttgaata---tagctat-aaaa-ta----at
a---ag-cta---ga---tgtattaactc-actttgattcaact--attacagaaacaaa
---t--gtgac---tggctat-gc-cagatc-tat----at---aa-atatg-tcta-ga
t-at--------------------------------------------------------
------------------------------------------------------------
---------------------------------------------------------c--
tat--atcctgtat--aga------------aaa--t-----------------------
------------------------------------------------------------
------------------------------------------------------------
-------------------------------tttt---tgt-aaca------cttaccat
g--t---------ga---caac----agtccca------ctcccacctgtccac-aggag
caggtagt---gctgaacagctga---c--tatttaattaccc---gacac-taacgc--
t-gcgttagg------aggaatgctt--gtgat---g-----tat---g-tgg----tc-
-atttt------aagtact------t---g----gat-----------aa-----caaa-
---ata-aa------tg-tt-gtacaac--------------------------------
------------ctt----tt-------tt-tttattgcaataaattc-----taaaata
tcagggac------------ttt-tga---------------------------------
-----caacactt---cag----------------------gggcttaa-----------
------------------gcc---------------------------------------
------------------------------------------------------------
------------------------------------------------------------
------------------------------------------------------------
------------------------------------------------------------
------------------------------------------------------------
------------------------------------------------------------
-------------------------------
>hAT-N164B_DR|623018
------------------------------------------------------------
------------------------------------------------------------
------------------------------------------------------------
------------------------------------------------------------
------------------------------------------------------------
------------------------------------------------------------
------------------------------------------------------------
------------------------------------------------------------
------------------------------------------------------------
------------------------------------------------------------
------------------------------------------------------------
------------------------------------------------------------
------------------------------------------------------------
------------------------------------------------------------
------------------------------------------------------------
------------------------------------------------------------
------------------------------------------------------------
------------------------------------------------------------
------------------------------------------------------------
------------------------------------------------------------
------------------------------------------------------------
------------------------------------------------------------
------------------------------------------------------------
------------------------------------------------------------
-----------------------------------------------actaaacgctt--
ttt-----ttgtga--aaac-----------aaa--c-gt------taagcttc-ac---
--cagtag-----t----taaaa---ct----attcag-----------agaatcag-tt
--g---tatt--a-t-ta--cctcatcatcttcagcttctc-aaaat--aatgaatgaat
g-a--------------tggtgg-ga---ttt--t---ttt-aaca------tttgactt
g--c---------ga---caac----agtccca------ctcctacctgacggt-agaaa
caa----------------------------------gtaccc---gacag-aaaaac--
t-gcattaag------tgcaatgcat--gtaat---g-----tat---g-tgg----ta-
-atttt------aagtact------t---g----gat-----------aa-----caaa-
---ata-aa------tg-tt-attcaac--------------------------------
-----cta----tttt--ttt-------tt-ttaagtgcaacatattc-----caaaaga
tcaggggc------------ttt-tga---------------------------------
-----caatacat---cag----------------------gggctcaa-----------
------------------ccc---------------------------------------
------------------------------------------------------------
------------------------------------------------------------
------------------------------------------------------------
------------------------------------------------------------
------------------------------------------------------------
------------------------------------------------------------
-------------------------------
>hAT-N164B_DR|623019
------------------------------------------------------------
------------------------------------------------------------
------------------------------------------------------------
------------------------------------------------------------
------------------------------------------------------------
------------------------------------------------------------
------------------------------------------------------------
------------------------------------------------------------
------------------------------------------------------------
------------------------------------------------------------
------------------------------------------------------------
------------------------------------------------------------
------------------------------------------------------------
------------------------------------------------------------
------------------------------------------------------------
------------------------------------------------------------
------------------------------------------------------------
------------------------------------------------------------
------------------------------------------------------------
------------------------------------------------------------
------------------------------------------------------------
------------------------------------------------------------
------------------------------------------------------------
------------------------------------------------------------
------------------------------------------------------------
------------------------------------------------------------
--------------------------------------t-----t-ccataaaacag-tt
--g---tatt--a-t-ta--ccacatcagcttcagttccaa-aaaat--aatgaatgaat
g-a----ag---tgcagtggcgg-g-----------------------------------
--------------------ac----agtggca------cacccacctgctggt-agaaa
cgggtact---gctgaacagctga---c--tatttaattaccc---gacac-aaacgc--
t-gcgttaag------tggaatgcgc--atgat---g-----tat---g-tgg----ta-
-aattt------aagtact------t---a----gat-----------ac-----caaa-
---ata-aa------tg-tt-aaacaac--------------------------------
-----cta----ttt----tt-------at-ttaagtgcaacatattc-----caaaaga
tcaggggc------------ttt-tga---------------------------------
-----caatacat---cag----------------------gg-----------------
------------------------------------------------------------
------------------------------------------------------------
------------------------------------------------------------
------------------------------------------------------------
------------------------------------------------------------
------------------------------------------------------------
------------------------------------------------------------
-------------------------------
>hAT-N164B_DR|623020
------------------------------------------------------------
----------------------------------------------------cactttta
aaag--------tactctaatcccaataataggattaaaaa----caatttaataat---
aaataaagggtttttaagttgacaatcttttaacaatta---------attgttaagctc
tgtgacttgtaacaaa----aaaaaat---------------cattgataaattaaccca
tttctcatttaccagtctgtcatgactcatgtca-tacctcttgagcctcctatct--tc
tcctgatttgcagtgtc---tg---------ttgaaaaattgttattttcgttttgtcct
caaatctgaaaataagattttttttgttaagtgagttgttatccaatgttatacaaagct
acaaacatgttcatttggacagaatgattaactaaattgtagtgt-tgtcaggatactgg
aatttctaaatgt---aatactttgcaaa--atatg-gatattcaatag-----ca---a
ttttg-atataataaaaattgcat-aaa---------aaatag----taaaaataaa---
----ataaa-aataa-agatc-cacatgctagaaatatggttacttc-aattttctttgg
aaaga-g----------tttttt-----tcc---agtctttctcaaaat-aacgtgatgt
gggcattgtgg----cactttaaatgcatgtattgtctgtttcattcatac---------
ttgagaggaaattccata---tatgctt--cacaaaagtagtagga------------aa
tccc--tga---tatagatgaaggcatccaacttttgctgtagt----tgaatga----a
a-atgagatctgaataaacg-t-t-aa-aagattttaactaattatttacacgactg---
cggcaataag--tgcttta----------------tatgtgttctttcagacatcttaag
ca-----ttttc-at-aa-gaa-taaagtcga---tt--ta--taatttaatgcta-ac-
tg----acat--a-----gcatgttacag----------tagctat-aaaa-ta----at
a---ag-cta---ga---tgcatgaactc-cctgcgatttaact---acagaatgtgaga
---t--gtgac---tggcaat-at-ta--tc-tag----at---aa-agatg-tcta-ga
t-atc-tatatca---tatctagaaag--ct-a---g--tacaattt-acg---t-tt--
--tt-ctaaa----taact----tgca-tgt-atatacat----ttctatgatgcacatt
ttat-----tgat------t-tagttattttc-t---ttcac-caaaact--acacat--
ttt--atactgcaa--aaat-----------gaa--t-at------taagcttc-at---
--caatag-----t----taaaa---ct----tttcagt-----t-tctcttaacag-tt
--g-----tt--a-t-ta--cctcatcagcttcagctcctc-ataat--aatgaatgaat
g-ataactgtggtgcagtggcgg-ca-----tttt---ttg-aaca------cttaccgt
t--t---------ga---caac----agtgcca------cttccacctgccggt-agaca
ccggcaat---gctgaacagctga---c--taattaattaccc---gacac-aaacgc--
t-gcattaag------tggaatgcac--atgat---g-----tat---g-tgt----tt-
-atttt------aggtact------t---a----gat-----------aa-----caaa-
---ata-aa------tg-ttaatacaac--------------------------------
-----ata----ttt----tt--------t-ttaagtggaagatattc-----caaaaga
tcaggggc------------ttt-tga---------------------------------
-----caatacat---cat----------------------aggctaaa-----------
------------------ac----------------------------------------
----------cccccct-------------------------tgcaacggcact------
------------------------------------------------------------
------------------------------------------------------------
------------------------------------------------------------
------------------------------------------------------------
------------------------------------------------------------
-------------------------------
>hAT-N164B_DR|623021
------------------------------------------------------------
------------------------------------------------------------
------------------------------------------------------------
------------------------------------------------------------
------------------------------------------------------------
-------------------------------tca-tacctcttgagccccttatct--cc
tcctgattttcagtttgt----ttgttttt-ttgaaaa--tgtcattttctgcatgtctt
taaatctgaaaatatgatttatattatagtgtgagttgttatccaatgtgagacaaagct
acaaacatgttcatttggacagagtgattaactgaggtgtagttt-tgtcacaagaccgg
aatttctaaattc---aacacc-tcccaa--atact-gatattcaataggccacta---t
ttttg-atataataacaattgta-tcaa---------aaatagtacaaacaataa-----
---------aaataa-agatc-taaatgcaagaaataagtttacttc-aaatgtctttag
aggga----------gatttatt-----tt--aaaattttccccaaaat-aggttaatgt
gggcattgtag----cactttaaatacatgtaatgcctg---------------------
----------------------------------------ttagaa--catcccaggaaa
tccc--taa---tatggataaagtag----------------------------------
------------------------------------------------------------
-----------------------------------------------------------g
ta-----ttttc-at-ac-gaa-taaagtcga---tt--ta--taattcggtgcta-ac-
tg----atat--a-----gcatgttataataga-------agctat-aaat-ta----at
a---ag-cta---ga---tgcattaactc-actgtgatttaact--attacagaaacaga
---t--gtgcc---ttgctat-at-catgtc-tag----at---aa-a--tg-tcta-gg
t-atc-tatatca---tatgtagaaag--ct-a---g--tacagttg-acgt--t-tt--
--tt-ctgac----taatt----ttca-tgt-atttacat----tgatatgatgcacatt
tgat-----cgat--------tagttatttta-t---ttcac-caaaactgcaaacat--
ttt--atactgtga--aaac-----------aaa--t-at------taggcttc-gt---
--cagtag-----t----tagaa---ct----tttcagt-----t-tcgcgaaacag-tt
--g---tatt--a-t-ta--cctcatcatatttagctcctc-aaaat--aatgaacaaat
t-atgatga---tg--------a-ga-----tttt---ttt-aac------ac----cat
g--t---------ga---caac----agtgcca------ctttcacctggcggt-agaaa
caggtact---gctgaatagctga---c--tatttaattacat---gacac-aaacgc--
t-gcgtttag------tgaa--gcgc--gtgat---g-----tat---g-tgg----ta-
-atttt------aaggact------t---t----gat-----------aa-----caaa-
---ata-aa------tg-tt-atacaac--------------------------------
-----caa----ttt----tt-------at-ttaattgcaacataatc-----caaaaga
tcaggggc------------ttt-tga---------------------------------
-----caatacat---cag----------------------gggcttaa-----------
------------------gccccc----------aaag----------------------
-------ccccccctct-------------------------cgcaacgccaatg-----
------------------------------------------------------------
------------------------------------------------------------
------------------------------------------------------------
------------------------------------------------------------
------------------------------------------------------------
-------------------------------
>hAT-N164B_DR|623022
------------------------------------------------------------
------------------------------------------------------------
------------------------------------------------------------
------------------------------------------------------------
------------------------------------------------------------
------------------------------------------------------------
------------------------------------------------------------
------------------------------------------------------------
------------------------------------------------------------
------------------------------------------------------------
------------------------------------------------------------
------------------------------------------------------------
------------------------------------------------------------
------------------------------------------------------------
------------------------------------------------------------
------------------------------------------------------------
------------------------------------------------------------
------------------------------------------------------------
------------------------------------------------------------
--------------------------cagtagaatg---tagctat-ac----a----at
a---tg-cta---ga---tgcatgagctc-aatgtgatttaact--attacagaaacaga
---t--gtgac---tggctat-at-catatc-tag----at---aa-atatg-ccta-ga
t-att-tatatca---tatctggaaag--gt-a---g--tacaattt-aaa---t-tt--
--tt-ctgac----taatt------tg-cat-gt----at----tgatatgatgcacatt
ttat-----cgat------tacagttatttta-t---ttcac-caaaactacacacat--
ttt--atactgtgg--aaac-----------aaa--t-ct------taagcttc-at---
--tagtag-----t----tagaa---ct----gttcagt-----t-tcgcgaaagag-tt
--g---tatt--a-t-ta--cctcatcagcttcagctcctc-aaaat--aatgaataaat
g-a----ag---tgcagtggcgg-at----ttttt---tta-aaca------t----cat
g--t---------ga---caac----agtgcca------ctcccacctgccggt-agata
caggtact---gctgaacagctg----------------atcc---gacac-aaacac--
t-gcgtgagg------tggaatgtgt--gtgat---g-----tac---g-ctg----ta-
-atttt------cagtact------t---a----aat-----------aa-----caaa-
---tta-aa------tg-tt-acacaccattatatatacttata-------tattatata
tacttata----ttt----tt-------at-ttaagtgcaacatattg-----caaaaga
tcaggggc------------ttt-tga---------------------------------
-----cactacat---cag----------------------gggcttaa-----------
------------------gccccc----------aaa-----------------------
--------gccccccct-------------------------cgcaacgccactg-----
------------------------------------------------------------
------------------------------------------------------------
------------------------------------------------------------
------------------------------------------------------------
------------------------------------------------------------
-------------------------------
>hAT-N164B_DR|623023
------------------------------------------------------------
------------------------------------------------------------
------------------------------------------------------------
------------------------------------------------------------
------------------------------------------------------------
------------------------------------------------------------
------------------------------------------------------------
------------------------------------------------------------
------------------------------------------------------------
------------------------------------------------------------
------------------------------------------------------------
------------------------------------------------------------
------------------------------------------------------------
------------------------------------------------------------
------------------------------------------------------------
------------------------------------------------------------
-------------------------------------------------------ca---
------------------------------------------------------------
-----------------------------------tt--taa-----------------c
------------------------------------------------a---------ac
aat----ttg--------------------------------------------------
---t--gtcact-------at-atg-----------------------ta----------
--------------------------------------------------------tt--
------t--------------------gtgt---------------------------tc
tt-----------------ca-agccatccat--ag-------------------tac-t
tt---att-----------------------aga---------------------at---
----------------------------------------------------aa------
-agt-atgtc------tat--------------------------------------aat
g-----------------------------------------------------------
------------------------------------------------------------
------------------------------------------------------------
---------------------------------------------------------ta-
------------------------------------------------------------
-------aagc----taatt--------------g-------------------------
------------------------------------------------------------
------------------------------------------------------------
------------------------------------------------------------
------------------------------------------------------------
------------------------------------------------------------
------------------------------------------------------------
------------------------------------------------------------
------------------------------------------------------------
------------------------------------------------------------
------------------------------------------------------------
-------------------------------
>hAT-N164B_DR|623024
caggggcgttgat---agggtcgaaatgaataaggggcttagccccaa------------
-------------------agaagatctaattcaccccagtttaaatattcccagtttca
aaag--gtgatctactctaatctcaataataggatgataaa----ttatttattaat---
aaataaagggtttttaggttgacagccttttaacaataa---------attgtttagctc
agtgacttgtaacacc----acaaagaaaaagaaaaaaaaaaaaacattgaatcaaccca
ctaatcatttactagtctgttttgagctatacca-tacttcttgagcctactatct--cc
tcctgatttgcagtttc---tgtttgtttt-ttgaaaa--tttaattttctgcatgtatt
caaatctgaaaatatgaattattttatagtgcgagttgttatccaatgtgatacaaagct
acaaacatgttcatttggacaaggtgattaaccacggcgtagtgt-tgtcaagatactgc
aatttttcaattc---agtaacttccaaa--atatt-gatatttaatatgcaacta---t
tttttcatattataacaatagttt-caa---------aattagta--caaaaata-a---
----ataa--aaaaa-agatc-tatatgctagaaatttttt-------------------
------a--------catgattt-----ttc---agttttcctcaaaat-agggtgatgt
gggcattgtag----cactttaaatgcatgtaatgcctgtttcattccttc---------
ttgagcagaaatttttat--atatgcct--tagaaaagttgtagaa--cataccaggaaa
tccc--taa---tatggatcaaggcatcaagctattgctgtagt----tgaatga----a
a-ataagatctgaataaaca-t-a-aa-aaggctctaactgatctt------gactg---
cgacaataaa--tggttta----------------tatgttttcttccagccatcttagg
ta-----ttttc-at---------aaagtcga---tt--ta--taattcaatgcta-ac-
tg----acat--g-----gcatgttacagtagaatg---tagctat-aaaa-ta----at
a---agctta---ga---tgcatgaact---atctgatttaact--attacagatgcaga
---t--gtgat---gtgctat-at-catatt-tag----at---aa-atatg-tcta-ga
t-----------a---tatttagaaaa--ct-a---g--aacaaatt-acg---t-tt--
--tt-ctgac----taatt----cgca-tat-----------------atgacgcacatt
ttat-----tgat------tacagttatttta-t---ttcac-caaaaccatacacat--
t------actgtgt--cgcc-----------aaa--t-at------tacgcttc-at---
--cactag-----t----tagaa---ct----attcagt-----t-tcgtaaaacag-tt
tag---gatt--a-t-ta--cctcatcagcttcag---ctc-aaaat--agtggatgaat
g------------------------a-----tttt---ttt-aaaa------c----cat
g--tgacaatgtcga---caac----agtgcct------ctcccacctgctggt-agaaa
caggtact---gctaaacagcaga---c--tatataattaccc---gacac-aaacgc--
t-gtgttaag------tgaaatgcgc--ttgat---g-----tat---a-tgg----ta-
-atttt------aagtact------t---g----gat-----------aa-----caaa-
---ata-aa------tg-t------aac--------------------------------
-----cta----ttt----tt-------at-ttaagtgcaacatattc-----caaaaga
tctggggc------------ttt-tga---------------------------------
-----caatacat---tag----------------------ggacttaa-----------
------------------gccccc----------aaagcc--------------------
----------ccctcct-------------------------cgcaatgtcactg-----
------------------------------------------------------------
------------------------------------------------------------
------------------------------------------------------------
------------------------------------------------------------
------------------------------------------------------------
-------------------------------
>hAT-N164B_DR|623025
------------------------------------------------------------
------------------------------------------------------------
------------------------------------------------------------
------------------------------------------------------------
------------------------------------------------------------
------------------------------------------------------------
------------------------------------------------------------
------------------------------------------------------------
------------------------------------------------------------
------------------------------------------------------------
------------------------------------------------------------
------------------------------------------------------------
------------------------------------------------------------
-------------------------------------------gcttttga---------
ctacaccaaag-------ccccgccccccccgcc--------------------------
------------------------------------------------------------
------------------------------------------------------------
---------ccccgcccccctcgcaacgcca-ctg------ttcttcaagccatctcagg
ta-----ttttc-at-aa-ga----aagtcga---tt--ta--taatcccctgcta-ac-
tg----acat--a-----gcatgttacagtagaata---tagctat-acaa-ta----at
a---tg-cta---ga---tgcataaactc-actgtgatttaact--attacagaaacaga
---t--gtgac---tggctgt-at-catatc-tag----at---aa-agatg-tcta-ga
t-atc-tatatca---tatctagaaag--ct-a---g--aacaattt-acg---t-tt--
--tt-ctgac----taatt------ca-cat-gtatgcat----tgatatgatgcacatt
ttat-----tgat------tacagttatttta-t---ttcac-caaaactacacaaat--
ttt--atactgtgg--aaac-----------aaa--t-gt------taagcttc-tt---
--tagtag-----t----tagaa---ct----attcagt-----t-ttgcgaaagag-tt
--g---tatt--a-t-ta--cctcatcaacttcagctcttc-aaaat--aatgaataaat
g-a----ag---tgcagtggcag-aa----ttttt---tta-aaca------t----tat
g--t---------ga---caac----agtgcca------ctcccacctgccggt-agata
caggtact---gct----------------------------------------------
------------------------------------------------------------
------------------------------------------------------------
------------------------------------------------------------
------------------------------------------------------------
------------------------------------------------------------
------------------------------------------------------------
------------------------------------------------------------
------------------------------------------------------------
------------------------------------------------------------
------------------------------------------------------------
------------------------------------------------------------
------------------------------------------------------------
------------------------------------------------------------
-------------------------------
>hAT-N164B_DR|623026
------------------------------------------------------------
------------------------------------------------------------
------------------------------------------------------------
------------------------------------------------------------
------------------------------------------------------------
------------------------------------------------------------
------------------------------------------------------------
------------------------------------------------------------
------------------------------------------------------------
------------------------------------------------------------
------------------------------------------------------------
------------------------------------------------------------
------------------------------------------------------------
------------------------------------------------------------
------------------------------------------------------------
------------------------------------------------------------
------------------------------------------------------------
------------------------------------------------------------
------------------------------------------------------------
-g----------a----------------------------------g------------
------------------------------------------------------------
--------------------------------------------aa-atatg-tcta-aa
t-atc-tatatca---tatctaaaaag--ct-a---g--aacaatta-gcg---t-tt--
--tt-cttat----taatt----cgca-tgt-atttacat--------------------
ttat-----taat------tacagttatttaa-t---tttga-caaaaatacacacat--
ttt--acactgtga--aaac-----------aaa--t-at------taaacttt-at---
--cagtag-----t----tagaa---ct----attcagc-----t-ttgcgaaacgg-tt
--g---tatt--a-t-ta--cctcatcagcttcagctcgtc-aaaat--aaagaatgaat
g-atgac-----------------------------------------------------
--gt---------ga---caac----agtgcca------ctcccacttgccggt-aaaaa
caggtact---gctgaacagctaa---c--tatttaattaccc---aacac-aaatgc--
t-gcgttaag------tggaatccgc--atgat---a-----tat---g-tgg----ta-
-atttt------aagtact------t---a------------------aa-----taaaa
---ata-gg------tt----gtataacat------------------------------
-----tta----tttt--gtt-------at-ctaagtgcaacatattc-----caaaaga
tcagaggc------------gtt-tga---------------------------------
-----cattacat---tag----------------------ggacttaa-----------
------------------gccccc----------gaagcacc------------------
-----------cctcctagt------tttctgtgtg---cattgtagcactttta-----
------------tcaaagtagaa-------------------------------------
----------------catcccagaaatttctcatatggatgaaggcatccaccaat---
------------------tgctgtagttgaat-------------------gaaaataa-
------------------------------------------------------------
------------------------------------------------------------
-------------------------------
>hAT-N164B_DR|623027
------------------------------------------------------------
------------------------------------------------------------
------------------------------------------------------------
------------------------------------------------------------
------------------------------------------------------------
--------------------tacagttgaagtca---------gaattattagccc--cc
cttcgatttttattttc----------------------------ttttttaaatatttt
c-----------------------------------------------------------
------------------------------------------------------------
---------------------------------aat-gata-------------------
-tttg-aca---------------------------------------------------
---------gcaaag-aaatttagtatgtcgataatattttttct----------tctgg
aaaaa----------aaatgtattt--gttt---tatctcggctagaataaagcagttat
taatgttttaa--agcattttaag--------------gacaaaatcatta---------
gcccctttaaa-------ctatgttctttcctcatagt-------c--tacagcaggggt
tctccgcgg---gacaatgaaggagggtcacctggtgatttaaaaaatttagtattatta
a-atcatataagaatgacca-t-atag-tagcttatagttactagttcataacacca---
ggttaaagtttctggcccatttacagcactgcctgtatgtcttcttccagccatctcagg
ta-----ttttc-at-aa-ga----aagtcga---tt--ta--taatcccctgcta-at-
tg----acat--a-----gcatgttaaagtagaatg---tagctat-ac----a----at
a---tg-cta---ga---tgcatgagctc-actgtgatttaact--att--agaaacaga
---a--gtgac---cggctat-at-catatc-tag----at---aa-ttatg-ccta-ga
t-atc-tatatca---tatctagaaag--ct-a---g--aacaattt-acg---t-tt--
--tt-ctgtc----taatt------tg-cat-gtatgcat----tgatataatgcacatt
ttat-----cgat------tacagttatttta-t---ttcac-caaaactacacacat--
ttt--atactgtgg--aaat-----------aaa--t-gt------taagcttc-acttc
actagtag-----t----tagaa---ct----attcagt-----t-tcgcgaaagag-tt
--g---tatt--a-t-ta--cctcatcaacttcagctcttc-aaaat--aatgaataaat
g-a----ag---tacagtggcgg-aa----ttttt---tta-aaca------t----cat
g--t---------ga---caac----agtgcca------ctcccacctgccggt-agata
caggtact---gctgaacagctg----------------accc---gacac-aaacac--
t-gcgtgagg------tggaatgtgc--gtgat---g-----tac---g-ccg----ta-
-atttt------cagtact------t---a----gat-----------aa-----caaa-
---tta-aa------tg-tt-atacaccattatatatacttatatattatttattatata
tacttgta----ttt----tt-------at-ttaagtgaaacatattg-----caaaaga
tcaggggc------------ttt-tga---------------------------------
-----caatacat---cag----------------------gggcttaa-----------
------------------gccccc----------aaag----------------------
--------tcccccccc-------------------------c-----------------
------------------------------------------------------------
------------------------------------------------------------
------------------------------------------------------------
------------------------------------------------------------
------------------------------------------------------------
-------------------------------
>hAT-N164B_DR|623028
------------------------------------------------------------
------------------------------------------------------------
------------------------------------------------------------
------------------------------------------------------------
------------------------------------------------------------
------------------------------------------------------------
------------------------------------------------------------
------------------------------------------------------------
------------------------------------------------------------
------------------------------------------------------------
------------------------------------------------------------
------------------------------------------------------------
------------------------------------------------------------
------------------------------------------------------------
------------------------------------------------------------
------------------------------------------------------------
------------------------------------------------------------
------------------------------------------------------------
------------------------------------------------------------
------------------------------------------------------------
------------------------------------------------------------
------------------------------------------------------------
------------------------------------------------------------
--tt-ctgaa----taatt----tgca-tat-atttaca-------ttatgatgcatata
ttat-----tgat------tacagtt-tttta-t---tacac-taaaacttaatataa--
att--aagttaata--attaaattattaaaaaaa--t-at------taagcttc-at---
--cagtag-----t----tagaa---tt----attcagt-----t-tcgtgaaacag-ta
--g---catt--a-t-ta--cctcatcagcttcagctcctc-aaaat--aatgaacgaat
t-atggg----------------------attttt---tta-aaaa------cttgtcgt
g--t---------ga---caac----agtctca------ctcccacctgccggt-agaaa
caggtcct---gctgaacagctga---c--tatttaaatatcc---agcac-aaaagc--
t-gcgttaag------tgtaatgcgt--gtggt---g-----att---g-tgg----ta-
-atttt------aagtact------ttgat----aat-----------aa-----caaa-
---ata-aa------tg-tt-atacaac--------------------------------
-----c------tat----tt-------tt-ttaagtgcaacatattc-----taaatga
tcaggggc------------ttt-tgc---------------------------------
-----caatatat---cag----------------------gggcttaa-----------
------------------------------------------------------------
------------------------------------------------------------
------------------------------------------------------------
------------------------------------------------------------
------------------------------------------------------------
------------------------------------------------------------
------------------------------------------------------------
-------------------------------
>hAT-N164B_DR|623029
------------------------------------------------------------
------------------------------------------------------------
------------------------------------------------------------
------------------------------------------------------------
------------------------------------------------------------
------------------------------------------------------------
------------------------------------------------------------
------------------------------------------------------------
------------------------------------------------------------
------------------------------------------------------------
------------------------------------------------------------
------------------------------------------------------------
------------------------------------------------------------
------------------------------------------------------------
------------------------------------------------------------
-------------------gaaggcatccagctattgatgtagttgaat----gg----a
a-ttaagatctgaataaaga-t-a-aa-aaggctttaactg-------------------
--acaataaa--tggttta----------------tatttgttcctccagccata--ggg
tg-----ttttc-at-aa-gaa--taaattga---tt--ta--aaaatcagt--------
--------ag--a-----atagaatacagtagaata---ttgctat-acaa-ta----aa
t---ag-cta---ga---tccatcagctc-actgtcatttaact--attacagaaacaga
---t--gtgac---tggctat-at-catatc-tag----at---aa-atatg-tcta-ca
t-atc-tatatca---tatctagaaag--ct-a---g--tacagttt-acg---t-tt--
--tt-tt-----------------------------------------------------
------------------------------------------------------------
------------------------------------------------------------
------------------------------------------------------------
------------------------------------------------------------
------------------------------------------------------------
------------------------------------------------------------
------------------------------------------------------------
------------------------------------------------------------
------------------------------------------------------------
------------------------------------------------------------
------------------------------------------------------------
------------------------------------------------------------
------------------------------------------------------------
------------------------------------------------------------
------------------------------------------------------------
------------------------------------------------------------
------------------------------------------------------------
------------------------------------------------------------
------------------------------------------------------------
------------------------------------------------------------
-------------------------------
>hAT-N164B_DR|623030
------------------------------------------------------------
------------------------------------------------------------
------------------------------------------------------------
------------------------------------------------------------
------------------------------------------------------------
------------------------------------------------------------
------------------------------------------------------------
---------------------------------------------------tacaaagct
acaaacatgttcatttggatagactgattagctgaagtg-----t-tgtcaagatactgg
aatttctaaattc---agtaccttgcaaa--atact-gatattcaataggctacta---t
ttttg-atataataaaaat------cta---------aaatag----tgcaaaattg---
taaaataaa-aataa-agatc-tatatgctagaaaaatgtttacttc-aaatttctt---
----------------------------ttt-----------tc----------------
------------------------------------------------------------
------------------------------cac---------------------------
------------------------------------------------------------
-----------------------a-aa----------------------------tg---
tgacaacaaa--tggtcc---------------------------tccagccattttagg
ttt----ttttc-at-aa-gaa-taaagtcga---tt--ta--taatccaatgcta-ac-
tg----------------acatgttacagaagagta---tagctat-aaat-ga----at
a---ag-ata---ga---tggatgaactc-actgtgattta---------cagaaaca--
------ctgac---tgggtat-gt-catatc-tag----at---aa-atatg-tcta-ga
t-atc-tttatct---tatcttaaaag--ct-a---g--tacaattc-atgt--t-tt--
--tt-ttaaa----taatt----tgca-ggt-atttacat----taatatgatgcacatt
ttat-----tgat------t--agttattttg-t---ttcac-caaaactacacacat--
ttt--attctgtga--aaac-----------aaa--t-at------taagcttg-at---
--cagtag-----t----tagaa---ct----attcagt-----t-ttgcgaaacat-tt
--g---tatt--a-t-ta--cctcatcagcttcag-------------------------
-----------------tagtgg-ga---tttt-t---ttt-aaca------cttg---t
g--t---------ga---caac----agtccca------ctcctacctgccagt-agaaa
taagtact---gctgaaca----------------------------atat-gaaagc--
t-gcattaag------tggaatgcgc--atgat---g-----tat---g-tgg----ta-
-atttt------aagtact------t---g----gat-----------aa-----caaa-
---ata-aa------tg-tt-atgcaat--------------------------------
-----cga----t-------t-------tt-taaagtgcaacatattc-----taaatga
tcagggga------------tta-tga---------------------------------
-----caatacat---cag----------------------gggcttaa-----------
------------------cccccc----------cccacc--------------------
--------------act-------------------------cacaacaccactg-----
------------------------------------------------------------
------------------------------------------------------------
------------------------------------------------------------
------------------------------------------------------------
------------------------------------------------------------
-------------------------------
>hAT-N164B_DR|623031
------------------------------------------------------------
------------------------------------------------------------
------------------------------------------------------------
------------------------------------------------------------
------------------------------------------------------------
------------------------------------------------------------
------------------------------------------------------------
------------------------------------------------------------
------------------------------------------------------------
------------------------------------------------------------
------------------------------------------------------------
------------------------------------------------------------
------------------------------------------------------------
------------------------------------------------------------
------------------------------------------------------------
------------------------------------------------------------
----------tgaataaaca-taa-aaaaaggttttaactgatcatttactcgactg---
caacaataaa---------------------------tgtgttcttccaactatctaagg
ta-----ttttc-at-aa-----gaaagtcca---tt--ca--taattcgatgcta-ac-
tg----acaa--a-----gcatgttacagtaaaata---tagctat-aaaa-ta----at
a---tg-cta---ga---tgcataaactc-actgtgatttaact--attacagaaacaga
---t--gtgac---tggct--------------------at-------------------
--atc----------atatctagaaag--ct-a---g--tacaatgt---------tt--
--tt-ctaac----taatt----ttta-tgt-atttaaat----------aacgcaaa-t
ttat-----tgattacatttacggttatttta-t---ttcac-caaaactactcacat--
ttt--ttactgtga--aaac-----------aaa--t-at------taagcttc-at---
--cagt------------tagaa---ct----attcagt-----t-ttgcgaaactg-tt
--g---tatt--a--ata--cctcatcagcttcagctcctc-aaaat--aataaatgaat
gaagaataa---tgaagtggcgg-ga---ttttttaa-tgt-gactatacatctatctat
gcatgt-------ga---caac----agtgcca------ctcccacttgccggt-agaaa
caggtaat---gcggaactgctga---c--------------------------------
--------------------------------------------------tgg-------
-------------------------c----------------------------------
------------------------------------------------------------
------------------------------------------------------------
--------------------ttt-tga---------------------------------
-----caatacat---cag----------------------gggcttaa-----------
------------------------------------------------------------
------------------------------------------------------------
------------------------------------------------------------
------------------------------------------------------------
------------------------------------------------------------
------------------------------------------------------------
------------------------------------------------------------
-------------------------------
>hAT-N164B_DR|623032
caggggcgttgct---agggttgaaatggat-----------------------------
---------------------tcactctaattaactcc-gctaaaatacccccactttca
aaag--gtgatttactttaattttaataataggataataaa----tgg--taataca---
aaataacaa-----------------tttttaacaataaca---------tgtgaagttt
tgtgacttgaaacatc----aaaaagg---aaaaataaa---tattgataaatcaaccca
cttctcatttactagtctgttatgagccatatca-tacctcttgagc------------c
tcctgatttgcagtttc---tgtttgtttt-ttgaaag--tgtaactttctgcatgtctt
caaatctgaaaatatgatttattaaatagtgtgaattgttatacaatgtgatacaaagct
acaaacatgttcattaggacagagtgataaactaaagtgtagtgt-tgtcgagatactgg
aatttctaaattt---aataccatgcaaa--atatt-gatattcaataggctacta---t
ttttg-atataataacaattgtat-caa---------aaaatt---ctacaaaaa-----
-----ctaa-aaaaa-agatc-tttatgcttgaaatatgttcac----------------
--------------------ttt-----ttc---agttttcctcaaaat-agggtgatgt
gtgcattgtgg----cactttaaatgcatgaaatggctgtttcattcatac---------
tcgagcagaaattccaca---gatgcct--cacaaaaatagttgaa--cattccatgaaa
tccc--tga---tatggacgaaggcatccagctattgctgtagc----tgaatga----a
a-ataagatctgaataaaca-t-a--------ctttaactgatcatttacacgactg---
cgacaataaa--tggttta----------------tatgtgttcttccagccatcttaga
ta-----ttttc-at-----aa-gaaagtcga---tt--ta--tatttcgatgcta-ac-
tg----a-----------------tatagtagaata---tagctat-aaaa-ta----at
a---tg--------------c---------------------------------------
------------------------------------------------------------
------------------------------------------------------------
------------------------------------------------------------
------------------------------------------------------------
-------------------t-----------aga--t-gc--------------------
------------------------------------------------------------
------------------------------------------------------------
------------------------------------------------------------
------------------------------------------------------------
------------------------------------------------------------
------------------------------------------------------------
------------------------------------------------------------
------------------------------------------------------------
-------------------------------------atga-------------------
------------------------------------------------------------
------------------------------------------------------------
------------------------------------------------------------
------------------------------------------------------------
------------------------------------------------------------
------------------------------------------------------------
------------------------------------------------------------
------------------------------------------------------------
------------------------------------------------------------
-------------------------------
>hAT-N164B_DR|623033
------------------------------------------------------------
------------------------------------------------------------
------------------------------------------------------------
------------------------------------------------------------
------------------------------------------------------------
------------------------------------------------------------
--------agaagttct---aattcaccctgcttaaatacccccactttc----------
--------aaaaggtga-------------------------------------------
-------ctctaatcttaataatatg----------------------------------
--cttataaatgttttaataataaataaa--gggttt----ttgagttgacagttt--tt
ttaca-ata-------aattgt-gtgac---------ttgtaac--atcaaaaag-----
----------g--aa-aaaaca------ttgataa-------------------------
------------------------------------------------------------
------------------------------------------------------------
------------------------------------------------------------
------------------------------------------------------------
------------------------------------------------------------
------------------------------------------------------------
------------------------------------------------------------
------------------------------------------------------------
------------------------------------------------------------
------------------------------------------------------------
------------------------------------------------------------
------------------------------------------------------------
------------------------------------------------------------
------------------------------------------------------------
------------------------------------------------------------
------------------------------------------------------------
------------------------------------------------------------
------------------------------------------------------------
------------------------------------------------------------
------------------------------------------------------------
------------------------------------------------------------
------------------------------------------------------------
------------------------------------------------------------
------------------------------------------------------------
------------------------------------------------------------
------------------------------------------------------------
------------------------------------------------------------
------------------------------------------------------------
------------------------------------------------------------
------------------------------------------------------------
------------------------------------------------------------
------------------------------------------------------------
-------------------------------
>hAT-N164B_DR|623034
------------------------------------------------------------
------------------------------------------------------------
--------------------------taataggattataaaaaaatggtttaataat---
aaataaagggatttaaagttgacagtcttttaacaataa---------attgttaagctt
tatgacttataacaccaaaaggaaaaa--------------acattgataaattaaccca
cttatcatttactagtctgttatgagccatatca-tacctcttaagcctcctatct--cc
tcctgatgtgcggtttc---tgtttgtttt-tttaaaa--tgtcattttctgcatgtctt
caaatctgaaaatatgatttagtctatggtgtgagttgttatccagtgtgatacaaagct
aca--aatgttca-ttagactgagtgattcactgaggtgtagtgt-tgtcaagatactgg
aatttctaacttc---aaaaccttgcaaa--atatt-gatattcggtaggctatta---t
ttttg-atattataacaattgt--atca---------aaacagtataaaaaaaatta---
---------aaataa-agatc-tatatgct-------------------tatttctttag
aggga----------ga-ttttt-----tgttcagttttcccttaaaat-aggttgatgt
gggcgttgcag----cactttaaatgcatgtaatgcctgtttccttcacac---------
ttgagcagaaattccata---tatggct--cacaaaa-tagcagaa--cattccaggaaa
tccc--taa---tatggatgaaggcatccagctgttgctgtagt----tgaatga----a
a-ataagatctgaataaaca-t-a-aa-aaggctttaactgatcatttacaccactg---
tggcaataaatttagtgta----------------tatgtgttcttccagccatcttagg
ta-----ttttc-at-aa-ga----aagtcaa---tt--ta--taatccgatgcta-ac-
tg----ac----a-----gcatgttacagtaatata---tagctat-aaaa-ta----at
a---ag-cta---ga---tgcattaactc-actgtgatttaact--attacagaaacaga
---t--gtgac---tggctat-at-catatc-tag----at---aa-atatg-tcta-ta
t-cta-tatcata---tatctagaaag--ct-a---g--tacaatat-acg-----ct--
--tt-ctgac----tagtt----tgca-tgt-atttacat----ttatatgacgcacatt
---------tgat------tacagttatttta-t---ttcac-caaaactacacacat--
ttt--atactgtaa--aaac-----------aaa--t-at------tgagctac-at---
--cagtag-----t----tagaa---ct----attcagt-----t-tggcgaaactg-tt
--g---tata--a-g-ta--cgtcatctgcttcagttcctc-aaagt--actgaatgaat
g-atgacag---tgcagtggcgg-ga----ttttt---ttt-aaca------c----cat
g--t---------ga---caac----agtgcca------ctcccacctgctggt-agaaa
caggtact---gctgaacagctga---c--tatttaattattc---gacac-aaacac--
t-gcgttaag------tgga--gcac--gtgat---g-----tat---g-tgg----ta-
-atttt------aaggact------t---g----gat-----------ac-----caaa-
---ata-aa------ta-tt-atacaac--------------------------------
-----cga----ttt----tt-------ac-tgaagtgcaacatattc-----caaaaga
tcaggggc------------ttt-tga---------------------------------
-----caatacat---caggc------------------aagggcttaa-----------
------------------gccccc----------aaaa----------------------
------tgcc-ccccct-------------------------cgcaacgccactg-----
------------------------------------------------------------
------------------------------------------------------------
------------------------------------------------------------
------------------------------------------------------------
------------------------------------------------------------
-------------------------------
>hAT-N164B_DR|708387
------------------------------------------------------------
------------------------------------------------------------
------------------------------------------------------------
------------------------------------------------------------
------------------------------------------------------------
------------------------------------------------------------
------------------------------------------------------------
------------------------------------------------------------
------------------------------------------------------------
------------------------------------------------------------
------------------------------------------------------------
----------------------------------------tcacccaa------------
------------------------------------------ctaaaata----------
-----------tccccac------------------------------------------
-----------tttcg-----------------taatgtg-----atctactctaac---
----cttaa-------------------------------taacag-------gatt---
-------------ata---------aa----------------------------tggtt
taaggataaa-------------------------taaagggtgtttgagttgac-----
----agtcttttaac-aataca-------------ttg-tg--aat-gtgatgctt----
tgtg--------a------cttgaaacatcaaaaatgaa-----aagaaaa------aac
a------tta----a---taaatgaaccc-ac-----------t-tacta----------
ttcg--gttatg---agccat-at-catacc----------------------tctt-ga
gcttcctatctcc---tctcctga-----tg--------tgcagttt-ctg---t-ttgt
--tttttgaaaatgtcatcttc-tatc-tgt-cttcaaatctgaaaatatgattta--tt
ttatagt---------------tgttttccaa-t---gtgatacaaagctacacacgt-g
ttc--att-------tggac-----------agag-tgattaac--tgaggtgtagtgt-
--tgtcaa---gatac--tggaatttct-a--cttcaatac---c-ttgcagaa------
------tattg-a---tat---tcaat---------------aggct----------aat
-----------------------------gtttct-------gata-------------t
t-ac---------aa---caat----tgtatcaaaaatattac-----------ctca--
------------------------------------------------------------
--------------------------------t----c---agct---------t--ca-
-gctt-----------------------------------------------ctcaaaat
ga-t--gaa-tgac-tg-------------------------------------------
--------------------------aagt-gcagtggccactcccat-ctgctggtaga
aacgtattacccgacacaa-acgctgcgctaagtgga---------------------ct
gcgcgtgatgtatg------------------------------------tg--------
--gtaat-------tttcagtacttgataacaaaacaaatcttataca------------
------------------------------------------acatacttttatttaag-
------------------------------------------------------------
------------------------------------------------------------
-----------tgtaacatattacaaaaga------------------------------
------------------------------------------------------------
------------------------------------------------------------
-------------------------------
>hAT-N164B_DR|708388
------------------------------------------------------------
------------------------------------------------------------
------------------------------------------------------------
------------------------------------------------------------
------------------------------------------------------------
------------------------------------------------------------
------------------------------------------------------tgtctt
caaatctgaaaatatgatttattttatagtgcgagttgttatccaatgtgatacaaagct
gcaagcatgttcatttggacagagtgattaactgaggtgtagtgt-tgtcaagatactgg
aatttctaaattc---aataccttgcaaa--atatt-gatattcaataggctacta---t
ttttt-atgtaataacaattttat-caa---------aaatagcagctacaaaaa-a---
----aaa-----------------------------------------agatttcttcgg
agggatt--------tttttttt-----ttc---agttttcctcaaa---agggtgatgt
gggcatt-----------tttaaatgcatgtaatgcctgttttattcatac---------
ttgagcagaaattccata---tatgcct--cataaaagtagtagaa--cattctaggcaa
tccc--taa---tatgggtgaaggcatccagctattgctgtagt----agaatga----a
a-ataagatctgaataaaca-t-a-aa-aaggcttta-----------------------
------------------------------------------------------------
------------------------------------------------------------
------------------------------------------------------------
------------------------------------------------------------
------------------------------------------------------------
------------------------------------------------------------
------------------------------------------------------------
------------------------------------------------------------
------------------------------------------------------------
------------------------------------------------------------
------------------------------------------------------------
------------------------------------------------------------
------------------------------------------------------------
------------------------------------------------------------
------------------------------------------------------------
------------------------------------------------------------
------------------------------------------------------------
------------------------------------------------------------
------------------------------------------------------------
------------------------------------------------------------
------------------------------------------------------------
------------------------------------------------------------
------------------------------------------------------------
------------------------------------------------------------
------------------------------------------------------------
------------------------------------------------------------
------------------------------------------------------------
-------------------------------
>hAT-N164B_DR|708389
------------------------------------------------------------
------------------------------------------------------------
------------------------------------------------------------
------------------------------------------------------------
------------------------------------------------------------
------------------------------------------------------------
------------------------------------------------------------
------------------------------------------------------------
------------------------------------------------------------
------------------------------------------------------------
-----------------------------------------------aaaaaaaaca---
----agtaa-aataa-atatc-gatatgctagaaatatgtttactgg-tttacttta--g
aggga-g----------attttt-----ttc---acttttcctcaaaat-aggttgatgt
gggcattgtag----cactttaaatgcatgtaatgcctgtttcattcacac---------
ttgagcagaaattccata---tatgcct--cataaaagtagtagaa--cactctaggaaa
tccc--taa---tatggatgaaggcatccagctattgctgaagt----tgaatga----a
a-ataagatctgaataaaca-taa-aa-aaggctataactgatcatttacacaacaa---
t----------------------------------tatgtgttcttccagccattttaga
aa-----------ga-aa-taa-gaaagtcaa---tt--ta--taattcgatgcta-ac-
tg----acat--a-----gcatgttacagtagaata---tagctat-aaaa-ta----at
a---ag-cta---ga---tgcatgaactc-a--gtgatttaatt---ttacagaaacaga
---t--gtgac---tggctat-at-catatc-tag----at---aa-atatg-tcta-ga
t-atc-a-----g---aatctagaaag--ct-a---g--tacaattt-acgt--t-tt--
--tt-ctgag----taatt----aaca-------ttaca---------------------
----------------------------ttta-t---ttcac-caaagcgacacacat--
ttt--atactgtga--aaac-----------aaa--t-at------taagcttc-at---
--cagtag-----t----tagaa---ct----attcagt-----t-tggcgaaacag-tt
--g---tatt--a-t-ta--cctcatcagctacagctcctc-aaaac--aatgaataaag
------------tgcagtagcgg-aa------------ttt-aac----------accat
g--t---------ga---caac----agagcca------ctcccacctgccggt-agaaa
ccggtact---gctgaacagctga---c--tatttaattaccc---gacac-aaacgc--
t-gtgttaag------tggaatgctc--atgat---g-----tat---g-tgc----ta-
-a--tt------aagtact------t---g----gat-----------aa-----caaa-
---ata-aa------tg-t---tacaac--------------------------------
-----tta----ttt----tc-------at-ttaagtgcaacatattc-----caaaaga
tc----------------------------------------------------------
------------------------------------------------------------
------------------------------------------------------------
------------------------------------------------------------
------------------------------------------------------------
------------------------------------------------------------
------------------------------------------------------------
------------------------------------------------------------
------------------------------------------------------------
-------------------------------
>hAT-N164B_DR|708390
cagtggcgttgca---agggtcgaaagggataagccccta--------------------
----------------aaacgaagttctaattcacccc-gctaaaataaccccactttca
aaag--gtgatctactctaatcttaataataggattataaa----tggtttgataat---
gcataaagggtttttgagttgacagtagtttcacaat-----------------aagctt
tgtgacttgtaacacc----aaaaagg----agtaaa-----cattgataaattagggta
cttctcatttactagtctgttgttagtcatatca-aacctcttgaacctcctatct--cc
tcctgatttgcagtttc---tgtttgtttt-ttgaaag--tgtgattttctgcctgtctt
taaatctgaaaatatggttatttaagaggtgtgagttgttatccaatgtgattcaaagct
acacacatgttcatttggagagagtgatcaactgtggtgtagtgt-tgtcaagatactgg
aatttctaaattc---aatatcttgcaaa--ataat-gatattcaataggctacta---t
tattg-atataataacaattgtat-caa---------aaatag----taaaaaag-a---
---taaata-aataa-agatc-tatatgctagaactatgtttacttc-aaatgtctttag
agaga-g---------gttttt------ttc---agttttcctcaaaat-aggttgatgt
gggcattgtcg----cactttaaatgcatgtaatgcccatttcattcatac---------
ttgagcagaaattccata---tatgcct--cacaaaagtagcagaa--cattccaggaaa
ttcc--taa---aatggatgaaggcatccagctattgctgtagttgaatg----a----a
a-atacgatctgaataaac--a-t-aa-aaagctttaactaatcatttacacgactt---
cgacaataaa--tggttta----------------tatgtgttcttccagccatcttagg
ta-----ttttc-at-----aa-ggaagtcga---tt--ta--taattcgatgcta-ac-
tg----acat--a-----gcatgttacagtagaata---tagctat-aaaa-ta----ct
a---tg-cta---ga---tgcatgaactc-aaggtgatttaact--attagagaaacaga
---t--gtgac---tggctat-a-------a-taa----at---aa-atatg-tcta-ga
t-atc-tatatca---tatctagaaag--cc-a---a--tacaattg-atg---t-tt--
--tt-ctgaa----taatt----cgca-cgt-atttacat----ttaaataatgcacatt
ttat-----tgat------tacagttatttta-t---ttaac-caaaactacattata--
ttt--atattgtga--aaac-----------aaa--t-at------taagtttc-at---
--cagtag-----t----tagaa---ct----actaagt-----t-tggcgaaacag-tt
--a---tatt--a-t-ta--cctcatcagcttcagctcctc-aaaat--aatgaatgaat
g-atgacag---tgcagtggcgg-ga---tttttt---att-acca------c----cat
g--t---------ga---caac----agagcca------ctcccatctgccaat-agaaa
cagg---------tgaacagctga---c--tattcaattaccc---gacac-aaacgc--
t-gcgtttag------tggaatgcgc--aggat---g-----tat---g-tgg----ta-
-atttt------aagtaatgat--at---g----gat-----------aa-----caaa-
---ata-aa------tg-tt-atacaac--------------------------------
-----cta----ttt----tt-------at-ttaagtgcaacatattc-----caaaaga
tcaagggc------------ttt-tga---------------------------------
-----ctatacat---cag----------------------gggcttaa-----------
------------------gccccc----------aaagcc--------------------
----------ctcccct-------------------------cggaaccacactg-----
------------------------------------------------------------
------------------------------------------------------------
------------------------------------------------------------
------------------------------------------------------------
------------------------------------------------------------
-------------------------------
>hAT-N164B_DR|708391
------------------------------------------------------------
------------------------------------------------------------
------------------------------------------------------------
------------------------------------------------------------
------------------------------------------------------------
------------------------------------------------------------
------------------------------------------------------------
------------------------------------------------------------
------------------------------------------------------------
------------------------------------------------------------
------------------------------------------------------------
------------------------------------------------------------
------------------------------------------------------------
------------------------------------------------------------
------------------------------------------------------------
------------------------------------------------------------
------------------------------------------------------------
------------------------------------------------------------
------------------------------------------------------------
-g----------------gc----------------------------------------
------------------------------------------------------------
---t---------------at-at-tgtatc-aag----at---aa-atatg-tctgtaa
t--------atca---tatttagaaaa--ct-a---g--tacaattt-acgt--t-tt--
--tt-tttga----taatt----caca-tgt-atttacat----taatatgatgcacatt
ttat-----taat------tacagttatttta-t---ttcactccaaactacacacat--
ttt--atactgtg---aaac-----------aaa--t-at------taagcttc-at---
--cagtag-----t----tagaa---ct----atttagt-----t-tcgcgaaaccg-tt
--c---tatt--a-t-ta--cctcatcggcttttgctcctc-aaaat--aatgaatgaat
g-acgacag---tgtagtgacag-------gattt---ttt-aac---------------
-------------------aat----agtccca------ctctcacctgc----------
------------ccgaacagctgt---t--tatttaaatacct---gacac-aatcga--
t-gcgttaag------tgaaatgcgc--gtgat---g-----tat---g-tgg----ta-
-atttt------aagtact------tc-------gat-----------aa-----caaa-
---ata-aa------tg-tt-atacaac--------------------------------
----cttt---tttt--------------------gtgtaacatattc-----taaaaga
tcaggggc----------------------------------------------------
------------------------------------------------------------
------------------------------------------------------------
------------------------------------------------------------
------------------------------------------------------------
------------------------------------------------------------
------------------------------------------------------------
------------------------------------------------------------
------------------------------------------------------------
-------------------------------
>hAT-N164B_DR|708392
------------------------------------------------------------
------------------------------------------------------------
------------------------------------------------------------
------------------------------------------------------------
------------------------------------------------------------
------------------------------------------------------------
------------------------------------------------------------
------------------------------------------------------------
------------------------------------------------------------
------------------------------------------------------------
------------------------------------------------------------
------------------------------------------------------------
------------------------------------------------------------
------------------------------------------------------------
------------------------------------------------------------
------------------------------------------------------------
------------------------------------------------------------
------------------------------------------------------------
------------------------------------------------------------
------------------------------------------------------------
------------------------------------------------------------
------------------------------------------------------------
------------------------------------------------------------
------------------------------------------------------------
------------------------------------------------------------
------------------------------------------------------------
------------------------------------------------------------
------------------------------------------------------------
------------------------------------------------------------
-------------------aac----attccca------ctgccacctgctggt-agaaa
caggtact---tctgaaaagttaa---c--tatttaaataccc---gacac-aaacgc--
t-gctttaaa------taaaatgtgt--ttg------------at---g-tgg----ta-
-aattt------aagtact------t---g----gat-----------aa-----caaa-
---ata-aa------tg-gt-atacaaa-------------------------caat---
-------------------tt-------tt-ttaggtgcaacatattc-----caaaaga
tca---------------------------------------------------------
------------------------------------------------------------
------------------------------------------------------------
------------------------------------------------------------
------------------------------------------------------------
------------------------------------------------------------
------------------------------------------------------------
------------------------------------------------------------
------------------------------------------------------------
-------------------------------
>hAT-N164B_DR|708393
------------------------------------------------------------
------------------------------------------------------------
------------------------------------------------------------
------------------------------------------------------------
------------------------------------------------------------
------------------------------------------------------------
------------------------------------------------------------
------------------------------------------------------------
------------------------------------------------------------
------------------------------------------------------------
------------------------------------------------------------
------------------------------------------------------------
------------------------------------------------------------
------------------------------------------------------------
------------------------------------------------------------
------------------------------------------------------------
------------------------------------------------------------
------------------------------------------------------------
------------------------------------------------------------
----------------------------------------------------------at
a-----------------ca----------------------------------------
---t-tgtgtaa-------at-ac-----------------------atg----------
------------------------------------g-----------------t-ttt-
------t---------------g----gtgt---------------------------tc
ct-------------------aagccttactg--gg-------------------ta--t
ttt--aaa-----------------------aga---------------------at---
----------------------------------------------------aa------
-agt-gaatt------tgt--------------------------------------aat
g-----------------------------------------------------------
------------------cgat--------------------------------------
-----------gctgaacg-----------------------------------------
tc----------------------------------a--------------------ta-
-gttcttctaa-ctgtatagaa---t--------aat-----------------------
---ata-aa---------------------------------------------------
----------------------------at------------------------------
------------------------------------------------------------
------------------------------------------------------------
------------------------------------------------------------
------------------------------------------------------------
--ag--------------------------------------------------------
------------------------------------------------------------
------------------------------------------------------------
------------------------------------------------------------
------------------------------------------------------------
-------------------------------
>hAT-N164B_DR|708394
------------------------------------------------------------
------------------------------------------------------------
------------------------------------------------------------
------------------------------------------------------------
------------------------------------------------------------
------------------------------------------------------------
------------------------------------------------------------
------------------------------------------------------------
------------------------------------------------------------
------------------------------------------------------------
------------------------------------------------------------
------------------------------------------------------------
------------------------------------------------------------
------------------------------------------------------------
------------------------------------------------------------
------------------------------------------------------------
------------------------------------------------------------
------------------------------------------------------------
------------------------------------------------------------
------------------------------------------------------------
------------------------------------------------------------
------------------------------------------------------------
------------------------------------------------------------
------------------------------------------------------------
------------------------------------------------------------
------------------------------------------------------------
------------------------------------------------------------
------------------------------------------------------------
------------------------------------------------------------
------------------------------------------------------------
------------------------------------------------------------
------------------gaatacgc--gtgat---a-----taca-cg-tgt----ta-
-attga------cagaact------t---t----gat-----------aa-----caaa-
---ata-aa------tg-tt-atacaac--------------------------------
-----cta----ttt----tt-------at-ttaagtgcaacatattc-----caaaaga
tcaggggc------------ttt-tga---------------------------------
-----caatacat---cag----------------------gggcttaa-----------
------------------gccccc----------aaag----------------------
------------------------------------------------------------
------------------------------------------------------------
------------------------------------------------------------
------------------------------------------------------------
------------------------------------------------------------
------------------------------------------------------------
-------------------------------
>hAT-N164B_DR|708395
------------------------------------------------------------
------------------------------------------------------------
------------------------------------------------------------
------------------------------------------------------------
------------------------------------------------------------
------------------------------------------------------------
------------------------------------------------------------
----------------------------------------acct-----gacacaaa---
-------tgctgctttaagtagaatgc---------gcgtgatgtatgt---------gg
tcattttaagtacttagataacaaaataa--atgtta----t-------acaacct--at
tttta-ttt-------aagtgc----------------aacata--ttccaaaga-----
-----------tcag-gggctt------ttgacaatatat-----------------cag
ggacttaag---------------------------------------------------
------------------------------------------------------------
------------------------------------------------------------
------------------------------------------------------------
-------------------------------cccccaa------------agcctcg---
caacgccaat--gtaaatgt-----------tttatatgtgttcttccagccatcttagg
ta-----ttttc-at-aataat-tcattttca---taatca--taattgaatgcca-at-
tt----acat--ag-----catattggggtagaata---tagctat-aaat-ta----ac
--------------------------------tttatgataact--attacagaaacgga
---t--gtgac---tggctat-at-catatc-taa----at---aa-atatg-tcta-ga
t-atc-tatatct---tatctagaaag--ct-a---g--tacaattt-agg---g-tt--
--tt-gtgaa----taatt----tgca-tgt-atttaaat----ttatatgatg-acatt
tttt-----taat------tttatttatttta-t---ttaac-caaaactacacacat--
ttt--atactgtga--aaac-----------aaa--t-at------taagcttc-at---
--tagtag-----t----tagag---tt----attcagt-----t-tggc----------
------------------------------------tcgtc-aaaat--aatgaatgaat
g-atgacag---tgcagtggcgg-------------------------------------
--------------------------gattttg------actacact-------------
caggggcg----------------------------------------------------
------------------------------------------------------------
------------------------------------------------------------
------------------------------------------------------------
------------------------------------------------------------
--------------------ttg-cta---------------------------------
-----ggatcgaa---aga----------------------agttctaa-----------
------------------ttcacc------------------------------------
------------ccgctaa-----------------------aataacctcacttt----
------------------------------------------------------------
------------------------------------------------------------
------------------------------------------------------------
------------------------------------------------------------
------------------------------------------------------------
--------------------------caaaa
>hAT-N164B_DR|708396
------------------------------------------------------------
------------------------------------------------------------
------------------------------------------------------------
------------------------------------------------------------
------------------------------------------------------------
------------------------------------------------------------
------------------------------------------------------------
------------------------------------------------------------
------------------------------------------------------------
------------------------------------------------------------
------------------------------------------------------------
------------------------------------------------------------
------------------------------------------------------------
------------------------------------------------------------
------------------------------------------------------------
------------------------------------------------------------
------------------------------------------------------------
------taaag-------a------------------------cattcagctat------
-----------------------------------ttc-tg--taat-------------
tatt--------a----------------------------------aaaa-------aa
a-----------aaa-----cagaa--------------aaaca-tattttaaaatcaga
---c------------------gt--------------------aa-acacag-----ga
tt----------------------------------g-tggcaatct-atg---------
--tt--t--------------------gtgt---------------------------tc
tt-------t-----------aagccatat---------------------------t-t
ttt--aca--------ag-------------aaaa-ttat---------------at---
--------------------------------------------t-------aa------
------catt----------tc-----------------------------------aat
g-------------------------------------ctt-------------------
-------------aa---tgac--------------------------------------
----------------------------------------------------aaatgt--
----------------------------gtaac---------tgt---g--------ta-
------------gagtgct----------g-------------------------taaa-
---ata---------------gta------------------------------------
------------------------------------------------------------
------------------------------------------------------------
------------------------------------------------------------
------------------------------------------------------------
------------------------------------------------------------
------------------------------------------------------------
------------------------------------------------------------
------------------------------------------------------------
------------------------------------------------------------
------------------------------------------------------------
-------------------------------
>hAT-N164B_DR|708397
------------------------------------------------------------
------------------------------------------------------------
------------------------------------------------------------
------------------------------------------------------------
------------------------------------------------------------
------------------------------------------------------------
------------------------------------------------------------
------------------------------------------------------------
------------------------------------------------------------
------------------------------------------------------------
------------------------------------------------------------
------------------------------------------------------------
------------------------------------------------------------
------------------------------------------------------------
------------------------------------------------------------
------------------------------------------------------------
------------------------------------------------------------
------------------------------------------------------------
------------------------------------------------------------
------------------------------------------------------------
------------------------------------------------------------
--------ggca-------at-gt-----------------------atg----------
------------------------------------g-----------------a-tt--
-gtt--t--------------------gtgt---------------------------tc
at-------c-----------aagccatcctg--gg-------------------tat-c
tt---ata-----------------------agc---------------------a----
--------------------------------------------t-------aa------
-cat-tcatt------tat--------------------------------------aat
g-----------------------------------------------------------
------------------ctat--------------------------------------
-----------gctaactg-----------------------------------------
------------------------------------------------ac------cta-
-gctattaa------tactg-----tattg----aatac---------------------
--tata-ag---------------------------------------------------
----------------------------at----a-------------------------
------------------------------------------------------------
------------------------------------------------------------
------------------------------------------------------------
------------------------------------------------------------
------------------------------------------------------------
------------------------------------------------------------
------------------------------------------------------------
------------------------------------------------------------
------------------------------------------------------------
-------------------------------
>hAT-N164B_DR|708398
------------------------------------------------------------
------------------------------------------------------------
------------------------------------------------------------
------------------------------------------------------------
------------------------------------------------------------
------------------------------------------------------------
------------------------------------------------------------
------------------------------------------------------------
------------------------------------------------------------
------------------------------------------------------------
------------------------------------------------------------
------------------------------------------------------------
------------------------------------------------------------
------------------------------------------------------------
------------------------------------------------------------
------------------------------------------------------------
-------------------------------------------------------tg---
------------------------------------------------------------
---------------------------------------ta-------------------
tgtg--------------gt-----------------------------aa------a--
------------------------------------------------------------
----------------------att-------------------aag-ta----------
-----------------------------c--------------------------ttgg
-ataact-------taatt-----------------------------------------
------------------gca--g-cat--------------------------------
-----ata----------------------------c-----------------cat---
----------------------------------------------------aa------
----------------tatc-------------------------------------agg
g----------------------------gctttt-------------------------
-------------ga---caata-------------------------------------
--------------------------------------------a---------------
t------------------------c-----------------------------attg-
-gccctt----gaagccctccc---ccc--------------------------------
--cacgcaa-c---gccact--------------g-------------------------
------------------------------------------------------------
------------------------------------------------------------
------------------------------------------------------------
------------------------------------------------------------
------------------------------------------------------------
------------------------------------------------------------
------------------------------------------------------------
------------------------------------------------------------
------------------------------------------------------------
------------------------------------------------------------
-------------------------------
>hAT-N164B_DR|708399
------------------------------------------------------------
------------------------------------------------------------
------------------------------------------------------------
------------------------------------------------------------
------------------------------------------------------------
------------------------------------------------------------
------------------------------------------------------------
------------------------------------------------------------
------------------------------------------------------------
------------------------------------------------------------
------------------------------------------------------------
------------------------------------------------------------
------------------------------------------------------------
------------------------------------------------------------
------------------------------------------------------------
------------------------------------------------------------
------------------------------------------------------------
------------------------------------------------------------
----------------------------------------------------------c-
cg--------------------------------------------------------ac
a-------------------------------------------------caaacgc---
------------------------------------------------------------
------------------------------------------------------------
------------------------------------------------------------
------------------------------------------------------------
------------------------------------------------------------
------------------------------------------------------------
------------------------------------------------------------
------------------------------------------------------------
------------------------------------------------------------
------------------------------------------------------------
t-gctctaag------tggaatgctc--gt------------gat---g-tgt----tc-
-atttt------aagttct------t---a----gat-----------t-----------
---------------------atgcaac--------------------------------
-----cta----ttt---tt--------aa-ttaagtgcaacctattc-----caaaaga
tcaggggc------------ttt-tga---------------------------------
-----cagtacat---gag----------------------gggcttaa-----------
------------------gccccc----------aaa-----------------------
------gcccccaccct-------------------------cgcaatgccactg-----
------------------------------------------------------------
------------------------------------------------------------
------------------------------------------------------------
------------------------------------------------------------
------------------------------------------------------------
-------------------------------
>hAT-N164B_DR|790855
------------------------------------------------------------
------------------------------------------------------------
------------------------------------------------------------
------------------------------------------------------------
------------------------------------------------------------
------------------------------------------------------------
------------------------------------------------------------
------------------------------------------------------------
------a-----------------------------------------------------
------------------------------------------------------------
------------------------------------------------------------
----------aataa-agatc-tttatgctagaaatatattcacttc-aaatttctttaa
aggga-----------gatttct-----ttc---tgtttttcccaaact-agggtgatgt
gggcattgtgg----cactttaaatgcatgtaatgcctgtttcattcatacagggcgctt
ttgagcagaaattccata---tacgcct--cacaaaagtagtagaa--cattccaggaaa
tccc--taa---catggatgaaggcatctagctattgctg-------atgaatga----a
a-ataagatctgaataaaaa-c-a-aaaaaaaattttactgaccatttacacaactg---
cgataataaa--ttatcta----------------tatgcgttcatccagctatttaagg
ta-----ttttc-at-aa-gaa-taaagtcga---tt--ta--aaacctgatgcta-ac-
tg----acat--a-----gcatgctagagtagaata---tagctat-aaaa-ta----at
a---ag-cta---ga---tgcatgaaccc-actgtggtttaacg--attacagaaataga
---t--gtgac---tggctat-at-catatc-tag----at---ga-atatg-tcta-ga
t-atc-tatatca---tatatagaaag--ct-a---g--tacaattt-aca---t-tt--
--ct-ctgaa----taatt----tgca-tgc-atttacat----tgatatgagacacatt
ttat-----tgat------taagttttttttt-a---ttcat-caaaactacacacat--
ttt--attctgtaa--aagc-----------aaa--t-at------taagcttc-at---
--c------------------aa---tc----atttagt-----t-ttgcga---gg-tt
--g---tatt--a-t-ta--cctcatcaggatcagctcccc-aaaat--aatgaatgaat
g-atgacag---tgcagtggtgg-ga---tttcgt---ttt-aaca------cttg-cag
t--t---------aa---aaac----agtccca------attccacctgccagt-agaaa
caggtact---actgaacagctga---c--tatctaaata-cc---aaaac-caaagc--
t-gcattaag------tggaatgtgt--gtgac---g-----tat---g-tgg----tc-
-atttt------aagtact------t---g----gat-----------aa-----caaa-
---ata-aa------tg-tt-atacagc--------------------------------
-----tca----ttt----tt-----------taggtgcaacatattc-----caaaaga
tctggggt------------ttt-tga---------------------------------
-----caatacat-----------------------------------------------
-----------------------------------cctc---------------------
------------cccct-------------------------tgcaatgccactg-----
------------------------------------------------------------
------------------------------------------------------------
------------------------------------------------------------
------------------------------------------------------------
------------------------------------------------------------
-------------------------------
>hAT-N164B_DR|790856
------------------------------------------------------------
------------------------------------------------------------
------------------------------------------------------------
------------------------------------------------------------
------------------------------------------------------------
------------------------------------------------------------
------------------------------------------------------------
------------------------------------------------------------
------------------------------------------------------------
------------------------------------------------------------
------------------------------------------------------------
------------------------------------------------------------
------------------------------------------------------------
------------------------------------------------------------
------------------------------------------------------------
------taa----------tatg-------------------------------------
-------------ac----------ag----------------------------tg---
------------------------------------------------------t-----
----------------ag-gaaa---------tcctta-ta--tgga-------------
tgaa-ggcat--------gc---------------------------aaga---------
-------tca-------ctg------------------------------caggag----
------ataac--------atgatg--------------at---aa-a------------
------------------------------------g-----------aca---t-tt--
--ttgct--------------------atgt-----------------------------
----------gat------ca-------------gg-------cacaattacaca-----
--------ttatga----------------------tgat---------------at---
------------------------------------------------------------
--g---tatt--gtt-tgt-----------------------------------------
-----------------------------gttctt-------------------------
------------------cagg--------------------------------------
---------------------------c--------------------------------
-------------------------c----------------------------------
-atctc------aggtatc------tt---------------------------------
---ata-a----------------------------------------------------
------------------------------------------------------------
------------------------------------------------------------
------------------------------------------------------------
------------------------------------------------------------
------------------------------------------------------------
------------------------------------------------------------
------------------------------------------------------------
------------------------------------------------------------
------------------------------------------------------------
------------------------------------------------------------
-------------------------------
>hAT-N164B_DR|790857
------------------------------------------------------------
------------------------------------------------------------
------------------------------------------------------------
------------------------------------------------------------
------------------------------------------------------------
------------------------------------------------------------
------------------------------------------------------------
------------------------------------------------------------
------------------------------------------------------------
------------------------------------------------------------
------------------------------------------------------------
------------------------------------------------------------
------------------------------------------------------------
------------------------------------------------------------
------------------------------------------------------------
------------------------------------------------------------
------------------------------------------------------ctg---
caacaataaa--tagtcta----------------tatttgttcttccagccatcttagg
aa-----tttcc-at-ta-gaa-taaagtcaa---tt--ta--taatctgatttta-ac-
tg----acat--a-----gcaagttacagtagaata---tagctat-a-aa-ta----at
a---ag-cca---ga---tgtatgaactc-actgtgatttaact--ataatagaaacaga
---t--gtgac---tggttat-at-catatc-tag----at---aa-atatg-tcta-ga
t-atc-tatatca---tatctagaaag--ct-a---g--tacaattt-aag---t-tt--
--tt-ttgaa----tactt----tgca-tgt-atttacat----tgatatgacacacatt
ttat-----tgat------tacagat-----------------------------tat--
ttt--attt---------------------------------------------------
------------------------------------------------------------
------------------------------------------------------------
------------------------------------------------------------
------------------------------------------------------------
------------------------------------------------------------
------------------------------------------------------------
------------------------------------------------------------
------------------------------------------------------------
------------------------------------------------------------
------------------------------------------------------------
------------------------------------------------------------
------------------------------------------------------------
------------------------------------------------------------
------------------------------------------------------------
------------------------------------------------------------
------------------------------------------------------------
------------------------------------------------------------
------------------------------------------------------------
-------------------------------
>hAT-N164B_DR|790858
------------------------------------------------------------
------------------------------------------------------------
------------------------------------------------------------
------------------------------------------------------------
------------------------------------------------------------
------------------------------------------------------------
------------------------------------------------------------
------------------------------------------------------------
------------------------------------------------------------
------------------------------------------------------------
------------------------------------------------------------
------------------------------------------------------------
------------------------------------------------------------
------------------------------------------------------------
------------------------------------------------------------
------------------------------------------------------------
------------------------------------------------------------
------------------------------------------------------------
------------------------------------------------------------
------------------------------------------------------------
-------------------------------------tttaact--attatagaaacaga
---tt----ac---tggttat-at-catatc-aag----at---aa-atatg-tcta-ga
t-atc-tatataa---attctagaaag--ct-a---a--tacaattt-acat--t-tt--
--tt-ctgac----caatt----ttca-tgt-atttacat----tcacatgtcgcacatg
ttat-----tgat------tacaccaaattga-t---ttcac-caaaactgcaca---ca
ttt--atagcgtga--aaat-----------aaa--t-at------tatgctgc-at---
--cagtag-----t----tggaa---tt----ataaaat-----t-ttgcaaaacag-tt
--g---tatt--a-t-ta--cctcatcagctttaacttctcaaaaac--agttaatgaat
g-atgacag---tgcagtgaagg-aa----ttgtt---ttt-aaaa------cttgccgt
g--t---------ga---caac----agtccca------ctcccacctgctggt-agaaa
ctggtact-----------------gat--tatttaa-------acgaaac-aaaagt--
t-gcgttaag------taggatgcac--atgat---g-----tat---t-ttc----ta-
-atttt------aagtact------t--------gat-----------aa-----caaa-
---ata-aa------tg-tc-atacaac--------------------------------
-----ctg----ttt----------------ttaagtgcaacatattc-----caaaaga
aaaggggc------------tta-tga---------------------------------
-----caatacat---cag----------------------gggcttaa-----------
------------------gccccc----------aaagca--------------------
-----------ccctct-------------------------cgcaatgccactg-----
------------------------------------------------------------
------------------------------------------------------------
------------------------------------------------------------
------------------------------------------------------------
------------------------------------------------------------
-------------------------------
>hAT-N164B_DR|790859
------------------------------------------------------------
------------------------------------------------------------
------------------------------------------------------------
------------------------------------------------------------
------------------------------------------------------------
------------------------------------------------------------
------------------------------------------------------------
------------------------------------------------------------
------------------------------------------------------------
------------------------------------------------------------
------------------------------------------------------------
------------------------------------------------------------
------------------------------------------------------------
------------------------------------------------------------
--------------cata---tttgcct--cacaaaagtagtagaa--cactccaggaaa
tccc--taa---tatggatgaaggcatccggctattgctgtagttgaat----ga-----
-------------------a-t-g-aa-att-----aaatgaccatttacaccactg---
cgacaataaa--tgatcta----------------tataagttcttccagctatcttagg
ta-----tattc-aataa-taa-aaaagtgaattgtt--ta--taatcagatgcta-ac-
ag----acat--a-----gcatgttacagtagaata---tagctat-aaaa-ta----at
a---ag-cta---ga---tgcatgaactc-actgtaatttaact--attacagaaacaga
---t--------------------------------------------------------
t-ggc-tatatca---tatctagaaag--ct-a---g--tacaactg-acg---t-tt--
--tt--------------------------------------------------------
------------------------------------------------------------
------------------------------------------------------------
------------------------------------------------------------
------------------------------------------------------------
------------------------------------------------------------
------------------------------------------------------------
------------------------------------------------------------
------------------------------------------------------------
------------------------------------------------------------
------------------------------------------------------------
------------------------------------------------------------
------------------------------------------------------------
------------------------------------------------------------
------------------------------------------------------------
------------------------------------------------------------
------------------------------------------------------------
------------------------------------------------------------
------------------------------------------------------------
------------------------------------------------------------
------------------------------------------------------------
-------------------------------
>hAT-N164B_DR|790860
------------------------------------------------------------
------------------------------------------------------------
------------------------------------------------------------
------------------------------------------------------------
------------------------------------------------------------
------------------------------------------------------------
------------------------------------------------------------
---------aagtgtgatttattttaaagtgtgagttgttaaccaatgtgatacaaagct
acaaacattttcattt-tacagagtgattaactaaagt--agtgt-tgtcaagatactgg
aatttctaaattc---aataccttgtaaa--atatt-attatttattaggctacta----
-tttg-ggataataacaattgttt-caa---------aaaaag---tacaaaaaa-----
-----tgta-aataa-agatc-tatatgctagaaatatgtgtacttc-aaatttctttag
agggaga-------------ctt-----ttc---agttttccttaaaat-agggtgatgt
gggcattgtag----cactttaaatggatgtaatgcctgtttcattcatac---------
gtgagcagaaattccata---tatgcct--tagaaaagtagtagaa--cattgaagggaa
tac-----------gggatgaagtcatcaagctattgctgtggt----tgaatga----a
a-ataatatctgaataaaca-t-a-aa-aaggctttaactgatcatttacacgactg---
cgacaataaa--tggttta----------------tatgtgttcttccacccatcttagg
ta-----ttttc-at-----aa-gaaagtcga---tt--ta--taattcgatgcta-ac-
tg----acat--a-----gcatgttacagtagaata---tagctat-aaaa-ta----at
a---tg--------------catgaactc-actgtgatttaaat--attacagaaacaga
---t--gtgac---tggctat-at-catatc-tcg----at---aa-acatg-tata-ga
t-att-tatatca---tatctagaaag--cc-c---------aattt-aca---t-tt--
--tt-ctgac----taatt----tgca-tgt-atttacat----ttatatgacgcagatt
ttat-----tgat------tgaagttttttta-t---ttcac-caaaactacacacat--
ttt--atactgtga--aaac-----------aaa--t-gt--------------------
------------------------------------------------------------
------------------------------------------------------------
------------------------------------------------------------
------------------------------------------------------------
------------------------------------------------------------
------------------------------------------------------------
------------------------------------------------------------
------------------------------------------------------------
-------------------------------------gcaacatattc-----caaaaga
tcaggggtg----------tttt-tga---------------------------------
-----caatacat---cag----------------------gggcttaa-----------
------------------------------------------------------------
------------------------------------------------------------
------------------------------------------------------------
------------------------------------------------------------
------------------------------------------------------------
------------------------------------------------------------
------------------------------------------------------------
-------------------------------
>hAT-N164B_DR|790861
------------------------------------------------------------
------------------------------------------------------------
------------------------------------------------------------
------------------------------------------------------------
------------------------------------------------------------
------------------------------------------------------------
------------------------------------------------------------
------------------------------------------------------------
-----------------ggcagagtgattaaataagta---gtgt-tgtcaatatattga
aatttctaaattc---aattccttgcaaa--atatt-gatatacaataggctact---at
ttttg-atata---------gtat-caa---------aaaata----caaaaaaa----a
ataaataaaaaataa-tgatc-tatatgctagaaatt-----------------------
---------------------------ttta--ctactttccttaaaat-aggttgatgt
aggcattgtag----cactttaaatgcatgtaatgcctgtttcctttatac---------
ttgagaagaaattacata---tatgcct--caaaaaagtagtgaaa--aattccaggaaa
tccc--taa---tatagatgaaggcatccagcaattactgtggttgaat----ga----a
a-ataagatctgaataaaga-t-a-aa-aaggctttaactgatgatttacatgactg---
caacaataaa--tg----g----------------tatgtgttcttacagccatcttagg
ta-----ttttc-att-----g-gaaagttga---tt--ta--taattcaatgcta-acc
tg----acat--t-----gcatgttacagtagaatc---aagctat-aaat-aatattag
a---tg-ctc---ga---tgcatgaactc-actgtgatttaaca--attacagaaacaga
---t--gtgac---tggctat-at-catatcttag----at---aa-atatg-ccta-gg
c-atc-tatatta---tatctagaaag--ct-a---g--tgcaatta-aca---g-tt--
--tt-ctgac----tattt----tgta-tgt-atttacat----ttatataac-------
------------------------------------------------------------
------------------------------------------------------------
------------------------------------------------------------
------------------------------------------------------------
------------------------------------------------------------
------------------------------------------------------------
------------------------------------------------------------
------------------------------------------------------------
------------------------------------------------------------
------------------------------------------------------------
------------------------------------------------------------
------------------------------------------------------------
------------------------------------------------------------
------------------------------------------------------------
------------------------------------------------------------
------------------------------------------------------------
------------------------------------------------------------
------------------------------------------------------------
------------------------------------------------------------
------------------------------------------------------------
-------------------------------
>hAT-N164B_DR|790862
------------------------------------------------------------
------------------------------------------------------------
------------------------------------------------------------
------------------------------------------------------------
------------------------------------------------------------
------------------------------------------------------------
------------------------------------------------------------
------------------------------------------------------------
------------------------------------------------------------
------------------------------------------------------------
------------------------------------------------------------
------------------------------------------------------------
------------------------------------------------------------
------------------------------------------------------------
------------------------------------------------------------
------------------------------------------------------------
------------------------------------------------------------
------------------------------------------------------------
-----------------------------------tt--ta----------------gc-
tg----------------------------------------------------------
------------------tg-----------------tttttct----------------
--------------cagcc---at------------------------ct----------
-----------------------------ca-----g-----------gta-----ct--
--tt-ct-------------------------------------aaaaataatgtatctt
ttat------aac--------------------c--------------------------
attg-cta----------------------------------------------------
--------------------------------------------------ataacaa---
-----atgtt--a-t-ca--c---------------------------------------
------------------------------------------------------------
------------------------------------------------------------
------------------------------------------------------------
t------------------------c-------------------------------ta-
------------aaatctta-----ct---------------------------------
---ata-aa------------ata------------------------------------
------------------------------------------------------------
------------------------------------------------------------
------------------------------------------------------------
------------------------------------------------------------
------------------------------------------------------------
------------------------------------------------------------
------------------------------------------------------------
------------------------------------------------------------
------------------------------------------------------------
------------------------------------------------------------
-------------------------------
>hAT-N164B_DR|790863
caggggcgttgct---agggccaaaag---------------------------------
-------------------------------------------------------ccctc
aaag--gtgatctactctaatcttaataataggattataaa----tggtttaatagt---
aaataaagggtttttgagttaacagtcttttagcaaaaa-agctttaaattgtgaagctt
tgtgacttgtaacacc----aaaaagg----aaaaaa-----tgttgataaattaactca
cttctcatttactagtttgttatgagccatatca-tacctcttgagcctcttatat--cc
tcctgatt--ttcagtt---tgtttgtttt-ttgaaaa--tgtaattttctgcatgtctt
taaatctgaaaatatgatttattttatagtgcgagttattatccaatgtaatacaaagct
acaaacatgttcatttggacagagtgattaactaaagtgtagttt-tgtcaagatactgg
aatttctaaattc---aataccttgaaaa--atatt-gatattcaattggctacta---t
ttttg-atataatgaca-ttgtat-caa---------aaatag----taaaaaaa-a---
---aataaa-a-taa-agatc-tatattctagaaataagtttacttc-aaatgtctttag
aagga-g---------a-tatt------ttt---agttttcctaaaaaa-aggttgatgt
gggcattgtag----cactttaaatgcatgtaatgcctgttttattcatac---------
ttgagaaaaaattccata---tatgcct--cacaaaagtagtagaa--cattccaggaaa
tccc--taa---tattgataaaggaatccagctatttctgtagttgaatg----a----a
a-ataagatcggaataaaca-t-a-aa-aaggctttaactgaatatttacacgactg---
caacagtaaa--tgcttta----------------tatgtcttcttccagccatcgttgg
ta-----ttttc-at-aa-gaa-taaagtcaa---tt--ta--tatttcggtgcta-ac-
tg----atat--a-----gcatgttattataga-------agctat-aaaa-ta----at
a---ag-cta---ga---tgcgttaactc-actgtgatttaact--attacagaaac--a
---t--gtgct---tggctat-gt-catatc-tag----at---aa-ttatg-tcta-ga
t-atc-tatatca---tataaagaaag--ct-a---g--tacaattt-aag---t-tt--
--tt-tggac----taatt----cgct-tat-atttacat----tgatatgatgcacatt
tgaa-----cgat------t--agttatttta-t---ttcac-caaacctacacacat--
ttt--atactgtga--aaat-----------taa--t-at------taagcttc-at---
--cagtag-----t----tagaa---ct----gttcagt-----t-tcgcgaaacag-tt
--g---tatt--a-t-ta--cctcatcagcatcagctcctc-aaaat--attgaatgaat
t-agga-----------tgatgg-ga---tttttt---tta-a-ca------c----cat
g--t---------ga---caac----agtgcca------ctcccacttgccggt-agaaa
caggtact---gctgaaaagctga---c--tatttaattacat---gacac-aaatgc--
t-acgttaag------tggaa--cgc--gtgat---g-----tat---g-tgc----ta-
-atttt------aaggact------t---c----aat-----------aa-----taaa-
---ata-aa------gg-tt-atacaac--------------------------------
-----cta----t----------------t-ttaagtgcaacatattc-----caaaaga
tcaggggc------------ttt-tta---------------------------------
-----caatacaa---cag----------------------gggcttaa-----------
------------------gccccc----------aaagcc--------------------
----------c-ccact-------------------------cgcaacgccactg-----
------------------------------------------------------------
------------------------------------------------------------
------------------------------------------------------------
------------------------------------------------------------
------------------------------------------------------------
-------------------------------
>hAT-N164B_DR|790864
------------------------------------------------------------
------------------------------------------------------------
------------------------------------------------------------
------------------------------------------------------------
------------------------------------------------------------
------------------------------------------------------------
------------------------------------------------------------
------------------------------------------------------------
------------------------------------------------------------
------------------------------------------------------------
------------------------------------------------------------
------------------------------------------------------------
------------------------------------------------------------
------------------------------------------------------------
------------------------------------------------------------
------------------------------------------------------------
------------------------------------------------------------
------------------------------------------------------------
------------------------------------------------------------
------------------------------------------------------------
------------------------------------------------------------
------------------------------------------------------------
------------------------------------------------------------
------------------------------------------------------------
------------------------------------------------------------
------------------------------------------------------------
------------------------------------------------------------
------------------------------------------------------------
---------------------------------------tt-aaca------c----caa
g--t---------ga---ca------------a------cttccacctgccggt-agaaa
caggaact---gctgaatggctga---c--tatttaattacat---gacac-aaaggc--
t-gcgttaag------tgga--acgc--gtgct---g-----tat---g-tgc----ta-
-atttt------aaggact------t---c----gat-----------aa-----caaa-
---ata-aa------gg-tt-atacaac--------------------------------
-----cta----ttt----tt-------at-ttaagtgcaacatattc-----caaaaga
tcaggggc------------ttt-aaa---------------------------------
-----caatacat---cag----------------------gggcttaa-----------
------------------gccccc----------aaa-----------------------
------------------------------------------------------------
------------------------------------------------------------
------------------------------------------------------------
------------------------------------------------------------
------------------------------------------------------------
------------------------------------------------------------
-------------------------------
>hAT-N164B_DR|790865
caggggcgttgct---agggttgaaagggataagggccatagctccaaa-----------
c---cccacaa----tcaaaaaaattataattcaccca-gctaaaatacccccattttca
aaag--gtgatctactctaatcttaataatacgattataaa----tggtttaatagt---
aaataaagggtttttgagttgacagtctttttgcaataaaagctttaaattgtgaagctt
tgtgacttgttacaac----aaaaagg----aaaaaa-----cattaataaattaactca
cttttcatttactg----gttatgagccatatca-tacctcttgagcctc----------
-------------agtt---tgtttgtttt-ttgaaaa--tgtaattttctgcatgtctt
taaatttgaaa--atgatttattttatagtgcgagttgttatccaatgtaatacaaagct
acaaacatgttcatttggacagagtgattaacaaaagtgtagttt-tgtcaagatactgg
aatttttaaattc---aatacctagcaaa--atatt-gatattcaataggcaacta---a
ttttg-atataattacaattgtct-caa---------aaatag----tac-aaaa-a---
---actaaa-a-------atc-tatatgctagaaataagtttacttc-aaatgtctttag
aggga-t---------atttat------ttt---agttttcctcaaaat-aggttgatgt
gggcattgtag----cactttaaatgcatgtaatgcctgtttcattcatac---------
ttgagcagaaattccata---tatgcct--cacaaaagtagtggaa--cattccaggaaa
tccc--taa---tatagatgaaggaatccagctattgctgtacttgaatgaatga----a
a-ataagatctgaataaac--a-a-ta-aaggctttaactgatcatttacacaactg---
cgacaataaa--tggttta----------------tatgtgttcttccagccatcctagg
ta-----ttttc-at-----aa-gaaagtcga---tt--ta--taatctaatgcta-ac-
tg----atat--a-----gcatgttataataga-------agctat-aaaa-ta----tt
a---tg-cta---ga---tgcgttaactc-actgtgatttaact--attacagaaacaga
---t--gtgcc---tggctat-at-catatc-tag----at---aa-atatg-tcta-ga
t-atc-tatatca---tatgtaaaaag--ct-a---g--tacaattt-acg---t-tt--
--tt-ctgac----taatt----cgca-tgt-atttacat----tgatatgatgcacatt
tga---------------------ttgtttta-t---ttcac-caaaactacacacat--
ttt--ataatatga--aaac-----------aaa--t-at------taagcttc-at---
--cagtag-----t----tagaa---ct----attcagt-----t-tcgcaaaacag-tt
--g---tatt--a-t-ta--cctcattaggaacagctcctc-aaaat--aatgaatgaat
t-atga-----------tgacag-ga---tttttt---t---------------------
------------------------------------------------------------
------------------------------------------------------------
------------------------------------------------------------
------------------------------------------------------------
------------------------------------------------------------
------------------------------------------------------------
------------------------------------------------------------
------------------------------------------------------------
------------------------------------------------------------
------------------------------------------------------------
------------------------------------------------------------
------------------------------------------------------------
------------------------------------------------------------
------------------------------------------------------------
------------------------------------------------------------
-------------------------------
>hAT-N164B_DR|790866
------------------------------------------------------------
------------------------------------------------------------
------------------------------------------------------------
------------------------------------------------------------
------------------------------------------------------------
------------------------------------------------------------
------------------------------------------------------------
------------------------------------------------------------
------------------------------------------------------------
------------------------------------------------------------
------------------------------------------------------------
------------------------------------------------------------
------------------------------------------------------------
------------------------------------------------------------
------------------------------------------------------------
------------------------------------------------------------
------------------------------------------------------------
------------------------------------------------------------
------------------------------------------------------------
------------------------------------------------------------
------------------------------------------------------------
------------------------------------------------------------
------------------------------------------------------------
------------------------------------------------------------
--------------------atagttatttta-t---tttac-caaaactacagacat--
gtt--ttactatga--aaac-----------aaa--t-at------taagcttc-at---
--cagtag-----t----tagaa---ct----attcagt-----t-ttgcgaaacag-tt
--g------t--a-t-ta--cctcattagcatcagctcctc-aaaat--aatgaatgaat
t-atgat-----------gacgg-ga------ttt---t---------------------
g--t---------ga---caac----agtgcca------ttcccacctgccggt-agaaa
caggtact---gctgaatagctga---c------taattacat---gacac-aaacgc--
t-gcgttaag------tgga--gcgc--gtgat---g-----taa---a-tgt----ta-
-atttt------aaggact------tc-------gat-----------at-----caaa-
---ata-aa------tgttt-ttttttt--------------------------------
-----t------ttt----tt-------tt-ttaagtgcaacatattc-----caaaaga
tcaacggc------------ttt-tga---------------------------------
-----cattacat---cag----------------------tggcttaa-----------
------------------gccccc----------aaagccc-------------------
----------tccccct-------------------------cgcaaccccactg-----
------------------------------------------------------------
------------------------------------------------------------
------------------------------------------------------------
------------------------------------------------------------
------------------------------------------------------------
-------------------------------
>hAT-N164B_DR|790867
------------------------------------------------------------
------------------------------------------------------------
------------------------------------------------------------
------------------------------------------------------------
------------------------------------------------------------
------------------------------------------------------------
------------------------------------------------------------
------------------------------------------------------------
-------------------------------------g---------------------g
tgttgcgagggatg------------aaagg------aata---cacgtcctta------
----------------------------------------------------aaa-----
---------aaaaac-atttt-------ct-------aattcaccccg------------
------------------------------------------ccaatata----------
-----------cccccac------------------------------------------
-----------tttca-----------------aaaggtg-----atctactctaat---
----cttaa-------------------------------taatag-------gatc---
-------------ata---------aa----------------------------tggtt
taataaaaaa-------------------------taaacgtttttttagttgac-----
----agtcttttaac-aacaaa-------------ttg-tg--aa-------gctt----
tgtt--------a------cttgtaa----aaaaaga-------aaaaaaa------aac
a------ttg----a---taaatgaaccc-act----tctcatt-tacaa----------
gtct--gttatg---agccat-at-cataac----------------------tctt-ga
gcctcctatctc-----ctcctga-----tt--------tgcagttt-ctg---t-tttt
t-tttttgacaacgtaattttc-tgca-tgt-cttcaaatctgaaaatatgattta--tt
ta--agta-tgag--------------tccaa-t---atgata-----------------
------------------------------------------------------------
------------------------------------------------------------
------------------------------------------------------------
------------------------------------------------------------
------------------------------------------------------------
------------------------------------------------------------
------------------------------------------------------------
-gttttccaca-aaata-----ggtt--------gatgtgggcattgtagcactttaaat
ga-atgtaa-tgcc-tg-tt----------------------------------------
-----tca----ttcatactt-----gagc-agaaattccatatatgc-ctcacaaaagt
agttgaacattccaggaaa-tccctaatatggatgaaggcatcacgctattgctgtagat
gaaaataagatctgaacaa-------------acataaaatggctttaactg--------
--atcat-------ttacacaacc--gtgacaataagtggtttatgtgtttgcaagctat
aagcatgaactcgctgtgatttaactattaaacagattgactggctatatcatatctaga
taa-tgtcatatctctatcatatctaaaaa---------gctagtacaatttacgttttt
cgcttgcatttacatttatatgatgcacattttattgatttacagttattttatttcact
aaaactacacacatttcatactctgaaaacaatattaagcattcagctcctcaaagtaat
gaatgaatgaagaccatgtgacaacatttttatttaagtgcaacatgatcaggcactttt
gacaatacatggggcttaaacccccaaacc--acccc-----------------------
-------------------------------
>hAT-N164B_DR|790868
------------------------------------------------------------
------------------------------------------------------------
------------------------------------------------------------
------------------------------------------------------------
------------------------------------------------------------
------------------------------------------------------------
------------------------------------------------------------
------------------------------------------------------------
---------------------------------catgg---------------------g
cgttgctagggtcg------------aaagg------gata---aggggttggaa-gtcc
c-----------------------cccatccaccgcc-----------------------
---------aaaaac-aagtt-------tt-------aattcactccg------------
------------------------------------------gtaaaata----------
-----------ctccagc------------------------------------------
-----------tttca-----------------aaaggtg-----atatactctcat---
----cttaa-------------------------------taatag-------gatt---
-------------cta---------aa----------------------------tggtt
taataataaa-------------------------taaagggttttgtagttgac-----
----catcttttaac-aataaa-------------ttg-tg--aa-------gctt----
tgtg--------ac---tttttgtaacaccaaaaagg---------aaaaa------aac
a------tta----a---taaattaaccc-act----tctcatt-tgcta----------
gtct--gttatg---agccat-at-catacc----------------------tctt-ga
gcctcctatttc-----atcctga-----tt--------tgcaggtt-ctg---t-ttgt
tatttttgaaaatgtaattttc-taca-tgt-ctttaaatctaaaaatatgattta--ct
taatagtg-tgag--------ttgttatctaa-t---gtggtacaaa-ctactaacat-g
ttc--att-------tggac-----------agag-ggattaac---taggcgtagcgt-
--tgtcaa---gatac--tggaatttctaa--atccaatac---c-ttgcaaaa------
------aattg-a---tat-----------------------------------------
------------------------------------------------------------
------------------------------------------------------------
------------------------------------------------------------
------------------------------------------------------------
------------------------------------------------------------
------------------------------------------------------------
------------------------------------------------------------
------------------------------------------------------------
------------------------------------------------------------
------------------------------------------------------------
------------------------------------------------------------
------------------------------------------------------------
------------------------------------------------------------
------------------------------------------------------------
------------------------------------------------------------
------------------------------------------------------------
-------------------------------
>hAT-N164B_DR|790869
------------------------------------------------------------
------------------------------------------------------------
------------------------------------------------------------
------------------------------------------------------------
------------------------------------------------------------
------------------------------------------------------------
------------------------------------------------------------
------------------------------------------------------------
------------------------------------------------------------
------------------------------------------------------------
------------------------------------------------------------
------------------------------------------------------------
------------------------------------------------------------
------------------------------------------------------------
------------------------------------------------------------
------------------------------------------------------------
------------------------------------------------------------
------------------------------------------------------------
------------------------------------------------------------
------------------------------------------------------------
------------------------------------------------------------
------------------------------------------------------------
------------------------------------------------------------
------------------------------------------------------------
---------------------------------------cac-caaaactacacacat--
tta--atacagtga--aaac-----------aaa--t-at------taaacttc-at---
--cagtag-----t----tagaa---ct----attcag----------------------
------------a-t-tc--aactatcagcttcagctcctc-aaaat--aatgaatggat
g-aa-----------------------------------------g------a----cat
g--t---------ga---caac----agtccca------ctcccacctgctggt-agaaa
ctggtact---gctgagcagctga---c--tatttagttaccc---gacac-aaatgc--
t-gcgttaag------tggaatgtgc--gtgat---g-----tat---g-tgg----ta-
-atttt------aagtact------t---a----gat-----------aa-----caaa-
---ata-aa------tg-tt-atacaacct------------------------------
---ttttt----ttt----tt-------at-ttaagtgcaacatattc-----caaaaga
tcaggggc------------ttc-taa---------------------------------
-----caatatat---cag----------------------ggtcttaa-----------
------------------gaccca----------aag-----------------------
--------cc-caccct-------------------------cgcaacgacaatg-----
------------------------------------------------------------
------------------------------------------------------------
------------------------------------------------------------
------------------------------------------------------------
------------------------------------------------------------
-------------------------------
>hAT-N164B_DR|790870
------------------------------------------------------------
------------------------------------------------------------
------------------------------------------------------------
------------------------------------------------------------
------------------------------------------------------------
------------------------------------------------------------
------------------------------------------------------------
------------------------------------------------------------
------------------------------------------------------------
------------------------------------------------------------
------------------------------------------------------------
------------------------------------------------------------
------------------------------------------------------------
------------------------------------------------------------
------------------------------------------------------------
------------------------------------------------------------
------------------------------------------------------------
------------------------------------------------------------
------------------------------------------------------------
------------------------------------------------------------
------------------------------------------------------------
-----------------------------------------------atatg-tcta-ga
t-gtc-tatatca---tatctagaaag--ct-a---g--cacaattt-atg---t-tt--
--tt-ctgaa----taatt----tgtg-tgt-atttacat----tgatatgacgcacatt
ttat-----tgac------tacagttatttta-t---ttcac-caaaac-----------
-----atg--------aaac-----------aaa--t-at------taagctat-at---
--cagt------------tagaa---ct----attcagt-----t-tcgcgaaacagctt
------tatt--a-t-ta--cctcaacagcttcagctcttc-aaaat--tatgaataaat
g-acgacag-----------------------------ttt-------------cgcagt
g--t---------ga---caac----agtccta------ttgcaacttgttggt-agaag
ctggtact---gctgaacgtctca---c--tattttaatactc---aactcaaaaaac--
t-gcgataag------tggaatgcgt--gttat---g-----cat---a-tgg----tc-
-attta------aagtact------t---g----gat-----------aa-----ctga-
---ata-aa------tg-tt-atacacc--------------------------------
-----taa----ttc----tt----------ttacatggaacactttc-----caaaaga
tcaggagc------------tat-cga---------------------------------
-----caatacat---cag----------------------gggcttaa-----------
------------------------------------------------------------
------------------------------------------------------------
------------------------------------------------------------
------------------------------------------------------------
------------------------------------------------------------
------------------------------------------------------------
------------------------------------------------------------
-------------------------------
>hAT-N164B_DR|790871
------------------------------------------------------------
------------------------------------------------------------
------------------------------------------------------------
------------------------------------------------------------
------------------------------------------------------------
------------------------------------------------------------
------------------------------------------------------------
------------------------------------------------------------
------------------------------------------------------------
------------------------------------------------------------
------------------------------------------------------------
------------------------------------------------------------
------------------------------------------------------------
------------------------------------------------------------
------------------------------------------------cattccaggaaa
tcct--taa---tatggatgaaaccatccagcaattgctgcagt----taaatga----a
a-ataagatctgaataaaca-t-t-aa-aaggctttaactgatcattaacacgactg---
cgacaataaa--tgtttca----------------tatgtgatctcccagccatcttagc
ta-----ttttc-gt-aa-ga----aagtcga---tt--ta--taatttgatgcta-ac-
tg----acat--a-----gcatgttatagtagagaa---tagctat-aaaa-ta----at
a---tt-ctt---ga---tgcacgaactatattgtgatttaact--attacagaaacaga
---t--gtgac---tggctat-at-catatc-tag----at---aa-atgtg-tctatta
t-ata-tatatca---tatctagaaag--ct-a---g--tgcaattt-acg---t-tt--
--tt-ctgac----taatt----cgca-tgt-atttacat----ttaaatgacgcacatt
tttt-----tgat------tacagttgtttt--t---ttcat-caaagctacacacat--
ttt--atactgtta--aaac-----------aaa--t-at------taagcttc-at---
--tagtag-----t----tagaa---ct----attcagt-----t-tttcgaaacag-tt
--g---tatt--a-t-tg--cctcatcagcttcagctcctc-aaaat--aatgaatgaat
a-atgacag---tgcagtggcgg-ga----ttttt----tt-gacg------c----gat
g--t---------ga---caac----agtgcca------ctcccacctgctggt-agaaa
caggcact---gctgaacagctga---c--tatttaattacat---gacac-aaacgc--
t-gcgttaag------tggaatgcac--gtgat---g-----tat---g-tgg----ta-
-atttt------aagtact------t---a----gat-----------aa-----caaa-
---ata-aa------tg-tt-atacaac--------------------------------
-----ctg----ttt----tt-------at-ttaagtgcaacatattc-----caaaaga
tcaggggc------------ttt-tga---------------------------------
-----caatacat---cag----------------------gggcttaa-----------
------------------gccccc----------aaag----------------------
--------ac-cccctt-------------------------acaaacgccactg-----
------------------------------------------------------------
------------------------------------------------------------
------------------------------------------------------------
------------------------------------------------------------
------------------------------------------------------------
-------------------------------
>hAT-N164B_DR|790872
------------------------------------------------------------
------------------------------------------------------------
------------------------------------------------------------
------------------------------------------------------------
------------------------------------------------------------
------------------------------------------------------------
------------------------------------------------------------
------------------------------------------------------------
------------------------------------------------------------
------------------------------------------------------------
------------------------------------------------------------
------------------------------------------------------------
------------------------------------------------------------
------------------------------------------------------------
------------------------------------------------------------
------------------------------------------------------------
------------------------------------------------------------
------------------------------------------------------------
------------------------------------------------------------
------------------------------------------------------------
------------------------------------------------------------
------------------------------------------------------------
------------------------------------------------------------
------------------------------------------------------------
------------------------------------------------------------
------------------------------------------------------------
------------------------------------------------------------
--------tt--a-t-ta--cctcatcagcttcagctcctc-aaaat--aatgaatgaat
g------aa---tgaatggcggg-ag----ttttt----ta-aaca------c----cat
g--t---------ga---caac----agtacca------ctcccaccagctggt-tgaaa
caggttct---gctgaacagctga---c--tatttaatcacct---cacac-aaactc--
t-gcgttaag------tggaatgcgt--gtgat---g-----ttt---g-tgg----ta-
-atttt------aggt--------------------------------------------
------------------------------------------------------------
------------------------------------------------------------
------------------------------------------------------------
------------------------------------------------------------
------------------------------------------------------------
------------------------------------------------------------
------------------------------------------------------------
------------------------------------------------------------
------------------------------------------------------------
------------------------------------------------------------
------------------------------------------------------------
-------------------------------
>hAT-N164B_DR|868305
------------------------------------------------------------
------------------------------------------------------------
------------------------------------------------------------
------------------------------------------------------------
------------------------------------------------------------
------------------------------------------------------------
------------------------------------------------------------
------------------------------------------------------------
------------------------------------------------------------
------------------------------------------------------------
------------------------------------------------------------
------------------------------------------------------------
------------------------------------------------------------
------------------------------------------------------------
------------------------------------------------------------
------------------------------------------------------------
--------------------------------ctttaactgatcatttacatgactg---
cgacaataaa--tagtcaa----------------tatgtgttgttccagccatcttagt
tttt--tttttt-at-aa-ga----aagtcaa---ta--ta--taattcgatgcta-ac-
tg----acat--a-----gcatgttacagtagaata---tagcgat-aaaa-ta----at
a---ag-cta---ga---tgcatgaactc-actgtgatttaact--attacagaaaccga
---t--gtgac---tggctat-at-catatc-tac--agat---aa-atatg-tcta-ga
t-atc-tatatca---tatctagaaag--ct-a---g--cacaattg-aca---t-tt--
--tt-ctgac----taatt----tgca-tgt-atttacat----ttatatgacggacatt
ttat-----tgat------tacagttatttta-t---ttcac-caaaactacacacat--
ttt--atactgtga--aaac-----------taa--t-aa------taagcttc-at---
--cagtag-----t----tagaa---ct----attctgt-----t-tcacgaatcag-tt
--g---tatt--a-t-ta--cctcatctgcttcagctcctc-aaaat--aatgaatgaat
g-atgacag---tgcagtggtgg-ga----ttt-----ttt-gaca------a----cat
g--t---------ga---caac----agtgcca------ctcccgcctaccggt-agaaa
caggtact---gctgaacagccga---c--tatttaattaccc---gacac-aaacgc--
t-gcgttaag------tggaatgcgc--gtgat---g-----tat---g-tg-----tc-
-atttt------aagtact------t---a----gat-----------aa-----caaa-
---ata-aa------tg-tt-gtacaac--------------------------------
-----cta----tc--------------------agtgcaacatattc-----cgaaaga
tcaggggc------------tat-tga---------------------------------
-----caatacat---cag----------------------gggcttaa-----------
------------------acctcc----------aaaa----------------------
-------cct-ccccct-------------------------cgcaacgccactg-----
------------------------------------------------------------
------------------------------------------------------------
------------------------------------------------------------
------------------------------------------------------------
------------------------------------------------------------
-------------------------------
>hAT-N164B_DR|868306
------------------------------------------------------------
------------------------------------------------------------
------------------------------------------------------------
------------------------------------------------------------
------------------------------------------------------------
------------------------------------------------------------
-----------------------------------------gtaattttctgcatgtctt
caaatctgaaaatatgatttattttatagtgtgagttgttatccaatgtgatacaaagct
acaaacatgttcatttggacagagtgatttaataagatgtagtgt-tgtcaagatactgg
aatttctaaattc---aataccttgcaaa--atatt-aatattcaataggctacta---t
ttttg-ttcaatcaacagtagtat-caa---------aaatag----tccaaaaa-a---
-----taaa-aataa-agatc-taaatgctagaaatatgtttacttt-agatttctttag
aggga-gat--------tttttt-----ttc---agttttcctcaaaat-aagttgatgt
gggcattgtac----tattttaaatgcatgtaatgcctgttttattcgtac---------
ttgagcaaaaaat-taca---aatgcct--cacaaaagtagcagaa--ctctccagcaaa
tccc--taa---tatgtaaatagatatgtaggaattactgtggt----tgaatga----a
a-ataagatctgaataaaaa-t-a-aa-aaggctttaacggataatttatacaactg---
cgacaataaa--tggttta----------------tgtttgttcctccagccatcttagg
ta-----ttttt-at-aa-----gaaagtcga---tt--ta--taattcaatgcta-ac-
tg----acat--a-----acatg-tacagtagaata---tagctat-aaaa-ta----at
a---tg-ctacttaa---tacataaactc-acagtgctttaatt--attacagaaacaga
---t--g---------------gc-tatatc-tag----at---aa-atatt-tcta-ga
t-atc-tat-----catatctagctag------------tacaattt-atg---t-tt--
--tt-ttgac----taatt----tgca-tgt-atttacat----ttatatgacgcacatt
ttat-----tgat------tacagttatttta-t---ttcag-ctgaactacacacat--
ttt--atactgtga--aaac-----------aaa--t-ag------aa------------
----------------------a---ct----attcagt-----a-tggcgaaacag-tt
--g---tatt--a-t-ta--cctcatcagcttcagctcctc-aaaat--aatgaatgaat
g-aagacag---------------------------------------------------
------------------------------------------------------------
-------t---gctgaacagctga---c--tattaaatcatgc---aaccc-aaatgt--
t-gcgttaag------tggaatgtgc--gtgat---g-----tat---g-tgg----ta-
-atttt------aagtact------t---a----gat-----------aa-----caaa-
---ata-aa------tg-tc-atacaac--------------------------------
-----cta----ttt----tt-------at-ttaagtacatcatattc-----caaaaga
tcagatgg------------ttt-tga---------------------------------
-----taatacat---cag----------------------ggg----------------
------------------------------------------------------------
------------tccct-------------------------cgcaatgccactg-----
------------------------------------------------------------
------------------------------------------------------------
------------------------------------------------------------
------------------------------------------------------------
------------------------------------------------------------
-------------------------------
>hAT-N164B_DR|868307
------------------------------------------------------------
------------------------------------------------------------
------------------------------------------------------------
------------------------------------------------------------
------------------------------------------------------------
------------------------------------------------------------
------------------------------------------------------------
------------------------------------------------------------
------------------------------------------------------------
------------------------------------------------------------
------------------------------------------------------------
------------------------------------------------------------
------------------------------------------------------------
------------------------------------------------------------
------------------------------------------------------------
------------------------------------------------------------
------------------------------------------------------------
------------------------------------------------------------
ta-----ttttc-at-aa-g----taagtaaa---tt--ta--taattcaatgcta-ac-
tg----acat--a-----acatgttactgtagaata---tagtttt-acaa-ta----at
a---tg-cta-------atgcataacccc-actgtggttgaact--attacagaaacaca
---t--gtgac---tagctat-at-catatc-tag----at---aa-atatg-tct---a
t-atc-tatat-----catctaaaaag--ct-a---g--tacaattt-acg---t-tt--
--tt-ctgac----ta----------------atttacat----ttatatgatggacatt
ttat-----tgat------tacagttatttta-t---ttcac-caaaactacacacat--
ttt--atactgtga--aaac-----------aaa--t-at------taagctac-at---
--cagttg-----t----tagaa---ct----tttcggt-----t-tggggaaacag-ta
--t---tatt--a-t-ga--ccacatcagcttcagttcctc-aaaat--aat-aatgaag
g-atgacag---tacagtggcaa-g-----------------------------------
------------------------------------------------------------
------------------------------------------------------------
------------------------------------------------------------
------------------------------------------------------------
------------------------------------------------------------
------------------------------------------------------------
------------------------------------------------------------
------------------------------------------------------------
------------------------------------------------------------
------------------------------------------------------------
------------------------------------------------------------
------------------------------------------------------------
------------------------------------------------------------
------------------------------------------------------------
------------------------------------------------------------
-------------------------------
>hAT-N164B_DR|868308
------------------------------------------------------------
------------------------------------------------------------
------------------------------------------------------------
------------------------------------------------------------
------------------------------------------------------------
------------------------------------------------------------
------------------------------------------------------------
------------------------------------------------------------
------------------------------------------------------------
------------------------------------------------------------
------------------------------------------------------------
---------------------------------------tttgcttc-aaatttctttaa
aggaa-g-------ttttttttt-----ttc---agtttttttcaaaat-aggttgatgt
gggcagtgtag----cactttaaatgcat--aatgcctgtttcattcatac---------
ttgagcagaaattccata---tatgcct--cacaaaagtagtagaa--cattctaggaaa
tcca--taa---tatggatgaaggcgtccaactattgctgtagt----tgactga----a
a-ataagatctgaataaaca-t-a-aa-aaggctttaactgatcatctacactattg---
cgacaataaa--tggttta----------------tatgtgttcttccagccatcttagg
ta-----ttttc-at-----aa-gaaagtcga---tt--ta--taatccgatgcta-ac-
tg----acat--a-----gcatgttacagtagaata---tagctat-g-aa-aa----at
a---tg-cta---ga---tccatgaactc-actgtgatttaact--attacaaaagcaga
---t--gtgac---tggctat-at-catatc-tag----at---aa-atatg-tcta-ga
t-atc-tatatca---tatctagaaag--ct-a---t--tacag------g---t-tt--
--tt-cttac----taact----tgca-tgt-atttacat----tgatatgatgcacatt
ttat-----tgat------taccat------------------------------gat--
ttt--atactgtta--aaac-----------aaaatt-at------taagcttc-at---
--cagtag-----t----tagaa---ct----attcagt-----t-tcgcgaaccag-tt
--g---tatt--a-t-ta--cctgatcagcttcagctcctc-aaaat--aatgaatgat-
----gacag---tgcagtggcgg-gg---ctt-tt---tta-a-ca------a----cat
g--tg---------a---caac----agtgccc------ctcccacctgcctgt-aggaa
caggtact---gctgaacagctga---c----tttaattaccc---gacac-aa------
-------aag------tgtaatgcgc--gtgat---g-----tat---g-tgg----ta-
-atttt------aagtact------t---t----aat-----------aa-----caaa-
---ata-aa------tg-tt-----aac--------------------------------
-----cta----ttt----tt-------at-ttaagtccaacatattc-----caaaaga
tcaggggc------------ttt-tga---------------------------------
-----caatacat---cag----------------------gggcttaa-----------
------------------tccccc----------aaagcc--------------------
----------cccccac-------------------------cc----------------
------------------------------------------------------------
------------------------------------------------------------
------------------------------------------------------------
------------------------------------------------------------
------------------------------------------------------------
-------------------------------
>hAT-N164B_DR|868309
--ggggcattgcc---agggtcgaaaggga------------ccctaggga--------c
ctctcccaccacaccaaaaaagttctctaaatcaccct-gctaaaatacccccattttca
aaag--gtgatctactctaatcttaataataggattgtaaa----tggtttaatagt--a
------------------------------------------------------------
--------------------acaaagg---------------------------------
------------------------------------------------------------
[truncated: 782,658 more chars]
