# Supplementary material for: Zebrafish transposable elements show extensive diversification in age, genomic distribution, and developmental expression
Source: Genome Res. 2022 Jul;32(7):1408–23. doi: 10.1101/gr.275655.121 (PMC9341512; doi:10.1101/gr.275655.121)
Supplement: Supplemental Material [file supp_gr.275655.121_Supplementary_data_2.tar.gz › supp-data-2/Tx1-55_DR.mafft.fa]

>Tx1-55_DR|75628
-------ctctctctctctctctctttctcgcgagatgtaggagagtggtgaagttt---
----------tggtggggaagagtgatttctactatctactaaaa-------c-tttttt
ctttattttcttatctgtatctttttttctttctttgatgtaagcgtcttattt------
------------------------------------tttgtatttattgattcaagttat
ttggtgagtgagagaatggcgtcgctcgtggatgagcgaacgccatctctttcacttcgc
catggtgtcaagt----gtatgacagagcaaggagttaaggtggaagacgtgct------
---------------------------aatagctgtgggagaacaaatcggctgtgaaa-
atatagtttcggcgtctaggatgaacaaagcagttgttgtttttcctaaggaagaacttt
ttgtctcgcagcttattgagagtggtgtaataattagtgggagtttttgtcccgtactac
cactagttgcgttaacgtctaaggtaattatctcgaatgtgccgccgttcatccccgatg
aagccattgagcgagagctcgttaggtttggaaaaatagcgagtccgataaaagttatat
cgctagga---tgtaaaagtccaga-----gctgaagcatgtgatgtcgttttgacgaca
agtcttcatgtttctaaatgaaccaacgttggac-----atatcttttagggtaatgaat
gaaggtaagtcgtttatgatttatgcttctactgctggattgaagtgttatgaatgcgga
gattttggtcatagacag-tatttttgtccccataaagtgcaaggaaatacaaa------
----------------------tgatgacaatggtgatgtaaatgagttggagggagaga
agaatcaagtgaaat--aaacagaaacggaaacgacaattgagaatgatgttgttggtaa
acagcagaatgaagggaatgcgattcagagaaatgtaatgaatgatgaaaatcaggcaac
agtggtacaagaggttgtagatgaaaatgatttgagttctgaaactgtgactgcgagtgc
tagtggtttagtgaagcttaatgagaaaatggaaggacctgtag-aaggcctattagaag
acgaacataaacaggatatgatggatgatgacgacactttctctcagacttcagattttt
ccgaaatgggttctc-------aaatggaagacagtaatttttattctctacaagagata
aatgaatttttggatgatactttcggaagaacagttgaagttgaagattttttcccagat
actgataaatttgtgaaaacggttcttagactacggcgtactgttggattggatgaatta
agtgataaaaagagatttagactggggaaatttctgacaagaataaggaagcataaaggc
tcgttttcaagaaaataggtaaatgagtctgaaacactgggtgttctttctttcctattt
ttttctgatccttgtctatttctcttctattattatggggcttatgaaaataggttcttt
taatataaatggagcgagagatcaaaataaaagggctatattatcagaatttttaagaat
gaattaaattgatattattatgttacaagaaatccattctgataaggcaaatgagataga
ttggggtttgtggtgggaagggaagtacgtactcagtcatggttcaaatttaagtgctgg
tgttggggttcttttttcaaaatttttgaatgttgacatttttaaaactgaagaagtggt
agctggaagggtattatttgttcacgcacaagttgaaggaatggaatttttattcattaa
tgtttattcaccaaatgttggttctgaaagaattgaattattcttaaatataaagagtca
gatttcaaaatatgataataatgtttgtataattatggctggcgattggaactgtactga
aaatgttaaagttgatagaaacggtgaagaacctcattttcagtcaggttatgtactttc
taaagtgataaaagagcacaatttaattgacgtttggagaatcagaaataaaggtataaa
gcaatatacatgggttaaagtaaataatactgaaattaagggggctagattagatagatt
ttatatatgtaagtcttttaatagtagagtggtaaatgctgctattgtccctagtggttt
ctcagaccaccatatggtaactatagatataaataagaaaataacagctagaacacaata
ttattggcattttaataaaaaattattatataataagttattctgtgagagtt-------
------------atggagattagagaaaaataattatgaaactaaatgccagtggtggga
agttgaaaaggcgcatataaaagtactttgtcagagttatgaatctcaaatctcttttaa
agttagagatgcggtaaaaaaattgcaatgtgaaattggtgaaatagaaaaaattatgtt
agacaatgaagaaggaactgataaaagtgaaaaaatccataagaagaagctagagttgaa
acaaattttacaagaacaagtcaaaaatgctttaataagatcacgtttttgcacggttaa
ggatatggatgcgcctagttccta-----tttttttaaactagaaagaaaggtagttcaa
cataatcctatgcttcatttaagttatccaaatgg-aaaaattacggacaatccaaatga
aatg-----aaaaaaattgcagttgatttttattccgaac----tatttagtgctgagca
gtgtgatgaagaatgtatgatggacctttttgaagatcttgctaagttgcaaactaaaca
aagagagaacttggatagtgatatcagtttgcaagagcttacagatgcgttacagcaact
ttcattaggatgttcgcccagaattgatggaataactacagaattttatcatcacttttg
gaacattttgggacaagatttttatgaagtggcaaaagagtgttttgaaaatggacttct
tccgagtagctgccgaagagcagttttgtctcttttaccaaaaaaaggagatttggcttt
cttaaagaactggagacctgtttcactgttgtg---tgattataaaattttggcaaaatg
tttag------------------------caaataggttaaaatgttatttggagataat
tattcatggtgatcagacatattgtgtacctgaaagatctattatggacaatctttttct
tttgagagatgtgattcatttgagtattaaaaaaa---atattaatatgg-ggattttag
cattagatcaagaaaaagcttttgaacgggctgaccatagttacctttttagtgttttaa
gttg------ttttggtgaaaagttcatttcttggataaaactgttatatcatgatgttt
ctacgttggtgaaagtgggaggagggttgagtgcctcaattcctgtgagaaggggaatca
ggcaaggatgtccactctctggccagttataca--------gtattgttattgaaccact
tttaagaagaataagaaaaaaatcttaatggtttttcaatacctaattatataaattgtg
ataagatagtgttatctgcctatgctgatg--atataacagtttttatacatggagaaga
tgatgttaataatcttaaaaata-----tatatagagtagtatgaaaaggcttctactgc
aaaagttaattggaataaaagtgaagcatatgcagtaggtcgatggat-taataaaagac
ttccagatctaccaggaggattaaaatggggaagggaaggtcttaaaattttaggtgtgt
ttttaggttcttcaaatttcatgga-aaaaaattgggagggactgctggagaaagtggtg
gcccgattgtctagatggaaatggctattaccacaaatgtcttataaagggagagttttg
gtaataaataatctggtagcgtctacactatggcataggatgatggtgcttgaaccacca
caggagttggtggt-gtctatacaa-----------------------------aagaaa
ctagtaga-ttttttctggactggtcaacattggattcgtgctgcacaactgtatttgcc
aaattgtgaaggagggcaaggattaatagacatcaaaagtaaaattcaagctttcagact
gatttcagcctaaaaacttttgtgtaaaagcaagttgtcatggactcatactgcttgtgc
aatcttgagaacagtaaaggggctgaattatgatctacatattttttggatacaaactga
tgagatggatttaacagggattacatcgttttataaatcagtgctacaagcatggaataa
aaccttcaagattcaaagaatatttgacatccctaaatattgggtgttggagaaacccct
ttttcataatccagtggttcatggtacattgatatcttcgaggagtgtacagaacaatat
gattaaaaggaactgtacaaagttaaaacat---ctggtcaaggtggatggatggaagtc
gatagaggacataatggtttttacaggactaagatcccatcgtttagctacacgattctt
ggaggaaatacactctt------ttttgcctggacagtatagagcgattttacaagaag-
aagactcgagtgaagaagttaaaattctccctctggtggtatcttcaagttgtgaatttg
gtgggttcgagg---aagagactggaatttctaaaacatggacggttgacggaatgtcta
aagaggttttatacatcttatgtgttaagaatgttcacaaggacat--------actaaa
aggacagt---tattgaaat-----ggactaaaaagtttg----gacctaatttcccctt
aagagatcagtggaggtccctatataaatctcctcttgagaaaagaa-------------
-----tcggggacttgcagtggagacttgttcatggggcaatagctaccaacagtcatgt
gtctcatcttaatccaatagtta----ggagggagtgtg-----------ccttttgtgg
taaggaagagaatgtagaacatttgtttttaagttgtacaagattgaaagacctttttaa
tgttttaaaatact-----------------ggtttagaggttttggtgaaaccttttct
gaatgtatttttatagggggagtgaaata---------------------tagaatgtc-
-taaaaagatcctttttactcttttaaattatgtta-------ttggcacagcaaaattg
tctatttggaaaactagaaaaaaca-----aaatatcaggtgttggtg-gaatagatcca
gtgaatatgttaaaaggttt---aatttcaaatagattgaaaattgaatttactttctat
gaattggt--aagagatctaataacatttgaagaaaa-gtggtgtctaggaagcatttta
tgtagtgtttat-gaagaacagcttgta--------------------------------
-------------------------c-ttaatttataaaaacaataataaggta------
----------gttgggtttca--------ttttttaattttg------gttttttaatca
actca-------aagatgaatggaatatgatgtgaatgaacatttaatggaatgagaatg
ttttgtta-----aaaaaaaaaagaaaaattgtatataataaagctgttttaaacctctc
tctctctctctctc----------------------------
>Tx1-55_DR|151080
-------ctctctctctctctctctctctcgcgagatgtaggagagtggtgaaggtt---
----------tggtggggaagagtgatttctactatctactaaaaaaactatcttttttt
ctttattttcttatctgtatctttttttctttctttgatgtaagcgtcttattt------
------------------------------------tttggatttattgattcaagttat
ttggtgagtgagagaatggcgtcgctcgtggatgagcgaacgccatctctttcacttcgc
catggtgtcaagt----gtatgacagagcaaggagttaaggtggaagacgtgct------
---------------------------aatagctgtgggagaacaaatcggctgtgaaa-
atatagtttcggcgtctaggatgaacaaagcagttgttgtttttcttaaggaagaacttt
ttgtctcgcagcttattgagagtggtgtaacaattagtgggagtttttgtcccgtactac
cactagttgcgttaacgtctaaggtaattatctcgaatgtgcctccgttcatccccgatg
aagccattgagcgagagctcgttaggttcggaaaaatagcgagtccgattaaagttatat
cgctagga---tgtaaaagtccaga-----gctgaagcatgtgatgtcgtttcgacgaca
agtcttcatgtttctaaatgaaccaacgttggac-----atatcttttcgggtaatgaat
gaaggtaagtcgtttatgatttatgcttctactgctggattgaagtgttatgaatgcgga
gattttggtcatagacag-tatttttgtccccataaagtgcaaggaaatacaaa------
----------------------tgatgacaatggtgatgtaaatgagttggagggagaga
agaatcaagtgaaacaaaaacagaaacggaaacgacaattgagaatgacgttgttgggaa
acagcagaatgaagggaatgtgattcagagaaatgtaatgaataatgaaaatcaggcaac
agtggtacaagaggttgtagatgaaaatgatttgagttctgaaactgtgactgcgagtgc
tagtggtttagtgaagcttaatgagaaaatggaaggacctgtag-aaggcctattagaag
atgaacataaacaggatatgatggatgatgacgacactttctctcagacttcagattttt
ccgaaatgggttctc-------aaatggaagacagtaatttttattctctacaagagata
aatgaatttttggatgatactttcggaagaacagttgaagttgaagattttttcccagat
actgataaatttgtgaaaacggttcttagactacggcgtactgttggattggatgaatta
agtgataaaaagagatttagactggggaaatatttgacaagaataaggaagcgtaaaagc
tcgttttcaagaaaataggtaaatgagtctgaaacactgggtgttctttctttcctattt
ttttctgatccttgtctctttctcttctattattatggggcttatgaaaataggttcttt
taatataaatggagcgagagatcagactaaaagggctatattatcagaatttttaaaaat
aaataaaattgatattattatgttacaagaaatccattctgataaggcaaatgagataga
ttggggtttgtggtgggaagggaagtacgtactcagtcatggttcaaatttaagtgctgg
tgttggggttcttttttcaaaatttttgaatgttgacatttttaaaactgaagaagtggt
agctggaagggtattatttgttcacgcacaagttgaaggaatggaatttttattcattaa
tgtttattcaccaaatgttggttctgaaagaattgaattattcttaaatataaagagtca
aatttcaaaatatgataataatgtttgtataattatggctggcgattggaactgtactga
agattttaaagttgatagaaacggtgaagaacctcattttcagtcaggttatgtactttc
taaagtgataaaagagcacaatttaattgacgtttggagaatcagaaataaaggtataaa
gcaatatacatgggttaaagtaaataatactcaaattaagggggccagattagatagatt
ttatatatgtaagtcttttaatagtagagtggtaaatgctgctattgtccctagtagttt
ctcagaccaccatatggtaactatagatataaataagaaaataacagctagaacacaata
ttattggcattttaataaaaaattattatataataagttattctgtgagagttttgaaca
tctttgggaaaaatggagattagagaaaaataattatgaaactaaatgccagtggtggga
agttggaaaggcgcatataaaagtattttgtcagagttatgaatctcaaatttcttttaa
agttagagatgcggtaaaaaaattgcaatgtgaaattggtgaaatagaaaaaatgatgtt
agacaatgaagaaggaactgataaaagtgaaaaaatccataagaagaagctagagttgaa
acaatttttacaagaacaagtcaaaaatgctttaataagatcacgtttttgcacggttaa
ggatatggatgcgcctagttccta-----tttttttaaactagaaagaaaggtagttcaa
cataatcctatgcttcatttaagttatccaaatgg-aaaaattacggacaatccaaatga
aatg-----aaaaaaattgcagttgatttttattctgaac----tatttagtgctgagca
gtgtgatgaagaatgtatgatggatctttttaaagatcttcctaagttgcaaactaaaca
aagagagaacttggatagtgatatcagtttgcaagagcttacagatgcgttacagcaact
ttcattaggacgttcgcccggaattgatggaataactacagaattttatcatcacttttg
gaacattttgggacaagatttttatgaagtggcaaaagagtgttttgaaaatggacttct
tccaagtagctgccgaagagcagttttgtctcttttaccaaaaaaaggagatttggcttt
cttaaagaactggagacctgtttcactgttgtgcactgattataaaattttggcaaagtg
tttag------------------------caaataggttaaaatgttatttggagacaat
tattcatggtgatcagacatattgtgtacctgaaagatctattatggacaatctttttct
tttgagagatgtgattgatttgagtattaaaaaaa---atattaatatgg-ggattttag
cattagatcaagaaaaagcttttgatcgggttgaccatagttacctttttagtgttttaa
gttgttttggttttggtgaaaagttcatttcttggataaaactgttatatcatgatgttt
ctacgttagtgaaagtgggaggagggttgagtgcctcaattcctgtgagaaggggaatca
ggcaaggatgtccactctctggccagttataca--------gtattgttattgaaccact
tttaagaagaataag-gaaaaatcttaatggtttttcaatacctaattatataaattgtg
ataagatagtgttatctgcttatgctgatg--atataacagtttttatacatggagaaga
tgatgttaataatcttaaaaa-a-----aatatagagttgtatgaaaaggcttctactgc
aaaagtaaattggaataaaagtgaagcatatgcagtaggtcgatggat-gaataaaagac
ttccagatctaccaggaggattaaaatggggaaaggaaggtcttaaaattttaggtgtgt
ttttaggttcttcaaatttcatgga-aaaaaattgggagggactgctggagaaagtggtg
gcccgattgtctagatggaaatggctattaccacaaatgtcttataaagggagagttttg
gtaataaataatctggtagcatctacactatggcataggatgatggtgcttgaaccacca
caggagttggtggt-gtctatacaa-----------------------------aagaaa
ctagtaga-ttttttctggactggtcaacattggattcgtgctgcacaactgtatttgcc
aaattgtgaaggagggcaaggattaatagacatcaaaagtaaaattcaagctttcagact
gatttcagcccaaaaacttttgtgtaaaagcaagttgtcatggactcatactgcctgtgc
aatcttgagaacagtaaaggggctgaattatgatctacatcttttttggatacaaactga
tgagatggatttaacagggattacatcgttttataaatcagtgctacaagcatggaataa
aaccttcaagattcaaagaatatttgacatccctaaatattgggtgttggaggaacccct
ttttcataatccagtggttcatggtacattgatatcttcgaggagtgtacagaacaatat
gattaaaaggaactgtacaaagttaaaacat---ctggtcacggaggatggatggaagtc
gatagaggacataatggtttttacaggactgagatcccatcgtttagctgcacgattctt
ggaagaaatacactcct------ttttgcctggacagtatagagcgattttacaagaag-
aagactcgagtgaagaagttaaaattctccctctggtggtatcttcaagttgtgaatttg
gtgggttcgagg---aagagactagaatttctaaaacatggacggttgacggaatgtcta
aagaggttttatacatcttatgcgttaagaatgttcacaatgatat--------actaaa
aggacaat---tattgaaat-----ggactaaaaagtttg----gacctaatttcccctt
aagagatcagtggaggtccctatataaatctcctcttgagaaaagaa-------------
-----tcggggacttgcagtggagacttgttcatggggcgatagctaccaacagtcatgt
gtctcatcttaatccaatagtta----ggagggagtgtg-----------ctttttgtgg
taaggaagagaatgtagaacatttgtttttaagttgtacacgattggaagacctttttaa
tgttttaaaagagt-----------------ggtttagaggttttggtgagaccttttct
gaatgtatttttatagggggagtaaaata---------------------tagaatgtc-
-taaaaagatccttttcactcttttaaattatgtta-------ttggcacagcaaaattg
tctatttggaaaactagaaaaaaca-----aaatatcaggtgctggtg-gaatagatcca
gtgattatgttaaaaggttt---aatttcaaatagattgaaaattgaatttactttctat
gaattggt--aagagatctaataacatttgaagaaaa-gtggtgtctaggaagcatttta
tgtagtgtttat-gaagaacagcttgta--------------------------------
-------------------------c-ttaatttataaaaacaataataaggta------
----------gttgggtttcg---tttttttctttaattttg------gttttttaatcg
actca-------aagatgaatggaatatgatgtgaatgaacatttaatggattgagaatg
ttttgtta-----aaaagaaaaagaaaaactgtatataataaagctgttttaaacctctc
tctctctctctctctctctctctctctctctctctctctct-
>Tx1-55_DR|381866
------------------------------------------------------------
------------------------------------------------------------
------------------------------------------------------------
------------------------------------------------------------
------------------------------------------------------------
------------------------------------------------------------
------------------------------------------------------------
------------------------------------------------------------
------------------------------------------------------------
------------------------------------------------------------
------------------------------------------------------------
------------------------------------------------------------
------------------------------------------------------------
------------------------------------------------------------
------------------------------------------------------------
------------------------------------------------------------
------------------------------------------------------------
------------------------------------------------------------
------------------------------------------------------------
------------------------------------------------------------
------------------------------------------------------------
------------------------------------------------------------
------------------------------------------------------------
------------------------------------------------------------
------------------------------------------------------------
------------------------------------------------------------
------------------------------------------------------------
------------------------------------------------------------
------------------------------------------------------------
------------------------------------------------------------
------------------------------------------------------------
------------------------------------------------------------
------------------------------------------------------------
------------------------------------------------------------
------------------------------------------------------------
------------------------------------------------------------
------------------------------------------------------------
------------------------------------------------------------
------------------------------------------------------------
------------------------------------------------------------
------------------------------------------------------------
------------------------------------------------------------
------------------------------------------------------------
------------------------------------------------------------
------------------------------------------------------------
------------------------------------------------------------
------------------------------------------------------------
------------------------------------------------------------
------------------------------------------------------------
------------------------------------------------------------
------------------------------------------------------------
------------------------------------------------------------
------------------------------------------------------------
------------------------------------------------------------
------------------------------------------------------------
------------------------------------------------------------
------------------------------------------------------------
------------------------------------------------------------
------------------------------------------------------------
------------------------------------------------------------
------------------------------------------------------------
------------------------------------------------------------
------------------------------------------------------------
------------------------------------------------------------
------------------------------------------------------------
------------------------------------------------------------
------------------------------------------------------------
------------------------------------------------------------
------------------------------------------------------------
------------------------------------------------------------
------------------------------------------------------------
------------------------------------------------------------
------------------------------------------------------------
------------------------------------------------------------
------------------------------------------------------------
------------------------------------------------------------
------------------------------------------------------------
------------------------------------------------------------
------------------------------------------------------------
------------------------------------------------------------
------------------------------------------------------------
------------------------------------------------------------
------------------------------------------------------------
----------------------------caaaaatgaatg--------------------
------------------------------------------------------------
------------------------------------------------------------
----------------------------------------------------------aa
taaaggaatgaatgaa--------------------------------------------
------------------------------------------------------------
------------------------------------------------------------
----------------------tataaattgtattc------------------------
--------------------aggcatt---------------------------------
----------tatcatgttt---tattttaacaaaaatataaatt---------------
---------------ataaaaagacaattttaagtaa-----------------------
------------------------------------------------------------
------------------------------------------------------------
-------------------------------------------------tttt-------
------------------------------------------------------------
-------------------------------------------------------ctctc
tctctctctctctttctctc----------------------
>Tx1-55_DR|381867
------------------------------------------------------------
------------------------------------------------------------
------------------------------------------------------------
------------------------------------------------------------
------------------------------------------------------------
------------------------------------------------------------
------------------------------------------------------------
------------------------------------------------------------
------------------------------------------------------------
------------------------------------------------------------
------------------------------------------------------------
------------------------------------------------------------
------------------------------------------------------------
------------------------------------------------------------
------------------------------------------------------------
------------------------------------------------------------
------------------------------------------------------------
------------------------------------------------------------
------------------------------------------------------------
------------------------------------------------------------
------------------------------------------------------------
------------------------------------------------------------
------------------------------------------------------------
------------------------------------------------------------
------------------------------------------------------------
------------------------------------------------------------
------------------------------------------------------------
------------------------------------------------------------
------------------------------------------------------------
------------------------------------------------------------
------------------------------------------------------------
------------------------------------------------------------
------------------------------------------------------------
------------------------------------------------------------
------------------------------------------------------------
------------------------------------------------------------
------------------------------------------------------------
------------------------------------------------------------
------------------------------------------------------------
------------------------------------------------------------
------------------------------------------------------------
------------------------------------------------------------
------------------------------------------------------------
------------------------------------------------------------
------------------------------------------------------------
------------------------------------------------------------
------------------------------------------------------------
------------------------------------------------------------
------------------------------------------------------------
------------------------------------------------------------
------------------------------------------------------------
------------------------------------------------------------
---------------------------------------aaaaaaaggagatttggcttt
cttaaagaactggagacctgtttcactgttgtgcactgatta-----------caaaatg
tttaa------------------------caaatagggtaaaatgttatttggaattaat
tattcatggtgatcagacatattgtgtacctgaaagatctattatggacaatctttttct
tttgagagatgtgattgatttgagtttttaaaaaa---atattaatatga-ggattttat
cattagatcaagaaaaagcctttgatcgggtagaccatggttacctttttagtgttttaa
gttgttttggttttggtgaaaagttca-ttattggataaaactgttatatcatgatgttt
ctacattggtgaaagtgggaggagggttgagtgcctcaatccctataagaaggggaatca
ggcaaggatgtccactctctggccagttatacacttttttttttttttttttgaaccact
tttaagaagaatgag-aaaaaatcttaatggtttttcaatacctgattatataaattgtg
attagatagtgttatctgcttatgctgatgatatataacagtttttatacatggagaaga
taatgttaatattcttataaa-a-----aatatagagttgtatgaaaaggcttctactgc
aaaagttaattggaataaaagtgaagcatttgcagtaggttgatggat-gaataagatac
ttccagatctaccaggaggattaaaatggggaagggaaggtcttaaaattttaggtgtgt
ttttaggttcttcaaattttcagga-aaaaaattgggagggactgctggagaaagtggtg
gcccgattgtctagatggaaatggctattaccacaaatgtcttataaggggagagttttg
gtaataaataatctggtagcatctacactatggcataggatggtggtg------------
--gtggttgatggtggtctatacaa-----------------------------aagaaa
ctagtaga-ttttttctggactggtcaacattggattcatgctgcacaactgtatttgcc
aaattgtgaaggagggcaaggattaatagacatcaaaagtaaaattcaagctttcagact
aatttcagcccaaaaacgtttgtgtaaaagcaagttgtcatggattcatactgcttgtgc
aatcttgagaacagtaaaggggctgaattatgatctacatcttttctggatacaaactga
tgagatggatttaacagggattacatcgttttataaatcagtgttacaagcatggaataa
aactttcaagattcaaaaaatatttgacatccctaaatattgggtgttggaggaacccct
ttttcataatccagtggttcatggtacaatgatatcttcgaggagtgtacagaacaatat
gattaaaaggaactgtacaaagttaaaacat---ctggtcacggcggatggatggaagtc
gatagaggacataatgttttttacaggactgagatcccatcatttagctacacgattctt
ggaggaaatacactctt------ttttgcctggacagtatagagtgattttacaagaag-
aagactcgagtgaagaagttaaaattttccctctggtggtatcttcaaattgtgaatttg
gtgggttcgaga---aagagactggaatttctaaaacatggacagttgacggaatgtcca
aagaggtttt----atcttatgtgttaacaatgttcacaaggacat--------actaaa
aggacagt---tattgaaat-----ggagtaaaaagtttg----gacct-atttcccctt
aagagatcagtggaggtccctatataaatctcctcttgagaaaagaa-------------
-----tcagggacttgcagtggagacttgttcatggggcgatagctaccaacagtcatgt
gtctcatcctaatccaatagtta----ggagggagtgtg-----------ctttttgtgg
taaggaagagaatgtagaacatttgcttttaagttgtacaagattggaagacctttttaa
tgttttaaaagact-----------------ggtttagaggttttggtgaaaccttttct
gaatgtatatttataggaggagtaaaata---------------------tagaatgtc-
-ttaaaagatcatttttactcttttaaattatgtta-------ttggcacagcaaaattg
tccatttggaaaactagaaaaaaca-----aaataccaggtgctggtg-gaatagatcca
gtgattatgttaaaaggttt---aatttcaaatagattgaaaattgaatttactttctat
gaattggt--aggagatctagtaacatttgaagaaaa-gtggtgtctaggaagcattcta
tgtagtgtttat-gaagaacagcgtgtg--------------------------------
-------------------------c-----tttataaaaacaataataaggta------
----------gttgggtttca--------tttttaattttt--------ttttataatcg
actca-------aagatgaatgaaatatgatgggaatgaacatttaatggtttgagaatg
ttttgttaaaaaaaaaagaaaaagaaaaattgtatataataaagctgttttaaacctctc
tctctttctctctttct-------------------------
>Tx1-55_DR|381868
-------ctctctctctctctctctctctcgcgagatgtaggagagtggtgaaggtt---
----------tggtggggaagagtgatttctactatctactaaaa-aactatc-tttttt
ctttaatttcttatctgtatctttttttctttctttgatgtaagcgtcttattt------
------------------------------------tttggatttattgattcaagttat
ttggtgagtgagagaatggcgtcgctcgtggatgagcgaacgccatctctttcacttcgc
catggtgtcaagt----gtatgacagagcaaggagttaaggtggaagacgtgct------
---------------------------aatagctgtgggagaacaaatcggctgtgaaa-
atatagtttcggcgtctaggatgaacaaagcagttgttgtttttcttaaggaagaacttt
ttgtctcgcagcttattgagagtggtgtaacaattggtgggagtttttgtcccgtactac
cactagttgcgttaacgtctaaggtaattatctcgaatgtgccgccgttcatccccgatg
aagccattgagcgagagctcgttaggttcggaaaaatagcgagtccgattaaagttatat
cgctagga---tgtaaaagtccaga-----gctgaagcatgtgatgtcgtttcgacgaca
agtcttcatgtttctaaatgaaccaacgttggac-----atatcttttcgggtaatgaat
gaaggtaagtcgtttatgatttatgcttctactgctggattgaagtgttatgaatgcgga
gattttggtcatagacag-tatttttgtccccataaagtgcaaggaaatacaaa------
----------------------tgatgacaatggtgatgtaaatgagttggagggagtga
agaatcaagtgaaac--aaacagaaacggaaacgacaattgagaatgatgttgttgggaa
acagcagaatgaagggaatgtgattcagagaaatgtaatgaatgatgaaaatcaggcaac
agtggtacaagaggttgtagatgaaaatgatttgagttctgaaactgtgactgcgagtgc
tagtggtttagtgaagcttaatgagaaaatggaaggacctgtag-aaggcctattagaag
atgaacataaacaggatatgatggatgatgacgacactttctctcagacttcagattttt
ccgaaatgggttctc-------aaatggaagacagtaatttttattctctacaagagata
aatgaatttttggatgatactttcggaagaacagttgaagttgaagattttttcccagat
actgataaatttgtgaaaacggttcttagactacggcgtactgttggattggatgaatta
agtgataaaaagagatttagactggggaaatatttgacaagaataaggaagcgtaaaagc
tcgttttcaagaaaataggtaaatgagtctgaaacactgggtgttctttctttcctattt
ttttctgatccttgtctctttctcttctattattatggggcttatgaaaataggttcttt
taatataaatggagcgagagatcagactaaaagggctatattatcagaatttttaaaaat
aaataaaattgatattattatgttacaagaaatccattctgataaggcaaatgagataga
ttggggtttgtggtgggaagggaagtacgtactcagtcatggttcaaatttaagtgctgg
tgttggggttcttttttcaaaatttttgaatgttgacatttttaaaactgaagaagtggt
agctggaagggtattatttgttcacgcacaagttgaaggaatggaatttttattcattaa
tgtttattcaccaaatgttggttctgaaagaattgaattattcttaaatataaagagtca
aatttcaaaatatgataataatgtttgtataattatggctggcgattggaactgtactga
agattttaaagttgatagaaacggtgaagaacctcattttcagtcaggttatgtactttc
taaagtgataaaagagcacaatttaattgacgtttggagaatcagaaataaaggtataaa
gcaatatacatgggttaaagtaaataatactcaaattaagggggccagattagatagatt
ttatatatgtaagtcttttaatagtagagtggtaaatgctgctattgtccctagtggttt
ctcagaccaccatatggtaactatagatataaataagaaaataacagctagaacacaata
ttattggcattttaataaaaaattattatataataagttattctgtgagagttttgaaca
tctttgggaaaaatggagattagagaaaaataattatgaaactaaatgccagtggtggga
agttggaaaggcgcatataaaagtattttgtcagagttatgaatctcaaatttcttttaa
agttagagatgcggtaaaaaaattgcaatgtgaaattggtgaaatagaaaaaatgatgtt
agacaatgaagaaggaactgataaaagtgaaaaaatccataagaagaagctagagttgaa
acaaattttacaagaacaagtcaaaaatgctttaataagatcacacttttgcacggttaa
ggatatggatgcgcctagttccta-----tttttttaaactagaaagaaaggtagttcaa
cataatcctatgcttcatttaagttatccaaatgg-aaaaattacggacaatccaaatga
aatg-----aaaaaaattgcagttgatttttattctgaac----tatttagtgctgagca
gtgtgatgaagaatgtatgatggatctttttaaagatcttcctaagttgcaaactaaaca
aagagagaacttggatagtgatatcagtttgcaagagcttacagatgcgttacagcaact
ttcattaggacgttcgcccggaattgatggaataactacagaattttatcatcacttttg
gaacattttgggacaagatttttatgaagtggcaaaagagtgttttgaaaatggacttct
tccaagtagctgccgaagagcagttttgtctcttttaccaaaaaaaggagatttggcttt
cttaaagaactggagacctgtttcactgttgtgcactgattataaaattttggcaaagtg
tttag------------------------caaataggttaaaatgttatttggagacaat
tattcatggtgatcagacatattgtgtacctgaaagatctattatggacaatctttttct
tttgagagatgtgattgatttgagtattaaaaaaa---atattaatatgg-ggattttag
cattagatcaagaaaaagcttttgatcgggttgaccatagttacctttttagtgttttaa
gttgttttggttttggtgaaaagttcatttcttggataaaactgttatatcatgatgttt
ctacgttagtgaaagtgggaggagggttgagtgcctcaattcctgtgagaaggggaatca
ggcaaggatgtccactctctggacagttataca--------gtattgttattgaaccact
tttaagaagaataag-gaaaaatcttaatggtttttcaatacctaattatataaattgtg
ataagatagtgttatctgcttatgctgatg--atataacagtttttatacatggagaaga
tgatgttaataatcttaaaaa-a-----aatatagagttgtatgaaaaggcttctactgc
aaaagtaaattggaataaaagtgaagcatatgcagtaggtcgatggat-gaataaaagac
ttccagatctaccaggaggattaaaatggggaaaggaaggtcttaaaattttaggtgtgt
ttttaggttcttcaaatttcatgga-aaaaaattgggagggactgctggagaaagtggtg
gcccgattgtctagatggaaatggctattaccacaaatgtcttataaagggagggttttg
gtaataaataatctggtagcatctacactatggcataggatgatggtgcttgaaccacca
caggagttggtggt-gtctatacaa-----------------------------aagaaa
ctagtaga-ttttttctggactggtcaacattggattcgtgctgcacaactgtatttgcc
aaattgtgaaggagggcaaggattaatagacatcaaaagtaaaattcaagctttcagact
gatttcagcccaaaaacttttgtgtaaaagcaagttgtcatggactcatactgcctgtgc
aatcttgagaacagtaaaggggctgaattatgatctacatcttttttggatacaaactga
tgagatggatttaacagggattacatcgttttataaatcagtgctacaagcatggaataa
aaccttcaagattcaaagaatatttgacatccctaaatattgggtgttggaggaacccct
ttttcataatccagtggttcatggtacattgatatcttcgaggagtgtacagaacaatat
gattaaaaggaactgtacaaagttaaaacat---ctggtcacggaggatggatggaagtc
gatagaggacataatggtttttacaggactgagatcccatcgtttagctgcacgattctt
ggaagaaatacactcct------ttttgcctggacagtatagagcgattttacaagaag-
aagactcgagtgaagaagttaaaattctccctctggtggtatcttcaagttgtgaatttg
gtgggttcgagg---aagagactggaatttctaaaacatggacggttgacggaatgtcta
aagaggttttatacatcttatgcgttaagaatgttcacaatgatat--------actaaa
aggacaat---tattgaaat-----ggactaaaaagtttg----gacctaatttcccctt
aagagatcagtggaggtccctatataaatctcctcttgagaaaagaa-------------
-----tcggggacttgcagtggagacttgttcatggggcgatagctaccaacagtcatgt
gtctcatcttaatccaatagtta----ggagggagtgtg-----------ctttttgtgg
taaggaagagaatgtagaacatttgtttttaagttgtacacgattggaagacctttttaa
tgttttaaaagagt-----------------ggtttagaggttttggtgaaaccttttct
gaatgtatttttatagggggagtaaaata---------------------tagaatgtc-
-taaaaagatccttttcactcttttaaattatgtta-------ttggcacagcaaaattg
tctatttggaaaactagaaaaaaca-----aaatatcaggtgctggtg-gaatagatcca
gtgattatgttaaaaggttt---aatttcaaatagattgaaaattgaatttactttctat
gaattggt--aagagatctaataacatttgaagaaaa-gtggtgtctaggaagcatttta
tgtagtgtttat-gaagaacagcttgta--------------------------------
-------------------------c-ttaatttataaaaacaataataaggta------
----------gttgggtttca---tttttttctttaattttg------gttttttaatcg
actca-------aagatgaatggaatatgatgtgaatgaacatttaatggattgagaatg
ttttgtta-----aaaagaaaaagaaaaactgtatataataaagctgttttaaacctctc
tctctctctgtctctctgtctctctctctctctctct-----
>Tx1-55_DR|464540
------------------------------------------------------------
------------------------------------------------------------
------------------------------------------------------------
------------------------------------------------------------
------------------------------------------------------------
------------------------------------------------------------
------------------------------------------------------------
------------------------------------------------------------
------------------------------------------------------------
------------------------------------------------------------
------------------------------------------------------------
------------------------------------------------------------
------------------------------------------------------------
------------------------------------------------------------
------------------------------------------------------------
------------------------------------------------------------
------------------------------------------------------------
------------------------------------------------------------
------------------------------------------------------------
------------------------------------------------------------
------------------------------------------------------------
------------------------------------------------------------
------------------------------------------------------------
------------------------------------------------------------
------------------------------------------------------------
------------------------------------------------------------
------------------------------------------------------------
------------------------------------------------------------
------------------------------------------------------------
------------------------------------------------------------
------------------------------------------------------------
------------------------------------------------------------
------------------------------------------------------------
------------------------------------------------------------
------------------------------------------------------------
------------------------------------------------------------
------------------------------------------------------------
------------------------------------------------------------
------------------------------------------------------------
------------------------------------------------------------
------------------------------------------------------------
------------------------------------------------------------
------------------------------------------------------------
------------------------------------------------------------
------------------------------------------------------------
------------------------------------------------------------
------------------------------------------------------------
------------------------------------------------------------
------------------------------------------------------------
------------------------------------------------------------
------------------------------------------------------------
------------------------------------------------------------
------------------------------------------------------------
------------------------------------------------------------
------------------------------------------------------------
------------------------------------------------------------
------------------------------------------------------------
------------------------------------------------------------
------------------------------------------------------------
------------------------------------------------------------
------------------------------------------------------------
------------------------------------------------------------
------------------------------------------------------------
------------------------------------------------------------
------------------------------------------------------------
------------------------------------------------------------
------------------------------------------------------------
------------------------------------------------------------
------------------------------------------------------------
------------------------------------------------------------
------------------------------------------------------------
------------------------------------------------------------
------------------------------------------------------------
------------------------------------------------------------
------------------------------------------------------------
------------------------------------------------------------
------------------------------------------------------------
------------------------------------------------------------
------------------------------------------------------------
------------------------------------------------------------
------------------------------------------------------------
-----------------------------------------------------------a
aaaaagttttatatattttatgtattaaaaatgttcacaaagatac--------attgaa
aggatggccaatgttgaagt-----ggactaaaggtttga----tatct-----------
------------------------------------------------------------
---------------gcagtggagactttttcatgggatgatagctacgaacaggcatga
gtcttactttaatccagccac-a----agggggagtgtga---------tttttttgtgg
tgatgaagggactgtagaatttttgtttataatttgtacatgactggaggtcatttttta
agttttaaaagactttttaaagattttaaaaggtttagaggtttaggtgaaacctttacc
tagtgtat-tttatagggggagaagagag---------------------cagaatgtta
aaaaaaagataatatttactcttttcaaggatgtta-------ctgatac-----gtttg
caaatttggaaaacaaagaaaaac-------aatatcaggtgttggtg-gaacagactca
atgataatgttaaaaaggtt--taatagcaaacagattaaaaattggatttacattccat
gaattggt--aggtgatttaataacatttgaagaaaa--ttgtgtgtaagagagattcta
tgttatatttat-gaaaatcagtttgt---------------------------------
------------------------------tttcataaaattcataaaaaagtt------
----------attggcactat--------tttctt-------------------------
------------------------------------------------------------
------------------------------------------------------------
------------------------------------------
>Tx1-55_DR|464541
-------------------------------------------------tgatgttt---
--taaaagactggtttagagg---------------------------------------
--------------------------------ttttggtgaaaccttttctgaaagtatt
tttatagggggagtaaagtacaaaatgccaaaaaagataatatttactcttttaaattat
gttattggtacagcaaaactgtcaatttggaaaactagaaaa----------------aa
cagaatatcaggtgttggtggaatagatccagtgataatgttgaaaggtttaatcgcaaa
tagattgaaaattgtatttagcttctatgtattggtgggagatctaataacatttgaaga
aaagtggtc-----tctaggaagga--------ttctattttgtgtttatgaaggtcagc
ttgt-actcaatttataa------------------------------------------
------------------------------------------------------------
------------------------------aaataataataaggtagttggtgctaatct
ttatttggttttataatagactaaaagattactgaaatatgttatg--------------
----------------aatgaacatttaatggactaaaaatgttttgctaaaaattgtat
ttaacaaagctgttgtaaaactctctctctctctc-------------------------
-------------------tctctctctctccctccctcccaataaactaaaaatttccg
acccaattttcctttgagagatcaatggaggtccctgtataagtctcctcttgagagaaa
agaactgga--------gatttgcagtggagacttgttcatggggtgatagctacggcaa
aca---------------------------------tgtgcctcatcctaatc---caac
agtaagaggggag-----------------------------------------------
---------tgtgtttttttgttaaagaagagaa-----tgtagaacatttgttttgaag
ttgtatacgactg----------------gataacctttt----------ttaatgtttt
aaaagaaggggtcactgtggatggatggaagtcggtagaggacatgttatatacaggatt
aagatcccattg------------------------------------------------
---------tttggctacacgattcttggagga-aatacactctttttttgcctgaac--
---agtatagagcgat--------------------------------------------
---tttacaaaaaaacaagtcaa-------------------------------------
------------------------------------------------------------
------------------------------------------------------------
------------------------------------------------------------
------------------------------------------------------------
------------------------------------------------------------
------------------------------------------------------------
------------------------------------------------------------
------------------------------------------------------------
------------------------------------------------------------
------------------------------------------------------------
------------------------------------------------------------
------------------------------------------------------------
------------------------------------------------------------
------------------------------------------------------------
------------------------------------------------------------
------------------------------------------------------------
------------------------------------------------------------
------------------------------------------------------------
------------------------aaatgctttaataaggtcatgtttttgcactgttaa
ggatatggatgcaccttgttcctgatttttattttttaacttgaaagaaagggggttcaa
cacaatcatatgcttcatttatgatatccaaatgg-aaaaattacggacaatccaaatta
aatgtaaaaaaaaaaactgctgttgatttttactctgaat----tatttagtgctgagca
gtgtgatgaagaatgtgcaatggacctttttaaagatcttcctaagttgcaaacta---a
aagagaaaacttggacagtaatatcggttggcaagattttacagatgagttacaacaact
ttcattaggacgttcgcctgaaattgatggaataactacagaattttatcataatttttg
gaacattttggg---------------------aaaagagtgtttagaaaatggagttct
tctaagtagctgccatagagcagttttgtctcatttagcaaaaaagggggattttacttt
tttaaagaactggagacctgtttcactgttgtgcactgattacaaaac----acaaaatg
tttag------------------------caaatacgttaaaatgatatttggaaaaaaa
tattcatggtgatcagacatattgcgtacctgaacaatctattatggacaatctttttct
tttgagagatgtgattgatttgagtttttaaaaaatatatattaatatgg-ggcttttag
cattagatcaggataaagcctttgatcgggttgaccatggttacctattcagtcttttca
gtcat----gttttagtga---------------------------atatcaagatgtgt
ctgtactgatgaaggtaggaggagggttaaatgcctcaatccctgtgagaaggggaatca
ggcaaggatgtccactctctggccaattacaca--------gcattgctattgaaccact
tttaagaagaataca-acaaaatcttaatggctttttaatacctaattatataaattgtg
at---atgatgttatctgcttatgctgata--atataacagtttttatacattgagaaga
tgatgttaataatctcacaaaaaatattaataataagttgtatgaaaaggcttcaactgc
aaaagttaattggaacaaaa--gaagcatatgcagtaggtcgatggataaaaaaaaaggc
ttcctgatctaccaggagaattaaaatggggaaaggaaggtcttaaaattttaggtgtgt
ttttaggttcatctagtttttaggataaaaaattgggagggactgctgcagaagttggtg
gcccgatggtccagatggaaatggctattaccacaaacgtcttacaaagggagagttttg
gtaataaataatctggtagtgtctacactatagcataggatggg-----ttgaaccaaca
gaggagttggttgc-gtctatacaataaataaataaataaataaataaataaagtagaaa
ctggtag--ttttttctggactggtcaacatttgattcgtgcagcacaactgtattcgcc
taattgtgaaggaggacaaggattgatagacatcaaaagtaaaattcaagctttcagact
ggtttcagcccaaaaacgtttgtgtaaaagcaagttatcatggatttaaactgcttgtgc
aatcttgagaacagtaaaggggctaatttatgatctgcaccttttttggatacaaactaa
tgaaatggattttacaggaattacatacatttataaatcagtgacacaagcatggaacaa
aaccttcaagattcaaagaatatttcacattcctaaatactgggtgttggaggaacccct
tttttataatccagtggttcatggcacattgatatcttcgaggagtgtacagaacaatat
tattaaaaggaacagtacaaacttaaaacatc----------------tgggtggtag--
----------------------------ctggaagggtattatttatcaatgcacaagtt
aaaggaattgaatttttattcattaatgtttatgtactatatgttggttttgaaagaatt
ta-----------------------------------attattcttaaa-----------
-----------------------------------------------------------a
ataaagagtcacatttcaaatatgataatagtgtttgtataatcatggctggagattgga
actactgaaaatgtttaagt-----tgataaaaatggtaaa--gagcctaattttcagtc
agga----------------tgtgtactttttaaagtgataaaagagcacaatttaattg
atatttggagaattaggaacaaagat--------aaagcaatatgcataagttaaagtaa
ataatactgaaattaagggactagattagatagattttatacgtgcaagtcttttagtag
tagagtggtagatg---------------------------------------ctgctat
tgtcccaagtggtttttc-------------------------------agaccatcata
tggtaactatagatataaataggaaaacaacatctagaacgcaatattattggcatttta
ataaaaaaaaaaattgtataataataagttattctgtgagagttttacacatc--tttgg
gaaaaatggagagtagagaaagataattacgaaactaaaatgttagtg-gtgggaagttg
aaaaggtgcatacaaaattg---ttttgtcagagtaatgaatctcaaattt-ctttaaaa
agttcagg--atgcagttaaaaaatagcaatgtgaaatagggcacatagaaaacatgatg
ttagacaatgaa-gaagga-----------------------------------------
------------------------------actgataaaagtgaaaa-------------
----------------------------actacataa------------gtttacaacta
cataattttactagaacaaggcaa------------------------------------
------------------------------------------------------------
------------------------------------------
>Tx1-55_DR|464542
------------------------------------------------------------
------------------------------------------------------------
------------------------------------------------------------
------------------------------------------------------------
------------------------------------------------------------
------------------------------------------------------------
------------------------------------------------------------
------------------------------------------------------------
--------taatgagtt-------------------------------------------
------------------------------------------------------------
------------------------------------------------------------
------------------------------------------------------------
------------------------------------------------------------
------------------------------------------------------------
------------------------------------------------------------
------------------------------------------------------------
------------------------------------------------------------
------------------------------------------------------------
------------------------------------------------------------
--------ttttgatgcttaatgagaaaatggaagggccttttg-aaggcctattagaag
acaaacaaagcagatat------gatgatgacgacactttctctcagatgtcagattttt
ccgaaataggttctt-------aaatgcagaacagtaatctttaatatctacaagagata
aataaatttttggataatactattggaagaacagttgaagtagaagatt-----------
------------------------------------------------------------
------------------------------------------------------------
------------------------------------------------------------
------------------------------------------------------------
------------------------------------------------------------
------------------------------------------------------------
------------------------------------------------------------
------------------------------------------------------------
------------------------------------------------------------
------------------------------------------------------------
------------------------------------------------------------
------------------------------------------------------------
------------------------------------------------------------
------------------------------------------------------------
------------------------------------------------------------
------------------------------------------------------------
------------------------------------------------------------
------------------------------------------------------------
------------------------------------------------------------
------------------------------------------------------------
------------------------------------------------------------
------------------------------------------------------------
------------------------------------------------------------
------------------------------------------------------------
------------------------------------------------------------
------------------------------------------------------------
------------------------------------------------------------
------------------------------------------------------------
------------------------------------------------------------
------------------------------------------------------------
----------------------------tttttcccagatactgaaaaacttgtgaaa--
------------------------------------------------------------
-----atggttattagactctctctctctc---------------------tctctctct
ctcgcaagatgtag-----------------------gagagtggtaaag----------
-------------------gtttggtggggt-----------------------------
------------------------------------------------------------
------------------------------------------------------------
------------------------------------------------------------
------------------------------------------------------------
-------------------------------------------------catgaggaaga
c-----------------------------------------------------------
------------------------------------------------------------
---------------------------------------------------------tga
ttt---------------------------------------ctactgt-----------
------------------------------------------------------------
ctactaaatact------------------------------------------------
------------------------------------------------------------
---------ttttttcc-------------------------------------------
------------------------------------------------------------
------------------------------------------------------------
------------------------------------------------------------
------------------------------------------------------------
------------------------------------------------------------
------------------------------------------------------------
------------------------------------------------------------
------------------------------------------------------------
------------------------------------------------------------
------------------------ttctttcctt--------------------------
------------------------------------------------------------
------------------------------acatttttggatttat--------------
-------------------------tgtttcaaataaatt--------------------
------------------------------------------------------------
------------------------------------------------------------
----------------------------------------------------------gg
tgagagagagaacggcgtcg----------------------------------------
------------------------------------------------------------
---------ttcgtggatgatgta------------------------------------
------------catctcttttatttgaccatagtgtcaagt------------------
---------------------------------------------gca-tgacagaacaa
ggagttaaggtggaaagtgtgccactagccatgggagaacaaatcggcttt---------
-------------------gaaaatatagtttcggagtctaggatgaacaaagcagtagt
tgtttttcttaaggaagaatactttgtc--------------------------------
------------------------gtgcagcttattgagagtagtgtagtaatt------
----------agtgggagt------------------------------ttttgtaccgt
actacctttagttgcattaatg--------------------------------------
------------------------------------------------------------
------------------------------------------
>Tx1-55_DR|464543
--------tctctctctctctctctctctcgcgagatgtaggagagtggtgaaggttagt
ggtgaaggattggtggggaaaagttatttttactgtctactaaat---------attttt
ctttatttctttatctgtatc-attttcccttctttggtgtaaatgttttttttaatagt
tctttagttagatt----------------------tttgcatttattgtttcaagttaa
ttggttagtgagagaatggcgtcgcttgcggatgagcgaacgccatctttttcacttcga
gaaagtgtcaagt----gcatgacagaacaaggatttagggtggaaggtgtgct------
---------------------------tctagtcgttagagaacaaatcagctgtaaaat
atatag-----------------------------------tttcttaaggaagaacact
ttgtcacgcagcttatt-------------------------------------------
------------------------------------------------------------
-------------------------------aaaaatagcaagttcgataaaagttatgt
tgctagga---tgtaaaagtccaga-----attgaagcatgtgatgttgtttcgattaca
tgtcttaatgttccaaaacgaaccaacgttggac-----atatcttttcgggtaatgaat
gaaggtaagtcgtttatgattaatacttct---gcaggattgaagtgttttgaatgtggt
gacattggtcataaacaactttttttgtctgcgtaaagttcaagaaagcacaaa------
----------------------cgatgatagtggtgaagtaaatgagctgaagggagaga
ataatcaagtgaaac--aaacaaaaacggtaacgataattgagaataatgttgtttgtaa
acagccgaattaggggaatttgattcagagaaatgttatgaataatgacaatcaggcaac
agtggtacaagaggttgtagatgaaaatgatttgagttgtgtgcctgtgactgcgagcgc
tagtggtttcgtgatgcttaatgaaaaagtggaaggacctgtagtagggcctattagaag
acgaacataaagcatatatgatgaatgatgacaacacttt-tctcagatgtcagattttt
ccaaaataggttctc-------aaatagaagacagtaatgtttattctctacaagagatg
aactaatttttggatgatactttcgatagaacagttgaagtagaagattttttcccagat
actaaaaaatttgtgaaaatggttcttatactacagcatacttttgtattggatgaattg
agagataaaaagagatttagattgggaaagtttctgacaagaatgaggaagcgttaaggc
tcgttttcaagaaaataggttaatgtgtctgaagcactgggtgt----------------
------------------------------------------------------------
------------------------------------------------------------
------------------------------------------------------------
------------------------------------------------------------
------------------------------------------------------------
------------------------------------------------------------
------------------------------------------------------------
------------------------------------------------------------
------------------------------------------------------------
------------------------------------------------------------
------------------------------------------------------------
------------------------------------------------------------
------------------------------------------------------------
------------------------------------------------------------
------------------------------------------------------------
------------------------------------------------------------
------------------------------------------------------------
------------------------------------------------------------
------------------------------------------------------------
------------------------------------------------------------
------------------------------------------------------------
------------------------------------------------------------
------------------------------------------------------------
------------------------------------------------------------
------------------------------------------------------------
------------------------------------------------------------
------------------------------------------------------------
------------------------------------------------------------
------------------------------------------------------------
---------------------------------------------------tctttcttt
cc----------------------------------------------------------
------------------------------------------------------------
------------------------------------------------------------
------------------------------------------------------------
------------------------------------------------------------
------------------------------------------------------------
------------------------------------------------------------
------------------------------------------------------------
------------------------------------------------------------
---------------------------------------------------------tgt
ttt---------------------------------------------------------
------------------------------------------------------------
------------------------------------------------------------
------------------------------------------------------------
---------ttttttct-------------------------------------------
------------------------------------------------------------
------------------------------------------------------------
------------------------------------------------------------
------------------------------------------------------------
------------------------------------------------------------
------------------------------------------------------------
------------------------------------------------------------
------------------------------------------------------------
-----------aatctt------tattgt-------------------------------
------------------------ctctttcttt--------------------------
------------------------------------------------------------
------------------------------------------------------------
------------------------------------------------------------
------------------------------------------------------------
------------------------------------------------------------
------------------------------------------------------------
-----------------------------------------------------tttttat
taatatgggg--------------------------------------------------
---------cttataggaatag--------------------------------------
-----------------gctcttttaatata-----------------------------
--------------------------------------------------aatagagtaa
gagatcagaataaaagggaa---tattatcagaatttttcaaa-----------------
------------------------------------------------------------
------------------------------------------------------------
------------------------------attaataaaactaatatta-----------
------------------tta----------------------------tgttacaagaa
actcattctgataaggcaaatgagata-gatttggat-----------------------
------------------------------------------------------------
------------------------------------------
>Tx1-55_DR|464544
-------ctctctctctctctctctctctcgcgagatgtaggagagtggtgaaggtt---
----------tggtggggaagagtgatttctactatctactaaaa-aactatc-tttttt
ctttattttcttatctgtatc-ttttttctttctttgatgtaagcgtcttattt------
------------------------------------tttggatttattgattcaagttat
ttggtgagtgagagaatggcatcgctcgtggatgagcgaacgccatctctttcacttcac
catggtgtcaagt----gtatgacagagcaaggagttaaggtggaagacgtgct------
---------------------------aatagctgtgggagaacaaatcagctgtgaaa-
atatagtttcggcatctaggatgaacaaagcagttgttgtttttcttaaggaagaacttt
ttgtctggcagcttattgagagtggtgtaataattagtgggagtttttgtcccgtactac
cactagttgcgttaacgtctaagataattatctcgaatgtgccgccgttcatccccgatg
aagccattgagcgagagctcgtcaggttctgaaaaatagcgagtccgataaaagttatat
cgctagga---tgtaaaagtccaga-----gctgaagcatgtgatgtcgtttcgacgaca
agtcttcatgtttctaaatgaaccaacgatggac-----atatcttttcgggtaatgaat
gaaggtaagtcgtttatgatttatgcttctactgctggattgaagtgttatgaatgcgga
gattttggtcatatacag-tatttttgtccccataaagtgcaaggaaatacaaa------
----------------------tgatgacaatggtgatgtaaatgagttggagggagaga
agaatcaagtgaaac--aaacagaaacggaaacgacaattgagaatgatgttgttggtaa
acagcagaatgaagggaatgcgattcagagaaatgtaatgaataatgaaaatcaggcaac
agtggtacaagaggttgtagatgaaaatgatttgagttctgaaactgtgactgcgagtgc
tagtggtttagtgaagcttaatgagaaaatggaaggacctgtag-aaggcctattagaag
acgaacataaacaggatatgatggatgatgacga----------cagacattagattttt
acgaaatgggttctc-------aaacggaagacagtaatttttattctctacaagagata
aatgaatttttggatgatactttcggaagaacagttgaagttgaagattttttcccaaat
actgataaatttgtgaaaacggttcttagactacggcgtactgttggattggatgaatta
agtgataaaaagagatttagactggggaaatttctgacaagaataaggaagcgtaaaggc
tcgttttcaagaaaataggtaaatgagtctgaaacactgggtgttctttctttcctattt
ttttctgatccttgtctctttctcttctattattatggggcttatgaaaataggttcttt
taatataaatggagcgagagatcagactaaaagggctatattatcagaatttttaaaaat
gaataaaattgatattattatgttacaagaaatccattctgataaggcaaatgagataga
ttggggtttgtggtgggaagggaagtacgtactcagtcatggttcaaatttaagtgctgg
tgttggggttcttttttcaaaatttttgaatgttgacatttttaaaactgaagaagtggt
agctggaagggtattatttgttcacgcacaagttgaaggaatggaatttttattcattaa
tgtttattcaccaaatgttggttctgaaagaattgaattattcttaaatataaagagtca
gattttaaaatatgataataatgtttgtataattatggctggcgattggaactgtactaa
aagttttaaagttgatagaaacggtgaagaaccacattttcagtcaggttatgtactttc
taaagtgataaaagagcacaatttaattgacgtttggagaatcagaaataaaggtataaa
gcaatatacatgggttaaagtaaataatactgaaattaagggggctagattagatagatt
ttatatatgtaagtcttttaatagtagagtggtaaatgctgctattgtccctagtggttt
ctcagaccaccatatggtaactatagatataaataagaaaataacagctagtacacaata
ttattggcattttaataaaaaaatattatataataagttattctgtgagagttttgcaca
tctttgggaaaaatggagattagagaaaaataattatgaaaataaatgccagtgttggga
atttggaaaggcgcatataaaagtattttgtcagagttatgaatctcaaatctcttttaa
agttagagatgcggtaaaaaaattgcaatgtgaaattggtgaaatagaaaaaatgatgtt
agacaatgaagaaggaactgataaaagtgaaaaaatccataagaagaagctagagttgaa
acaaattttacaagaacaagtcaaaaatgctttaataagatcacgtttttgcacggttaa
ggatatggatgcgcctagttccta------ttttttaaactagaaagaaaggtagtttaa
cataatcctatgcttcatttaagttatccaaatggaaaaaattacggacaatccaaatga
aatg-----aaaaaaattgcagttgatttttattctgaactatttatttagtgctgagca
gtgtgatgaagaatgtatgatggacctttttaaagatcttcctaagttgcaaactaaaca
aagagagaacttggatagtgatatcagattgcaagagcttacagatgcgttacagcaact
ttcattaggaagttcgcccggaattgatggaataactacagaattttatcattacttttg
gaaaattttgggacaagatttttatgaagtggcaaaagagtgttttgaaaatggacttct
tccaagtagctgccgaagagcagttttgtctcttttaccaaaaaaaggaaatttggcttt
cttaaagaactggagacctgtttcactgttgtgcactgattataaaattttggcaaaatg
tttag------------------------caaataggttaaaatgttatttggagataat
tattcatggtgatcagacatattgtgtacctgaaagatctattatggacaatctttttct
tttgagagatgtgattgatttgagca----------------------------------
------------------------------------------------------------
------------------------------------------------------------
------------------------------------------------------------
------------------------------------------------------------
------------------------------------------------------------
------------------------------------------------------------
------------------------------------------------------------
------------------------------------------------------------
------------------------------------------------------------
------------------------------------------------------------
------------------------------------------------------------
------------------------------------------------------------
------------------------------------------------------------
------------------------------------------------------------
------------------------------------------------------------
------------------------------------------------------------
------------------------------------------------------------
------------------------------------------------------------
------------------------------------------------------------
------------------------------------------------------------
------------------------------------------------------------
------------------------------------------------------------
------------------------------------------------------------
------------------------------------------------------------
------------------------------------------------------------
------------------------------------------------------------
------------------------------------------------------------
------------------------------------------------------------
------------------------------------------------------------
------------------------------------------------------------
------------------------------------------------------------
------------------------------------------------------------
------------------------------------------------------------
------------------------------------------------------------
------------------------------------------------------------
------------------------------------------------------------
------------------------------------------------------------
------------------------------------------------------------
------------------------------------------------------------
------------------------------------------------------------
------------------------------------------------------------
------------------------------------------------------------
------------------------------------------
>Tx1-55_DR|464545
------------------------------------------------------------
------------------------------------------------------------
------------------------------------------------------------
------------------------------------------------------------
------------------------------------------------------------
------------------------------------------------------------
------------------------------------------------------------
------------------------------------------------------------
------------------------------------------------------------
------------------------------------------------------------
------------------------------------------------------------
------------------------------------------------------------
------------------------------------------------------------
------------------------------------------------------------
------------------------------------------------------------
------------------------------------------------------------
------------------------------------------------------------
------------------------------------------------------------
------------------------------------------------------------
------------------------------------------------------------
------------------------------------------------------------
------------------------------------------------------------
------------------------------------------------------------
------------------------------------------------------------
------------------------------------------------------------
------------------------------------------------------------
------------------------------------------------------------
------------------------------------------------------------
------------------------------------------------------------
------------------------------------------------------------
------------------------------------------------------------
------------------------------------------------------------
------------------------------------------------------------
------------------------------------------------------------
------------------------------------------------------------
------------------------------------------------------------
------------------------------------------------------------
------------------------------------------------------------
------------------------------------------------------------
------------------------------------------------------------
------------------------------------------------------------
------------------------------------------------------------
------------------------------------------------------------
------------------------------------------------------------
------------------------------------------------------------
------------------------------------------------------------
------------------------------------------------------------
------------------------------------------------------------
------------------------------------------------------------
------------------------------------------------------------
----------------------attga---------------------------------
------------------------------------------------------------
------------------------------------------------------------
------------------------------------------------------------
------------------------------------------------------------
------------------------------------------------------------
-----------------atttgagtattaaaaaaa---aaattaatatggaaaattttag
cattagatcaagaaaaagcttttgatcgggttgaccatagttacctttttattgttttaa
gttgttttggtttaggtgaaaagttcatttcttggataaaactgttatatcatgatgttt
ctacgttggtgaaagtgggaggagggttgagtgcctcaa-tcctgtgagaaggggaatca
ggcaaggatgtccactctctggccagttataca--------gtattgttattgaaccact
tttaagaagaataag-aaaaaatcttaatggtttttcaatacctaattatataagttgtg
ataagatagtgttatctgcttatgctgatg--atataacagtttttatacatggagaaga
tgatgttaataatcttaaaaaaa-----aatatagagctgtatgaaaaggcttctactgc
aaaagttaattggaataaaagtgaagcatatgcagtaggtcgatggat-gaataaaagac
ttccagatctaccaggaggattaaaatggggaagggaaggtcttaaaattttaggtgtgt
ttttaggttcttcaaatttcatgga-aaaaaattgggagggactgctggagaaagtggtg
gcccgattgtctagatggaaatgcctattaccacaaatgtcttataaagggagagttttg
gtaataaataatctggtagcgtctacactatggcataggatgatggtgcttgaaccacca
caggagttggtggt-gtctatacaa-----------------------------aagaaa
ctagtagatttttttctggactggtcaacattggattcgtgctgctcaactgtatttgcc
aaattgtgaaggagggcaaggattaatagacatcaaaagtaaaattcaagctttcagact
gatttcagcccaaaaacttttgtgtaaaagcaagttgtcatggactcatactgcctgtgc
aatcttgagaacagtaaaggggctgaattatgatctacatcttttttggatacaaactga
tgagatgggtttaacagggattacattgttttataaatcagtgctacaagcatggaataa
aatcttcaagattcaaagaatatttgacatccctaaatattgggtgttggaggaacccct
ttttcataatccagtggttcatggtacactgatatcttcgaggagtgtacagaacaatat
gattaaaaggaactgtacaaagttaaaacatctgctgatcacggcggatggatggaagtc
gatagaggacataatggtttttacaggactgagatcccatcgtttagctacacgattctt
ggaggaaatacactctt------ttttgcctggacagtatagagcgattttacaagaag-
aagactcgagtgaagaagttaaaattctccctctggtggtatcttcaagttgtgaatttg
gtgggttcgagg---aagagactgaaatttctaaaacatggacggttgacggaatttcta
aagaggttttatacatcttatgtgttaagaacgttcacaatgacat--------actaaa
aggacagt---tattgaaat-----ggactaaaaagtttg----gacctaatttcccctt
aagagatcagtggaggtccctatataaatctcctcttgagaaaagaa-------------
-----tcggggacttgcagtggagacttgttcatggggcaatagctaccaacagtcatgt
gtctcatcttaatccattagtta----ggagggagtgtg-----------ctttttgtgg
taaggaagagaatgtagtacatttgtttttaagttgtacaagattggaagacctttttaa
tgttttaaaatact-----------------ggtttagaggttttggagaaaccttttct
gaatgtatttttatagggggagtaaaata---------------------tagaatgtc-
-taaaaagatcctttttactcttttaaattatgtta-------ttggcacagcaaaattg
tctatttggaaaactagaaaaaact-----aaatatcaggttctggtg-gaatagattca
gtgattatgttaaaaggttt---aatttcaacaagattgaaaattgaatttactttctat
gaattggt--aagagatctaataacatttgaagaaaa-gtggtgtctaagaagaatttta
tgtagtgtttat-gaagaacagcttgta--------------------------------
-------------------------c-ttaatttataaaaacaataataaggta------
----------gttgggtttca--------ttttttaattttg------gttttttaatcg
actca-------aagatgaatggaatatgatgtgaatgaacatttaatggattgagaatg
ttttgtta--aaaaaaagaaaaagaaaaattgtaaataataaagctgttttaaacctctc
tctctctctccctctctccctctctctctc------------
>Tx1-55_DR|464546
------------------------------------------------------------
------------------------------------------------------------
------------------------------------------------------------
------------------------------------------------------------
------------------------------------------------------------
------------------------------------------------------------
------------------------------------------------------------
------------------------------------------------------------
------------------------------------------------------------
------------------------------------------------------------
------------------------------------------------------------
------------------------------------------------------------
------------------------------------------------------------
------------------------------------------------------------
------------------------------------------------------------
------------------------------------------------------------
------------------------------------------------------------
------------------------------------------------------------
------------------------------------------------------------
------------------------------------------------------------
---------------------------------------t--------------------
------------------------------------------------------------
------------------------------------------------------------
------------------------------------------------------------
------------------------------------------------------------
------------------------------------------------------------
------------------------------------------------------------
------------------------------------------------------------
------------------------------------------------------------
------------------------------------------------------------
------------------------------------------------------------
------------------------------------------------------------
------------------------------------------------------------
------------------------------------------------------------
------------------------------------------------------------
------------------------------------------------------------
------------------------------------------------------------
------------------------------------------------------------
------------------------------------------------------------
------------------------------------------------------------
------------------------------------------------------------
------------------------------------------------------------
------------------------------------------------------------
------------------------------------------------------------
------------------------------------------------------------
------------------------------------------------------------
------------------------------------------------------------
------------------------------------------------------------
------------------------------------------------------------
------------------------------------------------------------
------------------------------------------------------------
------------------------------------------------------------
------------------------------------------------------------
------------------------------------------------------------
------------------------------------------------------------
------------------------------------------------------------
------------------------------------------------------------
------------------------------------------------------------
------------------------------------------------------------
------------------------------------------------------------
------------------------------------------------------------
------------------------------------------------------------
------------------------------------------------------------
------------------------------------------------------------
------------------------------------------------------------
---------------------------------------------------------tga
att---------------------------------------------------------
------------------------------------------------------------
------------------------------------------------------------
------------------------------------------------------------
------------------------------------------------------------
------------------------------------------------------------
------------------------------------------------------------
------------------------------------------------------------
------------------------------------------------------------
------------------------------------------------------------
------------------------------------------------------------
------------------------------------------------------------
------------------------------------------------------------
------------------------------------------------------------
------------------------------------------------------------
------------------------------------------------------------
-------------------acgtattga--------------------------------
------------------------acagcaaaactggtca--------------------
------------------------------------------------------------
------------------------------------------------------------
-------------------------ttcgaaagactggg---------------------
------------------------------------------------------------
------------------------------------------------------------
------------------------------------------------------------
------------------------------------------------------------
------------------------------aaaaataagagattggtgtgtgtggatcct
gagggaatgtttaggggttt---aattgcagcgggattaagaattgaatttgtttattat
ggattagtgagagagatttggaaacctatggagagaa-ttggtattctggggaggtgttg
tgctgtactgat-gaggatgaacttgttttaatcttccacagttagaacctgaacagaga
gagactttagattgtgacaagctttcgggagcttacagatgcagttaagcagctctcgtt
gagatgttcagctgggattgaggggttgtctgctgagttttagcatcatttttgga----
------------------------------------------------------------
------------------------------------------------------------
------------------------------------------
>Tx1-55_DR|464547
------------------------------------------------------------
------------------------------------------------------------
------------------------------------------------------------
------------------------------------------------------------
------------------------------------------------------------
------------------------------------------------------------
------------------------------------------------------------
------------------------------------------------------------
------------------------------------------------------------
------------------------------------------------------------
------------------------------------------------------------
------------------------------------------------------------
------------------------------------------------------------
------------------------------------------------------------
------------------------------------------------------------
------------------------------------------------------------
------------------------------------------------------------
------------------------------------------------------------
------------------------------------------------------------
------------------------------------------------------------
------------------------------------------------------------
------------------------------------------------------------
------------------------------------------------------------
------------------------------------------------------------
------------------------------------------------------------
------------------------------------------------------------
------------------------------------------------------------
------------------------------------------------------------
------------------------------------------------------------
------------------------------------------------------------
------------------------------------------------------------
------------------------------------------------------------
------------------------------------------------------------
------------------------------------------------------------
------------------------------------------------------------
------------------------------------------------------------
------------------------------------------------------------
------------------------------------------------------------
------------------------------------------------------------
------------------------------------------------------------
------------------------------------------------------------
------------------------------------------------------------
------------------------------------------------------------
------------------------------------------------------------
------------------------------------------------------------
------------------------------------------------------------
------------------------------------------------------------
------------------------------------------------------------
------------------------------------------------------------
------------------------------------------------------------
------------------------------------------------------------
------------------------------------------------------------
------------------------------------------------------------
------------------------------------------------------------
------------------------------------------------------------
---------------------------------------------------tctctctct
ct----------------------------------------------------------
------------------------------------------------------------
------------------------------------------------------------
------------------------------------------------------------
------------------------------------------------------------
------------------------------------------------------------
------------------------------------------------------------
------------------------------------------------------------
------------------------------------------------------------
------------------------------------------------------------
------------------------------------------------------------
------------------------------------------------------------
------------------------------------------------------------
------------------------------------------------------------
---------ctctctct-------------------------------------------
------------------------------------------------------------
------------------------------------------------------------
------------------------------------------------------------
------------------------------------------------------------
------------------------------------------------------------
------------------------------------------------------------
------------------------------------------------------------
------------------------------------------------------------
------------------------------------------------------------
------------------------ctctctctct--------------------------
------------------------------------------------------------
------------------------------------------------------------
------------------------------------------------------------
------------------------------------------------------------
------------------------------------------------------------
-----------ctccaatagtta----ggagggagtgtg-----------ctttttgtgg
taaggaagagaatgtagaacttttgtttttaagttgtacaagattggaagacctttttaa
tg-tttaaaagact-----------------ggtttagaggttttggtgaaaccttttct
gaatgtatttttatagggggagtaatata---------------------tagaatgtc-
-taaaaagatcctttt-actcttttaaattatgtta-------ttggcacagcaaaattg
tctatttggaaaactagaaaaaaca-----aaatatcaggtgctggtg-gaatagatcca
gtgataatg-taaaaggttt---aattgcaaatagattgaaaattgaatttactttctat
aaattggt--aagagatctaacaacatttgaagacaa-gtggtgtctaggaagcatttta
tgtagtgtttat-gaagaacagcttgta--------------------------------
-------------------------c-ttaatttataaaaacaataataaggta------
----------gttgggtttca--------ttttttaattttg------gttttataatcg
actca-------aagatgaatgaaatatgatgtgaatgaacatttaatggattgagaatg
ttttgtta------------aaaaaacaattgtatataataaagctgtttaaacctctct
ttcctctctctctctctctctctctctctctctctctctctc
>Tx1-55_DR|627237
-------ctctctctctctctctctctctctcgagatgtaggagagtggtgaaggtt---
----------tggtggggaagagtgatttctactatctactaaaa-aactatc-tttttt
ctttattttcttatctgtatctttttttttttctttgatgtaagcgtcttattt------
------------------------------------tttggatttattgattcaagttat
ttggtgagtgagagaatggcgtcgctcgtggatgagcgaacgccatctctttcacttcgc
catggtgtcaagt----gtatgacagagcaaggagttaaggtggaagacgtgct------
---------------------------aatagctgtgggagaacaaatcggctgtgaaa-
atatagtttcggcgtctaggatgaacaaagcagttgttgtttttcttaaggaagaacttt
ttgtctcgcagcttattgagagtggtgtaacaattagtgggagtttttgtcccgtactac
cactagttgcgttaacgtctaaggtaattatctcgaatgtgccgccgttcatccccgatg
aagccattgagcgagagctcgttaggttcggaaaaatagcgagtccgattaaagttatat
cgctagga---tgtaaaagtccaga-----gctgaagcatgtgatgtcgtttcgacgaca
agtcttcatgtttctaaatgaaccaacgttggac-----atatcttttcgggtaatgaat
gaaggtaagtcgtttatgatttatgcttctactgctggattgaagtgttatgaatgcgga
gattttggtcatagacag-tatttttgtccccataaagtgcaaggaaatacaaa------
----------------------tgatgacaatggtgatgtaaatgggttggagggagaga
agaatcaagtgaaac--aaacagaaacggaaacgacaattgagaatgacgttgttgggaa
acagcagaatgaagggaatgtgattcagagaaatgtaatgaatgatgaaaatcaggcaac
agtggtacaagaggttgtagatgaaaatgatttgagttctgaaactgtgactgcgagtgc
tagtggtttagtgaagcttaatgagaaaatggaaggacctgtag-aaggcctattagaag
atgaacataaacaggatatgatggatgatgacgacactttctctcagacttcagattttt
ccgaaatgggttctc-------aaatggaagacagtaatttttattctctacaagagata
aatgaatttttggatgatactttcggaagaacagttgaagttgaagattttttcccagat
actgataaatttgtgaaaacggttcttagactacggcgtactgttggattggatgaatta
agtgataaaaagagatttagactggggaaatatttgacaagaataaggaagcgtaaaagc
tcgttttcaagaaaataggtaaatgagtctgaaacactgggtgttctttctttcctattt
ttttctgatccttgtctctttctcttctattattatggggcttatgaaaataggttcttt
taatataaatggagcgagagatcagactaaaagggctatattatcagaatttttaaaaat
aaataaaattgatattattatgttacaagaaatccattctgataaggcaaatgagataga
ttggggtttgtggtgggaagggaagtacgtactcagtcatggttcaaatttaagtgctgg
tgtcggggttcttttttcaaaatttttgaatgttgacatttttaaaactgaagaagtggt
agctggaagggtattatttgttcacgcacaagttgaaggaatggaatttttattcattaa
tgtttattcaccaaatgttggttctgaaagaattgaattattcttaaatataaagagtca
gatttcaaaatatgataataatgtttgtataattatggctggcgattggaactgtactga
agattttaaagttgatagaaacggtgaagaacctcattttcagtcaggttatgtactttc
taaagtgataaaagagcacaatttaattgacgtttggagaatcagaaataaaggtataaa
gcaatatacatgggttaaagtaaataatactcaaattaagggggccagattagatagatt
ttatatatgtaagtcttttaatagtagagtggtaaatgctgctattgtccctagtggttt
ctcagaccaccatatggtaactatagatataaataagaaaataacagctagaacacaata
ttattggcattttaataaaaaattattatataataagttattctgtgagagttttgaaca
tctttgggaaaaatggagattagagaaaaataattatgaaactaaatgccagtggtggga
agttggaaaggcgcatataaaagtattttgtcagagttatgaatctcaaatttcttttaa
agttagagatgcggtaaaaaaattgcaatgtgaaattggtgaaatagaaaaaatgatgtt
agacaatgaagaaggaactgataaaagtgaaaaaatccataagaagaagctagagttgaa
acaaattttacaagaacaagtcaaaaatgcattaataagatcacgtttttgcacggttaa
ggatatggatgcgcctagttccta-----tttttttaaactagaaagaaaggtagttcaa
cataatcctatgcttcatttaagttatccaaatgg-aaaaattacggacaatccaaatga
aatg-----aaaaaaattgcagttgatttttattctgaac----tatttagtgctgagca
gtgtgatgaagaatgtatgatggatctttttaaagatcttcctaagttgcaaactaaaca
aagagagaacttggatagtgatatcagtttgcaagagcttacagatgcgttacagcaact
ttcattaggacgttcgcccggaattgatggaataactacagaattttatcatcacttttg
gaacattttgggacaagatttttatgaagtggcaaaagagtgttttgaaaatggacttct
tccaagtagctgccgaagagcagttttgtctcttttaccaaaaaaaggagatttggcttt
cttaaagaactggagacctgtttcactgttgtgcactgattataaaattttggcaaagtg
tttag------------------------caaataggttaaaatgttatttggagacaat
tattcatggtgatcagacatattgtgtacctgaaagatctattatggacaatctttttct
tttgagagatgtgattgatttgagtattaaaaaaa---atattaatatgg-ggattttag
cattagatcaagaaaaagcttttgatcgggttgaccatagttacctttttagtgttttaa
gttgttttggttttggtgaaaagttcatttcttggataaaactgttatatcatgatgttt
ctacgttagtgaaagtgggaggagggttgagtgcctcaattcctgtgagaaggggaatca
ggcaaggatgtccactctctggccagttataca--------gtattgttattgaaccact
tttaagaagaataag-gaaaaatcttaatggtttttcaatacctaattatataaattgtg
ataagatagtgttatctgcttatgctgatg--atataacagtttttatacatggagaaga
tgatgttaataatcttaaaaa-a-----aatatagagttgtatgaaaaggcttctactgc
aaaagtaaattggaataaaagtgaagcatatgcagtaggtcgatggat-gaataaaagac
ttccagatctaccaggaggattaaaatggggaaaggaaggtcttaaaattttaggtgtgt
ttttaggttcttcaaatttcatgga-aaaaaattgggagggactgctggagaaagtggtg
gcccgattgtctagatggaaatggctattaccacaaatgtcttataaagggagagttttg
gtaataaataatctggtagcatctacactatggcataggatgatggtgcttgaaccacca
caggagttggtggt-gtctatacaa-----------------------------aagaaa
ctagtaga-ttttttctggactggtcaacattggattcgtgctgcacaactgtatttgcc
aaattgtgaaggagggcaaggattaatagacatcaaaagtaaaattcaagctttcagact
gatttcagcccaaaaacttttgtgtaaaagcaagttgtcatggactcatactgcctgtgc
aatcttgagaacagtaaaggggctgaattatgatctacatcttttttggatacaaactga
tgagatggatttaacagggattacatcgttttataaatcagtgctacaagcatggaataa
aaccttcaagattcaaagaatatttgacatccctaaatattgggtgttggaggaacccct
ttttcataatccagtggttcatggtacattgatatcttcgaggagtgtacagaacaatat
gattaaaaggaactgtacaaagttaaaacat---ctggtcacggaggatggatggaagtc
gatagaggacataatggtttttacaggactgagatcccatcgtttagctgcacgattctt
ggaagaaatacactcct------ttttgcctggacagtatagagcgattttacaagaag-
aagactcgagtgaagaagttaaaattctccctctggtggtatcttcaagttgtgaatttg
gtgggttcgagg---aagagactggaatttctaaaacatggacggttgacggaatgtcta
aagaggttttatacatcttatgcgttaagaatgttcacaatgatat--------actaaa
aggacaat---tattgaaat-----ggactaaaaagtttg----gacctaatttcccctt
aagagatcagtggaggtccctatataaatctcctcttgagaaaagaa-------------
-----tcggggacttgcagtggagacttgttcatggggcgatagctaccaacagtcatgt
gtctcatcttaatccaatagtta----ggagggagtgtg-----------ctttttgtgg
taaggaagagaatgtagaacatttgtttttaagttgtacacgattggaagacctttttaa
tgttttaaaagagt-----------------ggtttagaggttttggtgagaccttttct
gaatgtatttttatagggggagtaaaata---------------------tagaatgtc-
-taaaaagatccttttcactcttttaaattatgtta-------ttggcacagcaaaattg
tctatttggaaaactagaaaaaaca-----aaatatcaggtgctggtg-gaatagatcca
gtgattatgttaaaaggttt---aatttcaaatagattgaaaattgaatttactttctat
gaattggt--aagagatctaataacatttgaagaaaa-gtggtgtctaggaagcatttta
tgtagtgtttat-gaagaacagcttgta--------------------------------
-------------------------c-ttaatttataaaaacaataataaggta------
----------gttgggtttca---tttttttctttaattttg------gttttttaatcg
actca-------aagatgaatggaatatgatgtgaatgaacatttaatggattgagaatg
ttttgtta-----aaaagaaaaagaaaaactgtatataataaagctgttttaaacctctc
tctctctct---------------------------------
>Tx1-55_DR|1052203
tctctctctctctctctctctctctctctcgcgagatgtaggagagtggtgaaggtt---
----------tggtggggaagagtgatttctactatctactaaaa-aactatc-tttttt
ctttaatttcttatctgtatctttttttctttctttgatgtaagcgtcttattt------
------------------------------------tttggatttattgattcaagttat
ttggtgagtgagagaatggcgtcgctcgtggatgagcgaacgccatctctttcacttcgc
catggtgtcaagt----gtatgacagagcaaggagttaaggtggaagacgtgct------
---------------------------aatagctgtgggagaacaaatcggctgtgaaa-
atatagtttcggcgtctaggatgaacaaagcagttgttgtttttcttaaggaagaacttt
ttgtctcgcagcttattgagagtggtgtaacaattagtgggagtttttgtcccgtactac
cactagttgcgttaacgtctaaggtaattatctcgaatgtgccgtcgttcatccccgatg
aagccattgagcgagagctcgttaggttcggaaaaatagcgagtccgattaaagttatat
cgctagga---tgtaaaagtccaga-----gctgaagcatgtgatgtcgtttcgacgaca
agtcttcatgtttctaaatgaaccaacgttggac-----atatcttttcgggtaatgaat
gaaggtaagtcgtttatgatttatgcttctactgctggattgaagtgttatgaatgcgga
gattttggtcatagacag-tatttttgtccccataaagtgcaaggaaatacaaa------
----------------------tgatgacaatggtgatgtaaatgagttggagggagtga
agaatcaagtgaaac--aaacagaaacggaaacgacaattgagaatgacgttgttgggaa
acagcagaatgaagggaatgtgattcagagaaatgtaatgaatgatgaaaatcaggcaac
agtggtacaagaggttgtagatgaaaatgatttgagttctgaaactgtgactgcgagtgc
tagtggtttagtgaagcttaatgagaaaatggaaggacctgtag-aaggcctattagaag
atgaacataaacaggatatgatggatgatgacgacactttctctcagacttcagattttt
ccgaaatgggttctc-------aaatggaagacagtaatttttattctctaaaagagata
aatgaatttttggatgatactttcggaagaacagttgaagttgaagattttttcccagat
actgataaatttgtgaaaacggttcttagactacggcgtactgttggattggatgaatta
agtgataaaaagagatttagactggggaaatatttgacaagaataaggaagcgtaaaagc
tcgttttcaagaaaataggtaaatgagtctgaaacactgggtgttctttctttcctattt
ttttctgatccttgtctctttctcttctattattatggggcttatgaaaataggttcttt
taatataaatggagcgagagatcagactaaaagggctatattatcagaatttttaaaaat
aaataaaattgatattattatgttacaagaaatccattctgataaggcaaatgagataga
ttggggtttgtggtgggaagggaagtacgtactcagtcatggttcaaatttaagtgctgg
tgttggggttcttttttcaaaatttttgaatgttgacatttttaaaactgaagaagtggt
agctggaagggtattatttgttcacgcacaagttgaaggaatggaatttttattcattaa
tgtttattcaccaaatgttggttctgaaagaattgaattattcttaaatataaagagtca
gatttcaaaatatgataataatgtttgtataattatggctggcgattggaactgtactga
agattttaaagttgatagaaacggtgaagaacctcattttcagtcaggttatgtactttc
taaagtgataaaagagcacaatttaattgacgtttggagaatcagaaataaaggtataaa
gcaatatacatgggttaaagtaaataatactcaaattaagggggccagattagatagatt
ttatatatgtaagtcttttaatagtagagtggtaaatgctgctattgtccctagtggttt
ctcagaccaccatatggtaactatagatataaataagaaaataacagctagaacacaata
ttattggcattttaataaaaaattattatataataagttattctgtgagagttttgaaca
tctttgggaaaaatggagattagagaaaaataattatgaaactaaatgccagtggtggga
agttggaaaggcgcatataaaagtattttgtcagagttatgaatctcaaatttcttttaa
agttagagatgcggtaaaaaaattgcaatgtgaaattggtgaaatagaaaaaatgatgtt
agacaatgaagaaggaactgataaaagtgaaaaaatccataagaagaagctagagttgaa
acaaattttacaagaacaagtcaaaaatgctttaataagatcacgtttttgcacggttaa
ggatatggatgcgcctagttccta-----tttttttaaactagaaagaaaggtagttcaa
cataatcctatgcttcatttaagttatccaaatgg-aaaaattacggacaatccaaatga
aatg-----aaaaaaattgcagttgatttttattctgaac----tatttagtgctgagca
gtgtgatgaagaatgtatgatggatctttttaaagatcttcctaagttgcaaactaaaca
aagagagaacttggatagtgatatcagtttgcaagagcttacagatgcgttacagcaact
ttcattaggacgttcgcccggaattgatggaataactacagaattttatcatcacttttg
gaacattttgggacaagatttttatgaagtggcaaaagagtgttttgaaaatggacttct
tccaagtagctgccgaagagcagttttgtctcttttaccaaaaaaaggagatttggcttt
cttaaagaactggagacctgtttcactgttgtgcactgattataaaattttggcaaagtg
tttagcaaataggttaaaatgttattttgcaaataggttaaaatgttatttggagacaat
tattcatggtgatcagacatattgtgtacctgaaagatctattatggacaatctttttct
tttgagagatgtgattgatttgagtattaaaaaaa---atattaatatgg-ggattttag
cattagatcaagaaaaagcttttgatcgggttgaccatagttacctttttagtgttttaa
gttgttttggttttggtgaaaagttcatttcttggataaaactgttatatcatgatgttt
ctacgttagtgaaagtgggaggagggttgagtgcctcaattcctgtgagaaggggaatca
ggcaaggatgtccactctctggccagttataca--------gtattgttattgaaccact
tttaagaagaataag-gaaaaatcttaatggtttttcaatacctaattatataaattgtg
ataagatagtgttatctgcttatgctgatg--atataacagtttttatacatggagaaga
tgatgttaataatcttaaaaa-a-----aatatagagttgtatgaaaaggcttctactgc
aaaagtaaattggaataaaagtgaagcatatgcagtaggtcgatggat-gaataaaagac
ttccagatctaccaggaggattaaaatggggaaaggaaggtcttaaaattttaggtgtgt
ttttaggttcttcaaattttatgga-aaaaaattgggagggactgctggagaaagtggtg
gcccgattgtctagatggaagtggctattaccacaaatgtcttataaagggagagttttg
gtaataaataatctggtagcatctacactatggcataggatgatggtgcttgaaccacca
caggagttggtggt-gtctatacaa-----------------------------aagaaa
ctagtaga-ttttttctggactggtcaacattggattcgtgctgcacaactgtatttgcc
aaattgtgaaggagggcaaggattaatagacatcaaaagtaaaattcaagctttcagact
gatttcagcccaaaaacttttgtgtaaaagcaagttgtcatggactcatactgcctgtgc
aatcttgagaacagtaaaggggctgaattatgatctacatcttttttggatacaaactga
tgagatggatttaacagggattacatcattttataaatcagtgctacaagcatggaataa
aaccttcaagattcaaagaatatttgacatccctaaatattgggtgttggaggaacccct
ttttcataatccagtggttcatggtacattgatatcttcgaggagtgtacagaacaatat
gattaaaaggaactgtacaaagttaaaacat---ctggtcacggaggatggatggaagtc
gatagaggacataatagtttttacaggactgagatcccatcgtttagctgcacgattctt
ggaggaaatacactcct------ttttgcctggacagtatagagcgattttacaagaag-
aagactcgagtgaagaagttaaaattctccctctggtggtatcttcaagttgtgaatttg
gtgggttcgagg---aagagactggaatttctaaaacatggacggttgacggaatgtcta
aagaggttttatacatcttatgcgttaagaatgttcacaatgatat--------actaaa
aggacaat---tattgaaat-----ggactaaaaagtttg----gacctaatttcccctt
aagagatcagtggaggtccctatataaatctcctcttgagaaaagaa-------------
-----tcggggacttgcagtggagacttgttcatggggcgatagctaccaacagtcatgt
gtctcatcttaatccaatagtta----ggagggagtgtg-----------ctttttgtgg
taaggaagagaatgtagaacatttgtttttaagttgtacacgattggaagacctttttaa
tgttttaaaagagt-----------------ggtttagaggttttggtgagaccttttct
gaatgtatttttatagggggagtaaaata---------------------tagaatgtc-
-taaaaagatccttttcactcttttaaattatgtta-------ttggcacagcaaaattg
tctatttggaaaactagaaaaaaca-----aaatatcaggtgttggtg-gaatagatcca
gtgattatgttaaaaagttt---aatttcaaatagattgaaaattgaatttactttctat
gaattggt--aagagatctaataacatttgaagaaaa-gtggtgtctaggaagcatttta
tgtagtgtttat-gaagaacagcttgta--------------------------------
-------------------------c-ttaatttataaaaacaataataaggta------
----------gttgggtttca----ttttttctttaattttg------gttttttaatcg
actca-------aagatgaatggaatatgatgtgaatgaacatttaatggattgagaatg
ttttgtta-----aaaagaaaaagaaaaactgtatataataaagctgttttaaacctctc
tctctctctctctctctctctctctctctctctctctctct-
>Tx1-55_DR|1127337
------------------------------------------------------------
------------------------------------------------------------
------------------------------------------------------------
------------------------------------------------------------
------------------------------------------------------------
------------------------------------------------------------
------------------------------------------------------------
------------------------------------------------------------
------------------------------------------------------------
------------------------------------------------------------
------------------------------------------------------------
------------------------------------------------------------
------------------------------------------------------------
------------------------------------------------------------
------------------------------------------------------------
------------------------------------------------------------
------------------------------------------------------------
------------------------------------------------------------
------------------------------------------------------------
------------------------------------------------------------
------------------------------------------------------------
------------------------------------------------------------
------------------------------------------------------------
------------------------------------------------------------
------------------------------------------------------------
------------------------------------------------------------
------------------------------------------------------------
------------------------------------------------------------
------------------------------------------------------------
------------------------------------------------------------
------------------------------------------------------------
------------------------------------------------------------
------------------------------------------------------------
------------------------------------------------------------
------------------------------------------------------------
------------------------------------------------------------
------------------------------------------------------------
------------------------------------------------------------
------------------------------------------------------------
------------------------------------------------------------
------------------------------------------------------------
------------------------------------------------------------
------------------------------------------------------------
------------------------------------------------------------
------------------------------------------------------------
------------------------------------------------------------
------------------------------------------------------------
------------------------------------------------------------
------------------------------------------------------------
------------------------------------------------------------
------------------------------------------------------------
------------------------------------------------------------
------------------------------------------------------------
------------------------------------------------------------
------------------------------------------------------------
------------------------------------------------------------
------------------------------------------------------------
------------------------------------------------------------
------------------------------------------------------------
------------------------------------------------------------
------------------------------------------------------------
------------------------------------------------------------
------------------------------------------------------------
------------------------------------------------------------
------------------------------------------------------------
------------------------------------------------------------
------------------------------------------------------------
------------------------------------------------------------
------------------------------------------------------------
------------------------------------------------------------
------------------------------------------------------------
------------------------------------------------------------
------------------------------------------------------------
------------------------------------------------------------
------------------------------------------------------------
------------------------------------------------------------
------------------------------------------------------------
------------------------------------------------------------
------------------------------------------------------------
------------------------------------------------------------
------------------------------------------------------------
------------------------------------------------------------
------------------------------------------------------------
------------------------------------------------------------
------------------------------------------------------------
------------------------------------------------------------
------------------------------------------------------------
------------------------------------------------------------
------------------------------------------------------------
------------------------------------------------------------
------------------------------------------------------------
------------------------------------------------------------
------------aaatgatt---aatcacaaacattttgaaaattgaattttctttttag
gattt--t--ttttcttctaaaaattactttttagaa--gaatgtgttgcagggattttg
tgttgtattcat-gaagaacagcttgt---------------------------------
------------------------------------------------------------
-------------------------------------------------tctt-------
------------------------------------------------------------
------------------------------------------------------------
------------------------------------------
>Tx1-55_DR|1127338
------------------------------------------------------------
------------------------------------------------------------
------------------------------------------------------------
------------------------------------------------------------
------------------------------------------------------------
------------------------------------------------------------
------------------------------------------------------------
------------------------------------------------------------
------------------------------------------------------------
------------------------------------------------------------
------------------------------------------------------------
------------------------------------------------------------
------------------------------------------------------------
------------------------------------------------------------
------------------------------------------------------------
------------------------------------------------------------
------------------------------------------------------------
------------------------------------------------------------
------------------------------------------------------------
------------------------------------------------------------
------------------------------------------------------------
------------------------------------------------------------
------------------------------------------------------------
------------------------------------------------------------
------------------------------------------------------------
------------------------------------------------------------
------------------------------------------------------------
------------------------------------------------------------
------------------------------------------------------------
------------------------------------------------------------
------------------------------------------------------------
------------------------------------------------------------
------------------------------------------------------------
------------------------------------------------------------
------------------------------------------------------------
------------------------------------------------------------
------------------------------------------------------------
------------------------------------------------------------
------------------------------------------------------------
------------------------------------------------------------
------------------------------------------------------------
------------------------------------------------------------
------------------------------------------------------------
------------------------------------------------------------
------------------------------------------------------------
------------------------------------------------------------
------------------------------------------------------------
------------------------------------------------------------
------------------------------------------------------------
------------------------------------------------------------
------------------------------------------------------------
------------------------------------------------------------
------------------------------------------------------------
------------------------------------------------------------
------------------------------------------------------------
------------------------------------------------------ctctct
ct----------------------------------------------------------
------------------------------------------------------------
------------------------------------------------------------
------------------------------------------------------------
------------------------------------------------------------
------------------------------------------------------------
------------------------------------------------------------
------------------------------------------------------------
------------------------------------------------------------
------------------------------------------------------------
------------------------------------------------------------
------------------------------------------------------------
------------------------------------------------------------
------------------------------------------------------------
---------ctctctct-------------------------------------------
------------------------------------------------------------
------------------------------------------------------------
------------------------------------------------------------
------------------------------------------------------------
------------------------------------------------------------
------------------------------------------------------------
------------------------------------------------------------
------------------------------------------------------------
------------------------------------------------------------
------------------------ctctctctca--------------------------
------------------------------------------------------------
------------------------------------------------------------
------------------------------------------------------------
------------------------------------------------------------
------------------------------------------------------------
------------------------------------------------------------
------------------------------------------------------------
------------------------------------------------------------
------------------------------------------------------------
------------------------------------------------------------
------------------------------------------------------------
-----------------------aattgcaggaaaatggtaaat----------------
--------------------------------gaaagagtgatatattaaa---------
---------------------gcttgt---------------------------------
------------------------------------------------------------
----------------------t--------------------------tgttacaattt
catct-------------------------------------------------------
------------------------------------------------------------
---ctctctctctttctct-----------------------
>Tx1-55_DR|1563506
------------------------------------------------------------
------------------------------------------------------------
------------------------------------------------------------
------------------------------------------------------------
------------------------------------------------------------
------------------------------------------------------------
------------------------------------------------------------
---------------------------------------------acaaagaaggagatt
gtacacttcaattactt-------------------------------------------
------------------------------------------------------------
------------------------------------------------------------
-----------ttcaagaacttaca-----------------------------------
------------------------------------------------------------
------------------------------------------------------------
-------------------------------------------gaagctataaatc----
------------------------------------------------------------
------------------------------------------------------------
------------------------------------------------------------
------------------------------------------------------------
------------------------------------------------------------
-----------------------------agcaacatatt--------------------
------------------------------------------------------------
------------------------------------------------------------
------------------------------------------------------------
------------------------------------------------------------
------------------------------------------------------------
------------------------------------------------------------
------------------------------------------------------------
------------------------------------------------------------
------------------------------------------------------------
------------------------------------------------------------
------------------------------------------------------------
------------------------------------------------------------
------------------------------------------------------------
------------------------------------------------------------
------------------------------------------------------------
------------------------------------------------------------
------------------------------------------------------------
------------------------------------------------------------
------------------------------------------------------------
------------------------------------------------------------
------------------------------------------------------------
------------------------------------------------------------
------------------------------------------------------------
------------------------------------------------------------
------------------------------------------------------------
------------------------------------------------------------
------------------------------------------------------------
------------------------------------------------------------
------------------------------------------------------------
-------ggacgtagtctggaatttgattgtttgccttttgattttcataattatttttg
ggatttaataggacatgatttttaattagtgttgttaaattgtattacaagcaaagcact
tcctgtaagctgttgtcaagctgttttgtctttgcttccaaaaaaaggggacttgggatt
ccttataagttggaggttggtccctttgttatgttctgattataaaatattctcaaaatg
ttaa------------------------------------aatcattatttagattcatt
aatccatagttatcagacctactgcatacctgacaaatctataatggacaatcctattgc
ac-gagagatgtaattggtcttaatcagtctaatc---atgtcagcattg-aaattctgt
tattgggtcagga-aaatcatttgacaaagttgatga-----------------------
------------------------------------------------------------
------------------------------------------------------------
------------------------------------------------------------
----------------atacgttttttatgttttttttatatccttt-------------
--------------------------------atttaac---------------------
------------------------------------------------------------
------------------------------------------------------------
---------------------------------------------------------tgt
ttt---------------------------------------------------------
------------------------------------------------------------
ataacaaat---------------------------------------------------
------------------------------------------------------------
---------tttcttttaca----------------------------------------
------------------------------------------------------------
-----------------------gttaaagcaagt-------------------------
------------------------------------------------------------
---------------------------------------ggtggaataagcat-------
------------------------------------------------------------
------------------------------------------------------------
------------------------------------------------------------
-----------tgatgatgatttaaccattgaga-----------------aaggttctt
aaaggagttgtaattcc-----------------taatataaattatcatt---------
------------------ttaaatttctatcacc--------------------------
------------------------------------------------------------
-------------------atatgctgatgacattactggttttatcac----aagtcaa
aactatataaatgttttaatctaaacaattgaaatgtatgaaaaagccttattgtaaggt
ggga--------------------------------------agaaacagggttttctat
ccatcttggtgggttacagtggagac--------aggacggt------------------
-------------------------ttgaaagtattatg-----------tgtcttttgg
ggaaataataattttcaaa---------agaaaatttgctggagaaggtgtcttctaaat
tgtcaaaatggattt-----------------------------------ggctattacc
acaattgt-cctatagagggagca------------------------ttctggtcatta
acaacatggctgcattaatgctttggcataggactttt----------------------
------------------agagccacctaaaga---------------------------
-----------------------atttgctgttagaatataaatgacatttgttaatttc
tgttgagt--ggatagcactgaatccctgtagcaaaa-----------------------
---------------------ctttatt--------------------------------
-------------------------tgccagttcatgaaggtagtcaagg----------
------------------------------------------------------------
------------------------------------------------------------
------------------------------------------------------------
------------------------------------------
>Tx1-55_DR|1676032
-------ctctctctctctctctctctctcgcgagatgtaggagagtggtgaaggtt---
----------tggtggggaagagtgatttctactatctactaaaa-aactatc-tttttt
ctttattttcttatctgtatctttttttctttctttgatgtaagcgtcttattt------
------------------------------------tttggatttattgattcaagttat
ttggtgagtgagagaatggcgtcgctcgtggatgagcgaacgccatctctttcacttcgc
catggtgtcaagt----gtatgacagagcaaggagttaaggtggaagacgtgct------
---------------------------aatagctgtgggagaacaaatcggctgtgaaa-
atatagtttcggcgtctaggatgaacaaagcagttgttgtttttcttaaggaagaacttt
ttgtctcgcagcttattgagagtggtgtaacaattagtgggagtttttgtcccgtactac
cactagttgcgttaacgtctaaggtaattatctcgaatgtgccgccgttcatccccgatg
aagccattgagcgagagctcgttaggttcggaaaaatagcgagtccgattaaagttatat
cgctagga---tgtaaaagtccaga-----gctgaagcatgtgatgtcgtttcgacgaca
agtcttcatgtttctaaatgaaccaacgttggac-----atatcttttcgggtaatgaat
gaaggtaagtcgtttatgatttatgcttctactgctggattgaagtgttatgaatgcgga
gattttggtcatagacag-tatttttgtccccataaagtgcaaggaaatacaaa------
----------------------tgatgacaatggtgatgtaaatgggttggagggagaga
agaatcaagtgaaac--aaacagaaacggaaacgacaattgagaatgacgttgttgggaa
acagcagaatgaagggaatgtgattcagagaaatgtaatgaatgatgaaaatcaggcaac
agtggtacaagaggttgtagatgaaaatgatttgagttctgaaactgtgactgcgagtgc
tagtggtttagtgaagcttaatgagaaaatggaaggacctgtag-aaggcctattagaag
atgaacataaacaggatatgatggatgatgacgacactttctctcagacttcagattttt
ccgaaatgggttctc-------aaatggaagacagtaatttttattctctacaagagata
aatgaatttttggatgatactttcggaagaacagttgaagttgaagattttttcccagat
actgataaatttgtgaaaacggttcttagactacggcgtactgttggattggatgaatta
agtgataaaaagagatttagactggggaaatatttgacaagaataaggaagcgtaaaagc
tcgttttcaagaaaataggtaaatgagtctgaaacactgggtgttctttctttcctattt
ttttctgatccttgtctctttctcttctattattatggggcttatgaaaataggttcttt
taatataaatggagcgagagatcagactaaaagggctatattatcagaatttttaaaaat
aaataaaattgatattattatgttacaagaaatccattctgataaggcaaatgagataga
ttggggtttgtggtgggaagggaagtacgtactcagtcatggttcaaatttaagtgctgg
tgtcggggttcttttttcaaaatttttgaatgttgacatttttaaaactgaagaagtggt
agctggaagggtattatttgttcacgcacaagttgaaggaatggaatttttattcattaa
tgtttattcaccaaatgttggttctgaaagaattgaattattcataaatataaagagtca
gatttcaaaatatgataataatgtttgtataattatggctggcgattggaactgtactga
agattttaaagttgatagaaacggtgaagaacctcattttcagtcaggttatgtactttc
taaagtgataaaagagcacaatttaattgacgtttggagaatcagaaataaagatataaa
gcaatatacatgggttaaagtaaataatactcaaattaagggggccagattagatagatt
ttatatatgtaagtcttttaatagtagagtggtaaatgctgctattgtccctagtggttt
ctcagaccaccatatggtaactatagatataaataagaaaataacagctagaacacaata
ttattggcattttaataaaaaattattatataataagttattctgtgagagttctgaaca
tctttgggaaaaatggagattagagaaaaataattatgaaactaaatgccagtggtggga
agttggaaaggcgcatataaaagtattttgtcagagttatgaatctcaaatttcttttaa
agttagagatgcggtaaaaaaattgcaatgtgaaattggtgaaatagaaaaaatgatgtt
agacaatgaagaaggaactgataaaagtgaaaaaatccataagaagaagctagagttgaa
acaaattttacaagaacaagtcaaaaatgctttaataagatcacgtttttgcacggttaa
ggatatggatgcgcctagttccta-----tttttttaaactagaaagaaaggtagttcaa
cataatcctatgcttcatttaagttatccaaatgg-aaaaattacggacaatccaaatga
aatg-----aaaaaaattgcagttgatttttattctgaac----tatttagtgctgagca
gtgtgatgaagaatgtatgatggatctttttaaagatcttcctaagttgcaaactaaaca
aagagagaacttggatagtgatatcagtttgcaagagcttacagatgcgttacagcaact
ttcattaggacgttcgcccggaattgatggaataactacagaattttatcatcacttttg
gaacattttgggacaagatttttatgaagtggcaaaagagtgttttgaaaatggacttct
tccaagtagctgccgaagagcagttttgtctcttttaccaaaaacaggagatttggcttt
cttaaagaactggagacctgtttcactgttgtgcactgattataaaattttggcaaagtg
tttag------------------------caaataggttaaaatgttatttggagacaat
tattcatggtgatcagacatattgtgtacctgaaagatctattatggacaatctttttct
tttgagagatgtgattgatttgagtattaaaaaaa---atattaatatgg-ggattttag
cattagatcaagaaaaagcttttgatcgggttgaccatagttaccttttaagtgttttaa
gttgttttggttttggtgaaaagttcatttcttggataaaactgttatatcatgatgttt
ctacgttagtgaaagtgggaggagggttgagtgcctcaattcctgtgagaaggggaatca
ggcaaggatgtccactctctggccagttataca--------gtattgttattgaaccact
tttaagaagaataag-gaaaaatcttaatggttttttaatacctaattatataaattgtg
ataagatagtgttatctgcttatgctgatg--atataacagtttttatacatggagaaga
tgatgttaataatcttaaaaa-a-----aatatagagttgtatgaaaaggcttctactgc
aaaagtaaattggaataaaagtgaagcatatgcagtaggtcgatggat-gaataaaagac
ttccagatctaccaggaggattaaaatggggaaaggaaggtcttaaaattttaggtgtgt
ttttaggttcttcaaatttcatgga-aaaaaattgggagggactgctggagaaagtggtg
gcccgattgtctagatggaaatggctattaccacaaatgtcttataaagggagagttttg
gtaatagataatctggtagcatctacactatggcataggatgatggtgcttgaaccacca
caggagttggtggt-gtctatacaa-----------------------------aagaaa
ctagtaga-ttttttctggactggtcaacattggattcgtgctgcacaactgtatttgcc
aaattgtgaaggagggcaaggattaatagacatcaaaagtaaaattcaagctttcagact
gatttcaaaccaaaaacttttgtgtaaaagcaagttgtcatggactcatactgcctgtgc
aatcttgagaacagtaaaggggctgaattatgatctacatcttttttggatacaaactga
tgagatggatttaacagggattacatcgttttataaatcagtgctacaagcatggaataa
aaccttcaagattcaaagaatatttgacatccctaaatattgggtgttggaggaacccct
ttttcataatccagtggttcatggtacattgatatcttcgaggagtgtacagaacaatat
gattaaaaggaactgtacaaagttaaaacat---ctggtcacggaggatggatggaagtc
gatagaggacataatggtttttacaggactgagatcccatcgtttagctgcacgattctt
ggaagaaatacactcct------ttttgcctggacagtatagagcgattttacaagaag-
aagactcgagtgaagaagttaaaattctccctctggtggtatcttcaagttgtgaatttg
gtgggttcgagg---aagagactggaatttctaaaacatggacggttgacggaatgtcta
aagaggttttatacatcttatgcgttaagaatgttcacaatgatat--------actaaa
aggacaat---tattgaaat-----ggactaaaaagtttg----gacctaatttcccctt
aagagatcagtggaggtccctatataaatctcctcttgagaaaagaa-------------
-----tcggggacttgcagtggagacttgttcatggggcgatagctaccaacagtcatgt
gtctcatcttaatccaatagtta----ggagggagtgtg-----------ctttttgtgg
taaggaagagaatgtagaacatttgtttttaagttgtacacgattggaagacctttttaa
tgttttaaaagagt-----------------ggtttagaggttttggtgagaccttttct
gaatgtatttttatagggggagtaaaata---------------------tagaatgtc-
-taaaaagatccttttcactcttttaaattatgtta-------ttggcacagcaaaattg
tctatttggaaaactagaaaaaaca-----aaatatcaggtgctggtg-gaatagatcca
gtgattatgttaaaaggttt---aatttcaaatagattgaaaattgaatttactttctat
gaattggt--aagagatctaataacatttgaagaaaa-gtggtgtctaggaagcatttta
tgtagtgtttat-gaagaacagcttgta--------------------------------
-------------------------c-ttaatttataaaaacaataataaggta------
----------gttgggtttca---tttttttctttaattttg------gttttttaatcg
actca-------aagatgaatggaatatgatgtgaatgaacatttaatggattgagaatg
ttttgtta-----aaaagaaaaagaaaaactgtatataataaagctgttttaaacctctc
tctctctctctctctctctcactctctctcactctctctc--
>Tx1-55_DR|1883097
------------------------------------------------------------
------------------------------------------------------------
------------------------------------------------------------
------------------------------------------------------------
------------------------------------------------------------
------------------------------------------------------------
------------------------------------------------------------
------------------------------------------------------------
------------------------------------------------------------
------------------------------------------------------------
------------------------------------------------------------
------------------------------------------------------------
------------------------------------------------------------
------------------------------------------------------------
------------------------------------------------------------
------------------------------------------------------------
------------------------------------------------------------
------------------------------------------------------------
------------------------------------------------------------
------------------------------------------------------------
------------------------------------------------------------
------------------------------------------------------------
------------------------------------------------------------
------------------------------------------------------------
------------------------------------------------------------
------------------------------------------------------------
------------------------------------------------------------
------------------------------------------------------------
------------------------------------------------------------
------------------------------------------------------------
------------------------------------------------------------
------------------------------------------------------------
------------------------------------------------------------
------------------------------------------------------------
------------------------------------------------------------
------------------------------------------------------------
------------------------------------------------------------
------------------------------------------------------------
------------------------------------------------------------
------------------------------------------------------------
------------------------------------------------------------
------------------------------------------------------------
------------------------------------------------------------
------------------------------------------------------------
------------------------------------------------------------
------------------------------------------------------------
------------------------------------------------------------
------------------------------------------------------------
------------------------------------------------------------
------------------------------------------------------------
------------------------------------------------------------
------------------------------------------------------------
------------------------------------------------------------
-------------------------ctgttgtgcatggattacaaaaatgtagcaaaa--
------------------------------------------------------------
------------------------------------------------------------
------------------------------------------------------------
------------------------------------------------------------
------------------------------------------------------------
------------------------------------------------------------
------------------------------------------------------------
------------------------------------------------------------
------------------------------------------------------------
------------------------------------------------------------
------------------------------------------------------------
---------------------------------------------------------tgg
ttt---------------------------------------------------------
------------------------------------------------------------
------------------------------------------------------------
------------------------------------------------------------
------------------------------------------------------------
------------------------------------------------------------
------------------------------------------------------------
------------------------------------------------------------
------------------------------------------------------------
------------------------------------------------------------
------------------------------------------------------------
------------------------------------------------------------
-----agcacctaatgatattcacaggattgagatttcatcatttagctaaacagttctt
agaggtaataagctctt-----tttttgcctgggcattatagagcacttttacaaaaaat
aagatttgagtgaagaagtcaaaactct---------ggtgtcttcaaattgtgaatttc
gtgtgttcgaggaccaatcagtggaagaggctaaaacatagac-gttgatgacatttaaa
aaaaggttttatacatctcatgtgataa-aatgtttattaggagac--------actaaa
aggatggctgatgttgatgt-----ggactaaaatgctta----aatctaatttcccctt
gagagatcagtgaaggtccttgtatatgtcttcacctgagaaaagaa-------------
-----ctggggatttgcagaggagac----tataggggcgatagctactaccagacatgt
gtctcaccttactccagcagt-------aagggagaatg-----------ttttttgtgg
taaagaagagaaa-----------------------------------------------
------------------------------------------------------------
------------------------------------------------------------
-----------------ttttttttaagttgtatt-------------------------
--------------------tgact-----gcaaatcaagtgttggtg-aaatagaccca
gtggtaatgttgaaaggttt--aaattgcaagtagattgaaaattgaatttaccttctat
caattggt--acaagattta----------------------------------------
------------------------------------------------------------
------------------------------------------------------------
------------------------------------------------------------
------------------------------------------------------------
------------------------------------------------------------
------------------------------------------
