# Supplementary material for: Zebrafish transposable elements show extensive diversification in age, genomic distribution, and developmental expression
Source: Genome Res. 2022 Jul;32(7):1408–23. doi: 10.1101/gr.275655.121 (PMC9341512; doi:10.1101/gr.275655.121)
Supplement: Supplemental Material [file supp_gr.275655.121_Supplementary_data_2.tar.gz › supp-data-2/Harbinger-N32_DR.mafft.fa]

>Harbinger-N32_DR|40441
------------------------------------------------------------
------------------------------------------------------------
------------------------------------------------------------
------------------------------------ct-at-tt----------------
------------------------------------------------------------
------------------------------------------------------------
------------------------------------------------------------
-----------------------at-g-c----t-t-tcg--t-t-g-tttt-gtttatt
g----t-t---gtt-gcta--ag-tt-acc--aa-t---t-t-aaccca--ctca-aa-a
a-ct--caa-t--t-aaactg--t-tcaca-tt-tc-t-tg-t-g-ttg-t-tt-ac-tg
t-tg-ct-tgc---ta-agt-t-accaat-ac--c-g-ca-a-tcgac-ca-c-t-ca--
aa-ca-tc-t-tg---a--t-t-ta-aa-t-----g-cac-c---tg-a--ttca--c--
a-tt-----tatttg------atttcttcaaccg--------------------------
-----------ttt-g-a-aa--ag---atttgct-tcac-gc-cag-ga-tggaaa-cc
------------------------------------------------------------
-----------------------------------------
>Harbinger-N32_DR|40442
------------------------------------------------------------
--------------------------------------------tgtgttt-ttc--tca
c-ctt--gtg-t-taat-g-tg---tatt-t-tgaa--gtataac--a-t--g-tt---t
-aac-----g-a-gtgat---tga-aatgc--c-aa---ta-------------------
------aa---gtct-cctaattaaa-------------aaaa-------aaaaaaag--
--------gttt---t-t--ac----act--t-gcttga-ggt-------tt-g-gaac-
-------------tt---------------------------------------------
------------------------------------------------------------
------------------------------------------------------------
------------------------------------------------------------
------------------------------------------------------------
------------------------------------------------------------
------------------------------------------------------------
------------------------------------------------------------
------------------------------------------------------------
-----------------------------------------
>Harbinger-N32_DR|40443
------------------------------------------------------------
-----------------------------------------agctgggttt-cca--tca
t-tct--gcg-t-tgat-g-ca---tgat-tttgaa--gtattgc--a-t--g-aa---a
-att-----g-a-gtgat---gcg-aa-----a-at---at-ttag------aat-----
---aa-aa---at-----------------------------------------------
------------------------------------------------------------
------------------------------------------------------------
------------------------------------------------------------
------------------------------------------------------------
------------------------------------------------------------
------------------------------------------------------------
------------------------------------------------------------
------------------------------------------------------------
------------------------------------------------------------
------------------------------------------------------------
-----------------------------------------
>Harbinger-N32_DR|40444
------------------------------------------------------------
------------------------------------------------------------
------------------------------------------------------------
------------------------------------------------------------
------------------------------------------------------------
------------------------------------------------------------
------------------------------------------------------------
--------------t-g--ga-cat-g-t----a-t-ttg--c-a-a-aata--------
-----a-t---c-t---ga--ca-at-ggg--aa-c---a-t-taa--a--ccca-ca-t
g-tc--taa-t--c-ag-ctgttt-ctatt-at-gc-t-ta-c-c-ttg-t-tt-ac-tg
c-tg-gt-tgc---ta-ggt-t-accaat-tc--t-a-ca-c-taagc-tg-c-t-ct--
aa-ca-ac-t-tg---a--t-g-ga-aa-c-----g-cac-t---ta-a--ttct--c--
a-cc-----tact-----------------------------------------------
-----------ttt-gag-aa--ag---atttgct-tcaa-tt-tag-ga-tggaca-cc
cgg---------------------------------------------------------
-----------------------------------------
>Harbinger-N32_DR|40445
------------------------------------------------------------
------------------------------------------------------------
-----------------------------------------------------------a
-aat-----g-a-ctaaa---tgg-aa---------------------------------
------------------------------------------------------------
------------------------------------------------------------
-----------------------------------------------a-t-gg---aaa-
a-g--t-a--g--at-g--ga-aac-a-c----a-t-ttg--c-t-g-aata-aa-----
-----c-t---c-a---ga--ta-ca-atg--aa-t---a-t-tac--a--acca-ca-t
g-at--aaa-t--t-ag-cttact-ccatt-gt-ga-t-tg-t-c-ctg-t-tt-at-tg
t-tc-at-ta---------c-t-accaat-ac--t-a-ca-g-taagc-ag-c-t-ct--
aa-ca-ac-t-tg---a--t-g-aa-at-c-----a-cac-c---ac-g--tttg--a--
t-tt-----ttt---------att----------------------ttcgattttt-t--
gtaaa----c-ttt-g---aa--ag---atttact-tgac-at-tag-ga-tgaaat-tt
cggct-------------------------------------------------------
-----------------------------------------
>Harbinger-N32_DR|40446
------------------------------------------------------------
------------------------------------------------------------
------------------------------------------------------------
------------------------------------------------------------
------------------------------------------------------------
------------------------------------------------------------
------------------------------------------------------------
-----g-a--g--ac-g--ga-aac-a-a----a-t-ttg--c-t-g-aata-ga-----
-----c-t---t-g---aa--ca-tt-aca--gg-c---a-c------------a-tg-g
------caatcag-----ctgcctctcatt-at-tc-t-tg-c-c-ttg-t-tt-at-ta
t-tg-gt-tac---aa-ggt-t-accaat-ag--t-a-ca-g-ttagc-tg-c-t-cc--
aa-ca-at-c-tg---a--t-a-aa-ta-t-----g-cat-c---ta-a--tttg--c--
----------------------------------------------tttttttttcct--
ccaag----c-ttt-a-a-aa--aaag-attcact-tcac-at-ta--------------
------------------------------------------------------------
-----------------------------------------
>Harbinger-N32_DR|40447
------------------------------------------------------------
-------------------------------------------------tt-aca--tca
c-cc------------t-g-tg---catt-t-t-aa--gaatcac--a-c--a-ag---a
-aaa-----g-a-gtgat---gga-aacac--c-aa---ac-ttca------aat-----
---aa-aa---gtcc-cttatcatgcaaaaa---------------aaaaaaaaaaaa--
--------aaaa---g-g--gt----tat--t-ataaca-ggaag---tatc-t-aatat
ta-------------------------------acctc-ac--at--g-a-cc---agt-
c-a--g-t--g--tt-t--cc-gct-g-g----a-g-gtg--c-c---------------
-----t-t---g-t---tt--ac-ta-ttg--at-c---a-t-tac--a--tgta-----
------------------------------------------------------------
-----------------gac-t-atcaat-gc--t-a-ta--------------------
-------------------t-g-aa-aa-a-----g-ctc-c---ta-------------
a-tt-----t-------------------------------gcattgttttcattttt--
gg---tgagc-ttt-a-a-aa--ata---ttcact-tta------tg-ga-tggaaa-tc
c-----------------------------------------------------------
-----------------------------------------
>Harbinger-N32_DR|40448
------------------------------------------------------------
--------------------------------------------tgggttt-cca--tta
c-catt-----t-taat-g-ca---catt-t-tgaa--gtatcac--a-t--g-ag---a
-aac-----a-a-gtaat---gga-aaagc----ta---at-atta------aat-----
---aa-aa---gtag-gttaaca-----------aa-----------------------a
aa----aaggtt---t-t--ac----agt--t-g--------------------------
----------------------------------------------------t---aac-
a----------------------------------t-ttg--c-t-a-aata-at-----
-----c-t---c-a---ga--ta-ta-gcg--aa-t---a-t-tac--a-----a-ta-t
a-ac--caa-t--c-ag-ctgtct-ccatt-at-gc-t-aa-c-c-ttg-t-tt-ac-tg
t--------------------------at-gt--t-a-ta-a-tcagc-ca-c-t-ct--
aa-tatat-t-ta---a--c-a-ca-tt-t-----g--ag--------------------
------------------------------------------atattgcctttctt-t--
ttgtt----c-ttt-a------aag---acttgct-tcac--------------------
------------------------------------------------------------
-----------------------------------------
>Harbinger-N32_DR|40449
------------------------------------------------------------
------------------------------------------------------------
------------------------------------------------------------
------------------------------------------------------------
------------------------------------------------------------
------------------------------------------------------------
------------------------------------------------------------
-----g-a--g--at-g--ga-atc-g-c----a-t-ttc--c-t-g-aaaa-aa-----
-----a-a---t-t--taa--tg-ta-gtg--aa-t---a-t-tac--a--ccca-ca-c
g-ac--caa-t--c-at-ctgtcc-ccatt-at-gc-t-tg-c-c-ttg-t-tt-ac-ca
g-tg-gt-tac---ta-ggt-t-accaat-ac--t-a-ca-g-tcagc-tg-c-t-----
-------c-t-tg---a--t-a-ga-aa-t-----g-cac-t---ta-a--ttcg--c--
---------------------att----------------------ttctttttct-g--
caa-a----t-ttt-t-t-aa--ag---attcgct-tcac-gt-tag-ga-tggaaa-cc
tggtt-------------------------------------------------------
-----------------------------------------
>Harbinger-N32_DR|40450
------------------------------------------------------------
------------------------------------------------------------
------------------------------------------------------------
------------------------------------------------------------
------------------------------------------------------------
------------------------------------------------------------
-------------------a-aca--------ggatta-at--gt--g-a-aa---aac-
--a--g-c--a--ac-g--ga-aat-g-c----a-t-ttg--c-t-g-aata-at-----
-----t-t---c-t---ga--tgtta-gca--aa-c---a-t-tac--a--gcca-tg-c
t-ac---------------------caatt-at-gc-t-gg-c-c-t-------------
--tg-gt-tac---ta-ggt-t-accaat-ac--t-a-ca-g-tcagc-ca-c-t-tt--
aa-ta-ac-t-tg---a--t-g-gg-aa-c-----g-cac-c---ta-a--atcg--c--
a-tt-----tgtt--------tgt-----------tttt----ttgtttgtttgtt-t--
gcaaa----c-ttt-g-a-aa--ag---atttgct-tcat-gt-tgg-ga-tggaaa-cc
tagct-------------------------------------------------------
-----------------------------------------
>Harbinger-N32_DR|40451
------------------------------------------------------------
------------------------------------------------------------
--------------------tg---tatt-t-ccaa--gtattgc--a-t--g-ag---t
-tat-----g-a-atgat---gga-aatga--c-aa---a--gtca------aat-----
---ac-aa---atcc-ctc----------------agttagca-------aaatat----
--------gttt---t-t--ac----act--t-gcttga-aatgg----ttt-t-gaac-
----t------------gaa-agg--------ggatta-at--gt--a-a-ga---aat-
g-a--g----------------------------------------a-gata-aa-----
-----c-t---a-t---ga--tg-ta-gca--aa-c---a-t-tac--a--ccca-cg-t
g-ac--taa-t--c-ag-ctgtctcctgtt-ac-ac-t-tg-t-t-ttg-t-tt-ac-tg
t-tg-gt-tgc---ta-ggt-t-accaat-ac--t-a-ca-a-taagc-ca-c-a-ct--
aa-ca-ac-t-tg---a--t-g-ga-aa-c-----g-tac-c---ta-a--tttt--c--
a-ct-----tggg--------a--------------------ttcacttttctttt-t--
gtaaa----c-ttt-a-a-aa--ag---attagct-taaa-tt-taa-aa-tgcaac-cc
ca----------------------------------------------------------
-----------------------------------------
>Harbinger-N32_DR|40452
------------------------------------------------------------
------------------------------------------------------------
------------------------------------------------------------
------------------------------------------------------------
------------------------------------------------------------
------gtagtt---t-t--gg----ac--------------------------------
------------------aa-aa--------ggggtaa-gt--gc--g-a-gt---aat-
a-g--a-c--g--aa-a--ga-aca-g-c----a-t-ttg--c-t-g-aata-gt-----
-----a-t---c-t---gc--ca-ta-gcg--aa-c---a-t----------cta-tg-t
g-ac--tat-t--c-ag-cttcct-ccatt-at-gc-t-tg-a-c-ttg-t-tt-ac-gg
t-tg-gt-tac---ta-tat-t-atcact-ac--t-a-ca-g-tgaac-ca-c-t-ct--
----a-gc-t-ta---a--t-g-ga-aa-t-----g-ccc-c---ta-a--tt----tgc
a-tt-----t-------------------------------cagatttaa----tttt--
gc-tgtaaac-ttt-g-a-aa--ata---tttgct------aa-taa-ga-ttgaaa-c-
------------------------------------------------------------
-----------------------------------------
>Harbinger-N32_DR|40453
------------------------------------------------------------
------------------------------------------------------------
------------------------------t-ttaa--gtatcgc--a-t--a-aa---a
-aa------g-a-gggat---gga-aatga--c-aa---at-ttct------aat-----
---ag-aa---attc-cttaattcgc------------------------aaaaaaaaaa
aata--tttgtt---t-t--gg----act--t-ggtcca-aactttactttt-t-tggtg
t---------------aaaa-aa--------aatatta-tt--ga--g-a-at---aat-
g-a--g-a--g--at-g--ga-acg-g-c----a-t-ttg--c-t-g-aata-a------
-----------c-t---ga--ca-ta-gtg--aa-c---a-t-aac--a--ctca-aa-t
g-ac--tat-t--t-a-----tct-ctatt-at-gc-t-tg-a-c-atg-t-ct-ac-tg
t-ta-ct-aat---ac-tac-t-a-ggtt-ac--t-a-ca-g-tgaac------------
-----------------------------t-----g-tac-c---ta-a--tt----cac
a-tt-----t-------------------------------tgtttagta----tttt--
gcttgtgaac-ttt-g-a-aa--a------------------------------------
------------------------------------------------------------
-----------------------------------------
>Harbinger-N32_DR|40454
------------------------------------------------------------
---------------------------------------------------------gta
t-c----------------------------------------gc--g-t--a-ag---a
-aac-----a-a-aaaatg---ga-aacaa--c-at---at-tttt------aa------
-----------------taaaactcccctta---------------ttcgcaaaaaaat-
---------gtt---t-t--ct----gtt--t-gattaa-agtgg----ttt-t-ggac-
----t-------tatgcgaa-aaa--------gagtta-at--gc--g-a-at---aat-
g-g--g-a--g--at-g--ga-aag-t-t----a-t-ttg--c-t-g-aata-atat---
-----------c-t---ga--ca-ta-gca--aa-c---a-t-tat--a--cttg-ca-g
g-ac--tat-t--c-ag-ctgtct-ccatt-at-gc-t-tg-a-c-ttg-t-ct-ac-tg
t-tg-gt-tgc---ta-ggt-t-accaat-ac--t-a-ca-g-agaac-ca-c-t-ct--
a-----ac-t-ta---a--t-g-ga-aa-t-----g-cac-c---ta-a--ttca--c--
a-tt-----tcaga--------ttttat----------------------ttttct-t--
gtgaa----g-ttt-a-a-aa--at---atttact-tcac-aa-taa-ga-tagaaa-cc
------------------------------------------------------------
-----------------------------------------
>Harbinger-N32_DR|40455
------------------------------------------------------------
-----------------------------------------agctggcttt-cca--tca
c-cct--gtg-t-taat-g-tg---tatt-t-tgca--gcatcgc--a-t--g-ag---a
-aat-----a-t-gtgat---gga-aatgg--c---------ctta------aat-----
---cg-c---------------------------------------------aaaaca--
--------gttt---g-g--at----gct--t-gcatga-ggtgg----ttt-t-ggact
tg-------------gcaaa-aaagtgtt--------a-ac--gc--a-a-at---aat-
g-a--g-a--a--aa-g--ga-aac-a-c----a-g-taa--g-t-a-aata-aa-----
-----c-t---t-t---aa--ta-ta-tcg--aa-c---a-t-tac--a--ccca-cg-t
g-ac--taa---------------------------------------------------
------------------------------------------------------------
------------------------------------------------------------
------------------------------------------------------------
------------------------------------------------------------
------------------------------------------------------------
-----------------------------------------
>Harbinger-N32_DR|40456
------------------------------------------------------------
------------------------------------------------------------
------------------------------------------------------------
------------------------------------------------------------
------------------------------------------------------------
------------------------------------------------------------
------------------------------------------------------------
------------------------------------------------------------
------------------------------------------------------------
------taa-t--t-gg-ctgtct-ccatt-at-gt-g-tg-c-t-gtg-t-tt-ac-tg
t-tg-gt-tag---ta-agt-a--------------a-ta-g-tcagc-cc-c-t-ct--
aa-ca-at-t-cg---a--ttg--a-aac------a--ac-c---aa-a--ttca--c--
a-tt-----ttggat------------------------ttgttttagactttttttta-
-caaa----c-ttt-g-t-aa--ag---attcgct-tgat-gt-aaa-ga-tggaaa-cc
cagc--------------------------------------------------------
-----------------------------------------
>Harbinger-N32_DR|40457
------------------------------------------------------------
-----------------------------------------------gttt-cta--tca
c-cct--ttg-a-taat-g-ca---catt-t-tgaa--gtattgc--a-t--a-ag----
-aat-----a-a-gcaat---gaa-taggc--t-ta---ag-tttg------aat-----
---ga-a----atcc-cttaattcctttt-------------------------------
---------------------------------------------t-ttttt-t-aaaca
ct------------ttgaaa-ag-------------tg-tt--aa--a-g-ca---aat-
a-g--g-a--g--at-a--ga-aac-a-c----a-t-ttg--c-gaa-aata-aa-----
-----a-t---c-t---aa--ag-ta-gca--aa-c---a-t-tat--a--ccag-tg-t
a-ac--aaa-t--c-ag-ctgtgg-ctatt-gt-gc-t-cg-t-c-ttg-t-tt-ac-ta
t-tg-at-tac---cg-ggt-t-aacaat-gc--t-a-ta--------------------
-c-ca-ac-t-ta---a--t-g-ga-aa-t-----a-atc-t---a--------------
------------------------------------------cattttgatttttt----
------------------------------------------------------------
------------------------------------------------------------
-----------------------------------------
>Harbinger-N32_DR|40458
------------------------------------------------------------
-----------------------------------------agctgggttt-caa--tca
a-cct--gta-t-taat-g-ca---catt-t-taat--gaatcac--c-t--g-aa---a
-aag-----g-a-gtgat---gga-aatgc--c-aa---at-ttca------agg-----
---aa-aa---a--------------------------------------aaaaaaagt-
------------------------------------------------------------
------------------------------------------------------------
------------------------------------------------------a-----
-----a-g---t-t---ca--ct-ta-agg--tg-c---t-t-t----------------
------------------------------------------------------------
-------------------------------------------tggac-tt-a-a-gc--
aa-aa-a-----------------------------------------------------
------------------------------------------------------------
------------------------------------------------------------
------------------------------------------------------------
-----------------------------------------
>Harbinger-N32_DR|40459
------------------------------------------------------------
------------------------------------------------------a--gaa
g-tca--gta-t-ta---------------------------------------------
-----------------------a-aatgc--c-aa---at-ttga------aat-----
---aa-tt---ccct-gt------------------------------gtgaaattga--
--------gttt---t-ta-at----gtt--t-acttga-ggtgg----ttt-a-ggact
------------tgtgcgat-aa--------agggtaa-at--gt--a-a-at---aat-
g-c--a-a--a--at---------------------------------------------
------------------------------------------------------------
------------------------------------------------------------
------------------------------------------------------------
------------------------------------------------------------
------------------------------------------------------------
------------------------------------------------------------
------------------------------------------------------------
-----------------------------------------
>Harbinger-N32_DR|40460
------------------------------------------------------------
------------------------------------------------------------
-------------------------------------------------------aa--a
-taa----------------ggga-gatgg-------------cta--------------
---------------------------------cgcatttgcc-------aaa-------
-----------------t--aa----atc--c-gtgtga-c-------------------
------------------------------------------------------------
------------------------------------------------------------
---------------------------------------------t--a-----------
---------at--c-ag-cattct-ccatt-at-gc-t-tg-t-c-ttg-t-tt-gc-tt
t-tg-at-taa---ta-ggt-t-accaat-ac--t-a-ca-g-tcagc-ca-c-t-ct--
aa-ct-ac-t-tt---a--t-g-ga-----------------------------------
------------aa----------------------------cattttttttttct-t--
tttac----a-ttt-tga-aa--tg---atttgct-tcac-ac-tat-aa-tg-------
------------------------------------------------------------
-----------------------------------------
>Harbinger-N32_DR|40461
------------------------------------------------------------
------------------------------------------------------------
------------------------------------------------------------
------------------------------------------------------------
------------------------------------------------------------
------------------------------------------------------------
------------------------------------------------------------
-------------at-a--aa-aat-g-t----a-t-ttg--c-a-g-aata-aa-----
-----c-t---c-t---aa--aa-ta-ata--aa-c---a-t-tac--a--ccca-tg-t
g-ac--taa-t--c-ag-ttatt---------t-gt-t-tg-c-c-ttg-t-tt-ac-tt
t-aa-gt-----------------------------------------------------
------------------------------------------------------------
-----------------------gttct-----------------aatgacttgat-tg-
---------------a-a-at--gc---acctatt-cata-tt-tgg-ga-t--------
------------------------------------------------------------
-----------------------------------------
>Harbinger-N32_DR|40462
------------------------------------------------------------
-------------------------------------------ctgagatt-ccc--tca
c-ctt--gtg-t---attg-tg---catt-t-tgaa--g-tatgga-a-t--g-aa---c
-agc-----a-g-gtaat---aaa-aatgc--c-aa---at-tttg------aat-----
---ag-aa---atcc-cctactttga----------------------------------
---------------t-t----aaattct--g-atttga-ggagg----ttt-tgg----
------------------------------------------------------------
-------------at-g--ga-aat-g-c----a-t-ttc--t-t-g-aata-aa-----
-----c-t---c-a----a--ca-ca--tt--aa-c---a-t-tac--a--ctca-cg-t
g-ac--taa-t--c-ac-ctctct-ccatt-at-gt-t-tg-c-t-ttg-t-tt-ac-cg
t-tg-gt-tac---ta-gtt-t-accaat-ac--t-a-ca-g-ccagt-ca-c-t-c---
------------------------------------------------------------
------------------------------------------------------------
------------------------------------------------------------
------------------------------------------------------------
-----------------------------------------
>Harbinger-N32_DR|40463
------------------------------------------------------------
------------------------------------------------------------
-----------------aa-------a-tgc-c-ag------ttt--g----g-a----a
----------------t---aaaa-atctt--t-ga---at-t-----------------
------------------------------------------------------------
-----------------t--------act--c--tttaa-ggtgg----ttt-t-g----
---------------attaa-----------aggctca-at--gc--a-a-at---aac-
g----gga--g--at-g--ga-aac---c----ag--ttg-gc----aaata-aa-----
-----c-t-----t--g-------------------------------------------
-------------------------acatt-gc-a-aa-ta-t-t---------------
-------------------a-c-atccac-at--g-a-tg-g-ccagc-ct-c-t-ct--
aa-ca-ac-t-tg---a--t-g-ga-aa-t-----g-cac-c---tacagtattg--c--
--tt--------------------------------------------------------
---ag-------ttag-a-ag-------atttgct-tc---gt-tag-aa-tggaaa-cc
cag---------------------------------------------------------
-----------------------------------------
>Harbinger-N32_DR|40464
------------------------------------------------------------
------------------------------------------------------------
--------------a-------------------------------------a-aaa--a
-aac--------------------------------------------------------
------------------------------------------------------------
---------tgt---t-t--ag----gtt--t-gattta-ggggg----ttt-t------
-------------------------a-----cacttta-at--gt--g-a-at---aat-
g-g--t-a--g--at-g--gg-aat-g-c----a-t-ttg--c-t-g-aata-aa-----
-----c-t---c-t---ga--tg-ta-gtg--aa-c---a-t-cac--a--ccaa-tg-t
g-ac--tta-t--c-cg-ctgtct-ccatt-at-gt-t-tg-c-c-ttg-t-at-aa-tg
c-tt-gt-taa---ta-aat-g-accaat-actct-a-ca-g-tcagc-ca-c-t-ct--
aa-ca-ac-t-tg---a--t-g-gg-aa-a-----g-cat-c---ta-a--ttca--t--
a-tt-----ttgga------------------------------------tatttt-c--
tctaa----c-ttt-a-a-aa--at---atgtgct-ttac-tt-cag-ga-tgga-----
------------------------------------------------------------
-----------------------------------------
>Harbinger-N32_DR|40465
------------------------------------------------------------
------------------------------------------gctgggttt-cca--tta
c-cct--gtg-t-tact-g-ca---catt-t-tgaa--gtactgc--a-t--g-ag---a
-aac-----a-a-gtttaa---ga-aatgg--c-aa---at-ttca------gataa---
------aa---atcc-tttaattcac------------------------a-a-------
------------------------------------------------------------
---------------------------------agtta-at--gc--c-a-at---aac-
g-g--g-a--g--at-g--ga-aac-a-c----a-t-ttg--c-a-g-aata-aa-----
-----c-t---a-t---ga--tg-ga-gca--aa-c---a-t-tac--a--ctcg-ca-t
g-ac--ttc-a--c-ta-tg--ct-tcact-at-gc-t-tg-c-c-ttc-t-tt-ac-tg
t-tg-at-tac---ca--------------------------------------------
------------------------------------------------------------
------------------------------------------------------------
------------------------------------------------------------
------------------------------------------------------------
-----------------------------------------
>Harbinger-N32_DR|40466
------------------------------------------------------------
-----------------------------------------agttgggttt-cca--tca
c-cct--c-------------------tc-c-tcaac--tattgc--g-t--g-ag----
-aa----aca-g-gtgatg--aaa-atcgc------------------------------
-----------------ttaatttgc------------------------aaaaaaa---
-----------------------------------------------------t-tgttt
t--------------gacaa-aag---------ggtta-at--tct---a-at---cat-
g-g--a-a--g--at-g--ga-aat-g-c----a-t-ttt--t-c-a-aaca-aa-----
-----c-actgc-t---gg--ca-ta-gcg--aa-c---a-t-tac--a--ctca-ca-t
t-ac--t------------ccatt-atgtt-tt-tc-t-t--------c-t-tt-ac-tg
t-tg-gt-cac---ta-ggt-t-accaat-at--t-a-ta-g-ccagc-cg-c-t-ca--
at-gc-ac-t-t-----------------t-----t-cac-c---ta-a--ttga--c--
a-tt-----tgggat--ttatattttctctt-------------------attttt----
cctaa----c-ttt-g-a-aa--ag---attcaat-tcat-gt-tgg-a--tggaaa-cc
cagct-------------------------------------------------------
-----------------------------------------
>Harbinger-N32_DR|40467
------------------------------------------------------------
----------------------------------------------ggttt-cca--tct
c-tct--gtaat-taat-g-ca---catt-t-tgaa--ttatcgg--a-a--g-ag---a
-aac-----a-a-gggaa---aga-aatgc--t-ga---at-ttca------aat-----
----------------------------aca-----------------------------
---------------c-a--at----cctt-a-tgttca-ggtga----cct-----gcc
------------tctggaca-aataa-----c--gtta-at--gt--g-a-at---aat-
t-g--g-a--g--at-g--ga-aac-g-tat--t-t---g--c-t-g-aaga-aa-----
-----t-a---a-t---ga--ca-ta-gca--aa-c---a-t-tac--------------
----------------------------tt-at-gt-t-ta-t-c-tag-t-tt-ac-tg
t-tg-tt-tac---ta-ggt-t-accaat-gc--t-a-ca-a-tcagc-tg-c-t-ct--
aa-ca-ac-t-tg---a--t-a----aa-a-----a-cac-c---ta-a--ttca--c--
c-c----------------aattttgtt------------------ttttaatcttt---
-tgaa----c-ttt-g-a-aa--ac---attcact-ttac-at-tag-ga-tgaaca-cc
c-----------------------------------------------------------
-----------------------------------------
>Harbinger-N32_DR|40468
------------------------------------------------------------
-----------------------------------------agctgaggtt-tcc--tca
t-cct--gtg-t-taat-g-ca---tact-t-t-------gaag----------------
---------a-a-gtgatg---aa-aatgc--c-aa---at-tttt------ta------
-----------------tgaaaaaatccctt----aattcg---------caaacaaac-
---------ttt---t-t--ata--agct--c-acttga-gctgg----ctt-t-ggac-
----t-------tgtgtgaa-aaa--------ggttta-at--gc--a-a-at---att-
g-g--g-a--g--at-g--aa-aac-t-c----c-t-ttt--t-a-g-aata-aaatga-
-------t---g-t---ag--cg-aa---------c---a-t-taa--a--cc-------
-------------c-ac-atgatt-ccatt-at-gc-t-tg-c-c-ttg-t-tt-ac-tg
t-ta-gt-ttc---ta-ggt-t-accaat-ac--t-a-ca-g-tcggt-tg-c-t-ct--
aa-aa-ac-a-tg---a--t-g-ga-aa-c-----a-cac-c---ta-a--ttag--g--
a-ta-----tg-----------tttata-ttttt--------------------ta-a--
cgaaa----a-ttt-g-a-aa--ag---attcact-ttaa-gt-tag-gg-tgcaaa-cc
tggct-------------------------------------------------------
-----------------------------------------
>Harbinger-N32_DR|40469
------------------------------------------------------------
-----------------------------------------agctgggttt-cca--gca
c-tgt--gtg-t-taat-g-tt---catt-t-tgaa--gtgtcac--a-t--g-ag---a
-aag-----g-a-gcatc---gca-aa-gc--c-aa---at-ttca------aat-----
---aa-at---ctct-tttt-------------tttttttttt-------aacatt----
-----------t---t-c--ac----agt--c-acttta-gttgg----tct-g-gggc-
----t-------tgtgtgaa-aca--------gggtta-ac--at--g-a-at---aat-
g-g--g-a--g--at-g--ga-aat-a-a----a-t-ttc--c-c-a-aata-aa-----
-----t-t---c-t---ga--cg-ta-gtg--aa-t---a-t-taa--a--tcca-ca-t
g-ac--tcc------------------att-at-gt-t-tg-c-c-ttg-t-tt-ac-tg
t-ta-gt-tac---aa-ggt-t-accaat-ac--t-a-ca-g-tcggc-ca-c-t-ca--
aa-ca-ac-t-tt---a--c-g-ga-aa-c-----g-cac-c---ta-a--ttca--c--
a-tt-----tggg--------attt----------tatt----tatttttatattt-a--
gtaaa----c-ttt-g-a-aa--ag---atttact-ttac-at-tag-gg-tggaaa-cc
cagct-------------------------------------------------------
-----------------------------------------
>Harbinger-N32_DR|40470
------------------------------------------------------------
------------------------------------------------------------
------------------------------------------------------------
------------------------------------------------------------
------------------------------------------------------------
------------------------------------------------------------
------------------------------------------------------------
------------------------------------------------------------
------------------------------------------------------------
----------------------c-----tt-a--gc----------ttg-t-tt-ac-tg
t-tg-gt-tac---ta-gat-t-accaaa-ac--t-a-ca-g-tcagc-ca-c-t-ct--
aa-ca-ac-t-tg---a--t-g-ga-ca---------c-------tgga--tttt-----
--tt--------------------------------------ttctttttattttttt--
tcagatt--ctttttgaagaaacagctcatttgttttcag-atatagtga-tggaaa-cc
t-----------------------------------------------------------
-----------------------------------------
>Harbinger-N32_DR|40471
------------------------------------------------------------
-------------------------------------------ctggatgt-cca--tca
c-cca--gtt-t-taat-g-------------tgac--gt-------a-t--g-ag---a
-aat-----g-a-ttgatt--tga-aataa------------------------------
------------------------------------------------------------
---------------t---------ccctt-c-atttaa-aaaaa----tat-t-taact
------------cacatgag------------gtggtt-tt-ggac-a-a-at--gaat-
-----g-a----aat-g--ga-aac------aca-t-ttg--g-c-a-aata-aa-----
-----c-t---c-t-------tg----------agc-acaatttgc-----ccca-tgg-
-----------------------ttgcatc-at-gc-t-tg-c-c-ttg-t-tt-ac-tg
t-tg-gt-tac---ta-agt-t-accaat-ac--t-a-ca-g-tcagc-cg-c-t-ct--
aa-ca-a--t-tt--ga--t-g-ga-aattc----g-----c---ctaaa-tttg--tc-
a-----------------------------------------------------------
---------cattt-g--------------------------------------------
------------------------------------------------------------
-----------------------------------------
>Harbinger-N32_DR|40472
------------------------------------------------------------
------------------------------------------------------------
-----------------------------------------------g-c--a-aa---a
-aat-------gtg----------------------------------------------
------------------------------------------------------------
----aaaataca---t-tt-a---------------------------------------
------------------------------------------------------------
------------------------------------------c-t-g-aata-aa-----
-----c-t---t-t---ga--tg-ta-aca--aa-c---a-t-tac--a--ccca-ct-t
g-ac--t-------------gtgt-tcgtt-gt-g-------------------------
--------------ta-ggt-t-accaac-ac--t-a-ta-g-tc---------------
gt-tg-ag-c-ag---g--c-g-aa-aa-c-----g-cac-c---ta-a--ttta--c--
a-tt-----gc--cg--------------------------atttttaactttttttt--
gcaaa----t-tct-g-a-aa--aa---aatttgc-taat-gt-tat-ga-tggaaa-ct
cagct-------------------------------------------------------
-----------------------------------------
>Harbinger-N32_DR|40473
------------------------------------------------------------
------------------------------------------------------------
--ctt--gta-a-taat-g-tg---catt-t-tgga--atatcga--a-t--g-ag---a
-aac-----a-a-gtgat---gta-aattc--c-aa---at-tgtc------aat-----
---aa-ga---atcc-cttaattgg-------------------------caaaaaaag-
-----------------t--ga----gct--c-atttga-ggtgg----att-c-aaatt
------------tgtgtgaa-aaaaa------agatta-at--tt--g-a-at---att-
t-c--g-a--g--at-g-----gaa-a-c----a-g-ttg--c-c-c-atta-aa-----
-----c-t---c-t---aa--tg-ta-gca--aa-c---a-t-tac--a--ttaa-cg-t
g-ac--tcc------------------att-ac-gc-t-tg-c-c-ttg-t-ta-ac-ta
t-ta---------------t-t-accaat-ac--t-a-aa-g-tcagc-ca-c-t-tt--
aa-ca-aa-t-ac---a--t-a-ga-aa-tt---ca-cat-t---tg-g--gatt-----
ttgt-------------at-tgtttttt-------------tttttt-------------
------------------------------------------------------------
------------------------------------------------------------
-----------------------------------------
>Harbinger-N32_DR|40474
------------------------------------------------------------
--------------------------------------------tggtttt-cca--tca
c------------taat-g-cg---catt-t-tgaa--gcatcgt--a-t--g-ag---a
-aac-----a-a-gtgatg---ga-aatgc--c-aa---at-ttca------aata----
----a-aa---attc-cttaattcac------------------------aaaaaacg--
----------tg---t-t--at----gct--c-aataga-ggtgg----ttt-t-gga--
----------catgtgcaaa-aaag--------gttta-at--gc--g-a----------
-------------aa-t--gg-aaa-t-t----a-t-ttg--c-c-a-aata-aa-----
------------------------------------------------------------
------------------------------------------------------------
------------------------------------------------------------
------------------------------------------------------------
------------------------------------------------------------
------------------------------------------------------------
------------------------------------------------------------
-----------------------------------------
>Harbinger-N32_DR|40475
------------------------------------------------------------
------------------------------------------------------------
------------------------------------------------------------
------------------------------------------------------------
------------------------------------------------------------
------------------------------------------------------------
------------------------------------------------------------
------------------------------------------------------------
------------------------------------------------------------
--------------------------------------------------------c-tg
t-cg-gt-taa---gt-ggt-t-accaat-ac--t-a-ca-g-tcagc-cg-c-t-ct--
aac-a-ac-t-tg---a--t-g-ga-aa-c-----a-c------tta-a--tttc--c--
a-tt-----tgtga-------ttttttt-taactattgt-ttttattatcattatt-t--
gcaaa----c-ttt-g-a-aa--ac---atttgct-tcat-gt-tag-ga-tggaaa-cc
tggc--------------------------------------------------------
-----------------------------------------
>Harbinger-N32_DR|40476
------------------------------------------------------------
-----------------------------------------agctgggttt-cta--tca
c-cct--gtg-t-ttat-g-ca---catt-t-taaa--gtatcac--a-t--g-ag---a
-aaa-----g-a-atgat---gga-aag----t-aa---at-ttta------aat-----
----a-aa---aaat-tcatattc--------------------------acaaaaaa--
--------gttt---a-a--aa----gct--t-gcttgg-ggtgg----ttt-t-ggac-
-------------ttggcaa-at--------ggaaata-ac--gt--a-a-tt---aat-
g-a--a-g--------g--ta-gat-g-a----a-t-ctg--c-c-t-aata-aa-----
taaa-c-t---c-a---ga--tg-ta-gcc--aa-c---a-t-t----------------
------------------------------------------------------------
------------------------------------------------------------
------------------------------------------------------------
------------------------------------------------------------
------------------------------------------------------------
------------------------------------------------------------
-----------------------------------------
>Harbinger-N32_DR|40477
------------------------------------------------------------
------------------------------------------------------------
------------------g------c------------g---------------------
-aac-------------------a------------------------------------
------------------------------------------------------------
--------------------------------------------------tt--------
---------------------------------------a----c----a--------c-
-------------a------a-a-----c------t-tt--------------a------
-----c-----c-t---g------t--------------a-t------------------
---------------------tc----att-at-gc--gtg-c-c-ttg-t-tt-ac-tg
t-tg-at-tg---------t----c-agt-ac--t-a-ca-g-ccag-aca-c-t-ct--
aa--a-acct-tg---a--t-g-ga-aa-t-----g-cac-c---ta----tttg--c--
a--------taagag--------------------------atttatccttctttttt--
gtgaa------ttt-g-a-aa--ag---atttttt-tc---gtttaa-gattgaaa--c-
------------------------------------------------------------
-----------------------------------------
>Harbinger-N32_DR|40478
------------------------------------------------------------
------------------------------------------------------------
--cct--gtg-t-ttat-g-ta---catt-t-tgac--gcttcac--a-t--g-ag---a
-aact------a-----t---gga-aatac---aaa---ct-gtca------ttg-----
------------------------------------------------------------
----acatgctt--gc-ttca---------------tgc-ggt------ttt-t-ggact
tgt------------gcgag-aaa--------gagtta-ag--gc--g-a-at---tat-
g-a--g-a--g--at-t--at-ata---c----t-a-ttg--c-t-g-aata-aa-----
-----------a-t---ca--gg-c-agc---aa-tc--a-t-tac--a--ccca-tg-c
g-at--taa-t--c-ag-ccgtct-ccatt-at-cc-t-tg-c-t-ttg-t-tt-ac-tg
t-tg-at-tac---ta-agt-t-accaat-----taa-ca-g-tcaac-cc-c-t-ct--
aa-ca-cc-c-gg---a--tga--a-aag------g--ac-c---ta-a--ttca--c--
a-tt-----tga------------------------------gatttttcctttttttg-
-gaaa----g-att-t-g-aa--ag---atctggt-tcgc-tt-tac-gt-taaaaa-tg
gaaa--------------------------------------------------------
-----------------------------------------
>Harbinger-N32_DR|40479
------------------------------------------------------------
------------------------------------------------------------
------------------------------------------------------------
------------------------------------------------------------
------------------------------------------------------------
------------------------------------------------------------
------------------------------------------------------------
------------------------------------------------------------
------------------a--ca-tt-gcaccac-t---a--------------------
a-at--taa-t--c-ta-ctgtcc-ccaat-at-gt-t-tg-c-c-tta-t-tt-ac-ag
t-tg-gt-tac---ta-ggt-t-tccaat-------g-ca-a-tcagc-tg-c-t-cc--
aa-ca-ac-t-tg---a---ag-ga-aa-a-----g-ttt-g---ga-cagttt------
----------------------------------------------ttttttttacttt-
gaaaa----g-att-g-c----------------t-acac-at-tag-ga-tggaaa-c-
------------------------------------------------------------
-----------------------------------------
>Harbinger-N32_DR|40480
------------------------------------------------------------
------------------------------------------------------------
------------------------------------------------------------
------------------------------------------------------------
------------------------------------------------------------
------------------------------------------------------------
------------------------------------------------------------
----------------g--ga-aac-a-c----a-t-ttg--t-t-g-aata-aa-----
-----c-t---c-t---ga--ca------g--aa-c---a-t-cac--a--ccca-ca-t
g-ac--taa-t--c-ag-cagtct-ccatt-at-gc-t-tg-c-c-ttg-t-tt-ac-tg
t-tg-gt-tgc---ta-ggt-t-a-aaat-ac--t-a-ca-g-tcagc-tt-c-t-ct--
aa-ca-ac-c-tg---a--t-g-ga-aa-t-----c-ctg-a---ta-a--tttg--c--
a-tt-----tggg--------attt---------------------------tttt-t--
gcgaa----c-ttt-g-a-aa--at---attaact-tctt-gt-tag-ga-tggaaa---
------------------------------------------------------------
-----------------------------------------
>Harbinger-N32_DR|40481
------------------------------------------------------------
------------------------------------------------------------
------------------------------------------------------------
-----------------------------------t---at-ttga------gaa-----
---at-------------------------------------------------aaaa--
-------cgttt---t-t--aa----gtt--t-gtttga-aa------------------
---tt--------gttttaa-acagtgat-g----gaa-ta--at--g-a-at---aat-
g-g--g-a--g--at-g--aa-agc-g-t----a-c-ttc--c-c-a-aata-ta-----
-----c-t---c-t---g-----------a--ca-c---g-t-tat--a--ccca-ct-t
c-at--taa-t--c-ag-ctgtct-ccatt-at-ac-t-tg-c-c-ttg-t-tt-ac-tg
t-tg-gt-cac---ta-att-t-accaat-at--t-a-ca-g-tcaga-ca-c-t-at--
aa-ca-ac-t--g---a--t-a-ga-aa-----------------tgca--cttaa----
t-tt-------------ttatttaggtt-----------------tttt------t-t--
---------t-ttt-g-g-ta--ag---cat---t-ttgc-at-tag-ga-tggaaa-cc
cagct-------------------------------------------------------
-----------------------------------------
>Harbinger-N32_DR|40482
------------------------------------------------------------
------------------------------------------------------------
------------------------------------------------------------
------------------------------------------------------------
------------------------------------------------------------
---------ttt---t-t--a----ttct--t-gcttaa-gatgg----ttt-g-ggt--
-----------------------------aagggtttt-at--gc--a-a-at---taa-
g-t--g-a--g--at-g--ga-aat-g-t----a-t-ttg--c-a-g-aata-aa-----
-----t-t---g-t---gaaatg-ta-acg--aa-c---a-t-tag--t--cccg-----
---------------ca-gt------------t-ac-a-ta-a-t---------------
--------------------------------------ta-c-tcagc-tg---------
------------------------------------------------------------
------------------------------------------------------------
------------------------------------------------------------
------------------------------------------------------------
-----------------------------------------
>Harbinger-N32_DR|40483
------------------------------------------------------------
--------------------------------------------------t-tca--tca
c-cat--gtg-t-caat-g-ca---catt-t-c----------gt--a-t--g-ag---a
-aat------ga-gcaatgg---a-aatcc--c-aa---at-tt---------------c
aaatacaa---atc--cctaatttgc------------------------taaa------
---------------t-t--at----gtt--c-aattga-ggtgg----ttt-t-ggact
ta----------actaaaaa-aaggg----------tt-at--g--tg-a-ata---at-
g-g--g-a--g--at-g--ga-aa---cc----a-t-ttg--c-t-g-aatg-aa-----
-----ca----t-t----ac-ac-ca-a-atcat-ct--g-t-ttc--att--aa-----
--atttta-----------------------------------cctctgct-cc-a---g
c-a---act-----tg-atg-g-aaacat-act-tcg-ca-a-attac-ta-t-t-ttc-
-t--cttt-t-tg------c----a-aa-------------c------------------
------------------------------------------------------------
-----------tat-g-a-ac--at---atttgct-tcac-at-taa-ta-tagaaa---
------------------------------------------------------------
-----------------------------------------
>Harbinger-N32_DR|40484
------------------------------------------------------------
------------------------------------------------------------
------------------------------------------------------------
------------------------------------------------------------
------------------------------------------------------------
------------------------------------------------------------
------------------------------------------------------------
------------------------------------------------------------
-----------------------------------------t-tac--c--cccc-tt-g
a-cc--caa-t--c-aa---gtct-tcagt-at-ac-t-tc-a-c-tta-t-tt-ac-tg
t-tg-gt-tacttgta-ggg-t-atcaat-ac--t-a-ga-g-tcagc-tg-c-t-ct--
aa-aa-ac-t-t------------------------------------------------
------------------------------------------------------------
------------------------------------------------------------
------------------------------------------------------------
-----------------------------------------
>Harbinger-N32_DR|40485
------------------------------------------------------------
------------------------------------------------------------
------------------------------------------------------------
------------------------------------------------------------
------------------------------------------------------------
------------------------------------------------------------
------------------------------------------------------------
------------------------------------------------------------
-------------t-ctga--ct-ta-atg--aa-c---a-t-tacctt--atca-tg-t
g-ac--taa-t--c-ag-ctttct-ccatt-at-gc-t-tg-c-t-tta-t-tt-ac-tg
t-tg-gc-tac---ta-ggt-t-accaca-ac--t-a-ca-g-tcagt-cg-c-t-ct--
-a-ta-cc-t-tg---t--t-g-ga-aa-c-----a-ctc-c---ta-a--tctg--c--
t-tt---------tt------tttaattacattt-------------------ttt----
atgaa----c-ttt-g-a-aa--at---atttact-ttat-ga-taa-ga-tgaaaa-gc
cagtt-------------------------------------------------------
-----------------------------------------
>Harbinger-N32_DR|40486
------------------------------------------------------------
------------------------------------------------------------
------------------------------------------------------------
------------------------------------------------------------
------------------------------------------------------------
------------------------------------------------------------
------------------------------------------------------------
------------------------------------------------------------
-------------t-ctga--ct-ta-atg--aa-c---a-t-tacctt--atca-tg-t
g-ac--taa-t--c-ag-ctttct-ccatt-at-gc-t-tg-c-t-tta-t-tt-ac-tg
t-tg-gc-tac---ta-ggt-t-accaca-ac--t-a-ca-g-tcagt-cg-c-t-ct--
-a-ta-cc-t-tg---t--t-g-ga-aa-c-----a-ctc-c---ta-a--tctg--c--
t-tt---------tt------tttatttaatatt-------------------ttt----
atgaa----c-ttt-g-a-aa--at---atttact-ttat-ga-taa-tt-tgaaaa-gc
cag---------------------------------------------------------
-----------------------------------------
>Harbinger-N32_DR|40487
------------------------------------------------------------
-----------------------------------------agctgagttt-cca--tca
c-act--gcg-t-taat-g-ca---catt-t-ttg--catg-------------------
---------------------aga-aacaa--g-at---at-tctg------aat-----
---aa-a------------agttggca-----------------------aaa-------
--------aggttt-t-t--at----gct--t-ggttga-gatgg----ttt-t-gagt-
---ttgt--------gcaaa-aaatgc--tgaatgtt------------a-at---aat-
g-g--g-a--g--ac-g--ga-aat-g-----------------a-g-aata-aa-----
-----t-tacacct---tg--gt-ta-a--------------------a--tccc-aa-a
t-gg--gaa-t--t-ag-gtg-tg-ttttcat--gt-t-ggag-------------a-gg
t-cg-ac-tgt---ag-tat-t-ggtagt-attgt-a-ca-g-tcgac-ct-c-t-cc--
aa-ca-ac-t-tg---a--t-g-ga-aa-t-----g-cac-c---ta-a--ttcc--c--
a-tt-----tgg--------gattttg---------------------t-cttttttt--
gcgaa----c-ttt-g-a-aa--ag---atttgct-tctc-at-caa-ga-tggaaa-ca
tagct-------------------------------------------------------
-----------------------------------------
>Harbinger-N32_DR|40488
------------------------------------------------------------
------------------------------------------------------------
------------------------------------------------------------
------------------------------------------------------------
------------------------------------------------------------
------------------------------------------------------------
------------------------------------------------------------
------------------------------------------------------------
------------------------------------------------------------
------------------------------------------------------------
---------------a-ggt-t-cccaat-at--t-a-ca-g-tcata-ca-c-t-ca--
aa-tg-gact-tg---a--t-g-ga-aa-t-----g-cac-c---aa-a--ttta--c--
a-tc-----tga--------gattttta---------------ttttct-cttttttt--
gtgaa----c-ttt-g-a-aa--ag---atttgct-tgat-gt-tgg-ga-tg-------
------------------------------------------------------------
-----------------------------------------
>Harbinger-N32_DR|40489
------------------------------------------------------------
------------------------------------------------------------
------------------------------------------------------------
------------------------------------------------------------
------------------------------------------------------------
------------------------------------------------------------
------------------------------------tg-ca--aaa---a-ag---ggc-
g-g--a-a--g--at-g--ga-aac-a-c----a-t-tta--g-c-g-aata-aa-----
-----c-t---c-t---ga--tg-ta-gcg--aa-c---a-t-tac--a--cctg-ta-c
a-tg--a------c-gatctttcc-ttgat-a------------a-ctt-t-ac-ac-ta
c-aa-tt-gaa---tc-tac-t-acttat-ac--t-a-ca-a-tcagc-cg-c-t-tt--
aa-ca-ag-t-ta---a--t-g-ga-aa-c-----a-ctc-c---ta-a--ttca--c--
c-tt-----att-ct--tgtttttattttat----------------------ttt----
tttaa----c-tta-a-a-aa--ag---attcact-tcac-gt-tag-ga-tggaaa-tg
cag---------------------------------------------------------
-----------------------------------------
>Harbinger-N32_DR|40490
------------------------------------------------------------
---------------------------------------------aaaaat------taa
g-ttc--ttg--atctt-a-ttt---gag-t-tggt--ttttggcttg------------
------------------------------------------------------------
------------------------------------------------------------
------------------------------------------------------------
----------------cgta-aaaa-------gggttt-ga--gc--a-a-at---aat-
g-a--g-a--g--at----ggaggt-a-c----a-t-tta--t-c--gaata-aa-----
-----c----------gga--ta-ta-gtg--aa-c---a-t-tac--a--tcca-cg-t
c-at--caa-tga--g--ctctct-ccatt-at-gc-t-ca-c-c-ttg-t-tt-ac-tg
t-tg-gt-tgc---ta-gat-t-accaat-ac--t-a-ca--------------------
------------------------------------------------------------
------------------------------------------------------------
------------------------------------------------------------
------------------------------------------------------------
-----------------------------------------
>Harbinger-N32_DR|40491
------------------------------------------------------------
------------------------------------------------------------
-------gtg-t-tatt-a-cgaaacgtt-t-tgaa--atattgt--a-t--g-aa---a
-aac-----a-a-ttagtga---a-aatgc--c-ag---at-tttg------cat-----
---aa-at---atca-attcatttgc------------------------taaaaaaa--
--------------gtat---------------------------------------gtt
aaa-----------------ttgatttt--------ta-at--gc--a-a-at---aat-
tga----a--g--ac-agcag-tat-a-t----aat-tta--a-c-g-agta-aa-----
-----t-t---a-c---aa--cg-ta-gcg--aa-g---a-t-tac--a--ccca-tg-t
a-ac--tta-----------------------------------------------c-tg
t-----------------------------------------------------------
------------------------------------------------------------
------------------------------------------------------------
------------------------------------------------------------
------------------------------------------------------------
-----------------------------------------
>Harbinger-N32_DR|40492
------------------------------------------------------------
------------------------------------------------------------
------------------------------------------------------------
------------------------------------------------------------
------------------------------------------------------------
------------------------------------------------------------
------------------------------------------------------------
------------------------------------------------------------
------------------------------------------------------------
-------------c-ag-cagtct-ccatt-at-gc-t-tg-c-ctttg-t-tt-ac-tg
t-tg-gt-tac---ta-ggt-t-accaat-ac--t-a-ca-g-tcagc-cc-g-t-ct--
aa-ca-ac-t-tg---g--t-a-aa-aa-c-----a-cac-----------ctcg--c--
a-tt-----tggatt-------ttttttattttt--------------attttttt-t--
gcaaa----c-att-g-a-aa--ag---attca---------------------------
------------------------------------------------------------
-----------------------------------------
>Harbinger-N32_DR|40493
------------------------------------------------------------
------------------------------------------------ttt-tga--tca
t-gct--gtt-t-taat-g-tg---tgtt-t-tgaa--g-actgc--a-tgag-aaaa-g
-agtga---g-a-gtc----agca-aa-at--t-t-----------------ggtt----
--aca-aa---atcc-cttaatttgc------------------------aaaaaaa---
-------aattt---t-t--tt----tct--t-gtttaa-gatgg----tta-t-ggact
-----------------gca-aaaa-------gggttt-at--gc--g-a-gc---aat-
g-a--g-a--g--gt-g--ga-aaa-g-c----t-a-ttg--c-c-a-aata-aaa----
----ac-t---t-ta---a--c-----------------------------------ga-
--acg-taa------c-------t-tcttt-at-att--tg-c-c-tt--t-tt-at-tg
t-tg-gt-ttc---tg-ggt-t-accaat-ac--t-a-ca-g-tcagc-tg-c-t-gc--
aa-ca-aa-t-tg---a--t-g-ga-at-t-----g-cac-c---ta-t--ttag--g--
a-tt-----tgg--------aatttt----------------cactctctttctttct--
ttatt----c-ttt-g-a-aa--gc---acgttcc-------------ga-tgaata-cc
tagc--------------------------------------------------------
-----------------------------------------
>Harbinger-N32_DR|40494
------------------------------------------------------------
------------------------------------------------------------
----t--gtg-t-taat-g-cg---catt------------ttgc--a-tt-a-ag---t
-ata-----g-c-aagaa---aca-aatgg--c-aa---ac-ttca------aat-----
---aa-aa---atca-ctt----------------aattcgt--------taacaaaa--
-------tgtat---g-c--tc----act--t-aatatg-attca----tga-t-atag-
----t-------tggcgaaa-agg----------gtta-at--gt--t-a-at---aac-
g-g--g-a--g--at-g--aa-aat-t-c----a-t-ttc--ctg---------a-----
-----c-a---t-t---gc--at-ta-a-a--ca-c---a-a-tac--ac-aaat-aa-t
g-ac--aaa-t--c-ag-ctgtct-ccatt-at-gc-t-ct-t-c-ttg-t-tt-ac-ta
c-tg-gt-tgc---ta-agt-t-accaat-ac--t-a-ca-g-tgaac-tg-c-t-ct--
aa-ca-ac-t-ta---a--t-g-ga-aa-t-----g-caa-g---ta-a--tt----a--
a-at-----gttt--------gtttgt-------------------------tttt-t--
gcaaa----c-ttt-c-a-aa--ag---atttgct-tcac-gt-tag-aa-tggaaa-cc
cagct-------------------------------------------------------
-----------------------------------------
>Harbinger-N32_DR|40495
------------------------------------------------------------
------------------------------------------------------------
------------------------------------------------------------
------------------------------------------------------------
------------------------------------------------------------
------------------------------------------------------------
-----------------------------------tta-aa--gt------at-tgcat-
g-a--g-a--a--ac-a--aaagat-g-g----a-a-atg--t-c-g-aata-aa-----
------------------a--aa-ta-taa--aa-c---c-t-cat--t--caca-aa-t
a-tt--tcgcttcctagg-ggttga-tatt-at-gc-t-tg-c-c-tta-t-tt-aattg
t-tgcgt-tac---ta-gat-t-atcaat-ac--t-acag-t-acagc-ca-t-t-ct--
aa-ca-ac-t-cg---a--t-g-at-aa-t-----g-gag-g---ta-a--ttaa--ca-
a-tt-----taga----------------------------------taatttttttt--
gtgaa-------tt-a-a-ta--at---atttgct-tcat-gt-tag-gat-ggcaa-cc
tggct-------------------------------------------------------
-----------------------------------------
>Harbinger-N32_DR|40496
------------------------------------------------------------
------------------------------------------------------------
------------------------------------------------------------
------------------------------------------------------------
------------------------------------------------------------
------------------------------------------------------------
------------------------------------------------------------
-----------------------------------t-ttg--c-c-g-atta-aa-----
-----c-----g-t---ac--tg-ta-gca--aa-c---a-t-ttc--a--g--a-ca-c
a-ac--caa-t--c-ca-cagtct-cgatt-at-gc-t-tg-t-c-ttg-t-tt-ac-tc
t-ta-gt-tac---ta-ggt-t-accaat-ac--t-a-ca-g-tcagc-ca-c-t-tg--
at-aa-ac-a-ct---c-cc-g-aa-tt-c-----a-cat-g---tg-g--ga----ctt
t-tt-----g--------------------------------------tttttgtttt--
g----------------c-ct--ggg---tttcca-tcac-cc-tgg-aa-tcgcat-cc
tgcagtatcgcat-----------------------------------------------
-----------------------------------------
>Harbinger-N32_DR|40497
------------------------------------------------------------
-----------------------------------------agctgggttt-cca--tca
c-cct--gtg-t-taat-g-cg---catt-t-taaa--gtattgc--a-t--g-at---a
-aag-----g-a-gtgacg---aa-aacgt--c-ca---tt-tttg--------tt----
----a-tg---aaaa-cat--ttgac------------------------gttaacgt--
----------tt---a-t--at----gct--c-acttga-ggttg----ttt-c-gaa--
---c-------------------tt-------ggttaa-at--ct--g-a-at---aat-
g-t--a-a--g--at-g--ga-aat-g-t----a-t-ttg--c-t-g-aata-aa-----
-----c-t---c-t---ga--ca-ta-gcg--aa-c---a-t-tac--a--ccta-ca-t
g-ac--caa-t--g-a-----------att-aa-ct-c-ca-t-t-agg-c-at-gc-cc
t-tg-at-tgc---tc-ggt-t-acgaat-ac--t-a-ca-g-tcagc-ca-c-t-ct--
aa-ct-ag-a-tg---c--a-a-t-----c-----g-cac-c---ta-a--tt-------
aatgtgaatg------------------------------tgggatcatttctttttt--
gacaa----a-ctt-a-t-ga--atat-attaact-taag-gt-tag-ga-tggaaa-cc
c-----------------------------------------------------------
-----------------------------------------
>Harbinger-N32_DR|40498
------------------------------------------------------------
------------------------------------------------------------
------------------------------------------------------------
------------------------------------------------------------
-----------------------cac------------------------aaa-------
------aagttc---t-t--a----agct--t-gcttga-ggtgg----ttt-t-gaa--
---------------------at-------aatgatta-ac--gt--g-a-at---aat-
t-g--g-a--a--at-g--ga-aac-a-c----g-t-ttg--a-c-a-tatt-aa-----
-----c-t---c-t---gt--ct-ta-gta--aa-c---a-t-tac--a--ctca-ta-t
g-ac--caa-t--c-ag-atcttc-ccttt-at-gc-t-tg-c-c-ttg-t-tc-ag-tg
t-tg--------------------------------------------------------
------------------------------------------------------------
------------------------------------------------------------
------------------------------------------------------------
------------------------------------------------------------
-----------------------------------------
>Harbinger-N32_DR|40499
------------------------------------------------------------
------------------------------------------------------------
------------------------------------------------------------
------------------------------------------------------------
------------------------------------------------------------
------------------------------------------------------------
------------------------------------------------------------
------------------------------------------------------------
------------------------------------------------------------
-----------------------------------c-t-gg-t-c-ttg-t-tt-ac-tg
t-tg-gt-tac---ta-ggt-t-acaaat-ac--taa-ca-g-tcagc-ca-c-t-ca--
aa-ca-ac-t-tt---c--t-g-ac-aa--------------------------------
------------------gtaacatttt--------------------gcctttta-t--
gtgaa----c-ttt-g-a-aa--ag---attcatt-tttg-at-tat-ta-tggaaa-cc
------------------------------------------------------------
-----------------------------------------
>Harbinger-N32_DR|40500
------------------------------------------------------------
----------------------------------------------------cca--tca
c-cct--gtg-t-taat-g-ca---catt-t-tgaa--tgatcac--a-c--a-gg---a
-aac-----a-a-gtgata---ga-aatac--c-aa---at-ttt--------------a
aatag-aa---accc-cataat--------------------------------------
-----------------------------------tcaa-ac---------------a--
---attg-------tttatg-ctcc--------ggtta-at--gt--g-a-at---aat-
g-g--g-g--g--at-g--ga-aag-g-c----a-t-gtt--a-t-a-------------
------------------a--ca-tg-gca--aa-c---a-t-taa--a--ccca-aa-t
g-ac--caa-c--c-ag-ctgact-ccact-at-gc-t-tt-c-c-ttg-t-tt-ac-tg
t-tg-gt-tac---ta-ggt-t-accaat-ac--t-a-ta-g-tcagc-ta-c-t-ct--
aa-ca-a-----------------------------------------------------
------------------------------------------------------------
------------------------------------------------------------
------------------------------------------------------------
-----------------------------------------
>Harbinger-N32_DR|40501
------------------------------------------------------------
------------------------------------------gctgggttt-caa--tca
c-cc----gg-t-tgat-g-ca---catt-t-tgaa--gtatcaa--a-t--a-ag---a
-aat-----t-a-gtgatt---ga-aacac--c-aa---at-ctt-------gaat--g-
----c-aa---atct-cttaatttgc------------------------aaa-gaaa--
--------gatt---t-t--ac----gct--c-ccttgaccatgt----tct-t-gta--
----------caaaaa-------ag--------ggtta-at--gt--a-a-at---aat-
g------------------ga-aac-t-a----a-t-ttg--c-c-a-gaa---------
------------------------------------------------------------
------------------------------------------------------------
------------------------------------------------------------
----a-ac----------------------------------------------------
------------------------------------------------------------
------------------------------------------------------------
------------------------------------------------------------
-----------------------------------------
>Harbinger-N32_DR|40502
------------------------------------------------------------
-----------------------------------------agctgggttt-cta--tta
---------------tt-g-ag---cttt-t-tgaa--gcaatgc--a-t--g-ag---a
-aac-----g-a-gtgat---aga-aatgg--c-aa---at-tctg------ata-----
---aa-aaaa---cc-cttaatatacgc------------------------aaaaat--
--------gctt---g-t--at----gct--c-gaatta-agtgg----ttt-t-gggtt
tgt-------tttgtgtgaa-aa--------aggggtc-at--gc--a-a-at---aat-
g-a--a-a--g--at-g--g----------------------------------------
------------------------------------------------------------
------------------------------------------------------------
------------------------------------------------------------
------------------------------------------------------------
------------------------------------------------------------
------------------------------------------------------------
------------------------------------------------------------
-----------------------------------------
>Harbinger-N32_DR|40503
------------------------------------------------------------
------------------------------------------------------------
------------------------------------------------------------
------------------------------------------------------------
------------------------------------------------------------
-------ttt----------at----gct--t-acttgg-ggttg----ttt-t-ggtc-
----t-------taaaatag-agaat-----agggtta-at--gt--g-a-tt---aat-
t-g--g-a--g--at-g--ga-aat-g-c----a-t-ttg--c-c-g-aata-ga-----
-----t-t---c-t---ga--ag-ta-gca--aa-c---a-t-cac--a--ccca-tg-t
g-ac--caa-t--t-ag-ctgtct-acatt-at-gc-c-tg-c-a-tta-t-tt-ac-ta
t-tg-gt-tgc---ta-ggt-t-actaat-ac--t-a-ta-g-tcagc-ca-c-t-ct--
aa-ga-ac-t-tg---c--c-a-aa-aa-t-----g-cac-c---ta-a--tttg--a--
a-gt-----t------------tgtttt-ttt------------------tttttt-t--
gcaaa----c-ttt-t-a-aa--ag---atttact-ttac-tt-tat-ga-tgaaag-cc
tggct-------------------------------------------------------
-----------------------------------------
>Harbinger-N32_DR|40504
------------------------------------------------------------
------------------------------------------------------------
------------------------------------------------------------
------------------------------------------------------------
------------------------------------------------------------
------------------------------------------tga----ttt-t-gaata
tgc---------------aa-ata--------agatta-tt--gt--g-a-at---aat-
g-g--g-a--g--at-g--aa-agc-g-a----a-t-tag--c-c-t-aata-aa-----
-----c-c---c-t---ga--ag-ta-gta--aa-c---a-t-tac--a--cctg-tg-t
t-tc--caa-t--c-ag-ctgtct-ccatt-at-gc-t-tg-c-a-ttg-t-tt-ac-ta
t-tg-gt-tac---ta-ggt-t-accaat-ac--t-a-ta-g-tcaga-cc-c-t-ct--
aa-ga-ac-t-ta---c--t-c-aa-aa-t-----g-cgc-c---aa-c--tttg--t--
a-gt-----tttt----ttttgtttttt-ttttgtttatttttattttttattttt-g--
gcaaa----c-ttt-g-a-aa--ag---atttgct-ttac-tt-cag-aa-taaaaa-tc
tggct-------------------------------------------------------
-----------------------------------------
>Harbinger-N32_DR|40505
------------------------------------------------------------
-----------------------------------------agtttagttt-taa--tca
c-cct--gtg-t-taat-g-cg---c----------------------------------
---------------------------------------at-tttg--------------
------------------------------------------------------------
---------------a-a--gt----att--g-gcttga-ggtgg----ttc-t-gaaa-
----t-------tggtcgaa-aaa--------ggtttt-at--gc--g-a-at---aat-
t-g--c-a--g--at-c--ga-aat-a-t----a-t-ttg--c-t-g-aata-at-----
-----c-t---c-t---ga--ca-ta-gcg--aa-c---a-t-tat--a--ccgg-aa-t
g-ac--caa-t--c-ag-ctgtct-ccatt-at-gc-t-tg-c-c-ttg-t-tt-ac-tg
c-tg-gt-tac---ta-ggt-t-accaat-ac--t-g-ca-a-tcagc-tg-c-a-ct--
aa-ca-ac-t-tg---a--a-t-ta-aa-t-----g-cac-c---aa-a--tttg--c--
a-tt------------------tgaggt-ttttttttct--------------tat-t--
gtaaa----c-ttt-g-a-aa--ag---atttgcc-ttac-ct-taa-ga-tgaaaa-tc
cgg---------------------------------------------------------
-----------------------------------------
>Harbinger-N32_DR|40506
------------------------------------------------------------
-----------------------------------------agctgggtat-cca--tca
c-cct--gtg-c-taat-a-ga---catt-t-tgaa--gtattgc--a-t--g-ag---a
-aat-----g-a-gtgat---aga-aatgt--c-aa---at-tgtg------cat-----
---aa-t------------aaattat------------------------ataaaaaa--
--------gttt---t-t--at----act--t-acttaa-ggtgg----ttt-t-ggaat
tg------------tgtaa------------------------------a-ac---aat-
g-g--a-a--g--at-a--aa-----------------------t-a-aatc-aa-----
-----c-t---g-t---aa--ct-tg-gca--aa-c---a-t-tac--a--ccaacca-t
g-ac--taa-a--t-at-------------------------------------------
----------------------------------t-a-ca-g-tcagc-ca-c-------
tc-ga-ac-t-tg---a--t-g-ga-aa-a-----g-gca-t------------------
--------------------------------------------ttggcatgtttttt--
gc---------------a-aa--gat---ttctct-tcat-gt-tag-ga-tagaaa-cc
tagc--------------------------------------------------------
-----------------------------------------
>Harbinger-N32_DR|40507
------------------------------------------------------------
------------------------------------------------------------
------------------------------------------------------------
------------------------------------------------------------
------------------------------------------------------------
------------------------------------------------------------
------------------------------------------------------------
------------------------------------------------------------
------------------------------------------------------------
-------------------------ccatt-at-gc-t-tg-c-c-ttg-t-tt-ac-tg
t-tg-gt-tat---tg-ggt-t-atcaat-ac--t-a-ca-g-tcatc-tg-c-t-ct--
aa-ca-ac-t-tg---a--t-g-ga-aa-c-----a-caa-c---ta-a--ttcg--c--
a-tt-----tggg--------atttctt-tcttgct--------------ttttta-t--
ttaaa----c-ctt-g-a-aattat---attttct-ttaa-gt-tag-ga-tagaaa-cc
cagct-------------------------------taaagcctcacatgataaagagtt
aatgcaaaaaaatggcagatggaaatacattgttgaataaa
>Harbinger-N32_DR|40508
------------------------------------------------------------
--------------------------------------------tgggttt-cta--ttg
t-cct--gtg-t-taat-t-tg---cgtt-t-tgaa--gtatcaa--a------------
------------------------------------------------------------
------aa--agttg---------------------------------------------
---------------t-a------atact--t-acttgat-gtat----ttt-c-tttat
ttt---------tttagtga-aaa-------aggcata-at--gc--g-a-at---aat-
t-g--g-a--g--at-g--ga-aac-a-c----a-t-ttg--c-c-a-aata-aa-----
-----a-t---c-t---gat--g-ta-gaa--aa-c---a-t-taa--a--ccaa-ca-t
g-ac---------c-aa------------tcgctg--t----c---ttc-a-tt-at--g
t-tg-gt-tgc---ta-gat-t--------------------------------------
------------------------acca-a------tcat-c---ct-g--ttag--c--
ag----------------------------------------------------ctct--
aagaa----c-ctg-a-c-ag--aa---a--------cac-ac-cag-gt-ttgca-ttt
tggattgttt--------------------------------------------------
-----------------------------------------
>Harbinger-N32_DR|40509
------------------------------------------------------------
------------------------------------------------------------
-----------------------------------------tcat--g-tttg-actt-a
-a----------------------------------------------------------
------------------------------------------------------------
------------------------------------------------------------
------------------------------------------------------------
------------------------------------------------------------
------------------------------------------------------------
------------------------------------------------a-t-tt-tc-tt
t-tg-gc-tgc---ta-ggt-t-accaat-ac--t-a-ca-g-tcagc-ca-c-t-ct--
aa-ca-at-t-tg---a--t-g-ga-aa-t-----g-caa-a----------tca--t--
t-tt-----catgaa---gaaatattat------------aaaacttttttttttttt--
gctaa----a-ttt-g-a-aa--ag---attcact-tcaa-gt-tag-ga-tggaaa-cc
tggct-------------------------------------------------------
-----------------------------------------
>Harbinger-N32_DR|40510
------------------------------------------------------------
------------------------------------------------------------
------------------------------------------------------------
------------------------------------------------------------
------------------------------------------------------------
------------------------------------------------------------
------------------------------------------------------------
------------------------------------------------------------
------------------------------------------------------------
-----------------------------------------------tg-c-tt-gg-tg
t-tg-gt-tgc---ta-ggt-t-gccatt-ac--t-a-ca-g-tcaat-ta-g-c-aa--
aa-ca-at-t-tg---c--t-g-aa-aa-t-----c-caa-c---ta-a--tttt--c--
a-tt-----tagaat------ttaaatgttt----------------------tgt----
c-taa----c-ttt-g-a-aa--ag---agtcgct-tcac-gt-tag-ga-tggaaa-tc
tgact-------------------------------------------------------
-----------------------------------------
>Harbinger-N32_DR|40511
------------------------------------------------------------
------------------------------------------------------------
--------------aat-g-tg---catt-t-taaa--g-atcac--a-tgtg-aaat-a
-agcca---g-a-act----acca-aacat--c-a-----------------aata----
--aaa-ac---accttcctcaaaaaa------------------------aaaaaa----
--------agtt---t-t--ac----gct--t-acttga-ggtgc----ttt-t-taact
------------tgtg-taa-aaaa-------gggtta-ca--at--t-t-ta---gat-
g-g-----------------a-aac-a-c----a-t-ttg--c-a-a-aata-aat----
------------------------------------------------------------
--aaa-taa------a-------t-aaata-aa-atct-ta-a-c-ttg-t-tc-ac-tg
t-tg-gt-tgc---ta-ggt-t-accaat-ac--t-a-ca-g-tcagc-ca-c-t-ctaa
aa-cc-at-t-tg---a--t-g-ga-aa-c-----a-aga-a---a-----ttca--c--
a-tt-----tat------------------------------aatatttaaatattat--
gctaa----a-ttt-g-a-aa--ag---aattgct-ttac-tt-tag-ag-tggaaa-ca
gagct-------------------------------------------------------
-----------------------------------------
>Harbinger-N32_DR|40512
------------------------------------------------------------
------------------------------------------gctgggttt-gca--t--
c-cat--gtg-t-taat----g---cg-tgt-tgaa--gaatcac--a-t--g-ag---a
-aag-----t-a-ga-----------------c------at-------------------
---ga-aa----------------------------------------------------
------------------------------------------------------------
---------------------------------------gt--gct---c-g----a---
-----------------------------------tttt-----t-ataa-a-aa-----
-----tct---c-t---gag-t--t-cgc---aa-tg--a---tat--a-----ta----
---------------g----at-t----ttaag-gc-t-ca-c---tcg----a-----g
-gta-tctt-----ta-gat-t-a----t-------------------------------
------------------------------------------------------------
------------------------------------------------------------
------------------------------------------------------------
------------------------------------------------------------
-----------------------------------------
>Harbinger-N32_DR|40513
------------------------------------------------------------
------------------------------------------------------------
------------------------------------------------------------
------------------------------------------------------------
------------------------------------------------------------
------------------------------------------------------------
------------------------------------------------------------
------------------------------------------------------------
-----------------------------g--aa-c---a-t-tac--a--gcca-gg-t
g-ac--caa-t--c-ag-tggtct-ccatt-at-gc-t-tg-c-c-ttg-t-tt-ac-tg
t-tg-gt-tac---ta-ggt-t-accaat-ac--t-a-ca-a-tcagc-tg-c-t-ct--
aa-ca-aa-t-tt-ttt--t---------t-----g--a---------a--cttt--g--
a-tt-----gatga----------------------------------------------
----------------------aaa---atttgat-ttac-gt-tat-aa-tgaaac-cc
cggct-------------------------------------------------------
-----------------------------------------
>Harbinger-N32_DR|40514
------------------------------------------------------------
------------------------------------------------------------
-------gtg-t-ttat-g-tg---catt-t-tgaa--ga-------------gat---a
-aag-----a-a-gtaat---gga-aatgg--c-aa---at-ttca------aat-----
---aa-aa---ttcc-ctta------------------------------aaaacaaa--
--------gttt---c-t--at----tca--t-gattaa-aatag----ttt-g-gactt
-----------------gaa-aa--------agggttc-at--tt--g-a-at---aat-
a-c--g-a--g--at----ga-aaa-g-c----a-t-ttg--c-c-a-aata-aa-----
-----c-t---t-g---ga--tg-ta-gca--aa-c---a-t-tac--a--tgca-tg-t
g-ag-----------------cag-ctgac-gc-gc-t-tg-c-c-------tt-gc-tg
t-tg-gt--ac---ta-gat-t--------ac--c-a-aa-a-tctac-ct-c-t-ct--
aa-ca-ac-t-tg---a------------------------------------------a
a-tt-----tgc-------------att-----------tgtttttgttttttttgct--
ga-------c-ttaaa-a-aa--aaaa--tttgtt-tca-------g-gt-ta-------
------------------------------------------------------------
-----------------------------------------
>Harbinger-N32_DR|40515
------------------------------------------------------------
-----------------------------------------agctggtttt-cca--tca
c-cct--gtg-t-tact-g-tc---tatt-t-tgaa--gtatcac--a-t--g-ag---a
-aat-----g-a-ctgat---gga-agtgt--c-aa---at-ttca------aat-----
---gc-aa---atcc-cttaatttg-----------------------------------
------------------------------------------------------------
-------------------------------------------------a-at---aat-
a-a--g-a--g--at-g--ga-aac-g-c----a-t-ttg--c-c-a-aata-aa-----
-----c-t---t-t---gg--cg-tc-gtg--aa-c---a-t-tag--a--cctc-ca-c
a-a---cac-c--a-aa-catagt-ccatt-a-------------------------ctg
t-tg-ga-tgg---ta-ggt-t-accaat-ac--t-a-ca-g-ctagc-tg-c-t-ct--
at-ca-ac-t-ta---a--t-g-ga-aa-t-----g-cac-c---ta-t--tt----cac
a-tt-----t-----------------------------aaggtttgtttactttttt--
gcaaa----c-ttt-a-a-ta--tga---ttcact-tcac-gt-tag-ga-tgaaaa-c-
------------------------------------------------------------
-----------------------------------------
>Harbinger-N32_DR|40516
------------------------------------------------------------
-----------------------------------------agctggattt-ctg--tca
c-cat--gtg-t-taat-g-ca---catt-t-taac--a-atagc--a-t--g-ag---a
-agc-----a-a-gtaat---aga-aatgg--c-aa---at-ttag------aat-----
----a-aa---aagc-t------------------------------tttatttacaatc
---------ttt---t-t--gc----act--c-gtttga-ggtgg----ttt-t-gcac-
----catgc--------aat-gaa--------aagtta-at--gc--c-g-at---att-
g-t--g-a--g--at-g--ga-aac-g-c----a-t-ttg--c-t-g-aata-ag-----
-----c-t---c-a---ta--aacaa-aca------------------------------
-----------------------------------------------------c-gc-ga
t-ca-at-cac----a-ggt-t-accaat-ac--t-a-ca-g-tcagc-t--c-t-ct--
aac-a-cc-t-tg---a--t-g-ga-aa-c-----a-ca---------------------
------------------------------------------------------------
------------------------------------------------------------
------------------------------------------------------------
-----------------------------------------
>Harbinger-N32_DR|40517
------------------------------------------------------------
-------------------------------------------ctgggttt-cca--tct
c-act--gtc-t-taat-g-ca---ctta-t-tgaa--gtgtcga--a-g--a-ag---a
-aaca---agtc-taatata---a-aatta--a-aa---aa-tt-------aaaatcc--
--aaaaaa---aca----------------------------------------------
-----------a---t-t--at----ttt--a-gcttga-ggtgg---ttttgt-agatt
tt----------cat-------------------------t--g--gg-gactaaaaaa-
a-a--c-a--a--gt-t--gg-aa---a--------------g-c-a-cata-aa-----
-----tt----c-a----ca-tt-tg-gcaccaa-gg--a-t-tgt--aat--ca-----
--gatttagat--c-ag---gact-ctgaa-ct-gc---catttcattaat-ta-a---a
t-t---agt-----tg-tgt-t-gaaaac-aca-c-a-ta-a-ttaac-tt-t-t-tttg
aa--aagt-t-tg------a----a-aa--------------------------------
------------------------------------------------------------
------------------------t---gttttct-tcac-at-tag-ga-tagaaa-ct
cagct-------------------------------------------------------
-----------------------------------------
>Harbinger-N32_DR|40518
------------------------------------------------------------
------------------------------------------------------------
-------------------------catt-t-ttag--gtatcgc--a-t--g-aa---a
-aa------a-a-attat---gga-aatgt--c-aa---at-tttg------aaa-----
---ga-aa---atct-gataattca-c--------------------aaaa--agaactg
tata-------------t--at----gat--c-aattga-gatgg----ttt-t-ggact
--------------------------------atacaa-at--gc--a-a-at---aat-
g-g--c-a--g--at-g--ga-aac-a-c----a-t-atg--c-c-g-aata-ag-----
-----c-a---a-t---tg--t--------------------------------------
---------------------------------------------------------ttg
t-tg-gt-tac---ta-gat-t-atcaat-ac--t-a-ca-g-tccgt-at-c-a-ct--
aa-ac-ac-t-tt---a--t-g-ga-aa-t-----g-aac-c---ta-a--tt----tgc
a-tt-----tgg---------------a-----------aatcgttttttcttttttt--
gcaaa----c-tttaa-a-aa--aga---ttaact-tcac-gt-ttg-ga-tgaaaa-cc
ctgct-------------------------------------------------------
-----------------------------------------
>Harbinger-N32_DR|40519
------------------------------------------------------------
-----------------------------------------agctggctct-cca--tca
c-cat--gtg-t-taat-a-tg---cagt-c-tgag--gaatcgc--a-t--g-aga--a
-aac------tt-caaatag---a-agctc--t-tc---at-tc---------------a
gcaaaaaa---a--------------------------------------aaaaaaaa--
--------gaaa---g-t--gc----act--c-acttga-ggtgg----ttt-t-ggact
tg----------tgt--gaa-agagt----------ta-tt--g--cg-g-acagacgt-
a-g--c-a--a--ac-a--tc-a----gt----g-g-ttg--c-t-a-ggta-ac-----
-----ca----a-t----ac-ta-ca-g--tgag-cc--a-c-tct--aaa--aa-----
--attatgaa------------------------------aatgcac--at-tc-g---g
g-a---ttt-----ta-ttt-t-atttat-tta-c-----------------c-t-tt--
---------t-ta------a----g-aa-------------a------------------
------------------------------------------------------------
-----------ttt-t-a-aa--ag---attta---------------------------
------------------------------------------------------------
-----------------------------------------
>Harbinger-N32_DR|40520
------------------------------------------------------------
------------------------------------------------------------
------------------------------------------------------------
-----------------------------------------------------at-----
---aa-aa---atcc-ctta---------------------------------------a
tt----actttt---t-a--tc----gcc--c-tcctga-ggttt----tgt-ac-----
-------------------------g-----tgcggaa-aa--ag--t-g-at---aat-
g-c--a-aa-a--tt-g--ga-aat-g-c----a-t-ttt--t-c-a-aata-ag-----
-----a-t---c-t---ga--cg-ta-gcg--aa-c---g-t-cag--a--ccca-ca-t
g-ac--caa-t--c-ag-ctgtct-ctatt-at-gc-t-tg-c-c-ttg-t-tt-ac-ta
t-tg-gt-tgc---tc-ggt-t-accaat-tc--t-a-cc-g-taagc-ca-c-t-ct--
ag-ct-tc-t-tg---a--t-g-ga-aa-c-----a-cac-c---t--------------
------------------------------------------------------------
------------------------------------------------------------
------------------------------------------------------------
-----------------------------------------
>Harbinger-N32_DR|40521
------------------------------------------------------------
------------------------------------------------------------
------------------------------------------------------------
------------------------------------------------------------
------------------------------------------------------------
------------------------------------------------------------
------------------------------------------------------------
------------------------------------------------------------
------------------------------------------------------------
--------------------------catt-at-gc-t-tg-c-c-ttg-t-tt-ac-tg
t-tg-gt-tgc---ta-ggt-t-accaat-cc--t-a-ca-g-tcagc-tg-c-t-ct--
aa-ca-ac-t-tg---a--t-------------------------tt-a--ttaa--c--
--------------------------ct-taatatta-----------ttattttg-t--
gcaaa----a-ttt-g-a-aa--ag---attagct-tcgc-gt-tac-aa-tggaaa-cc
tggct-------------------------------------------------------
-----------------------------------------
>Harbinger-N32_DR|40522
------------------------------------------------------------
------------------------------------------------------------
------------------------------------------------------------
------------------------------------------------------------
------------------------------------------------------------
------------------------------------------------------------
------------------------------------------------------------
------------------------------------------------------------
------------------------------------------------------------
-----------------------------t-at-gc-t-tg-c-c-ttg-t-tt-ac-tg
t-tg-gt-tgc---ta-ggt-t-accaat-ac--t-a-ca-g-tcagc-tg-c-t-gt--
aa-ca-ac-t-tg---a--t-g-ga-aa-t-----c-cac-c---ca-a--ttca--c--
a-tt-----tggg--------attttat-tattatta-----------ttattttg-t--
gcaca----g-att-g-a-aa--ag---attagct-tcag-gc-cat-ta-aggaaa-cc
tggctaa-----------------------atattttaatgc--------------ggtt
aatac----aaattgaagattaaaatccattgtcaaataaa
>Harbinger-N32_DR|40523
------------------------------------------------------------
------------------------------------------------------------
------------------------------------------------------------
------------------------------------------------------------
------------------------------------------------------------
------------------------------------------------------------
---------------------aag--------atgtta-at--tc--a-a-at---aat-
g-c--g-a--g--at-g--aa-a-------------------t-g-a-acaa-at-----
-----t-c---t-t---ga--cg-ta-ttg--ag-c---a-t-tac--a--gtca-tg-t
g-a-c-cag-t--c-ag-ctgtct-ccatt-at-g-------c-t-ttg-t-tt-ac-tt
t-tg-gt-tgc---ta-ggt-t-accaat-ac--c-a-ca-g-ttggc-ca-c-t-tt--
aa-ca-ac-c-tg---a--t-a-gt-gc-t------taac-c---ca-g--ttta--c--
------------------------------------------------------------
------------------------------------------------------------
------------------------------------------------------------
-----------------------------------------
>Harbinger-N32_DR|40524
------------------------------------------------------------
---------------------------------------------gggttt-cta--tca
g-cct--gtg-t-tact-g-cc---catt--------------ac--a-t--g-ag---a
-aac-----t-a-gatatc---ga-aatgg--c-aa---at-ttta------tg------
-----------------ttaaatgaatttttgcaaaattcact-----tgccaaaaaat-
---------tgt---t-t--tt--------------------------------------
------------tgtgcgaa-aaa--------ttgtta-at--gt--g-a-at---aat-
g-a--t-a--g--at-t--aa-aac-a-t----g-t-ttg--a-a-g-aata-tagc---
-----------t-t---ga--tg-ta-gt---gc-c---a-t-tag--a--ccca-cc-t
g-ac--caa-t--c-ag-ctgtct-ccatt-tt-gc-t-tg-c-c-tta-tagt-ac-tg
t-tg-tt-tgc---ta-agt-t-accaat-ac--t-t-ca-g-tcagc-tt-c-t-ct--
aa-ca-ac-t-tg---a--tcg-ga-aa-t-----g-cct-c---ta-c--ttca--c--
a-tt-----tg-----------tgattt-ttttt-----------------ttttt-t--
ttgcg----a-act-g-a-aa--ag---ctttgct-tcat-gt-tag-ga-tggaaa-cc
cagc--------------------------------------------------------
-----------------------------------------
>Harbinger-N32_DR|40525
------------------------------------------------------------
------------------------------------------------------------
------------------------------------------------------------
------------------------------------------------------------
------------------------------------------------------------
------------------------------------------------------------
---------------------aaaa-------ttgtta-ac--gtg---a-ac---aat-
a-g--g-a--g--ac-g--ga-aat-g-c----a-t-ttg--c-c-a-aata-aa-----
-----c-a---g-t---ga--ct-ta-gag--aa-t---g-t-tac--a--ccta-tg-t
g--------------aaactgtct-ctatt-at-gc-t-tg-c-a-ttg-t-tt-gc-tg
t-tg-gt-agc---tt-tgt-t----aat-ac--t-a-ta-g-tcggc-ca-c-t-ct--
aa-ca-ac-t-tg---a--c-g-ga-aa-c-----g-cat-c---ta-a--ttca--c--
a-tt-----ttt---------------tttt----------------------ttt----
tgcga----a-ttt-a-a-aa--ag---attcgct-tcac-gt-tag-ga-tggaaa-cc
cagct-------------------------------------------------------
-----------------------------------------
>Harbinger-N32_DR|40526
------------------------------------------------------------
----------------------------------------------gggtt-cca--tcc
c-ccc--gtg-t-taat-g-ca---catt-t-ggaa--gttctgc--a-t--g-ag---a
-aat-----g-a-gtgac---gaa-gttag----------------------aat-----
---aa-aa---atcc-act----------------catttgta-------caaaa-----
------------------------------------------------------------
---------------------------------------at--cc--a-a-aa---aat-
g-g--g-a--g--at-a--ga-aat-g-c----a-t-ttg--c-t-g-gata-ag-----
-----t-t---c-t---ga--tc-ta-acg--ca-c---a-t-tac--t--ccca-ct-t
g-ac--caa-t--c-ag-ctgtct-tcatt-at-gc-t-tg-g-c-ttg-t-tt-ac-ag
t-tg-gt-tgc---tt-ggt-t-accaat-ac--a-a-ca-g-ttatc-ca-c-t-tt--
aa-aa-ac-t-tg---a--t-g-ga-aa-c-----g-cac-c---ta-a--ttta--c--
c-tt------------------tattta-tttatttact------------ttttt-t--
gcaaa----c-ttt-g-a-aa--at---atttgct-tta-----tag-aa-tggaag-tc
cggct-------------------------------------------------------
-----------------------------------------
>Harbinger-N32_DR|40527
------------------------------------------------------------
-----------------------------------------------attt------tta
t-cct--------------------catt-t-tagg-------------t--g-gg---a
-aaa-------a-gtg--------------------------------------------
------------------------------------------------------------
---------------t---------------------aa---------------------
----------------------------------------t--gc--g-a-at---aat-
a-a--g-a--g--at-g--ga-aagga-t----a-t-gtc--c-t-g-aata-aa-----
-----t-t---c-t---ga--cg-ta-gcg--aa-c---a-t-tac--a--ctta-tg-t
g-ac-----------cg-----t------------a-t-ttac---ttg-t-tt-ac-tg
t-tg-gt-tgc---ta-ggt-t-accaat-ac--t-a-ca-g-tcagc-ca-c-t-ct--
aa-ca-ac-t-tg---a--t-a-aa-aagt-------ca------------ttca--c--
g-tt-----tggggt--ttggcttttcgcataat-------tcgcatttgttctttttt-
gcaaa----c-tta---a-aa--aa-----------------------------------
------------------------------------------------------------
-----------------------------------------
>Harbinger-N32_DR|40528
------------------------------------------------------------
------------------------------------------------------------
------------------------------------------------------------
------------------------------------------------------------
------------------------------------------------------------
------------------------------------------------------------
-------------------a-aaa---------gcgta-at--gt--g-a-at---aat-
t-a--g-a--g--ag-g--ga-aac-a-c----a-t-ttc----ctg-aata-aa-----
-----c-t---c-t---ga--cg-ta-gca--aa-c---a-t-tac--a----ca-t---
---c--aaaat--c-a------------tt-at-gc-t-ag-c-c-ttg-t-tt-ac-tg
t-tg-gt-tgc---ta-ggt-t-accaat-tc--t-a-ta-a-t--ac-ca-c-t-ct--
aa-ta-ac-t-tg---a--t-g-aa-ag-t-----g-c----------------------
------------------------------------------------------------
------------------------------------------------------------
------------------------------------------------------------
-----------------------------------------
>Harbinger-N32_DR|40529
------------------------------------------------------------
------------------------------------------------------------
------------------------------------------------------------
--------------------------acgt--c-aa---at-ttac------aat-----
----a-aa---aatc-ttt-----------------attcgtaa----ataataataata
a--------ttt---t-c--at----cct--c-gcttga-ggtga----ttt-t------
------------------ca-aaa---------tcata-at--gt--g-a-at---aat-
g-a--g-a-----------ga-aac-a-c----a-t-ttg----taa-aata-aa-----
-----c-t---c-t---ga--cg-tg-gca--aa-c---a-t-cac--a----ga-t---
---c--caaat--c-aa-atatta-caatt-at-gc-c-tg-c-c-ttg-t-tt-ac-tg
t-tg-gt-tgc---ta-agt-t-accaat-ac--t-a-ca-g-tcagc-ca-c-t-ct--
aa-ta-ac-t-tg---a--c-g-ga-gg-g-----a-cta-c---ta-a--tttg--c--
a-tt-----taggg----------------------------------------------
-----------ttt-g------c------ttt----------------------------
------------------------------------------------------------
-----------------------------------------
>Harbinger-N32_DR|40530
------------------------------------------------------------
------------------------------------------------------------
------------------------------------------------------------
--------------------------------c-aa---at-ttta------aat-----
---aa-aa---aata-ttt-----------------attcgta-------aaaaattata
a--------ttt---t-c--at----cct--c-accaga-gggga----ttt-t------
------------------ca-aaa---------gcata-at--gt--g-a-at---aat-
g-a--g-a--g--at-g--ga-aac-a-t----g-t-ttg--c-tga-aaaa-at-----
-----t-t---t-t---ga--cg-ta-gca--aa-c---a-t-cac--a----ca-c---
---t--caaat--c-aa-acatta-caatt-at-gc-t-tg-c-c-ctg-t-tt-ac-tg
t-tg-gt-tgc---ta-ggt-t-accaat-ac--t-a-ta-g-tcagc-ca-c-t-ct--
aa-ta-ac-t-tg---t--t-a-at-aacc-----g-cag-c---ta-g--ttca--c--
a-tt-----ttgag----------------------------------------------
-----------ttt----------------------------------------------
------------------------------------------------------------
-----------------------------------------
>Harbinger-N32_DR|40531
------------------------------------------------------------
------------------------------------------------------------
-----------t-taat-g-tg---catt-t-taaa--gtatcac--a-t--g-ag---a
-aac-----a-a-gtgat-g---a-aacaa--c-aa---at-tttt------aat-----
---aa-aa---at-----caattcac------------------------aaaat-----
-----taagttt---t-t--ac----gct--a-acctga-ggtga----aaa-a-gtgtt
catct--------------------------------------------a-at---aat-
t-g--t-a--g--at-g--ga-acc-g-c----a-t-ttg--c-a-g-aata-aa-----
-----c-a---c-a---ga--ca-ta-gca--aa-c---a-t-ta---a--acca-tg-c
g-ac--caa-t--t-ag-ctgtct-ccatt-at-gc-t-tg-t-a-ttg-t-tt-ac-aa
t-tg-gt-tgc---ta-aga-t-accaat-ac--t-a-ca-t-taacc-ag-c-t-ct--
aa-ta-ac-t-ta---a-gg-g-ga-aa-c------acaa-a---gg-------------
------------------------------------------------------tttt--
gcaaa----c-ttt-a-a-aa--ag---attcaca-tcac--------------------
------------------------------------------------------------
-----------------------------------------
>Harbinger-N32_DR|40532
------------------------------------------------------------
------------------------------------------------------------
------------------------------------------------------------
------------------------------------------------------------
------------------------------------------------------------
------------------------------------------------------------
------------------------------------------------------------
------------------------------------------------------------
------------------------------------------------------------
-------------------------ccatt-at-ga-c-tg-c-c-ttg-c-tt-ac-tg
t-tg-gt-tgc---ta-ggt-t-accaat-ac--t-a-ca-g-tcatc-ca-c-t-ct--
ta-ca-ag-t-ta---a--t-a-ga-aa-t-----g-cac-c---ca-a--tttg--c--
a-tt-----tgga--------atttt----------------------tcttcctt-t--
ccaaa----c-ttt-t-a-at--ag---attcact-tcat-gt-taa-ga-tggaaa-cc
cag---------------------------------------------------------
-----------------------------------------
>Harbinger-N32_DR|40533
------------------------------------------------------------
-----------------------------------------agctggactt-cca--tca
g-caa--ttg-t-cagt-g-ca---catt-t-tgaa--ttatagc--a-t--g-ag---a
-cac-----a-a-gtgat---gga-aatac--c-ag---tt-ttaa------aaag----
---aa-at---aaac-ttcgcttg------------------------------------
-------------------------------------------gg----ttt-t-ggacc
------------tgtgtgaa-aaag--------ggttc-at--ga--g-a-at---aat-
g-g--t-a--g--at-g--ga-aac-g-c----a-t-ttg--c-a-g-aata-aa-----
-----t-t---c-t---ga--tg-ca-gta--aa-c---a-t-ttc--a--ctaa-tg-t
g-ac--c-----------------------------------------------------
------------------------------------------------------------
------aa-t-ca---g--c-g-gt-----------------------------------
------------------------------------------------------------
------------------------------------------------------------
------------------------------------------------------------
-----------------------------------------
>Harbinger-N32_DR|40534
------------------------------------------------------------
---------------------------------------------gagttt-ctat-ttg
a-cct--gtg-t-taat-g-ca---catt-t-tgaa--gtat--g--c-a--t-tg---a
-atc-----a-a-gtgat---gga-aaggc--a-aa---at-ttcg-------agg----
---gaata--aaccc---------------------------------------------
---------------t-t------aaatt-------------------------------
------------------------------------------------------------
---------------------------------a-c-ttt--------acaa-aa-----
------------------------------------------------------------
------------------------------------------------------------
------------------------------------------------------------
------------------------------------------------------------
------------------------------------------------------------
------------------------------------------------------------
------------------------------------------------------------
-----------------------------------------
>Harbinger-N32_DR|40535
------------------------------------------------------------
-----------------------------------------agctgggttt-cca--tta
c-ttt--gtg-t-caat-g---------t-t-ttaa--gtattgc--a-t--g-ag---a
-aat-----g-c-gtgat---cga-gacag--c-aa---at-ttca------a-------
------------aat-ttcta--------------------------------------a
tttc-------------c--aa----gtt--t-gtctta-ggtgg----ttt-t-ggaat
tg------------tgcgaa-a---------attgtta-at--gc--g-a-at---aaa-
c-t--g------------------------------------------------------
-------------t---ga--cg-ta-gca--aa-c---a-t-ta---------------
------tac-c--a-aa-gtgact-ccatt-at-gc-t-tg-c-----------------
------------------------------------------------------------
------------------------------------------------------------
------------------------------------------------------------
------------------------------------------------------------
------------------------------------------------------------
-----------------------------------------
>Harbinger-N32_DR|122006
------------------------------------------------------------
------------------------------------------------------------
------------------------------------------------------------
------------------------------------------------------------
------------------------------------------------------------
------------------------------------------------------------
------------------------------------------------------------
------------------------------------------------------------
------------------------------------------------------------
--------------------------catt-at-gc-t-tg-t-g-ttg-t-tt-ac-ta
t-tg-gt-tgc---ta-ggt-t-accaat-ac--c-a-ca-g-tcagc-ca-c-t-ct--
aa-ca-ac-t-tg---a--t-g-ga-aa-t-----g-c-t-t---ta-a--ttca--a--
a-tt-----agag--------gtttttc-ttt----------------tctttttg----
------------------------------------------------------------
------------------------------------------------------------
-----------------------------------------
>Harbinger-N32_DR|122007
------------------------------------------------------------
------------------------------------------------------------
--------------------------atg-t-tgaa--gcatcgc--a-t--g-ag---a
-aat-----g-a-ttgttgc-----aatgc--t-tt---ac-ttca------aat-----
---aa-aa---atcc-ctta------------------------atttgcaaaaaagaaa
aa-------------ctt--ga----act--t-gcgcaa-aaggg----tta-a-tgaat
a--------------------------------------ac--ga--g-acaa---aa--
-----------------------ac-a-c----a-t-tt--gc-c-g-aata-aa-----
-----c-t---a-t---ga--ca--g-gct--aa-c---a-t-----------------t
g-ac--taa-t--t-ag-ctg-tt-caatt-at-gc-t-tg-c-a-tta-g-tt-ac-ga
t-tg-gt-tgc---ta-ggt-t-accaat-ac--a-a-cc-a-taggc-tg-c-t-ct--
aa-c--------------------------------------------------------
------------------------------------------------------------
------------------------------------------------------------
------------------------------------------------------------
-----------------------------------------
>Harbinger-N32_DR|122008
------------------------------------------------------------
--------------------------------------------taggt-----------
---------------ac-a-ca---ctct-a-ttag--ctactgt--a-g--a-tg---g
-a--------------------------aa--c-ac---at-ct-------aaatctc--
------------------------------------------------------------
------------------------------------------------------------
----------------------------------------t--g--gg-a----------
------------------------------------------------------------
------------------------------------------------------------
------------------------------------------------------------
------------------------------------------------------------
----acat-t-tg------a----a-at--------------------------------
------------------------------------------------------------
------------------------g---attgtct-ttac-tt-taa-aa-tggaaa-cc
cagct-------------------------------------------------------
-----------------------------------------
>Harbinger-N32_DR|122009
------------------------------------------------------------
------------------------------------------------------------
--------------------------att-t-taat--gtatcac--a-t--g-ac---a
-aac-----g-a-atgat---gga-aacac--c-aa---aa-atgt------gaa-----
---ag-ta---at--------------------------aata-------aaaaat----
-----------c---t-c--tt----aat--t-ttttta-a-------------------
--------------tgctaa-ata--------aggtta-at--gt--g-a-aa---aat-
g-g--a-a--g--at-g--ga-aac-t-c----a-t-ttg--c-t-g-tata-aa-----
-----c-t---t-t---ga--ct-ta-gtg--aa-c---a-g-cac--a--ccca-c--t
a-ac--taa----t-ag-ctgtct-ccatt-at-gc-t-tg-c-c-ttg-c-tt-cc-tg
t-tg-gt-tgc---ca-ggt-t-accaat-ac--t-a-ca-g-tcagc-tg-c-t-ct--
aa-ac-ac-t-tg---a--t-g-ga-aa-c-----g-cac-c---ta-a--ttca--c--
------------------------------------------------tttctttt-t--
tagaa----c-ttt-g-a-aa--ag---atttgct-ttac-at-taa-ga-tggaa----
------------------------------------------------------------
-----------------------------------------
>Harbinger-N32_DR|122010
------------------------------------------------------------
------------------------------------------------------------
------------------------------------------------------------
------------------------------------------------------------
------------------------------------------------------------
------------------------------------------------------------
------------------------------------------------------------
------------------------------------------------------------
------------------------------------------------------------
------------------------------------------------------------
-------------------------------------------tcagc-ca-t-t-ct--
ag-cc-ac-t-tg---a--t-g-ga---------------------a-a--ttca--c--
a-at-----tgggat---------------------------ttgtttttatttttttgt
gctaa----c-ttt-g---aa--agg--agttgtt-ttgc-at-ttg-ga-tggaaaccc
cag---------------------------------------------------------
-----------------------------------------
>Harbinger-N32_DR|122011
------------------------------------------------------------
-------------------------------------------ctggtttt-ccg--cca
cctatg----at-taat-g-cg---catt-t-tgaa--ttatcac--a-taag-aa---a
ta---------g-ggga---tgga-aatgg--c-ag---at-ttct------aat-----
---aacaa----cct-tg------------------------------------------
---------------t-tttac----act--ca-catga-agtgg----ttt-t-gaact
t-------------------------------gaataa--t--gc--a-t-at---aat-
g-t--g-a--g--at-g--ga-aac-a-c----a-t-ttc--c-t-g-aat---------
------------------------------------------------------------
------------------------------------------------------------
------------------------------------------------------------
------------------------------------------------------------
------------------------------------------------------------
------------------------------------------------------------
------------------------------------------------------------
-----------------------------------------
>Harbinger-N32_DR|122012
------------------------------------------------------------
------------------------------------------------------------
------------gtaat-t-ttg---aac-t-tgt-------------------------
------------------------------------------------------------
------------------------------------------------------------
------------------------------------------------------------
----------------gaga-aaaa-------gaatga-at--gc--a-a-at---aat-
g-a--g-a--g--gc------------------a-c-ttt--t-g--acatg-aa-----
-----c-a---t---------ta-tg-gtg--aa-c---a-t-tac--a--ac-------
------------------------------------------------------------
---g-gt-tac---ta-ggt-t-accaat-ac--t-g-ca-g-tcagc-ct-c-t-tc--
ag-ca-aa-t-tg---a--t-g-ag-aa-a-----a-cac-t---ca-a--ta-------
---------------------ttttaat---------------tttaaattttttttt--
gagaa----c-tgt-g-a-aa--at---att--ct-ttcc-gt-tag-ga-tagaaa-cc
------------------------------------------------------------
-----------------------------------------
>Harbinger-N32_DR|122013
------------------------------------------------------------
-----------------------------------------agcttggttt-tca--tca
c-cct--gtg-----------t---tatt-t-tgaa--gtctcac--a-t--g-aa---a
-aat-----g-a-gtgac-----a-aatgc--a-aa---at-tagc------a-------
-----------------------------------------------------aaaaa--
--------gatt---t-t--ac----gct--t-tcttgt-gatgg----ttt-t-ggac-
-------------t----------------------ta-at--gc--a-a-at---aat-
a-g--a-a--g--at-g--ga-aat-g-t----g-t-ttg--c-c-a-aata-aa-----
-----c-t---c-g---ga--tg-ca-g--------------------------------
------------------------------------------------------------
------------------------------------------------------------
------------------------------------------------------------
------------------------------------------------------------
------------------------------------------------------------
------------------------------------------------------------
-----------------------------------------
>Harbinger-N32_DR|122014
------------------------------------------------------------
-----------------------------------------agctgtgttt-cct--tca
c-cct--gtc-t-tgat-g-ca---aatt-t--gaa--gtatcaa--a-t--c-ac---a
-aac-----a-a-gaaat---gga-agttt--a-aa------------------------
---aa-aa---aaaa-cttagtttg---------------------------aaaaaagg
---------ttt---t-a--ac----att--c-acttgt-ggcgg----ttt-t-gatg-
----a---------g---aa-acg--------gggttt-at--gt--g-a----------
-------------at-g--ga-aac-c-c----a-t-ttc--c-c-a-aata-aa-----
-----c-t---g-t---ga--ca-ta-gag--ag-c---a-t-tac--a--ctca-tg-a
g-ac--taa-t--c-ag-ctgttt-ctgct--a-tg-g-tg-a-g-ttg-t-tt-ac-tg
t-ct-gt-tac---aa-ggt-t-accaat-ac--t-a-ca-g-tcagc-tt-c-t-ct--
aa-ca-ac-t-tg---a--t-g-ga-aa-t------------------------------
------------------------------------------------------------
------------------------------------------------------------
------------------------------------------------------------
-----------------------------------------
>Harbinger-N32_DR|122015
------------------------------------------------------------
------------------------------------------------------------
------------------------------------------------------------
------------------------------------------------------------
------------------------------------------------------------
------------------------------------------------------------
------------------------------------------------------------
------------------------------------------------------------
------------------------------------------------------------
-------------------tgact-ctatt-at-gc-t-tg-a-c-ttg-t-tt-ac-tg
t-tg-gt-tac----------t-atcaat-at--t-a-ca-a-tcagc-ca-c-t-ct--
-a-caact---tg---a--t-g-aa-at-c-----a-cgc-c---ta-t--ttca--c--
a-tt-----tggaac------------------------------ttttttccttt-t--
-----------------------------ttttct-gcaa-ac-tt--------------
------------------------------------------------------------
-----------------------------------------
>Harbinger-N32_DR|122016
---------------------------------------------------ttttgtgaa
ctttgaaaaga----------------------------tttgctacattt-tag--gat
g-gaa--atg-t-taat-a-ca---caat-t-ttga--atattgt--t-c--g-ag---a
-aac-----a-a-gtgat---aaa-agtgg--c-aa----a-ttat------caat----
---aa-aa---acct-gaaacttg--------------------------taaaaatgta
attaaatgaattgagttt--ta----aac--t-ttttga-ggtgg----ct--t-gaact
------------tgtgtgaa-aaag--------ggttt-at--gc--a-a-at---aat-
a-g--g-a--g--at-g--ga-aac-a-c----t-t-ttg--c-c-a-aata--------
------------------------------------------------------------
------------------------------------------------------------
------------------------------------------------------------
------------------------------------------------------------
------------------------------------------------------------
------------------------------------------------------------
------------------------------------------------------------
-----------------------------------------
>Harbinger-N32_DR|122017
------------------------------------------------------------
--------------------------------------------tgggt----aa--cca
t-ccc--tta----aac-g-ca---aact-t-tgaa--gtgctgc--a-t--c-a---ga
-aatg------a-gtgatga-taa-aattc--cgaa---at--tca------gaaa----
---gaaaa---g----cttaaactgca-----------------------caaaaaaa--
---------------cg---ac------------ctcgt---t-------tttt--gcca
gc--------------------------------------t--gtg---a-a----aac-
-------a-----gc-----t-aat-g-c----a-t-atg----t---aa-a-a------
-------t---c------aa---at---c---ac-----agt-t----------------
-----gcaaat----a-----------a---atga--t----t---taa-t-tt-ac-tg
c-ta-gt-tgcttttagggt-t-acctct-at--t-a-cc-a-tcagc-aa-cat-t---
aa-ca-ac-t-ta---a--tag--a-aa--------------------------------
------------------------------------------------------------
------------------------------------------------------------
------------------------------------------------------------
-----------------------------------------
>Harbinger-N32_DR|122018
------------------------------------------------------------
-----------------------------------------agctggtttt-cca--aca
t-cct--gtg-t-taat-g-ga---catt-t-taaa--gtgtttt--a-t--g-at---t
-atct------a-gtgata----gaaacac--c-aa---atct---------aat-----
---ga-aa---atcc-attaaactac------------------------aaagtga---
------------------------------------------------------------
---------------------------------------at--gc--a-a-at---aat-
g----gta--g--at-g--aa-aac-g-c----a-t-ttg--c-c-a-aata-aa-----
-----c-t---c-t---ga--ca-ta-gtg--aa-c---a-t-tgc--a--atca-tg-t
g-ac--taa-t--c-ag-ctgac-----tt-ac-gc-t-tg-c-c-ttg-t-tt-ac-tg
t-tg-gt-ggc---c--------------------------g-tcagc-ca-c-t-cc--
aa-ca-ac-t-tc---a--t-gc---aa-tt----g-tgc-c---ta-a--ttca--c--
ag----------------------------------------------------------
-----------ttt-g-t-tg--gt---ttttttg-tt----------------------
------------------------------------------------------------
-----------------------------------------
>Harbinger-N32_DR|122019
------------------------------------------------------------
------------------------------------------------------------
------------------------------------------------------------
------------------------------------------------------------
------------------------------------------------------------
-----------------------------------ttga-ggtgg----ttt--------
------------tgtctgtg-aaaa--------aaata-at--gc--g-a-ac---aat-
c-a--t-a--g--a-------------------------a--c-a-a-tcat-ac-----
-----c-t---c-t---gc--tg-ta-gca--aa-c---a-t-tac--a--ccca-tg-t
g-a-------------------ct-ccatt-at-gc-t-tt-c-c-ttg-t-tt-ac-tg
t-ag-at-tgt---ta-gat-t-ttcaat-ac--c-a-----------------------
------------------------------------------------------------
------------------------------------------------------------
------------------------------------------------------------
------------------------------------------------------------
-----------------------------------------
>Harbinger-N32_DR|122020
------------------------------------------------------------
------------------------------------------------------------
------------------------------------------------------------
------------------------------------------------------------
------------------------------------------------------------
------------------------------------------------------------
------------------------------------------------------------
------------------------------------------------aaca--------
-------t---t--------------------------------aa--a--ccca-tt-t
g-ac--t------------------ttatt-ac-at-t-tg-c-c-atg-t-tt-ac-tg
t-tg-gt-tac---ta-ggc-t-accaat-ac--c-a-ca-a-caaga-cg-c-t-tt--
aa-ca-ac-t-ta---a--t-g-ga-aa-t-----g-cac-t---ga-a--tttc--c--
a-tt-----taggct------ttttcttttt----------------------t------
------------------------------------------------------------
------------------------------------------------------------
-----------------------------------------
>Harbinger-N32_DR|122021
------------------------------------------------------------
------------------------------------------------------------
------------------------------------------------------------
------------------------------------------------------------
------------------------------------------------------------
------------------------------------------------------------
------------------------------------------------------------
------------------------------------------------------------
------------------------------------------------------------
------------------------------------------------------------
---------------------------------------------------------t--
at-ca-at-c-tg---a--t-g-ga-aa-c-----a-cac-c---ta-t--attt--t--
cctt-----tgggatt-----------------------------tgtcttttttttta-
atata------tat-a-t-at--at---atttgct-tcac-gt-ta-tga-tggaaa-tc
tagct-------------------------------------------------------
-----------------------------------------
>Harbinger-N32_DR|122022
------------------------------------------------------------
------------------------------------------------------------
----------------------------t-t-ggaa--gtatcac--a-t--g-ag---a
-att-----g-a-gtgatg---aa-ttgag--c-aa---at-tttg------aat-----
----a-ta---ataatccacacacat------------------------agaaaaaa--
------aggctt---t-t--at----gct--t-gcttaa-agggg----t----------
------------------------------------------------------------
------------------------------------------------------------
------------------------------------------------------------
------------------------------------------------------------
------------------------------------------------------------
------------------------------------------------------------
------------------------------------------------------------
------------------------------------------------------------
------------------------------------------------------------
-----------------------------------------
>Harbinger-N32_DR|122023
------------------------------------------------------------
------------------------------------------------------------
------------------------------------------------------------
------------------------------------------------------------
------------------------------------------------------------
------------------------------------------------------------
------------------------------------------------------------
------------------------------------------------------------
------------------------------------------------------------
---------------------------att-at-gc-t-tg-c-t-ttg-t-tt-ac-tg
t-tg-gt-tac---ta-ggt-t-accaat-ac--t-a-ca-a-ccagc-ca-c-t-ct--
aa-ca-ac-t-ta---a--c-a-ga-aa-at----a-agt-t---ta-a--ttca--c--
g-tt-----tt----------------------------------gggattgtttt-a--
gcaaa----c-ttt-a-a-aa--at---atttgct-ttac-at-tag-ga-tggaaa-tc
cagct-------------------------------------------------------
-----------------------------------------
>Harbinger-N32_DR|122024
------------------------------------------------------------
-----------------------------------------agctgagttt-cca--tca
c-cct--gtg-t-taat-g-ca---tatt-t-taaa--gaatcgc--t-t--g-aa---a
-aac-----g-a-gtgat---gga-aagga--c-aa---at-tctg------aat-----
---aa-aa---atcc-cttaatttgcaaa-----------------------aaaaaaag
---------tgt---t-t--ac----act------ttga-ggtag----ttt-t-gagc-
-----a-------aaatgaa-ttt--------gggaga--------------------t-
t-a--a-a--a--aa-a--aa-aac-g-t----a-t-ttg--c-t-a-aata-aa-----
-----t-t---c------------------------------------------------
------------------------------------------------------------
------------------------------------------------------------
------------------------------------------------------------
------------------------------------------------------------
------------------------------------------------------------
------------------------------------------------------------
-----------------------------------------
>Harbinger-N32_DR|122025
------------------------------------------------------------
-----------------------------------------agctgggttt-tca--tca
c-ccc--atg-t-taat-g-ca---catt-t-ttag--gtttcac--a-t--g-ag---a
-aac-----g-g-gtgac---gga-aatgc--c-aa---at-t-tg------aat-----
---aa-at---atcc-cttc----------------atttgca-------aatgcg----
----------tt---t-t--at--------------------------------------
----------------------------------------t--gc--t-a-at---aat-
t-g--t-a--g--at-g--ga-aac-a-c----a-t-ttg--a-t-g-aata-aa-----
-----t------------------ga-gcg--ag-c---a-a-tac--a--ccaa-ca-t
g-at--taa-t--c-ag-ctctct-ttatt-at-gc-t-tg-t-c-ttg-t-tt-ac-ag
t-tg-gt-tac---ta-ggt-t-accaat-ac--t-a-ca-g-tcagc-tg-c-t-ct--
aa-aa-ac-t-ta---a--a-g-ga-aa-t-----a-cat-c---tt-a--ctta--c--
a-----------------------------------------------------------
------------------------------------------------------------
------------------------------------------------------------
-----------------------------------------
>Harbinger-N32_DR|122026
------------------------------------------------------------
------------------------------------------------------------
---------------------g---aaat-g-ccaa--attttga--a-t--a-ca---a
-ttt-------------------a-a-------------at-ttgcttt---aat-----
---ta-gt---t------------------------------------------------
-----------t---t-t--at----gat--t-gcttga-ggttt----ttt-t-gatt-
----------------tgaa-aaa--------gggttc-aa--tt--g-a-at---aat-
g-g--g-a--g--at-t--at-aataa-c----a-t-ttt--c-t-g-aata-aa-----
-----c-t---c-a---ca--cg-tt-gca--aa-t---a-t-tac--c--ccca-tg-t
g-ac--taa-t--c-at-gtgtcg-taata-at-gc-t-tg-c-c-ttg-t-tt-ac-ta
t-tg-gt-tgc---ta-ggt-t-actatt-ac--t-a-ca-g-tccgc-ag---t-ta--
aa-ca-ac-t-tg---a--t-g-ga-aa-t-----g-ca-------c-a--tttg--t--
g-at-----tat-------------------------------tattataattttt-t--
gcaaa----c-ttt-g-a-aa--ag---attcact-taac-gt-tag-aa-agcaaa-cc
tggc--------------------------------------------------------
-----------------------------------------
>Harbinger-N32_DR|122027
------------------------------------------------------------
------------------------------------------------------------
------------------------------------------------------------
------------------------------------------------------------
------------------------------------------------------------
------------------------------------------------------------
------------------------------------------------------------
------------------------------------------------------------
------------------------------------------------------------
------------------------------------------------------------
t-tg-gt-tgc---ta-ggt-t-accaat-aa--t-a-ca-g-ttagc-tg-c-t-ct--
aa-ca-ac-t-tc---a--t---ga-at-c-----a-cac-t---tg-c--ttca--c--
a-tt-----tggga--------tttttt-ttttt--------------attgctt--t--
gaaaa----c-att-t-a-aa---------------tcac-aa-tag-ga-tggaaa-cc
tggct-------------------------------------------------------
-----------------------------------------
>Harbinger-N32_DR|122028
------------------------------------------------------------
------------------------------------------------------------
---------------------------tt-t-ttaa--gcatcgc--a-t--g-ag---a
-aac-----g-a-gtgatta-----aagat--c-aa---at-ttaa------aat-----
---at-aa---atcc-cttatattgctgaactttaattttgca-gttaatgcgaataaga
ga-------------ttg--aa----act--c-atttg----------------------
------------------------------------------------------------
------------------------------------------c-c-g-aata-aa-----
-----g-t---c-a---ga--ca--a-gca--aa-c---a-t-aac--a--ccca-c--t
g-ac--tag-t--c-ag-ctgtct-gcatt-at-gc-t-tg-c-c-ttg-t-tt-ac-ag
t-tg-gt-tac---ta-ggt-t-accaat-ac--a-a-ct-g-tcagc-ca-c-t-ct--
aa-ca-ac-t-ta---a--t-t-ga-aa-t-----g-cag-t---tt-a--attg--c--
a-tt-----tagatt------tttt-----------------------------------
------------------------------------------------------------
------------------------------------------------------------
-----------------------------------------
>Harbinger-N32_DR|122029
------------------------------------------------------------
------------------------------------------------------------
-acc--aatactacagt---cag--c-tc-tct-aa---cattctg-a-t--g--t---a
-aat-----gcacctcattc---aaatcg-------------tttgca----aactt---
-tcaa-aa--ga------------------------------------------------
---------------t-t-------tgctt-c-agtt-----------------------
------------------------------------------------------------
----------g--at-g--aa-aacc----------------------------------
------------------------------------------------------------
------------------------------------------------------------
------------------------------------------------------------
------------------------------------------------------------
------------------------------------------------------------
------------------------------------------------------------
------------------------------------------------------------
-----------------------------------------
>Harbinger-N32_DR|122030
------------------------------------------------------------
------------------------------------------------------------
------------------------------------------------------------
------------------------------------------------------------
------------------------------------------------------------
------------------------------------------------------------
------------------------------------------------------gttat-
gtgtggga--g--at-g--ga-aac-a-c----a-t-gt-----t-a-aatt-aa-----
-----------c-t---ga--cg-ta-gtg--aa-c---a-t-ttc--a--ccca-ct-t
g-ac-------------------t-ccatc-at-gt-t-tg-c-c-ttg-t-tt-ac-ta
t-ag-gt-tac---ta-g------------------------------------------
------------------------------------------------------------
------------------------------------------------------------
-----------------------------------------gt-ta--------------
------------------------------------------------------------
-----------------------------------------
>Harbinger-N32_DR|122031
------------------------------------------------------------
-----------------------------------------agccgagttt-cca--tca
c-ctt--ttg-t-taat-g-tg---aatt-t-caaa--gcatcac--a-t--g-ag---a
-aac-----a-a-gtaatg---aa-aatac--c-aa---at-ttca------aata----
----a-aa---att--tctaattaaa------------------------aaagatgt--
---------t----------aa----gct--t-acttga-ggtag----ttt-t-gtg--
---caaaagactaatgagaa-taa------------ta-at--ga--g-a-at---aat-
g-g--g-a--g--at-g--ga-aac-a-c----a-t-ttg--c-t-g-aata-at-----
-----c-t---g-a----------------------------------------------
------------------------------------------------------------
------------------------------------------------------------
------------------------------------------------------------
------------------------------------------------------------
------------------------------------------------------------
------------------------------------------------------------
-----------------------------------------
>Harbinger-N32_DR|122032
------------------------------------------------------------
------------------------------------------------------------
------------------------------------------------------------
------------------------------------------------------------
------------------------------------------------------------
------------------------------------------------------------
------------------------------------------------------------
------------------------------------------------------------
------------------a--ta-ta-gtg--aa-c---a-t-tac--a--ccta-ca-t
a-a-------------------ct-ccatt-at-gc-t-tg-c-t-ttg-t-tt-ac-tg
t-tg-tt-tga---ct-ggt-t-accaat-ac--t-t-ca-g-tcagc-tg-c-t-tt--
aa-ca-aa-t--g---a--t-g-ga-aa-c-----g-gac-c---ta-a--ttca--g--
c-at-------------tctttttcttc------------------atttttt-------
gcaaa----c-ttc-g-a-a----------------------------------------
------------------------------------------------------------
-----------------------------------------
>Harbinger-N32_DR|122033
------------------------------------------------------------
--------------------------------------------tgtgttt-cca--taa
c-act--gtg-t-taat-g-ca---catt-c-tgaa--atat-tc--a-a--g-ag---a
-aac-----a-a-gtgat---gga-aatgc--c-aa---at-ttca------aat-----
---aa-ta---atcc-cttaattta---------------------------caata---
-------------------------------c-atttca-ggtgt----tgt-t-tgac-
----tt-------gtgcaaa-aaa--------gggtta-at--gc--a-a-at---aat-
g-g--g-a-----------ga-atc-a-t----t-t---------------a-aa-----
-----c-t---c-t---ga--ca-ta-tca--aa-c---a-t-tac--a--ccca-tg-t
g-at--taa-t--c-ag-ctgtca-ctgtt-at-ga-t-tg-c-c-ttg-t-tt-ac-t-
-----at-tgc---ta-ggt-t-accaat-ac--t-a-ag-a-caca---------tc--
aa-ca-aa-t-tg---a--t-g-ga-aa-t-----g-cac-c---ct-at--ttg-----
c-at-----tagaa-------atttt----------------------------------
------------------------------------------------------------
------------------------------------------------------------
-----------------------------------------
>Harbinger-N32_DR|122034
------------------------------------------------------------
-----------------------------------------agctgggatt-cca--tca
c-tcg--gtg-t-tgat-a-ct---cttt-t-tgaa--gcattgc--a-t--g-ag---a
-aac-----g-a-ggaat---gga-aatgc--c-aa---ct-ttta------aat-----
---aa-aaat----g-cttaatttgcaa-------------------------aaaaa--
--------gtag---t-t--gt----act--c-cattgt-tgtgg----tt---------
-----------ttgtaaaaa-aa--------atggtta-at--gt--g-a-at---aat-
t-g--a-a--g--at-g--ga-aatct-t----g-c-tgg--c-c-t-tgtt-ta-----
-----c-t---g-t---tg--ta-tt-aca--gt-c---a-g-cgc--t--c-------t
a-a-------------------ga-acttg-at-ag-a-aa-t-g-cac-c-ta-at-t-
------------------------------------------------------------
------------------------------------------------------------
------------------------------------------------------------
------------------------------------------------------------
------------------------------------------------------------
-----------------------------------------
>Harbinger-N32_DR|122035
------------------------------------------------------------
-----------------------------------------agctgggttt-cta--tca
c-cc----tg-t-taat-g-ca---catt-t-taaa--atattgc--a-t--t-ag---a
-aac---------gtgat---gaa-aacat--g-aat--tt-ttta------aat-----
---aa-a--------------------------------aaaaaatttgccaaaacaa--
--------g--------tt-at----gct--a-gcttga-gg-----------t-gaact
------------tgcacaaa-aa---------ggcttt-at--tt--g-a-tt---aat-
g-g--g-a--a--at-g--gg-aa--a-a----a-a-atg--t-c-a-aata-ag-----
-----c-t---g------a--tg-ta-gtg--aa-c---a-t-tac--a--taca-ca-t
g-a-------------------ta-ccatt-at-gc-t-ta-c-c-ggg-t-gt-at-tg
t-tg-gc-taa---at-ggt-t-accaat-gc--t-a-cg-a-cagt-------------
------------------------------------------------------------
------------------------------------------------------------
------------------------------------------------------------
------------------------------------------------------------
-----------------------------------------
>Harbinger-N32_DR|122036
ttttactgctggttactaggctaaaattct------------------------------
-----------------------------------gcattcagccaggttt-cca--tca
c-ctt------t-taat-g-ct---catt-t-tgaa--gtatcac--a-t--t-gg---a
-aat-----g-a-ggtatgg---a-aatga--c-aa---at-cttg------aac-----
---aa-ac---attt-------caca------------------------aaaatgtt--
--------------tttcaggt------t--t-gcttga-ggcgg----ttt-t-gagct
tgt------------gcag-aaaatggt--------tc-tt--gt--g-a-at---aat-
agg----a--a--at-g--t----------------------------------------
------------------------------------------------------------
------------------------------------------------------------
------------------------------------------------------------
------------------------------------------------------------
------------------------------------------------------------
------------------------------------------------------------
------------------------------------------------------------
-----------------------------------------
>Harbinger-N32_DR|122037
------------------------------------------------------------
----------------------------------------------ggttt--ta--tc-
--ctt-tgtg-t-taat-g-ag---catt-t-tgaa--gtatcga--a-t----------
-------------gtgatg--gaattgtgc--c-aa---at--tga-----gg-------
------------------------------------------------------------
----------------------------------ctt-----tga----cttgt-gaa--
---------------------aaaatga--------ttcatttg-----a-at---agt-
a----gtt--g--at-g--ga-aac---c----a-t-ttg----t-tgaata-aa-----
-----t-t---a-t---tat--g-ta-g-g--aa-c---g-t-tac--g--tcca-ca-c
g-ac--caa-t--t-gg-ctgttt-ccatt-at-gt-t-tg-c-c-tta-t-tt-ac-tg
t-tt-gt-t-c-tctg---t-t-a-caat-ac--t-tcct---ttagc-tg-t-t-ct--
aa-ca-ac-t-tg---a--t-g-ga-aa-t-----g-catac--tt---------g----
gttt--------------------------------------gggtttttacatttt---
-----------ctt-g---aga-ag---atttgct-ttac-at-tag-aa-tgga-----
------------------------------------------------------------
-----------------------------------------
>Harbinger-N32_DR|122038
------------------------------------------------------------
-----------------------------------------agctgggttt-cca--tca
c-cct--gtg-t-tatt-g-tg---catt-t-tgaa--gcatcac--a-t--g-gg---a
-aac-----c-a-ttgacga---a-aaagt--c-aa---at-ttct------aat-----
---tt-aa---atcg-cttaactcgc--------------------------acaatg--
--------------ttttaaggct-----------ttga-ggtgg----ttt-t-agact
tg--------------------gtgaaa--------aa-gg--gt--t-a-tt---aat-
ggg----a--g--at-g--ga-att-g-c----c-t-gtg--c-c-a-aata-aa-----
-----g-t---c-t---ga--ta-tt-gtt--aa-c---c-t-ta---------------
------------------------------------------------------------
------------------------------------------------------------
------------------------------------------------------------
------------------------------------------------------------
------------------------------------------------------------
------------------------------------------------------------
-----------------------------------------
>Harbinger-N32_DR|122039
------------------------------------------------------------
------------------------------------------------------------
------------------------------------------------------------
------------------------------------------------------------
------------------------------------------------------------
------------------------------------------------------------
------------------------------------------------------------
------------------------------------------------------------
-----------------------------------------t-tac--a--ccca-cg-t
g-a-------------------ct-ccatt-at-gc-t-tg-c-t-ttg-a-tt-ac-tg
t-tg-gt-tac---tg-ggt-t-accaat-ac--t-a-at-a-tcagc-ca-t-t-ct--
aa-ta-at-a-ta---a--t-g-aa-aa-t-----a-taa-t---tt-a--actt--t--
t-tt-----taacaa------gctttt---------------------------------
-------------------ag--ag---gttcatt-tcaa-gt-ttt-ga-tgaaaa-cc
cagct-------------------------------------------------------
-----------------------------------------
>Harbinger-N32_DR|122040
------------------------------------------------------------
------------------------------------------------------------
-----------t-caat-g-tg---catt-t-tgaa--gtattag--a-a--a-ct---a
-aat-----g-a-gtaat---gga-aatgc--c-aa---acaaaaa------aaa-----
---aa-aa---aaaa-cttaatta--------------------------ataaaaat--
--------gttt---t-t--at----gct--t-gcttaa-ggtgg----ttt-t-gggct
tagtttgg--tttatgcaac-aa--------aatatta-ct--gt--t-a-aa---aat-
a-a--g-a--g--at-g--ga-aac-a-c----a-t-ttg--------------------
------------------------------------------------------------
------------------------------------------------------------
------------------------------------------------------------
------------------------------------------------------------
------------------------------------------------------------
------------------------------------------------------------
------------------------------------------------------------
-----------------------------------------
>Harbinger-N32_DR|122041
------------------------------------------------------------
----------------------------------------------atttt-tc------
------------------------------------------------------------
---------------------------caa--t-ga---ac-ttgt------ga------
-----------------cattcccaacatta---catcca--------cgtgaaaaag--
------------------------------------------------------------
------------------------------------------------------------
------------------------------------------------------------
------------------------------------------------------------
-------------c-ag-ctgtct-ccatt-at-at-t-tg-c-c-ttg-t-tt-aa-tg
t-ca-gt-tac---ta-ggt-t-accaat-ac--t-a-ca-g-tcaac-ta-c-t-ctaa
aa-aa-aa-c-tt---a--t-g-ga-aa-c-----t-cac-c---ta-a--tttg--c--
a-tt-----tgaat--------tttttt-t--ttattaa-ttaaaccttaaaattt-t--
gtgaa----c-ttt-g-a-aa--ag---atttact-tcac-at-tag-ga-tggaaa-ca
catct-------------------------------------------------------
-----------------------------------------
>Harbinger-N32_DR|122042
------------------------------------------------------------
------------------------------------------------------------
------------------------------------------------------------
------------------------------------------------------------
------------------------------------------------------------
------------------------------------------------------------
------------------------------------------------------------
------------------------------------------------------------
--------------------att-tg-ctg--aa-taaac-t-ctg--a--aata-tg-t
g-ac--taa-t--c-ag-ctgttt-ccctt-at-gc-t-tg-c-t-ttg-t-tt-at-tg
t-tg-gt-tac---ta-ggt-t-accaat-ac--t-a-ta-g-taagc-tg-c-t-ct--
aat-a-ac-t-tg---t--t-g-aa-tt-t-----t-tat--------------------
-----------------------------------------------------ttt-t--
gtgaa----c-ttt-g-a-aa--tg---attcact-ttac-at-tag-ga-aggaaa-ac
tggct-------------------------------------------------------
-----------------------------------------
>Harbinger-N32_DR|122043
------------------------------------------------------------
-----------------------------------------agttgggttt-aca--tca
c-tct--gtatt-taat-g-cga---a-tat-tgaa--ttatcaca-a-c--c-ag---a
-aa-----ta-a-gtaat---gga-aattc--c-a-------------------------
------aa----------------------------------------------------
------------------------------------t-------------gt-t------
---------------------------------------a---------a-at---aa--
-------a-----a------a----------------ta---------agt---------
-------t---c-g-------c---a-------------a--------a-----a-----
--------------------gttt----tt-gt-gc-t-cg-c---ttg------a---g
-ctg-gtttac-catgtgtt-tcattaat-a---------------atagaat-tata-g
aa-cacac-a--------------------------------------------------
------------------------------------------------------------
------------------------------------------------------------
------------------------------------------------------------
-----------------------------------------
>Harbinger-N32_DR|122044
------------------------------------------------------------
------------------------------------------------------------
------------------------------------------------------------
------------------------------------------------------------
------------------------------------------------------------
------------------------------------------------------------
------------------------------------------------------------
------------------------------------------------------------
------------------------------------------------------------
--------------------------------t-ac-t-tg-t-c-ttg-t-tt-at-tc
t-tg-gt-tgc---ta-agt-t-accaat-ac--t-a-ca-g-tcagc-tg-c-t-ct--
aa-ca-ac-t-tg---c--t-g-ga-aa-c-----g-cac-c---ta-a--atca--c--
a---------------------tttctt--------------------ttcttttt-t--
gcaaa----g-ttt-a-a-aa--ag---actaact-tcaa-ct-aag-gg-gaaa-----
------------------------------------------------------------
-----------------------------------------
>Harbinger-N32_DR|122045
------------------------------------------------------------
----------------------------------------agctggggttt-cca--tca
c-tct--gcg-t-taat-g-ca---catt-t-tgaa--gtaatga--a-a--a-ac---a
-aat-----g-a---------tag-aatat--c-ag---at-tttc------aat-----
---aa-aa---actc-----------------------------------aaaaaagtgc
---------------t-t--at----gtt--t-ccttgt-ggagg----ttt-t-gggct
------------tgtgcaaa-aaaa-------gagtta-at--gc--a-t-at---aat-
g-g--a-a--g--tt-g--ga-aat-g-c----a-t-ttg--c-t-g-atta-aa-----
-----c--------t---a--tg-ta-gtg--aa---------tac--a--ctcg-tg-a
g-ag--taa-t--c-ag-ctgact-tcatt-at-gt-t-tg-c-c-ttg-c-tt-ac-tg
t-tg-gt-tac---ca-agt-t-accaat-tc--t-a-ca-g-tcagc-ct-c-t-ct--
aa-ca-ac-t-tg---a--t---ag-aa-a-----a-cac-g---ta-a--ctta--c--
a-tt--------------------------------------------------------
------------------------------------------------------------
------------------------------------------------------------
-----------------------------------------
>Harbinger-N32_DR|122046
------------------------------------------------------------
------------------------------------------------------a--tga
c-cct--gtg-t-taat-g-aa---catt-t-tgaa--gtatccc--a-t--g-ag---a
-atc-----g-a-gtgatg---gt-aa---------------------------------
------------------------------------------------------------
------------------------------------------------------------
------------------------------------------------------------
------------------------------------------------------------
------------------------------------------------------------
------------------------------------------t-c-ttg-t-tt-ac-tg
t-tg-gt-tac---ca-a----------------c-a-ca-g-tcagc-tg-c-t-ct--
aa-ca-ac-t-at---a--t-g-ga-aa---------cac-c---tt-a--tttg--c--
atttttaa-------------------------------------gactttttttttt--
t-----------------------------------------------------------
------------------------------------------------------------
-----------------------------------------
>Harbinger-N32_DR|122047
------------------------------------------------------------
------------------------------------------------------------
------------------------------------------------------------
----------------------------------------------------aat-----
---aa-aa---atcc-caa---------------taattagcaa----------------
------acagtt---a-t--g------ct--c-acgtaa-ggtag----ttt-t-ggac-
----tc-------gtatgaa-aaa--------gggtta-at--gc--g-a-at---aat-
t-g--g-a--g--at-g--------------------------------ata-aa-----
-----c-t---c-t---aa--tg-ta-gct--aa-c---a-t-tac--atacc-------
--aa------t--ca------gct-tcatt-at-gc-t-tg-c-a-ttg-t-tt-ac-tg
t-tg-gt-tgc---ta-ggt-t-accaat-at--t-a-ca-gc-cagc-cg-c-t-ct--
aa-ca-ac-t-tg---a--t-g-ga-aa--------------------------------
------------------------------------------------------------
------------------------------------------------------------
------------------------------------------------------------
-----------------------------------------
>Harbinger-N32_DR|122048
------------------------------------------------------------
------------------------------------------------------------
------------------------------------------------------------
------------------------------------------------------------
----a-aa---gttt-ttacattcac------------------------ttgag-----
------gtggat---t-t--gg----act--t-gacata-aaccct--------------
------------------------------------------------------------
-----------------------------------t-ttg--c-t-g-aata-aa-----
-----c-t---c-t---ga--tg-ta-gca--aa-c---a-t-aac--a--tcta-ca-t
g-ac--cat-t-------------------------------------------------
-------------------------gttt-ag--t-a-ca-g-ccagc-tg-c-t-ct--
aa-ca-ac-a-aa---a--t-g-aa-aa-t-----g-ctt-c---ta-a--tt----cac
t-tt-----t-------------------------------ggatttttac-attttt--
ga-gaagaaa-ttt-g-a-aa--aga---tttcct-taaaaaa-aaa-ga-tggaaa-cc
cagct-------------------------------------------------------
-----------------------------------------
>Harbinger-N32_DR|122049
------------------------------------------------------------
------------------------------------------------------------
------------------------------------------------------------
------------------------------------------------------------
------------------------------------------------------------
------------------------------------------------------------
-------------------------------------------------a-at---aat-
g-t--g-a--g--at-g--ga-aac-a-c----t-t-g-c--c-g-a-aata-aa-----
-----c-t---c-t---ga--tg-aa-tcg--aa-c---a-t-caa--a--ccca-tg-c
g-ac--caa-t--c-ag-ctgtct-ctatt-gt-gc-g-ag-c-c-ttg-t-tt-ac-tg
t-tg-gt-tac---ta-ggt-t-accaat-tc--t-a-ta-g-tcagc-ca-c-t-ct--
aa-ca-ac-t-t------------------------------------------------
------------------------------------------------------------
------------------------------------------------------------
------------------------------------------------------------
-----------------------------------------
>Harbinger-N32_DR|122050
------------------------------------------------------------
-----------------------------------------agttgggttt-cca--tca
g-cct--gtg-t-taat-g-ca---cctt-ta--aa--attttaa--a-t--g-ga---a
-aac-----a-a-gttt-c---aa-ta---------------------------------
----a-aa---atcc-cttaattcac------------------------gtttaag---
---------ttt---t-t--at----gat--c-ttttca-ggtca----ttt-t-gga--
---ctc-------gtgtgaa-aaag--------ggtta-at-------------------
----------g--at-g--ca-aac-g-c----a-t-ttg--t-c-a-aatg-aa-----
-----c-t---t-t---ga--tg-aa-gcg--aa-c---a-t-ttc--------------
-----------------------t-caatt-at-ac-t-tc-c-c-ttg-t-tt-ac-tg
c-tg-gt-tat---ga-ggt-t-accaat-ac--c-a-ca-gttcagc-tg-c-t-cg--
ac-ca-ac-t-ta---a--t-g-aa-aa-tcatttg-cac-t---ta-a--tttg--c--
atttataattacaaa--------------------------ata----taaatattta--
gtgaa----c-tta-g-a-aa--aga---tgtgct-tcac-at-cag-ga-tggaaa-ct
cagct-------------------------------------------------------
-----------------------------------------
>Harbinger-N32_DR|122051
------------------------------------------------------------
------------------------------------------------------------
--------------------------att-t-tgac--gtatcgc--a-t--a-aa---a
-gat-----g-a-aggat---aga-aatgc--c-aa---ac-ttct------aat-----
---ag-aa---a------------------------------------------------
------------------------------------------------------------
------------------------------------------------------------
------------------------------------------------------------
------------------------------------------------------------
--------------------------------------------t-ccc-t-tc-at-tt
t-tt-gc-agc---tg-ggt-t-tccatc-ac--c-------------------------
------------------------------------------------------------
------------------------------------------------------------
---------c-tgt-g-t-ta--atg---tgcatt-tt----------------------
------------------------------------------------------------
-----------------------------------------
>Harbinger-N32_DR|122052
------------------------------------------------------------
------------------------------------------------------------
------------------------------------------------------------
----------------------------at--a-ta---at-tcgc------aaa-----
---ac-at---tt-------------------------------------gacatt----
-----------t---t-t--ac----act--t-gtttga-gatgg----ttt-c-ggac-
----t-------tgtgcaat-gaa--------gattta-at--gc--a-a-at---aat-
g-g--g-a--c--at-t--aa-aac-a-c----a-t-ttc--c-a-g-aatt-aa-----
-----t-t---g-t---aa--ta-ta-gcg--aa-c---a-t-tgc--a--ctca-cg-t
g---------------------at-ctatt--t-gc-a-tg-t-c-ttg-t-tt-ac-tg
t-tg-gt-tac---ta-ggt-t-accaat-ac--t-a-ca-g-ttggc-ca-c-t-ct--
aa-ca-ac-t-tg---a--t-g-ga-aa-c--------ac-c---tt-a--tttg--c--
a-tt-----tggg--------attt--------------------ttatcttttta-t--
gcaaa----c-ttt-g-a-aa--ag---gttcact-tcac-at-tag-ga-tggaaa-cc
c-----------------------------------------------------------
-----------------------------------------
>Harbinger-N32_DR|122053
------------------------------------------------------------
------------------------------------------------------------
--------------------------------tgaa--tttttgc--a-t--a-at---a
-aac-----a-a-gtaat---tga-attgg--c-ta---at-ttca------aat-----
---aa-aa---atcc-ttt----------------acttaaaa-------cttaaaa---
-----------t---t-g--gc----att--c-aattga-ggtgg----gtt-t-ggac-
----t-------aa-------------------tgttc-at--gc--a-g-gt---aat-
g-g--a-a--g--at-g--aa-acc-a-c----a-t-ttg--c-a-g-aata-aa-----
-----c-t---g-t---ga--tg-ga-atg--aa-c---a-t-tac--a--cccc-ca-t
g-ac--taa-t--t-ag-ctgtct-ctata-gt-gc-t-tg-c-t-tta-t-tt-ac-tg
t-tg-at-tac---ta-ggt-t-accaat-ac--t-a-ca-g-ttaac-tg-c-t-ct--
aa-ca-ac-t-tg---a--t-g-ga-a---------------------------------
------------------------------------------------------------
------------------------------------------------------------
------------------------------------------------------------
-----------------------------------------
>Harbinger-N32_DR|122054
---------------------------------------------------taatgcgca
ttttgaag----------------ctaacgagttatggaaacggcaaattta-gaaa-ga
a-aat--ctc-t-taat--tcg---c----------------------------------
------------------------------------------------------tg----
---aa-at---tttt---------------------------------------------
---------------t-a--ac----gctg---acttga-ggtgg----ttt-c-cgaca
------------tgtgcgat-aaag--------ggtta-at--gc--g-a-at---aat-
g-a--g-a----------------------------------------------------
-----c-t---c-a---aa--ag-ta-gtg--aa-c---a-t-tac--a--ccca-tg-t
g-a-------------------ct-ccatt-at-gc-t-tg-c-c-ttg-t-tt-ac-tc
t-tg-gt-tac---ta-gga-t-accaat-ac--t-g-ta-a-tgagc-tg-c-t-c---
aa-aa-ac-t-tg---a---ag-ta-tt-t-----t-tgg-c---gg-aggctt------
---------------------------------------------tgatttcttgtttg-
gcaaa----c-att-gaa-at--ac---attctct-ccat-gt-tgg-aa-tgaaaa-cc
cgact-------------------------------------------------------
-----------------------------------------
>Harbinger-N32_DR|122055
------------------------------------------------------------
------------------------------------------------------------
------------------------------------------------------------
------------------------------------------------------------
------------------------------------------------------------
------------------------------------------------------------
------------------------------------------------------------
--------------------a-aat-g-c----a-t-ttg--c-c-g-aatt-ta-----
-----c-t---c-t---ga--ca-tg-gtg--aa-c---a-a-tac--a--ccca-ct-t
g-ac--taa-t--cagg-ctgtct-ccatt-at-gc-t--g-c-c-ttg-t-tt-ac-tg
g-tg-gt-tgc---ta-ggt-t-accaat-ac--t-a-ct-g-tcagt-gc-c-c-tct-
aa-aa-ac-g-ta---a--t-g-ga-ag-t-----g-cat-c---ta-------------
------------------------------------------------------------
------------------------------------------------------------
------------------------------------------------------------
-----------------------------------------
>Harbinger-N32_DR|122056
------------------------------------------------------------
------------------------------------------------------------
---------------at-g-tg---tatt-t-tgaa--gtaacgc--a-t--g-ag---a
-gat-----g-a-gtgat---aaa-ga---------------ttca---------c----
---accaa--aattt---------------------------------------------
---------------t-t------aagct--t-acttgag-gtgg----ttt-t-ggact
t---------------gcag-aaa-------aatgtta-gg--tt--g-a-at---aat-
t-g--g-a--g--at-g--ga-a---a-c----a-t-ttg--t-a-g-aata-aa-----
-----c-t---g-t---gac--g-ta-gtg--aa-c---a-t------------------
------------------------------------------------------------
------------------------------------------------------------
------------------------------------------------------------
------------------------------------------------------------
------------------------------------------------------------
------------------------------------------------------------
-----------------------------------------
>Harbinger-N32_DR|122057
------------------------------------------------------------
------------------------------------------------------------
------------------------------------------------------------
----------------------ga-aatgc--c-a-------------------------
------aa----------------------------------------------------
------------------------------------t-------------tt--------
--------------------------------------------c----a------aat-
a-a----a--g--attg---acaac----------t-ctg--c-----aat--a------
-----cgt---t-t--taa--cg-ta-gtg--aagtg--gtttta---a----ca----t
aggt--taa-t--c-a------cta--att--tagc-t-tg-c-t-ttg-t-ttaa--tg
t-tg-gt-tgc---ta-gat-t-accaat-ac--t-a-ca-g-ccagc-tg-c-t-ct--
aa-ta-gc-g-tg---a--t-a-aa-aa-t-----g-ca--c--ata-t--ttgg--g--
a-tt-----tt----------------------------------------tttcttt--
gcaaa----c-tttga---aa--aa---atttact-ttac-at-tag-ga-tggaag-cc
tggc--------------------------------------------------------
-----------------------------------------
>Harbinger-N32_DR|195061
------------------------------------------------------------
------------------------------------------------------------
----------------------------------------ctttt--g-a--g-ga---a
-aag-----g-a-ttgat---gtg-aata-------------------------------
------------------------------------------------------------
------------------------------------------------------------
------------------------------------------------------------
--g--a-a--a--tg-a--gg-aat-g-c----a-c-ctg---------ata-ta-----
-----a-t---c-a--tca--c----------------------ac--c--caca-gg-a
c-ac--cat-c--a-cg-------------------------c-t-ttg-t-tt-cc-tg
t-tg-gt-tgc---ct-ggt-g-gccggt-gc--t-a-ca-g-tcagc-cg-c-t-ct--
aa-ca-gc-t-gg---a--t-g-ga-aa-t-----g-cac-c---ta-a--tttg--c--
a-tt-----tg--------ggttt----------------------ttttg---------
-gaaa----c-tat-g-a-aa--ag---attttcc-gcac-at-tag-ga-tggaaa-cc
aggct-------------------------------------------------------
-----------------------------------------
>Harbinger-N32_DR|195062
------------------------------------------------------------
------------------------------------------gctgctttt-cca--tca
c-cct--ctg-t-taat-g-cg---catg-c-tgaa--gtatcgc--a-t--g-ag---a
-aac-----a-a-gtgacg---ga-tgcaa--t-ga---at-ttca------aata----
----a-aa---atcc-cttagcttgc------------------------aaaaaa----
---------ttt---t-a--attcacgct--c-gcttga-ggtgg----ttt-t-gga--
----------att-----------------------------------------------
------------------------------------------------------------
------------------------------------------------------------
------------------------------------------------------------
------------------------------------------------------------
------------------------------------------------------------
------------------------------------------------------------
------------------------------------------------------------
------------------------------------------------------------
-----------------------------------------
>Harbinger-N32_DR|195063
------------------------------------------------------------
------------------------------------------------------------
------------------------------------------------------------
------------------------------------------------------------
------------------------------------------------------------
---------------------------ct--c-gcttaa-ggtgg----ttt-t-aaac-
----c-------atattaaa-atg--------gtt--------gt--a-a-at---aat-
g-g----a--a--at-g--ga-aac-g-c----a-t-ttg--c-t-g-aata-aa-----
-----c-t---c-t---ga--ca-aa-gta--ta----ca-a-tac--a--ccca-tg-t
g-gc--caa-t--c-ag-ctgtct-tcatt-ac-gc-t-tg-c-c-gtg-t-tt-ac-ta
t-tg-gt-tgc---ca-agt-t-accaat-ac--t-a-ca-g-tcagc-ca-c-t-ct--
aa----------------------------------------------------------
------------------------------------------------------------
------------------------------------------------------------
------------------------------------------------------------
-----------------------------------------
>Harbinger-N32_DR|195064
------------------------------------------------------------
-----------------------------------------agctgggctt-caa--taa
c-cat----g-t-taat-a-ta---catt-t-aaaa--gtatcac--a-t--g-cc---a
-aac-----g-t-gtgattt-aaa-aatgg--c-aa---a--gctt------aaac--a-
----a-aa---accc-ctcaatgaaa------------------------aataaaag--
--------gttt---t-a--ac----att--c-acttga-ggcaa---------------
--------------aaaaaa-aaaa--------agttg-aa--tg--c-aaat---aat-
t-a--g-a--a--at-g--ga-aat-g-c----a-t-ttg--c-t-g-aata-aa-----
-----------g-t---aa--cg-ta-tgg--ag-c---a-t-tgc--a--ctca-tg-t
g-a-------------------tg-ccata-at-gc-t-tg-c-c-ttg-c-tg-ac-tg
t-cg-gt-tgc---ta-ggt-g-accaat-ac--t-a-ca-g-tcagc-ca-c-t-ct--
aa-ca-tc-t-tg-----------------------------------------------
------------------------------------------------------------
------------------------------------------------------------
------------------------------------------------------------
-----------------------------------------
>Harbinger-N32_DR|195065
------------------------------------------------------------
------------------------------------------------------------
------------------------------------------------------------
------------------------------------------------------------
------------------------------------------------------------
------------------------------------------------------------
------------------------------------------------------------
------------------------------------------------------------
-------------------------------------------ta---------------
------cac-c--c-ac-gtgact-ccatt-ag-gc-t-tg-c-c-ttg-t-tt-ac-tg
a-tg-gt-tgc---ta-ggt-t-accaat-ac--t-a-ca-g-tgagc-tg-t-t-ct--
aa-aa-ac-t-tg---a--t-g-gg-ga-----------------aa-a--ttcg--c--
a-tt-----tagg--------attt-----------------------------------
------------------------------------------------------------
------------------------------------------------------------
-----------------------------------------
>Harbinger-N32_DR|195066
------------------------------------------------------------
------------------------------------------------------------
------------------------------------------------------------
------------------------------------------------------------
--------------c-attagactg-----------------------------------
------------------------------------------------------------
------------------------------------------------------------
------------------------------------------------------------
------------------------------------------------------------
----------------------------------------g-c-c-ttg-t-tt-ac-tg
c-tg-gt-tgc---ta-ggt-t-accaat-ac--t-a-ca-g-tgagc-tc-c-t-ct--
aa-aa-ac-t-ta---a--t-g-ga-aa-a-----t-gac-c---ta-a--tttg--c--
a-tt-----tggga-------------------------------------ttctt----
------------------------------------------------------------
------------------------------------------------------------
-----------------------------------------
>Harbinger-N32_DR|195067
------------------------------------------------------------
------------------------------------------------------------
------------------------------------------------------------
------------------------------------------------------------
------------------------------------------------------------
------------------------------------------------------------
------------------------------------------------------------
------------------------------------------------------------
------------------------------------------------------------
-------------------tgact-ccttt-at-gc-t-tg-c-c-ttg-t-tt-gc-tg
c-tg-gt-tgc---ta-gct-t-accaat-ac--t-a-ca-g-tgagc-tg-c-t-tt--
aa-aa-ac-g-tg---a--t-g-aa-aa-a-----t-gac-c---ta-a--ttcg--c--
a-t-------------------tttaaa-ttttt--------------------------
------------------------------------------------------------
------------------------------------------------------------
-----------------------------------------
>Harbinger-N32_DR|195068
------------------------------------------------------------
-----------------------------------------agctgggttt-cca--tca
t-att--gtc-t-taat-c-ca---catt-t-taga-----------------------a
-tat----ag-c-atg--------------------------------------------
------------------------------------------------------------
------------------------------------------------------------
-------------------a-gaa--------gagtt-----------------------
-------------at-g--ga-aat-g-c----a-a-ata--t-t-a-aata-aaaattc
ctaatg-c---t-t---gaaaca-aa-gca--aa-c---a-t-tac--a--ccga-cg-t
g-a-------------------cg-tcatt-at-gc-t-tg-c-c-tta-t-tt-ac-tt
t-tg-gt-tgc---ta-ggt-t-accaat-cc--t-a-cg-t-tcagc-ca-c-t-ct--
aac-a-ac-t-tg---a--t-g----------------------gaa-a--ttca--c--
a-tt-----tgttt-------tgttttt-tatt---------------------------
-----------------a-aa--gc---atttgct-tcac-gt-tag-ga-tggaaa-cc
cagct-------------------------------------------------------
-----------------------------------------
>Harbinger-N32_DR|195069
------------------------------------------------------------
-----------------------------------------agctgatttt-caa--cca
c-cct--gtg-t-tgat-g-ca---catt-t-taaa--gtatggc--a-t--g-aa---a
-atc-----g-a-gagat---gaa-aattc--c-ctt-----------------------
------------------------------------------------------------
-----------------------------------------gagg----ttt-t-ggtt-
----t-------tgggcaaa-taa-------agcgtta-at--gt--g-a-at---aat-
g-a--a-a--g--at-g--ga-aat-g-c----a-t-ttg--a-g-g-gata-aa-----
-----------c-t---ga-------------------ca-t-tac--a--tcca-ca-t
g-ac------t--c--------------ta-at-gc-t-tg-c-t-ttg-c-tt-ac-ag
t-tt-gt-tgc---ta-gat-t-accaat-ac--t-a-ca-g-tgagc-ca-c-t-ct--
aa-aa-ac-t-tg---a--t-g-ga-aa-c-----gtc---c---ta-a--ttca--c--
a-tt-----t--------------------------------------------------
------------------------------------------------------------
------------------------------------------------------------
-----------------------------------------
>Harbinger-N32_DR|195070
------------------------------------------------------------
------------------------------------------------------------
------------------------------------------------------------
------------------------------------------------------------
------------------------------------------------------------
------------------------------------------------------------
------------------------------------------------------------
------------------------------------------------------------
------------------------ta-gtg--aa-t---a-t-tac--a--ctca-tg-t
g-gc--tct------------------att-ct-gc-g-tg-t-c-atg-t-tt-ac-tg
t-tg-gt-tac---c---------------at--t-a-ca-g-tcagc-ca-c-t-ct--
aa-ca-ac-t-tg---a--t-g-ga-aa-c-----a-cac-c---ta-a--tttg--c--
a-tt-----tggg--------a----------------------attttctttttt-t--
gcaaa----c-ttt-g-a-aa--ag---gttcaca-ttat-gt-tag-ga-tggaaa-tc
cggcta------------------------------------------------------
------------tggcagatggaaatgcattgcagaataaa
>Harbinger-N32_DR|195071
------------------------------------------------------------
------------------------------------------------------------
------------------------------------------------------------
------------------------------------------------------------
------------------------------------------------------------
------------------------------------------------------------
------------------------------------------------------------
------------------------------------------------------------
------------------------ta-gtg--aa-c---a-c-tat--a--ccca-tg-t
g-ac--tctattact-------------gt-at-gc-t-tg-c-c-tta-t-tt-ac-tg
t-tg-gc-tac---ta-ggt-t-acaaat-ac--t-a----g-tcagc-ca-c-t-cc--
aa-ca-gc-t-tg---a--t-a-aa-aa-c-----a-cac-c---ta-a--attg--c--
a-tt-----ctgga-------------------------------ttta--aattttt--
gcaaa----g-ttg-a-a-aa--ag---attcact-ttat-gt-tag-cat-ggaaa-cc
aggct-------------------------------------------------------
-----------------------------------------
>Harbinger-N32_DR|195072
------------------------------------------------------------
------------------------------------------------------------
------------------------------------------------------------
------------------------------------------------------------
------------------------------------------------------------
------------------------------------------------------------
------------------------------------------------------------
------------------------------------------------------------
------------------------------------------------------------
------------------------------------------------------------
--------------------------------------------caga-ca-c-t-ct--
aa-ca-at-a-tg---a--t-g-ga-aa-t-----g-cat-c---ta-a--ttag--t--
t-tt-----ttt-------tttttcctttttttaa----------------ttttt----
tttaa----t-ttt-g-a-aa--ag---a-----t-tctt-gt-tag-ga-cagaac-cc
caacaaattcctttagaggtgttttaatttttatttt----------------------t
tgaaaaacaaaattaataacaataatgg-------------
>Harbinger-N32_DR|195073
------------------------------------------------------------
------------------------------------------------------------
----t--gac-t-tggtaa-------a-cat-t-aa------ccc--a----c-a-----
--------------------tgat-ttcat--t-aa---ac-t-----------------
------------------------------------------------------------
-----------------t--------gct--c--ct------tga----ttt-c------
---------------------------------tgtta-gt--aa--g-c-at---aac-
c----gta--c--ag-g--gt-aag---c-------------------------------
------------------------------------------------------------
------------------------------------------------------------
---------------------t-accaat-gc--t-a-ta-a-ccagc-ca-c-t-ct--
aa-ca-at-t-tg---a--t-g-ga-aa-c------------------------------
------------------------------------------------------------
---------------a-a-aa-------atttgta-tt----------------------
------------------------------------------------------------
-----------------------------------------
>Harbinger-N32_DR|195074
------------------------------------------------------------
------------------------------------------------------------
----------------------------t-t-acca--atatc-----------------
----------------------------------------------------aac-----
---aa-aa---gcct-ct------------------------------------------
------------------------------------------------------------
-----------------------------aacaactca-at--g----------------
----------------------------c----a-a-atg--c-a-g-ctga--------
------------------------------------------------------------
------------------------------------------------------------
------------------------------------------------------------
------------------------------------------------------------
---------------------------------------ttcacattttgcctttttt--
gcaaa----c-ttt-g-a-aa--aga---ttcact-tccc-at-taa-ga-tgaaaa---
------------------------------------------------------------
-----------------------------------------
>Harbinger-N32_DR|195075
------------------------------------------------------------
------------------------------------------------------------
--------ta-----at-g-ca---catt-t-taa---gtagcgc--atc----ag---a
-aac-------aagtga------g-aaaaa--aaaa---aa-a-----------------
------aa-------cctta----------------------------------------
---------------tatc-aca-------------------------------------
------------------------------------------------------------
------------------------------------------------aa-aaaa-----
------------------g---g-t---t---aa------at-ta---------------
----------------------------------------g-c---ttggtttt--t-tt
t-t---tttaa-tgtg-aatatga--aatga-----a-caca-tt----tg-c-a----g
gat-a-at-tgtg---atgt-a-gg-aactaa---gtcatac---ta-actttca-gctg
-ttt-----tgctgat-------------------------ggtgtcattgtttattt--
---gg------ttt-g-gtga-------atttacccc----at-ca--ga--------ct
c-----------------------------------------------------------
-----------------------------------------
>Harbinger-N32_DR|195076
------------------------------------------------------------
------------------------------------------------ttt-cat--tag
c-cct--ttg-t-taat-a-ca---catt-t-tg---agtatcgc--t-t--g-ag---a
-aa-----ct-a-gtgat---gga-aatgt--c-aa------------------------
-------------------aatttgaa-----------------------taaaaataaa
taaa-tgatgctca-c-t------------------tga-ggtga----att-t-gagc-
---ttgtta--atgtgt----------------------------------at---aat-
g-a--a-a--a--tt-----------------------tg--a-t-g-cata-aa-----
-----c-tccactc---ag--tt-ta-aca--aa-c---a-t-taa--a--ccaa-cc-t
g-ac--tc------------------------c-at-t-atgc--ttgc--att-gt-tt
t-tg-gt-tac---ta-ggt-t-accaat-ac--t-a-ca-g-tcagc-ca-c-t-ct--
aa-ca-ac-t-ta---a--t----------------------------------------
-----------------------------------------------ttacactttgt--
ataaa----c-ct--a-a-ca--ca---cttggga-ttt---------------------
------------------------------------------------------------
-----------------------------------------
>Harbinger-N32_DR|195077
------------------------------------------------------------
------------------------------------------------------------
------------------------------------------------------------
------------------------------------------------------------
------------------------------------------------------------
------------------------------------------------------------
------------------------------------------------------------
------------------------------------------------------------
------------------------------------------------------------
---------------------------------------tg-c-c-ttg-tatt-gt-tg
g-tt-at-tac---ta-ggt-t-accaat-ac--t-a-ca-c-tcagc-cg-c-t-at--
ta-ca-tc-t-tg---a--t-g-ga-aa-c-----c-aac-c---ta-a--ttcg--c--
a-tt-----tgg----------tttttt-----------------------------t--
gcaaa----c-ttt-a-a-aa--ag---atccact-ttac-gt-taa-ga-cggtaa-tt
taac--------------------------------------------------------
-----------------------------------------
>Harbinger-N32_DR|195078
--------------------------------------tacccat---------------
-----------------------------------aattcaaattaggtat-tta--ttc
c-ccg-tctc-t-tttt-g-ca---aacttt-gaaa--agattaa--a-ttca-tgg--a
-aacttttaa-a-atatt---gca-aacaa--a-tga-aat-ttca------aat-----
---aa-aa---ac----------------------cattaatt-------cacaaaaaaa
---------caa---t-t--at----gct--t-gcttga-ggtgg----ttt-t-gg---
------------------aa-aaa--------gggtta-at--gc--a-a-tt---aat-
g-g--g-a--g--at-g--ga-aaa-g-c----a-t-ttg--c-t-g-aata-aa-----
-----c-t---c-t---ga--aa-ta-gtt--aa-c---a-t-tac--a--ccca-ca-t
g-a-------------------ct-ccatt-at-gc-t-tg-c-c-tta-t-tc-ac-t-
----------t---ta-ggt-t-accaat-aa--t-a-ct-c-tcagc-tg-c-t-ct--
aa-ca-a--t-tg---a--t-a-ga-aa-t------ac----------------------
------------------------------------------------------------
------------------------------------------------------------
------------------------------------------------------------
-----------------------------------------
>Harbinger-N32_DR|195079
------------------------------------------------------------
------------------------------------------------------------
------------------------------------------------------------
------------------------------------------------------------
---aa-aa---aagt-tt------------------------------------taac--
--------------------------gct--c-acttga-ggtgg----ttt-g-gact-
---ttaat-------------gcaaa---------tta-at--gc--a-a-at---aat-
g-g--g-a--g--cg-a--at-aat-g-c----a-t-ttg--c-c-a-aata-aa-----
-----a-t---t-t---ga--tg-ta-gca--aa-c---a-t-tac--a--ccca-tg-t
g-ac--taa-t--c-ag-ctgttt-ctatt-at-gc-t-tg-c-c-ttg-t-tt-ac-tg
t-ta-at-tat---tt-gat-t-ggaaat-ac--a-t-ct-a------------------
------------------------------------------------a--tttgc----
a-tt-------------taggacttttc-----------------tttttcttttt-tg-
-caaa----c-ttt-g-a-ag--ag---atttgtt-ttac-gc-tag-aa-ttaaaa---
------------------------------------------------------------
-----------------------------------------
>Harbinger-N32_DR|195080
------------------------------------------------------------
--------------------------------------------------t-cca--tga
c--ca--gtg-t-taat-g-ca---gatt-t-tgaa--gtatcac--a-t--a-ag---a
-aac-----a-a-gtgac------------------------ttca------aat-----
---aa-g-----------taatttgc------------------------aaaaaaataa
aaataaaaatcc---t-t--aa----gct--t-gcttga-ggtgg----ttt-t-gaact
tgtttg---------------aaagggt--------ttg-t--g--ag-a-at---aat-
g-g--t-a--g--at-t--ga-aat-g-c----a-t-ttg--t-t-g-agta-aa-----
-----c-t---c-t---ga--tg-ta-aca--aa-t---a-t-tg-------ctg-tt-t
a-gc--caa-a--t-ga-c----t-ccatt-ac-ac-t-cg-c-c-ttg-t-tt-at-gg
t-ca-at-tac---ta-ggt-t-accagt-ac--c-a-ca-g-tcagc-ta-c-t-tt--
aa-ca-ac-t---------g-g-at-aa-c------tcta-a---ca-a-----------
--------------c---------------------------tttctt-ttctctttt--
gcaac----c-ttc-c-c-ta--ca---agttagg-atggaaacct---g-act------
------------------------------------------------------------
-----------------------------------------
>Harbinger-N32_DR|195081
------------------------------------------------------------
------------------------------------------------------------
------------------------------------------------------------
------------------------------------------------------------
------------------------------------------------------------
------------------------------------------------------------
------------------------------------------------------------
--------------------a-aac-a-c----a-t-ttg--c-a-g-aata-aactg--
------------------------ta-gtg--aa-c---a-t-tat--g--ccaa-cc-t
g-ac--aaa-t--a-ag-atctct-ccatt-at-gc-t-tg-c-t-tgg-a-tt-ac-tg
t-tg-at-aac---ta-ggt-c-accaat-ac--t-a----g-tcagc-ca-t-t-ct--
a----------ta---t--t-g-ga-ta-t-----t-ttg-t---tt-c--aatt--c--
t-tt-----taattc------agtttttatt----------------------ttt----
gaggc----c-ttt-g-a-aa--at---atttgct-tcac-at-tat-aa-tggaaa-cc
------------------------------------------------------------
-----------------------------------------
>Harbinger-N32_DR|195082
------------------------------------------------------------
------------------------------------------------------------
------------------------------------------------------------
------------------------------------------------------------
------------------------------------------------------------
------------------------------------------------------------
------------------------------------------------------------
------------------------------------------------------------
------------------------------------------------------------
-----------------------t-ctatt-at-gc-t-tg-c-a-ttg-t-tt-ac-tg
t-tg-gt-tac---ta-ggt-t-acaaat-ac--t-a-ca-a-tcagc-ca-c-c-cc--
aa-ctaacct-ta---a--t-g-ga-ga-t-----g-cac-a---ta-a--ttta--c--
a-tt-----tgatat-------------------------------tttccttttt-t--
gtgaa----c-ttt-gca-aa--ag---atttttt-ttac-tc-tac-gg-ttaaaa-tg
catct-------------------------------------------------------
-------------------------------gccaaatcaa
>Harbinger-N32_DR|195083
------------------------------------------------------------
----------------------------------------------ggttt--ca--tc-
----t-catg-t-taaa-g-ca---catt-t-gaaa--gtattgc--a-t--g-ag---a
-aac-----a-a-gtgatg--gga---ctc--c-aa---gt--ttg-----gaaa-----
---aacaa----tcc---------------------------------------------
---------------c-t-------------c--ctt-----tca----ctgct-agg--
---------------------gtagttt--------tgtataag-----a-at---aat-
g----gca--g--at-g--ga-aat-a-c----a-t-ttg----c-agaata-aa-----
-----c-t---c-t---gaa--g-ta-g-g--aa-a---a-t-tat--a-----------
------------------------------------------------------------
---------------------------------------g---tcagc-cg-c-t-ct--
aa-ca-ac-t-tg---a--t-g-ga-aa-t-----g-cat--------------------
ggat--------------------------------------agttttcttcattttt--
gtgag----c-ttt-g---aat-ag---atttgat-tcat-gt-ca--------------
------------------------------------------------------------
-----------------------------------------
>Harbinger-N32_DR|195084
------------------------------------------------------------
------------------------------------------------------------
----------------------------t-t-taaa--gtgtcac--a-t--g-ag---a
-aac-----g-a-gtg----------atag--c-aa---at-ttct------aat-----
---aa-aa---tttc-cctc--------------------------aatttacaaaaacg
tt-------------ttt--ac----tct--c-acttaa-gggtt----ttt-t-ttaaa
c---------------------------------------t--at--g-aaaa---a---
--------------------------g-t----g-t-ta-----a-a-taaa-tg-----
-----c-t---c-t---ga--ca--a-gtt--aa-c---a-t-tac--a--gcca-a---
----------t--c-ag-cagtct-ccatt-at-gt-t-tg-c-c-ttg-t-tt-ac-tg
t-tg-tt-taa---ta-ggt-t-accaat-at--t-t-ga-g-tcag--tc-c-t-ct--
aa-ca-ac-t-tg---a--t-g-ta-aa-t-----a-cac-t---ta-a--tcca--c--
a-tt-----agtttt------gttttat-----------------tttgcctttttat--
tctaa----t-ttt-a-a-aa--atg--atttgct-atac-at-ta-cga-tggaaa---
------------------------------------------------------------
-----------------------------------------
>Harbinger-N32_DR|195085
------------------------------------------------------------
------------------------------------------------------------
------------------------------------------------------------
------------------------------------------------------------
------------------------------------------------------------
------------------------------------------------------------
------------------------------------------------------------
------------------------------------------------------------
------------------------------------------------------------
-----------------------------------------------------------g
c-ta-at-tac---ta-ggt-t-accaat-ac--t-a-ca-g-ttggt-tg-c-t-ct--
aa-ca-at-t-ta---a--t-g-ca-aa-c-----t-cac-c---ta-a-----------
----------------------ttagat--------------------tttttttc-t--
gcaaa----c-ttt-g-a-aa--ta---gattgtcttcat-gt-tag-ga-tgtaaa-c-
------------------------------------------------------------
-----------------------------------------
>Harbinger-N32_DR|195086
------------------------------------------------------------
------------------------------------------------------------
------------------------------------------------------------
------------------------------------------------------------
------------------------------------------------------------
------------------------------------------------------------
------------------------------------------------------------
------------------------c-a-c----a-t-ttg--c-a-g-aata-aa-----
-----c-t---c-t------------------aa-c---a-t-tac--a--ccca-ca-t
g-ac--cag-t--c-aa-ctgtgt-ccatt-aa-gt------------------------
t-gg-gt-ttc---ta-tc-----------------------------------------
------ac-t-ca---a-----------------cg-cag-t---tt-------------
------------------------------------------------------------
-------------------ga--agt---atcgc---------------a-taagaa-ac
gagt--------------------------------------------------------
-----------------------------------------
>Harbinger-N32_DR|195087
------------------------------------------------------------
-----------------------------------------agctgggttt-cct--tca
c-act--gtg-t-taat-g-ca---catt-t-tgaa--gtatcgc--a-t--g-ag---a
-aac-----g-a-aatgct---aaaaataa--a-aa---ac-ccc--------------a
caaaa-ga---aata-aataaa--------------------------------------
-----------------------------------ttga-ggtgg----ttt-t-cga--
---ct----------gcgaa-aatg--------gctta-at--gg--a-a-at---aat-
a-t--g-a--g--at-g--ga-aac-a-g----a-t-t----------------------
------------------------------------------------------------
------------------------------------------------------------
------------------------------------------------------------
------------------------------------------------------------
------------------------------------------------------------
------------------------------------------------------------
------------------------------------------------------------
-----------------------------------------
>Harbinger-N32_DR|195088
------------------------------------------------------------
-----------------------------------------agctgaggtt-cca--tca
c-cct--gtg-t-tgat-a-ca---gaat-t-tgag--gtaccgt--a-t--g-ag---a
-aac-----t-a-gttat---tga-aatgg--t-ga---at-tttg------aat-----
---aa-aa---atcc-ctt----------------aattagca-------aaaaagtt--
-----------------------------------ttac-ggtgg----ttt-t-gaaa-
----t-------tgggcaaa-aaa--------gagtgt-tt--gt--g-a-aa---att-
g-c--t-a--g--at-g--ga-acc-g-c----a-t-ttg--c-c-a-aata-aa-----
-----c-t---c-t---gacctg-ca-gca--aa-c---a-t-tac--a--cgca-tg-t
g-ac--taa-t--c-ag-cagtct-tcatt-aa-gc-c-tg-c-c-ttg-t-tt-ac-tg
t-tg-gt-tac---tt-ggt-t-accaat-ac--t-a-ca-g-tcagc-cc-c-t-ct--
aa-ca-ac-c-tg---a--t-g-aa-ag-c-----a-cac-a---ta-a--atta--c--
a-tt-----tagg-----------------------------------------------
-----------------------at---cttt----------------------------
------------------------------------------------------------
-----------------------------------------
>Harbinger-N32_DR|195089
------------------------------------------------------------
-----------------------------------------agctggcttt-cca--tcg
c-cag--cta-g-tgat-gaca---catt-t-taaa--gtattcc--a-t--g-ac---a
-aat-----g-a-gtgat----aa-aattc--c-aa---at-ttca------aat-----
---ga-aa---atcc-attaattcgca----------------------------aaatg
---------ttt---t-c--ac----gct--c-atttga-gacgg----ttt-c-agac-
----tt-------ttgcaaa-aaa--------gcgtta-------------at---gcc-
a-a--t-a--a--ct-g--ga-tga-t-t----t-t-ttg--c-t-g-aata-aa-----
-----c-t---c-t---ga--ca-tc-gca--aa-a---a-t-tac--a--ccca-ag-t
g-ac--taa-t--c-ag-atttct-ccatt-at-gc-g-tg-a-c-ttg-t-tt-ac-tg
c-tg-gt-tac---ta-ggt-t-accaat-ac--t-a-ca-a-tcggc-tg-c-t-ct--
aacaa-tg-g-aa---a--t-g-ca-aa-c-----tgcat-t---aa-ta--tgg-----
a-aa-----tgcag-------ct-------------------------------------
------------------------------------------------------------
------------------------------------------------------------
-----------------------------------------
>Harbinger-N32_DR|195090
------------------------------------------------------------
------------------------------------------------------------
----t--gtg-t-taat-g-ca---catt-t-tgaa--gtaccac--a-t--a-ag---a
-aat-----g-a-gtgttg---ga-aatgt--c-aa---at-ttg--------------a
aaaaa-aa---aatt-cttaatttgc------------------------aaaaaaag--
-------------------------------t-ttttga-ggtag----ttt-t-gga--
---cttt-------tttgaa-aaag--------ggtta-at--gt--g-a-ct---aaa-
g-g--g-a--g--at-g--aa-aac-t-c----a-t-ttg--c-c-a-aaaa-aa-----
-----c-t---c-t---ga--ct-ta-gca--aa-t---a-t------------------
-------------------cacac-ccatt-at-gc-t-tg-c-c-ttg-t-tt-ac-tg
t-tg-gt-aac---t------------at-aa--t-a-ga-g-tcagg-ag-c-t-ca--
aa-ta-ac-t-tg---a--t-g-ca-aa-c-----a-cac-t---ta-a--tttg--ct-
---------------------------------------------tacttaatttttt--
tttac----t-ttt-g-a-aa--agg---ttcaat-tgat-gc-tag-ga-tggaaa-cc
cacct-------------------------------------------------------
-----------------------------------------
>Harbinger-N32_DR|195091
------------------------------------------------------------
-----------------------------------------agctgggttt-cca--tta
t-tct--gag-t-taat-g-tg---catt-t-taag--gtattgc--a-t--g-ag---a
-aat-----g-a-ttaat---gg-------------------------------------
------------------------------------------------------------
------------------------------------------------------------
------------------------------------------------------------
---------------------------------------------------a-aa-----
-----c-t---c-t---ga--ta-ta-gtg--aa-c---a-t-tac--a--ccca-ca-t
g-a-------------------tt-atatt-a---------------tg-t-tt-ac-tg
t-tg-gt-tac---ta-ggt-t-accaat-ac--t-a-----------------------
------------------------------------------------------------
------------------------------------------------------------
------------------------------------------------------------
------------------------------------------------------------
-----------------------------------------
>Harbinger-N32_DR|195092
gaatagcagcaaacattacgccccatgactccattataaacctgatgcaaa---------
----------------------------------------aagctggtttt-tta--tta
c-tct--gtg-t-taac-g-tg---tatt-t-ttaa--gtatggc--a-t--t-aa---a
-aac-----a-a-gtgat---gga-aatga--c-aa---at-tttc------aat-----
---aa-aa---atcc-cttaattcc---------------------------taaaaa--
--------atgt---t-t--at----act--c-atttaa-ggtgg----ttt-t-ggact
------------tctgcaaa-aa--------gggtt------------------------
a-a---------------------------------------------------------
------------------------------------------------------------
------------------------------------------------------------
------------------------------------------------------------
------------------------------------------------------------
------------------------------------------------------------
------------------------------------------------------------
------------------------------------------------------------
-----------------------------------------
>Harbinger-N32_DR|195093
------------------------------------------------------------
-----------------------------------------aaaaatgtttg-ctc----
-------------------------actt-------------------------------
------------------------------------------------------------
------------------------------------------------------------
-------------------------------------ga-gtttg----tta-a-cgact
------------taactaac-aag---------tgtta-at--gc--a-a-at---aat-
g-a--t-a--g--at-g-----gaa-a-c----a-t-ttg--c-c-a-aata-aa-----
-----t-t---c-t---ga--tg-ta-tcg--aa-c---a-t-aaa--a--ctga-tt-t
g-at--taa-t--c-ag-ctgttt-ccact-aa-tg-g-tg-t-g-ttt-c-t-------
---g-ta-tac---ta-agt-t-actaat-ac--c-a-gt-g-taacc-ca-c-a-ca--
aa-ca-gt-t-tg---a---tg-aa-aa-t-----g-cat-g---cc-cattat------
------------------------------------------------------------
---------------------------------ac-acat-at-gag-ga-tgtt-----
------------------------------------------------------------
-----------------------------------------
>Harbinger-N32_DR|195094
---------------------------------------------------ttttcatag
catgaaagagatgatcttgtcttta----------------agctgggttt-cca--tca
c-cct--gtg-t-tagt-g-ca---catt-t-tgaa--gtattgc--a-t--g-ag---a
-aac-----c-a-ttgatg---ga-aattt------------------------------
----c-aa---tgtt-ttttatttac------------------------a-aataa---
---------ttt---t-t--ac----act--t-tcttga-ggtgg----ttt-t-gg---
---------------aagaa-aaaa--------ggttc-at--gt--g-a-at---aat-
t-g--g-a--g--at-g--gc-aat-g-c----atc-ata--c-t-g-tatc-aa-----
-----c-a---t-t---ga--cc-ca-gtg--aa-t---a-a------------------
------------------------------------------------------------
------------------------------------------------------------
------------------------------------------------------------
------------------------------------------------------------
------------------------------------------------------------
------------------------------------------------------------
-----------------------------------------
>Harbinger-N32_DR|195095
------------------------------------------------------------
------------------------------------------------ttt-cca--tca
c-cct--ttg-g-taat-g-ca---gaat-t-tgta--tcac-----a-t--g-ag---a
-aac-----a-a-gt-----------------c-aa---at-tttg------aat-----
---aa-aa---actc-cttaatttgaa-----------------------ggaaaaaa--
--------atat---t-tt-ac----act--tg-cttga-ggtga----ttt-t-tca--
----------cttgtgtgca-aaagag---------ttaat--gc--a-a-ac---aaa-
t-g--a-a--g--at---gag-aat-g-c----a-t-ttgc---t-a-aaaa-aa-----
-----c-g---c-g---ga--aa-ta-gca--aa-----a-t-tat--t--ccca-tt-a
g-gc--tga-t--c-ag-ctctca-tcatt-a-------tt-c---gtg-------c-c-
t-tg--t-t--------aag-t-gctggt-ac--t-a--------gg-------t--t--
a-----ac------------------a---------------------------------
------------------------------------------------------------
------------------------------------------------------------
------------------------------------------------------------
-----------------------------------------
>Harbinger-N32_DR|195096
------------------------------------------------------------
------------------------------------------------ttt-cca--tca
c-ccc--atg-t-taat-g-ca---aatt-t-tgaa--a-atcat--a-t--t-tg---a
-aac-----g-a-gtgat---gga-aatgc--c-aa---at-tctg------aaa-----
---aa-aa---atac-ctttattacc--------------------------aaagaa--
--------gttt---t-c--ac----act--c-acttga-ggtga----ttt-t-gtcct
tt------------ttccat-ta---------ttagca-tt--at--c-c-at---ttt-
c-c--a-a--g---------------------------------------ta-aa-----
-----c-t---c-t---ga--cc-tg-gcg--aa-c---a-t-tac--t--ttca-tt-t
g-aa--taa-t--t-ag-ctgtct-ctatt-at-gc-t-tg-c-t-ttg-t-tt-aa-t-
----------c---tt-ggt-c-acaaat-ac--a-a-ct-g-tc---------------
ag-aa-at-g-ta---t--t-t-ag-tg-t-----a-ctt-c---ac-a--ttt--ggga
a-tt-----g-------------------------------atttttccattttattt--
tg---catac-ttt-g-a-aa--agc---ttctct-tcac-at-taa-ga-tagaaa-cc
tgact-------------------------------------------------------
-----------------------------------------
>Harbinger-N32_DR|195097
------------------------------------------------------------
------------------------------------------------------------
c-tgt--g---t-tgat-a-ta---catt-t-caaa--gtatggc--a-t--g-ag---a
-aat-----g-a-gtgatg---ga-aacac--a-ca---g--------------------
-------------------gattaaa------------------------aaaaaaaa-a
cctt-tgaattt---g-a--at----gct--c-acttag-tttag----ttt-t-gga--
------------cttgtgaa-aaag-------gcttaa--t--gt--t-a-gt---aat-
g-g--c-a--g--at-g--ga-aat-t-a----c-t-ttg--t-t-g-gata-aa-----
-----c-t---t-g---aa--aatta-gtg--ca-t---a-c-tac--a--ccca-ca-t
g-ac--taa-t--c-ag-ctgttt-cggtt-at-gc-t-tg--gc-ttg-t-tt-ac-tg
t-tg-gt-tac---ta-cc-------aat-ac--t-a-ca-a-tcaca-tg-c-t-ct--
aa-ta-ac-t-ta---g-ta-a-gt-aa-t------------------------------
-----------------------------------------tactttttttttttttt--
acaaa----c-tgt-g-a-aa--agt--------t-ttac-at-taa-ga-ggcaaa-tc
tggct-------------------------------------------------------
-----------------------------------------
>Harbinger-N32_DR|195098
------------------------------------------------------------
------------------------------------------------------------
---------------at-g-ta---catt-t-taaa--gcattac--a-t--g-aga--a
-aat-----g-a-gtgat---aaa-aacgc--c-aa---at-aaca------aat-----
---aa-aa---gtt----------------------------------------------
-----------t---t-t--ac----act--c-gcttta-gatgg----ttt-t-ggac-
----a-------tttgcgaa-aaa--------gggcta-at--gc--g-a-at---agt-
t-a--g-c--g--at-g--ga-aat-g-c----a-t-ttg--c-t-g-aata-aa-----
-----c-t---c-t---ga--ca-ta-tca--aa-a---a-c-taa--a--ccca-ct-a
a-tc--aga-t--caag-ccttgt-ctatt-at-gc-t-tg-c-t-ttg-t-tt-ac-tg
t-tg-tt-tac---ta-ggt-t-accaat-ac--t-g-ca-g-tcagc-tg-c-t-ct--
aa-ca-ac-g-ta---a--t-g-ga-aa-t-----g-cac-c---ca-a--ttca--c--
a-tt--------------------------------------------------------
------------------------------------------------------------
------------------------------------------------------------
-----------------------------------------
>Harbinger-N32_DR|195099
------------------------------------------------------------
-----------------------------------------agcttggttt-cca--tct
c-cct--ttt-t-taat----g---catt-t-taaa--cgatcac--a-t--g-aa---a
-aac-----a-a-atgat---gaa-aacacttt-ta---at-ttta------att-----
---gt-aa---atcc-tttgattcac------------------------aataaaaa--
---------------t-g--at----gct--t-gcttga-ggtgg----ttt-t-agat-
---atta----------------------------ttt-at--gc--a-a-at---aat-
g-g--g-a--g--at-g--ga-aac-t-c----a-t-ttg--c-t-g-aata-aa-----
-----c-t---c-t---ga--ct-ta-gag--ag-c---a-t-tac--a--ccca-tg-t
g-ag--caa-c--c-aa-t---tt-tcatt-at-gc-t-tg-c-c-atg-t-tt-ac-cg
t-ta-ac-tag---tt-gct-t-actaat-ac--t-a-ca-g-tcagc-tg-c-t-ct--
aa-ca------tc---a--c-c-ta----------a-tt-----ctcat--tttca----
a-tt-------------tttttttcctt-----------------ttttttttttt-tg-
-caag----c-ttt-g-a-at--ag---atttgtt-------t-atg-ga-tggaaa-gc
c-----------------------------------------------------------
-----------------------------------------
>Harbinger-N32_DR|195100
------------------------------------------------------------
------------------------------------------------------------
------------------------------------------------------------
------------------------------------------------------------
------------------------------------------------------------
------------------------------------------------------------
------------------------------------------------------------
------------------------------------------------------------
------------------------ta-gta--aa-c---a-t-tac--a--ccca-ca-t
g-ac--taa-t--c-aa-cttcat-taa----t-gc-t-tg-c-c-ttg-t-tc-ac-tg
t-tg-gt-tac---ta-ggt-t-agcaat-ac--t-a-ca-g-tcagc-ca-c-t-ct--
aa-------------------a-gt-aa-c-----a-cac-a---ta-a--ttta--c--
a-tt-----tgtaat------ttttttc-------------------------ttt-g--
ctaac------ttt-t-a-aga-----gatttgct-ttat-gt-tag-ga-cggaaa-cc
cggct-------------------------------------------------------
-----------------------------------------
>Harbinger-N32_DR|195101
------------------------------------------------------------
-------------------------------------------------tt---------
-------gtg-c-tg---g--------tt-t-tggac--t---------t--g-------
--------------------------------c-a----at-------------------
------aa----------------------------------------------------
----------------------------------------ag-gg-----tt-c------
---------------------------------------at--gt--g-a-at---agt-
gca----a--g--at-g--ga-aac---c----a-t-ttg-ac-----aa-a-a------
-----c-----c------a------a--c---aa-----a-t---c--a-----------
--------------------g-------tt--t----t----c---t---t-ttaa--tg
t-tg-gtctac-agca-ggt-t-accaataat--t-a-ca-g-tc--ccca-c-c-ct--
aag-a-gc-t-tg---a--t-gt-a-aa-t-----a--ac-c---ta-a--tttg--cat
aatt-------------tcgtttttttt--------------ttttttttttttttttac
---aa----t-ttt---a-aat-----gattcatt-tcat-gt-tag-gg-tggaaa-cc
cagct-------------------------------------------------------
-----------------------------------------
>Harbinger-N32_DR|195102
------------------------------------------------------------
------------------------------------------------------------
------------------------------------------------------------
------------------------------------------------------------
----a-aa---a------------------------------------------------
------------------------------------------------------------
---------------------aagct---------taa-at--gt--a-a-ac---aaa-
g-a--g-a--g--at-g--ga-aac-a-c----a-t-ttc--c-a-g-aata-aa-----
-----t-t----------a--ta-aa-ggg--aa-c---a-t-tac--a--ctaa-ct-t
g-ac--caa-t--c-ag-ctgtct-ccgtt-tt-gc-t-tg-c-c-ttg-t-tt-ac-tt
t-ta-gt-tac---ta-ggt-a-gccagt---------ca-g-tcagt-cg-c-t-ct--
aa-ca-ac-t-tg---t--t-g-ga-aa-c-----c-ta---------a--ttcac----
a-tg-------------ttggggttttt-----------------cctttcttttt-tg-
-caaa----c-ttt-a-a-aa--ag---atttact-------------------------
------------------------------------------------------------
-----------------------------------------
>Harbinger-N32_DR|195103
------------------------------------------------------------
------------------------------------------------------------
------------------------------------------------------------
------------------------------------------------------------
------------------------------------------------------------
------------------------------------------------------------
------------------------------------------------------------
------------------------------------------------------------
------------------------------------------------------------
------------------------------------------------------------
--------------------------taa-ta--t-a-ca-a-tgagc-ag-c-t-ct--
ga-ca-ac-a-tg---a--t-g-ga-aa-c-----a-cac-c---ta-a--ttta--c--
a-tt-----ttggat--ttttcat---tt------------------------ttg----
gccaa----g-ttt-g-a-aa--aa---attcact-tcat-gt-taa-ca-tggaaa-tc
ggtttccatc-----gacatgtattgatgcagattttgaagcatcgcatgaaggagtgat
ggaaatgcaaaactctgaacaaaaatctctaattca-----
>Harbinger-N32_DR|195104
------------------------------------------------------------
-----------------------------------------agctgagttt-cca--cca
c-cct--gag-t-taat-g-cc---catt-t-tgta--gtattgc--a-tgtg-a-----
-----------------t---gga-aactc--c---aa-at-tcca------aat-----
---aa-aa---atca-ctt----------------aatttgcat----------------
------acattt---t-t--at----act--t-ccttga-agtgg----ttt-t-agac-
----t-------t-----------------------------------------------
------------------------------------------c-a-g-aata-aa-----
-----t-a---c-t---ga--ca-ta-gca--aa-c---a-t-ta---------------
------cac-c--c-ac-atgttt-ccatt-at-ac-t-tg-c-c-ttg-c-tt-ac-tg
c-tg-gt-tactggta-ggt-t-accaat-ac--t-a--a-t-cagcc-cg-c-t-ct--
ta-ca-ac-t-ta---a--t-g-ga-aa-ctttaaa-aaa-t---tg-c--ttca--t--
a-tag-------------------------------------------------------
-----------gtt-g-g-aa-------actagct-------------------------
------------------------------------------------------------
-----------------------------------------
>Harbinger-N32_DR|195105
------------------------------------------------------------
-----------------------------------------agctgggttt-c-------
-----------catgac--cctctgcatttt-tgaa--gtattgc--g-t--g-agt---
-aac-----a-a-gtaat---gga-aacgt--c-aa---at-ttaa------------a-
-ataa-aa---agtc---------------------------------------------
------------------------------ct---ttaa---aag----ttt-t------
----------------------------------------tacat------tc---attt
----------ga-------gg-aag--------a-t-ttg--c-a--aaaca-aataatg
taag-a-a---c------a--ca-tt-g-a---------a---aa-taa--ccaaacatt
gtac--caa-t--c-ag-tcgtct-ccatt-at-gt-t-tg-c-c-ttg-t-at-ac-ag
t-gg-gt-tgc---ta-ggt-t-accaat-cc--t-a-ca-g-tcaga-ca-c-t-ct--
aa-tt-ac-t-ca---a--t-g-ga-aa-t------tcac-t---ta-a--ttca--t--
a-tt-----tacg-----------------------------------------------
--------atattt-gt---a--ag---atttgct-tcat-at-tag-aa-tgaaaa-tc
cagct-------------------------------------------------------
-----------------------------------------
>Harbinger-N32_DR|195106
------------------------------------------------------------
------------------------------------------------------------
--------------------tg---catt-t-tgaagagcatt-----------aa---a
-aat-----g-a-gctat---gaa-aagac--a-ga---at-taaa---ataaat-----
-ttca-ta---attt-gcacatttttt-----------------------atacatactg
ta----taattt---t-t--at----gct--c-agttga-tgtgg----ttt-t-ggac-
------------ttaata----aa--------gggtta-a--tgg--a-a-at---aat-
g-g--c-a--g--at-g--ga-aat-g-c----a---ttg--t-t-a-aata-aa-----
-----c-t---c-a---ga--cc-ta-gcg--aa-c---a-t-tgc--aca--ca-ca-c
a-----tga-c--c-aa-tcagct-ctatt-at-at-c-tg-c-c-ttg-t-tt-ac-tg
t-tg-gt-tac---ta-ggt-t-actaat-ac--t-a-ca-g-tcagc-tg-c-t-ct--
aa-ca-ac-t-tg---a--t-g-aa-aa-------------------------tg--a--
a-at-----tggg------------------------------------atttttt-t--
tt----------------------------------------------------------
------------------------------------------------------------
-----------------------------------------
>Harbinger-N32_DR|195107
------------------------------------------------------------
------------------------------------------agctggttt-cca--tca
t-ccc--gtg-t-taat-g----cgcatt-c-tgaa--atattgc--a-t--g-------
--at-----a-a-gtgat---gaa-aatgg--c-at---tt-tttt------tatt----
---aa-aa----ctc-cttaattcac------------------------aca-------
------aaaatt---a-t--g------ct--a-gcttaa-ggtgg----att-t-ggatt
t--------------acggg-aa-------agtcatga-at--gt--g-a-at---aat-
g-g--g-a--g--at-g--ga-aat-a-c----a-t-gtg--c-t-a-aaaa-aa-----
-----------c-t---ga--cg-ta-gcg--aa-c---a-t-tac--a--ctca-cg-t
g-at--caa-t--t-ag-ctgtct-ccatt-at-tc-t-tg-c-c-ttg-t-tt-ac-tg
t-tg--------------------------------a-ta-a-ccag-------------
------------------------------------------------------------
------------------------------------------------------------
------------------------------------------------------------
------------------------------------------------------------
-----------------------------------------
>Harbinger-N32_DR|195108
------------------------------------------------------------
------------------------------------------------------------
------------------------------------------------------------
--------------------------------c-aa---at-ttta------agt-----
---aa-aa---atcc-t-ttattctc---------------------------aaaaa--
--------tgtt---t-t--ac----aca--c-gcttga-ggtggt----tt-g-gactt
ca------------ga-------------------------------a-a-at---ggt-
t-a--a-t--g--ca-a--a--------------------------t-aata-aa-----
-----c-t---c-a---ga--c-----------------------------atta-ct-c
a-tc--gac-t--c-ag-ctgtct-ctatt-at-at-t-tg-c-c-ttg-t-tt-ac-tg
t-tg-gt-cac---ta-ggt-t-accaat-at--t-a-ca-g-tcagt-ca-c-t-ct--
aa-aa-ac-t-tg---a--t-g-ca-cc-t-----a-att-g---ac-------------
a-tt-----g-------------------------------gtattttgatatttttt--
g----caaac-ttt-g-a-aa--aga---ttcact-tgac-ct-tag-ga-taaaaa-cc
tacct-------------------------------------------------------
-----------------------------------------
>Harbinger-N32_DR|195109
------------------------------------------------------------
------------------------------------------------------------
-------------aagt-g-ca---aaat-t-tcaa--gta-------------------
-------------------a--aa-atcct--t-ta---at-t-----------------
------------------------------------------------cgcaaaaaaac-
---------tat---t-t--aa----aca--c-acttga-gttga----ttt-t-atac-
----t----------ttgga-aaa--------gggttt-at--gc--a-a-at---aat-
g-a--a-a--a--at-t--ta-aac-g-c----a-t-tgg--c-t-a-aaaa-aact---
-----------c-t---ga--ca-t--------------------t--a--ctcg-tc-t
a-------c-t--c-ag-ctgtct-ccatt-at-at-t-tg-g-c-ttg-t-tt-ac-gg
t-tg-gt-tgc---ta-ggt-t-acgaat-ac--t-g-ca-g-tcagg-ca-c-t-ct--
aa-at-ac-t-cg---a--t-g-ga-aa-c-----c-cac-c---t--a--ttca--c--
a-tt-----ta---------gcattttg--------------------ttcttttt-t--
gcaaa----t-gtt-a-a-aa--at---atttatt-tcac-at-tag-ca-agaaca-cc
taact-------------------------------------------------------
-----------------------------------------
>Harbinger-N32_DR|195110
------------------------------------------------------------
------------------------------------------------------------
----------------t-g-ca---aaat-t-tcaa--gt--------------------
-------------------a--aa-atctt--t-tt---at-t-----------------
------------------------------------------------cgcaaaaacat-
-----------t---t-t--ac----atg--g-gcttga-ggtgg----ttt-c-at---
------------------gg-aaa--------taatga-a-------a-a-at---aat-
g-g--a-a--a--at-t--ga-aat-a-c----a-t-ttg--c-g-a-aata-a------
------------------------------------------------a--cttg-tc-t
a-------c-t--c-a-----tct-ccatt-at-ac-t-tg-c-c-ttg-t-ttaat-tg
t-tg-gt-tgc---ta-ggt-t-accaat-ac--c-a-ca-g-tcagc-ca-c-t-tt--
aa-aa-gc-t-ca---a--t-a-ga-aa-c-----a-tgc-c---ta-a--ttta--c--
a-tt-----tg---------gtattgtt--------------------t-----------
------------------------------------------------------------
------------------------------------------------------------
-----------------------------------------
>Harbinger-N32_DR|195111
------------------------------------------------------------
------------------------------------------------------------
------------------------------------------------------------
------------------------------------------------------------
------------------------------------------------------------
------------------------------------------------------------
--------------------------------------------c--a-a-at---aac-
a-a--g-a--a--at-t--ga-aat-g-c----a-t-ttg--c-a-a-aata-at-----
-----c-t---c-t---g---------------a-c---a-t-tac-------------t
g-tc--tac-t--c-ag-ctgtct-ttttt-ga-gc-t-g------------tc-tc-ag
t-tg-ct-tac---ta-ggt-t-accaat-ac--t-a-ca-g-tcagc-aa-c-a-tt--
aa----------------------------------------------------------
------------------------------------------------------------
------------------------------------------------------------
------------------------------------------------------------
-----------------------------------------
>Harbinger-N32_DR|195112
------------------------------------------------------------
------------------------------------------------------------
----------------t-g-tg---aatt-t-tgaa--gtttcaa--a-t--a-ag---a
-aat-----g-a-gtaac---tga-aatgc--a-aa---at-ttta------agt-----
---aa-aa---atct-tgtaatccgc---------------------------aaaaa--
--------tgtt---t-t--ac----gca--t-gcttga-ggtggt----tt-t-gactt
tg------------ga-------------------------------a-a-at---ggt-
t-a--a-t--g--ca-a--a--------------------------a-aata-a------
------------------------------------------------------------
------------------------------------------------------------
------------------------------------------------------------
------------------------------------------------------------
------------------------------------------------------------
---------------------------------------------ga-aa-tggaaa---
------------------------------------------------------------
-----------------------------------------
>Harbinger-N32_DR|195113
------------------------------------------------------------
-----------------------------------------agctgggatt-cca--tca
c-tct-----ct---at-g-cg---tatt-t-tgaa--gcaa-at--g-c--c-a---ta
taat-------a----a------a-aatcc--c---------ttaatt----cat-----
-------a---a------------------------------------------------
--------gttt---t-t-------cact--c-gattgg-ggtgt-----tt-t-ggact
-----------------------------------------------t-a-at---ata-
g-g--g-a--g--at-a--aa-aag-c----------att--tctgg-aata-aa-----
-----c-t---c-t---ta--cg-ca-gca--aa-c---a-t-tac--a--ccca-ca-t
g-ac--caa-t--c-ag-ctgtct-ccatt-----a-t-ag-c-c-tag-t-tt-at-tg
t-tg-gt-tgc---ta-ggt-t-accaat-tc--t-a-ta-g-tcagc-ct-t-t-ct--
------------------------------------------------------------
------------------------------------------------------------
------------------------------------------------------------
------------------------------------------------------------
-----------------------------------------
>Harbinger-N32_DR|195114
------------------------------------------------------------
-----------------------------------------aactgagtga-cggaacca
t-atttaatg-a-aaac-c-at---ttaa-t-tcgc-----------------------a
-aaa----ag-t-ttgttt-----------------------------------------
------------------------------------------------------------
---------tat---t-t--at----gct--c-acttgat----g----ttt-t-ggac-
----t---------tgtcaa-aaa--------gggttc-at--gt--g-a-at---tac-
g-g--g-a--g--at-g--ga-aat-g-c----t-t-ta-------a-agaa-aaaactc
--------------------act-tg-gtg--aa-c---a-t-tat--t--cctg-tg-t
g-gc--caa-g--c-ag-cttttt-caatc-at-gc-t-tg-c-c-ttg-t-tt-ac-ag
t-tg-gt-tat---ta-ggt-g-accaat-ac--t-a-ca-g-tcagc-ca-c-t-ct--
aacca-at-t-ag---a--t-t-aa-aa-c-----t-cac----ata-a--ttca--c--
a-tt-----tagga-------tttt-----------------ttatttattt-ttt-t--
gcaaa----c-ttt-g-a-aa--ag---atttgct-taat-gt-tag-ga-tggaa----
------------------------------------------------------------
-----------------------------------------
>Harbinger-N32_DR|195115
------------------------------------------------------------
-----------------------------------------agctgggttt-cta--tca
c-cct--gtg-t-taat-g-ca---catt-t-tgaa--atatcat--t-t--g-ag---a
-aac-----g-a-tctat---ggataatat--t-gc---at-t----------aca----
---aaaaa--aatgc---------------------------------------------
---------------a-t------ttttt--g-tgaaaat-gtgt---------------
------------------------------------tc-at--gt--g-a-at---aat-
g-g--g-a--g--at-g--ga-aat-g-c----a-t-tct--------acaa-aa-----
-----t-a---c-t---caa--a-ca-tcg--aa-c---a-t-tac--a--ccca-gg-t
g-ac---------c-ac------------tcacag--t----c---tcc-a-tt-at---
--tt-ac-tat---tg-gat-tgg------at--t-a----g-actac-tg-a-t-ag--
ta-aa-ta-a-tgc-----a-g--atag-c------tgat-c---tt-t--tctt--c--
gt--------------------------------------------cttttttgtttt--
gcgaa----c-tat-g-a-aa--aa---tttagct-tcag-gt-tag-ga-tagaa-ctt
cagct-------------------------------------------------------
-----------------------------------------
>Harbinger-N32_DR|195116
------------------------------------------------------------
---------------------------------------------atgcag-caa--tca
t-tac--acc-c-acgt-g----accaat-c-aact--atctcc----------------
--at-----t-a-tgctt---gga-agcac--c-ga---at-tttg------attc----
---aa-aa----tcc-cgttatttgc------------------------gaaaaaa---
------aaaa---------------aagg--a-gcttga-ggtgg----ttt-t-ggact
t--------------gtgtt-at------aaagggtta-at--gt--c-a-aa---tat-
g-a--g-a--g--aa-g--aacacc-t-c----a-t-ttg--t-t-g-aata-aa-----
-----c-t---t-t---ga--ta-ta----------------------------------
------------------------------------------------------------
------------------------------------------------------------
------------------------------------------------------------
------------------------------------------------------------
------------------------------------------------------------
------------------------------------------------------------
-----------------------------------------
>Harbinger-N32_DR|195117
------------------------------------------------------------
------------------------------------------------------------
------------------------------------------------------------
------------------------------------------------------------
------------------------------------------------------------
------------------------------------------------------------
------------------------------------------------------------
------------------------------------------------------------
------------------------------------------------------------
--------------------------catt-ac-gc-t-tg-c-c-ttg-t-tt-ac-ta
t-tg-gt-tac---ta-ggt-t-atcaat-ac--t-a-ca-g-tgagc-tg-c-t-ct--
aa-ca-gc-t-ta---a--t-g-ga-aa-c-----a-ca------------------c--
a-tt-----tggg--------attttat-ttt----------------------------
------------------------------------------------------------
------------------------------------------------------------
-----------------------------------------
>Harbinger-N32_DR|195118
------------------------------------------------------------
------------------------------------------------------------
------------------------------------------------------------
------------------------------------------------------c-----
---aa-aa---at-----------------------------------------------
------acgttt---t-t--at----gct--c-gcttga-ggtgg----t-t-c-ggaca
tgttttttt-gttttgtgga-aagggct--------taa-t--g--ca-a-at---agt-
t-g--g-a--g--at-g--ga-aac-g-c----a-t-ttg--c-a-g-aata-aa-----
-----c-t---t-g---ta--ga-gg-aca--ta-g---g-t-ttc--a--atca-cc-t
t-gt--taa-t--a-gg-ca----------------------------------------
------------------------------------------------------------
------------------------------------------------------------
------------------------------------------------------tttt--
gaaag----t-att-g-c-at---------------------------------------
------------------------------------------------------------
-----------------------------------------
>Harbinger-N32_DR|195119
------------------------------------------------------------
---------------------------------------------gggttt-cca--tca
c-cat--gtg-t-tgat-g-ta---catt-t-tgaa--ggattgc--a-t--g-ag---a
-ggc-----a-a-gtgat---ata-aatgc--c-aa---at-tt-a------gaa-----
---aa-ta---aaac-cttaat--------------------------------------
----------------------------t--t-gccaaa-aagct----ttt-t-acac-
----t-------cacttgag-gat--------gttttg-tggggg--a-a-at---aat-
g-g--g-a--g--aa-g--ga-aat-g-c----a-t-ttg--c-t-g-agta-aa-----
-----c-t---c-t---ga--tt-ta-gcg--ag----ta-a-tac--a--ccca-tg-t
g-aa--tgt-t--t-ag-ctgtct-ccatt-at-gc-t-tg-t-c-ttg-t-tt-ac-tt
t-tg-gt-cac---ta-ggt-t-accaat-ac--t-a-ca-c-tcagc-tg-c-t-ct--
ag-ca-ac-t-tg---a--t-a-ga-aa-g-----a-caa-g---ta-a--ttca--c--
a-tt-----tgggata--------------------------ttttgttttttgtt-t--
acaaa----c-ttt-a-a-ga--ag---attctct-tca---------------------
------------------------------------------------------------
-----------------------------------------
>Harbinger-N32_DR|195120
------------------------------------------------------------
-----------------------------------------agctgggttt-cca--tca
g-cct--gtg-t-taat-g-ca---cctt-t-ttaa--gtatcac--a-t--g-ag---a
-aac-----a-a-gtttca---aa-ta---------------------------------
----a-aa---atcc-tttaattccc------------------------a-aaacg---
---------ttt---t-t--at----gct--c-acttga-ggtca----ttt-t-gga--
---ctc-------ttttgaa-aaag--------ggttc-at-------------------
----------g--at-a--ga-aat-g-c----a-t-ttg--t-c-a-aatt-aa-----
-----c-t---t-t---ga--tg-ta-gca--aa-t---a-t-ttc--------------
-----------------------t-caatt-at-ac-t-tg-c-c-ttg-t-tt-ac-tg
t-tg-gt-tac---ga-ggt-t-accaat-tc--c-a-ca-gtttagc-tg-c-t-cg--
ac-ca-ac-t-tg---a--t-g-ta-aa-tcatttg-cac-a---ta-a--ttca--c--
atttatatttacaaaa------------------------tata----tatatattta--
gtaaa----c-ttt-a-a-aa--agg---tgtgca-tcac-at-tat-ga-tggaaa-ct
cagct-------------------------------------------------------
-----------------------------------------
>Harbinger-N32_DR|195121
------------------------------------------------------------
-----------------------------------------agctgggttt-cca--tca
g-cct--gtg-t-taat-g-ca---cctt-t-ttaa--gtatcac--a-t--g-ag---a
-aac-----a-a-gtttca---aa-ta---------------------------------
----a-aa---atcc-tttaattccc------------------------a-aaacg---
---------ttt---t-t--at----gct--c-acttga-ggtca----tat-t-gga--
---ctc-------ttttgaa-aaag--------ggttc-at-------------------
----------g--at-a--ga-aat-g-c----a-t-ttg--t-c-a-aatt-aa-----
-----c-t---t-t---ga--tg-ta-gca--aa-t---a-t-ttc--------------
-----------------------t-caatt-at-ac-t-tc-c-c-ttg-t-tt-ac-tg
t-tg-gt-tac---ga-ggt-t-accaat-tc--c-a-ca-gtttagc-tg-c-t-cg--
ac-ca-ac-t-tg---a--t-g-ta-aa-tcatttg-cac-a---ta-a--ttca--c--
atttatatttacaaa--------------------------ata----tatatgttta--
gtaaa----c-ttt-a-a-aa--agg---tgtgca-tcac-at-tac-ga-tggaaa-ct
cagct-------------------------------------------------------
-----------------------------------------
>Harbinger-N32_DR|195122
------------------------------------------------------------
-----------------------------------------agctgggttt-cca--tca
g-cct--gtg-t-taaa-g-ca---cctt-t-ttaa--gtatcac--a-t--g-ag---a
-aac-----a-a-gtttca---aa-ta---------------------------------
----a-aa---atcc-tttaattccc------------------------a-aaacg---
---------ttt---t-t--at----gct--c-acttga-ggtca----ttt-t-gga--
---ctc-------ttttgaa-aaag--------ggttc-at-------------------
----------g--at-a--ga-aat-g-c----a-t-ttg--t-c-a-aatt-aa-----
-----c-t---t-t---ga--tg-ta-gca--aa-t---a-t-ttc--------------
-----------------------t-caatt-at-ac-t-tg-c-c-ttg-t-tt-ac-tg
t-tg-gt-tac---ga-ggt-t-accaat-tc--c-a-ca-gtttagc-tg-c-t-cg--
ac-ca-ac-t-tg---a--t-g-ta-aa-tcatttg-cac-a---ta-a--ttca--c--
atttatatttacaaa--------------------------ata----tatatgttta--
gtaaa----c-ttt-a-a-aa--agg---tgtgca-tcac-at-tac-ga-tggaaa-ct
cagct-------------------------------------------------------
-----------------------------------------
>Harbinger-N32_DR|195123
------------------------------------------------------------
------------------------------------------------------------
------------------------------------------------------------
------------------------------------------------------------
------------------------------------------------------------
------------------------------------------------------------
------------------------------------------------------------
------------------------------------------------------------
------------------------------------------------------------
-------------c-ag-cattct-ccatt-at-gc-t-ag-t-c-ttg-t-tt-ac-tg
t-tg-gt-tgc---ta-ggt-t-accaat-ac--t-a-ca-g-tcagc-tc-c-t-ct--
aa-ta-ac-c-tg---a--t-g-ga-aa-c-----g-cag-c---ca-a--ttca--c--
a-tt-----gagg--------attt-----------------------------------
------------------------------------------------------------
------------------------------------------------------------
-----------------------------------------
>Harbinger-N32_DR|195124
------------------------------------------------------------
------------------------------------------------------------
------------------------------------------------------------
------------------------------------------------------------
------------------------------------------------------------
------------------------------------------------------------
------------------------------------------------------------
------------------------------------------------------------
------------------------------------------------------------
------------------ctttct-ctatc-ag-gc-t-ag-c-c-ttg-t-tt-aa-tt
t-tg-gt-tgc---ta-ggt-t-accaat-ac--t-a-ca-g-tcagc-tc-c-t-ct--
aa-ta-at-t-tg---a--t-g-ga-aa-c-----g-cag-c---ca-a--ttca--c--
a-tt-----tagg--------attta--------ctatt----tttaaattttttt-t--
gtaaa----c-ttt-g-a-aa--ag---aatcgct-tcat-gt-tag-ta-tgaacc-ac
caact-------------------------------------------------------
-----------------------------------------
>Harbinger-N32_DR|195125
------------------------------------------------------------
------------------------------------------------------------
------------------------------------------------------------
------------------------------------------------------------
------------------------------------------------------------
------------------------------------------------------------
------------------------------------------------------------
------------------------------------------------------------
------------------------------------------------------------
------------------ctttct-ctatc-ag-gc-t-ag-c-c-ttg-t-tt-ac-tg
t-tg-gt-tgc---ta-ggt-t-accaat-ac--t-a-ca-g-tcagc-tc-c-t-ct--
aa-ta-at-t-tg---a--t-g-ga-aa-c-----g-cag-c---ca-a--ttca--c--
a-tt-----tagg--------attta--------ctatt----tttaaattttttt-t--
gtaaa----c-ttt-g-a-aa--ag---aatcact-tcat-gt-tag-ta-tgaacc-ac
caact-------------------------------------------------------
-----------------------------------------
>Harbinger-N32_DR|195126
------------------------------------------------------------
------------------------------------------------------------
------------------------------------------------------------
------------------------------------------------------------
------------------------------------------------------------
------------------------------------------------------------
------------------------------------------------------------
------------------------------------------------------------
------------------------------------------------------------
------------------ctttct-ctatc-ag-gc-t-ag-c-c-ttg-t-tt-ac-tt
t-tg-gt-tgc---ta-ggt-t-accaat-ac--t-a-ca-g-tcagc-tc-c-t-ct--
aa-ta-at-t-tg---a--t-g-ga-aa-c-----g-cag-c---ca-a--ttca--c--
a-tt-----tagg--------attta--------ctatt----tttaaattttttt-t--
gtaaa----c-ttt-g-a-aa--ag---aatcgct-tcat-gt-tag-ta-tgaacc-ac
caact-------------------------------------------------------
-----------------------------------------
>Harbinger-N32_DR|195127
------------------------------------------------------------
------------------------------------------------------------
------------------------------------------------------------
------------------------------------------------------------
------------------------------------------------------------
------------------------------------------------------------
------------------------------------------------------------
------------------------------------------------------------
------------------------------------------------------------
------------------ctttct-ctatc-ag-gc-t-ag-c-c-ttg-t-tt-ac-tt
t-tg-gt-tgc---ta-ggt-t-accaat-ac--t-a-ca-g-tcagc-tc-c-t-ct--
aa-ta-at-t-tg---a--t-g-ga-aa-c-----g-cag-c---ca-a--ttca--c--
a-tt-----tagg--------attta--------ctatt----tttaaattttttt-t--
gtaaa----c-ttt-g-a-aa--ag---aatcgct-tcat-gt-tag-ta-tgaacc-ac
caactagctgggtt-tcactgtcttaatgcacattttgatgtatcgtata----------
-----------------------------------------
>Harbinger-N32_DR|195128
----------------------------------------------------------aa
cattgaaaaggtgtgcttcacattaggatggaaactcagctagctgggttt-cca--tca
g-cct--gtg-t-taat-g-ca---cctt-t-ttaa--gtatcac--a-t--g-ag---a
-aac-----a-g-gtttca---aa-ta---------------------------------
----a-aa---attc-cttaattccc------------------------a-agacg---
---------ttt---t-t--at----gct--c-acttga-ggtca----ttt-t-gga--
---ctc-------ttttgaa-aaag--------ggttc-at-------------------
----------g--at-a--ga-aat-g-c----a-t-tcg--t-c-a-aatt-aa-----
-----c-t---t-t---ga--tg-ta-gcg--aa-t---a-t-ttc--------------
-----------------------t-cgatt-at-ac-t-tc-c-c-ttg-t-at-ac-tg
t-tg-gt-tat---gc-gtt-t-accaat-tc--c-a-ca-gttcagc-tg-c-t-cg--
ac-ca-ac-t-ta---a--t-g-ta-ta-tcatttg-cac-a---ta-a--tcca--c--
atttataatt--------------------------------------------------
------------------------------------------------------------
------------------------------------------------------------
-----------------------------------------
>Harbinger-N32_DR|269647
------------------------------------------------------------
-------------------------------------------ctggatta-cca--tca
g-cat--gtt-t-taat-g-tg---catt-t-tgaa--gactcgc--a-t--g-aa---a
-aat-----t-a-tta-------------------c---at-ttg-------aaat--a-
----a-aa----------------------------------------------aagg--
--------attt---t-t--ac----act--c-aattgg-ggtgg----ttt-t-ta---
-----------------tga-attt--------ggtca-tt--ac--a-a-at---aac-
g---------------t--ta-gat-g-g----a-g-atg--c-c-g-aata-aa-----
-----------c-t---ga--cg-aa-gcg--aa-c---a-t-ttc--a-----------
----------------------ct-ccgtt-ac-gc-t-gg-c-c-ttg-t-tt-at-tg
t-tg-gt-tgc---ta-ggt-t-accaat-ac--t-g-ca-g-ttagc-tg-c-t-ct--
aa----------------------------------------------------------
------------------------------------------------------------
------------------------------------------------------------
------------------------------------------------------------
-----------------------------------------
>Harbinger-N32_DR|269648
------------------------------------------------------------
------------------------------------------------------------
-------gag---caat-g-----gcttt-t-t------t---------t--t-------
-att-------a----a------a-aatcc--ttta---at--ttg--------------
-caaa-aa---a------------------------------------------------
---------------------------------gtttga-ggtgg----ttt-t-g----
-----------------gac----------------ta-g--------------------
----aaga--g--aa-g--ca-aac-g-g----a-t-ttg--c-a-g-aata-aa-----
-----c-t---c-t---ga--gg-ta-cag--aa-c---a-a-tac--a--ccca-gg-t
c-ac--ca-at--c-ag-ccgtct-ctatt-at-tc-t-tg-c-c-ttg-t-tt-ac-ta
t-tg-gt-tgc---ta-ggt-t-accaat-acact-a-ca-g-tcagt-cc-c-t-cc--
aa-ca-ac-t-tg---a--t-g-ga-aa-c-----a--ac-cattta-gcattca-----
aatta------------atacatttaat---------------ttatttatttttttt--
tgcaa----t-tta-a-a-aat-----tact-----------------------------
------------------------------------------------------------
-----------------------------------------
>Harbinger-N32_DR|269649
------------------------------------------------------------
------------------------------------------------------------
------------------------------------------------------------
------------------------------------------------------------
------------------------------------------------------------
------------------------------------------------------------
------------------------------------------------------------
-------a--g--ag-g--aa-aac-g-a----a-t-tgg--c-a-g-aatg-ga-----
-----c-t---c-t---ga--tt-ta-acg--aa-t---g-t-tac--a--tgca-ca-t
g-ac--aa-at--c-gg-ctgtct-ccatt-at-tc-t-tg-c-c-tcg-t-tt-ac-ta
t-tg-gt-tgc---ta-ggt-t-accaat-acaat-a--a-g-tcagc-cc-c-t-cc--
aa-ca-ac-t-tg---a--tag-aa-aa-c-----g--ac-caatta-gcattca-----
aatt------------------tgttat---------------ttatt--tctttttt--
tgaaa----c-ttt-a-a-aaa-----tatttgct-ttat-gt-tag-ga-tagaaa-tt
cggct-------------------------------------------------------
-----------------------------------------
>Harbinger-N32_DR|269650
------------------------------------------------------------
------------------------------------------------------------
------------------------------------------------------------
------------------------------------------------------------
------------------------------------------------------------
------------------------------------------------------------
------------------------------------------------------------
------------------------------------------------------------
-----------------ga--tg-ta-gcg--aa-t---g-t-tat--a-----------
g-ac--caa-t--c-ag-ctttct-ctact-at-gc-t-tg-c-c-ttg-t-tt-ac-ta
t-tg-gt-tgc---ta-ggt-a-accaat-ac--t-a-ta-g-ttagc-cc-c-t-ct--
aa-ta-a------------t-g-ga-aa-a-----g-cac-c---ta-a--tttg--c--
a-------------------------tttttttt---------------------t----
ggcga----c-ttt-g-a-aa--ag---agttgct-ttaa-at-tag-------------
------------------------------------------------------------
-----------------------------------------
>Harbinger-N32_DR|269651
------------------------------------------------------------
------------------------------------------------------------
------------------------------------------------------------
------------------------------------------------------------
------------------------------------------------------------
------------------------------------------------------------
------------------------------------------------------------
---------------------------------------------------a-aa-----
-----c-c---t-t---ga--ca-ta-aca--aa-c---a-t-tac--a--ctga-tt-t
g-ac--caa-t--c-ag-ctgtct-c------t-gc-t-tg-c-c-ttg-t-tt-ac-tg
t-tg-gt-tgc---ta-ggt-t-accaat-ac--t-g-ca-g-tcagc-ca-c-t-ct--
aa-ca-ac-t-tg---a--t-g-ga-aa-t-----g-tgc-t---ta-a--ttca--c--
a-tt------------------tgggat-ttcatttatt---------atttgttt-t--
agtga----a-ctt-g-a-aa--ag---atttgct-tcgc-at-tac-ga-tggaac-cc
ta----------------------------------------------------------
-----------------------------------------
>Harbinger-N32_DR|269652
------------------------------------------------------------
------------------------------------------------------------
------------------------------------------------------------
------------------------------------------------------------
------------------------------------------------------------
------------------------------------------------------------
------------------------------------------------------------
---------------------------------------------------a-aa-----
-----c-c---t-t---ga--ca-ta-aca--aa-c---a-t-tac--a--ctca-tt-t
g-ac--caa-t--c-ag-ctgtct-c------t-gc-t-tg-c-c-ttg-t-tt-ac-tg
t-ta-gt-tgc---ta-ggt-t-accaat-ac--t-a-ca-g-tcagc-ca-c-t-ct--
aa-ca-at-t-tg---a--t-g-ga-aa-c-----a-cac-t---ta-a--tt-------
------------------------------------------------------------
------------------------------------------------------------
------------------------------------------------------------
-----------------------------------------
>Harbinger-N32_DR|269653
------------------------------------------------------------
------------------------------------------------------------
------------------------------------------------------------
------------------------------------------------------------
------------------------------------------------------------
------------------------------------------------------------
------------------------------------------------------------
---------------------------------------------------a-aa-----
-----c-c---t-t---ga--ca-ta-aca--aa-c---a-t-tac--a--ctca-tt-t
g-ac--caa-t--c-ag-ctgtct-ct----at-gc-t-tg-c-c-ttg-t-tt-ac-tg
t-tg-gt-tgc---ta-ggt-t-accaat-ac--t-a-ca-g-tcagc-ca-c-t-ct--
aa-ca-at-t-tg---a--t-g-ga-aa-c-----a-cac-t---ta-a--tt-------
------------------------------------------------------------
------------------------------------------------------------
------------------------------------------------------------
-----------------------------------------
>Harbinger-N32_DR|269654
------------------------------------------------------------
------------------------------------------------------------
------------------------------------------------------------
------------------------------------------------------------
------------------------------------------------------------
------------------------------------------------------------
------------------------------------------------------------
------------------------------------------------------------
-------a---t-t---ga--ca-tt-atg--aa-c---t-t-tac--t--ctca-cg-t
g-ac--caa-c--c-ag-atgttt-ctatt-at-gc-t-tg-a-g-ttg-t-tt-ac-tg
t-tg-gt-tgc---ta-ggt-t-accaat-ac--t-a-ca-g-tcagc-ca-c-t-ct--
aa-ca-at-t-tg---a--t-g-ga-aa-c-----a-cac-t---ta-a--ttaa--c--
------------------------------------------------------------
------------------------------------------------------------
------------------------------------------------------------
-----------------------------------------
>Harbinger-N32_DR|269655
------------------------------------------------------------
------------------------------------------------------------
------------------------------------------------------------
------------------------------------------------------------
------------------------------------------------------------
------------------------------------------------------------
------------------------------------------------------------
---------------------------------------------------a-aa-----
-----t-c---t-t---ga--cc-ta-acg--aa-c---a-t-tgc--a--ctca-cg-t
g-ac--caa-t--c-ag-ctgtct-ctatt-at-cc-t-tg-c-c-ttg-t-tt-ac-tg
t-tg-gt-tgc---tg-ggt-t-acca------------------agc-ca-c-t-ct--
aa-ca-ac-t-tg---a--t-g-ga-aa-c-----g-cat-c---ta-t--ttc------
------------------------------------------------------------
------------------------------------------------------------
------------------------------------------------------------
-----------------------------------------
>Harbinger-N32_DR|269656
------------------------------------------------------------
-----------------------------------------aactgggttt-cc------
--------------acc-g-tc---cttt-t-gga---ttatcgc--a-t--g-at---a
-aa-----cg-a-atgat---gga-aatgc--c-aa---at-ttct------aat-----
---ga-aa---cttt-ctttg---------------------------------------
--------------------------------------a-aaaag----ttt-t-atgc-
---tcaa------gtttagg-tggtta--aaaatgcta-tt--gc--a-a-at---aac-
a-g--g-a--g--at-g--aa-aa--------------------c-a-aaca-aa-----
-----a-t---c-t---ga--tg-ta-gtg--aa-t---a-t-tac--a--ccca-ca-t
t-ac--taa-t--c-ag-ctg-tc-ttcattac-gc-t-tgctatgtta--act-----g
t-tg-gt-tgc---ta-ggt-t-accaat-ac--t-a-ca-g-tctgc-tg-c-t-ct--
aa----------------------a-ag-c-----g-ctc-c---ta-a--tttg--c--
a-tt-----tgt--------ttgttttt------------------------tttgtt--
gcgaa----a-ttt-t-a-aa--ag---attcact-ttaa-gt-tat------aaaa-cc
------------------------------------------------------------
-----------------------------------------
>Harbinger-N32_DR|269657
------------------------------------------------------------
------------------------------------------------------------
--------------------------att-t-tgga--gcatcac--a-t---gag---a
-aat-----a-a-gtgatgg---g-aaggc--c-ag---at-ttct--------------
--aaa-aa--aa----a-------------------------------------------
----------------------------------------aatac----cttat------
---------------------------------------at---ac-aga-a--------
---------------------------------------g------t---t---------
-------t---t-t----ac--gctt---g--cg-----a---ca---a-----a-----
--------------------g------gtt-a------atg------tg------a---a
tatg-------------gg----a--gatgg---------gg-ctga-ataac-t-ct--
ga-ca----t------a----g-ga-acaa-------ag--t--cta-------------
a-tc--------------------------------------------------------
---ag----catttc-ca-aat------gcttgctgttactgc-tggggattagagagcc
------------------------------------------------------------
-----------------------------------------
>Harbinger-N32_DR|269658
------------------------------------------------------------
------------------------------------------------------------
------------------------------------------------------------
------------------------------------------------------------
------------------------------------------------------------
------------------------------------------------------------
------------------------------------------------------------
----------------------------c----a-t-ttg--c-t-g-agta-aa-----
-----c-t---c-t---ga--aa-ta-gcg--aa-t---a-t-tac--a--ccca-ca-t
g-a-------------------ct-ccatt-at-ga-t-tg-c-c-ttg-t-tt-ac-tg
t-tg-gt-tac---ta-ggt-t-accaat-ac--t-a-ca-g-tcagc-ca-c-t-ct--
aa-ta-ac-t-ta---a--t-a-ga-aa-c-----a-cac-c---ta-a--ttcg--c--
a-tt-----tg------------------------------------ccatttttt-t--
tttaa----c-tta-g-a-aa--ag---atttact-tcac-at-c---------aag-cc
cagct-------------------------------------------------------
-----------------------------------------
>Harbinger-N32_DR|269659
------------------------------------------------------------
------------------------------------------------ttt-cca--tca
c-ctt--gtg-t-taat-a-cg---catt-t-tgaa--gtatcgc--a-t--g-ac---a
-aac-----a-a-gtcat---gga-aacgt--c--a---gt-ttcc------aat-----
---aa-aa---atcc-cttaatacgct--------------------------aaaagtg
tttt----------------------gct--c-acttga-ggtac----ttt-t-ggaca
tt------------gataag-ccctaaaaaataaactg-gc-agc--a-a-ac---att-
a-c--a-c--c--aa-t--gt-gac-t-a----a-t-c----------------------
------------------------------------------------------------
---------------ag-ctgttt-ctatt-at-gc-t-gg-c-t-ttg-t-tt-ac-cg
t-ag-gt-tgc---ta-ggt-t-accaat-gc--t-a-ca-g-tcaga-cc-c-t-ct--
aa----------------------------------------------------------
------------------------------------------------------------
------------------------------------------------------------
------------------------------------------------------------
-----------------------------------------
>Harbinger-N32_DR|269660
------------------------------------------------------------
---------------------------------------------gggttt-cca--tca
t-cct--gtg-t-tcat-g-tg---catt-t-tgaa--gtattgc--a-t--g-ga---a
-aac-----g-a-gagatg---aa-aattc--c-ag---at-gtcc------tccatt-a
catca-------------------------------------------------------
-----------t---t-t--ac----act--c-acttga-ggtgg----ttt-t-ggac-
---att---------atggt-ccag--------tgtta-at--gc--a-g-at---aat-
--g--g-a--g--at-g--ga-aaa-a-c----a-t-ctgatc-t-g-atta-cg-----
-----c-t---c-a---tg--tg-a-----------------------------------
---------------------ctg-atcag-ct-gt-t-tg-c-t-ttatt-tt-ac-tg
t-tg-gt-tac---tt-ggt-t-actgat-ac--t-a-ct-g-tcagt-cc-c-t-ct--
aa-ca-ac-a-tg---a--t-a-ga-a---------------------------------
------------------------------------------------------------
-------------------aa--aaa---ctcatt-caca-tt-tgg-ca-tt-------
------------------------------------------------------------
-----------------------------------------
>Harbinger-N32_DR|269661
------------------------------------------------------------
----------------------------------------------ggttt-tca--tc-
--cct--gtg-t-taat-g-ag---catttt-aaag--tagttgc--a-c--g-ag---a
-aac-----a-t-gtaat---gga-aatgt--t-gt---at-ttaaaatccaaaa-----
---aa-aa---gtta-catttaaat--------ataattcgca-------aacaaaaaca
at----tttt----------ac----act--c-actgga-ggtgg----t----------
-------------gatcaaa-aaa--------ggttta-at--gt--a-a-ac---aat-
g-a--g-a--g--ac-g--ga-aag-a-c----t-t-ttg--c-t-a-aata-aa-----
-----c-g---c-t---ga--cc-ta-gca--aa-c---a-t-tac--a--ccaa-ag-t
g-cc--aaa-c--c-ag-ctgtct-ccatt-at-gc-t-tg-c-c-ttg-c-tt-ac-ta
t-ta-gt-tgc---ta-ggt-t-accaat-ac--t-a-ca-g-tcagc-ca-c-t-ct--
aa-aa-ac-g-ta---a--t-a-ga-at-c-----t-cat-c---ta-a--taca--c--
a-tt-----------------------t-gtttgttgct-------------tttt-t--
gaaaa----c-ttt-g-a-aa--a------------------------------------
------------------------------------------------------------
-----------------------------------------
>Harbinger-N32_DR|269662
------------------------------------------------------------
----------------------------------------------ggttt-ccat----
c-ctt--gtg-t-taac-g-ca---tatt-t-taaa--gtatcgc--a-t--a-ag---a
-aac-----a-a-ggtat---gga-aatga--c-aa---at-tttg------atc-----
---ag-aa---atgc-catattttgtgaaaaaa-----------aaaaacaaaaaaaaaa
---------act---t-t--ac----act--c-acttga-ggtgg----ttt--------
---------------atgga-aaa--------gggtta-at--at--a-a-at---gac-
g-a--g-a--t--at-a--aa-aac-a-c----a-t-ttg--c-t-g-aata-aa-----
-----c-t---c-t---ga--tg-ta-gca--aa-c---a-t-tag--g-----------
g-ac--taa-t--c-ag-cgatct-ccatt-at-gc-t-tg-c-t-ttg-c-tt-ac-ta
t-tg-gt-tgc---ta-agt-t-accaat-aa--c-a-ca-g-tcagc-ca-c-t-ct--
ta-aa-ac-g-tg---a--t-g-ga-aa-c-----caaag-t---cg-ca--ttt-----
g-tt-----tgatg-------ttgtttg-------------ttttttttttttttt-t--
gcaaa----c-ttt-aaa-aa---------------------------------------
------------------------------------------------------------
-----------------------------------------
>Harbinger-N32_DR|269663
------------------------------------------------------------
------------------------------------------------------------
------------------------------------------------------------
------------------------------------------------------------
------------------------------------------------------------
--------------------------------------a----gg-----tt---a----
----------------------------------------c--------a------aac-
-------a--gt--c-------aac---c----gctctt---------aca---------
-----------------g---c------------tt---aat-ta---a-----a-----
--aag--------c-a------c--ctatt--t-acat--------tcg------a--tt
c-t---t-t-c--------t-t---tgat-----t--------tgtg--caac-t--t--
-----------tg---a-------a-aa-------g--a--c------------------
------------------------------------------------------------
------------tt-g------------ttt--ca-g----gt-ta--------------
------------------------------------------------------------
-----------------------------------------
>Harbinger-N32_DR|269664
------------------------------------------------------------
-----------------------------------------------------ag--ttt
a-cct--ata-c-tagt-c-a----------------tccgctct--a-a--c-a-----
----------------------------------ac---tt-gatt------aat-----
---tt-gc---att----------------------------------------------
---------tgaga-t-t--tt----ttt--t-ttttg------------tt-t-tatt-
---tttacaacattgaaaag-attagc--ttcatgtta-ca--gt---------------
-----a-t--g--at-g--ga-aat-------------cg--t-t-g-ttta-ga-----
-----c------------------------------------------------------
------------------------------------------------------------
----------t---ga-ggt-t-accaat-ac--t----a-g-tcaac-cg-c-t-ct--
aa-ca-gc-t-tg---a--t-t-aa-aa-a-----c-atc-t---ca-t--tgaa--g--
c-tt-----ggg--------attttt-----------------ttatattttattatt--
acaat----t-ttt-t-a-aa--ag---atttgcg-tccc-gt-taa-ga-ttgaaa---
------------------------------------------------------------
-----------------------------------------
>Harbinger-N32_DR|269665
------------------------------------------------------------
------------------------------------------------------------
------------------------------------------------------------
------------------------------------------------------------
------------------------------------------------------------
------------------------------------------------------------
------------------------------------------------------------
------------------------------------------------------------
------------------------------------------------------------
------------------------------------------------------------
---------------a-ggt-t-atcaat-at--t-a-ca-g-tcaac-gg-c-t-----
---ca-ac-t-tg---a--t-t-aa-aa-a-----g-ctc-t---ta-a--ttcg--c--
a-tt-----tgg--------gttttt-----------------attttttttattttt--
acaat----c-ttt-g-a-aa--ag---atttgct-tcac-gt-tag-ga-tggaaa---
------------------------------------------------------------
-----------------------------------------
>Harbinger-N32_DR|269666
------------------------------------------------------------
------------------------------------------------------------
------------------------------------------------------------
------------------------------------------------------------
------------------------------------------------------------
------------------------------------------------------------
------------------------------------------------------------
------------------------------------------------------------
------------------------------------------------------------
------------------------------------------------------------
---------------a-ggt-t-cccaat-ac--t-a-ca-g-tctat-cg-c-t-ct--
aa-ca-ac-t-tg---a------------------------t---ta-a--ttta--g--
a-tc-----tgg--------aattttt----------------ttct--tttatattt--
aagat----c-ttt-c-a-aa--ag---atttgct-ttac-gt-tat-ga-tgaaaa-at
cagct-------------------------------------------------------
-----------------------------------------
>Harbinger-N32_DR|269667
------------------------------------------------------------
------------------------------------------------------------
------------------------------------------------------------
------------------------------------------------------------
------------------------------------------------------------
------------------------------------------------------------
------------------------------------------------------------
------------------------------------------------------------
------------------------------------------------------------
------------------------------------------------------------
--------tag---ta-ggt-t-accaat-ac--t-a-ca-g-tcaac-cg-c-t-at--
aa-ca-tc-t-tc---a--t-t-aa-aa-a------tcac-a---gc-a--tttt--c--
a-tt-----tgggat---------------------------tttttgctttattttc--
acaat----c-ttt-g-a-aa--ac---atttgct-tcatgttata---a-tggaaa-ac
ctgcttggatttccaaccttgtgttaatgcacaatttaaattatcgctttaatgagtaaa
ggaaacaccaaaattcaaatacaaatcccca----------
>Harbinger-N32_DR|269668
------------------------------------------------------------
------------------------------------------acta-------ca--tca
-gcc--------------g---------t-t-t---------------------------
-aac------------a------a------------------------------------
------------------------------------------------------------
----------------------------------cttga---tgg-----tt-c-g----
---------------------------------------at---t----a-at-----t-
g------a--g---ttg--g---at---t------t-tt-----t-----t--a------
-------t-----t-------t--t---t------------t-tg---a-----a-----
---------------a------c-----tt--t--c-t-tg------tg------at-t-
t-ta-g---ac---ta-ggcat-a--aa--------a-aa-g---gg--tga--tgc--g
aa-ta-ac---agg--agat-g-ga-aa-t-----g-cat-----taga-----------
a-----------------------------------------------------------
------------t------aa-------att--ct-------------g-----------
------------------------------------------------------------
-----------------------------------------
>Harbinger-N32_DR|269669
------------------------------------------------------------
--------------------------------------------taggttt-cca--tca
t-tct--gtg-t-taaa-g-ag---cctt-t-tgaa--g--------------------a
-aag-----g-a-atgat---gcg-aaca-----gc---at-tttg------aat-----
---aa-aa---atac-cct-------------------------------------at--
-------ttttt---t-t--aa----gtt--t-gcttga-ggttg----ttt-t-ggg--
-----------------aaa-aaaaaata-aatgttaa-at--gt--g-a-at---aat-
g-g--a-g--g--at-a--ga-aac-a-c----a-t-ttg--t-t-g-aata-aa-----
-----c-t---c-t---ga--ag-ca-gcc--aa-c---t-t-tat--a--ccta-cg-t
g-ac--ta------------------catt-at-gc-t-tg-c-c-ttg-t-tt-ac-tg
t-tg-gt-tac---ta-ggt-t-accaat-ac--t-a-ca-g-tcagc-tg-c-t-cc--
aa----------------------------------------------------------
------------------------------------------------------------
------------------------------------------------------------
------------------------------------------------------------
-----------------------------------------
>Harbinger-N32_DR|269670
------------------------------------------------------------
-----------------------------------------------gt-----------
-------------taac---------attac-t-aa--gt------tact----a----a
caactt-----a-ataa------a-aatat---------ac-t-----------------
-----caa----ttc---------------------------------------------
--------------------ac----act--t--ttt-----t------ttt-t------
------------------------------------tt--t---t-------t-----t-
--------------t-gc--a-aac------------ttg--c-----aa-a-ag-----
-------t-----t----------t---c------t---a-t---c--a--ccca-----
--------------------g--t---gttcat-gc------c-c----------a--tg
t-tg-----a-------ggt---atc----ac-at-a-ta-----aa-------t----g
aatca------tg---a-------a-aa-t------cca------ta-------------
--tt--------------------------------------------------------
------------tt-g---aa------------------------------tgaaaa---
------------------------------------------------------------
-----------------------------------------
>Harbinger-N32_DR|269671
gtttactgttggttactaggttataattctacagccagaatttcatggaaatttttttgt
aacctacaagattggcttcacattaccatgaaaacctggctagatgggttt-cca--tca
c-tct--gtt-t-attc-a-ca---t-tt-t-ttaa--gtattgc--a-t--g-ag---a
-aac-----a-a-gtgatg---ga-agcac--c-at---gt-tttg------aata----
----a-aa---attc-cttaattcac------------------------c---------
------------------------------------------------------------
------------------------------------------------------------
------------------------------------------------------------
---------------------------------a-a---a-t-ttc--c--acca-a---
----------------------------------------------------tt-aa-gg
t-gg-tt-----------------------------------------------------
------------------------------------------------------------
------------------------------------------------------------
------------------------------------------------------------
------------------------------------------------------------
-----------------------------------------
>Harbinger-N32_DR|269672
------------------------------------------------------------
------------------------------------------------------------
------------------------------------------------------------
------------------------------------------------------------
------------------------------------------------------------
------------------------------------------------------------
------------------------------------------------------------
--------------------------------------------------------tct-
-----------c-t---ga--tg-t-----------------------------------
----------------------------------gc-t-tg-c-c-atg-t-tt-ac-tg
c-tg-gt-tac---ta-ggt-t-accaat-ac--t-a-ca-a-cca------c-t-ct--
at-ta-ac-t-ac---a--t-g-ga-aa-t-----g-cac-c---ta-a--attg--c--
a-ct-----tgtaat-------cttttt----------------------cttttt-t--
gcaaa----c-ttt-g-a-aa--ag---attcac--------c-tag-ga-tggaaa-cc
------------------------------------------------------------
-----------------------------------------
>Harbinger-N32_DR|269673
------------------------------------------------------------
--------------------------------------------tgag------------
-----------------------------------------------------------a
-aat-----g-a-gtgat---aga-aacac---caa---at-ttca------aat-----
---aa-aa----gtc-tttg----------------------------tgagataga---
------------------------------------------------------------
------------------------------aacgctga-at-------------------
--------------------a-aac----------t-ctg------a---caaag-----
-----c------------a---a--a--ca--aa-c---g-t-cac--acccc-gt---t
gaac---------c-ag-ctgtct-ccatt-tt-cc-t-tt-ctc--tg-t-tt-ac-tg
t-tg-at-tac---ta-tgc-t-accaat-at--t-a-at-c-ttaga-tg-c-t-ct--
ta-ca-aa-t-gt---a--t-g-ga-aa-t-----a-cac-c---ta-a--ttca--t--
a-tt-----tgtaatt-----------------------------tccccattttttta-
a---a------ttt-g-a-aa--ag---atttgct-tc-g-at-ta-ata-tggaaa---
------------------------------------------------------------
-----------------------------------------
>Harbinger-N32_DR|269674
------------------------------------------------------------
-----------------------------------------agctaagatt-tgg--tca
c-tgt--gtg-t-tgat-g-ca---catt-t-taaa--gt--------------------
-----------------------a-aacaa--c-ac---at-ttca------aat-----
---aa-tt---c----cttaacttga------------------------aaaaaaag--
--------------tttttt------gca--c-acttga-agtat----att-t-ggatt
tgt------------gtga-aaaaggat--------ta-at--gc--a-a-aa---aaa-
ttg----a--a--at-t--aa-aac-g-c----a-t-ttg--c-t-g-aatg-aagatta
cttctc-t---t-t---at--ta-tg-ttt--gc-cttgg-t-tac--------------
------------------------------------------------------------
------------------------------------------------------------
------------------------------------------------------------
------------------------------------------------------------
------------------------------------------------------------
------------------------------------------------------------
-----------------------------------------
>Harbinger-N32_DR|269675
------------------------------------------------------------
------------------------------------------------------------
----------------t-a-ct---tgtc-t-----------------------------
------------------------------------------------------------
------------------------------------------------------------
------------------------------------------------------------
------------------------------------------------------------
------------------------------------------------------------
------------------------------------------------------------
--------------------------------t-gt-t---------------t-ac-tg
t-tg-gt-tac---ta-ggt-t-tccaat-ac--t-a-ca-g-tctgc-cg-c-a-cc--
aa-a--------------------------------------------------------
--------------------gttaagttt--------------tt--ttttctttttt--
gtgaa----c-tat-g-a-aa--ag---atttgct-tc----------------------
------------------------------------------------------------
-----------------------------------------
>Harbinger-N32_DR|269676
------------------------------------------------------------
-------------------------------------------ctgggtgt-tca--aaa
c-ccg--atg-t-taag-g-ca---catt-t-tgaa--gtatcac--a-t--g-ag---t
-aac-----a-a-attat---gga-aattc--c-aa---gt--tta------aaa-----
---aa-aa----------------------------------------------aaag--
--------attt---t-t--tt----att--c-ttttaa-gattg----tta-t-ta---
------------------------------------ta-at--a-------at---aat-
ggg--a-a--a--at-g--aa-aa--g-c----a-t-ttg--t-a-g-aata-aa-----
-----c-a---a-t---ga--ta-ac-att--aa-a---a-t-tac--a--ctca-ca-t
g-a-------------------tt-ttatt-cg-gc-t-tg-c-c-ttg-c-tt-at-tt
t-tg-gt-tgc---ta-tgt-t-accaaa-at--t-a----g-tcaga-tg-c-t-ca--
aa-c-------------------------t-----g-cat-t---tg-g--ga---tttt
a-tt-----taa-------------att-----------tatttatttttatttttta--
tt-------t-ttttg-c-aa--actc--taaag--------------------------
------------------------------------------------------------
-----------------------------------------
>Harbinger-N32_DR|269677
------------------------------------------------------------
------------------------------------------------------------
-------------------------catt-t-tgaa--atattgc--a-t--c-ag---a
-aac-----g-a-gtgattg---a-attgg--c-ca---at-ttca------aat-----
---ta-aa---accc-cctaattggc------------------------taaaaaaa--
--------------ataataataattatt--t-gcttga-gcttg----ttt-t-acact
tgt------------gtg---aaagagc--------ta-at--gc--a-t-ta---ag--
-------a--g--at-a--aa-aat-g-c----a-t-ttg--c-c-a-aata-a------
------------------------------------------------------------
------------------------------------------------------------
------------------------------------------------------------
------------------------------------------------------------
------------------------------------------------------------
------------------------------------------------------------
------------------------------------------------------------
-----------------------------------------
>Harbinger-N32_DR|269678
------------------------------------------------------------
---------------------------------------------gggttt-tca--tct
c-ctt--gtg-t-tagt---ta---catt-t-cg-----tatggc--a-t--g-ag---a
-aac-----g-a-ctgat---aaa-aaagg--a-ca---ga-ttta------gaat----
---aa-aa---atct-tttaattag-------------------------cataaatgt-
--------------gttt--at----gct--c-ccttga-ggtga----tta-t-gaact
------------tgtgtgaa-aaaa--------gatta-at--gc--a-a-ct---aat-
a-g--a-a--g--at-g--ga-aaa-g-c----a-t-ttg--c-t-a-aatt-aa-----
-----c-t---c-t---ga--c-----gta--tg-c---a-t-ttc--a--caga-tg-t
g-ac--tcc------------------att-at-ac-t-tg-c-c-ttg-t-tt-ac-tg
a-tg------------------------------------------------c-t-ct--
aa-ca-ac-t-tg---a--t-g-ga-aa-c-----g-cac-c---ca-g--ttta-----
gttt-------------tg-----------------------------------------
------------------------------------------------------------
------------------------------------------------------------
-----------------------------------------
>Harbinger-N32_DR|269679
------------------------------------------------aaactttgcaaa
ctttgaacagattaacttcttattaggatggaaacccagctagctggattt-ccg--tca
g-cct--gtg-t-taat-g-ca---catt-t-tgaa--gtatagc--a-a--c-ag---a
-aac-----g-a-gtgat---gga-aacgg--c-aa---atttaga------aaa-----
---aa-aa---atgt-cttaaaccgc---------------------------aacat--
--------attt---t-t--ac----tct--t-ccttga-ggtag----ttg-t-ggtg-
--------------------------------------------c--a-a-at---agt-
g-g--a-a--g--attt--tt-aat-g-c----a-t-ttg--c-t-g-gata-aa-----
-----c-t---c-t---ga--tg-ta-gtg--tc-t---g-t-tac--a--ccca-tg-t
g-ta--at-----------------cagct-gt-ct-t-cc-t-a-ttg-t-tt-ac-tg
t-t-----------aa-ggt-t-accagt-at--t-g----g-ttaga-ca-t-t-ct--
aa-ca-ac-t-t-----gat----------------------------------------
------------------------------------------------------------
------------------------------------------------------------
------------------------------------------------------------
-----------------------------------------
>Harbinger-N32_DR|269680
------------------------------------------------------------
------------------------------------------------------------
------------------------------------------------------------
------------------------------------------------------------
------------------------------------------------------------
--------------------------------------------g----ttt-t-gatg-
----t-------tgggcaaa-aaa----------aata-at--gt--g-a-at---aat-
g-a--g-a--g--at-g--ga-aat-g-c----a-t-ttg--tgg-a-aata-aa-----
-----c-t---c-t---ga--ca-ta-------------------------gtga-tg-t
g-ac--taa-t--c-ag-ctgtct-ccatt-at-gc-t-tg-c-c-tta-a-tt-ac-tg
t-tg-gt-tac---ta-ggt-t-accaat-ac--t-a-ca-g-ttagc-ca-c-t-ct--
aa-ga-ac-t-tg---a--t-g-aa-aa-c-----a-aac-c---ta-a--att------
--------------------------------------------------tgcatt-t--
gagat----c-ttt-g-a-aa--tg---atttgct-tcat-gt-tgg-gg-tggaaa-tc
tggtt-------------------------------------------------------
-----------------------------------------
>Harbinger-N32_DR|269681
------------------------------------------------------------
------------------------------------------------------------
------------------------------------------------------------
------------------------------------------------------------
------------------------------------------------------------
------------------------------------------------------------
------------------------------------------------------------
------------------------------------------------------------
---------------------------------------------------------c-t
g-tc------t--c-a--ttatttccc-tt-gt----t--------tta-t-tt-ac-tg
t-tc-at-tac---tt-ggt-t-accagt-at--c-a-cc-t-tcagc-ca-c-t-c---
a---a-ac-a-tg---a--tgg--a-aa-t-----g-catcc---ta----ttca--c--
-att-----tg-------------------------------------------------
------------------------------------------------------------
------------------------------------------------------------
-----------------------------------------
>Harbinger-N32_DR|269682
------------------------------------------------------------
------------------------------------------------------------
------------------------------------------------------------
------------------------------------------------------------
----attt---atttatttattttgc------------------------aaacttgc--
--------aaag---t-t--tt----gct--tcgcttga-ggtgg----ttt-t-tgact
tg----------cataaaaa-aagga----------ta-at-----------------t-
g-g--g-a--a--at-g--ga-aa---cc----a-t-ttg--t-c-a-aata-ga-----
-----ca----t-t----ac-aa-ga-g--------------------------------
-----------------------------------------------tgaa-ct-a---t
t-a---act-----aa-tct-c-tatcat-gct-t-------------------------
-----gcg-t-tg------t----t-aa-------------c------------------
------------------------------------------------------------
-----------tgg-t-g------------------------------------------
------------------------------------------------------------
-----------------------------------------
>Harbinger-N32_DR|269683
------------------------------------------------------------
-------------------------------------------------tt-ccg--tca
c-cct--gtt-t-taat--cca---ca-t-t-tgag--g-attgc--a-t----a----a
---------g------a------a-a------c-a----at-------------------
------------------------------------------------------------
------------------------------------tga--------------t-g----
----------------------------------------t---c--a-a-at-----t-
-------a-----a--g---a-a----------------g--------aa-a-aa-----
-----------------g------t--------------a-t---c-----ccc------
---------------------t-t----tt-a--gc-t-tgac---ttg-ttttgac-t-
t-tg--t-------ca---t-t-a--aa--------a-ga-g-tcaa--tg---t----g
aa-ta-at---tag--a--t-g--a-aa-t-------cg--c---------tttg-----
------------------------------------------------------------
ataaa-------tc---a-aa---------------tc------tg---a----------
------------------------------------------------------------
-----------------------------------------
>Harbinger-N32_DR|269684
------------------------------------------------------------
------------------------------------------------------------
------------------------------------------------------------
------------------------------------------------------------
------------------------------------------------------------
------------------------------------------------------------
--------------------------------------------------------aat-
g-g--c-g----gat-g--aa-aac-a-c----a-t-ttg--c-t-t-aaaa-gactga-
---------------------ca-tg-gta--aa-c---a-t-tac--a--ccca-gg-t
g---------------a-cttcat-tgg------gc-t-tg-c-c-ttg-a-tt-ac-tg
t-tg-gt-tac---ta-ggt-t-accaat-ac--t-a-ca-g-acagc-ca-c-t-ct--
aa-ca-gc-t-tg---a--t-a-ga-aa-t-----g-cac-c---ta-a--tttg--c--
a-tt-----taggac------tttt-----------------------------------
---ac------ttt-g-a-aat-----gatttgct-tcat-gt-tag-aa-cagaaa-cc
aagct-------------------------------------------------------
-----------------------------------------
>Harbinger-N32_DR|269685
------------------------------------------------------------
--------------------------------------------tgggttt-cca--tca
-------gtg-t-taat-g-ca---cata-t-tgaa--gtattgc--a-t--g-ag---a
-aat-----g-a-gtgatg---ga-agtgt--c-ta---ct-ttca------aata----
----a-aa---atcc-ctta----------------------------------------
----------tt---a-t--at----gct--a-acttga-ggtgg----ctt--------
---------------------------------aattt-gc--ac---------------
-----------------------------------t-tga--g-c-a-aata-aa-----
-----g-t---t-a---aa--ca-------------------------------------
------------------------------------------------------------
------------------------------------------------------------
------------------------------------------------------------
------------------------------------------------------------
------------------------------------------------------------
------------------------------------------------------------
-----------------------------------------
>Harbinger-N32_DR|269686
------------------------------------------------------------
------------------------------------------------------------
------------------------------------------------------------
------------------------------------------------------------
------------------------------------------------------------
------------------------------------------------------------
------------------------------------------------------------
------------------------------------------------------------
--------------------------------------------ac--a--ccag-tg-c
g-ac--taa-t--c-ag-ctgttt-cctct-ga-tg-a-tc-c-t-ttg-t-tt-ac-tg
t-tg--------------gt-t-accaat-at--t-t-ca-a-tcagc----c-t-ct--
a-----at-t-ta---a----a-ga-aact-----g-cac-c---ta-a--tttt--c--
a-tt-----tagatt----------------------------tattttttatttttt--
ggtga----a-ctt-g-a-aa--ag---atttgct-gcac-gt-tgg-ga-tggaaa-cc
tgttgt-------------------tatgcatgttttgaaataccacatgaatgagtgat
ggaaaccccagattttgaacaaaaatccctgtta-------
>Harbinger-N32_DR|269687
------------------------------------------------------------
------------------------------------------------------------
------------------------------------------------------------
------------------------------------------------------------
------------------------------------------------------------
------------------------------------------------------------
------------------------------------------------------------
------------------------------------------------------------
------------------------------------------------------------
------------------ctgttt-ccatt-tt-gc-t-tg-c-c-ttg-t-tt-ac-tg
t-ta-gt-tac---ta-ggt-t-actaaa-ac--t-a-ca-g-tcagc-cg-c-t-ct--
aa-ca-ac-t-tg---g--t-g-ga-at-t-----g-ca-------a-a--tttg--c--
a--------tttggt------attttttcttttt---------------------t----
gggca----c-tta-a-a-aa--at---gttcact-tcac-at-taa-ga-tggaaa-cc
catttgcc--aaataaaacgtcatcactttacacct--atgt--------actaattagc
tgt--------------------------------------
>Harbinger-N32_DR|269688
------------------------------------------------------------
------------------------------------------------------------
---------------------------------------tttcac--a-c----------
------------------------------------------------------------
------------------------------------------------------------
------------------------------ac-acttga-ggtgg----ttg-tagagt-
---tg-------tatgcaca-aaa--------gggttc-at--gt--g-a-at---aat-
g-g--c-a--g--at-g--ga-aat-g-c----a-t-ttg--c-c-a-aata-aa-----
-----t-t---c-t---ga--tg-ac-ttg--aa-c---a-t-tac--t--ccca-cg-t
g-ac--taa-t--c-ag-ttgact-ccatt-at-gc-t-tg-c-c-ttg-a-tt-ac-tg
t-tg-gt-tac---ta-tgt-t-accaat-ac--t-a-ca-g-tcag---a-c-a-ct--
aa-ca-at-t-tg---a--c-g-ga-aa-c-----a-cac-c---ta-a--tttg--c--
g-tt-----t--------------------------------------------------
------------------------------------------------------------
------------------------------------------------------------
-----------------------------------------
>Harbinger-N32_DR|269689
------------------------------------------------------------
-----------------------------------------agctgggttt-cca--tca
c-ctt--gtg-t-tatt-g-ca---catt-t-tgaa--gtattgc--a-t--g-ag---a
-aac-----a-a-gtcact---ga-aatgc------------------------------
----c-aa---ttta-ttttttttg-----------------------------------
--------------------------aat--c-tcttga-taagc----c----------
----------------aaaa-aaat--------gtttt-ac--ac--t-a-ac-------
------------------------------------------------------------
------------------------------------------------------------
------------------------------------------------------------
------------------------------------------------------------
------------------------------------------------------------
------------------------------------------------------------
------------------------------------------------------------
------------------------------------------------------------
-----------------------------------------
>Harbinger-N32_DR|269690
------------------------------------------------------------
------------------------------------------------------------
------------------------------------------------------------
------------------------------------------------------------
------------------------------------------------------------
------------------------------------------------------------
------------------------------------------------------------
------------------------------------------------------a-----
-----a-c---t-t---ga--ct-tg-gcg--aa-c---a-t-tac--a--ccca-ca-t
g--------------------------att-at-gc-t-tg-a-t-ttg-t-tt-ac-tg
t-tg-ct-tac---ta-gct-t-acaaat-ac--t-a-ca-g-tcagc-tg-c-t-ct--
aa-ca-ag-c-tg---a--t-a-ca----------a-aa-----caaac--cttat----
t-tg-------------ctattttaatt-----------------catttattttt-tg-
-caaa----a-ttt-a-a-aa--at---atttgct-tcac-ct-taa-ga-ttaaaa-cc
cggct-------------------------------------------------------
-----------------------------------------
>Harbinger-N32_DR|269691
---------tggtttctaggttacagtgctacagtcag-aaacgatggaaattttgcaaa
ctttgaacagatttgcttcacattagaaca------tcacaaacc-------------cg
g-ctt--gtg-c-tatt-g-ca---catt-t-caaa--gtatcac--a-c--a-at---a
-aaa-----g-a-gtgat---gga-aatgc--c-aa---at-ttaa------aaa-----
---aa-aa---aatg-ttttttaatt-------------a----aactgcaaaaaaaa--
--------gttt---g-t--ac----act--t-gcttaa-ggtgg----ttt-t-ggact
------------tgtgcgaa-aa--------agggtga-at--gt--g-a-at---ga--
-----g-a--g--at-g---a-aat-g-c----a-t-ttg--c-c-a-aact-aa-----
-----c------------------------------------------------------
------------------------------------------------------------
------------------------------------------------------------
------------------------------------------------------------
------------------------------------------------------------
------------------------------------------------------------
------------------------------------------------------------
-----------------------------------------
>Harbinger-N32_DR|269692
------------------------------------------------------------
---------------------------------------------------------tct
cgtttt----ct-tgac-t-tg---ttta-c-tg--------------------------
------------------------------------------------------------
------------------------------------------------------------
---------------t-tgcat----gtc--tc----------aa----tat-t-tga--
------------------------------------------------------------
--------------t-g--ca-aac-a-c----a-t-act--t-t-g-cattca------
------------------------------------------------------------
---------------------------------------gg-t-t-ttg-t-tc-tg-tt
t-tg-ca-aaccaaag-aat-t-a------------------------------------
------------------------------------------------------------
------------------------------------------------------------
------------------------------------------------------------
------------------------------------------------------------
-----------------------------------------
>Harbinger-N32_DR|269693
------------------------------------------------------------
------------------------------------------------------------
----------------------------t-t-tgaa--gtactgc--a-t--g-ag---a
-aac-----g-g-gtaa---cggc-tatga--c-ca---at-ttta------aatat---
------aa---atcc-cttg----------------------------------------
-----------t---t-t------acact--c-acttga-ggtgg----ttt-t-ggac-
--------------------------------------------t----a-at---aac-
a-a--g-a--a-------------------------------------------------
------------------------------------------------------------
------------------------------------------------------------
------------------------------------------------------------
------------------------------------------------------------
------------------------------------------------------------
------------------------------------------------------------
------------------------------------------------------------
-----------------------------------------
>Harbinger-N32_DR|269694
------------------------------------------------------------
------------------------------------------------------------
------------------------------------------------------------
------------------------------------------------------------
------------------------------------------------------------
------------------------------------------------------------
------------------------------------------------------------
------------------------------------------g-c-t-gaac-aa-----
-----a-c---t-c--tga--tg-ta-gca--at-c---a-t-tac--a--tcca-tt-t
g-a-----------------------catg-at-gc-t-tg-t-c-ttg-t-tt-ag-tt
t-tg-gt-tac---ta-ggt-t-cccaat-ac--t-a-ca-g-tcagc-cg-c-t-ct--
aa-aa-ac-t-tg---a--t-a-ga-aa-t-----g-cac-c---ta-a--tttg--c--
a-tt-----tg--------gaatt----------------------ttttttttcc----
----c----t-ttt-t-t-ta--tt---atttgct-ttat-gt-tag-ga-aggaaa-ct
aggct-------------------------------------------------------
-----------------------------------------
>Harbinger-N32_DR|269695
------------------------------------------------------------
------------------------------------------------------------
------------------------------------------------------------
------------------------------------------------------------
------------------------------------------------------------
------------------------------------------------------------
-----------------aaa-aaa---------agtta-at--gc--a-a-at---aat-
g-g--g-a--g--at-a-----------------------------g-aata-aa-----
-----g-t---c-t---ga--ca-ta-gca--aa-c---a-t-cat--g--tcca-tg-t
g-ac--taa-t--c-gg-ctgtct-ccatg-aa-gc-t-cg-c-c-ttg-t-ta-ac-tg
t-tg-gt-tac---tg-gct-t-accaat-gc--t-a-ca-g-agagc-ca-c-t-tt--
aa-ta-ac-t--------------------------------------------------
------------------------------------------------------------
------------------------------------------------------------
------------------------------------------------------------
-----------------------------------------
>Harbinger-N32_DR|269696
------------------------------------------------------------
------------------------------------------------------------
------------------------------------------------------------
------------------------------------------------------------
------------------------------------------------------------
------------------------------------------------------------
------------------------------------------------------------
-----------------------ac-a-c----a-t-ttg--c-t-g-agta--------
------------------a--ag-ta-gca--aa-c---a-t-tgc--a--ccca-ag-t
g-ac--caat----------gatca-tgaa-tt-g-------c-t-ttg-a-at-ac-tg
t-tg-gt-gac---ta-ggt-t-accaat-tc--t-a-ca-g-tcggc-tg-c-t-tt--
aa-aa-ac-t-tg---a--t-g-ga-aa-c-----g-tat-a---t--a--atta--cc-
a-tt-----tgg-------------------------------gataacttcctttta--
gcaca----t-ttc-g-a-aa--ag---atttagg-ttac-ag-tgg-aaa-c-------
------------------------------------------------------------
-----------------------------------------
>Harbinger-N32_DR|269697
------------------------------------------------------------
------------------------------------------------------------
----------------------------t-t-tgag--gtatcgtg-a----g-ag---a
-aac-----g-a-gttatgg---a-aatga--cca----at-ttta------aata----
---ta-aa--ta---gtttaatttgcta----------------------caaaaaaa--
--------gttt---t-t--at----gat--ctattt---ggtgg---tttt-t-gga--
------------------------------------ta-at--gt--g-a-at---att-
g-g--g-a--g--at-g--aa-agc-a-t----a-t-ttg------g-aata-aa-----
-----c-----c------a---a-ta--ca-----c----tt-ttc--a--cctg-tg-t
g-ac--caa-t--t-a----gcct-ccgttaa--gc-t-cg-c--gttg-t-tt-ac-t-
tgtg-gt-tac---tag--t---accgat-ac--t-a-ca-g-tt--c-tg-c-t-ct--
aa-ca-ac---tg---a--t-gt-a-aa-t-----g-cac-c------------------
a-----------------------------------------------------------
---aa-------t--g---------------------ca---------------------
------------------------------------------------------------
-----------------------------------------
>Harbinger-N32_DR|269698
------------------------------------------------------------
------------------------------------------------------------
---------------------------tt-t-taaa--gtatctc--a-t--g-aca--a
-aac-----g-a-gtgat-----a-gacac--c-aa---at-actg------aat-----
---aa-aa---ataa-atg----------------aattttca-------tgat------
---------------------------------ttttaa-gctta----ctt-gctggt-
----t-------ttagaaaa-aat--------g-gtca-ct--gc--t-a-at---aat-
g-g--g-a--g--at-g--ga-aac-a-c----a-c-ttg--t-c-a-aata-aa-----
-----c-t---c-t---ga--ca-ta-gtg--aa-c---a-t-tac--a--cccg-ca-g
g-a-------------------ct-ccatt-gt-gc-t-tg-c-a-ttg-t-tt-ac-ta
t-tg-gt-tac---ta-agc-t-accaat-ac--t-a-ca-g-ccagc-tg-c-t-ct--
aa-aa-ac-t-t-----------ga----t-----g-cac-c---ta-a--taca--c--
a-tc-----ggg--------------------------------attttcttttct-t--
tt--a----t-tgt-g-a-a----------------------------------------
------------------------------------------------------------
-----------------------------------------
>Harbinger-N32_DR|269699
------------------------------------------------------------
-----------------------------------------------------------a
cctttg-----t-taat-g-ca---catt-t-tgaa--gtactgc--a-tgac-aa---a
aa---------a-gtga---tgga-aatgt--c-ac---at-attg------aat-----
---acaaa----tcg-cc------------------------------------------
---------------t-catat----------------a-aaagg----ttt-t-ggaca
t-------------------------------ggttaa-gt--gt--g-a-at---aat-
a-a--g-a--g--at-g--ga-agt-g-c----a-t-ttt--c-t-g-tataaa------
-----c-t---t-g---ga--ta-ta-gca--aa-c---a-t-aac--a--cata-ct-t
g-tt--taa-t--t-ag-atgtc----------------tg-c-g-cta-t-tg-at-ta
t-tg-at-tatt-ata-ggt-a-acaaat-ac--t-a-ca---tcagc-tg-c-t-ct--
aa-ta-ac-t-ta---a--t-g-ta-a---------------------------------
------------------------------------------------------------
------------------------------------------------------------
------------------------------------------------------------
-----------------------------------------
>Harbinger-N32_DR|269700
------------------------------------------------------------
------------------------------------------------------------
------------------------------------------------------------
------------------------------------------------------------
------------------------------------------------------------
------------------------------------------------------------
------------------------------------------------------------
-------------at-g--ga-aat-g-c----a-t-ttg--c-a-g-aata-aa-----
-----c-t---c-g---aa--ca-ta-aca--a-------------------cca-ct-t
g-ac--taa-t--c-ag-tcatct-ccatt-aa-gc-t-tg-c-c-ttg-t-tt-ac-ta
t-tg-gt-tac---ta-gtt-t-actaat-ac--c-a-ca-g-tcagt-tg-c-t-ct--
aa-ta-ac-t-tg---a--t-g-ca-aa-a-----g-cac-t---aa-a--tttc--c--
a-tt-----ttt----------------------------------------tttt-t--
ttttt----t-ttt-g-c-aa--a------------------------------------
------------------------------------------------------------
-----------------------------------------
>Harbinger-N32_DR|269701
------------------------------------------------------------
------------------------------------------------ttt-cca--tca
--cac--agt-t-taat-g-ca---catt-t-tgac--catttgc--t-t--g-ag---a
-aac-----c-a-gtgaa---gga-aatgg--c-aa---at-ttca------agt-----
---aa-ca---attc-cctaaattgcaaaaaa----aataaaaaataaaaataaaata--
--------a-----------aa----aat--a-gcttga-ggtgg----ctt-t------
--------------------------------ggactt-at--gc--a-a-aa---atg-
a-g--t-t--a--ac-a--ga-agt-g-t----a-t-ttg--a-c-a-catg-ga-----
---------------------------------a-c---a-t-tac--a--ttca-ca-t
g-ac--caa-t--c-ag-ttgtat-ccatt-tt-ga-t-tg-t-c-tta-t-ta-ac-tg
t-tc-gt-tcc---ta-gat-t-accaat-ac--t-a-gt-------c-ca-t-c-ac--
ac-ta-ac-a-tc---t--t-g-at-aa-a-----a-agc-t---aa----------cta
a-tt-----t-------------------------------gaattttttttttcttt--
tt-tgtaaac-ttt-g-a-ca--aga---ttcgct-ttac-at-taa-gt-tggaat-cc
cagtt-------------------------------------------------------
-----------------------------------------
>Harbinger-N32_DR|269702
------------------------------------------------------------
------------------------------------------gctggg-tt-cca--tca
c-cct--ctg-t-taat-g-cg---tatt-g-aag--tattacat--a-a--g-aa---a
-ta-------------aa---tgg-acctc--c-aa---at-tttg------aac-----
---ta-at---ttt--attaattt------------------------------------
-------------t-t-t--at----tat--t-gcatga-ggtgg----ttt-t-gga--
----------------caaa-aaaaga--tcaatgcc------tcaag-t-cc---aat-
g-a--a-a--g--at-g--ga-aac-a-t--------ttg--t-c-g-aata-aa-----
-----c-----cct---ga--ca-ta-g--------------------a--gtcc-ca-g
t-tt--ctg-c--t-ga-tgg-tg-ccttgttt-gt-t-tact-------------a-ag
t-ta-ac-tac---ta-ggc-t-aagtta-ac--t-a-tt-g-tctgt-ca-t-t-cg--
at-ta-gatt-tt---a--g-g-at-ta-g-----g-aat-ttacta-a--tctg--t--
t-t---------------------------------------------tccttttttt--
gtgaa----c-ttt-g-a-aa--ag---atttgct-tcac-at-tag-ga-tggaaa-tc
aggct-------------------------------------------------------
-----------------------------------------
>Harbinger-N32_DR|269703
------------------------------------------------------------
------------------------------------------------------------
--cct--att-t-tatt-g-ag---tatt-t-tgaa--gttttgc--a-t--t-ag---a
-aat-----g-a-ataat---gga-gacag--t-aa---at-ttca------aat-----
---aa-aa---atca-atcaatgtat------------------------gcaaaaag--
--------tttt---t-t--at----gct--t-gtttga-agtgg----ttt-t-ggact
tc------------tgctaa-aaattatc--------a-at--tt--g-a-at---aat-
------------------------------------------------------------
------------------------------------------------------------
------------------------------------------------------------
------------------------------------------------------------
------------------------------------------------------------
------------------------------------------------------------
------------------------------------------------------------
------------------------------------------------------------
-----------------------------------------
>Harbinger-N32_DR|269704
------------------------------------------------------------
------------------------------------------------------------
------------------------------------------------------------
------------------------------------------------------------
------------------------------------------------------------
------------------------------------------------------------
-------------------------------------------------a-at---aat-
g-g--a-g-ta--at-g--ga-aac-t-cat-------------c--------aa-----
-----c-t---a-t---aa--ta-ta-gct--aa-c---a-t-tac--a--ccca-cg-t
a-acc--aa-t--c-ag-ctgtct-tcatc-at-gc-t-tt-c-c-ttg-t-tt-ac-ca
t-tg-gt-tac---ta-ggt-t-accaat-ac--t-a-ca-g-tcagc-ca-c-t-ct--
aa-ca----------------t-ga-aa--------------------------------
------------------------------------------------------------
-----------------------ac---atttgcc-ttat-gt-tag-at-tggaaa-cc
cagct-------------------------------------------------------
-----------------------------------------
>Harbinger-N32_DR|269705
------------------------------------------------------------
------------------------------------------------------------
------------------------------------------------------------
------------------------------------------------------------
------------------------------------------------------------
--------------------------------------a---------------------
----------------------------------------t--ga--g-a-at---aaa-
g-g--g-a--c--at-a--ga-aataa------a-t-ttc--c-t-g-aata--------
--------------------------------aa-c---a-t-tac--a--ccca-ca-t
g-ac-----------ag-----ct-ccatt-at-gc-t-tgta---ctg-t-tt-ac-tg
t-tg-gt-tgc---ta-ggt-t-atccat-ac--t---ca-c-tccat-ca-c-t-ct--
aa-at-ac-t-tg---a--t-a-aa-tatt-------aatatatgtaaatgtaca--c--
a-tt-----tgggag--tt--------------------------tctttttttttgtt-
gcaaa----t-ttt---a-aa--aat--atttact-tcac-at-ta--ga-tggaaa-c-
------------------------------------------------------------
-----------------------------------------
>Harbinger-N32_DR|269706
------------------------------------------------------------
------------------------------------------------------------
----t--gtg-t-taat-g-ca---catt-t-taaa--gtgttgc--a-t--g-ag---a
-aac-----g-a-ttgctgg---a-aacgg--c-aa---at-tctg------aat-----
---at-tt---tttt-tttaattta-----------------------------------
--------------------------------------------------tt-t-tgact
cgt------------gcaa---aaaact--------ta-at--gc--g-t-at---aat-
aga----a--g--ac-g--aa-aag-g-c----a-t-ttg--t-t-g-aata-at-----
-----c-t---t-t---ga--tg-ta-gcg--aa-c---a-t-tac--a--ccaa-ag-t
g-ac--caa-t--c-ag-cagtct-ccatt-at-gc-t-tt-c---ctcgt-tt-ac-t-
------------------------------------------------------------
------------------------------------------------------------
------------------------------------------------------------
------------------------------------------------------------
------------------------------------------------------------
-----------------------------------------
>Harbinger-N32_DR|269707
------------------------------------------------------------
-----------------------------------------agttagcttt-gca--tca
c-cct--gtg-t-taat-g-ag---catt-t-tgaa--gtattac--a-t--g-ag---a
-aac-----g-a-gtgata---ga-aactc--a-ga---at-ttta------aata----
----a-aa---atcc-cttatttcac------------------------aaaaaaaa-g
a-----aaaaaa--------------------------------------------gg--
---tttgtg---------aa-aaag--------gattc-at--gg--g-a-at---cat-
t-gtag-a--g--at-g--ga-aac-a-c----a-t-gtt--------------------
------------------------------------------------g--aata-ca-c
t-cc--atg-t--c-ca-tcgtct-ccatc-gt-gc-t-tg-cgc-tcg-t-tt-ac-tt
t-tg-gt-tac---ta-agt-t-accaat-tc--c-a-ac-a-ccagt-ca-c-t-ct--
ta-c--------------------------------------------------------
------------------------------------------------------------
------------------------------------------------------------
------------------------------------------------------------
-----------------------------------------
>Harbinger-N32_DR|269708
------------------------------------------------------------
--------------------------------------------tgtattt-cca--tca
c-cct--gtg-t-taat-g-ca---catt-t-tgaa--gttttgc--a-t--g-ag---a
-aat-----g-a-gtgttg---ga-aatgg--t-ca---at-ggtc------aaag----
----t-aa----------------------------------------------------
-------------------------------------gg-gtttt----ttg-t-g----
----------cttagataac-atga--------gaaat-ag--ag--a-a-at---aat-
t-a--g-a--g--at-g--ga-aac-g-c----a-t-tta--c-a-g-agta-aa-----
-----c-a---c-t---ga--tg-ta-gca--aa-c---a-t-tac--a--ctca-gg-t
a-ac-------------------t-cggtt-at-gc-t-tg-c-a-ttg-t-tt-ac-tg
t-tg-gt-tgc---ta-agt-t-actaat-ac--t-a-cc-t-ctagc-ca-c-t-ct--
aa-c----------------------aa-c-----g-cac-c---t--------------
--ttgcattt------------------------------gtttattttttattttg---
------------------------------------------------------------
------------------------------------------------------------
-----------------------------------------
>Harbinger-N32_DR|349037
------------------------------------------------------------
------------------------------------------------------------
--------------------------att-t-tgaa--gtgtcgc--a-t--g-ag---a
-aac-----g-a-gtgactc-----aatgt--c-aa---at-ttcc------aat-----
---at-aa---ttag-ttt---------------------------------------tt
ta-------------ttt--ac----act--c-gcttga-ggtgg----ttt-t-caact
t--------------------------------------gt--gt--g-taac---a---
--------------------------g-t----g-t-taa-tg-a-g-aata-at-----
-----c-t---c-t---ga--ca--a-gca--aa-t---a-t-tac--a--tccg-c---
----------g--t-ga-----ct-gcatt-at-gt-t-tg-c-c-ttg-t-tt-ac-tg
t-gg-gt-tgc---ta-ggt-t-accatt-ac--t-t-ca-g-tcagc-cc-c-t-ct--
aa-ca-ac-t-ta---a--t-g-ga-aa-c-----a-c----------------------
--------------------------------------------------------at--
cctaa-------------------------------------------------------
------------------------------------------------------------
-----------------------------------------
>Harbinger-N32_DR|349038
------------------------------------------------------------
------------------------------------------ctgagtttt-cca--ttg
g-cct--gtg-t-taatta-ct---cagg-t-taaagcgtattgc--a-t--g-ag---a
-aat-----g-a-gtgatg---ga-aaggc--a-aa---gt-tttg------aat-----
---aa-ta---atcc-cttaa---------------------------------------
---------------t-t--tt----gct--t-ttttga-agtgc----tct-g-g----
---------------------------------------ac--gt--a-a-tg---cga-
g-g--t-t--a--at-g--cg-aac-a-c----a-t-ttg--c-c-t-acca-aa-----
-----------c-t---cg--tg-------------------------------------
-------------a-cg-tg-act-acatt-at-gc-t-tg-c-c-ttg-t-tt-ac-tg
t-tg-gt-tgc---ta-ggc-t-accaat-ac--t-a-ca-g-tcagc-ca-c-t-----
-------c-t-tg---t--t-g-ga-aa-c-----g-cac-g---ca-a--ttac--c--
a-tt-----tagga--------ttatta-------------t-------------t-t--
gcgaa----t-ttt-a-a-aa--ag---atctgct-tcac-tt-tag-ga-gggaaa-cc
cagct-------------------------------------------------------
-----------------------------------------
>Harbinger-N32_DR|349039
------------------------------------------------------------
------------------------------------------------------------
------------------------------------------------------------
------------------------------------------------------------
------------------------------------------------------------
--------------------------gct--t-gcttga-ggtgg----ttt-t-gga--
-----------------------------------ttt-gg--tt--a-a-ac---aaa-
g-g--t-t--a--at-g--cg-aag-a-c----a-t-ttg--c-c-g-aata-aa-----
-----------t-g---cg--tg-------------------------------------
-------------a-cg-tg-act-acatt-at-gc-t-tg-c-c-ttg-t-tt-ac-ca
t-tg-gt-tgc---ta-ggc-t-accaat-ac--t-a-ca-g-tcagc-ca-c-t-ct--
a-----ac-t-tg---t--t-g-aa-aa-t-----a-cac-g---tc-a--ttcc--a--
a-tt-----tagga--------ttataa-------------c-------------t-t--
gtgaa----t-ttt-a-a-at--ag---atttgct-ttac-tt-tag-ga-tggaaa-cc
cacct-------------------------------------------------------
-----------------------------------------
>Harbinger-N32_DR|349040
------------------------------------------------------------
-------------------------------------ataattctggg------------
-----------t-taat-g-ca---cata-t-tgaa--gtatcac--a-t--g-aa---a
-a----------------------------------------------------------
------------------------------------------------------------
------------------------------------------------------------
------------------------------------------------------------
------------------------------------------------------------
---------------------------------------------------------a-t
g-ac--caa-t--c-ag-ctgcct-ccatt-aa-gc-t-tg-c-c-ttg-t-tt-ac-tg
t-tg-gt-tac---ca-ggt-t-actaat-ac--t-a-ta-a-tcagc-ca-c-t-ct--
aa-aa-gt-t-tg---a--c-a-ga-aa-t------------------------------
------------------------------------------------------------
------------------------------------------------------------
------------------------------------------------------------
-----------------------------------------
>Harbinger-N32_DR|349041
------------------------------------------------------------
---------------------------------------------------------tt-
----t-agag-t-------------ca-------aa---t-------a-c---------a
-aac-----g-a-gtgat---gaa-aagtc---aaa---tt-gtta------ata-----
---aa-aa----ttc-ctt--------------------------------aattcagta
a--------------------t----gct--c-acttga-ggttg----ttt-t-ggact
------------tttttgaa---------caagggtta-ac--gc--g-a-at---aat-
a-g--g-a--g--at-g-aaa-aac----------t-ttg------a---tgcaa-----
-----a------------c---g--t--ca--aa-c---a-tccac--gaaca-ag---c
gaa-----------------gatt-tcatt-cg-------------------------tg
t-tg-gt-tgc---aa-ggt-t-gccaat-ac--t-a-cg-g-tcagc-cg-c-t-ca--
aa-ca-ac-t-ta---a--t-g-ga-aa-t-----a-cac-c---ta-a--tttg--c--
a-tt-----tg-------------------------------------------------
------------------------------------------------------------
------------------------------------------------------------
-----------------------------------------
>Harbinger-N32_DR|349042
------------------------------------------------------------
-----------------------------------------agctgggttt-aca--tca
t-cc----tg-t-taat-g-cg---catt-a-tgaa--gtatcgc--a-t--g-gg---a
-aac-----g-a-ctgat---gaa-aatgc--c-aa---at-ttct------aac-----
---ac-aa---atcc-tt---------------------------------gatttaa--
--------gttt---t-t--ac----act--c-gcttga-ggtgg----ttt-t-ggact
c-----------------aa-aa--------aggcttc-a---gt--g-a-tt---aat-
g-t--g-a--a--at-g--gc-att-a---------------g-t-c-gata-ta-----
-----c-t---t-t---ga--aa-ta-tcg--aa-c---g-t-tac--a--ccca-ta-t
g-ac--ttt-t--c-tg-tg-ttt-ctgtt-ga-ag-g-tg-c-c-ttg-t-tt-gt-gg
t-tt-gg-tac---aa-ggt-t-accaat-ac--t-a-ca-g-tcagc-tg-c-t-ct--
aa-aa-ac-t--------------------------------------------------
------------------------------------------------------------
------------------------------------------------------------
------------------------------------------------------------
-----------------------------------------
>Harbinger-N32_DR|349043
------------------------------------------------------------
------------------------------------------------------------
------------------------------------------------------------
------------------------------------------------------------
------------------------------------------------------------
------------------------------------------------------------
------------------------------------------------------------
------------------------------------------------------------
------------------------------------------------------------
------------------------------------------------------------
--------tac---ta-tac-t-acaaat-ac--t-a-ca-g-tcggc-cc-c-t-tt--
aa-ca-ac-t-tg---a--t-g-ga-aa-c-----t-cac-c---ta-a--tgca--c--
attt-----cacaaat-----------------------------aattagtttttacg-
ct-ca------ctt-g-a-gg--tg---gttttgt-ac----------------------
------------------------------------------------------------
-----------------------------------------
>Harbinger-N32_DR|349044
------------------------------------------------------------
----------------------------------------agctgtgattt-aca--tta
c-tat--gtc-t-taat-g-cc---catt-t-tgaa--gtatgtg--a-t--g-ag---a
-aac-----g-a-ttgatg---ga-aatgg--c-aa---at-tttg------aaca----
----a-aa---attc-cttgatttgg------------------------gaaaaaaa-a
a-----tgttaa--------------ggc--t-tattgt-ggtga----ttt-t-aga--
---cttgagg---ggaggtg-caaa--------taaat-tt--gt--a-a-ac---tct-
g-atga-a--c--at-t--ac-acc-a---------------------------------
------------------------------------------------------g-tg-t
g-ac--taa-t--c-ag-atgtat-ccatt-at-gc-t-tg-c-c-gct-t-tc-ac-tg
t-tg-gt-ttc---tt-agt-t-accaat-ct--t-a-ca-t-tcagc-tt-c-t-ct--
aa-aa-ac-t-tg---a--g-a-ga-aa-t-----g-ca---------------------
------------------------------------------------------------
------------------------------------------------------------
------------------------------------------------------------
-----------------------------------------
>Harbinger-N32_DR|349045
------------------------------------------------------------
-----------------------------------------agctaggttt-cca--tca
t-cct--gtg-t-caat-g-cg---catt-t-tgaa--gtatccc--a-t--g-ag---a
-aact------a-ctgata----aaaacag--c-aa---attttcacgtcttgag-----
---gt-gg---tatt-tttgatttgt------------------------gagaaagg--
-------------------------------------------------------ggttc
---------------------------------------at--gc--a-a-at---aat-
g----gga--g--at-g--aa-aac-g-c----a-t-ttg--c-c-a-aata-aa-----
-----c-t---c-t---ga--cg-aa-gcg--ac-t---t--------------------
---------------------------att-at-gt-t-tg-c-c-ttg-t-tt-ac-tg
t-tg-gt-tgc---ta-ggt--------t-aa--t-g-ca-g-tcagc-cg-c-t-ct--
ga-ca-gc-t-tg---a--t-aa---aa-tt----g-cac-c---ta-a--ttct--c--
aattggga------------------------------------------tcttttaaaa
agaaaaa--ctttt-g-a-aa--ag---atttgct-tcat-gt-tag-gattgaaa--ac
cagct-------------------------------------------------------
-----------------------------------------
>Harbinger-N32_DR|349046
------------------------------------------------------------
------------------------------------------------------------
------------------------------------------------------------
------------------------------------------------------------
------------------------------------------------------------
------------------------------------------tgc----ttt-t-ggagt
------------tgtgtgaa-aag--------tagtaa-at--gt--g-a-at---aat-
g-t--g-a--a--at-aa--a-aac-g-c----a-t-ttg--c-t-g-aaca-aa-----
-----c-t---c-t---ga--cg-ta-gcg--aa-c---a-t-tac--a--acca-cg--
---------------------tct-ctatc-at-gc-t-tg-c-t-ttg-t-tt-ac-tg
t----at-tgc---ta-gat-t-accaat-ac--t----a-g-tcagc-ca-c-t-cg--
aa----------------------------------------------------------
------------------------------------------------------------
------------------------------------------------------------
------------------------------------------------------------
-----------------------------------------
>Harbinger-N32_DR|349047
------------------------------------------------------------
-----------------------------------------------gctt-cca--tca
c-cct--ttg-t-taat-g-ct---gaat-t-tgaa--gtattac--a-t--g-ag---a
-aac-----a-a-gtgata---tg-aacag--c-aa---ac-ttag------aata----
------aa---atca-tgcaatttgc------------------------aaaaaa----
------------------------------------------------------------
------------------------------------------------------------
------------------------------------------------------------
------------------------------------------------------------
------------------------------------------------------------
------------------------------------------------------------
------------------------------------------------------------
------------------------------------------------------------
------------------------------------------------------------
------------------------------------------------------------
-----------------------------------------
>Harbinger-N32_DR|349048
------------------------------------------------------------
------------------------------------------------------------
------------------------------------------------------------
------------------------------------------------------------
------------------------------------------------------------
------------------------------------------------------------
------------------------------------------------------------
------------------------------------------------------------
----------------------g-ta-gtg--aa-c---a-t-tac--a--acca-cg-t
g-ac--taa-t--c-at-ctgtct-ccatt-at-gc-t-tg-c-t-ttg-t-tt-ac-cg
t-tg-gt-ttc---ta-ggt-t-accaat-ac--t-a-ca-g-ttagc-ca-c-t-ct--
---ca-at-t-tg---a--a-g-ga-ca-c-----g-cac-t---ta-a-----------
---------ttgg--------actttt------------------------ttcta-t--
ggtaa----a-ttt-g-a-aa--ac---attta---------------------------
------------------------------------------------------------
-----------------------------------------
>Harbinger-N32_DR|349049
------------------------------------------------------------
------------------------------------------------------------
------------------------------------------------------------
------------------------------------------------------------
------------------------------------------------------------
------------------------------------------------------------
--------------------------------------------c--g-a-at---cat-
g-g--a-a--g--at-g--aa-tat-g-c----a-t-ttg--c-c-g-aata-aact---
-----------a-t---ga--tg-ta-tcg--aa-c---a-t-cac--a--ccca-ct-t
g-at--gaa-c--c-ag-ctgtct-ccatt-at-gc-t-tg-g-c-tga-t-tt-ac-tg
t-tg-gt-tac---ta-ggt-t-accaat-ac--t-a-ca-g-tcagc-ac-t-c-tt--
aa--a-ac-t-tg---a--t-g-ga-aa-c-----a-ccc-c---ta-a--ttca--c--
a-tt-----ttagga-------tt-----tattt--------------ttattttt-t--
gcaaa--ccc-tgt-g-a-ta--at---gcatatt-ttta-ca-tat-tg-tgtaat-gc
cagatttt----------------------------------------------------
-----------------------------------------
>Harbinger-N32_DR|349050
------------------------------------------------------------
------------------------------------------------------------
-----------t-taat-a-----------------------------------------
------------------------------------------------------------
-----------------ttg----------------------------------------
--------------------------gct----att-------ag-----tt-t------
---------------------------------------ac---t--a-atac---aac-
-------a-----gttg--g----c-g-c------a-cta--t----------a------
-------t---c-t--tga--ta--a----------------------------------
-------aa-c--c-a---------ccatt--c-acatttg----attt-t-tt--c-t-
t-t---t-c----------t-t-gc-aa--act-tta----a---agc-ta-ctt-c---
a--ta------t----aaat-g-aa-aa---------c---c---tg-------------
------------------------------------------------------------
---------------g-----------------ct-------------------------
------------------------------------------------------------
-----------------------------------------
>Harbinger-N32_DR|349051
------------------------------------------------------------
------------------------------------------------------------
------------------------------------------------------------
------------------------------------------------------------
------------------------------------------------------------
------------------------------------------------------------
---------------------------------------------------at---aat-
g-g--a-a--a--gt-g--ga-atc-t-c----a-t-ttg-cc---a-aata-aa-----
-----c-t---c-t---ga--cg-ca-atg--aa-c---a-t-tac--a--tcca-ag-c
g-at--taa-t--c-ag---t-tt---att-at-gc-t-tgag---ttg-t-tt-ac-tg
t-tg-gt-tactttta-ggttt-accagt-ag--t-a-ca-gttcaac-tgcctt-tt--
a--ca----t-tc---a----g-g--aa-t------tt-ttt---------ttct--c--
--tt-----------------------------------------ttttttttgtttc--
ttaaa----t-ttt-g-a-aa--ac---atttact-tc---gt-taa-ta-tgaaa-ccc
catct-------------------------------------------------------
-----------------------------------------
>Harbinger-N32_DR|349052
------------------------------------------------------------
--------------------------------------------tgagttt-cca--cca
c-aca--gtg-g-caat-g-ca---catt-t-tg-----tattgc--a-t--t-ag---a
-aat-----g-a-gtgat---gaa-aacat--t-ga---at-tttg------aat-----
---aa-aa---atgt-cttagtttac------------------------aaaagaaa--
--------tt-----g-t--at----act--a-ttttga-ggtgg----ttt-t-agact
t-----------------------------------------------------------
------------------------------------------------------------
------------------------------------------------------------
------------------------------------------------------------
------------------------------------------------------------
------------------------------------------------------------
------------------------------------------------------------
------------------------------------------------------------
------------------------------------------------------------
-----------------------------------------
>Harbinger-N32_DR|349053
------------------------------------------------------------
-----------------------------------------------------ca--tca
c-act--gtg-t-taat-g-ca---ca-t-t-tgaa--gtatcac--a-t--g-ag---t
-cat-----a-a-aaaca---taa-aattt--c-aa---gctttcc------aat-----
---aa-gt---ttta---------------------------------------------
--------------------at----gct--t-tcttga-ggtgg----ttt-t-tg---
----------------------------------ggta-at--gt--g-aaaa---aat-
g-g--g-a--g--at-g--ga-aac-a-t----g-t-tcg--c-t-a-aata-aa-----
-----c-t---c-t---ga--ag-ta-gcg--aa-c---a-t------------------
------------------------------------------------------------
------------------------------------------------------------
------------------------------------------------------------
------------------------------------------------------------
------------------------------------------------------------
------------------------------------------------------------
-----------------------------------------
>Harbinger-N32_DR|349054
------------------------------------------------------------
------------------------------------------------------------
------------------------------------------------------------
------------------------------------------------------------
------------------------------------------------------------
------------------------------------------------------------
------------------------------------------------------------
------------------------------------------------------------
------------------------------------------------------------
------------------------------------------------------------
--tg-ga-tac---tt-ggt-t-accaat-ac--c-a-ca-g-tcagc-tg-c-t-tg--
aa-ca-at-c-tg---a--t-g-ga-ag-c-----g-cac-c---ta-a--ttct--c--
a-gc-----tg--------ggctt------------------------ccttattt-t--
gtgaa----a-att-g-a-aa--a----attagct-tcac-at-tag-ga-tggaaa-ct
tggc--------------------------------------------------------
-----------------------------------------
>Harbinger-N32_DR|349055
------------------------------------------------------------
---------------------------------------gtttccatcttc-ctt--t--
----------ttttaat-g-tg---catt-t-taaa--gtataac--a-t---caa---a
-aac-----t-a-aggctac---c-a----------------------------------
------------------------------------------------------------
------------------------------------tag-agtaa----cctct------
---------------------------------------at---tc-gcacat-----t-
g------a--gg--t-g--c--------t------t-tt-----------t---------
-------t---c-t----ag--ttta---a--aa-----g---t----------------
--------------------g------att-g------atg------tg------a---a
tatg-gt-tgt------gt----a--aacat---------tg-ttac-ataat-t-ct--
ga-tg----t------a----a-aa-acct-------ta--t--ac--------------
------------------------------------------------------------
---------------------------------ctattataat-cag-------------
------------------------------------------------------------
-----------------------------------------
>Harbinger-N32_DR|349056
------------------------------------------------------------
-----------------------------------------------attt--------a
g-----ggtg--------g-------g-t-t-tg----gt---------t--g--g---a
-----------a----a------a------------------------------------
------ag----------------------------------------------------
----------------------------------------gg-----------t------
------------------------------------ta-at--gt--g-a-at---aac-
g-a--g-a--g--at-g--ga-aaa-g-c----a-t-tta-ac---a-aaag-ag-----
-----c-t---t------a--cg-ca-gca--aa-t---a-t-tac--a--ctca-ca-t
c-a----------c-at---g-ct---att-at-gc-t-tgcc---ttg-t-tt-ac-ag
t-tg-at-tacttgta-----t-gtcatt-ac--t-a-cg-a---agc-tagcat-ct--
g--ca----t-tt---a----g-g--a------------------------------t--
--tt-----------------------------------------tttcttttttttt--
ccgaa----c-ttt-g-a-aa--a-------tgct-tcac-at-ttg-aa-tggaa-act
cagctagctgggtttaccttgttttaatgtgcattttgaagcat------taaaaaa---
-----------------------------------------
>Harbinger-N32_DR|349057
------------------------------------------------------------
------------------------------------------------------------
------------------------------------------------------------
------------------------------------------------------------
------------------------------------------------------------
------------------------------------------------------------
----------------------------------------------------t---aat-
g-g--a-a--g--at-g--aa-aac-a-c----a-a-ttg--c-t-g-aatg-aa-----
-----a-t-----ta---a-----t-catg--aa-c----tt-tac--a--ccca-c--t
a----ttgt------t-----ttt-cattt-gt-aa-c-t--------------------
------------------------------------------------------------
----aggt-t-tg-taa--t----------------------------------------
------------------------------------------------------------
-acta----c-tat-g-a-----gct--gct--ctaaaa------agaaa-tgaaaa-gg
cactttattcaca-----------------------------------------------
-----------------------------tttgtga-----
>Harbinger-N32_DR|349058
------------------------------------------------------------
------------------------------------------------------------
------------------------------------------------------------
------------------------------------------------------------
------------------------------------------------------------
------------------------------------------------------------
----------------------------------------------------t---aat-
g-g--g-a--g--at-g--aa-aac-a-c----a-a-ttg--c-t-g-aatg-aa-----
-----a-t-----ta---a-----t-catg--aa-c----tt-tac--a--ccca-c--a
g----ctga------a-----ttt-ccatc-ac-at-t----------------------
------------------------------------------------------------
------gt-t-tt-gaa--t----------------------------------------
------------------------------------------------------------
-taca----t-ttt-g-a-----agt--att--gcatgac-aatcggtga-tggaaa---
------------------------------------------------------------
------------------------------ctctgaat---
>Harbinger-N32_DR|349059
------------------------------------------------------------
----------------------------------------------------cta--tca
t-cct--gtg-t-tca-tg-ca---catt-t-taaa--gtatcac--a-t--g-ag---a
-aac-----g-a-gtaaa---gga-aatac--c-taa--at-ttgc----acaaa-----
---aa---------------------------------------------------aaaa
------aggttt---t-t--ac----tca--t-gtctga-ggtgg----ttt-t-gaa--
------------------------------------------------------------
------------------------------------------------------------
------------------------------------------------------------
---------------------------ctt-at-gg-t-tg-c-c-tga-t-tc-ac-tg
t-tg-gt-tac---ca-ggt-t-accaat-ta--t-a-ca-g-tcagc-tg-c-t-ct--
aa-ca-ac-t-tg---a--t-a-gg-a---------------------------------
------------------------------------------------------------
------------------------------------------------------------
------------------------------------------------------------
-----------------------------------------
>Harbinger-N32_DR|349060
------------------------------------------------------------
-----------------------------------------agctaggttt---------
--cc-----------at---tgt--ccttgt-t-a------------a-t--g-------
-agc-------------------a-t------t------tt-------------------
------aa----------------------------------------------------
-------------------------------------ga---t------tttct------
------------------------------------ta-----gt----a-ac---aat-
----------g--ttt---aa-aat-g-c----aat-tt--at---g-aaaa-aa-----
------------------a---a-t---c------c----ct-ta---a----t-----t
g-gc--aaa------aaacta-ct----tt-at-gc-t-tg-c---ttg------a-gtg
--tgaa---a----aa-ggt-t----aat-gcg---a-ca-a------------t-----
aaa-a-----------a--ttg--a-aa--------------------------------
------------------------------------------------------------
------------------------------------------------------------
------------------------------------------------------------
-----------------------------------------
>Harbinger-N32_DR|349061
------------------------------------------------------------
----------------------------------------------ggttt-taa--tca
c-cct--aaa-t-tatt-g-tg---catt-t-tgaa--tta------a-t--g-at---t
-aat-----g-a-ttaat---tga-tacat--g-aa---at-ttag------aat-----
---aa-ga---atca-tttaattgact--------------------aaaa--aaacaca
cta----------------------------c-cttcaa-tttgg----ttt-t-ggaat
tt------------agtttt-g-------aaagggtca-at--gt--g-a-at---aat-
g-g--a-g--a--at-g--ga-aac-acc----a-t-ttg--c-g-a-acat-ta-----
-----c-a---t-c---ca--ct-ta-aca--ag-c---a--------------------
-----------------------t-caatt-at-gc-t-tg-c-t--------t-ttttg
t-tt-ac-att---tg-ttt-a-ctatattac--a-a-ta-a-taagc-ct-c-t-ca--
aa-cc-ac-taaa---c--t-g-ga-aa-t-----g-cac-c---ta-a--tt----cgc
a-tt-----t--------------------------------gaaattttttcttttg--
gtaaa----a-ttt-g-a-aa--aga---tttgtt-tcaa-gg-tag-ga-tagaaa-cc
c-----------------------------------------------------------
-----------------------------------------
>Harbinger-N32_DR|349062
------------------------------------------------------------
---------------------------------------------aaaggt-ttt--taa
a--ctt----ct-tgac-a-t---------------------------------------
------------------------------------------------------------
------------------------------------------------------------
-------------------------------------------tg----ttt-t-ggact
ttg---------------cg-aaaa------agggttc-at--ac--a-a-at---aac-
g-a--g-a--g--at-g--ga-aac-a-c----a-t-ttg--c-c-g-aatgaa------
-----c-t---c-t---ga--cg-tg-gca--ga-c---a-a-taa--a--ccca-tg-c
t-at--cag-t--c-ag-ctattg-tcatt-at-gc-a-tg-c-c-ttg-t-tt-ac-tc
t-tg-gt-tac---ta-gat-t-atcaat-ac--t-a-cc---tcag-------------
------------------------------------------------------------
------------------------------------------------------------
------------------------------------------------------------
------------------------------------------------------------
-----------------------------------------
>Harbinger-N32_DR|349063
------------------------------------------------------------
---------------------------------------------gggttt-gca--tca
a-cct--gtg-t-taat-a-c--------------------tcac--a-t--g-ag---a
-aat-----g-a-gtgtt---gga-aatgt--a-at---tt-ctaa------aat-----
---aa-aa---tgca-tttaatt---------------------------------ag--
--------catt---t-t--tt----aca--c-tcttgt-ggtgg----ttt-g-tgact
tc--------------------------------------t--gt--g-a-aa---aag-
a-g--t-t--a--at-g-------------------------------------------
------------------------------------------------------------
----------------g-ctgtct-ccgtt-at-gc-t-tg-c-c-ttg-t-tt-aa-tg
t-tg-gt-cac---ta-ggt-t-accaat-ac--t-a-ca-g-tcagc-ta-c-t-ct--
aa--a-ca-t-tg---a--t-g-gt-aa-t-----g-cac-t---ta-------------
------------------------------------------------------------
------------------------------------------------------------
------------------------------------------------------------
-----------------------------------------
>Harbinger-N32_DR|349064
------------------------------------------------------------
-------------------------------------------------tt-cta--ata
c-act--gtg-t-caat-g-ca---catt-t-tgaa--gtactgc--a-t--g-ag---a
-aac-----a-a-gtgtt---aga-aatgg--c-aa---at-ttcg------gaa-----
---aa-aaaa-aatc-cttatttcccaaa-------aaaaaaaa----aaaaaaaaaa--
--------cctt---t-a--ac----act--t-gcttga-ggtgt----ttt-t-ggaca
tg---------------gaa-aa--------agggtta-at--gc--c-a-tt---tat-
g-t--a-a--g--at-g--aa-aat-g-c----a-t-ttt--c-a-g-aata-aa-----
-----c-t---c-t---ga--tg-tc-atg--at-c------------------------
--a-------------------ta-acgtc-ac-ac-a-ta-t-g-act-----------
------------------------------------------------------------
------------------------------------------------------------
------------------------------------------------------------
------------------------------------------------------------
------------------------------------------------------------
-----------------------------------------
>Harbinger-N32_DR|349065
------------------------------------------------------------
------------------------------------------------------------
------------------------------------------------------------
--aa-------a----a------a-aaggt--t---------ttaa--------------
------------------------------------------------------------
--------------------------acc--c-gcttga-ggtgg-----tt-t-taatt
----------------------aa--------tgattt-gt--tt--g-a-aa---aaa-
g-gatg-g--a--at-t--ac-aat-g-c----a-t-ttg--cctaa-cgca-gt-----
-----t-a---c-c---tg--cg-aa-gtc--aa-c---g-t-tac--a--ccca-tg-t
g-ac--a-----------------------------------------------------
--------tga---ca-aat-c-a------------------------------------
------------------------------------------------------------
------------------------------------------------------------
------------------------------------------------------------
------------------------------------------------------------
-----------------------------------------
>Harbinger-N32_DR|349066
------------------------------------------------------------
------------------------------------------------------------
------------------------------------------------------------
-------------------------------------------act------aat-----
---ca-gc---tgt----------------------------------------------
---------ttcca-t-t--at----gtt--t-gcct--------------t-c-gact-
---cttg---------------------------gtta-ct-------------------
------------------------------------------------------------
------------------------------------------------------------
------------------------------------------------------------
---------------a-ggt-t-accaat-ac--c-a-ca-g-acagc-ag-c-t-ct--
ga-ca-ac-t------g--t-g-ga-aa-c-----a-cat-c---ta-a--ttcg--c--
a-tt-----tgg--------gattttaaa------------aattgacttaattattt--
gtaaa----t-ttt-g-a-aa--ag---atttgct-ttat-gt-taa-ga-tggaag-cc
cagct-------------------------------------------------------
-----------------------------------------
>Harbinger-N32_DR|349067
------------------------------------------------------------
-----------------------------------------------gttt-cca--tca
c-act--ttg-t-taat-g-aa---cagt-t-gaa-------------------------
------------------------------------------------------------
------------------------------------------------------------
------------------------------------------------------------
---------------------------------gtatg-gc--at--g-a-aa---aat-
g-a--g-t--g--at-a--ga-aat-g-g----c-t-gat--t-t-t-aata-aa-----
-----t-a---a-t--------------ta--aa-c---t-c-tta--a--tcca-ca-a
a-aa---------g-ggtttgt------ttgttga--g----g---tgg-t-tt-aa---
---------ac---tt-gat-t--------------------------------------
------------------------------------------------------------
--------------------------------------------ttttttcttttttt--
gcgaa----c-ttt-a-a-ac--ag---atttgtt-ttac-tt-tag-ga-t--------
------------------------------------------------------------
-----------------------------------------
>Harbinger-N32_DR|349068
------------------------------------------------------------
-----------------------------------------agctgc-ttt-tcg--tca
c-act--gtg-t-taat-g-ca---catt-t-taaa--at-------------------g
-aac-----g-a-gtggtg--gaa-at-----g-acct-at-ttgc------taaa----
--------------------------------------------aaaataaaataaaaag
ag---------------t--atgt-------t-acttga-ggtga---------------
---------------------aaa--------gggtta-at--------a-at---aatg
----gg-a--g--at-g--ca-aac-a-c----a-c-atg--c-c-a-aatt-aactc--
----------------aga--tg-ta-gca--aa-c---a-g-----tg--gagc-ca-c
g-ac--taa-t--c-ag-ctttct-ctatt-at-gc-t-tg-t-c-ttg-t-tt-tc-tg
t-tg-at-tat---ta-ggt-t-accaac-ac--t-a-ca-g-tcacc-ca-c-t-ct--
aa--a-ac-t-gt---a--t-g-aa-aa-t-----g-cac-c---ta-a--atca--t--
t----------------------------------------------tttaatttt----
gcaaa----c-ttt-t-a-aa--ag---atccatg-ctac-at-tag-ga-atgtaa-cc
cagc--------------------------------------------------------
-----------------------------------------
>Harbinger-N32_DR|349069
------------------------------------------------------------
-----------------------------------------agctgggttt-cca--tcc
c-tct--gc------------a---catt-t-tgaa--a--------------------t
-gag-----a-a-ctggg---gga-aaca--cc-ac---at-ttca------aat-----
---aa-aa---atca-cttcatttat------------------------aacaaaaa--
-------aagtt---t-t--ta----tgt--t-tgctat-agctg----gtt-t-tgga-
---ct---------tgttaa-aaaaaatc---tgtaaa-at--gt--a-a-at---aat-
g-t--g-a--g--at-g--ca-aac-g-c----a-t-ttg--t-t-a-aata-aa-----
-----c-t---a-t---ga--tg-ca-tcg--aa-t---a-t-tcc--a--ctga-tg-t
g-ac--taa-t--c-ag-ctgtct-ctg-t-at-gc-t-tg-c-c-ttg-t-tt-ac-tg
c-tg-gt-tac---ta-ggt-t-acatat-ac--t-a-ca-g-tcagc-ca-c---tc--
tt----------g---a--t-g-ga-aa--------------------------------
------------------------------------------------------------
------------------------------------------------------------
------------------------------------------------------------
-----------------------------------------
>Harbinger-N32_DR|349070
------------------------------------------------------------
------------------------------------------------------------
------------------------------------------------------------
------------------------------------------------------------
------------------------------------------------------------
------------------------------------------------------------
------------------------------------------------------------
------------------------------------------------------------
------------------------------------------------------------
----------------g-ctttct-ctatt-ag-gc-t-tg-c-c-tttat-gt-ac-tg
t-tg-gt-tac---ta-tat-t-accaat-ac--t-a-ca-g-tcg------c-t-ct--
aa-aa-at-t-ta---a--t-g-ga-aa-c-----a-aac-c---ta-a--ttca--t--
g-tt-----ttt----------tt----------------------ttcttctttt-t--
gctaa----t-ttt-a-a-at--ag---attggct-taac-gt-taa-aa-tg-------
------------------------------------------------------------
-----------------------------------------
>Harbinger-N32_DR|349071
------------------------------------------------------------
-----------------------------------------agctgcgttt-cca--tca
c-cct--att-t-caat-g-tg---catt-t-gaca--atatcac--a-t--c-ag---a
-aac-----g-a-gtgatag---a-gatgc--c-ag---at-tttg------aaa-----
---aa-aa---aatc-ccata----a------------------------atcaatat--
--------------gttttt----ccgct--c-acttca-gggtt----ttt-c-aactt
ctt------------ataa-aaaaaaaa--------------------------------
------------------------------------------------------------
------------------------------------------------------------
------------------------------------------------------------
------------------------------------------------------------
------------------------------------------------------------
------------------------------------------------------------
------------------------------------------------------------
------------------------------------------------------------
-----------------------------------------
>Harbinger-N32_DR|349072
------------------------------------------------------------
----------------------------------------------agttggt----tca
t-cct--gtg-c-taat-g-ca---catt-t-tgaa--gaattgt--a-t----------
---------a-a-gta-----gga-gatgc--c-aa---at-t----------gg-----
---aa-aa---aatc-ctgtatttttg---------------------------------
--------gact---t-g--gga-------ct-g--------------------------
------------------------------------ga-at-ggt----c-at---tat-
g-g--g-a--g--at-g--ga-aac-c-c----a-g-ctg--t-t-g---ta-aa-----
-----c-t---t-t---aa-----tt-gcg--aa-c---a-t-tat--a--ccca-cg-t
g-ac--taa-t--c-a----g-tt-tcata-at-gc-t-aggc---ttg-t-tt-ac-tg
t-tg-gt-tac---ta-gg-----ttacc-aa--t-a-ca-g-tcagc-ca-c-t-cg--
aa-ca-ac-t-tg---a--t---g------------------------------------
------------------------------------------------------------
------------------------------------------------------------
------------------------------------------------------------
-----------------------------------------
>Harbinger-N32_DR|349073
------------------------------------------------------------
-----------------------------------------agctgggttt-cca--tca
c-cat--ttg-t-taat-t-ca---catt---tgaa--gtct----------a-aa---a
-aat-----a-a-gtgat---gga-aatgc--c-ta---at-tgag------cat-----
---aa-aa---atac-cct----------------aatccaca-------aaacatg---
-------------------------------a-ttttaa-tgtgg----ggt-ttagac-
--------------tacgaa-aaa-----------------gggt--g-a-ata-gaat-
a-g--g-a--g--at-g--aa-aat-g-c----a-t-ttg--c-t-a-aata-gt-----
-----c-t---c-t---ga--tg-ta-gca--aa-c---a-t-tac--a--tcca-cg-t
g-ac--taa-c--c-ag-cagtct-cca----t-gc-t-tg-t-t-ttg-t-tt-ac-tg
t-tg-gt-tac---ta-ggt-t-accaat-ac--t-a-aa-g-tcagc-tg-c-t-ct--
aa-ca-ac-t--------------------------------------------------
------------------------------------------------------------
------------------------------------------------------------
------------------------------------------------------------
-----------------------------------------
>Harbinger-N32_DR|349074
------------------------------------------------------------
------------------------------------------------------------
------------------------------------------------------------
------------------------------------------------------------
------------------------------------------------------------
------------------------------------------------------------
------------------------------------------------------------
------------------------------------------------------------
------------------------------------------------------------
--------------------------------------------------------c-tg
c-tg-gt-tac---tg-ggt-t-accaat-ac--a-a-tt-g-tcagc-ta-c-t-ct--
aa-ca-ac-t-tg---a--t-g-ga-aa-cc---ta-att-c---ac-a--tttt--g--
t-tt-----ttt--------gatttt----------------------------------
----a----c-ttt-a-a-aa--ag---attcact-tcac-at-tag--------at-cc
cggct-------------------------------------------------------
-----------------------------------------
>Harbinger-N32_DR|349075
------------------------------------------------------------
-------------------------------------------ctgggttt-tca--tca
c-ccc--gag-t-ttat-g-ca---catt-t-tgaa--gtatagc--a-t--g-agaaca
-agt-----a-a-gtaaa---aca--------c-cc---aa-tttc------aat-----
---aa-aa---atct-cttaatt-----------------------------caaaaaag
---------ttt---t-t--ag----act--t-gcttga-tgtgg----ttt-t-ggac-
----caagaagtttttagaa-aaa--------gggtta-at--gt--g-a-at---aat-
g-g--g-a--g--at-t--ga-aat-g-c----a-t-ttg--c-a-g-aata-aa-----
-----a-t---c-a---ga--tg-ta-cta--aa-a---t-a-cacaca--ccca-tg-t
g-ga--tag-t--c-ag-ctgtct-ccata-at-gc-t-tg-c-c-ttg-a-tt-ac-ac
c-tg-gt-tac---ta-ggt-t-accaat-ac--t-a-ca-g-tgagc-tg-c-t-ct--
aa-ct-ac-t-tg---a--a-g-aa-aa-t------------------------------
------------------------------------------------------------
------------------------------------------------------------
------------------------------------------------------------
-----------------------------------------
>Harbinger-N32_DR|349076
------------------------------------------------------------
------------------------------------------------------------
------------------------------------------------------------
------------------------------------------------------------
------------------------------------------------------------
------------------------------------------------------------
------------------------------------------------------------
------------------------------------------------------------
------------------------------------------------------------
------taa-t--c-ag-ctgcct-ccatt-at-gt-t-tg-c-c-ttg-t-tt-ac-tg
t-tg-gt-tgc---ta-ggt-t-tctaag-ga--t-a-ct-a-ccaac-ta-c-t-ct--
ag-ca-ac-t-tg---a--t-g-ga-ac-a-----g-cac-c---ca-a--ctag--c--
a-tt-----tagaataacttattttatt--------------------tacttttt-t--
gtaaa----c-ctt-a-a-aa---------------------------------------
------------------------------------------------------------
-----------------------------------------
>Harbinger-N32_DR|349077
------------------------------------------------------------
------------------------------------------------ttt-cca--tca
c-cct--gtg-c-taat-g-tg---tgtt-t-t--------------------gag---a
-aaat----g-a-gtgat---gga-aatgc--c-aa---at-tttg------aat-----
---tg-aa---atgc-cttaatctgc----------------------------aaaa--
--------gttt---t-tt--------ct--c-acttca-ggggg----ttt-t-gaact
------------tgtgtgaa-aa--------aggaa---------------at---atc-
gta--g-a--g--tt-----------g-c----a-t-ttg--c-t-g-gaaa-aaaaaaa
aaaaac-t---c-t---ga--tt-ta-gtg--aa-c---a-t-tac--a--cc-------
-------------------------ctttg-tg-ac-c-tg-c-c-ttg-t-tt-ac-tg
t-tg-gc-t--------------gccaat-ac--t-a-aa-g-tcagc-tg-c-t-ct--
aa-ca-ac----------------------------------------------------
------------------------------------------------------------
------------------------------------------------------------
------------------------------------------------------------
-----------------------------------------
>Harbinger-N32_DR|349078
------------------------------------------------------------
------------------------------------------------------------
------------------------------------------------------------
------------------------------------------------------------
------------------------------------------------------------
------------------------------------------------------------
----------------------------------------------------t---aat-
g-----------------------------------------------------------
------------------------------------------------------------
------------------------------------------------------------
------------------------------------------------------------
------ac-t-tg---a--t-g-ga-aa-c-----a-cac-c---ta-a--attg--c--
----------------------ttttatttgttt-------gttagtctgtttttt-g--
gcgaa----t-ttt-a-a-aa--ag---attcact-taaa-gg-tag-ga-tagaaa-cc
tggct-------------------------------------------------------
-----------------------------------------
>Harbinger-N32_DR|349079
------------------------------------------------------------
------------------------------------------gctggattt-tca--tca
c-ttt--gt-----------tg---aatt-t-taag--gtatcgc--a-t--t-aa---a
-aac-----g-a-gtgat---gga-aatgg--c-aa---attttta------aat-----
---aa-aa---atcc-cttaattcac-------------aaata----------------
--------------------tt----agt--c-gcttga-ggtgg----ttt-t-ggat-
-------------ttgtgtg-ag--------agggtta-at--gc--a-a-at---aat-
g-g--g-a--g--ac-a--ga-aac-a-c----a-t-ttg--c-t-g-aat---a-----
-----c-t---g-t---ga--cc-tt-gtg--aa-c---a-t-tac--a--c--------
------------------------------------------------------------
------------------------------------------------------------
------------t---cga-----------------------------------------
------------------------------------------------------------
------------------------------------------------------------
------------------------------------------------------------
-----------------------------------------
>Harbinger-N32_DR|349080
------------------------------------------------------------
------------------------------------------gctttgttt-cca--tca
g-cct--gtg-t-taat-a-ca---catt-t-tgaa--gcatctc--a-t--g-gt---a
-aac-----a-a-gtgat---gga-aatgc--c-aa------------------------
------------------------------------------------------------
--------------------------------------------t----ttt-c-atac-
----a-------------ga-aat--------gccgta-at--tc--a-a-aa---aa--
------------------------------------------------------------
-----------------------------a--aa-c---a-t-tac-at--tcca-tg-t
a-ac--caa-t--c-ag-ctgtct-ccatt-at-gc-t-tg-c-a-ttg-t-tt-a----
c-tg-gt-tac---ta-ggt-t-accaat-ag--t-a-ct-t-ttat---------tt--
gt-ga-ac-t-tt---g--g-a-aa-ga-t-----t-tgc-t---tc-ac-atta-----
a-aa-----tggaa-------a--------------------------------------
------------------------------------------------------------
------------------------------------------------------------
-----------------------------------------
>Harbinger-N32_DR|349081
------------------------------------------------------------
------------------------------------------------------------
---------g-t-taat-g-aa---catt-t-tgaa--gaattgc--a-t--g-ag---a
-aat-----g-a-gtaatag---a-aacat--c-aa---at-g-----------------
------------------------------------------------tcaaataaaag-
---------t---------------------c-ccttaa-tgtag----ttt-t-ttgg-
----t----------gc-aa-aaa--------aagttg-tt--gt--t-a-at---att-
g-g--g-a--g--at-g--ga-aac-a-c----g-a-ttg--c-c-a-aata-aact---
-----------c-t---ga--ca-ta-gca--aa-c---a-t-taa--a--cctc-at-t
g-t----ac-c--t-at-cagctg-tcatt-at-gc-t-tg-t-c-ttg-t-tt-ac-tg
t-tg-gt-tac---aa-gct-t-accagt-ac--t-a-ca-a-tcagt-ca-c-t-ct--
ag-ta-ac-c-tg---t--t-g-ga-aa-c-----a-ctc-c---ta-a--atca--t--
a-tt-----tggtattt-tttttttttt--------------------tttttttt-t--
gcaaa----c-ttt-g-a-aa--ag---ttttgct-tcat-tt-cag-ga----------
------------------------------------------------------------
-----------------------------------------
>Harbinger-N32_DR|349082
------------------------------------------------------------
-------------------------taacaacttgatggaaacacatattcg-ctattca
c-tct--gtg-t-taat--gca---catt-t-tgaa--gtatcac---------------
-aat-----g------ata--------------------at-ttca------gata----
---aa-at----tcc---------------------------------------------
---------------c-t--aa----atttga-aaaaat-gcagg----ttt-t-gaact
------------tgtgtgga-aag---------tgtta-at--at--g-a-at---aat-
g-a--g-a--g--at-a--gc-atc-a-c----a-t-ttg--c-a-g-aata-aa-----
-----c-t---c-t---ga--cg-ta-gta--aa-c---a--------------------
--------a-t--c-ag-ctgttt-ctgct-ga-tg-g-tg-t-c-ttg-t-tt-ac-tg
t-tg-gt-tac---ta-ggt-t-accaat-ac--t-a-ca-g-tcagt-tg-c-t-ct--
aa----------------------------------------------------------
------------------------------------------------------------
------------------------------------------------------------
------------------------------------------------------------
-----------------------------------------
>Harbinger-N32_DR|349083
------------------------------------------------------------
-----------------------------------------agctgggttt-cca--tcg
c-ctt--gtg-t-taat-g-tgctccatt-t-taaa--gtatcgc--a-t--g-ag---a
-aat-----g-a-gtgat---gga-aatgc--c-aa---at-tttg------aat-----
---aa-tt---atac-ttt-----------------------------------------
----------aa---t-t--tg----aga--a-ttttta-ggtgg----ttt-t-g----
---------------gactt-aa-------------aa-at--gt--g-a-at---aat-
a-t--g-a--g--at-g--ga-aac-a-t----a-t-ttg--c-t-g-aata-aa-----
-----c-t---c-t---ga--cg-ta-ttg--ag-c---a-t-tac--a--ccca-tg-t
g-a-------------------ct-ccatt-at-gc-t-tg-c-t-ttg-t-tt-ac-tg
t-tg-gt-tac---ta-ggt-t-accaat-at--t-a-cc-g-tcagc-tg-c-t-ct--
ta-aa-ac----------------------------------------------------
------------------------------------------------------------
------------------------------------------------------------
------------------------------------------------------------
-----------------------------------------
>Harbinger-N32_DR|349084
------------------------------------------------------------
------------------------------------------------------------
------------------------------------------------------------
------------------------------------------------------------
------------------------------------------------------------
------------------------------------------------------------
------------------------------------------------------------
------------------------------------------------------------
------------------------------------------------------------
------------------ctgttt-taact-at-gc-t-tg-c-c-ttg-t-tt-ac-tg
t-ca-at-tgc---ca-agt-t-accaat-ac--t-a-ca-g-tcagc-ca-c-t-tt--
aac-a-ac-t-tg---a--t-g-ga-aa-a-----g-cat-ttatta-a--ttca--c--
a-tt-----agaga-------ttt-----------------------------ctt-t--
gc----------tt-t-a-aa--ag---atttgct-t--t-gt-tag-ga-tggaaa---
------------------------------------------------------------
-----------------------------------------
>Harbinger-N32_DR|349085
------------------------------------------------------------
------------------------------------------------------------
------------------------------------------------------------
------------------------------------------------------------
----------------------------------------------------aaaaagg-
---------ttt---t-t--at----gat--c-agttga-ggggg----gct-a-gact-
----t----------gcaaa-aaa--------gggtta-at--gt--g-a-aa---agc-
g-t--g-t--g--at-g--ga-aat-g-c----a-t-ttg--c-c-g-aata-aacaata
-------g---c-c---tc--tg-------------------------------------
-------------a-tg-taggga-acatt-at-ac-t-at-t-c-ttg-t-tt-ac-tg
t-tg-gt-tgc---ta-ggt-g-accaat-ac--t-a-ca-g-tcagc-ca-c-t-ct--
aa-aa-ac-t-tg---a--t-g---------------cac-c---ta-a--ttcg--c--
a-at-----tggga--------tttttt-------------c--------ctgtgt-t--
gtgaa----c-ttt-a-a-aa--ag---attgact-tcac-gg-t-g-ga-tggaaa-cc
tggct-------------------------------------------------------
-----------------------------------------
>Harbinger-N32_DR|349086
------------------------------------------------------------
------------------------------------------------------------
------------------------------------------------------------
------------------------------------------------------------
------------------------------------------------------------
------------------------------------------------------------
-----------------------------------------------a-a-at---aat-
a-g--g-a--c--at-g--ga-aaa-a-c----a-t-ttc--t-t---aata-aa-----
-----c-g---c-t----------t----a--ag-t---atattaa--acaccca-cg-t
a--------------g------ca-ccatt-at-cc-t-tg-c-t-ttg-t-tt-ac-tg
t-tg-gt-tgc---ta-ggt-t-accaat-ac--t-a-ta-a-ctagc-ca-c-t-ct--
aa-ca-ac-t-tg---a--ccg-aa-aa-t-----a-caa-c---cc-atatttg--c--
a-tt-----tgagat---------------------------------------------
------------------------------------------------------------
------------------------------------------------------------
-----------------------------------------
>Harbinger-N32_DR|349087
------------------------------------------------------------
------------------------------------------------------------
------------------------------------------------------------
------------------------------------------------------------
------------------------------------------------------------
------------------------------------------------------------
------------------------------------------------------------
------------------------------------------------------------
-------------t---ga--tg-ta-gca--aa-a---a-t-ta---------------
------cac-c--c-at-gtgact-ccatt-at-gc-t-tg-c-c-ttg-t-tt-ac-tg
t-tg-gt-tgc---ta-ggt-t-accaat-ac--a-a-ca-a-tcagc-ct-c-t-ct--
aa-aa-ac-t-tc---a--c-a-ga-a---------------------------------
------------------------------------------------------------
---------------------------------------------ga-ga-tggaaa-ca
catttgc-----------------------------------------------------
---------------------------------tgaataat
>Harbinger-N32_DR|349088
------------------------------------------------------------
-----------------------------------------agctgggttt-cta--tca
g-cct--ctg-t-taat-g-tg---tatt-t-tgaa--gtactgc--a-t--g-ag---a
-aac-----a------------------------------------------agt-----
---aa-aa---aaac-gccaa------------------------atttcttttagaa--
-----------------------------------------atga----ctt-t-acgc-
----tttgt--------gta-aaa--------ttgt-----------g-g-at---aat-
g-a--c-a--g--ac-g--ga-aac-a-c----a-t-ttg--c-t-g-aata-aa-----
-----c-t---c-t---ga--cg-ta-gca--aa-t---a-t-tac--t-----------
-----------------------------------------------tg-t-ct-ac-tg
t-cc-gt-tgc---ta-ggt-a-accaat-ac--t-a-ca-g-tcagc-cg-c-t-ct--
aac-a-ac-t--------------------------------------------------
------------gg-------at-------------------------------------
------------------------------------------------------------
------------------------------------------------------------
-----------------------------------------
>Harbinger-N32_DR|432433
------------------------------------------------------------
------------------------------------------------------------
---ct--atg-t-taac-g-tg---tatt-t-taaa-agt-------a----a-ag---a
-------------------------aatgc--c-aa---ac-tttt------tat-----
---aa-aa---atct-cttaattggc----------------------------------
------aacatt---t-t--ac----gca--c-tcttga-ggtgg----ttt-t-agaat
------------tgtctgaa-aaa--------ggctta-at--gtg---a-at---aact
c---------g--a-----------------------atg----t---aa----------
-----------tgg---ga--cg-ta-ttg--aa-t---a-t-tac--a--ctaa-tg-t
g---------------------c--ctatt-at-gc-t-tg-c-c-ttg-t-tt-ac-tg
t-tg-gt-tgc---ta-ggt-t-accaat-ac--t-a-ct-g-ttagc-tt-c-t-ct--
aa-ca-ac-t-tg---a-------------------------------------------
------------------------------------------------------------
------------------------------------------------------------
------------------------------------------------------------
-----------------------------------------
>Harbinger-N32_DR|432434
------------------------------------------------------------
------------------------------------------------------------
------------------------------------------------------------
------------------------------------------------------------
------------------------------------------------------------
------------------------------------------------------------
------------------------------------------------------------
------------------------------------------------------------
------------------------------------------------------------
----------------------------------------g-t-t-ttg-t-tt-gc-tg
t-tg-gt-tgc---ta-ggt-a-accaat-ac--t-a-ca-g-tcggc-ag-c-t-ct--
ag-ca-ac-t-tg---------------------------------a----tttt-gt--
a-ct--------------tgcatttg---------------------agcttttttct--
gtaac----c-ttt-g-a-ag--ag---gtttgct-tcac-tt-aga-a-----------
------------------------------------------------------------
-----------------------------------------
>Harbinger-N32_DR|432435
------------------------------------------------------------
------------------------------------------------------------
------------------------------------------------------------
------------------------------------------------------------
------------------------------------------------------------
------------------------------------------------------------
------------------------------------------------------------
----------------g--ga-aac-a-c----a-t-ctg--c-a-g-aatc-aa-----
-----c-t---c-t---ta--tg-ta-gaa--aa-a---t-t-tac--a--ccct-tg-t
a-at--caa-t--c-ag-caaact-ccatt-at-gc-t-tc-c-c-ttg-t-tt-ac-tg
t-tg-gc-tac---ta-ggt-t-accaat-cc--t-a-ca-g-tcagc-aa-c-t-ct--
aa----------------------------------------------------------
------------------------------------------------------------
------------------------------------------------------------
------------------------------------------------------------
-----------------------------------------
>Harbinger-N32_DR|432436
------------------------------------------------------------
------------------------------------------------------------
------------------------------------------------------------
------------------------------------------------------------
------------------------------------------------------------
------------------------------------------------------------
------------------------------------------------------------
------------------------------------------------------------
-------------t---ga--cg-tt-acg--aa-c---g-t-tac--a--ccaa-cg-t
g--------------------gca-tcctt-at-gc-t-tg-tcc-ttg-t-tt-ac-tt
t-tg-gt-tgc---ta-ggt-a-accaat-ac--t-a-ca-g-tcatc-tg-c-t-tt--
ta-ta-at-c-tg---a--t-g-ga-aa-t-----a-cat-c---ta-a--tttg--a--
a-ttgtgctagcggctcattttattttt--------------------cttttttt-t--
gcaaa----c-ttt-g-t-aa--ag---atgtgct-tcat-gt-----------------
------------------------------------------------------------
-----------------------------------------
>Harbinger-N32_DR|432437
------------------------------------------------------------
------------------------------------------------------------
------------------------------------------------------------
------------------------------------------------------------
------------------------------------------------------------
------------------------------------------------------------
------------------------------------------------------------
-------------------------------------ttg--a-c-a-aaca-aact---
-----------c-t---ga--tg-ta-gat--aa-c---g-t-tac--a--ccca-tg-t
g--------------------gct-ccatt-at-g---------c-ttg-t-tt-ac-tg
t-tg-gt-tgc---ta-ggt-t-accaat-ac--t-a-ca-g-tcagc-tg-c-t-ct--
ta-ca-ac-t-tg---a--t-g-aa-aa-t-----g-caa-c---ta-a--tttg--a--
a-tt-----agcaattt-tttaatttat--------------------ttattttt-t--
gcaaa----c-ttt-a-g-ga--ag---atttgct-tcat-gt-ta--------------
------------------------------------------------------------
-----------------------------------------
>Harbinger-N32_DR|432438
------------------------------------------------------------
------------------------------------------------------------
---------------------------tt-t-ta---agtatcac--g-t--g-ag---a
-aa-----cg-a-gtgat---gga-agctc--c-aa---tt-tatt------tat-----
-------------tt-atttttttata-----------------------aaacaacata
aaaa-caattcacg-t-t--ct----tt--------taa-agtga----ttt-t-ggac-
---ttcttt--ttgtacgaa-aaaaac--aaagtgttc-at--tt--c-g-at---aat-
g-g--a-a--g--at-g--ga-a--------------atg--c-t-g-taaa-ag-----
-----c-tctg----------tg-tg-gcg--aa-c---a-t-tgc--a--ccaa-tc-a
g-ct--tg------------------------c-ct-t----------------------
-----ct-tac------ggt-t-accaat-ac--t-a-ca-g-tcagc-tc-c-t-tt--
aa-ca-ac-t-tg---a--t-g-ga-at-------g-cac-a---ta-a--tttg--c--
a-tt-----agg--------aattttttt--------------t------tttttttt--
gctag----c-t---g-a-aa--ag---att-----------------------------
------------------------------------------------------------
-----------------------------------------
>Harbinger-N32_DR|432439
------------------------------------------------------------
------------------------------------------------------------
--------tg---ta---g-------------caaa---cattac--a-ccc-------a
--------------------------------c-g-------------------------
------------------------------------------------------------
---------------t---------------c-acttca-----------tt-t------
----------------------------------------t---------------aatt
-----g-a-ta-tat-ac-g-taattg-c------t-tta-ac-----aata--------
-----c-t-----t-------t--t--gc------c---actcta---a----caa---t
gcacc-taatt--c-a------c----att--t-ac---ta---t-ttt-t-tt----t-
t-tg-gtgt-c---ca---t-c-acc--t-gt-gt---ta-a-tgagcata---t--t--
ga--a-at-t-cg--ca--t-g-ga-aa-t-----g--ac-c---tgga-----------
aatg--------------------------------------------------------
acgaa------ttt-g-a-aa--aa---gtc--ct-t-------ca---at-----a-tt
------------------------------------------------------------
-----------------------------------------
>Harbinger-N32_DR|432440
------------------------------------------------------------
------------------------------------------------------------
-------------------------------------------gc--a-t--g-aa---a
-aat-----t-a-gtgatgg--ga-aaaaa--t-at---at-at----------------
---------------------------------atattttataa-tcacacaaaaaaac-
---------agt---t-t--atttggact--t-gctcgag--------------------
------------gtgtaaaa-aaa--------gagtaa-ac--tt--a-a-at---cat-
g-g--g-a--g--at-g--aa-aac-g-c----------------------a-aatttg-
-----------t-c---ga--tg-ta-gc-------------------------------
-------------------------tcatt-aa-gc-t-tg-c-c-ttg-t-tt-ac-tg
t-tg-gt-tgc---ta-ggt-t-accaat-ac--t-a-ca-g-tcagc-tg-c-t-ct--
aa-ca-ac-t-cg---a--c-a-ga-aa-c-----a-cac-c---ta-a--atct--c--
a-cc-----t---aa-------ttgttt----------------------tttttt-t--
gcgac----a-ttt-g-a-aa--ag---atttgct-tcat-gt-tag-ga-tggaaa-cc
ca----------------------------------------------------------
-----------------------------------------
>Harbinger-N32_DR|432441
------------------------------------------------------------
--------------------------------------------taggttt-cca-----
-----------t-cagc--------catt-t-taaa--gtatcgc--a-t--g-ag---a
-aac-----g-a-gggat---gga-aacac--c-ac---at-ttta------aat-----
---aa-aa---gtct-ctaaat--------------------------------------
--------------------------gcg--c-aaataa-gttgg----ttt-t-agac-
----t-------taagcgaa-taa--------ggttta-at--gt--g-a-at---aatt
--a--g-a--a--at-g--ga-aat-g-c----a-t-ttg--c-c-a-aata-aa-----
---------------------tg-ta-cca--aa-c---a-t-tca-----ccca-tg-t
g-at--caa-t--t-ag-ctgtct-ctatt-ag-gc----------ttg-t-tt-ac-tg
c-tg-gg-ttc---tt-gac-t-aacaaa-ac--a-t-ta-a-t----------------
---ca-ac------caa--t------agcct-----tcat-----tatgttttta-gc--
g-ttac---taggt-------------------------------------------t--
accaa----t-act-a-c-agtcag--catt--ct--tag-tt-tga-------------
------------------------------------------------------------
-----------------------------------------
>Harbinger-N32_DR|432442
------------------------------------------------------------
-----------------------------------------------------ca-----
-----------t-taat-------------------------------------------
------------------------------------------------------------
------------------------------------------------------------
------------------------------------------------------------
------------------------------------------------------------
------------------------------------------------------------
---------------------------------------------------ccca-cg-t
g-ac--caa-t--c-ag-ctgtct-ccatt-at-gt----------ttg-t-tc-ac-tg
c-tg-gt-tac---ta-ggt-t-accaat-ac--t-a-ca-g-tcagc-ca-c-t-ct--
aatca-ac------caa--t------agcct-----tcat-----tatgatttta-gc--
g-ttac---taggt-------------------------------------------t--
accaa----t-cct-a-c-agtcag--cact--ct--tag-tt-tga-------------
------------------------------------------------------------
-----------------------------------------
>Harbinger-N32_DR|432443
------------------------------------------------------------
----------------------------------------------ggttt-cca--tca
g-cct--gtg-t-ttat-g-cg---tatt-t-ttaa--atgtcat--a-t--g-ag---a
-aac-----g-a-ctgatg---ga-aatga--c-ac---at-ttag------aaaa--a-
----a-ca---aaac-aaaaa---------------------------------acaa--
--------gttt---a-t--ac----gtt--c-acttaa-ggtgg----ttt-t-gga--
----------ggtgtgaaaa--aag--------ggtta-at--gt--g-a-at---aat-
g-t--a-g--g--aa-g--aa-aac-a-c--------ata--c-c-g-aata-aa-----
-----c-t----------------------------------------------------
-----------------------------------c-t-tg-c-c-ttg-t-tt-ac-ta
t-tg-gt-tac---ta-agt-t-accaat-cc--t-a-ca-g-tcaac-ct-c-t-ct--
aa-ta-ac-t-tg---t--t-a-ga-aa-c-----g-cac-c---ta-a--ttca-----
------------------------------------------------------------
------------------------------------------------------------
------------------------------------------------------------
-----------------------------------------
>Harbinger-N32_DR|432444
------------------------------------------------------------
------------------------------------------------------------
------------------------------------------------------------
------------------------------------------------------------
------------------------------------------------------------
---------cca---t-t--at----gct--t-gcctta---------------------
------------------------------------------------------------
------------------------------------------------------------
------------------------------------------------------------
------------------------------------------------------------
t-tg-gt-tac---ta-ggt-t-accaat-ac--t-g-ca-c-tcagc-ct-c-t-ct--
aa-ta-ac-t---------t-a-aa-tg-c------tcaa-a---at-g--tt-------
-----------gtat---------------------------tttttc-tccctattt--
gcaaa----c-ttt-g-a-aa--ag---attcatg-ctaagataca---a-atcaag-ct
------------------------------------------------------------
-----------------------------------------
>Harbinger-N32_DR|432445
------------------------------------------------------------
------------------------------------------------------a--tca
c-cct--gtg-t-taat-g-cg---catt-t-caaa------------------------
----------------gt---ata-ggtg--at-gg---at-tgga------aaa-----
---at-gc---acc---------------------------------------aaaaa--
-------agttt---a-t--at----gct--c-acttaa-ggaag----att-a-ggat-
---tt--------gtttaaa-aaaggctt-a---------t--ac--g-a-tt---tat-
g-g--g-a--g--at-g--ga-aac-g-t----a-t-ttc--c-t-g-aata-ac-----
-----c-t---c-t---ga--cg-ta-gca--ca-c---a-t-tac--a--ccca-cg-t
g-ac--caa-t--c-at-ctgttt-ccatt-tg-gc-t-cg-c-c-ttg-c-tt-ac-tg
t-tg-gt-taa---ta-ggt-t-accaat-ac--t-a-ca-g-tcagc-ca-c-t-ct--
aa-ta-at-a-ag---a--t-t-ga-aa-----------------ttca--cctaa----
t-tt-------------gcatgtatgat-----------------ttttgcgaaat-t--
---------t-tac-g-a-aa--ag---tatctct-ttgc-gt-tac-ga-tggaaa-cc
------------------------------------------------------------
-----------------------------------------
>Harbinger-N32_DR|432446
------------------------------------------------------------
--------------------------------------------tgggttt-cca--aca
t-cct--gc--t-ttaa-t-gc---acat-t-tgga--gtatagc--a-t--g-ta---a
-aat-----a-a-atgat---gga-aatga--c-aa---tt-ttt---------------
---ga-at---aatt-cttaattag-------------------------caaaaaagat
---------ttt-----a--ac----gct--t-gtcggt-gctgg----tta-c-tgac-
---attttg---gtg-tgaa-aaa--------gggttg-gt--ga--cca-at---aat-
g-a--g-a--g--at-t--gg-aat-g-c----a-t-ttg--c-t-g-aatt-tg-----
-----a-----------gg--ta-ta-gcg--aa-c---a-t-tac--a--ccca-cg-t
g-ac--c-----------------------------------a-c-ttg-c-tt-aa-tg
t-tg--------------gt-t-accaaa-ac--c-a-ga-g-accac-ca-c-t-ct--
ca-ca-gc-t-tg---a--t-g-ga-aa-t-----g-cac-c---ta-a--atta--t--
t-tt-----tg--------aga-------------------------tttgtttgt-g--
gtgaa----c-ttt-t-a-aa--ac---atttgct-taac-gt-tgg-ga-tggaaa-tc
tggct-------------------------------------------------------
-----------------------------------------
>Harbinger-N32_DR|432447
------------------------------------------------------------
-----------------------------------------agctgggttt-cca--tca
c-tct--gtg-g-taat-g-ca---catt-t-taat--gtattat--a-t--g-ag---a
-aat-----g-a-gtgat---gga-aatac--t-aa---at-t-ag------aat-----
---aa-aa---attc-cttaattgca-------------aaaaa----------------
--------------------aa----a------aaaaaa-aaaac----ttt-t-tacgt
------------ttatttga-ag--------gggttta-at--gg--g-a-gt---aat-
t-g--g-a--g--at-a--aa-aac-a-c----t-t-ttg--c-t-a-aata-aa-----
-----c-t---c-t---aa-----------------------------------------
------------------------------------------------------------
------------------------------------------------------------
------------------------------------------------------------
------------------------------------------------------------
------------------------------------------------------------
------------------------------------------------------------
-----------------------------------------
>Harbinger-N32_DR|432448
---------------------------------------------------ttttgtgaa
cattgcaaagattttcatattgttaatatggaaac------cagctggttt-caa--tca
c-ctt--gtg-t-tatt-g-tg---cttt-t-taaa--gtattgc--a-t--g-ag---a
-aac-----a-a-gtaatc---ga-aatgc--c-aa---at-ttta------aata----
----a-aa---tgtc-cttaattgac------------------------aaaaacaa-a
---------------t-t--at----gct--c-acttca-ggggt----ttt-t-gag--
---ttg-------ggaaaag-gtgg--------ttttg-gt--ttttg-a-at---aaa-
g-g--g-a--g--at-g--ga-aac-t-g----a-t-ttg--c-c-a-aata-aa-----
-----c-t---c-t---ta--ca-ta-gca--aa-c---a-c-tac--a--cc-------
------------------------------------------------------------
--------------------------aat-gt--g-a-tc-aatcaac-tg-t-c-----
------------------------------------------------------------
------------------------------------------------------------
------------------------------------------------------------
------------------------------------------------------------
-----------------------------------------
>Harbinger-N32_DR|432449
------------------------------------------------------------
-----------------------------------------agctggtttt-cta--ttg
c-cct--gtg-t-tcag-g-tg---catt-t-tgaa--gcttcac--a-t--a-ag---a
-acc-----a-a-gtgatg---ga-aa---------------------------------
------------------------------------------------------------
------------------------------------------tgg----act-t-gaa--
----------------------aag--------ggtta-at--gc--g-a-gt---aat-
g-g--g-a--g--at-t--ga-aat-g-c----a-t-ttg--c-t-a-ttta-ca-----
-----c-t---c-t---ga--cg-------------------------------------
----------------------ta-gcaaa-ca-tt-t-tg-c-t-tta-t-tt-ac-tg
t-tg-gt-tac---ta-g------------------------------------------
------------------------------------------------------------
------------------------------------------------------------
------------------------------------------------------------
------------------------------------------------------------
-----------------------------------------
>Harbinger-N32_DR|432450
------------------------------------------------------------
--------------------------------------------taggatt-cca--tca
c-cct--att-t-taat-g-ca---catt-t-gtag--tgatgag--a-t--g-ag---a
-tgg-----a-a-gtgaa---gga-aatgc--g-aa---at-ttag------aac-----
---aa-aa---atcc-cttaattcac------------------------aaaaga----
--------aa---------------------------ga-ggaggtacttt---------
--------------tgcaaa-aa--------agcatca-at--gt--a-a-at---aat-
t-a--g-a--g--at-a--g--aat-g-c----a-t-ttg--g-c-a-aata-aa-----
-----c-t---c-t---aa--ct-ca-gtg--aa-c---a-t-cac--a--tgta-aa-t
a-at--gag-c--a-aa----tct-ccatt-at-at------------------------
-------------------------aata-at--g-g-aa-a-taagc-tg---------
-----------------------------t-----c-tcc-a---tt-a--tt----tgc
a-cc-----t-------------------------------tgtttattaccaattct--
gc-agtcaga-cg----------------------------aa-caa-------------
------------------------------------------------------------
-----------------------------------------
>Harbinger-N32_DR|432451
------------------------------------------------------------
------------------------------------------------------------
------------------------------t-tgaa-----------a------ag----
---------------------------------------at-t-----------------
------------------------------------------------------------
-------------------------------c-acttaa----------ctt--------
-------------------------------------------------a----------
g---------g--at-g--ga-aaccg-c----a-t-ttg--c-t-a-aat--aa-----
-----c-t---t-t---ga--cg--a-gca--aa-c---a-t-cac--a--tttaa---t
g-ac--taact--c-a----gtct-ccaat-at-gc-t-tg-t-c-ttg-t-tt-ac-t-
t-tg-at-tgc---ta-ggt-t-accaat-ac----a----a-----c-ca-c-t-ct--
a-----ac-t-ta---a--t-a-ga----t-----g-cac-c---ta-------------
a-----------------------------------------------------------
-----------ttt------a----------------cat----tag-g-----------
------------------------------------------------------------
-----------------------------------------
>Harbinger-N32_DR|432452
------------------------------------------------------------
-----------------------------------------agatgagttt-att--tta
c-cct--gtg-t-taac-g-ta---catt-t-tgaa--ctattgc--a-g--a-at---a
-tgca------a-gtgat---gga-aatgg---caa---at-------------------
---aa-aa----tct-cttaattcacag--------------------------------
----aaatgttt--tt-tacg------gt--c-acatga-gttgt----tat-t-cgact
tgt------------gtgaa-aaa--------taattc-a---gt--g-a-at---att-
a-t--g-t--g--at-g--ca-g-------------------------------------
-----------a-g---aa--ca-t-tgc---ag-cc--a-t-tat--g--c--------
------------------ctgtct-ccatt-at-gc-t-ta-a-c-atg-t-tt-gt-tg
t-tg-gc-tat---tg-ggt-t--------------------------------------
------------------------------------------------------------
-------------------------------------------attttttatttttttg-
-caaa----t-gtt-a-a-ac--aa---gact-ct-tcat-gc-tag-ga-taaaac-tc
cagtt-------------------------------------------------------
-----------------------------------------
>Harbinger-N32_DR|432453
-------------tcatatgttacagcactacagtc------------------------
-----------------------------------------agctgaatgt-aca--tca
c-tct--gtg-t-taat-g-tg---catt-t-tgaa--gtatggc--a-t--g-aa---a
-aac-----c-a-gtgat---gga-ttggc--a-aa---at-ttta------aat-----
---aa-aa---gtat-ttaagtgtgc--------------------------aaaaaagg
tttt----------------ac----act--t-gcttgc-tgtgg----ttt-t-ggtct
tg---------------------------------------------t-a-gt---gaa-
c-a--tta--c--cc-a--tg-tgt-a-t----g-a-cac--c-c-a-t-----------
------------------------------------------------------------
-------------t-ag-ctgtct-ccatt-at-gc-t-ag-c-c-ttg-t-tt-ac-tg
t-tg-gt-tac---ta--------------------------------------------
------------------------------------------------------------
------------------------------------------------------------
------------------------------------------------------------
------------------------------------------------------------
-----------------------------------------
>Harbinger-N32_DR|432454
------------------------------------------------------------
------------------------------------------------------------
------------------------------------------------------------
------------------------------------------------------------
------------------------------------------------------------
------------------------------------------------------------
------------------------------------------------------------
------------------------------------------------------------
------------------------------------------------------------
-----------------------t-ctgtt-tt-gc-t-tg-c-c-tgg-t-tt-ac-tg
t-tg-gc-taa---aa-ggt-t-accaat-at--t-a-ca-g-tcagc-ca-c-c-ta--
aa-aa-ac-t-cg---a--t-g-ga-aa-----------------tgca--gctat----
t-tc-------------ccattttttaa-----------------atgtaatttgt-t--
---------t-tga-g-a-aa--ag---acttgct-ttac-gt-tag-ga----------
------------------------------------------------------------
-----------------------------------------
>Harbinger-N32_DR|432455
------------------------------------------------------------
-----------------------------------------agctgggttt-cca--tca
t-cct--gtg-t-taat-g-ca---catt-t-taaa--gcatcaa--a-t--g-ag---a
-aac-----a-g-gtgaca---ga-aatag--c-aa---at-ttg---------------
-aaat-ga---aacc-cctaatttgc------------------------aaaatgaa--
---------aaa---t-t--gg----act--t-gcttga-ggtgg----tta-t-aga--
---cttg-------taaccc-taac--------cttaa-at--gt--a-a-tg---caa-
atg--g-a--g--ag-g--ga-aac-t-c----a-t-ttg--c-c-a-aata-aa-----
-----a-t---g-c---aa--ca-tatgca--aa-c---a-t------------------
-------------------tggac-ccat-------------------------------
-----gt-gac-------------------------------------------------
------------------------------------------------------------
------------------------------------------------------------
------------------------------------------------------------
------------------------------------------------------------
-----------------------------------------
>Harbinger-N32_DR|432456
------------------------------------------------------------
-----------------------------------------agctgggttt-tca--tct
t-tat--gtg-c-tact-g-ca---catt-t-tgaa--gtattgc--t-t--g-ag---a
-aac-----c-a-gtaat---aga-attgc--a-aa---at-ttag------aa------
------------------------------------------------------acaatg
tttt-------t---t-t--ac----tct--c-acttta-ggtga----ttt-t-tgact
tg------------cttcaa-t------------------------------t---aat-
g-c--g-a--a--ac-a--ga-aac-a-c----a-t-t----------------------
-----t-t---c-t---ga-----------------------------------------
------------------------------------------------------------
---------------------a-ataaa--------------------------------
------------------------------------------------------------
------------------------------------------------------------
------------------------------------------------------------
------------------------------------------------------------
-----------------------------------------
>Harbinger-N32_DR|432457
------------------------------------------------------------
------------------------------------------------------------
------------------------------------------------------------
------------------------------------------------------------
------------------------------------------------------------
-------------------------------------ga-ggtgt----ttt-t-gaac-
----t-------tgtgtgaa-aat--------gggtta-ac--gt--g-a-at---att-
g-t--g-a--a--at-t--ga-aac-a-c----a-t-ttg--c-t-g-aata-aa-----
-----c-t---c-t---ga--tg-ta-gcg--aa-c---a-t-tac--a--ccta-tg-t
g-gt--taa-t--c-ag-ttgtct-gcatt-at-gc-t-tg-c-c-ttg-t-tt-ac-cg
t-tg-gt-tac---ta-agt-t-accaat-ac--t-a-ta-g-taata-ca-c-t-ct--
aa-ca-gc-t-gg---a--t-g-aa-aa-t-----g-cac-c---ta-a--ttct--c--
a-tt-----tggga----------------------------------ttttttat-t--
gcaaa----c-ttt-a-a-aa--ag---atttgct-tcag-gt-tat-ga-tgtaaa-tc
ca----------------------------------------------------------
-----------------------------------------
>Harbinger-N32_DR|432458
------------------------------------------------------------
-------------------------------------------ctgggtta-ctg--tcc
c-cct--ttg-t-taat--cca---catt-t-tgaag--tatcgc--a-t--g-ag----
-aa----aaa-a-gtaatg--aaa-atttcctc-t---ttt-ttca--------------
---aa-aa---acac-attaatttcc------------------------aaaaaaaaa-
--------------------------aaa--a-aaaaac-ggtga----ttt-t-agact
g--------------gtaca-aaat-------agatta-at--gcg---a-at---aat-
c-g--g-t--g--at-g--g----------------------------------------
--------------------------------aa-c---a-t-tac--a--cgca-gg-t
g-ac--taa-t--c-attctgtct-ccatt-at-gc-t-tg-c-c-ttg-t-tt-at-tg
t-tg-gt-ttt---tg-gtt-t-at-agt-ag--t-a-ta-g-tcagc-ca-c-t-ct--
ac-ca-ac-t-tg---a--t-g-ga-aa-c-----a-ctc-c---ta-a--ttca--c--
a-tt-----tgggat--tttgatct--------------------------ttttt----
gcaag----a-ttt-g-a-a------------gct-tcag-gt-tag-aa----------
------------------------------------------------------------
-----------------------------------------
>Harbinger-N32_DR|432459
------------------------------------------------------------
------------------------------------------------------------
------------------------------------------------------------
------------------------------------------------------------
------------------------------------------------------------
------------------------------------------------------------
------------------------------------------------------------
------------------------------------------------------------
------------------------------------------------------------
------------------------------------------------g-t-tt-ac-ta
t-tg-gt-tac---ta-ggt-t-accaat-ac--t-a-ta-g-tcagc-cg-c-t-ca--
aa-ca-ac-t-tg---a--t-g-ta-ga-t-----g-cac-c---tc-a--ttca--c--
a-tt-----tgggat------atctgttattttt---------------------t----
gcaaa----c-ttt-g-a-ag--ac---aatccct-tcat-gt-tag-ag-atggaa-gc
cagcc----------------------------------------------------agc
t----------------------------------------
>Harbinger-N32_DR|432460
------------------------------------------------------------
-----------------------------------------agctgggcta-cta--tag
g-cct--gtg-t-taat-g-tg---tatt-t-tgaa--gtagtgc--a-t--t-ag---a
-cac--------agtgat---gga-aaggg--c-aa---at-tttg------aat-----
---aa-aa---a------------------------------------------------
------------------------------------------------------------
------------------------------------------------------------
------------------------------------------------------------
------------------------------------------------------------
------------------------------------------------------------
------------------------------------------------------------
------------------------------------------------------------
--------------------------------------------tcccttatt-------
------------------------------------------------------------
------------------------------------------------------------
-----------------------------------------
>Harbinger-N32_DR|432461
------------------------------------------------------------
------------------------------------------------------------
------------------------------------------------------------
------------------------------------------------------------
------------------------------------------------------------
------------------------------------------------------------
------------------------------------------------------------
--------------------------------------------------ta-aa-----
-----c-c---c-t---ga--aa-ta-gtt--ac-c---a-t-tac--a--ccct-ca-t
g-ac--t--------------------gtt-at-gc-t-tg-t-g-ttg-t-tt-gt-ta
t-tg-at-tac---ta-ggt-t-accaat-ac--t-a-ca-g-ctaa-------------
------------------------------------------------------------
------------------------------------------------------------
-----------------------------ttgctc-tagtgagttg---g-tggaaa---
----------------------------------tttaaagcatcatagtaaagattgat
aaaaacaccaaattttaaatagaaa----------------
>Harbinger-N32_DR|432462
------------------------------------------------------------
------------------------------------------------------------
------------------------------------------------------------
------------------------------------------------------------
------------------------------------------------------------
-------------------------------------------------------tgact
------------------------------------------------------------
------------------------------------------------------------
------------------------------------------------------------
-------aa------t-------c-tgtct-ac-atca-tg-c-c-ttg-t-tt-ga-tg
c-tg-gt-tac---tt-agt-t-accaat-a---t-a-ca-g-tcagc-tg-c-t-ct--
aa-ca-ac-t-tg---a--t-g-gg-aa-t-----g-cac-c---ta-a--ttca--c--
a------------------------------------------attctttttctttgt--
tttta----t-tgc-a-a-ca--gt---attttct-tcat-gt-cag-aa-cagaag-cc
cagtt-------------------------------------------------------
-----------------------------------------
>Harbinger-N32_DR|432463
------------------------------------------------------------
-----------------------------------------agctgagttt-caa--tca
c-cct--gt--t-taat-g-ca---catt-t-tgaa--gtatcgt--a-t--g-ag---a
-aa----------------------aacac--t-gg---ac-tttt------gtg-----
---aa-aa----------------------------------------------------
-----------------------------------------atggt--------------
-----------------------------------------------a-a-ac---acc-
a-a--t-g--a--tg-a--aa-a-t-g-c----a-t-ttg--c-t-g-aata-aa-----
-----cta---t-g---aa------a-gtg--aa-c---a-t-tac--a--ccaa-ca-t
g-ac--taa-t--c-ag-cc-tct-ccatt-at-gt-t-tg-t-c-ttg-t-tt-at-tg
t-tg-gt-tac---ca-cct-t-aacaac-tt--c-a-tg-g-at---------------
at-gc-at-c-tt---a--t-t-ta-ca-t------------------------------
--tt-----g-------------------------------ggatttttacctttttt--
-----tttac-ttt-g-a-aa--aga---ttaatt-tcatgct-tca-ca-tggcta-cc
cagc--------------------------------------------------------
-----------------------------------------
>Harbinger-N32_DR|432464
------------------------------------------------------------
-----------------------------------------------gttt-cca-----
----t------t---at-a------c-ttgtct----------------t---cag----
-------------gta-ttt---a--------c-a-------------------------
------------------------------------------------------------
---------------------------------gtt--a----gt-----ta---g----
----------------------------------------t--------t------agt-
-------a--gg--t-------gac---c----aatacc---------aat---------
-----------------g---c------c---aacc---act-ca---a-----a-----
--atc--------c-a------c--ctatt--c-tcat--------ttg------a--t-
------------------------------------------------------------
------------------------------------------------------------
------------------------------------------------------------
------------------------------------------------------------
------------------------------------------------------------
-----------------------------------------
>Harbinger-N32_DR|432465
------------------------------------------------------------
------------------------------------------------------------
------------------------------------------------------------
------------------------------------------------------------
------------------------------------------------------------
-------------------------------------ga-gatgg----t-------gct
------------tgtgcaaa-aaaaa-----tgtgtta-at--gc--t-t-aa---aat-
a-g--g-a--g--at-g--ga-aac-a-caa--a-t-ttg--t-c-g-aata-aa-----
-----c-t----------------------------------------------------
------------------------------------------------------------
------------------------ctaac-at--a-g-cg-g-tgagc-tg-c-t-ct--
aa-ca-at-t-tg---a--t-g-ga-aa-t-----g-caa-c---ta-a--ctca--c--
g-tc-------------acgttgagat---------------------------------
------------------------------------------------------------
------------------------------------------------------------
-----------------------------------------
>Harbinger-N32_DR|432466
------------------------------------------------------------
--------------------------------------gttcccatcactc-tca--tt-
c-tct--gtg-t-tgat-c-ca---catt-t-t-ga--gtatcac--a-t--g-ag---a
-aac-----c-a-gtggtg---ga-aatgc--c-aa---at-tttt------aatt----
----t-ta---agataattaatttcc------------------------aaaaaggt--
----------tt---t-t--at----gct--t--cttta-ggtgg----ttt-c-aga--
----------cttgtgtgaa-aggattgtttatgatag-at--gg--a-a-gt---aac-
t-a------------------------------a-c-ttg--g-t-g-aaca--------
------------------------------------------------------------
----------------------------------------------------tt-ac-tg
t-tg-gt-tac---ta-gat-t-tccaat-ac--t-a-ta-g-tcggc-ta-c-t-tt--
ga-ca-at-t-ga---a--t-g-ga-aa-c-----g-cac-t---tg-------------
atttgcatct------------------------------gagttttattacattttt--
-----------------------------tttttt-tcaa-ac-----------------
------------------------------------------------------------
-----------------------------------------
>Harbinger-N32_DR|432467
------------------------------------------------------------
-----------------------------------------agctgggttt-cca--tca
c-ccc--atg-t-taat-g-ca---catt-t-tgta--gtatcgc--a-t--g-ag----
---c-----g-a-gtgat---gaa-aatga-ca-aa---at-ttct------aat-----
---aa-aa---atcc-cttaatttgga----------------------------aaaaa
---------gtt---t-t--at----gct--------------ga----ata-t-aggc-
----tc-------atgtgaa-taa--------agg-------------------------
-----a-a--g--at-g--ag-act-g-c----a-t-ttg--c-c-a-aata-aa-----
-----c-t---c-t---ga--ca-ta-gca--aa-c---a-t-tac--a--ccca-tg-t
g-ac--taa-t--c-gg-ctgtct-cctgt-tt-gc--------t-ttg-t-tt-ac-tg
t-tt-at-tgc---ta-ggt-t---caat-ac--t-a-ca-g-tcaac-tg-c-t-tt--
aa----------------------------------------------------------
------------------------------------------------------------
------------------------------------------------------------
------------------------------------------------------------
-----------------------------------------
>Harbinger-N32_DR|432468
------------------------------------------------------------
------------------------------------------------------------
------------------------------------------------------------
------------------------------------------------------------
------------------------------------------------------------
------------------------------------------------------------
------------------------------------------------------------
------------------------------------------------------------
------------------------------------------------------------
------------------------------------------------------------
--------------------------------------------------------tt--
aa-ca-ac-t-cg---a--t-g-aa-aa-t-----g-ca--t--cta-a--ttag--c--
a-tt-----tgggattt----------------------attttattttaattttttt--
ataaa----a-ctttg---aa--ag---ctttgct-ttac-at-tag-ga-tggaa----
------------------------------------------------------------
-----------------------------------------
>Harbinger-N32_DR|432469
------------------------------------------------------------
-----------------------------------------agctgggttt-caa--tca
c-aatg-aca-t-taac-a-tg---aagt-----------atcac--a-t--g-ag---a
-agc-----a-a-gtgat---aga-aatgg--c-aa---at-ttca------aat-----
---aa-ga---acca-aac---------------------------------aaacaaag
ct----tttttt---t-t--ag----aat--t-gataga-agtgg----ttt-t-ggca-
----a-------taa----------------agcattt-ct--ga--a-a-at---aat-
g-g--g-a--g--at-g--ga-aac-t-c----a-t-ttg--c-a-g-aata-aa-----
-----t-t---a-t---ga--tg-ta-gca--aa-c---a-t-gac--t--ccca-ca-t
g-ac--tag-t--c-ag-cagtct-ccatt-gc-ac-t-tg-c-a-ttg-t-tt-gc-tg
t-tg-gt-tac---ta-ggt-t-accaat-tc--t-a-ca-g-tcagc-tg-c-t-ct--
aa-ta-ac----------------------------------------------------
------------------------------------------------------------
------------------------------------------------------------
------------------------------------------------------------
-----------------------------------------
>Harbinger-N32_DR|432470
------------------------------------------------------------
------------------------------------------------------------
------------------------------------------------------------
------------------------------------------------------------
------------------------------------------------------------
------------------------------------------------------------
------------------------------------------------------------
------------------------------------------------------------
---------------------------------------------------ctca-cg-t
a-ac--taa-t--c-ag-ctttct-ccatt-at-cc-t-tg-c-c-ttg-t-tt-at-tg
c-tg-gt-aac---ta--gt-t-accaat-ac--t-a-ca-g-tcagc-cg-a-t-ct--
aa-ca-ac-t-tg---a--tcg-ga-ga-c-----g-cac-t---ta-a--ttta--c--
t-tt-----t--------------------------------------------------
------------------------------------------------------------
------------------------------------------------------------
-----------------------------------------
>Harbinger-N32_DR|432471
------------------------------------------------------------
-----------------------------------------------------------a
aacat-attg-g-ccaa-a-ta---aatt-c-taat--gtattga--a-t----------
------------------------atataa--c-aa---ac--tta-----atgg-----
------------------------------------------------------------
----------------------------------ctt-----t-----------------
------------------------------------------------------------
----------------------------c----a-t-tga----t-gcagca--------
------------------------------------------------------------
---------------------ttt-tcg--------------------------------
---g-gt-t-c-tttg---t-t-a-taat-gt--t-acca---caagc-cg-c-t-ct--
aa-aa-ac-t-tg---a--t-a-ga-aa-t-----g-cacac--cta-a--tttga----
attt--------------------------------------ggattttcttttttgt--
gcga---------------------------tcct-tcac-at-tag-aa-tggagg-cc
cggct-------------------------------------------------------
-----------------------------------------
>Harbinger-N32_DR|432472
------------------------------------------------------------
------------------------------------------------------------
------------------------------------------------------------
----------------------------------a-------------------------
------------------------------------------------------------
---------------------------------gct-ga----gt-----tt---c----
----------------------------------------c--------a------a---
--------------c-------acc---c----tgtgtc---------aat---------
-----------------g---c------------ac---att-ct---g-----a-----
--aa---------------------tgatt--c-gcat--------ttg------a--ta
t-t---t-t-c--------t-t------t-----t--------ttgg--tgac-t--t--
-----------tg---a-------a-aa-------g--a--c------------------
------------------------------------------------------------
------------tt-a------------atc--ct-t----at-tag-g--tgaaaa-cc
cgg---------------------------------------------------------
-----------------------------------------
>Harbinger-N32_DR|432473
------------------------------------------------------------
------------------------------------------------------------
------------------------------------------------------------
------------------------------------------------------------
------------------------------------------------------------
------------------------------------------------------------
------------------------------------------------------------
--g--g-a--g--at-g--ga-aat-g-t----a-c-aaa--c-c-g-aatg-aa-----
-----c-t---c-t---ga--tg-ta-gca--aa-c---a-t-tac--a--ccca-ta-t
c-aa--a------------tgttt-acatt-at-gc-t-tg-c-c-gag-t-tt-ac-tg
t-tg-gt-tac---ta-gat-t-accaat-at--t-a-aa-g-tctgc-gg-t-t-ct--
aa-ca-at-t-t------------------------------------------------
-----------------------tttcttta-------------------tttttg----
gcaaa----c-ttt-g-a-aa--ag---attcact-taac-ag-taa-ga-tggaaa-cc
cagct-------------------------------------------------------
-----------------------------------------
>Harbinger-N32_DR|432474
------------------------------------------------------------
-----------------------------------------agctgggttt-cca--tca
c-cct--gtg-t-taat-g-ca---aaat-t-tgaa--gtatcat--a------------
-atc-----g-a-gtgat---gga-aatac--c-aa---at-tttg------aat-----
---ca-aa---atcc-ttta----------------attagca-------aaaaa-----
------------------------------------------------------------
------------------------------------------------------------
------------------------------------------------------------
------------------------------------------------------------
------------------------------------------------------------
------------------------------------------------------------
------------------------------------------------------------
------------------------------------------------------------
------------------------------------------------------------
------------------------------------------------------------
-----------------------------------------
>Harbinger-N32_DR|432475
------------------------------------------------------------
-------------------------------------------------tt-cca--tca
c-cct--gtt-t-taat----------------------cattgt--a-c--c-ag---a
-aat-----g-a-aagatga---a-aatgg--c-aa---at-aaat------aaa-----
---ag-aa---ag-----aaaagtca------------------------gaaaacaa--
--------------tgggtt----atacg--t-atttga-ggtag----ttt-g-agact
tgt------------atga-aaaaaagt--------tt-at--ct--g-a-ac---aat-
ggt----a--g--at-g--aa-aat-a-c----a-t-tt---------------------
------------------------------------------------------------
------------------------------------------------------------
------------------------------------------------------------
------------------------------------------------------------
------------------------------------------------------------
------------------------------------------------------------
------------------------------------------------------------
-----------------------------------------
>Harbinger-N32_DR|432476
------------------------------------------------------------
------------------------------------------------------------
------------------------------------------------------------
------------------------------------------------------------
------------------------------------------------------------
------------------------------------------------------------
---------------------------------aggta-at--gc--a-a-at---aac-
t-g--t-a--g--at-g--ga-aat-g-c----a-t--------c-a-gaca-aa-----
-----a-c---c-t---ga--ca-ta-acc--aa-c---a-t-tac--a--caaa-ct-t
a-ac--taa-t--c-ag-ctgttt-ccact-ga-tg-g-tg-t-c-ttg-t-c-------
---------ac---taggat-t-actaat-ac--c-a-cc-a-ataag-tt-c-t-ta--
aa-ac-ac-t-tg---a---ag-aa-aa-t-----g-cac-c---ta-atttgc------
----------------------------------------------tttttttttcctg-
ccaaa----a-tct-a-a-aa--ag---attggat-tgac-ct-caa-ga-tagaaa-ca
ccgc--------------------------------------------------------
-----------------------------------------
>Harbinger-N32_DR|432477
------------------------------------------------------------
----------------------------------------------------cca--tca
c-ccc--gtg-t-taat-t-tg---tatt-t-tgaa--gcaaatc--a-t--a-ag---a
-aac-----g-a-gttat---gaa-aatgc--c-aa---a--ttta------aat-----
---aa-aa---atct-ctt----------------aattttga-------aaagaaaa--
--------ggtt---t-t--ac----tat--t-ccttga-attag----ttt-t-gaac-
----g-------tg---tta-aaa--------tggttg-at--gt--g-a-at---aaa-
g-g--g--a-g--at-g--ga-aac-a-c----a-t-ttg--t-c-a-aata-aa-----
-----c-------t---ga--tg-ta-gtg--ac-catta-t-tac--a--caga-tg-t
g-ac--taa-t--c-ag-ttt----ccatt-at-gc-t-tg-c-a-ttg-t-tt-ac-tg
t-tg-gt-tac---ta-ggt-t-accaat-ac--t-a-ca-g-ttggc-tg-c-t-gt--
aa-ca-ac-c-tgatga--t-g-ca-aa-t-----g-cat-c---ta-g--ttca--c--
a-tt-----tttg--------a--------------------tttaga----tttt-t--
ctgaa----c-ttt-g-a-aa--at---attcacc-tcag-gt-tag-ga-tggaaa-tc
cagct-------------------------------------------------------
-----------------------------------------
>Harbinger-N32_DR|432478
------------------------------------------------------------
------------------------------------------agctggtct-t-------
c-cat--gtg-t-tcat-g-ca---catt-t-tgaa--gcatcac--a-t--g-ag---a
-atc-----a-a-gtgat---aga-aaaga--c-aa---at-tt-t------gat-----
---ta-aa---atcc-cttagtt-------------------------------------
---------------------g----gct--c-acttag-gatgt----ttt-t-ggat-
----g-------tgtccaaa-aaa--------ggttaa-t---gc--a-a-at---aat-
g-g--t-a--g--at-a--ga-aac-t-t----a-t-ttg--c-c-g-aata-aa-----
-----c-t---g-t---ta--gg-ta-gcg--aa-catta-t-tac--a--tcca-tg-t
g-ac--caa-t--c-ag-ctgtct-ccatt-tt-ac-t-tg-t-c-ttg-t-tt-ac-tg
t-tg-gt-tac---ga-ggc-t-accaat-ac--t-a-ca-g-tcagc-tg-c-t-ct--
aa----------------------------------------------------------
------------------------------------------------------------
------------------------------------------------------------
------------------------------------------------------------
-----------------------------------------
>Harbinger-N32_DR|432479
------------------------------------------------------------
------------------------------------------------------a--tca
a--------------at-gcca----atttt-tgaa--aagttgc--a------aa---a
-aat---gtg-a-gc------------ttg--c----------ttg--------------
-----------a---ggttg----------------------------------------
---------------t-t--at--------------t------gg-actttt-t-gg--t
t--------------gcaaa-aaaatgg--------ta-at------a-a------aat-
aaa--g-g--gggat-a--aa-aac-g-c----a-t-ttga---t-a-aata-aa-----
-----c-t---c-t---ga--ca-ta-gca--aa-c---a-t-tac--a--ccca-ca-t
g-ac--taa-t--c-ag-ctttct-atatg-at-gc-t-tg-c-c-gtg-t-gg-ac-tg
t-tgt-t-t-tt--tt-ggt-t-accatt-ac--t-a-ca-g-ct---------------
------------------------------------------------------------
---------------------------------------------tgcaacctttttt--
gcaaa----c-ttt-g-t-aa--ag---tgtcact-tcat-gt-tat-ga-tggaaa-cc
tggc--------------------------------------------------------
-----------------------------------------
>Harbinger-N32_DR|432480
------------------------------------------------------------
----------------------------------------------ggtta-ctg--tca
c-ctt--gtg-t-taag-g-cg---tatttt-taaa--gtattgc--a-t--g-ag---a
-aag-----g-a-gtg----agga-aatgt--c-aa---at-ctaa------aaat----
---aa-aa---aagt---------------------------------------------
-----------------t--atct--gct--t-gcttga-ggtgg----ttt-t------
--------------------------------aggttt-at--gc--g-a-aa---aata
gagtag-a-ag--at-g--g-caat-a-c----a-t-ttg--c-t--caata-aa-----
-----c-t---c------a---g-t---c--cga-c---attttactgagg--cagtagc
gaacaacaa-c--c-t--atgtct-ccatt-at-gc-t-tg-------a-c-gc-aa-tg
a-t---t-tac---ta-ggt-t-accaat-ac--t-a-ca-g-tcagc-ca-c-t-ct--
aa-ct-at-t-tc---a--tag----aa-cca---g-cattc---ta----tttg-gt--
a-tt-----------------------------------------ttcttcttttttt--
gttaa----c-ttt-aaacaa-aaaa--att--ct-tcat-tt-tag-aa-agaaaa-tc
ca----------------------------------------------------------
-----------------------------------------
>Harbinger-N32_DR|432481
------------------------------------------------------------
-------------------------------------------ctggattt-ctg--tca
c-cct--gtg-t-taat-t-ct---catt-t-t----------ac--a-a--g-ag---a
-aac-----g-a-ctgatg---ga-aatgc--c-aa---at-ttcg------aata--a-
----a-aa---atct-cttggttctc----------------------------aaaa--
--------gttt---t-t--ac----att--c-acttaa-ggtgt----cct--------
----------cttgtgtgaa--aag--------ggtca-at--gt--g-a-at-------
-------a--g--at-g--ga-att-------------tg--c-g-g-aata-aa-----
-----t-cagt-------------------------------------------------
------cat-a--a-at-atagct-ccaat-g---c-t-tg-t-c-ttg-t-tt-aa-tg
t-tg-gt-ttc---t--act-t-accaat-ac--t-a-ca-g-ccagt-ta-c-t-ca--
aa-aa-ac-t-tg---a--t-g-ga-aa-t-----g-c----------------------
------------------------------------------------------------
------------------------------------------------------------
------------------------------------------------------------
-----------------------------------------
>Harbinger-N32_DR|432482
------------------------------------------------------------
------------------------------------------------------------
------------------------------------------------------------
------------------------------------------------------------
------------------------------------------------------------
------------------------------------------------------------
------------------------------------------------------------
--g--g-a--a--at-g--ga-aac-a-c----a-t-ttg--c-t-g-aata-aa-----
-----c-t---c-t---ga--cg-ta-gcg--aa-t---a-t-tac--g--ccca-tg-t
g-ct--c--------------tct-ccatt-at-gc-t-tc-c-c-ttg-t-tt-ac-tg
t-tg-gt-tac---ta-ggt-t-accaat-ac--t-a-ca-g-tcagc-ca-c-t-ct--
aa-ca-ac-t-ta---a--g-g-ca-aa-t-----g-cac-a---ta-a--ttca-----
------------------------------------------------------------
ttaaa----c-ttt-a-a-aa--ag---attcact-tcag-gt-taa-aa-tggaaa-c-
------------------------------------------------------------
-----------------------------------------
>Harbinger-N32_DR|432483
------------------------------------------------------------
-----------------------------------------agctatgctt-cct--tca
----t--atatctcaat-g-tg---catt-t-tggg----attgc--a-t---aaa---a
-gac-----a-t-ggaatg-----------------------------------------
------------------------------------------------------------
-------------------------------------ga-agtga----c----------
------------------------------------------------------------
a------a--gg--t-g--t--------c------a-tt-----------t---------
-------t------------------------aa-----a---t----------------
--------------------t------ctt-g------atg------tg------c---a
------------------------------------------------------------
----a----c------a----a-aa-----------------------------------
------------------------------------------------------------
------------------------------------------------------------
------------------------------------------------------------
-----------------------------------------
>Harbinger-N32_DR|432484
------------------------------------------------------------
------------------------------------------aactgttttac----cca
g-ccg--gtg-t-taat-g-ct---catt-t-tgaa--gtaaggc--a-t--g-gg---a
-aac-----g-a-gca-----aag-gatgc--a-gg---at-tttg------aat-----
---aa-at---atcc-cttaattaaaa---------------------------------
--------gttt---t-t--aca-------ct-gcttga-ggtag----t----------
---------------------aaaaa------gggtta-at-gac----a-at---aat-
a-g--g-a--g--at-g--ga-tat-g-c----a-t-ttg--c-t-a---ta-aa-----
-----c-t---c-t---ga--cg-ta-gtg--ac-c---g-t-tac--a--ccca-tt-t
g-at--cgg-t--t-g----t-ct-tcact-at-gc-t-tgcc-t-ttg-t-tt-ac-tg
t-tg-gt-tgc---ca-gg----accaat-ac--t-a-ca-g-ttagc-ca-c-t-ct--
at-ta-ac-t-tg---a--t---ga-aa-tt----g-cat-c---ta-a--ttca--c--
a-----------------------------------------------------------
-----------ttt-g---ga-------att-----t-------t---------------
------------------------------------------------------------
-----------------------------------------
>Harbinger-N32_DR|432485
------------------------------------------------------------
-----------------------------------------agctgggttt-cta--tca
g-act--gtg-t-taat-g-ca---catt-t-taaa-------tc--a-t--g-ag---a
-aac-----g-a-gtgat----ga-aatgg--c-aa---at-tttg------aat-----
---ta-ag---ttag-caaatttgca--------------------------gaaaaa--
--------gttt---t-t--tt----a----a-acttga-ggatg----ttt-t-ggatt
tg------------tgtaaa-aa---------tggtta-at--gc--a-g-at---aat-
a-g--g-a--a--at-g--ga-aac-a-c----a-c-t-------gg-gcta-aa-----
-----c-t---c-t---ga--cg-ta-aca--aa-c---a-t-tat--t--ccca-ca-t
------------------------------------------------------------
------------------------------------------------------------
------------------------------------------------------------
------------------------------------------------------------
------------------------------------------------------------
------------------------------------------------------------
-----------------------------------------
>Harbinger-N32_DR|432486
------------------------------------------------------------
------------------------------------------------------------
------------------------------------------cac--a-t--g-ac---c
-aat-----c-c-gcggt------------------------------------------
------------------------------------------------------------
------------------------------------------tta----ttt-t-atgct
------------------------------------------------------------
------------------------------------------------------------
------------------------------------------------------------
---------------------------------------ta-c-c-ttt-t-tt-ac-tg
t-tg-gt-tac---ta-ggt-t-accaat-ac--t-a-cg-g-tgagc-ca-c-t-ct--
ga-ca-at-t-tg---a--t-g-ga-aa-c-----a-cat-c---tg-a--cttt--c--
a-tt-------------ttgtatttatt------------------aatgtattttattg
-cgaa----a-ttt-g-a-aa--ag---atttgct-tcac-gt-t---------------
------------------------------------------------------------
-----------------------------------------
>Harbinger-N32_DR|432487
------------------------------------------------------------
------------------------------------------------------------
-------------------------catt-t-tgaa--gtattac--a-t--g-ag---a
-aac-----a-a-gtgaca---ga-aatga--a-aa---ta-ctga------ataa----
----a-aa---acct------ttagt------------------------acacacaa--
------gcgttt---t-t--ac----act--t-attgga-ggtgg----ttt-t-tga--
------------tttgtgct-aaaa-------aggtga-at--gg--g-a-at---aat-
g-g--a-a--g--at-g--ga-aaa-g-c----a-t-ttc--c-c-a-aata-aa-----
-----c-t---c-t---ga--cg-ta-gca--aa-c---a-t---------------t-a
c-ac--taa-t--c-ag-ctatct------------------------------------
------------------------------------------------------------
------------------------------------------------------------
------------------------------------------------------------
------------------------------------------------------------
------------------------------------------------------------
-----------------------------------------
>Harbinger-N32_DR|432488
------------------------------------------------------------
--------------------------------------------ctgggtt-tca--tca
t-cct--gtg-t-taac-a-ca---attt-t---aa--gtattgc--a-t--g-ag---a
-aat-----g-a-gagatg---aa-aatgc--c-aa---a---tta------aaaa----
----a-aa---atgc-tttaattgac------------------------aaaaacaa--
------------------------------------------------------------
------------------------------------------------------------
------------------------------------------------------------
------------------------------------------------------------
------------------------------------------------------------
------------------------------------------------------------
------------------------------------------------------------
------------------------------------------------------------
------------------------------------------------------------
------------------------------------------------------------
-----------------------------------------
>Harbinger-N32_DR|432489
------------------------------------------------------------
-----------------------------------------agctgggttt-cca--tca
c-cct--gtg--ttaat-g-cag---att-t-tttt--gtatctcatg-------g---g
caac----ag-a-atgatga-----aatca--c-aa---at-ttcac-----aaca--a-
-tcaa-aa---atca-atta--------------------------attccaaaaatg--
---------------tgt--ct----att--c-ggtttg-gacca----cct-c-aaaaa
a---------------gtga-aaaa-------gcaata-ac--ac--a-a-at---act-
g-g--g-a--g--at----gaaaac-g-c----a-t-ttg--g-c--taata-a------
------------------------------------------------------------
---------------a--ctgtct-ttatt-at-gc-t-tg-t-a-ttg-t-tt-ac-tg
t-tg-gt-tgc---ta-ggc-a-accagt-ac--t-a-ca-a-tcagc-tg-c-t-ct--
------------------------------------------------------------
------------------------------------------------------------
------------------------------------------------------------
------------------------------------------------------------
-----------------------------------------
>Harbinger-N32_DR|432490
------------------------------------------------------------
-----------------------------------------agcttggttt-cca--tta
c-cct--gtg-c-taat-g-ca---cata-t-tgaa--gtattaa--a-t--g-------
--------------------------atgc--c-aa---at-ttta------aac-----
---aa-aa---atct-cttattca--------------------------taaaaaac--
--------attt---t-t--ac----act--t-gttcaa-agtgg----ttt-t-ggaat
------------tgtgtgaa-aa--------ggg--------------------------
------------------------------------------------------------
------------------------------------------------------------
------------------------------------------------------------
------------------------------------------------------------
------------------------------------------------------------
------------------------------------------------------------
------------------------------------------------------------
------------------------------------------------------------
-----------------------------------------
>Harbinger-N32_DR|432491
------------------------------------------------------------
------------------------------------------------------------
------------------------------------------------------------
---------------------------------------------a------aaa-----
---aa-ac---acg----------------------------------------------
---------------t-t--at----gct--c-acttga-ggtgg----ttt-t-ggac-
----g-------ttaaaaaa-a--------------------------------------
------------------------------------------------------------
------------------------------------------------------------
---------------------------att-at-gc-t-tg-c-c-ttg-t-tt-at-ta
t-tg-tt-tta---ta-ggc-a-accaat-ac--t-a-ca-g-tcagc-cg-c-t-ct--
aa-ca-a----tg---a--t-a-ta-aa-t-----g-cag-c---tg-a--ttca--c--
t-tt-----t--------------------------------gatttttt----------
------------------------------------------------------------
------------------------------------------------------------
-----------------------------------------
>Harbinger-N32_DR|432492
------------------------------------------------------------
------------------------------------------------------------
------------------------------------------------------------
---------------agg------------------------------------------
------------------------------------------------------------
------------------------------------------------------------
-------------------------------------------at--t-a-atgcaa---
-------t--a--at-g--ga-aat------gga-t-ttg--c-c-a-aata-aa-----
-----c-t---c-t---g--gct-aa-gtg--aa-c---t-t-tag--a--ccaa-ca-t
a-------------------------------t-gt-g-tg-c-a-ttg-t-tt-ac-tg
t-tg-gt-tgc---ta-ggt-t-accaat-ac--t-a-ca-g-ttggc-tg-c-t-ct--
aa-ca-at---ta---a--c-g-ta-aa-t-----g-cag-c---tt-a--ttca--c--
------------------------------------------------------------
------------------------------------------------------------
------------------------------------------------------------
-----------------------------------------
>Harbinger-N32_DR|432493
------------------------------------------------------------
------------------------------------------gctgggttt-cca--tca
g-cct--gtg-t-tgat-g-ca---aatt-g-tgaa--gtattgt--g-t--g-tg---a
-aat-----g-a-gtggtgg---a-aacac--t-aa---at-tgca------aac-----
---aa-at---------ttaattcac------------------------aaaaaaat--
--------------gtttt---------a--c-actcga-gatcg----gtt-t-ggtct
tgt------------gtg---aaaggat--------ta-ac--gt--t-a-gt---aat-
tcc----a--t--at-t--ga-aac-a-c----a-t-ttg--c-a-a-aata-gtgaacg
ctac-c-t---c-c---at--ta-tg-ctt--gc-c------------------------
------------------------------------------------------------
------------------------------------------------------------
------------------------------------------------------------
------------------------------------------------------------
------------------------------------------------------------
------------------------------------------------------------
-----------------------------------------
>Harbinger-N32_DR|511593
------------------------------------------------------------
------------------------------------------------------------
---ct--gtg-t-taat-a-ca---cacg-t-ttga--gtctcat--a-t--g-ag---a
-aac-------a-gtgatc----a-ggtctaat-aa---at-tt------tcaat-----
---ac-a-----ttt---------------------------------------------
---------------tc---ac-----------actcaaa--tgg-aggatt-t-ggact
tg----------tgtgtaaa-----------agtgttc-gt--gt--g-a-a------t-
-------a-----at-gc-aagatt-g-a----a-g------------------------
-------------------------t-gc---aact---a-t-ttc--a--gccc-cg-t
g-ac------t--cta--ttg--t-taatt-at-at-g-ag-t-a-tag-g-tt-a----
------------------------acagt-ac--t-a-ta-g-ttagc-ta-c-a-at--
-----cac-c-tg---a-------------------------------------------
------------------------------------------------------------
-------------c-a-gaaa--tga--atctaat-tcac-at--------ttagga-tt
tggtttcttttattt---------------------------------------------
-----------------------------------------
>Harbinger-N32_DR|511594
------------------------------------------------------------
------------------------------------------------------------
------------------------------------------------------------
------------------------------------------------------------
------------------------------------------------------------
----------tt---t-t--a----cact--c-aactga-ggtgg----att-t-ggact
-----------------gaa-ac-------aagggtcc-ac--gt--g-a-at---aat-
g-g--c-t--g--at-g--ga-cac-t-c----a-t-ttg--t-t-g-aata-aa-----
-----c-----t-c---ga--tg-ta-gtg--aa-c---a-t-tac--a-----------
------------------------------------------------------------
------------------------------------------------------------
------------------------------------------------------------
------------------------------------------------------------
------------------------------------------------------------
------------------------------------------------------------
-----------------------------------------
>Harbinger-N32_DR|511595
------------------------------------------------------------
-----------------------------------------agcttggttt-cca--tca
c-tca--gga-t-taat-g-gt---catt-t-tgaa--gaatcgc--a-t--g-ag---a
-aac-----a-a-gtaaag---gg-aacga--c-at---tt-tat---------------
----c-aa---atac-tttaattcat------------------------aa--aata--
--------ggtt---t-t--at----ggt--t-gcttga-ggtgg----ttt-t-aca--
----------ct-----gaa-aaag--------gctta-at--gt--g-a-at---aat-
g-----------------------------------------------------------
------------------------------------------------------------
------------------------------------------------------------
------------------------------------------------------------
------------------------------------------------------------
------------------------------------------------------------
------------------------------------------------------------
------------------------------------------------------------
-----------------------------------------
>Harbinger-N32_DR|511596
------------------------------------------------------------
------------------------------------------------------------
------------------------------------------------------------
------------------------------------------------------------
------------------------------------------------------------
------------------------------------------------------------
-------------------------------------------------a-at---aat-
g-g--a-a--g--at-a--g--aat-a-c----c-t-ttg--c-a-g-aata-aa-----
-----c-t---c-t---ga--ta-ta-gcg--ac-c---a-t-tac--a--ccca-----
----------------c-tggact-ccatt-ac-gc-t-tg-c-t-ttg-t-tt-ac-tg
t-tg-gt-tac---ta-ggt-t-accaat-ac--t-a-ca-g-tcagc-ag-c-t-ct--
aa-ca-ac-t-tg---a--t-g-aa-aa-t-----g-cac-c---tg-a--ttct--c--
a-tt------------------tgggat-tttt---------------------------
------------------------------------------------------------
------------------------------------------------------------
-----------------------------------------
>Harbinger-N32_DR|511597
------------------------------------------------------------
-----------------------------------------agctgggctt-cca--aca
t-cct--gtg-t-taat-g-cg---catt-t-tgaa--gtatcgc--a-t--g-ag---a
-aac-----g-g-cggatg---ga-aatgg--c-aa---at-tttg------acaa----
----a-aa---tttc-cttaaatttg------------------------ctaaac---g
t-----tttttt---t-a--at----agt--c-gcttga-ggtgg----ttt-t-gga--
----------catgtatgaa-ataa--------ggttc-at--gt--t-a-at---atc-
a-g--g-a--g--at-a--aa-aac-a-c----a-t-ttg--c-t-g-aata-ga-----
-----c-a---t-a---tc--ga-at-att--ac--------------a--cata-tg-t
g-ac--tat-t--t-ag-ctgcct-ccatt-at-tc-c-ag-c-t-ttg-t-tt-ac-tg
t-t------------------------at-ac--t-a-ca-g-tcagc-ca-c-t-ct--
aa-t----------------------ca-c-----a-cac-t---ta-------------
attcgcattt------------------------------ggaattctcttt--------
------------------------------------------------------------
------------------------------------------------------------
-----------------------------------------
>Harbinger-N32_DR|511598
------------------------------------------------------------
------------------------------------------------------------
-----------------------------------g--gaaacac--a-t----------
------------------------------------------------------------
------------------------------------------------------------
------------------------------------------------------------
-----------------------------------ttg-ct--gt--a-t-aa---att-
t-t--g-a--c--at-a--tc-aac-a-t----t-a-cgc--c-c-g-catg-ac-caa-
-----------t-c---ag-----------------------------------------
------------------ttgttt-ccatt-at-gc-t-tg-c-c-ttg-t-tt-ac-ac
t-tg-gt-tac---ta-ggt-t-accaat-ac--t-a-ta-g-tcagc-ca-c-t-tt--
aa-tc-ac-g---------------------------cac-c---ta-a--tttg--c--
a-tt-----tggga--------tgtttt-tcgct--------------c-attatt-t--
gtgaa----c-ttt---a-aa--ct---atttgtg-tcat-gt-tag-ga-tggaaa-ca
tggct-------------------------------------------------------
-----------------------------------------
>Harbinger-N32_DR|511599
------------------------------------------------------------
------------------------------------------------------------
------------------------------------------------------ag----
------------------------------------------------------------
------------------------------------------------------------
------------------------------------------------------------
--------------------------------------------------------aat-
g-a--g-t----tat-g--ga-aac-a-c------t-ttg--c-t-a-aata-aact-t-
---------------------tg-at-gta--gc-a---a-t-tac--a--cccg-cg-a
g-ac--caa-t--c-ag-ctgtct-ctatt-at-ac-t-tg-c-c-ttg-t-gt-ac-tg
t-tg-gt-tac---ta-ggt-t-accaat-ac--t-a-ca-g-ttggc-ca-c-t-cc--
aa-cc-ac-g-ca---c--c-t-ta-at-c-----g-cat-t---tg-t--gatt--t--
g-tt-----tactct------ttttttt-------------------ttttttttt-g--
gtgaa------ctt-a-a-cat-----------at-ttgc-at-tgt-ga-tggaaa-ct
tggct-------------------------------------------------------
-----------------------------------------
>Harbinger-N32_DR|511600
------------------------------------------------------------
----------------------------------------------------cca--tca
g-cct--gtg-t-taat-g-ca---catt-t-tgaa--atattgc--a-a--c-ac---a
-aac-----g-a-gtgat---cga-aatgc--t-gt---at-tctga------ata----
---aaaaa--aatca---------------------------------------------
---------------c-t------caatt--c-tcaaaat-ttat----ttt-t-ga---
-----------------------------------ctt-tt--gt--g-a-aa---aag-
g-g--t-g--g--at-g--cg-a---------------------------ta-aa-----
-----c-t---c-t---ggc--a-ta-gta--aa-c---a-t-ttc--a--ccca-tg-t
g-ac---------c-ag------------tcactg--t----t---tct-a-tt-a----
------------------------------------------------------------
--------------------------ag-c------ttgc-c---ct-g--ttt------
------------------------------------------------------------
--------------------------------act-cttg-gt-tac-------------
------------------------------------------------------------
-----------------------------------------
>Harbinger-N32_DR|511601
------------------------------------------------------------
-------------------------------------------ccgggttt-caa--tca
c-cct--gtc-t-taat-g-ca---ca-a-t-ttaa--gttttgc--a-t--g-ag---a
-att-----a-a-gtgata---aa-aaac-------------------------------
----a-tt---atcccaatcagctgt----------------------------------
---------------------------ct--t-cattat-actag----g----------
------------------------------------------------------------
------------------------------------------------------------
------------------------------------------------------------
--------------------------------------------c-ttg-t-tt-ac-tg
t-tg-gt-tac---t---------------------------------------------
------------------------------------------------------------
------------------------------------------------------------
------------------------------------------------------------
------------------------------------------------------------
-----------------------------------------
>Harbinger-N32_DR|511602
------------------------------------------------------------
------------------------------------------------------------
------------------------------------------------------------
------------------------------------------------------------
------------------------------------------------------------
------------------------------------------------------------
------------------------------------------------------------
------------------------------------------------------------
------------------------------------------------------------
------------------------------------------------------------
------t-tac---aa-ggt-t-accaat-ac--t-a-cc-a-tcagc-tg-c-t-ct--
ga-aa-ac-t-tg---a--t-g-aa-aa-t-----a-cag-c---ta-g--tttg--gt-
t-tt-----ggactggtaataattg--------------tggaaacgcattttttcca--
tcacc----c-ggt-g-t-ca--aagcgccttgcc-tgag-aa-ttg-agttggaa----
------------------------------------------------------------
-----------------------------------------
>Harbinger-N32_DR|511603
------------------------------------------------------------
--------------------------------------------tatgcttgc----tt-
----t------t-ta------------ttgt-t-----g-gttact---t--g--gct--
-aac-------a-gta-t-----a------gtc------at--ttggc------------
-----------a----tttg----------------------------------------
---------------t-c----------------ctt------------ttt-t------
----------------------------------------t--g-------at-------
a------a--g--------aa-aat-a-c----act-tta----t-gtaata-aa-----
-----c-----c---------cg----gca--aa-c-----tata---a-----a-----
--ac--aaa------a-----t-t-ccattcacaacat--------t---t-tt-actt-
t-tg--t-t-t---tagggt-t-act--ttat-gt-aacatg---agtgca-ctt-ttt-
aaata-atct-tg---acat-a-ga-aa-t--------at-----ta-a--------c--
------------------------------------------------------------
gcaac----c-ct------aatcagc-----tgct-tca---------------------
------------------------------------------------------------
-----------------------------------------
>Harbinger-N32_DR|511604
------------------------------------------------------------
---------------------------------------------a---tt---------
-------atg-----attg-----cc-ttgttt-a--tgtgttac----t----ag---g
taac-----g-a----at-----a--------c-----tac-------------------
------ag--ca------------------------------------------------
--------------------------gct----gcttaa-agtgg----ttt-cag----
------------------------------------tc-acccgct-----att--act-
g------a----catt----ataat---t----a---ttg--c---g---tagaa-----
-------------t---ga-----t--gt---aa-t---a-t-ca---a--tct--cg-t
a-----tag------aa---atct-cca---a---c-t-tg-cgtttta-t-tc-ac---
t-tg-gt--a----tg-ggt---a-taa--ac----g-ca---tt----tga--tg-t--
aa--a-ac-t-tgc-----t----acaa-------a-cat-----taca--ccca--c--
a-----------------------------------------------------------
------------t--g----a------------ct--------------a-t--------
------------------------------------------------------------
-----------------------------------------
>Harbinger-N32_DR|511605
------------------------------------------------------------
-------------------------------------------------tt-aca--tca
g-cct--gtg-t-taat-g-ca---catt-t-tata--gtatcaa--a-t--g-ag---a
-aac-----a-a-gtaat---ata-aa------------------t------aac-----
---aa-ta---atct-cttaatttgcc--------------------aaga--aaaaatg
tat--------------t--aa----gca--t-tcttga-gttgg----ttt-t-ggatt
t----------------------------aaaatgtta-at--ga--a-a-at---aat-
g-a--c-a--g--at-g--tg-aat-gcc----a-a-atg--c-a-g-caaa-aa-----
-----t-t---a-c---tc--tt-at-gtg--aa--------------------------
-----------------------t-tcatt-at-ga-t-tg-c-------------cttg
t-tt-ac-cat---tg-gtt-a-cttagt-ac--t-a-ct-a-t-------------a--
aa-at-ac-t-at---a--g-t-ca-gc-c-----a-cta-t---aa-a--ac----aat
a-tt-----cac---------------t-----------ttttttttttttttttttt--
gcaaa----c-ttt-g-a-aa--aga---ttca------t-gt-tag-ca-tagaaa-cc
tggtt-------------------------------------------------------
-----------------------------------------
>Harbinger-N32_DR|511606
------------------------------------------------------------
------------------------------------------------------------
------------------------------------------------------------
------------------------------------------------------------
----------------------------------------------------caaa----
----aaaagttg---t-ta-ac----tct--t-gcttta-ggttg----ttt-t-gaatt
g--------------tgaat-aagggct-----------at-gt-----g-at---tat-
g-g--g-a--g--tt-g--ga-a---a-c----a-c-gtg--a-t-g-aata-aa-----
-----c-t---c-t---ga--tg-tg-tca--ag-c---a-t-tac--a--cat------
---------------------tac-acatt-ag-gc-g-tg-t-c-tag-t-ta-at-tt
t-tg-gt-tac---ta-ggt-t-accagt-aa--t-a-----------------------
------------------------------------------------------------
------------------------------------------------------------
------------------------------------------------------------
------------------------------------------------------------
-----------------------------------------
>Harbinger-N32_DR|511607
------------------------------------------------------------
------------------------------------------------------------
------------------------------------------------------------
------------------------------------------------------------
------------------------------------------------------------
------------------------------------------------------------
------------------------------------------------------------
-------------at-g--gg-aac-c-c----a-t-ttg--t-t-g-aatt-cc-----
-----c-t---c-t---ga--ta-ta-gca--aa-c---a-t-cac--a--ccca-tg-t
g-ac--tt------------------catt-at-gc-t-tg-c-c-ttg-t-tt-ac-tg
t-tg-gt-tat---ta-ggt-t-accaat-ac--t-a-ga-g-tcaaa------------
------------------------------------------------a--ttct--t--
a-tt-----tgggat---------------------------ttttaa----tttttt--
ggaaa----c-ttt-a-a-aa--ag---gtttgtt-tcacaaaatg---a-ttgaaa-tt
catca----------cccctatgttaatgcacattttaaagagtcaca--caagcatgct
taaaattctcaattttaagt---------------------
>Harbinger-N32_DR|511608
------------------------------------------------------------
-----------------------------------------agctgggttt-cca--tca
a-cct--gtg-c-taat-g-ca---catg-t-tga--tgtatcgc---------aa---a
-tg-------------at---gga-agcac--c-aa---at-ttga------aat-----
---ac-at---tttc-attgatttgca-----------------------aaa-------
--------gtctgt-g-t--ac----act--t-gctttc-agtgg----ttt-t-gggg-
---tt-------------ca-aaataa--tccttattt-at--tgtaa-a-at---aat-
g-g--a-a--g--at-t--ga-aa--a-----------------a-a-aacg-aa-----
-----t------------------------------------------------------
------gaa-c--t-gg-ctt-gg-ttgctct---------------------------a
c-ta-gt-tgc---aa-ggt-t-accagt-at--t-a-ca-g-acagc-ca-g-t-ct--
aa-ta-aa-t-tg---a--t-g-ga-aa-t-----g-cac-c---ta-a--tttg--c--
a-t---------------------------------------------t-tctttttt--
gtgaa----c-ttt-g-a-aa--ag---attcact-tcat-gt-taa-aa-ctgaaa-cc
tagct-------------------------------------------------------
-----------------------------------------
>Harbinger-N32_DR|511609
------------------------------------------------------------
------------------------------------------------------------
------------------------------------------------------------
------------------------------------------------------------
------------------------------------------------------------
------------------------------------------------------------
------------------------------------------------------------
------------------------------------------------------------
------------------------------------------------------------
------------------------------------------------g-t-tt-at-ta
c-tg-----gg---ta-tgt-t----aat-ac--t-a-ta-g-ccagc-ca-c-t-ct--
aa-ca-at-t-tg---a------------------a-tgt-t---tg-g--tatt--g--
c-tt-----tcc---------------tttt----------------------ttt----
caaaa----t-ttt-a-a-aa--ag---atttgtt-ttag-gt-tag-ga-tggaaagcc
cagtt-------------------------------------------------------
-----------------------------------------
>Harbinger-N32_DR|511610
------------------------------------------------------------
------------------------------------------------------------
------------------------------------------------------------
-----------a-gccat---g--------------------------------------
------------------------------------------------------------
------------------------------------------------------------
[truncated: 827,914 more chars]
