# Supplementary material for: Zebrafish transposable elements show extensive diversification in age, genomic distribution, and developmental expression
Source: Genome Res. 2022 Jul;32(7):1408–23. doi: 10.1101/gr.275655.121 (PMC9341512; doi:10.1101/gr.275655.121)
Supplement: Supplemental Material [file supp_gr.275655.121_Supplementary_data_2.tar.gz › supp-data-2/Gypsy61.mafft.fa]

>Gypsy61|89337
------------------------------------------------------------
-------------------------------------------------t--------tt
gtttttgtttttttgtatgataa-------------------------------------
------------------------------------------------------------
------------------------------------------------------------
------------------------------------------------------------
------------------------------------------------------------
------------------------------------------------------------
------------------------------------------------------------
------------------------------------------------------------
------------------------------------------------------------
------------------------------------------------------------
------------------------------------------------------------
------------------------------------------------------------
------------------------------------------------------------
------------------------------------------------------------
------------------------------------------------------------
------------------------------------------------------------
------------------------------------------------------------
------------------------------------------------------------
------------------------------------------------------------
------------------------------------------------------------
------------------------------------------------------------
------------------------------------------------------------
------------------------------------------------------------
------------------------------------------------------------
------------------------------------------------------------
------------------------------------------------------------
------------------------------------------------------------
------------------------------------------------------------
------------------------------------------------------------
------------------------------------------------------------
------------------------------------------------------------
------------------------------------------------------------
------------------------------------------------------------
------------------------------------------------------------
------------------------------------------------------------
------------------------------------------------------------
------------------------------------------------------------
------------------------------------------------------------
------------------------------------------------------------
------------------------------------------------------------
------------------------------------------------------------
------------------------------------------------------------
------------------------------------------------------------
------------------------------------------------------------
------------------------------------------------------------
------------------------------------------------------------
------------------------------------------------------------
------------------------------------------------------------
------------------------------------------------------------
------------------------------------------------------------
------------------------------------------------------------
------------------------------------------------------------
------------------------------------------------------------
------------------------------------------------------------
------------------------------------------------------------
------------------------------------------------------------
------------------------------------------------------------
------------------------------------------------------------
------------------------------------------------------------
------------------------------------------------------------
------------------------------------------------------------
------------------------------------------------------------
------------------------------------------------------------
------------------------------------------------------------
------------------------------------------------------------
------------------------------------------------------------
------------------------------------------------------------
------------------------------------------------------------
------------------------------------------------------------
------------------------------------------------------------
------------------------------------------------------------
------------------------------------------------------------
------------------------------------------------------------
------------------------------------------------------------
------------------------------------------------------------
------------------------------------------------------------
------------------------------------------------------------
------------------------------------------------------------
------------------------------------------------------------
------------------------------------------------------------
------------------------------------------------------------
------------------------------------------------------------
------------------------------------------------------------
------------------------------------------------------------
------------------------------------------------------------
------------------------------------------------------------
------------------------------------------------------------
------------------------------------------------------------
------------------------------------------------------------
------------------------------------------------------------
------------------------------------------------------------
------------------------------------------------------------
------------------------------------------------------------
------------------------------------------------------------
------------------------------------------------------------
------------------------------------------------------------
------------------------------------------------------------
------------------------------------------------------------
------------------------------------------------------------
------------------------------------------------------------
------------------------------------------------------------
------------------------------------------------------------
------------------------------------------------------------
------------------------------------------------------------
------------------------------------------------------------
------------------------------------------------------------
------------------------------------------------------------
------------------------------------------------------------
------------------------------------------------------------
------------------------------------------------------------
------------------------------------------------------------
------------------------------------------------------------
------------------------------------------------------------
------------------------------------------------------------
------------------------------------------------------------
------------------------------------------------------------
------------------------------------------------------------
------------------------------------------------------------
------------------------------------------------------------
------------------------------------------------------------
------------------------------------------------------------
------------------------------------------------------------
------------------------------------------------------------
------------------------------------------------------------
------------------------------------------------------------
------------------------------------------------------------
------------------------------------------------------------
------------------------------------------------------------
------------------------------------------------------------
------------------------------------------------------------
-------------aaaaatatttgtta-----------------------aatgaaagaa
tgttt---------------ggta------------------atagttc-----------
--------------------------acaacacacacacaca------------------
------------------------------------------------------------
------------------------------------------------------------
------------------------------------------------------------
------------------------------------------------------------
------------------------------------------------------------
------------------------------------------------------------
-------------------------------cacaaagaaaa------------------
------------------aaaacata
>Gypsy61|89338
----------atgttacatctcttcctttcctcc---------gggggagctgtgag---
------------------ttgtgttagggaggtgggttattgtttggcct---------c
agatgtgtttccttgtgggaaaggtaaggaaggttgttccagctctttacag--------
----------------------------------------aatctgtaaatttttgtcaa
ta-------atatttgctatccatgttatttta---------------------------
------------------------------------------------------------
------------------------------------------------------------
------------------------------------------------------------
------------------------------------------------------------
------------------------------------------------------------
------------------------------------------------------------
------------------------------------------------------------
------------------------------------------------------------
------------------------------------------------------------
------------------------------------------------------------
------------------------------------------------------------
------------------------------------------------------------
------------------------------------------------------------
------------------------------------------------------------
------------------------------------------------------------
------------------------------------------------------------
------------------------------------------------------------
------------------------------------------------------------
------------------------------------------------------------
------------------------------------------------------------
------------------------------------------------------------
------------------------------------------------------------
------------------------------------------------------------
------------------------------------------------------------
------------------------------------------------------------
------------------------------------------------------------
------------------------------------------------------------
------------------------------------------------------------
------------------------------------------------------------
------------------------------------------------------------
------------------------------------------------------------
------------------------------------------------------------
------------------------------------------------------------
------------------------------------------------------------
------------------------------------------------------------
------------------------------------------------------------
------------------------------------------------------------
------------------------------------------------------------
------------------------------------------------------------
------------------------------------------------------------
------------------------------------------------------------
------------------------------------------------------------
------------------------------------------------------------
------------------------------------------------------------
------------------------------------------------------------
------------------------------------------------------------
------------------------------------------------------------
------------------------------------------------------------
------------------------------------------------------------
------------------------------------------------------------
------------------------------------------------------------
------------------------------------------------------------
------------------------------------------------------------
------------------------------------------------------------
------------------------------------------------------------
------------------------------------------------------------
------------------------------------------------------------
------------------------------------------------------------
------------------------------------------------------------
------------------------------------------------------------
------------------------------------------------------------
------------------------------------------------------------
------------------------------------------------------------
------------------------------------------------------------
------------------------------------------------------------
------------------------------------------------------------
------------------------------------------------------------
------------------------------------------------------------
------------------------------------------------------------
------------------------------------------------------------
------------------------------------------------------------
------------------------------------------------------------
------------------------------------------------------------
------------------------------------------------------------
------------------------------------------------------------
------------------------------------------------------------
------------------------------------------------------------
------------------------------------------------------------
------------------------------------------------------------
------------------------------------------------------------
------------------------------------------------------------
------------------------------------------------------------
------------------------------------------------------------
------------------------------------------------------------
------------------------------------------------------------
------------------------------------------------------------
------------------------------------------------------------
------------------------------------------------------------
------------------------------------------------------------
------------------------------------------------------------
------------------------------------------------------------
------------------------------------------------------------
------------------------------------------------------------
------------------------------------------------------------
------------------------------------------------------------
------------------------------------------------------------
------------------------------------------------------------
------------------------------------------------------------
------------------------------------------------------------
------------------------------------------------------------
------------------------------------------------------------
------------------------------------------------------------
------------------------------------------------------------
------------------------------------------------------------
------------------------------------------------------------
------------------------------------------------------------
------------------------------------------------------------
------------------------------------------------------------
------------------------------------------------------------
------------------------------------------------------------
------------------------------------------------------------
------------------------------------------------------------
------------------------------------------------------------
------------------------------------------------------------
------------------------------------------------------------
------------------------------------------------------------
------------------------------------------------------------
------------------------------------------------------------
------------------------------------------------------------
------------------------------------------------------------
------------------------------------------------------------
------------------------------------------------------------
------------------------------------------------------------
------------------------------------------------------------
------------------------------------------------------------
------------------------------------------------------------
------------------------------------------------------------
-------------agagatatgttatggttagggcattaattaatgtgtagacgtgcttg
ttttt---------------gatagactgactt---------atatttttgatattt---
-------------tggatgtttc--------aga-gcatatg----------tgatgttg
ttta-aggtttaattgtgcatgtta--ttggttgg-ttctgaatattctgaatatattcc
acatttaatattacctgtcatatgttgtagtttaccttttcagtgtttaagttagtttgt
gaacagc-----tagcctactagttatttagctttagccaattttacattatttatttat
tataatttgttacacattgtaatccttgaggttattctgtgatgtactc-----------
----------agttgtgtttccttgtgggaaag---------------------------
------------------------------------------------------------
------------------------------------------------------------
--------------------------
>Gypsy61|89339
tgcaaggaagaggttatatctcttcctttcctccg--------ggaggagctctgtg---
------------------ttgtgttagggagatgggctgtagtttggcct---------c
agttgtgtttccttgtgggaaaggtaaggaggattgatccagctcaattttgt----gcg
agttacaaaatgaagagaggagtccattaaagggaaagctgctctgtttggcttaaccac
ggtcatggtgtccttctaatttatcctatcaca---------------------------
------------------------------------------------------------
------------------------------------------------------------
------------------------------------------------------------
------------------------------------------------------------
------------------------------------------------------------
------------------------------------------------------------
------------------------------------------------------------
------------------------------------------------------------
------------------------------------------------------------
------------------------------------------------------------
------------------------------------------------------------
------------------------------------------------------------
------------------------------------------------------------
------------------------------------------------------------
------------------------------------------------------------
------------------------------------------------------------
------------------------------------------------------------
------------------------------------------------------------
------------------------------------------------------------
------------------------------------------------------------
------------------------------------------------------------
------------------------------------------------------------
------------------------------------------------------------
------------------------------------------------------------
------------------------------------------------------------
------------------------------------------------------------
------------------------------------------------------------
------------------------------------------------------------
------------------------------------------------------------
------------------------------------------------------------
------------------------------------------------------------
------------------------------------------------------------
------------------------------------------------------------
------------------------------------------------------------
------------------------------------------------------------
------------------------------------------------------------
------------------------------------------------------------
------------------------------------------------------------
------------------------------------------------------------
------------------------------------------------------------
------------------------------------------------------------
------------------------------------------------------------
------------------------------------------------------------
------------------------------------------------------------
------------------------------------------------------------
------------------------------------------------------------
------------------------------------------------------------
------------------------------------------------------------
------------------------------------------------------------
------------------------------------------------------------
------------------------------------------------------------
------------------------------------------------------------
------------------------------------------------------------
------------------------------------------------------------
------------------------------------------------------------
------------------------------------------------------------
------------------------------------------------------------
------------------------------------------------------------
------------------------------------------------------------
------------------------------------------------------------
------------------------------------------------------------
------------------------------------------------------------
------------------------------------------------------------
------------------------------------------------------------
------------------------------------------------------------
------------------------------------------------------------
------------------------------------------------------------
------------------------------------------------------------
------------------------------------------------------------
------------------------------------------------------------
------------------------------------------------------------
------------------------------------------------------------
------------------------------------------------------------
------------------------------------------------------------
------------------------------------------------------------
------------------------------------------------------------
------------------------------------------------------------
------------------------------------------------------------
------------------------------------------------------------
------------------------------------------------------------
------------------------------------------------------------
------------------------------------------------------------
------------------------------------------------------------
------------------------------------------------------------
------------------------------------------------------------
------------------------------------------------------------
------------------------------------------------------------
------------------------------------------------------------
------------------------------------------------------------
------------------------------------------------------------
------------------------------------------------------------
------------------------------------------------------------
------------------------------------------------------------
------------------------------------------------------------
------------------------------------------------------------
------------------------------------------------------------
------------------------------------------------------------
------------------------------------------------------------
------------------------------------------------------------
------------------------------------------------------------
------------------------------------------------------------
------------------------------------------------------------
------------------------------------------------------------
------------------------------------------------------------
------------------------------------------------------------
------------------------------------------------------------
------------------------------------------------------------
------------------------------------------------------------
------------------------------------------------------------
------------------------------------------------------------
------------------------------------------------------------
------------------------------------------------------------
------------------------------------------------------------
------------------------------------------------------------
------------------------------------------------------------
------------------------------------------------------------
------------------------------------------------------------
------------------------------------------------------------
------------------------------------------------------------
------------------------------------------------------------
------------------------------------------------------------
------------------------------------------------------------
------------------------------------------------------------
------------------------------------------------------------
------------------------------------------------------------
------------------------------------------------------------
------------------------------------------------------------
------------------------------------------------------------
------------------------------------------------------------
------------------------------------------------------------
------------------------------------------------------------
------------------------------------------------------------
------------------------------------------------------------
------------------------------------------------------------
------------------------------------------------------------
------------------------------------------------------------
---------------------------------cacacacaatgcagagaca-ttttggg
gaagcacaccaacgaaaagggttaca
>Gypsy61|161352
------------------------------------------------------------
------------------------------------------------------------
------------------------------------------------------------
----------------------------------------------------------aa
ta-------atgttagtcatccatgttcctgta---------------------------
------------------------------------------------------------
------------------------------------------------------------
------------------------------------------------------------
------------------------------------------------------------
------------------------------------------------------------
------------------------------------------------------------
------------------------------------------------------------
------------------------------------------------------------
------------------------------------------------------------
------------------------------------------------------------
------------------------------------------------------------
------------------------------------------------------------
------------------------------------------------------------
------------------------------------------------------------
------------------------------------------------------------
------------------------------------------------------------
------------------------------------------------------------
------------------------------------------------------------
------------------------------------------------------------
------------------------------------------------------------
------------------------------------------------------------
------------------------------------------------------------
------------------------------------------------------------
------------------------------------------------------------
------------------------------------------------------------
------------------------------------------------------------
------------------------------------------------------------
------------------------------------------------------------
------------------------------------------------------------
------------------------------------------------------------
------------------------------------------------------------
------------------------------------------------------------
------------------------------------------------------------
------------------------------------------------------------
------------------------------------------------------------
------------------------------------------------------------
------------------------------------------------------------
------------------------------------------------------------
------------------------------------------------------------
------------------------------------------------------------
------------------------------------------------------------
------------------------------------------------------------
------------------------------------------------------------
------------------------------------------------------------
------------------------------------------------------------
------------------------------------------------------------
------------------------------------------------------------
------------------------------------------------------------
------------------------------------------------------------
------------------------------------------------------------
------------------------------------------------------------
------------------------------------------------------------
------------------------------------------------------------
------------------------------------------------------------
------------------------------------------------------------
------------------------------------------------------------
------------------------------------------------------------
------------------------------------------------------------
------------------------------------------------------------
------------------------------------------------------------
------------------------------------------------------------
------------------------------------------------------------
------------------------------------------------------------
------------------------------------------------------------
------------------------------------------------------------
------------------------------------------------------------
------------------------------------------------------------
------------------------------------------------------------
------------------------------------------------------------
------------------------------------------------------------
------------------------------------------------------------
------------------------------------------------------------
------------------------------------------------------------
------------------------------------------------------------
------------------------------------------------------------
------------------------------------------------------------
------------------------------------------------------------
------------------------------------------------------------
------------------------------------------------------------
------------------------------------------------------------
------------------------------------------------------------
------------------------------------------------------------
------------------------------------------------------------
------------------------------------------------------------
------------------------------------------------------------
------------------------------------------------------------
------------------------------------------------------------
------------------------------------------------------------
------------------------------------------------------------
------------------------------------------------------------
------------------------------------------------------------
------------------------------------------------------------
------------------------------------------------------------
------------------------------------------------------------
------------------------------------------------------------
------------------------------------------------------------
------------------------------------------------------------
------------------------------------------------------------
------------------------------------------------------------
------------------------------------------------------------
------------------------------------------------------------
------------------------------------------------------------
------------------------------------------------------------
------------------------------------------------------------
------------------------------------------------------------
------------------------------------------------------------
------------------------------------------------------------
------------------------------------------------------------
------------------------------------------------------------
------------------------------------------------------------
------------------------------------------------------------
------------------------------------------------------------
------------------------------------------------------------
------------------------------------------------------------
------------------------------------------------------------
------------------------------------------------------------
------------------------------------------------------------
------------------------------------------------------------
------------------------------------------------------------
------------------------------------------------------------
------------------------------------------------------------
------------------------------------------------------------
------------------------------------------------------------
------------------------------------------------------------
------------------------------------------------------------
------------------------------------------------------------
------------------------------------------------------------
-------------agaaatatataatagttaatgtgttcactaatgtgttggtgtggtaa
tttt----------------gatgaatgatacttt-----tgagattttgtatgttt---
--------------------------gttgcaaa-gcacattgtatgcaatgttatgttg
ttt--aggtttaactgtgcattttatgttggttag-------------------------
------------------------------------------------------------
------------------------------------------------------------
------------------------------------------------------------
------------------------------------------------------------
------------------------------------------------------------
------------------------------------------------------------
--------------------------
>Gypsy61|161353
tgtagggaagatgttatgtgtcctccttgactcca--------ggaggagctgtgtattc
caataatgaagtactcccttgtttacctgagtgaagctgttgtatgccctcag-----tt
catttattttctgtgtgagaaaggtaa---------------------------------
----------------------------------------gatctggtaaatttgtgaaa
ta-------atgttagccatccatgttcctgta---------------------------
------------------------------------------------------------
------------------------------------------------------------
------------------------------------------------------------
------------------------------------------------------------
------------------------------------------------------------
------------------------------------------------------------
------------------------------------------------------------
------------------------------------------------------------
------------------------------------------------------------
------------------------------------------------------------
------------------------------------------------------------
------------------------------------------------------------
------------------------------------------------------------
------------------------------------------------------------
------------------------------------------------------------
------------------------------------------------------------
------------------------------------------------------------
------------------------------------------------------------
------------------------------------------------------------
------------------------------------------------------------
------------------------------------------------------------
------------------------------------------------------------
------------------------------------------------------------
------------------------------------------------------------
------------------------------------------------------------
------------------------------------------------------------
------------------------------------------------------------
------------------------------------------------------------
------------------------------------------------------------
------------------------------------------------------------
------------------------------------------------------------
------------------------------------------------------------
------------------------------------------------------------
------------------------------------------------------------
------------------------------------------------------------
------------------------------------------------------------
------------------------------------------------------------
------------------------------------------------------------
------------------------------------------------------------
------------------------------------------------------------
------------------------------------------------------------
------------------------------------------------------------
------------------------------------------------------------
------------------------------------------------------------
------------------------------------------------------------
------------------------------------------------------------
------------------------------------------------------------
------------------------------------------------------------
------------------------------------------------------------
------------------------------------------------------------
------------------------------------------------------------
------------------------------------------------------------
------------------------------------------------------------
------------------------------------------------------------
------------------------------------------------------------
------------------------------------------------------------
------------------------------------------------------------
------------------------------------------------------------
------------------------------------------------------------
------------------------------------------------------------
------------------------------------------------------------
------------------------------------------------------------
------------------------------------------------------------
------------------------------------------------------------
------------------------------------------------------------
------------------------------------------------------------
------------------------------------------------------------
------------------------------------------------------------
------------------------------------------------------------
------------------------------------------------------------
------------------------------------------------------------
------------------------------------------------------------
------------------------------------------------------------
------------------------------------------------------------
------------------------------------------------------------
------------------------------------------------------------
------------------------------------------------------------
------------------------------------------------------------
------------------------------------------------------------
------------------------------------------------------------
------------------------------------------------------------
------------------------------------------------------------
------------------------------------------------------------
------------------------------------------------------------
------------------------------------------------------------
------------------------------------------------------------
------------------------------------------------------------
------------------------------------------------------------
------------------------------------------------------------
------------------------------------------------------------
------------------------------------------------------------
------------------------------------------------------------
------------------------------------------------------------
------------------------------------------------------------
------------------------------------------------------------
------------------------------------------------------------
------------------------------------------------------------
------------------------------------------------------------
------------------------------------------------------------
------------------------------------------------------------
------------------------------------------------------------
------------------------------------------------------------
------------------------------------------------------------
------------------------------------------------------------
------------------------------------------------------------
------------------------------------------------------------
------------------------------------------------------------
------------------------------------------------------------
------------------------------------------------------------
------------------------------------------------------------
------------------------------------------------------------
------------------------------------------------------------
------------------------------------------------------------
------------------------------------------------------------
------------------------------------------------------------
------------------------------------------------------------
------------------------------------------------------------
------------------------------------------------------------
------------------------------------------------------------
------------------------------------------------------------
------------------------------------------------------------
------------------------------------------------------------
------------------------------------------------------------
------------------------------------------------------------
------------------------------------------------------------
------------------------------------------------------------
------------------------------------------------------------
-------------agaaatctataatagttaa--tgttcactaatgtgtaggtgtggtta
tttt--------------------------------------------------------
------------------------------------------------------------
------------------------------------------------------------
------------------------------------------------------------
------------------------------------------------------------
------------------------------------------------------------
------------------------------------------------------------
------------------------------------------------------------
------------------------------------------------------------
--------------------------
>Gypsy61|311354
--------acaagataaagttcttgctgcacctga-------------------------
------------------ttg--------------gctgtaaattgact-----------
------------------------------------------------------------
------------------------------------------------------------
---------agtttcatcatcaacttcagccaat--------------------------
------------------------------------------------------------
------------------------------------------------------------
------------------------------------------------------------
------------------------------------------------------------
------------------------------------------------------------
------------------------------------------------------------
------------------------------------------------------------
------------------------------------------------------------
------------------------------------------------------------
------------------------------------------------------------
------------------------------------------------------------
------------------------------------------------------------
------------------------------------------------------------
------------------------------------------------------------
------------------------------------------------------------
------------------------------------------------------------
------------------------------------------------------------
------------------------------------------------------------
------------------------------------------------------------
------------------------------------------------------------
------------------------------------------------------------
------------------------------------------------------------
------------------------------------------------------------
------------------------------------------------------------
------------------------------------------------------------
------------------------------------------------------------
------------------------------------------------------------
------------------------------------------------------------
------------------------------------------------------------
------------------------------------------------------------
------------------------------------------------------------
------------------------------------------------------------
------------------------------------------------------------
------------------------------------------------------------
------------------------------------------------------------
------------------------------------------------------------
------------------------------------------------------------
------------------------------------------------------------
------------------------------------------------------------
------------------------------------------------------------
------------------------------------------------------------
------------------------------------------------------------
------------------------------------------------------------
------------------------------------------------------------
------------------------------------------------------------
------------------------------------------------------------
------------------------------------------------------------
------------------------------------------------------------
------------------------------------------------------------
------------------------------------------------------------
------------------------------------------------------------
------------------------------------------------------------
------------------------------------------------------------
------------------------------------------------------------
------------------------------------------------------------
------------------------------------------------------------
------------------------------------------------------------
------------------------------------------------------------
------------------------------------------------------------
------------------------------------------------------------
------------------------------------------------------------
------------------------------------------------------------
------------------------------------------------------------
------------------------------------------------------------
------------------------------------------------------------
------------------------------------------------------------
------------------------------------------------------------
------------------------------------------------------------
------------------------------------------------------------
------------------------------------------------------------
------------------------------------------------------------
------------------------------------------------------------
------------------------------------------------------------
------------------------------------------------------------
------------------------------------------------------------
------------------------------------------------------------
------------------------------------------------------------
------------------------------------------------------------
------------------------------------------------------------
------------------------------------------------------------
------------------------------------------------------------
------------------------------------------------------------
------------------------------------------------------------
------------------------------------------------------------
------------------------------------------------------------
------------------------------------------------------------
------------------------------------------------------------
------------------------------------------------------------
------------------------------------------------------------
------------------------------------------------------------
------------------------------------------------------------
------------------------------------------------------------
------------------------------------------------------------
------------------------------------------------------------
------------------------------------------------------------
------------------------------------------------------------
------------------------------------------------------------
------------------------------------------------------------
------------------------------------------------------------
------------------------------------------------------------
------------------------------------------------------------
------------------------------------------------------------
------------------------------------------------------------
------------------------------------------------------------
------------------------------------------------------------
------------------------------------------------------------
------------------------------------------------------------
------------------------------------------------------------
------------------------------------------------------------
------------------------------------------------------------
------------------------------------------------------------
------------------------------------------------------------
------------------------------------------------------------
------------------------------------------------------------
------------------------------------------------------------
------------------------------------------------------------
------------------------------------------------------------
------------------------------------------------------------
------------------------------------------------------------
------------------------------------------------------------
------------------------------------------------------------
------------------------------------------------------------
------------------------------------------------------------
------------------------------------------------------------
------------------------------------------------------------
------------------------------------------------------------
------------------------------------------------------------
--------------------------------------------------gagagaccgt
ctct--------------------------------------atgttc-agac-------
------------------------aggctataaa-acccact------------------
------------------------------------------------------------
------------------------------------------------------------
------------------------------------------------------------
------------------------------------------------------------
------------------------------------------------------------
------------------------------------------------------------
-------------------------------ca---------------------------
--------------------------
>Gypsy61|477049
------------------tcttttccaaacattc--------------------------
------------------------------catggattatggtcatacta---------c
tactgtg-------------------------------------caacacga--------
----------------------------------------gattcctctggtagacccaa
--------------agccatttcgcctccctta---------------------------
------------------------------------------------------------
------------------------------------------------------------
------------------------------------------------------------
------------------------------------------------------------
------------------------------------------------------------
------------------------------------------------------------
------------------------------------------------------------
------------------------------------------------------------
------------------------------------------------------------
------------------------------------------------------------
------------------------------------------------------------
------------------------------------------------------------
------------------------------------------------------------
------------------------------------------------------------
------------------------------------------------------------
------------------------------------------------------------
------------------------------------------------------------
------------------------------------------------------------
------------------------------------------------------------
------------------------------------------------------------
------------------------------------------------------------
------------------------------------------------------------
------------------------------------------------------------
------------------------------------------------------------
------------------------------------------------------------
------------------------------------------------------------
------------------------------------------------------------
------------------------------------------------------------
------------------------------------------------------------
------------------------------------------------------------
------------------------------------------------------------
------------------------------------------------------------
------------------------------------------------------------
------------------------------------------------------------
------------------------------------------------------------
------------------------------------------------------------
------------------------------------------------------------
------------------------------------------------------------
------------------------------------------------------------
------------------------------------------------------------
------------------------------------------------------------
------------------------------------------------------------
------------------------------------------------------------
------------------------------------------------------------
------------------------------------------------------------
------------------------------------------------------------
------------------------------------------------------------
------------------------------------------------------------
------------------------------------------------------------
------------------------------------------------------------
------------------------------------------------------------
------------------------------------------------------------
------------------------------------------------------------
------------------------------------------------------------
------------------------------------------------------------
------------------------------------------------------------
------------------------------------------------------------
------------------------------------------------------------
------------------------------------------------------------
------------------------------------------------------------
------------------------------------------------------------
------------------------------------------------------------
------------------------------------------------------------
------------------------------------------------------------
------------------------------------------------------------
------------------------------------------------------------
------------------------tcggaagatacctcccttacagtaccaggaagttcg
gaaagccatatcgcagatggaagaggctggagttaaacacccaagcaaaagcccttatgc
gtcccctattgttgtggtatcaaaaaaggatggttccatgaggatttgtgtggactacag
aaagctgaattcttgtagcaccagagacacttttcctttaccaagaatagaggacgcatt
agaagcattgggtcaagcaagttacttctcggctctggatcttacatcggggtattggca
agtggaggtggccgaacatgataagcataaaactgctttcagcacaccaatggggttgta
cgaggctaataagatgccttttggtctacaaaatgctccctcaacgttccaaagattgat
gacttgctgctttggtgacttaaactttgagagcctcctgatctaccttgatgacataat
tatcttctctagaacattcgatgagcaccttgaaagattggaggaagtgttcaaccacct
ccgcaaacatgggttaaaattaaaccctacaaagtgttgcctgcttaggaaagaggttca
gtaccttggctatgtagtgtcatcggagggtatatggactgattctgagaagataagtaa
agtcagggattggaagcggccgtcaactgcaaaggaagtgctgaggtttcttggtttctc
agggtactacagacgattcatcaaagggtattctgcactggcagctcccttgtatgctct
gacatctggagaccctaagtgcaggaaaaaaagaggggtaaagg----------------
gaccacctcgccctcctaa--------------------accatttgagtggtgtgtcga
atgtgaggcagcttttgtgacatttaaagagaagctgactactgcttccattttaggaag
---caactacagtttaccatttttgttgcaaactgatgcttccagggatggtcttggggc
tgtccttgcccaaattcaagatggtgcagagcgagtgattgcttatgggagccggggctt
gagtccaccagaaacccgctacccagcgcacaagttagagttcttggctctggagtgggc
tgtaactgataaattttatgatcatctctatggacatacattctctgttttgactcataa
caacccactcagatatgtgatgagcacagccaaattggatgccacaggccaacgttgggt
gtcacagcttgccatatttgactttgacatccagtataggcaagggaagtgtaactctaa
tgccgatgcactgtcaagaatgtctagccaagaagtcgcaaaagccctccagtcctgtcc
tcatcggatcctttctcaggggaattaagaaaatagtaacactggccaagaggagcggga
agcaggtggtggtgtgcaagatgaggtggcaatcgagagccaacgagagactcaggagga
ggtt-cagagagggcagacagatttgaaggagcgggaactgatgcactccctacaatgac
gaagctggagatcaggaaatgtaaaaaacaagaccctgttattggtccagtcctgtattt
taaaacactgaattgtaagccacggcaagggaagaggttggaggaaggaaaacaaacaca
gctttttctaaaagagtggaggaagttagtggtcagagatggaattctgtacagacaagt
tcaaggtggtcagggaaggtctattgatcagctggtcttgccag-aaaaaatgcgagagg
tggctaggacaagtcttcatgatgatgctggtcatttaggttttgagcgcaccctgagtt
tgttccgtgagcgattttattggccaaaaatgcactgtgatgtgaagtcctggtgtgagc
agtgtgaaagatgttgtttaaggaagactccaactgctggaaagcgagctccattggtga
gcattcacactaatgcacctatggaacttttatgcattgatttcctggtcctggaaaagt
ctaggggaggttttgagaatgtcctggtggtcactgatcacatctcaagatttgcccagg
cctaccccacaagagatcagaaggctgtcacagtggcaaaggtgctgtggaagaactttt
tctgtcgatttggtgtcccagcaggactccatgcagaccaggggcgcaattttgagagtg
cagtggtaaaggaactgtgcaagctgattggagtcacaaagactcataccaccccttacc
acccacaggggaatgggactacagagaggttcaacagaactttcatgaatatgttgggaa
ctcttgatcctgagaaaaaacctcagtggcatgaatatgttgatgcaatgacccttgctt
acaactgtactcaacatgattcaacaggtttctccccatacttattgatgtatggcagac
atcccagactcgcagttgatcttgtttttgggttgtctaccaccaaagggcaatgtgagt
ccagtgaatatgtccaaaatctgcatgagagcttgacttttgcaaatgatcaggcagata
agatgtcaaggcatgctaaggatctacagaaaaagcactatgataaaaaattgaaggatt
acaagtttgaaactggtgactgagtgatggtgaaagtatgtcatgtagaagggaagcaga
agctggctgataggtgggagccccatccttatgttgtggtaaag-aaacagccaggaatt
ccagtgtatgttgttcgatcagaagatggtgacaaggaaagagtggtccaccgcaatctt
ctaactcagtgcatgttcttcccagttaaaaagacctaccaagatcaagtagagtctgaa
agtgagggacaagatgaagtggagacaactgatgatgtttctgatgaggatgaggtggat
ttggagaaaatagacaaaagtgaaggacaggatgaagtggaggcaactgaaaatgtttct
gatgagaatgaggtggatttggagaaaatagacaaaagagtggatggttctgtaaacttg
tctttaagcgatgaacctgcggacattgtggaagaaggagaagagactgtgagtcctttg
cagaaaacaataagtgaaatggaaagtggacacgaagagcatacactgctggaagttccg
gaaatcagaaagccagaaccgagatatcctgagcggaaatgacgccctccaaatagactc
tcttttgagctgcgagtcttcacaagagaaagtgacaatgaaaagattgaaagaggaagg
aaagtgtgggaaaaggctaaagcgaaaaaggagaagctgtgccttagcaacactacatat
agacatgcacacaatacacactcactgaaaagaacttcttcatgtgtttatttgacttta
ttttacaatttttggaggggtgaattgaataatggctgtgacgccatcaatcaaagaggg
ggtgggtgtagggaatatgtaatatatcttccttttctccggggggagctgtgtgttgtg
ttagggagatgggctgctgtttggcctcagttgtgtttccctcagttgtgtgggaaaggt
aaggaggattgtttcagctctacaaagaatctgtttaattttgtcaataatatgtgccat
tcatgttattttatgagatatgttatagttaaggcattaattaatgtgtagatgtcctta
tt----------------------------------------gtccttatattgtcc---
-------------ttattgtccttatg---------------------------gtgttg
tttt-aggtttaataatacatgttat-ttggttggtttttttataacctgaatatattta
acatttatatttgcctgtcatatgttctagtttatcttttcagtgtttaagttattttgt
gaacagc-----tagcttactagttatgtagctgcagc---atttacgtaatttatttca
gataatttg-tacacattgtaat---------tattttgtgatgtactg-----------
----------agttgtgtttccctgtggaaaagatgttgcagtaccatttctgctatgca
agtgacaaaatgaagagaggagtccattaaagggaaagctgctctgtttggctcaaccac
ggtcttggtgtccttcttattcatcctatcacacatacacaacgcagagacatttttggg
gaagcacactaacgaagagggttcca
>Gypsy61|477050
------------------------------------------------------------
------------------------------------------------------------
------------------------------------------------------------
--------------------------------------------------------taaa
cg-------tccttcccaattgatgtaaacacc---------------------------
------------------------------------------------------------
------------------------------------------------------------
------------------------------------------------------------
------------------------------------------------------------
------------------------------------------------------------
------------------------------------------------------------
------------------------------------------------------------
------------------------------------------------------------
------------------------------------------------------------
------------------------------------------------------------
------------------------------------------------------------
------------------------------------------------------------
------------------------------------------------------------
------------------------------------------------------------
------------------------------------------------------------
------------------------------------------------------------
------------------------------------------------------------
------------------------------------------------------------
------------------------------------------------------------
------------------------------------------------------------
------------------------------------------------------------
------------------------------------------------------------
------------------------------------------------------------
------------------------------------------------------------
------------------------------------------------------------
------------------------------------------------------------
------------------------------------------------------------
------------------------------------------------------------
------------------------------------------------------------
------------------------------------------------------------
------------------------------------------------------------
------------------------------------------------------------
------------------------------------------------------------
------------------------------------------------------------
------------------------------------------------------------
------------------------------------------------------------
------------------------------------------------------------
------------------------------------------------------------
------------------------------------------------------------
------------------------------------------------------------
------------------------------------------------------------
------------------------------------------------------------
------------------------------------------------------------
------------------------------------------------------------
------------------------------------------------------------
------------------------------------------------------------
------------------------------------------------------------
------------------------------------------------------------
------------------------------------------------------------
------------------------------------------------------------
------------------------------------------------------------
------------------------------------------------------------
------------------------------------------------------------
------------------------------------------------------------
------------------------------------------------------------
------------------------------------------------------------
------------------------------------------------------------
------------------------------------------------------------
------------------------------------------------------------
------------------------------------------------------------
------------------------------------------------------------
------------------------------------------------------------
------------------------------------------------------------
------------------------------------------------------------
------------------------------------------------------------
------------------------------------------------------------
------------------------------------------------------------
------------------------------------------------------------
------------------------------------------------------------
------------------------------------------------------------
------------------------------------------------------------
------------------------------------------------------------
------------------------------------------------------------
------------------------------------------------------------
------------------------------------------------------------
------------------------------------------------------------
------------------------------------------------------------
------------------------------------------------------------
------------------------------------------------------------
------------------------------------------------------------
------------------------------------------------------------
------------------------------------------------------------
------------------------------------------------------------
------------------------------------------------------------
------------------------------------------------------------
------------------------------------------------------------
------------------------------------------------------------
------------------------------------------------------------
------------------------------------------------------------
------------------------------------------------------------
------------------------------------------------------------
------------------------------------------------------------
------------------------------------------------------------
------------------------------------------------------------
------------------------------------------------------------
------------------------------------------------------------
------------------------------------------------------------
------------------------------------------------------------
------------------------------------------------------------
------------------------------------------------------------
------------------------------------------------------------
------------------------------------------------------------
------------------------------------------------------------
------------------------------------------------------------
------------------------------------------------------------
------------------------------------------------------------
------------------------------------------------------------
------------------------------------------------------------
------------------------------------------------------------
------------------------------------------------------------
------------------------------------------------------------
------------------------------------------------------------
------------------------------------------------------------
------------------------------------------------------------
------------------------------------------------------------
------------------------------------------------------------
------------------------------------------------------------
------------------------------------------------------------
------------------------------------------------------------
------------------------------------------------------------
------------------------------------------------------------
------------------------------------------------------------
------------------------------------------------------------
------------------------------------------------------------
------------------------------------------------------------
------------------------------------------------------------
------------------------------------------------------------
-------------aacaagagcttttgaccagctacttggtgattatggacatggagaca
cttct-------------------------------------------------------
-------------tacccgactc------------gcccacta---------tgaaggtg
tgct-----------------------ctg------------------------------
------------------------------------------------------------
------------------------------------------------------------
------------------------------------------------------------
------------------------------------------------------------
------------------------------------------------------------
------------------------------------------------------------
--------------------------
>Gypsy61|477051
----------tttttttgcattttttttaatt----------------------------
-----------------------------------------------------------a
gatttggtttcttatt--------------------------------------------
------------------------------------------------------------
---------tttttaagtatcattttttaagta---------------------------
------------------------------------------------------------
------------------------------------------------------------
------------------------------------------------------------
------------------------------------------------------------
------------------------------------------------------------
------------------------------------------------------------
------------------------------------------------------------
------------------------------------------------------------
------------------------------------------------------------
------------------------------------------------------------
------------------------------------------------------------
------------------------------------------------------------
------------------------------------------------------------
------------------------------------------------------------
------------------------------------------------------------
------------------------------------------------------------
------------------------------------------------------------
------------------------------------------------------------
------------------------------------------------------------
------------------------------------------------------------
------------------------------------------------------------
------------------------------------------------------------
------------------------------------------------------------
------------------------------------------------------------
------------------------------------------------------------
------------------------------------------------------------
------------------------------------------------------------
------------------------------------------------------------
------------------------------------------------------------
------------------------------------------------------------
------------------------------------------------------------
------------------------------------------------------------
------------------------------------------------------------
------------------------------------------------------------
------------------------------------------------------------
------------------------------------------------------------
------------------------------------------------------------
------------------------------------------------------------
------------------------------------------------------------
------------------------------------------------------------
------------------------------------------------------------
------------------------------------------------------------
------------------------------------------------------------
------------------------------------------------------------
------------------------------------------------------------
------------------------------------------------------------
------------------------------------------------------------
------------------------------------------------------------
------------------------------------------------------------
------------------------------------------------------------
------------------------------------------------------------
------------------------------------------------------------
------------------------------------------------------------
------------------------------------------------------------
------------------------------------------------------------
------------------------------------------------------------
------------------------------------------------------------
------------------------------------------------------------
------------------------------------------------------------
------------------------------------------------------------
------------------------------------------------------------
------------------------------------------------------------
------------------------------------------------------------
------------------------------------------------------------
------------------------------------------------------------
------------------------------------------------------------
------------------------------------------------------------
------------------------------------------------------------
------------------------------------------------------------
------------------------------------------------------------
------------------------------------------------------------
------------------------------------------------------------
------------------------------------------------------------
------------------------------------------------------------
------------------------------------------------------------
------------------------------------------------------------
------------------------------------------------------------
------------------------------------------------------------
------------------------------------------------------------
------------------------------------------------------------
------------------------------------------------------------
------------------------------------------------------------
------------------------------------------------------------
------------------------------------------------------------
------------------------------------------------------------
------------------------------------------------------------
------------------------------------------------------------
------------------------------------------------------------
------------------------------------------------------------
------------------------------------------------------------
------------------------------------------------------------
------------------------------------------------------------
------------------------------------------------------------
------------------------------------------------------------
------------------------------------------------------------
------------------------------------------------------------
------------------------------------------------------------
------------------------------------------------------------
------------------------------------------------------------
------------------------------------------------------------
------------------------------------------------------------
------------------------------------------------------------
------------------------------------------------------------
------------------------------------------------------------
------------------------------------------------------------
------------------------------------------------------------
------------------------------------------------------------
------------------------------------------------------------
------------------------------------------------------------
------------------------------------------------------------
------------------------------------------------------------
------------------------------------------------------------
------------------------------------------------------------
------------------------------------------------------------
------------------------------------------------------------
------------------------------------------------------------
------------------------------------------------------------
------------------------------------------------------------
------------------------------------------------------------
------------------------------------------------------------
------------------------------------------------------------
------------------------------------------------------------
------------------------------------------------------------
------------------------------------------------------------
------------------------------------------------------------
------------------------------------------------------------
------------------------------------------------------------
-------------ag-aaaattctgca-----------------------aacaggaaaa
cac---------------------------------------------------------
-----------------------------acacacgcacaca------------------
------------------------------------------------------------
------------------------------------------------------------
------------------------------------------------------------
------------------------------------------------------------
------------------------------------------------------------
------------------------------------------------------------
-------------------------------cacac------------------------
--------------------------
>Gypsy61|552359
tgtagggaatatgttataactcttcctttcctccg--------gggagagctgtgtg---
------------------ttgtgttagggagatgggctgcagtttagcct---------c
agttgtgtttccctgtgggaaag----------atgttgcagtgtcatttctgctgtgca
agtgacaaaatgaagagaggagtccattaaagggaaagctgctctgtttggctcaaccac
ggtcttggtgtccttcttattcatcctattacaca-------------------------
------------------------------------------------------------
------------------------------------------------------------
------------------------------------------------------------
------------------------------------------------------------
------------------------------------------------------------
------------------------------------------------------------
------------------------------------------------------------
-------------------------------tacacaacgcagagaca-ttttggggaag
cacaccaacgaagagggttacatctttggtgccatgacccggatccttggatttcacgtc
aattaaagtaggctttttcctta--------aaaaaaaaaaaaaaaagacaattgatctg
aatttctgag-ttttttgtttttcctatctttttttttcccactgtttctctgataagta
gactaatatgtgaatttactgatgtaacatgtttaaattgatgtgtttttgaaagtgtat
catttattgtgtgcactgacaagtttttgggtgtatctgaatttaaattgaactaggttt
attttgttgaaaaaaaaaa-------ttgctaatttttttgtttctgtttattattgtac
attttttctctaacaatagaaagtttgcaaagaaaccataacacacacacacacacacac
acaca-------aaaacatagtcaattttaattgcatgcaccacacatagtactgcacat
agagtgttgcgtaggcagagtcgagaagtgaaatataataatgcaaggacactatgattc
cacgcctcatcgaccacccacctgttcccaagaatcatttaggcagcctttccacgtcac
tccatggttgcccataagacaggaaaaaattaaatcgcatgacatgagcactacagttga
tatgagtaatgtgggtgaatctcacttagatgaaagccccctacagtctgtcaggccaaa
atcaacacagctagcgacacacagagagattgtgactcccccagtagtaagctggctaaa
gccaggcacccacactaatgcatctgtgcaagtatcagctcatgaccaagccccagataa
ccatgtctatccaacaagcaaccatattttgcctattgccacacacccacatgtttcatg
ccaaacttccatgcatgacagtgtcacacctgttcaggctccaccagacatggcgattgg
aatgcaagctgatatgcatacttcaccaaatatcccatactcaaccccagcaacagtcat
tttgcctcacacaaacctaaccggccatccacaacccatccaggctcctcattcctccta
ttatggtgttccaaataccatgtactcatcacagtctgactcagtactgccccctgcacc
gcctgtcttttctggaataatgtttcctcgcaaattggaccctattcaagcacaccaagc
tcctcatgatcagaagctgactttgcattcaaactatgctgttgcttcatcttcttccac
tcctgt------------gacaatgcctgcataccctgcatcacgtatatatgcacaaca
acccagtgtagtgcaacagcttcagactgcaccttcacatatctcatatcaacaaggcac
caaccaacatgcctctgtaatgaccacgtcaccacctagttttacacaaacatatcaggt
atgaaatgttcaagtgttcagtggtggtcctgaatgcaagatactaattgaagactggat
acgggatatgcagtatctccttgaagcaggaggaatgccaccaaatttatgctttgcaac
gctagtgagacatttaaatggtgaagccaggaggttagtcctaaatctccctccctctaa
gcaaaccaccagaagagcttttgttgaactgcgagctgagtatagtaatatgcagacatc
tcttgacccattagctgatttctatgaaagatgtcagcgctctggcaaaacagctcgttc
ctatgccattgccctggaggccactttacgttcagtagaggaaacacagtatggaggaca
aacatttccagatcgggatggaaagctaactcgtcagttcatgagaagattgagtgatga
agaagtttatcataggctagcaccaataaaacctcagctcttaagttttcgtgaactgca
agcagagttacgtaaccctgctcgggagacgaaaaagttccagatgctgccaaagtccaa
aagggcatatacccaggctcagtttatggcagctagtagtaacaggagtggagaatccac
aggaacggaaaagcgaaataaacagaacaatgatctgactgaacttacggccttggtaaa
aaatttgttgatcagtcaagaagatcaagtcaatcggctgacacagctagaagccagatt
tgctgcatcaccacgaatgatatttccgcagacccagaggcctcaagggagcagtgatac
tccagcaaggagcgttgtatgctatcgctgtaacaaaccaggacacattgcacgtctgtg
tcggacaataatgactgatgaggtcagccaagctgaaaatcaaacagagaaaagccaaga
tttaaatgcgtaaggcctgtggtcatcggggcgaccacaggcattcaacagagtccccag
caacataaggcgagaatgtccaaactagctaaaactccgctggtaggtccttgtaatgaa
ggggtggttgagttgaagtagatggggaggtgtgtaaggctctaattgattccggctctc
aagtaactacaattacagatgagttttggggcagacacccaatcttatgtactaagaaag
tgcagccatcagaaatcccaattgaatgtgccgctggtcaacccgtaccttatgttgggg
tactctgtatcaacctgaa-----------------------------------------
-----gtaaaagagtaccgatccagtgttccattgctcattgggactaatgtcatacggg
ctttcagaaatgatctcgaagcaacatatggtagcaagtacctggccaatatgaagcaga
ctaatcctgagtggcactcagcactggtgtccataggtaaaagtgaaccttgtgggatta
atggcaaagtgggtcaagtacagtatgctggtgatgcaatacaaataccagcaggaagag
agctggatgttgtgggcagagtaatgggtggtccaaagaggacacaatacactgttttgg
tggagagccaatgtttgaaaaaagtaccagaaggtattgtcattgccagactgctagcta
atgtgaaaaagggttatgtacctattcgtctcttgaatctttcggaaaaagttgtgactg
tggagccaaggaccctgctggcagatgctttcttggtcaatgaggtatttgaagaggggg
atgagggcaaaatactaggccagaaacagatcatgaatcggaatctgtgtgaaaaaaact
cagtgactgcaacttgtcaaagttaagaacaggttaccagtgccaaaaacgagtttgata
tgtcatgtggagttgaccttagtgccatcacagtggaagggcaggagcagttgga-----
------------------tttactgcaggatttattgaggaaaaattctgatgtcttttc
caaacattccatggattatggtcatactactactgtgcaacacgagattcctctggtaga
cccaaagccatttcgcctcccttatcggaagatacctccctcacagtaccaggaagttcg
gaaagccatatcgcagatggaagaggctagatttatacgcccaagcaaaagcccttatgc
atcccctattgttgtggtatcaaaaaaggatggttccatgaggatttgtgtggactacag
aaagctgaattcttgtagcaccagagacgcttttcctttaccaagaatagaggacgcatt
agaagcattgggtcaagcaagttacttctcggctct-------------gggtattggca
agtggaggtggccgaacatgataagtat-aaactgctttcagcacaccaatggggttgta
cgaggctaataggatgccgtttggtctacaaaatgctccctcaacgttccaaagattgat
gacttgctgctttggtgacttaaactttgagagcctcctgatctaccttgatgacataat
tatcttctctagaacattcaatgagcaccttgaaagattgaaggaagtgttcaaccgcct
ctgcaaacatgggttaaaactaaaccctacaaagtgttgtctgctgaggaaagaggttca
gtaccttggccatgtagtgtcatcggagggtatacggactgattctgagaagataagtaa
agtcagggattggaagcggccgtcaactgcaaaggaagtgctaaggtttcctg-------
----------------------------------gcactggcagctcccttgtatgctct
gacatctggagaccctaagtgcagg-aaaaaagaggggtaaagacattaaaagagaagct
gactactgctcctattttgggctaccccaactacagtttaccatttttgttgcaaactga
tgcttccaggggttttgtgacattaaaagagaagctgactactgctcccattttgggcta
ccccaactacagtttaccatttttgttgcaaactgatgcttccagggatggtcttggggc
tgtccttgcccaaattcaagatgatgcagagcgagtgattgcttatgggagccggggctt
gagtccaccagaaacccgctacccagcgcacaagttagagttcttggctctgaagtgggc
tgtaactaacaaattttatgatcatctctatggacatacattctctgttttgactgataa
caacccactcagatatgtgatgagcacatttaaattggatgccacaggccaacgttgagt
gtcacagcttgccatatttgactttgacttccagtataggcaaggaaagtgtaactctaa
tgccgatgcactgtcaagaatgtctagccaagaattcgcaaaagccctccagtcctgtcc
tcaacagatccttcctcaggggaataaagaaaatagtagcactggccaaggggagctgga
agcaggtgatggtgtggaagataa------------------------------------
------------------------------------------------------------
-------------------------------------------ggtctagtcctgtattt
taaaacactgaattgtaagtcacggcgagggaagaggttggaggaaggaaaacaaacacg
gcttcttctaaaagagtggaggaagttagtggtcagagatggaattctgtacagacaagt
tcaaggtggccagggaaggactattgatcagttggtcttgccagaaaaaaatgcgagagg
tggctaggacaagtcttcatgatgatgctggtcatttaggttttgagcgcaccctgattt
tgttccgtgagtgattttattgcccaaaaatgcaatgtgatgtgaagtcctggtgtgagc
agtgtgaaagatgttgtttaaggaagactccaactgctggaaagcgagctccgttggtaa
gcattcacactaatgcacctatggaacttctatgcattgatttcctggtcctggaaaagt
ctaggggaggatttgaga------------------------------------------
---tccccacaaaagatcagaaggctgtcacagtggcaaaggtgctgtggaagatctttt
tctgtcgatttggtttcccagcaagactccatgcagaccaggggcgcaattttgagagtg
cagtggtaaaggaactgtgcaagctgattggagtcacaaagactcataccaccccttacc
acccacagaggaatgggactacggagaggttcaacagaactctcatgaatatgttgggaa
ctcttgatcctgagaataaacctcagtggcatgaatatgttgatgcaatgactcttgctt
acaactgtactcaacatgattcaacaggtttctccccatacttattgatgtatggcagac
atcccagactcgcagttaatcttgtttttgggttgtctaccaccaaagggcaatgtgagt
ccagtgaatatgtccaaaatctgcgtgagagcttgacttttgcatatgatcaggcagata
agatgtcaaggcatgctaaggatctacagaagaagcactatgataaaaaagtgaaggatt
acgtgttcgaaactggtgacagagtgatggtcaaagtatgtcatgtagaagggaagcaga
agctggctgataggtgggagccccatccttatgttgtggtaaag-aaacagccaggaatt
ccagtgtatgttgttcaatcagaagatggtgacaaggaaagagtggtccaccgcaatctt
ctaactcagtgcatgttctttccagttgaaaagacctaccaagatcaagtagagtctgaa
agtgaaggacagaatgaagtggagtcaactgacgatgtttcggatgagg-----------
------------------------------------------------------------
-------ataaggtggatttgtagaaaatagacaaaagagtggatggttctgtaaacttg
tcttcaagcaaggaacctgtggacattgtagaagaaggagaagagactgtgagtattttg
caggaaacaataagtgaaatggaaagtggacacgaaaagcatacactgttgcaagttctg
gaattcagaaagccagaacggagatatcctgagcggaaaagacgccctccaaatagactc
tctttggagctgcgagtcttcacaagagaaagtgacaatgaaaagattgaaagaggaagg
aaagtgtgggaaaaggctaaagcgaagaaggagtagatgtgccttagcaacactacatat
agacatgca---------------------------------------------------
------------------------------------------------------------
------------------------------------------------------------
------------------------------------------------------------
------------------------------------------------------------
-----------cacaatacacactcactgaaaagaacttcttaatgtgtttatttgactt
tattttacaatttttggaggggtgaattgaatt---------atgactgtgacgccatca
atcaaagagggggtgggtgt---------aggga-atatgttata---actcttcctttc
ctcc-ggggggagctgtgtgttgtg--ttagggag-------------------------
-------------------atgggctgcagtttggcctc---------------------
------------------------------------------------------------
------------------------------------------------------------
----------agttgtgtttccctgtgggaaagatgttgcagtgtcatttctgctgtgca
agtgacaaaatgaagagaggagtccattaaagggaaagctgctctgtttggctcaaccag
ggtcttggtgtccttcttattcatccttttacacatacacaacgcagagaca-ttttggg
gaagcacaccaacgaagagggttaca
>Gypsy61|552360
-------------------------------------------------gtgatgta---
-----------------------------------------------------------c
ttgagttttttcttgtgggaaag----------ttgttgcagtgccatttct--------
------------------------------------------------------------
-------gtgtcctcctcatttatcctatcata---------------------------
------------------------------------------------------------
------------------------------------------------------------
------------------------------------------------------------
------------------------------------------------------------
------------------------------------------------------------
------------------------------------------------------------
------------------------------------------------------------
------------------------------------------------------------
------------------------------------------------------------
------------------------------------------------------------
------------------------------------------------------------
------------------------------------------------------------
------------------------------------------------------------
------------------------------------------------------------
------------------------------------------------------------
------------------------------------------------------------
------------------------------------------------------------
------------------------------------------------------------
------------------------------------------------------------
------------------------------------------------------------
------------------------------------------------------------
------------------------------------------------------------
------------------------------------------------------------
------------------------------------------------------------
------------------------------------------------------------
------------------------------------------------------------
------------------------------------------------------------
------------------------------------------------------------
------------------------------------------------------------
------------------------------------------------------------
------------------------------------------------------------
------------------------------------------------------------
------------------------------------------------------------
------------------------------------------------------------
------------------------------------------------------------
------------------------------------------------------------
------------------------------------------------------------
------------------------------------------------------------
------------------------------------------------------------
------------------------------------------------------------
------------------------------------------------------------
------------------------------------------------------------
------------------------------------------------------------
------------------------------------------------------------
------------------------------------------------------------
------------------------------------------------------------
------------------------------------------------------------
------------------------------------------------------------
------------------------------------------------------------
------------------------------------------------------------
------------------------------------------------------------
------------------------------------------------------------
------------------------------------------------------------
------------------------------------------------------------
------------------------------------------------------------
------------------------------------------------------------
------------------------------------------------------------
------------------------------------------------------------
------------------------------------------------------------
------------------------------------------------------------
------------------------------------------------------------
------------------------------------------------------------
------------------------------------------------------------
------------------------------------------------------------
------------------------------------------------------------
------------------------------------------------------------
------------------------------------------------------------
------------------------------------------------------------
------------------------------------------------------------
------------------------------------------------------------
------------------------------------------------------------
------------------------------------------------------------
------------------------------------------------------------
------------------------------------------------------------
------------------------------------------------------------
------------------------------------------------------------
------------------------------------------------------------
------------------------------------------------------------
------------------------------------------------------------
------------------------------------------------------------
------------------------------------------------------------
------------------------------------------------------------
------------------------------------------------------------
------------------------------------------------------------
------------------------------------------------------------
------------------------------------------------------------
------------------------------------------------------------
------------------------------------------------------------
------------------------------------------------------------
------------------------------------------------------------
------------------------------------------------------------
------------------------------------------------------------
------------------------------------------------------------
------------------------------------------------------------
------------------------------------------------------------
------------------------------------------------------------
------------------------------------------------------------
------------------------------------------------------------
------------------------------------------------------------
------------------------------------------------------------
------------------------------------------------------------
------------------------------------------------------------
------------------------------------------------------------
------------------------------------------------------------
------------------------------------------------------------
------------------------------------------------------------
------------------------------------------------------------
------------------------------------------------------------
------------------------------------------------------------
------------------------------------------------------------
------------------------------------------------------------
------------------------------------------------------------
------------------------------------------------------------
------------------------------------------------------------
------------------------------------------------------------
------------------------------------------------------------
------------------------------------------------------------
------------------------------------------------------------
------------------------------------------------------------
------------------------------------------------------------
------------------------------------------------------------
------------------------------------------------------------
------------------------------------------------------------
------------------------------------------------------------
------------------------------------------------------------
------------------------------------------------------------
------------------------------------------------------------
------------------------------------------------------------
------------------------------------------------------------
------------------------------------------------------------
------------------------------------------------------------
------------------------------------------------------------
------------------------------------------------------------
------------------------------------------------------------
------------------------------------------------------------
------------------------------------------------------------
-------------------------------catacacacaacacagagata-ttttggg
ggagcacaccaacgaagagacttaca
>Gypsy61|640077
-gtagggaagatgttatatctcttcctttcctcca--------gggggagctgtgtg---
------------------ttgt-----agaaatcggctgttgtttggcta---------t
agttgtgtttccttgtgtgaaagttaagtaaggtt------gctcttcacag--------
----------------------------------------aagctgtttgattttgttga
---------ttatttaccatccatgttatttta---------------------------
------------------------------------------------------------
------------------------------------------------------------
------------------------------------------------------------
------------------------------------------------------------
------------------------------------------------------------
------------------------------------------------------------
------------------------------------------------------------
------------------------------------------------------------
------------------------------------------------------------
------------------------------------------------------------
------------------------------------------------------------
------------------------------------------------------------
------------------------------------------------------------
------------------------------------------------------------
------------------------------------------------------------
------------------------------------------------------------
------------------------------------------------------------
------------------------------------------------------------
------------------------------------------------------------
------------------------------------------------------------
------------------------------------------------------------
------------------------------------------------------------
------------------------------------------------------------
------------------------------------------------------------
------------------------------------------------------------
------------------------------------------------------------
------------------------------------------------------------
------------------------------------------------------------
------------------------------------------------------------
------------------------------------------------------------
------------------------------------------------------------
------------------------------------------------------------
------------------------------------------------------------
------------------------------------------------------------
------------------------------------------------------------
------------------------------------------------------------
------------------------------------------------------------
------------------------------------------------------------
------------------------------------------------------------
------------------------------------------------------------
------------------------------------------------------------
------------------------------------------------------------
------------------------------------------------------------
------------------------------------------------------------
------------------------------------------------------------
------------------------------------------------------------
------------------------------------------------------------
------------------------------------------------------------
------------------------------------------------------------
------------------------------------------------------------
------------------------------------------------------------
------------------------------------------------------------
------------------------------------------------------------
------------------------------------------------------------
------------------------------------------------------------
------------------------------------------------------------
------------------------------------------------------------
------------------------------------------------------------
------------------------------------------------------------
------------------------------------------------------------
------------------------------------------------------------
------------------------------------------------------------
------------------------------------------------------------
------------------------------------------------------------
------------------------------------------------------------
------------------------------------------------------------
------------------------------------------------------------
------------------------------------------------------------
------------------------------------------------------------
------------------------------------------------------------
------------------------------------------------------------
------------------------------------------------------------
------------------------------------------------------------
------------------------------------------------------------
------------------------------------------------------------
------------------------------------------------------------
------------------------------------------------------------
------------------------------------------------------------
------------------------------------------------------------
------------------------------------------------------------
------------------------------------------------------------
------------------------------------------------------------
------------------------------------------------------------
------------------------------------------------------------
------------------------------------------------------------
------------------------------------------------------------
------------------------------------------------------------
------------------------------------------------------------
------------------------------------------------------------
------------------------------------------------------------
------------------------------------------------------------
------------------------------------------------------------
------------------------------------------------------------
------------------------------------------------------------
------------------------------------------------------------
------------------------------------------------------------
------------------------------------------------------------
------------------------------------------------------------
------------------------------------------------------------
------------------------------------------------------------
------------------------------------------------------------
------------------------------------------------------------
------------------------------------------------------------
------------------------------------------------------------
------------------------------------------------------------
------------------------------------------------------------
------------------------------------------------------------
------------------------------------------------------------
------------------------------------------------------------
------------------------------------------------------------
------------------------------------------------------------
------------------------------------------------------------
------------------------------------------------------------
------------------------------------------------------------
------------------------------------------------------------
------------------------------------------------------------
------------------------------------------------------------
------------------------------------------------------------
------------------------------------------------------------
------------------------------------------------------------
------------------------------------------------------------
------------------------------------------------------------
------------------------------------------------------------
------------------------------------------------------------
------------------------------------------------------------
------------------------------------------------------------
------------------------------------------------------------
-------------agagatatgttatagttaggacattaactaacatgtagatgtgctta
ttttt---------------gatagattggctt---------atattttagattttttga
tatc-------tatggtggtttccatgtggcaga-gcatatt----------tgatgttg
tttt-aggtttaattgtgttttca---ttggttgg-ttctctatattctgaacatattca
acatttataattgccagtcgtatgttgta-------------------------------
------------------------------------------------------------
------------------------------------------------------------
------------------------------------------------------------
------------------------------------------------------------
------------------------------------------------------------
--------------------------
>Gypsy61|640078
------------------------------------------------------------
------------------------------------------------------------
------------------------------------------------------------
------------------------------------------------------------
------------------------------------------------------------
------------------------------------------------------------
------------------------------------------------------------
------------------------------------------------------------
------------------------------------------------------------
------------------------------------------------------------
------------------------------------------------------------
------------------------------------------------------------
------------------------------------------------------------
------------------------------------------------------------
------------------------------------------------------------
------------------------------------------------------------
------------------------------------------------------------
------------------------------------------------------------
------------------------------------------------------------
------------------------------------------------------------
------------------------------------------------------------
------------------------------------------------------------
------------------------------------------------------------
------------------------------------------------------------
------------------------------------------------------------
------------------------------------------------------------
------------------------------------------------------------
------------------------------------------------------------
------------------------------------------------------------
------------------------------------------------------------
------------------------------------------------------------
------------------------------------------------------------
------------------------------------------------------------
------------------------------------------------------------
------------------------------------------------------------
------------------------------------------------------------
------------------------------------------------------------
------------------------------------------------------------
------------------------------------------------------------
------------------------------------------------------------
------------------------------------------------------------
------------------------------------------------------------
------------------------------------------------------------
------------------------------------------------------------
------------------------------------------------------------
------------------------------------------------------------
------------------------------------------------------------
------------------------------------------------------------
------------------------------------------------------------
------------------------------------------------------------
------------------------------------------------------------
------------------------------------------------------------
------------------------------------------------------------
------------------------------------------------------------
------------------------------------------------------------
------------------------------------------------------------
------------------------------------------------------------
------------------------------------------------------------
------------------------------------------------------------
------------------------------------------------------------
------------------------------------------------------------
------------------------------------------------------------
------------------------------------------------------------
------------------------------------------------------------
------------------------------------------------------------
------------------------------------------------------------
------------------------------------------------------------
------------------------------------------------------------
------------------------------------------------------------
------------------------------------------------------------
------------------------------------------------------------
------------------------------------------------------------
------------------------------------------------------------
------------------------------------------------------------
------------------------------------------------------------
------------------------------------------------------------
------------------------------------------------------------
------------------------------------------------------------
------------------------------------------------------------
------------------------------------------------------------
------------------------------------------------------------
------------------------------------------------------------
------------------------------------------------------------
------------------------------------------------------------
------------------------------------------------------------
------------------------------------------------------------
------------------------------------------------------------
------------------------------------------------------------
------------------------------------------------------------
------------------------------------------------------------
------------------------------------------------------------
------------------------------------------------------------
------------------------------------------------------------
------------------------------------------------------------
------------------------------------------------------------
------------------------------------------------------------
------------------------------------------------------------
------------------------------------------------------------
------------------------------------------------------------
------------------------------------------------------------
------------------------------------------------------------
------------------------------------------------------------
------------------------------------------------------------
------------------------------------------------------------
------------------------------------------------------------
------------------------------------------------------------
------------------------------------------------------------
------------------------------------------------------------
------------------------------------------------------------
------------------------------------------------------------
------------------------------------------------------------
------------------------------------------------------------
------------------------------------------------------------
------------------------------------------------------------
------------------------------------------------------------
------------------------------------------------------------
------------------------------------------------------------
------------------------------------------------------------
------------------------------------------------------------
------------------------------------------------------------
------------------------------------------------------------
------------------------------------------------------------
------------------------------------------------------------
------------------------------------------------------------
------------------------------------------------------------
------------------------------------------------------------
------------------------------------------------------------
------------------------------------------------------------
------------------------------------------------------------
------------------------------------------------------------
------------------------------------------------------------
------------------------------------------------------------
------------------------------------------------------------
------------------------------------------------------------
------------------------------------------------------------
------------------------------------------------------------
---------------------atgttgtagtttttcttttcagt----------gtatgt
gaaccgc-----aggcttaccagttatttagctgcagccacatttatattgtttatttat
tataact---tgtacattgtaatctttgaagttattttgtgatgtactc-----------
----------------agttacttgtgggaaagttgttgcagtgccatttctcctgtgag
agtaaaaaaatgaaggaaaa------------gggaagctgctct---------------
------------------------------------------------------------
--------------------------
>Gypsy61|640079
------------------------------------------------------------
------------------------------------------------------------
------------------------------------------------------------
--------------------------------------------tgtttggctcaaccac
agtcatggtgtccttcttattcatcctattata---------------------------
------------------------------------------------------------
------------------------------------------------------------
------------------------------------------------------------
------------------------------------------------------------
------------------------------------------------------------
------------------------------------------------------------
------------------------------------------------------------
------------------------------------------------------------
------------------------------------------------------------
------------------------------------------------------------
------------------------------------------------------------
------------------------------------------------------------
------------------------------------------------------------
------------------------------------------------------------
------------------------------------------------------------
------------------------------------------------------------
------------------------------------------------------------
------------------------------------------------------------
------------------------------------------------------------
------------------------------------------------------------
------------------------------------------------------------
------------------------------------------------------------
------------------------------------------------------------
------------------------------------------------------------
------------------------------------------------------------
------------------------------------------------------------
------------------------------------------------------------
------------------------------------------------------------
------------------------------------------------------------
------------------------------------------------------------
------------------------------------------------------------
------------------------------------------------------------
------------------------------------------------------------
------------------------------------------------------------
------------------------------------------------------------
------------------------------------------------------------
------------------------------------------------------------
------------------------------------------------------------
------------------------------------------------------------
------------------------------------------------------------
------------------------------------------------------------
------------------------------------------------------------
------------------------------------------------------------
------------------------------------------------------------
------------------------------------------------------------
------------------------------------------------------------
------------------------------------------------------------
------------------------------------------------------------
------------------------------------------------------------
------------------------------------------------------------
------------------------------------------------------------
------------------------------------------------------------
------------------------------------------------------------
------------------------------------------------------------
------------------------------------------------------------
------------------------------------------------------------
------------------------------------------------------------
------------------------------------------------------------
------------------------------------------------------------
------------------------------------------------------------
------------------------------------------------------------
------------------------------------------------------------
------------------------------------------------------------
------------------------------------------------------------
------------------------------------------------------------
------------------------------------------------------------
------------------------------------------------------------
------------------------------------------------------------
------------------------------------------------------------
------------------------------------------------------------
------------------------------------------------------------
------------------------------------------------------------
------------------------------------------------------------
------------------------------------------------------------
------------------------------------------------------------
------------------------------------------------------------
------------------------------------------------------------
------------------------------------------------------------
------------------------------------------------------------
------------------------------------------------------------
------------------------------------------------------------
------------------------------------------------------------
------------------------------------------------------------
------------------------------------------------------------
------------------------------------------------------------
------------------------------------------------------------
------------------------------------------------------------
------------------------------------------------------------
------------------------------------------------------------
------------------------------------------------------------
------------------------------------------------------------
------------------------------------------------------------
------------------------------------------------------------
------------------------------------------------------------
------------------------------------------------------------
------------------------------------------------------------
------------------------------------------------------------
------------------------------------------------------------
------------------------------------------------------------
------------------------------------------------------------
------------------------------------------------------------
------------------------------------------------------------
------------------------------------------------------------
------------------------------------------------------------
------------------------------------------------------------
------------------------------------------------------------
------------------------------------------------------------
------------------------------------------------------------
------------------------------------------------------------
------------------------------------------------------------
------------------------------------------------------------
------------------------------------------------------------
------------------------------------------------------------
------------------------------------------------------------
------------------------------------------------------------
------------------------------------------------------------
------------------------------------------------------------
------------------------------------------------------------
------------------------------------------------------------
------------------------------------------------------------
------------------------------------------------------------
------------------------------------------------------------
------------------------------------------------------------
------------------------------------------------------------
------------------------------------------------------------
------------------------------------------------------------
------------------------------------------------------------
------------------------------------------------------------
------------------------------------------------------------
------------------------------------------------------------
------------------------------------------------------------
------------------------------------------------------------
------------------------------------------------------------
------------------------------------------------------------
------------------------------------------------------------
------------------------------------------------------------
-------------------------------catacacacaatgcagagact-ttttggg
gaagcacaacaacgaagagggttaca
>Gypsy61|977271
------------------------------------------------------------
------------------------------------------------------------
------------------------------------------------------------
------------------------------------------------------------
------------------------------------------------------------
------------------------------------------------------------
------------------------------------------------------------
------------------------------------------------------------
------------------------------------------------------------
------------------------------------------------------------
------------------------------------------------------------
------------------------------------------------------------
------------------------------------------------------------
------------------------------------------------------------
------------------------------------------------------------
------------------------------------------------------------
------------------------------------------------------------
------------------------------------------------------------
------------------------------------------------------------
------------------------------------------------------------
------------------------------------------------------------
------------------------------------------------------------
------------------------------------------------------------
------------------------------------------------------------
------------------------------------------------------------
------------------------------------------------------------
------------------------------------------------------------
------------------------------------------------------------
------------------------------------------------------------
------------------------------------------------------------
------------------------------------------------------------
------------------------------------------------------------
------------------------------------------------------------
------------------------------------------------------------
------------------------------------------------------------
------------------------------------------------------------
------------------------------------------------------------
------------------------------------------------------------
------------------------------------------------------------
------------------------------------------------------------
------------------------------------------------------------
------------------------------------------------------------
------------------------------------------------------------
------------------------------------------------------------
------------------------------------------------------------
------------------------------------------------------------
------------------------------------------------------------
------------------------------------------------------------
------------------------------------------------------------
------------------------------------------------------------
------------------------------------------------------------
------------------------------------------------------------
------------------------------------------------------------
------------------------------------------------------------
------------------------------------------------------------
------------------------------------------------------------
------------------------------------------------------------
------------------------------------------------------------
------------------------------------------------------------
------------------------------------------------------------
------------------------------------------------------------
------------------------------------------------------------
------------------------------------------------------------
------------------------------------------------------------
------------------------------------------------------------
------------------------------------------------------------
------------------------------------------------------------
------------------------------------------------------------
------------------------------------------------------------
------------------------------------------------------------
------------------------------------------------------------
------------------------------------------------------------
------------------------------------------------------------
------------------------------------------------------------
------------------------------------------------------------
------------------------------------------------------------
------------------------------------------------------------
------------------------------------------------------------
------------------------------------------------------------
------------------------------------------------------------
------------------------------------------------------------
------------------------------------------------------------
------------------------------------------------------------
------------------------------------------------------------
------------------------------------------------------------
------------------------------------------------------------
------------------------------------------------------------
------------------------------------------------------------
------------------------------------------------------------
------------------------------------------------------------
------------------------------------------------------------
------------------------------------------------------------
------------------------------------------------------------
------------------------------------------------------------
------------------------------------------------------------
------------------------------------------------------------
------------------------------------------------------------
------------------------------------------------------------
------------------------------------------------------------
------------------------------------------------------------
------------------------------------------------------------
------------------------------------------------------------
------------------------------------------------------------
------------------------------------------------------------
------------------------------------------------------------
------------------------------------------------------------
------------------------------------------------------------
------------------------------------------------------------
------------------------------------------------------------
------------------------------------------------------------
------------------------------------------------------------
------------------------------------------------------------
------------------------------------------------------------
------------------------------------------------------------
------------------------------------------------------------
------------------------------------------------------------
------------------------------------------------------------
------------------------------------------------------------
------------------------------------------------------------
------------------------------------------------------------
------------------------------------------------------------
------------------------------------------------------------
------------------------------------------------------------
------------------------------------------------------------
------------------------------------------------------------
------------------------------------------------------------
------------------------------------------------------------
------------------------------------------------------------
------------------------------------------------------------
------------------------------------------------------------
------------------------------------------------------------
------------------------------------------------------------
------------------------------------------------------------
------------------------------------------------------------
------------------------------------------------------------
--------------------tgttat-ttggttgg-ttctttatatcctgaatatattta
acatttatatttgcctttcatatgttctagtttatc--------gtttaagctagtttgt
gaacagc-----tagcttattagttttgtagctgcagc---atttacatcatttctatct
aataatttgttacacattgtaat---------tattttgtga------------------
------------------------------------------------------------
agtgacaaaatgaagagaggagtccattaaagggaaagctg--ctgtttggcttaaccac
ggtcttggtgtcct---tattcatcctttcacacatacacaacgcagagaca-ttttggg
gaagcacaccaacgaagagggttaca
>Gypsy61|977272
tgaaaggaatatgttatatctcttcctttcctccg--------ggtggagctgtgtg---
------------------ttgtgttagggagatgggctgctgtttggcct---------c
agttgtgtttccctaagggaaaaatgaggaggattgtttcagctctacacag--------
----------------------------------------aatctgtttaattttgtcaa
ta-------atatttgcca-----------------------------------------
------------------------------------------------------------
------------------------------------------------------------
------------------------------------------------------------
------------------------------------------------------------
------------------------------------------------------------
------------------------------------------------------------
------------------------------------------------------------
------------------------------------------------------------
------------------------------------------------------------
------------------------------------------------------------
------------------------------------------------------------
------------------------------------------------------------
------------------------------------------------------------
------------------------------------------------------------
------------------------------------------------------------
------------------------------------------------------------
------------------------------------------------------------
------------------------------------------------------------
------------------------------------------------------------
------------------------------------------------------------
------------------------------------------------------------
------------------------------------------------------------
------------------------------------------------------------
------------------------------------------------------------
------------------------------------------------------------
------------------------------------------------------------
------------------------------------------------------------
------------------------------------------------------------
------------------------------------------------------------
------------------------------------------------------------
------------------------------------------------------------
------------------------------------------------------------
------------------------------------------------------------
------------------------------------------------------------
------------------------------------------------------------
------------------------------------------------------------
------------------------------------------------------------
------------------------------------------------------------
------------------------------------------------------------
------------------------------------------------------------
------------------------------------------------------------
------------------------------------------------------------
------------------------------------------------------------
------------------------------------------------------------
------------------------------------------------------------
------------------------------------------------------------
------------------------------------------------------------
------------------------------------------------------------
------------------------------------------------------------
------------------------------------------------------------
------------------------------------------------------------
------------------------------------------------------------
------------------------------------------------------------
------------------------------------------------------------
------------------------------------------------------------
------------------------------------------------------------
------------------------------------------------------------
------------------------------------------------------------
------------------------------------------------------------
------------------------------------------------------------
------------------------------------------------------------
------------------------------------------------------------
------------------------------------------------------------
------------------------------------------------------------
------------------------------------------------------------
------------------------------------------------------------
------------------------------------------------------------
------------------------------------------------------------
------------------------------------------------------------
------------------------------------------------------------
------------------------------------------------------------
------------------------------------------------------------
------------------------------------------------------------
------------------------------------------------------------
------------------------------------------------------------
------------------------------------------------------------
------------------------------------------------------------
------------------------------------------------------------
------------------------------------------------------------
------------------------------------------------------------
------------------------------------------------------------
------------------------------------------------------------
------------------------------------------------------------
------------------------------------------------------------
------------------------------------------------------------
------------------------------------------------------------
------------------------------------------------------------
------------------------------------------------------------
------------------------------------------------------------
------------------------------------------------------------
------------------------------------------------------------
------------------------------------------------------------
------------------------------------------------------------
------------------------------------------------------------
------------------------------------------------------------
------------------------------------------------------------
------------------------------------------------------------
------------------------------------------------------------
------------------------------------------------------------
------------------------------------------------------------
------------------------------------------------------------
------------------------------------------------------------
------------------------------------------------------------
------------------------------------------------------------
------------------------------------------------------------
------------------------------------------------------------
------------------------------------------------------------
------------------------------------------------------------
------------------------------------------------------------
------------------------------------------------------------
------------------------------------------------------------
------------------------------------------------------------
------------------------------------------------------------
------------------------------------------------------------
------------------------------------------------------------
------------------------------------------------------------
------------------------------------------------------------
------------------------------------------------------------
------------------------------------------------------------
------------------------------------------------------------
------------------------------------------------------------
------------------------------------------------------------
------------------------------------------------------------
------------------------------------------------------------
------------------------------------------------------------
------------------------------------------------------------
------------------------------------------------------------
------------------------------------------------------------
------------------------------------------------------------
------------------------------------------------------------
------------------------------------------------------------
------------------------------------------------------------
------------------------------------------------------------
------------------------------------------------------------
------------------------------------------------------------
------------------------------------------------------------
------------------------------------------------------------
--------------------------
>Gypsy61|977273
------------------------------------------------------------
------------------------------------------------------------
------------------------------------------------------------
------------------------------------------------------------
----------------ccaatcatgttatttta---------------------------
------------------------------------------------------------
------------------------------------------------------------
------------------------------------------------------------
------------------------------------------------------------
------------------------------------------------------------
------------------------------------------------------------
------------------------------------------------------------
------------------------------------------------------------
------------------------------------------------------------
------------------------------------------------------------
------------------------------------------------------------
------------------------------------------------------------
------------------------------------------------------------
------------------------------------------------------------
------------------------------------------------------------
------------------------------------------------------------
------------------------------------------------------------
------------------------------------------------------------
------------------------------------------------------------
------------------------------------------------------------
------------------------------------------------------------
------------------------------------------------------------
------------------------------------------------------------
------------------------------------------------------------
------------------------------------------------------------
------------------------------------------------------------
------------------------------------------------------------
------------------------------------------------------------
------------------------------------------------------------
------------------------------------------------------------
------------------------------------------------------------
------------------------------------------------------------
------------------------------------------------------------
------------------------------------------------------------
------------------------------------------------------------
------------------------------------------------------------
------------------------------------------------------------
------------------------------------------------------------
------------------------------------------------------------
------------------------------------------------------------
------------------------------------------------------------
------------------------------------------------------------
------------------------------------------------------------
------------------------------------------------------------
------------------------------------------------------------
------------------------------------------------------------
------------------------------------------------------------
------------------------------------------------------------
------------------------------------------------------------
------------------------------------------------------------
------------------------------------------------------------
------------------------------------------------------------
------------------------------------------------------------
------------------------------------------------------------
------------------------------------------------------------
------------------------------------------------------------
------------------------------------------------------------
------------------------------------------------------------
------------------------------------------------------------
------------------------------------------------------------
------------------------------------------------------------
------------------------------------------------------------
------------------------------------------------------------
------------------------------------------------------------
------------------------------------------------------------
------------------------------------------------------------
------------------------------------------------------------
------------------------------------------------------------
------------------------------------------------------------
------------------------------------------------------------
------------------------------------------------------------
------------------------------------------------------------
------------------------------------------------------------
------------------------------------------------------------
------------------------------------------------------------
------------------------------------------------------------
------------------------------------------------------------
------------------------------------------------------------
------------------------------------------------------------
------------------------------------------------------------
------------------------------------------------------------
------------------------------------------------------------
------------------------------------------------------------
------------------------------------------------------------
------------------------------------------------------------
------------------------------------------------------------
------------------------------------------------------------
------------------------------------------------------------
------------------------------------------------------------
------------------------------------------------------------
------------------------------------------------------------
------------------------------------------------------------
------------------------------------------------------------
------------------------------------------------------------
------------------------------------------------------------
------------------------------------------------------------
------------------------------------------------------------
------------------------------------------------------------
------------------------------------------------------------
------------------------------------------------------------
------------------------------------------------------------
------------------------------------------------------------
------------------------------------------------------------
------------------------------------------------------------
------------------------------------------------------------
------------------------------------------------------------
------------------------------------------------------------
------------------------------------------------------------
------------------------------------------------------------
------------------------------------------------------------
------------------------------------------------------------
------------------------------------------------------------
------------------------------------------------------------
------------------------------------------------------------
------------------------------------------------------------
------------------------------------------------------------
------------------------------------------------------------
------------------------------------------------------------
------------------------------------------------------------
------------------------------------------------------------
------------------------------------------------------------
------------------------------------------------------------
------------------------------------------------------------
------------------------------------------------------------
------------------------------------------------------------
------------------------------------------------------------
------------------------------------------------------------
-------------taagatatgttatagttaaggcattaactaatgtgtagatatcctta
ttttt---------------gatagattgactt---------atatatctgatattg---
-------------tagatgtttccatgcggcaga-gcatatt----------ttttgttg
tttt-aggtttaaaagtacattttat-ttggttgg-ttctttatatcctgaataaattta
acatttataattgcctgtcatatgttctagtttttcttttcagtgtttaggttagtttgt
gaacagc-----tagcttactagttatgtggctgcagc---atttacatcatttatatca
aataatttgttacacattgtaat---------tattttgtgatgtactc-----------
----------agttgtgtttccttgtgggaaagttgttacagtgccatttctgctgtgcg
agtgacaaaatgaagagaggagtccattaaagggaaagctgctctgtttggctcaaccac
ggtcctggtttccttcttattcttcctatcacacatacacaacgcagagaca-ttttggg
gaagcacaccaacgaagagggttaca
>Gypsy61|977274
tatagggaagatgttatatctcttcccttcctccgggggggtggggggagctgtgtgt--
-----------tgtctcattgtgttagagagatgggttgttgtttggcctcagttaattc
agttgtgtttccttgtggaaaaggtaaggagggtttttccagctctacacag--------
----------------------------------------aatctgtttcattttgtcaa
tt-------atatttgccatccatgttatgtta---------------------------
------------------------------------------------------------
------------------------------------------------------------
------------------------------------------------------------
------------------------------------------------------------
------------------------------------------------------------
------------------------------------------------------------
------------------------------------------------------------
------------------------------------------------------------
------------------------------------------------------------
------------------------------------------------------------
------------------------------------------------------------
------------------------------------------------------------
------------------------------------------------------------
------------------------------------------------------------
------------------------------------------------------------
------------------------------------------------------------
------------------------------------------------------------
------------------------------------------------------------
------------------------------------------------------------
------------------------------------------------------------
------------------------------------------------------------
------------------------------------------------------------
------------------------------------------------------------
------------------------------------------------------------
------------------------------------------------------------
------------------------------------------------------------
------------------------------------------------------------
------------------------------------------------------------
------------------------------------------------------------
------------------------------------------------------------
------------------------------------------------------------
------------------------------------------------------------
------------------------------------------------------------
------------------------------------------------------------
------------------------------------------------------------
------------------------------------------------------------
------------------------------------------------------------
------------------------------------------------------------
------------------------------------------------------------
------------------------------------------------------------
------------------------------------------------------------
------------------------------------------------------------
------------------------------------------------------------
------------------------------------------------------------
------------------------------------------------------------
------------------------------------------------------------
------------------------------------------------------------
------------------------------------------------------------
------------------------------------------------------------
------------------------------------------------------------
------------------------------------------------------------
------------------------------------------------------------
------------------------------------------------------------
------------------------------------------------------------
------------------------------------------------------------
------------------------------------------------------------
------------------------------------------------------------
------------------------------------------------------------
------------------------------------------------------------
------------------------------------------------------------
------------------------------------------------------------
------------------------------------------------------------
------------------------------------------------------------
------------------------------------------------------------
------------------------------------------------------------
------------------------------------------------------------
------------------------------------------------------------
------------------------------------------------------------
------------------------------------------------------------
------------------------------------------------------------
------------------------------------------------------------
------------------------------------------------------------
------------------------------------------------------------
------------------------------------------------------------
------------------------------------------------------------
------------------------------------------------------------
------------------------------------------------------------
------------------------------------------------------------
------------------------------------------------------------
------------------------------------------------------------
------------------------------------------------------------
------------------------------------------------------------
------------------------------------------------------------
------------------------------------------------------------
------------------------------------------------------------
------------------------------------------------------------
------------------------------------------------------------
------------------------------------------------------------
------------------------------------------------------------
------------------------------------------------------------
------------------------------------------------------------
------------------------------------------------------------
------------------------------------------------------------
------------------------------------------------------------
------------------------------------------------------------
------------------------------------------------------------
------------------------------------------------------------
------------------------------------------------------------
------------------------------------------------------------
------------------------------------------------------------
------------------------------------------------------------
------------------------------------------------------------
------------------------------------------------------------
------------------------------------------------------------
------------------------------------------------------------
------------------------------------------------------------
------------------------------------------------------------
------------------------------------------------------------
------------------------------------------------------------
------------------------------------------------------------
------------------------------------------------------------
------------------------------------------------------------
------------------------------------------------------------
------------------------------------------------------------
------------------------------------------------------------
------------------------------------------------------------
------------------------------------------------------------
------------------------------------------------------------
------------------------------------------------------------
------------------------------------------------------------
------------------------------------------------------------
------------------------------------------------------------
------------------------------------------------------------
------------------------------------------------------------
------------------------------------------------------------
------------------------------------------------------------
------------------------------------------------------------
-------------agagatgtgttatgataagggcattaactaatgtgtagatgtgctta
ttttt---------------gattgattgattt---------acatgtttggtattt---
-------------tggatgtttccatg---------------------------------
------------------------------------------------------------
------------------------------------------------------------
------------------------------------------------------------
------------------------------------------------------------
------------------------------------------------------------
------------------------------------------------------------
------------------------------------------------------------
--------------------------
>Gypsy61|977275
tgtaaggaatatgtaatatctcttcctttcctccg--------gggggagctgtgtg---
------------------ttgtgttagggagatgggctgcagtttggcct---------c
agttgtgtttccctgtgggaaaggtaaggatcattgattcagctctacacat--------
----------------------------------------aatctgtttaatttcgtcaa
ta-------atatttgccattca-------------------------------------
------------------------------------------------------------
------------------------------------------------------------
------------------------------------------------------------
------------------------------------------------------------
------------------------------------------------------------
------------------------------------------------------------
------------------------------------------------------------
------------------------------------------------------------
------------------------------------------------------------
------------------------------------------------------------
------------------------------------------------------------
------------------------------------------------------------
------------------------------------------------------------
------------------------------------------------------------
------------------------------------------------------------
------------------------------------------------------------
------------------------------------------------------------
------------------------------------------------------------
------------------------------------------------------------
------------------------------------------------------------
------------------------------------------------------------
------------------------------------------------------------
------------------------------------------------------------
------------------------------------------------------------
------------------------------------------------------------
------------------------------------------------------------
------------------------------------------------------------
------------------------------------------------------------
------------------------------------------------------------
------------------------------------------------------------
------------------------------------------------------------
------------------------------------------------------------
------------------------------------------------------------
------------------------------------------------------------
------------------------------------------------------------
------------------------------------------------------------
------------------------------------------------------------
------------------------------------------------------------
------------------------------------------------------------
------------------------------------------------------------
------------------------------------------------------------
------------------------------------------------------------
------------------------------------------------------------
------------------------------------------------------------
------------------------------------------------------------
------------------------------------------------------------
------------------------------------------------------------
------------------------------------------------------------
------------------------------------------------------------
------------------------------------------------------------
------------------------------------------------------------
------------------------------------------------------------
------------------------------------------------------------
------------------------------------------------------------
------------------------------------------------------------
------------------------------------------------------------
------------------------------------------------------------
------------------------------------------------------------
------------------------------------------------------------
------------------------------------------------------------
------------------------------------------------------------
------------------------------------------------------------
------------------------------------------------------------
------------------------------------------------------------
------------------------------------------------------------
------------------------------------------------------------
------------------------------------------------------------
------------------------------------------------------------
------------------------------------------------------------
------------------------------------------------------------
------------------------------------------------------------
------------------------------------------------------------
------------------------------------------------------------
------------------------------------------------------------
------------------------------------------------------------
------------------------------------------------------------
------------------------------------------------------------
------------------------------------------------------------
------------------------------------------------------------
------------------------------------------------------------
------------------------------------------------------------
------------------------------------------------------------
------------------------------------------------------------
------------------------------------------------------------
------------------------------------------------------------
------------------------------------------------------------
------------------------------------------------------------
------------------------------------------------------------
------------------------------------------------------------
------------------------------------------------------------
------------------------------------------------------------
------------------------------------------------------------
------------------------------------------------------------
------------------------------------------------------------
------------------------------------------------------------
------------------------------------------------------------
------------------------------------------------------------
------------------------------------------------------------
------------------------------------------------------------
------------------------------------------------------------
------------------------------------------------------------
------------------------------------------------------------
------------------------------------------------------------
------------------------------------------------------------
------------------------------------------------------------
------------------------------------------------------------
------------------------------------------------------------
------------------------------------------------------------
------------------------------------------------------------
------------------------------------------------------------
------------------------------------------------------------
------------------------------------------------------------
------------------------------------------------------------
------------------------------------------------------------
------------------------------------------------------------
------------------------------------------------------------
------------------------------------------------------------
------------------------------------------------------------
------------------------------------------------------------
------------------------------------------------------------
------------------------------------------------------------
------------------------------------------------------------
------------------------------------------------------------
------------------------------------------------------------
------------------------------------------------------------
------------------------------------------------------------
------------------------------------------------------------
-------------tgccatatgttatagtttaggcattaattaatgtgtagatatcctta
ttttt---------------gatagattgacttatatttctgatatttctgatattt---
-------------tagttgtttccatgcggcata-gcatatt----------ttatgttg
tttt-aggtttgataatacatgttat-ttggttgg-ttctttatatcctgaatatattta
acatttataattgcctgtcatttgttctagtttatcttttcagtgtttaagttagtttgt
gaacagc-----tagcttactagttatgtagctgcagc---atttacatcatttattttt
gatcatttg-tacactttgtaat---------tattttgtgatgtactgagttgtgtttc
cctgtgggaaagttgtgtttccctgtgggaaagatgttgcagtgtcatttctgctgtaca
agtgacaaaatgaagagaggagtccattaaagggaaagctgctctgtttggctcaaccac
agtcttggtgtccttcctgttcatcctatcacacatacacaacgcagagaca-ttttggg
gaagcacaccaacgaagagggttaca
>Gypsy61|1138100
------------------------------------------------------------
------------------------------------------------------------
------------------------------------------------------------
--------------------------------------------------------ttga
tgtca--ctagccggggtttccatccttaaata-aa------------------------
------------------------------------------------------------
------------------------------------------------------------
------------------------------------------------------------
------------------------------------------------------------
------------------------------------------------------------
------------------------------------------------------------
------------------------------------------------------------
------------------------------g-----------------------------
------------------------------------------------------------
------------------------------------------------------------
------------------------------------------------------------
------------------------------------------------------------
------------------------------------------------------------
------------------------------------------------------------
------------------------------------------------------------
------------------------------------------------------------
------------------------------------------------------------
------------------------------------------------------------
------------------------------------------------------------
------------------------------------------------------------
------------------------------------------------------------
------------------------------------------------------------
------------------------------------------------------------
------------------------------------------------------------
------------------------------------------------------------
------------------------------------------------------------
------------------------------------------------------------
------------------------------------------------------------
------------------------------------------------------------
------------------------------------------------------------
------------------------------------------------------------
------------------------------------------------------------
------------------------------------------------------------
------------------------------------------------------------
------------------------------------------------------------
------------------------------------------------------------
------------------------------------------------------------
------------------------------------------------------------
------------------------------------------------------------
------------------------------------------------------------
------------------------------------------------------------
------------------------------------------------------------
------------------------------------------------------------
------------------------------------------------------------
------------------------------------------------------------
------------------------------------------------------------
------------------------------------------------------------
------------------------------------------------------------
------------------------------------------------------------
------------------------------------------------------------
------------------------------------------------------------
------------------------------------------------------------
------------------------------------------------------------
------------------------------------------------------------
------------------------------------------------------------
------------------------------------------------------------
------------------------------------------------------------
------------------------------------------------------------
------------------------------------------------------------
------------------------------------------------------------
------------------------------------------------------------
------------------------------------------------------------
------------------------------------------------------------
------------------------------------------------------------
------------------------------------------------------------
------------------------------------------------------------
------------------------------------------------------------
------------------------------------------------------------
------------------------------------------------------------
------------------------------------------------------------
------------------------------------------------------------
------------------------------------------------------------
------------------------------------------------------------
------------------------------------------------------------
------------------------------------------------------------
------------------------------------------------------------
------------------------------------------------------------
------------------------------------------------------------
------------------------------------------------------------
------------------------------------------------------------
------------------------------------------------------------
------------------------------------------------------------
------------------------------------------------------------
------------------------------------------------------------
------------------------------------------------------------
------------------------------------------------------------
------------------------------------------------------------
------------------------------------------------------------
------------------------------------------------------------
------------------------------------------------------------
------------------------------------------------------------
------------------------------------------------------------
------------------------------------------------------------
------------------------------------------------------------
------------------------------------------------------------
------------------------------------------------------------
------------------------------------------------------------
------------------------------------------------------------
------------------------------------------------------------
------------------------------------------------------------
------------------------------------------------------------
------------------------------------------------------------
------------------------------------------------------------
------------------------------------------------------------
------------------------------------------------------------
------------------------------------------------------------
------------------------------------------------------------
------------------------------------------------------------
------------------------------------------------------------
------------------------------------------------------------
------------------------------------------------------------
------------------------------------------------------------
------------------------------------------------------------
------------------------------------------------------------
------------------------------------------------------------
------------------------------------------------------------
------------------------------------------------------------
------------------------------------------------------------
------------------------------------------------------------
------------------------------------------------------------
------------------------------------------------------------
------------------------------------------------------------
------------------------------------------------------------
------------------------------------------------------------
------------------------------------------------------------
------------------------------------------------------------
------------------------------------------------------------
------------caaaaatcttttcaaac-------ttctcaaaaaaaaaaaaaaaaaaa
gat---------------------------------------------------------
--------------------------gcaatttaggtgaattt-----------------
------------------------------------------------------------
------------------------------------------------------------
------------------------------------------------------------
------------------------------------------------------------
------------------------------------------------------------
------------------------------------------------------------
------------------------------c-----------------------------
--------------------------
>Gypsy61|1270057
tatagggaatatgttatgactcttcctttcctccg--------gggggagctgtgtg---
------------------ttgtgttagggagatgggctgcagtttggcct---------c
agttgtgtttccctgtgggaaaggtaaggaggattgattcagctctacacag--------
----------------------------------------aatctgtttaatttggtcaa
ta-------atatgtgccatccatattatttta---------------------------
------------------------------------------------------------
------------------------------------------------------------
------------------------------------------------------------
------------------------------------------------------------
------------------------------------------------------------
------------------------------------------------------------
------------------------------------------------------------
------------------------------------------------------------
------------------------------------------------------------
------------------------------------------------------------
------------------------------------------------------------
------------------------------------------------------------
------------------------------------------------------------
------------------------------------------------------------
------------------------------------------------------------
------------------------------------------------------------
------------------------------------------------------------
------------------------------------------------------------
------------------------------------------------------------
------------------------------------------------------------
------------------------------------------------------------
------------------------------------------------------------
------------------------------------------------------------
------------------------------------------------------------
------------------------------------------------------------
------------------------------------------------------------
------------------------------------------------------------
------------------------------------------------------------
------------------------------------------------------------
------------------------------------------------------------
------------------------------------------------------------
------------------------------------------------------------
------------------------------------------------------------
------------------------------------------------------------
------------------------------------------------------------
------------------------------------------------------------
------------------------------------------------------------
------------------------------------------------------------
------------------------------------------------------------
------------------------------------------------------------
------------------------------------------------------------
------------------------------------------------------------
------------------------------------------------------------
------------------------------------------------------------
------------------------------------------------------------
------------------------------------------------------------
------------------------------------------------------------
------------------------------------------------------------
------------------------------------------------------------
------------------------------------------------------------
------------------------------------------------------------
------------------------------------------------------------
------------------------------------------------------------
------------------------------------------------------------
------------------------------------------------------------
------------------------------------------------------------
------------------------------------------------------------
------------------------------------------------------------
------------------------------------------------------------
------------------------------------------------------------
------------------------------------------------------------
------------------------------------------------------------
------------------------------------------------------------
------------------------------------------------------------
------------------------------------------------------------
------------------------------------------------------------
------------------------------------------------------------
------------------------------------------------------------
------------------------------------------------------------
------------------------------------------------------------
------------------------------------------------------------
------------------------------------------------------------
------------------------------------------------------------
------------------------------------------------------------
------------------------------------------------------------
------------------------------------------------------------
------------------------------------------------------------
------------------------------------------------------------
------------------------------------------------------------
------------------------------------------------------------
------------------------------------------------------------
------------------------------------------------------------
------------------------------------------------------------
------------------------------------------------------------
------------------------------------------------------------
------------------------------------------------------------
------------------------------------------------------------
------------------------------------------------------------
------------------------------------------------------------
------------------------------------------------------------
------------------------------------------------------------
------------------------------------------------------------
------------------------------------------------------------
------------------------------------------------------------
------------------------------------------------------------
------------------------------------------------------------
------------------------------------------------------------
------------------------------------------------------------
------------------------------------------------------------
------------------------------------------------------------
------------------------------------------------------------
------------------------------------------------------------
------------------------------------------------------------
------------------------------------------------------------
------------------------------------------------------------
------------------------------------------------------------
------------------------------------------------------------
------------------------------------------------------------
------------------------------------------------------------
------------------------------------------------------------
------------------------------------------------------------
------------------------------------------------------------
------------------------------------------------------------
------------------------------------------------------------
------------------------------------------------------------
------------------------------------------------------------
------------------------------------------------------------
------------------------------------------------------------
------------------------------------------------------------
------------------------------------------------------------
------------------------------------------------------------
------------------------------------------------------------
------------------------------------------------------------
------------------------------------------------------------
------------------------------------------------------------
------------------------------------------------------------
------------------------------------------------------------
-------------tgagatatgttatagttaaggcattaactaatgtgtagatgtcctta
ttttt---------------gataaattgactt---------atatttctgatattt---
-------------tagttgtttccatgcggcata-gcatatt----------ttatgttg
tttt-aggtttaataatacatgttat-ttggttgg-ttctttatatcctgaatatattta
acatttataattgcctgtcatatgttctagtttatcttttcagtgtttaagttagtttgt
gaacagctactgtagcttactagttatgtagctgcagc---atttacatcatttattttt
gatcatttg-tacactttgtaat---------tattttgtgatgtactg-----------
----------agttgtgtttccctgtgggaaagatgttgcagtgccatttctgctgtgca
agtgacaaaatgaagagaggagtccattaaagggaaagctgctctgtttggctcaaccac
ggtcttggtgtccttcttattcatcctatcacacatacacaacgcagacaca-ttttggg
gaagcacacaaacgaagagggttaca
>Gypsy61|1270058
--taaggaagatgctata------------------------------------------
------------------------------------------------------------
-----------------------------------------gctcttcacag--------
----------------------------------------aatctgtttaattttgtcaa
ta-------atatttgtcattgatgttatttga---------------------------
------------------------------------------------------------
------------------------------------------------------------
------------------------------------------------------------
------------------------------------------------------------
------------------------------------------------------------
------------------------------------------------------------
------------------------------------------------------------
------------------------------------------------------------
------------------------------------------------------------
------------------------------------------------------------
------------------------------------------------------------
------------------------------------------------------------
------------------------------------------------------------
------------------------------------------------------------
------------------------------------------------------------
------------------------------------------------------------
------------------------------------------------------------
------------------------------------------------------------
------------------------------------------------------------
------------------------------------------------------------
------------------------------------------------------------
------------------------------------------------------------
------------------------------------------------------------
------------------------------------------------------------
------------------------------------------------------------
------------------------------------------------------------
------------------------------------------------------------
------------------------------------------------------------
------------------------------------------------------------
------------------------------------------------------------
------------------------------------------------------------
------------------------------------------------------------
------------------------------------------------------------
------------------------------------------------------------
------------------------------------------------------------
------------------------------------------------------------
------------------------------------------------------------
------------------------------------------------------------
------------------------------------------------------------
------------------------------------------------------------
------------------------------------------------------------
------------------------------------------------------------
------------------------------------------------------------
------------------------------------------------------------
------------------------------------------------------------
------------------------------------------------------------
------------------------------------------------------------
------------------------------------------------------------
------------------------------------------------------------
------------------------------------------------------------
------------------------------------------------------------
------------------------------------------------------------
------------------------------------------------------------
------------------------------------------------------------
------------------------------------------------------------
------------------------------------------------------------
------------------------------------------------------------
------------------------------------------------------------
------------------------------------------------------------
------------------------------------------------------------
------------------------------------------------------------
------------------------------------------------------------
------------------------------------------------------------
------------------------------------------------------------
------------------------------------------------------------
------------------------------------------------------------
------------------------------------------------------------
------------------------------------------------------------
------------------------------------------------------------
------------------------------------------------------------
------------------------------------------------------------
------------------------------------------------------------
------------------------------------------------------------
------------------------------------------------------------
------------------------------------------------------------
------------------------------------------------------------
------------------------------------------------------------
------------------------------------------------------------
------------------------------------------------------------
------------------------------------------------------------
------------------------------------------------------------
------------------------------------------------------------
------------------------------------------------------------
------------------------------------------------------------
------------------------------------------------------------
------------------------------------------------------------
------------------------------------------------------------
------------------------------------------------------------
------------------------------------------------------------
------------------------------------------------------------
------------------------------------------------------------
------------------------------------------------------------
------------------------------------------------------------
------------------------------------------------------------
------------------------------------------------------------
------------------------------------------------------------
------------------------------------------------------------
------------------------------------------------------------
------------------------------------------------------------
------------------------------------------------------------
------------------------------------------------------------
------------------------------------------------------------
------------------------------------------------------------
------------------------------------------------------------
------------------------------------------------------------
------------------------------------------------------------
------------------------------------------------------------
------------------------------------------------------------
------------------------------------------------------------
------------------------------------------------------------
------------------------------------------------------------
------------------------------------------------------------
------------------------------------------------------------
------------------------------------------------------------
------------------------------------------------------------
------------------------------------------------------------
------------------------------------------------------------
------------------------------------------------------------
------------------------------------------------------------
------------------------------------------------------------
------------------------------------------------------------
------------------------------------------------------------
------------------------------------------------------------
------------------------------------------------------------
------------------------------------------------------------
------------------------------------------------------------
------------------------------------------------------------
------------------------------agagcattgacctatgtgtatatgtgctta
tattt---------------gatagattggctt---------atatctttaat-------
------------------------------------------------------------
------------------------------------------------------------
------------------------------------------------------------
------------------------------------------------------------
------------------------------------------------------------
------------------------------------------------------------
------------------------------------------------------------
------------------------------------------------------------
--------------------------
>Gypsy61|1337352
------gaagatgttatatctcttcctttcctcca--------gggggagttgtgta---
------------------tagtgtgagg-------------------------------g
agttgtgactccttgtgggaaaggtaaggaggattgatccagctctacacag--------
----------------------------------------aatctgttt-attttgtcat
t--------atatttgccatcgatggtatttta---------------------------
------------------------------------------------------------
------------------------------------------------------------
------------------------------------------------------------
------------------------------------------------------------
------------------------------------------------------------
------------------------------------------------------------
------------------------------------------------------------
------------------------------------------------------------
------------------------------------------------------------
------------------------------------------------------------
------------------------------------------------------------
------------------------------------------------------------
------------------------------------------------------------
------------------------------------------------------------
------------------------------------------------------------
------------------------------------------------------------
------------------------------------------------------------
------------------------------------------------------------
------------------------------------------------------------
------------------------------------------------------------
------------------------------------------------------------
------------------------------------------------------------
------------------------------------------------------------
------------------------------------------------------------
------------------------------------------------------------
------------------------------------------------------------
------------------------------------------------------------
------------------------------------------------------------
------------------------------------------------------------
------------------------------------------------------------
------------------------------------------------------------
------------------------------------------------------------
------------------------------------------------------------
------------------------------------------------------------
------------------------------------------------------------
------------------------------------------------------------
------------------------------------------------------------
------------------------------------------------------------
------------------------------------------------------------
------------------------------------------------------------
------------------------------------------------------------
------------------------------------------------------------
------------------------------------------------------------
------------------------------------------------------------
------------------------------------------------------------
------------------------------------------------------------
------------------------------------------------------------
------------------------------------------------------------
------------------------------------------------------------
------------------------------------------------------------
------------------------------------------------------------
------------------------------------------------------------
------------------------------------------------------------
------------------------------------------------------------
------------------------------------------------------------
------------------------------------------------------------
------------------------------------------------------------
------------------------------------------------------------
------------------------------------------------------------
------------------------------------------------------------
------------------------------------------------------------
------------------------------------------------------------
------------------------------------------------------------
------------------------------------------------------------
------------------------------------------------------------
------------------------------------------------------------
------------------------------------------------------------
------------------------------------------------------------
------------------------------------------------------------
------------------------------------------------------------
------------------------------------------------------------
------------------------------------------------------------
------------------------------------------------------------
------------------------------------------------------------
------------------------------------------------------------
------------------------------------------------------------
------------------------------------------------------------
------------------------------------------------------------
------------------------------------------------------------
------------------------------------------------------------
------------------------------------------------------------
------------------------------------------------------------
------------------------------------------------------------
------------------------------------------------------------
------------------------------------------------------------
------------------------------------------------------------
------------------------------------------------------------
------------------------------------------------------------
------------------------------------------------------------
------------------------------------------------------------
------------------------------------------------------------
------------------------------------------------------------
------------------------------------------------------------
------------------------------------------------------------
------------------------------------------------------------
------------------------------------------------------------
------------------------------------------------------------
------------------------------------------------------------
------------------------------------------------------------
------------------------------------------------------------
------------------------------------------------------------
------------------------------------------------------------
------------------------------------------------------------
------------------------------------------------------------
------------------------------------------------------------
------------------------------------------------------------
------------------------------------------------------------
------------------------------------------------------------
------------------------------------------------------------
------------------------------------------------------------
------------------------------------------------------------
------------------------------------------------------------
------------------------------------------------------------
------------------------------------------------------------
------------------------------------------------------------
------------------------------------------------------------
------------------------------------------------------------
------------------------------------------------------------
------------------------------------------------------------
------------------------------------------------------------
------------------------------------------------------------
------------------------------------------------------------
------------------------------------------------------------
------------------------------------------------------------
------------------------------------------------------------
------------------------------------------------------------
------------------------------------------------------------
-------------tgagatatgttatagttaaggcattaactaatgtgtggatgtgcctt
ttttt---------------gatagattgactt---------atatttccgatattg---
-------------tagatgtttccatgcggcaga-gcttatt----------ttatgttg
ttta-agggttgatagtgca----------------------------------------
------------------------------------------------------------
------------------------------------------------------------
------------------------------------------------------------
------------------------------------------------------------
------------------------------------------------------------
------------------------------------------------------------
--------------------------
>Gypsy61|1491402
tgtagggaatatgtaatatctcttcctttcctccg--------gggggagctgtgtg---
------------------ttgtgttagggagatgggctgcagtttggcct---------c
agttgtgtttccctgtgggaaaggtaaggagcattgattcagctctacacat--------
----------------------------------------aatctgtttaatttcgtcaa
ta-------atatttgccatccatgttattttatgagatatgttatagtttaggcattaa
ttaatgtgtagatgtccttatttttgatagattgacttatatttctgatatttctgatat
tttagttgtttccatgcggcatggcatattttatgttgttttaggtttgataatacatgt
tatttggttggttctttatatcctgaatatatttaacatttataattgcctgtcatatgt
tctagtttatcttttcagtgtttaagttagtttgtgaacagcaagcttactagttatgta
gctgcagcatttacatcatttatttttgatcatttgtacacttagtaattattttgtgat
gtactgagttgtgtttccctgtgggaaagatgttgcagtgccatttctgctgtacaagtg
acgaaatgaagagaggagtccattaaagggaaagctgctctgtttggctcaaccacggtc
ttggtgtccttcctgttcatcctatcacacacacacaacgcagagacatttttggggaag
cacaccaacgaagagggttacatctttggtgccgtgacccggatccttggttttcacgtc
aattaaagtaggcttttttcctt-----------aaaaaaaaaaaaaggcaattgatctg
aatttctgag-ttttttgtttttcctatctttgttttttccactgtttctctgataagta
gactaatatgtgaatttactgatgtaacatgtttaaattgatgtgtttttgaaagtgtat
catttattgtgtgcactgacaagtttttgggtgtagctgaatttaaattgaactaggttt
attttgtttaaaca---tttttttttttgctaatttttttgtttttgtttattattgtac
a-tttttctctaacaatagaaagtttgcaaagaaaccataacacacacacacacacacac
acataaaaaaaaaaaacatagtcaattacaattgcatgcactacacatagtactgcacat
agagtgttgcgtaggcagagtcgagaagtgaaatataataatgcaaggacactatgattc
cacgcctcatcgaccacccacctgttcccaagaatcttttaggcagcctttccacgtcac
tccatggttgcccataagacaggaaaaaattgaatcgcatgacatgagcactacagttga
tataagtaatgtgggtgaatctcacttagaagaaagccccctacagtctgtcaggccaaa
atcaacgcagctagcgacacacagagagattgtgactcccccagtggtaagctggctaaa
gccaggcacccacaccaatgcatctgtgcaggtatcagctcatgaccaagccccagataa
ccatgtctatccaacaagcaaccatattttgcctattgccacacacccacatgtttcatg
ccaaacttccatgcatgacagtgtcacacctgttcacgctccaccagacatggcgattgg
aatgcaagctgatatgcatacttcaccaaatatcccatactcaaccccagcaacagtcat
tttgcctcacacaaatctaattggccatccacaacccatccaggctcctcattcctccta
ttatggtgttccaaataccatgtactcatcacagtctgactcagtactgccccctgcacc
gcctgtcttttctggaacaatgttttctcacaaattggaccctgttcaagcacaccaagc
tccttatgatccaaagctgactttgcgttcaaactatgctgttgcttcatcttcttccgc
tcctgtgtatgctcctgcgacaatgcctgcataccctgcatcacgtatatatgcacaaca
acccagtgtagtgcaacagcttccgactgcaccttcacatatcccatatcaacaaggcac
taaccaacatgcctctgcaatgaccaagtcaccacctagttttacacaaacacatcaggt
acgaaatgttcaagtgttcagtggtggtcctgaatgcaagatactaattgaagactggat
acgggatatgcagtatctccttgaagcaggaggaatgccaccaaatttatgctttgcaac
gctagtgagacatttaaatggtgaagccaggaggttagtcctaaatctccctccctctga
gcaaaccaccagaagagcttttgatgaactgcgagctgagtatagtgatatgcagacatc
tcttgacccattagctgatttctatgaaagatgtcagcgctctggcgaaacagctcgttc
ctatgccattgccctggaggccactttacgttcagtagaggaaacacagtatggaggaca
aacatttccagatcgggatggaaagctaactcgtcagttcatgagaggattgagtgatga
agaagtttatcataggctagcaccaatgaaacctcagctcttaagttttcgtgaactgca
agcagagttacgtaaccttgctcgggagacaaaaaaattccagatgctgccaaagtccaa
aaaggcatatgcccaggctcagtttacggcaactagtggtaacaggagtggagaatccgc
agcaacagaaaagggaaatagacagtacaatgatctgactgaacttacggccatggtaaa
aaagttggtgatcagtcaagaggatcaagtcagtcggctgtcacagctggaagccagatt
tgcagcatcaccacgaatgatatttccgcagacccaaaggcctcaagggagcagtgatac
tccatcaaggagcgttgtatgctatcgctgtaacaaaccgggacacattgcacgtctgtg
tcggacaataatgactgatgaagtcagccaagctgaaaatcaaacagagaatagccaaga
tttaaatgcgtaaggcctgtggtcatcggggcgaccacaggcattcaacagagtccccag
caacatgaggcgagaatgtccaaactagctaaaactccgctggtaggtccttgtaatgaa
ggggtg-----gttgaagtagatggggaggtgtgtaaggctctaattgattccggctctc
aagtaactacaattacagatgagttttggggcagacacccaatcttatgttctaagagag
tgcagccatcagaaatcccaattgaaggtgccgctggtcaacccgtatcttatgttgggg
tactctgtataaacctgaagtttttaggaagagcttatgtaaatgttcctgcttttgttg
ttcctgtaacagagtaccgatccagtgttccattgctcattgggactaatgtcatacgtg
ctttcagaaatgatctccgagcaacacatagtagcaaatacctggccaatgtgaagcaaa
ctaatcctgagtggcactcagcactggtgtccataggtaaaagtgaaccttgtgggatta
atggcaaagtgggtcaagtacagtatgctggtgatgcaatacaaataccagcaggaagag
agctggatgttgtgggcagagtaatgggtgggctaaagaggacacaatacactgttttgg
tggagagccaatgtttgaaaaaagtaccagaaggtattgtaattgccagactgctagcta
atgtgaaaaagggttatgtccctattcgtctcttgaatctttcggaaaaagttgtgactg
tggagccaaggaccctgctggcagatgctttcttggtcaatgaggtatttgaagaggggg
atgagggcaaaatactaggccagaaacagatcatggatcagaatctgtgtgaaaaaaact
cagtgactgcaacttgtcaaagtcaacaacaggttaccagtgctaaaaacgagtttgata
tgtcatgtggagttgaccttagtgccatcacagtggaagggcaggagcagttgga-----
------------------tttactgcaagatttattgaggaaaaattctgatgtcttttc
caaacattccatggattatggtcatactactactgtgcaacacgagattcctctggtaga
cccaaagccatttcgcctcccttatcggaagatacctccctcacagtaccaggaagttcg
gaaagccatatcgcagatggaagaggctggagttatacgcccaagcaaaagcccttatgc
gtcccctattgttgtggtatcaaaaaaggatggttccatgaggatttgtgtggactacag
aaagctgaattcttgtagcaccagagacgcttttcctttaccaagaatagaggacgcatt
agaagcattgggtcaagcaagttacttctcggctctggatctgacatctgggtattggca
agtggaggtggccgaaaatgataagcataaaactgctttcagcacaccaatggggttgta
cgaggctaataggatgccttttggtctacaaaatgctccctcaacgttccaaagattgat
gacttgctgctttggtgacttaaacttttagagcctcctgatctaccttgatgacataat
tatcttctctagaacattcgatgagcaccttgaaagattggaggaagtgttcaaccgcct
ccgcaaacatgggttaaaactaaaccctacaaagtgttgcctgctgaggaaagaggttca
gtaccttggccatgtagtgtcatcggagggtatacggactgatcctgagaagataagtaa
agtcagggattggaagcggccgtcaactgcgaaggaagtgctaaggtttcttggtttctc
agggtactacagacgattcatcaaggggtattctgcactggcagctcccttgtatgctct
gacatctggagaccctaagtgcaggaaaaaaagaggggtaaagg----------------
gaccacctcgccctcctaa--------------------accatttgagtggtctgtcga
atgtgaggcagcttttgtgacattaaaagagaagctgactactgctcccattttgggcta
ccccaactacagtttaccatttttgttgcaaactgatgcttcaagggatggtcttggggc
tgtccttgcccaaattcaagatggtgcagagcgagtgattgcttatgggagccggggctt
gagtccaccagaaacccgctacccagcgcacaagttagagttcttggctctgaagtgggc
tgtaactgacaaattttatgatcatctctatggacatacattctctgttttgactgataa
caacccactcagatatgtgatgagcacagccaaattggatgccacaggccaacgttgggt
gtcacagcttgccatatttgactttgacatccagtataggcaaggaaagtgtaactctaa
tgccgatgcactgtcaagaatgtctagccaagaagtcgtaaaagccctccagtcctgtcc
tcaacggatccttcctcaggggattaaagaaaatagtaacactggccaaggggagcggga
agcaggtggtggtgtgcaagatgaggtggcaattgagagccaaggggagactctggagga
ggttggagagagggcagacagatttgaaggagcgggaacggatgcactccctgcgatgac
gaagctggagatcaggcaatgtcaaaaacaagaccctgttattggtccagtcctgtattt
aaaaacactgaattgtaagccacggcaaggaaagaggttggaggaaggaaaacaaacacg
gcttcttctaaaagagtggaggaagttagtggtcagagatggaattctgtacagacaagt
tcaaggtggtcagggaaggactattgatc-------------------aaatgcgagagg
tggctaggacaagtcttcatgatgatgctggtcatttaggttttgagcgcaccctgagtt
tgttccgtgagcgattttattggccaaaaatgcactgtgatgtgaagtcctggtgtgagc
agtgtgaaagatgttgtttaaggaagactccaactgctggaaagcgagctccgttggtga
gcattcacactaatgcgcctatggaacttttatgcattgatttcctggtcctggaaaagt
ctaggggaggttttgagaatgtcctggtggtcactgatcacttctcaagatttgcccagg
cctaccccacaagagatcagaaggctgtcacagtggcaaaggtgctgtggaagaactttt
tctgtcgatttggtttcccagcaagactccatgcagaccaggggcgcaattttgagagtg
cagtggtaaaggaactgtgcaagctaattggagtcacaaagactcataccaccccttacc
acccacaggggaatgggactacggagaggttcaacagaactctcatgaatatgttgggaa
ctcttgatcctgagaaaaaatctcagtggcatgaatatgttgatgcaatgactcttgctt
acaactgtactcaacatgattcaacaggtttctctccatacttattgatgtatggcagac
atcccagactcgcagttgatcttgtttttgggttgtctaccaccaaagggcaatgtgagt
ccaatgaatatgtccaaaatctgcatgaaagcttgacttttgcatatgatcaggcagata
agatgtcaaggcatgctaaggatcttcagaagaagcactatgataaaaaagtgaaggatt
acgtgtttgaaactggtgacagagtgatggtcaaagtatgtcatgtagaagggaagcaga
agctggctgataggtgggagccccatccttatgttgtggtaaag-aaacagccaggaatt
ccagtgtatgttgttcgatcagaagatggtgacaaggaaagagtggtccaccgcaatctt
ctaactcagtgcatgttcttcccagttgaaaagacctaccaagatcaagtagagtctgaa
agtgagggacaagatgaagtggagacaactgatgatgtttct------gatgaggtggat
atggagaaaatagacaaaagtgaaggacaggatgaagtggaggcacctgatgatgtttct
gatgagaatgaggtggatttggagaaaatagacaaaagagtggatggttctgtaaacttg
tcttcgagcaatgaacctgtggacattgtggaagaaggagaagagactgtgagtcctttg
caagaaacaataagtgaaatggaaagtggacacgaagagcatacactgttggaagttccg
gaaatcagaaagccagaacggagatatcctgagcggaaaagacgccctcctaatagactc
tctttggagctgcgagtctttacaagagaaagtgataatgaaaagattgaaagaggaagt
aaagtctgggaaaaggctaaagcgaagaaggagaagctgtgccttagcaacactacatat
agacatgcacacaatacacactcactgaaaagaacttcttaatgtgtttatttgacttta
tttaacaatttttggaggggtgaattgaataatggctgtgacgccatcaatcaaagaggg
ggtgggtgtagggaatatgtaataactcttcctttcctccggggggagctgtgtgttgtg
ttagggagatgggctgctctttggcctcagttgtgtttccc-------tgtgggaaaggt
aaggaggattgattcagctctaaccataatctgtttaatttcgtcaataataattgccat
ccatgttattttctgagatatgttatagtttaggcattaattaatgtgtagatgtcctta
ttttt---------------gatagattgactt---------atatttctgatattt---
-------------tagttgtttccatgcggcata-gcatatt----------ttatgttg
tttt-aggtttgataatacatgttat-ttggttgg-ttctttatatcctgaatatattta
acatttataattgcctgtcatatgttctagtttatcttttcagtgtttaagttagtttgt
gaacagc-----aagcttactagttatgtagctgcagc---atttacatcatttattttt
gatcatttg-tacacttagtaat---------tattttgtgatgtactg-----------
----------agttgtgtttccctgtgggaaagatgttgcagtgccatttctgctgtaca
agtgacaaaatgaagagaggagtccattaaagggaaagctgctctgtttggctcaaccac
ggtcttggtgtccttcctgttcatcctatcacacatacacaacgcagagaca-ttttggg
gaagcacaccaatgaagagggttaca
>Gypsy61|1491403
tgtagggaagatgttatatcccctcctttcctccg--------gggggagctgtgtg---
------------------ttgtgttagggagatgggctgttgtttggcct---------c
agttgtgtttccttg----------------gattgatccagctctacacag--------
----------------------------------------attctgtttaattttgtcaa
ta-------atattcgccatctatgttatttta---------------------------
------------------------------------------------------------
------------------------------------------------------------
------------------------------------------------------------
------------------------------------------------------------
------------------------------------------------------------
------------------------------------------------------------
------------------------------------------------------------
------------------------------------------------------------
------------------------------------------------------------
------------------------------------------------------------
------------------------------------------------------------
------------------------------------------------------------
------------------------------------------------------------
------------------------------------------------------------
------------------------------------------------------------
------------------------------------------------------------
------------------------------------------------------------
------------------------------------------------------------
------------------------------------------------------------
------------------------------------------------------------
------------------------------------------------------------
------------------------------------------------------------
------------------------------------------------------------
------------------------------------------------------------
------------------------------------------------------------
------------------------------------------------------------
------------------------------------------------------------
------------------------------------------------------------
------------------------------------------------------------
------------------------------------------------------------
------------------------------------------------------------
------------------------------------------------------------
------------------------------------------------------------
------------------------------------------------------------
------------------------------------------------------------
------------------------------------------------------------
------------------------------------------------------------
------------------------------------------------------------
------------------------------------------------------------
------------------------------------------------------------
------------------------------------------------------------
------------------------------------------------------------
------------------------------------------------------------
------------------------------------------------------------
------------------------------------------------------------
------------------------------------------------------------
------------------------------------------------------------
------------------------------------------------------------
------------------------------------------------------------
------------------------------------------------------------
------------------------------------------------------------
------------------------------------------------------------
------------------------------------------------------------
------------------------------------------------------------
------------------------------------------------------------
------------------------------------------------------------
------------------------------------------------------------
------------------------------------------------------------
------------------------------------------------------------
------------------------------------------------------------
------------------------------------------------------------
------------------------------------------------------------
------------------------------------------------------------
------------------------------------------------------------
------------------------------------------------------------
------------------------------------------------------------
------------------------------------------------------------
------------------------------------------------------------
------------------------------------------------------------
------------------------------------------------------------
------------------------------------------------------------
------------------------------------------------------------
------------------------------------------------------------
------------------------------------------------------------
------------------------------------------------------------
------------------------------------------------------------
------------------------------------------------------------
------------------------------------------------------------
------------------------------------------------------------
------------------------------------------------------------
------------------------------------------------------------
------------------------------------------------------------
------------------------------------------------------------
------------------------------------------------------------
------------------------------------------------------------
------------------------------------------------------------
------------------------------------------------------------
------------------------------------------------------------
------------------------------------------------------------
------------------------------------------------------------
------------------------------------------------------------
------------------------------------------------------------
------------------------------------------------------------
------------------------------------------------------------
------------------------------------------------------------
------------------------------------------------------------
------------------------------------------------------------
------------------------------------------------------------
------------------------------------------------------------
------------------------------------------------------------
------------------------------------------------------------
------------------------------------------------------------
------------------------------------------------------------
------------------------------------------------------------
------------------------------------------------------------
------------------------------------------------------------
------------------------------------------------------------
------------------------------------------------------------
------------------------------------------------------------
------------------------------------------------------------
------------------------------------------------------------
------------------------------------------------------------
------------------------------------------------------------
------------------------------------------------------------
------------------------------------------------------------
------------------------------------------------------------
------------------------------------------------------------
------------------------------------------------------------
------------------------------------------------------------
------------------------------------------------------------
------------------------------------------------------------
------------------------------------------------------------
------------------------------------------------------------
------------------------------------------------------------
------------------------------------------------------------
------------------------------------------------------------
------------------------------------------------------------
-------------tgaggtatgttatagttagggcattaac--atgtgtggatgtgctca
ttttt---------------gatagattgactt---------atatttctgatattt---
-------------ttgaagtttccatgcggcaca-gcatatt----------ttaggttg
ttttcagggttgatagtgcattttat-ttggttgg-ttctttatattctgaatatattta
acatttagaattgcctgtcatttgttgtagtttgtcttttcagtgtttaagttagtttgt
gaacagc-----tagctagctagttatttagctgcagccacatttacatcatttatttgt
ggtaatttgttacacattttaatctttgaaggtattttggtatgtactc-----------
----------agttgtgtttccttgtgggaaagatgttgcagtgatatttctgctgtgag
agtgacaaaatgaagagaggagtccattaaagggacagctgctctgtttggcttaaccac
ggccctggtgtccatc---ttcatcctatcacacatacacaacacagagata-ttttggg
gaagcaaaccaacgaagagggttaca
>Gypsy61|1578394
tgtagggaatatgtaatatctcttcctttcctccg--------gggggagctgtgtg---
------------------ttgtgttagggagatgggctgctctttggcct---------c
agttgtgtttccctgtgggaaaggtaaggagcattgattcagctctacacat--------
----------------------------------------aatctgtttaatttcgtcaa
ta-------atatttgccatccatgttattttatgagatatgttatagtttaggcattaa
ttaatgtgtagatgtccttatttttgatagattgacttatatttctgatatttctgatat
tttagttatttccatgcggcatagcatatcttatgttgttttaggtttgataatacatgt
tatttggttggttctttatatcctgaatatatttaacatttataattgcctgtcatatgt
tctagtttatcttttcagtgtttaagttagtttgtgaacagctagcttactagttatgta
gctgcagcatttacatcatttatttttgatcatttgtacactttgtaattatgttgtgat
gtactgagttgtgtttccctgtgggaaagatgttgcagtgccatttctgctgtacaagtg
acaaaatgaagagaggagtccattaaagggaaagctgctctgtttggctcaaccacggtc
ttggtgtccttcctgtatatcctatcacacatacacaacgcagagaca-ttttggggaag
cacaccaacgaagagggttacatctttggtgccgtgacccggatccttggttttcacgtc
aattaaagtaggcttttttccttaaaaaaaaaaaaaaaaaaaaaaaaggctattgatctg
aatttctaaatttttttgtttttcctatctttgttttttccactgtttctctgataagta
gactaatatgtgaatttactgatgtaacatgtttaaattgatgtgtttttgaaagtgtat
catttattgtgtgcactgacaagtttttgggtgtatctgaatttaaattgaactaggttt
attttgtttaaaaaaattttttttttttgctaatttttttgtttttgtttattattgtac
a-tttttctctaacaatagaaagtttgcaaagaaaccataacacacacacacacacacat
------aaaaaaaaaaaacagtcaattacaattgcatgcactacacatagtactgcacat
agagtgttgcgtaggcagagtcgagaagtgaaatataataatgcaaggacactatgattc
cacgcctcatcgaccacccacctgttcccaagaatcttttaggcagcctttccacgtcac
tccatggttgcccataagacaggaaaaaattgaatcgcatgacatgagcactacagttga
tatgagtaatgtgggtgaatctcacttagaagaaagccccctacagtctgtcaggccaaa
atcaacgcagctagcgacacacagagagattgtgtctcccccagtggtaagctggctaaa
gccaggcacccacaccaatgcatctgtgcaggtatcagctcatgaccaagccccagataa
ccatgtctatccaacaagcaaccatattttgcctattgccacacacccacatgtttcatg
ccaaacttccatgcatggaagtgtcacacctgttcaggctccaccagacatggcgattgg
aatgcaagctgatatgcatacttcaccaaatatcccatactcaaccccagcaacagtcat
tttgcctcacacaaacctaattggccatccacaacccatccaggctcctcattcctccta
ttatggtgttccaaataacatgtactcatcacagtctaactcagtactgccccctgcacc
gcctgtcttttctggaacaatgttttctcacaaattggaccctattcaagcacaccaagc
tccttatgatccaaagctgactttgcgttcaaactatgctgttgcttcatcttcttccgc
tcctgtgtatgctcctgcgtcaatgcctgcataccctgcatcacgtatatatgcacaaca
acccagtgtagtgcaacagcttccgactgcaccttcacatatcccatatcaacaaggcac
taaccaacatgcctctgcaatgaccaagtcaccacctagttttacacaaacacatcaggt
acgaaatgttcaagtgttcagtggtggtcctgaatgcaagatactaattgaagactggat
acgggatatgcagtatctccttgaagcaggaggaatgccaccaaatttatgctttgcaac
gctagtaagacatttaaatggtgaagccaggaggttagtcctaaatctccctccctctga
gcaaaccaccagaagagcttttgatgaactgcgagctgagtatagtgatatgcagacatc
tcttgacccattagctgatttctatgaaagatgtcagcgctctggcgaaacagctcgttc
ctatgccattgccctggaggccactttacgttcagtagaggaaacacagtatggaggaca
aacatttccagatcgggatggaaagctaactcgtcagttcatgagaggattgagtgatga
agaagtttatcataggctagcaccaatgaaacctcagctcttaagttttcgtgaactgca
agcagagttacgtaaccttgctcgggagacgaaaaagttccagatgctgccaaagtccaa
aaaggcatatacccaggctcagtttacggcagctagtggtaacaggagtggagattccgc
agcaacagaaaagggaaatagacagaacaatgatctgactgaacttacggccatggtaaa
aaagttggtgatcagtcaagaggatcaagtcagtcggctgtcacagctggaagccagatt
tgcagcatcaccacgaatgatatttccgcagacccaaaggcctcaagggagcagtgatac
tccatcaaggagcgttgtatgctatcgctgtaacaaaccgggacacattgcacgtctgtg
tcggacaataatgactgatgaagtcagccaagctgaaaatcaaacagagaatagccaaga
tttaaatgcgtaaggcctgtggtcatcggggcgaccacaggcattcaacagagtccccag
caacatgaggcgagaatgtccaaactagctaaaactccgctggtaggtccttgtaatgaa
ggggtg-----gttgaagtagatggggaggtgtgtaaggctctaattgattccggctctc
aagtaactacaattacagatgagttttggggcagacacccaatcttatgttctaagaaag
tgcagccatcagaaatcccaattgaaggtgccgctggtcaacccgtatcttatgttgggg
tactctgtataaacctgaagtttttaggaagagcttatgtaaatgttcctgcttttgttg
tccctgtaacagagtaccgatccagtgttccattgctcattgggactaatgtcatacgtg
ctttcagaaatgatctccgagcaacacatggtagcaaatacctggccaatatgaagcaaa
ctaatcctgagtggcactcagcactggtgtccataggtaaaagtgaaccttgtgggatta
atggcaaagtgggtcaagtacagtatgctggtgatgcaatacaaataccagcaggaagag
agctggatgttgtgggcagagtaatgggtgggccaaagaggacacaatacactgttttgg
tggagagccaatgtttgaaaaaagtaccagaaggtattgtcattgccagactgctagcta
atgtgaaaaagggttatgtccctattcgtctcttgaatctttcagaaaaagttgtgactg
tggagccaaggaccctgctggcagatgctttcttggtcaatgaggtatttgaagaggggg
atgagggcaaaatactaggccagaaacagatcatggatcggaatctgtgtgaaaaaaact
cagtgactgcaacttgtcaaagtcaacaacaggttaccagtgctaaaaacgagtttgata
tgtcatgtggagttgaccttagtgccatcacagtggaagggcaggagcagttgga-----
------------------tttactgcaggatttattgaggaaaaattctgatgtcttttc
caaacattccatggattatggtcatactactactgtgcaacacgagattcctctggtaga
cccaaagccatttcgcctcccttatcggaagatacctccctcacagtaccaggaagttcg
gaaagccatatcgcagatggaagaggctggagttatacgcccaagcaaaagcccttatgc
gtcccctattgttgtggtatcaaaaaaggatggttccatgaggatttgtgtggactacag
aaagctgaattcttgtagcaccagagacgcttttcctttaccaagaatagaggacgcatt
ggaagcattgggtcaagcaagttacttctcggctctggatctgacatctgggtattggca
agtggaggtggccgaaaatgataagcataaaactgctttcagcacaccaatggggttgta
cgaggctaataggatgccttttggtctacaaaatgctccctcaacgttccaaagattgat
gacttgctgctttggtgacttaaactttgagagcctcctgatctaccttgatgacataat
tatcttctctagaacattcgatgagcaccttgaaagattggaggaagtgttcaaccgcct
ccgcaaacatgggttaaaactaaaccctacaaagtgttgcctgctgaggaaagaggttca
gtaccttggccatgtagtgtcatcggagggtatacggactgatcctgagaagataagtaa
agtcagggattggaagaggccgtcaactgcaaaggaagtgctaaggtttcttggtttctc
agggtactacagacgattcatcaaggggtattctgcactggcagctcccttgtatgctct
gacatctggagaccctaagtgcaggaaaaaaagaggggtaaagg----------------
gaccacctcgccctcctaa--------------------accatttgagtggtctgtcga
atgtgaggcagcttttgtgacattaaaagagaagctgactactgctcccattttgggcta
ccccaactacagtttaccatttttgttgcaaactgatgcttccagggatggtcttggggc
tgtccttgcccaaattcaagatggtgaagagcgagtgattgcttatgggagctggggctt
gagtccaccagaaacccgctacccagcgcacaagttagagttcttggctctgaagtgggc
tgtaactgacaaattttatgatcatctctatggacatacattctctgttttgactgataa
caacccactcagatatgtgatgagcacagccaaattggatgccacaggccaacgttgggt
gtcacagcttgccatatttgactttgacatccagtataggcaaggaaagtgtaactctaa
tgccgatgcactgtcaagaatgtctagccaagaagtcgcaaaagccctccagtcctgtcc
tcaacggatccttcctcaggggattaaagaaaatagtaacactggccaaggggagcggga
agcaggtggtggtgtgcaagatgaggtggcaattgagaggcaaggggagactctggagga
ggttggagagagggcagacagatttgaaggagcgggaacggatgcactccctgcgatgac
gaagctggagatcaggcaatgtcaaaaacaagaccctgttattggtccagtcctgtattt
taaaacattgaattgtaagccacagcgagggaagaggttggaggaaggaaaacaaacacg
gcttcttctaaaagagtggaggaagttagtggtcagagatggaattctgtacagacaagt
tcaaggtggtcagggaaggactattgatcagctggtcttgccag-aaaaaatgcgagagg
tggctaggacaagtcttcatgatgatgctggtcatttaggttttgagcgcaccctgattt
tgttccgtgagcgattttattggccaaaaatgcactgtgatgtgaagtcctggtgtgagc
agtgtgaaagatgttgtttaaggaagactccaactgctggaaagcgagctccgttggtga
gcattcacactaatgcacctatggaacttttatgcattgatttcctggtcctggaaaagt
ctaggggaggttttgagaatgtcctggtggtcactgatcacttctcaagatttgcccagg
cctaccccacaagagatcagaaggctgtcacagtggcaaaggtgctgtggaagaactttt
tctgtcgatttggtttcccagcaagactccatgcagaccaggggcgcaattttgagagtg
cagtggtaaaggaactgtgcaagctgattggagtcacaaagactcataccaccccttacc
acccacaggggaatgggactacggagaggttcaacagaactctcatgaatatgttgggaa
ctcttgatcctgagaaaaaacctcagtggcatgaatatgttgatgcaatgactcttgctt
acaactgtactcaacatgattcaacaggtttctccccatacttattgatgtatggcagac
atcccagactcgcagttgatcttgtttttgggttgtctaccaccaaagggcaatgtgagt
ccagtgaatatgtccaaaatctgcgtgagagcttgacttttgcatatgatcaggcagata
agatgtcaaggcatgctaaggatctacagaagaagcactatgataaaaaagtgaaggatt
acgtgtttgaaactggtgacagagtgatggtcaaagtatgtcatgtagaagggaagcaga
agctggctgataggtgggagccccatccttatgttgtggtaaag-caacagccaggaatt
ccagtgtatgttgttcgatcagaagatggtgacaaggaaagagtggtccaccgcaatctt
ctaactcagtgcatgttcttcccaattgaaaagacctaccaagatcaagtagagtctgaa
agtgagggacaagatgaagtggagacaactgatgatgtttctgacgaggatgaggtggat
ttggagaaaatagacaaaagtgaaggacaggatgaagtggaggcacctgatgatgtttct
gatgagaatgaggtggatttggacaaaatagacaaaagagtggatggttctgtaaacttg
tcttcgagcaatgaacctgtggacattgtggaagaaggagaagagactgtgagtcctttg
caagaaacaataggtgaaatggaaagtggacacgaggagcatacactgttggaagttccg
gaaatcagaaagccagaacggagatatcctgagcggaaaagacgccctccaaatagactc
tctttggagctgcgagtcttcacaagagaaagtgacaatgaaaagattgaaagaggaagg
aaagtgtgggaaaaggctaaagcgaagaaggagaagctgtgccttagcaacactacatat
agacatgcacacaatacacactcactgaaaaggacttcttaatgtgtttatttgacttta
tttaaaaatttttggaggggtgaattgaataatggctgtgacgccatcaatcaaagaggg
ggtgggtgtagggaatatgtaatatctcttcctttcctccggggggagctgtgtgttgtg
ttagggagatgggctgctctttggcctcagttgtgtttccc-------tgtgggaaaggt
aaggagcattgattcagctctacacataatctgtttaatttcgtcaataatatttgccat
ccatgttattttatgagatatgttatagtttaggcattaattaatgtgtagatgtcctta
ttttt---------------gatagattgacttatatttctgatatttctgatattt---
-------------tagttatttccatgcggcata-gcatatt----------ttatgttg
tttt-aggtttgataatacatgttat-ttggttgg-ttctttatatcctgaatatattta
acatttataattgcctgtcatatgttctagtttatcttttcagtgtttaagttagtttgt
gaacagc-----tagcttactagttatgtagctgcagc---atttacatcatttattttt
gatcatttg-tacactttgtaat---------tatgttgtgatgtactg-----------
----------agttgtgtttccctgtgggaaagatgttgcagtgccatttctgctgtaca
agtgacaaaatgaagagaggagtccattaaagggaaagctgctctgtttggctcaaccac
ggtcttggtgtccttcctgtatatcctatcacacatacacaacgcagagaca-ttttggg
gaagcacaccaacgaagagggttaca
>Gypsy61|1578395
tgtagggaagatgttattttttttcttttcctctg--------aggggggaagtgta---
------------------ttgtttgaggggtggggattg---tttggcct---------c
agctgtgttaccttg---------------------------------------------
------------------------------------------------------------
------------------------------------------------------------
------------------------------------------------------------
------------------------------------------------------------
------------------------------------------------------------
------------------------------------------------------------
------------------------------------------------------------
------------------------------------------------------------
------------------------------------------------------------
------------------------------------------------------------
------------------------------------------------------------
------------------------------------------------------------
------------------------------------------------------------
------------------------------------------------------------
------------------------------------------------------------
------------------------------------------------------------
------------------------------------------------------------
------------------------------------------------------------
------------------------------------------------------------
------------------------------------------------------------
------------------------------------------------------------
------------------------------------------------------------
------------------------------------------------------------
------------------------------------------------------------
------------------------------------------------------------
------------------------------------------------------------
------------------------------------------------------------
------------------------------------------------------------
------------------------------------------------------------
------------------------------------------------------------
------------------------------------------------------------
------------------------------------------------------------
------------------------------------------------------------
------------------------------------------------------------
------------------------------------------------------------
------------------------------------------------------------
------------------------------------------------------------
------------------------------------------------------------
------------------------------------------------------------
------------------------------------------------------------
------------------------------------------------------------
------------------------------------------------------------
------------------------------------------------------------
------------------------------------------------------------
------------------------------------------------------------
------------------------------------------------------------
------------------------------------------------------------
------------------------------------------------------------
------------------------------------------------------------
------------------------------------------------------------
------------------------------------------------------------
------------------------------------------------------------
------------------------------------------------------------
------------------------------------------------------------
------------------------------------------------------------
------------------------------------------------------------
------------------------------------------------------------
------------------------------------------------------------
------------------------------------------------------------
------------------------------------------------------------
------------------------------------------------------------
------------------------------------------------------------
------------------------------------------------------------
------------------------------------------------------------
------------------------------------------------------------
------------------------------------------------------------
------------------------------------------------------------
------------------------------------------------------------
------------------------------------------------------------
------------------------------------------------------------
------------------------------------------------------------
------------------------------------------------------------
------------------------------------------------------------
------------------------------------------------------------
------------------------------------------------------------
------------------------------------------------------------
------------------------------------------------------------
------------------------------------------------------------
------------------------------------------------------------
------------------------------------------------------------
------------------------------------------------------------
------------------------------------------------------------
------------------------------------------------------------
------------------------------------------------------------
------------------------------------------------------------
------------------------------------------------------------
------------------------------------------------------------
------------------------------------------------------------
------------------------------------------------------------
------------------------------------------------------------
------------------------------------------------------------
------------------------------------------------------------
------------------------------------------------------------
------------------------------------------------------------
------------------------------------------------------------
------------------------------------------------------------
------------------------------------------------------------
------------------------------------------------------------
------------------------------------------------------------
------------------------------------------------------------
------------------------------------------------------------
------------------------------------------------------------
------------------------------------------------------------
------------------------------------------------------------
------------------------------------------------------------
------------------------------------------------------------
------------------------------------------------------------
------------------------------------------------------------
------------------------------------------------------------
------------------------------------------------------------
------------------------------------------------------------
------------------------------------------------------------
------------------------------------------------------------
------------------------------------------------------------
------------------------------------------------------------
------------------------------------------------------------
------------------------------------------------------------
------------------------------------------------------------
------------------------------------------------------------
------------------------------------------------------------
------------------------------------------------------------
------------------------------------------------------------
------------------------------------------------------------
------------------------------------------------------------
------------------------------------------------------------
------------------------------------------------------------
------------------------------------------------------------
------------------------------------------------------------
------------------------------------------------------------
------------------------------------------------------------
--------------------gtcaagttacctt---------------------------
------------------------------------------------------------
------------------------------------------------------------
------------------------------------------------------------
------------------------------------------------------------
------------------------------------------------------------
--------------------------------------gcagtgccgtttcttcagtgag
agtgacaaattggggaaaaaagttcattgaagggaaagctgcccagattgacgaaactat
gaacttagtgtcctcttcattcatgccat-------------------------------
--------------------------
>Gypsy61|1578396
--------------aatatctcttcctttcctccg--------gggggagctgtgtg---
------------------ttgtgttagggagatgggctgctgtttggcct---------c
agttgcgtttccctgtgggaaaggtaaggaggattgattcagctctacacac--------
----------------------------------------aatctgtttaattttgtcaa
ta-------atatttgccatccatgttatttta---------------------------
------------------------------------------------------------
------------------------------------------------------------
------------------------------------------------------------
------------------------------------------------------------
------------------------------------------------------------
------------------------------------------------------------
------------------------------------------------------------
------------------------------------------------------------
------------------------------------------------------------
------------------------------------------------------------
------------------------------------------------------------
------------------------------------------------------------
------------------------------------------------------------
------------------------------------------------------------
------------------------------------------------------------
------------------------------------------------------------
------------------------------------------------------------
------------------------------------------------------------
------------------------------------------------------------
------------------------------------------------------------
------------------------------------------------------------
------------------------------------------------------------
------------------------------------------------------------
------------------------------------------------------------
------------------------------------------------------------
------------------------------------------------------------
------------------------------------------------------------
------------------------------------------------------------
------------------------------------------------------------
------------------------------------------------------------
------------------------------------------------------------
------------------------------------------------------------
------------------------------------------------------------
------------------------------------------------------------
------------------------------------------------------------
------------------------------------------------------------
------------------------------------------------------------
------------------------------------------------------------
------------------------------------------------------------
------------------------------------------------------------
------------------------------------------------------------
------------------------------------------------------------
------------------------------------------------------------
------------------------------------------------------------
------------------------------------------------------------
------------------------------------------------------------
------------------------------------------------------------
------------------------------------------------------------
------------------------------------------------------------
------------------------------------------------------------
------------------------------------------------------------
------------------------------------------------------------
------------------------------------------------------------
------------------------------------------------------------
------------------------------------------------------------
------------------------------------------------------------
------------------------------------------------------------
------------------------------------------------------------
------------------------------------------------------------
------------------------------------------------------------
------------------------------------------------------------
------------------------------------------------------------
------------------------------------------------------------
------------------------------------------------------------
------------------------------------------------------------
------------------------------------------------------------
------------------------------------------------------------
------------------------------------------------------------
------------------------------------------------------------
------------------------------------------------------------
------------------------------------------------------------
------------------------------------------------------------
------------------------------------------------------------
------------------------------------------------------------
------------------------------------------------------------
------------------------------------------------------------
------------------------------------------------------------
------------------------------------------------------------
------------------------------------------------------------
------------------------------------------------------------
------------------------------------------------------------
------------------------------------------------------------
------------------------------------------------------------
------------------------------------------------------------
------------------------------------------------------------
------------------------------------------------------------
------------------------------------------------------------
------------------------------------------------------------
------------------------------------------------------------
------------------------------------------------------------
------------------------------------------------------------
------------------------------------------------------------
------------------------------------------------------------
------------------------------------------------------------
------------------------------------------------------------
------------------------------------------------------------
------------------------------------------------------------
------------------------------------------------------------
------------------------------------------------------------
------------------------------------------------------------
------------------------------------------------------------
------------------------------------------------------------
------------------------------------------------------------
------------------------------------------------------------
------------------------------------------------------------
------------------------------------------------------------
------------------------------------------------------------
------------------------------------------------------------
------------------------------------------------------------
------------------------------------------------------------
------------------------------------------------------------
------------------------------------------------------------
------------------------------------------------------------
------------------------------------------------------------
------------------------------------------------------------
------------------------------------------------------------
------------------------------------------------------------
------------------------------------------------------------
------------------------------------------------------------
------------------------------------------------------------
------------------------------------------------------------
------------------------------------------------------------
------------------------------------------------------------
------------------------------------------------------------
------------------------------------------------------------
------------------------------------------------------------
------------------------------------------------------------
-------------tgagatatgttatagttaaggcattaactaatgtgtagatgtcctta
ttttt---------------gatagattgactc---------atatttctgatattt---
-------------tagttgtttccatgcggcata-gcatatt----------ttatgttg
tttt-aggtttgataatacattttat-ttggttgg-ttctttatatcctgaatatattta
acatttataattgcctgtcatatgttctagtttatcttttcagtgtttaagttagtttgt
gaacagc-----tagcttactggttatgtagctgcagc---atttaaatcatttatttct
gataatttgttacacattttaat---------tattttgtgatgtacta-----------
----------agttgtgtttccctgtgggaaagatgttgcagtgccatttctgctgtgca
agtgacaaaatgaaaagaggagtccattaaagggaaagctgctctgtttggctcaaccac
ggtcttggtgtccttcctgttcatcctatcacacatacacaacgcagagata-ttttggg
aaagcacaccaacgaagagggttaca
>Gypsy61|1578397
--------------aatatctcttcctttcctccg--------gggggagctgtgtt---
------------------ttgtgttagggagatgggctgctgtttggcc-----------
------gtttccctgtgggaaaggtaaggaggattaattcagctctacacag--------
----------------------------------------aatctgtttaattttgtcaa
ta-------atatttgccatccaggttatttta---------------------------
------------------------------------------------------------
------------------------------------------------------------
------------------------------------------------------------
------------------------------------------------------------
------------------------------------------------------------
------------------------------------------------------------
------------------------------------------------------------
------------------------------------------------------------
------------------------------------------------------------
------------------------------------------------------------
------------------------------------------------------------
------------------------------------------------------------
------------------------------------------------------------
------------------------------------------------------------
------------------------------------------------------------
------------------------------------------------------------
------------------------------------------------------------
------------------------------------------------------------
------------------------------------------------------------
------------------------------------------------------------
------------------------------------------------------------
------------------------------------------------------------
------------------------------------------------------------
------------------------------------------------------------
------------------------------------------------------------
------------------------------------------------------------
------------------------------------------------------------
------------------------------------------------------------
------------------------------------------------------------
------------------------------------------------------------
------------------------------------------------------------
------------------------------------------------------------
------------------------------------------------------------
------------------------------------------------------------
------------------------------------------------------------
------------------------------------------------------------
------------------------------------------------------------
------------------------------------------------------------
------------------------------------------------------------
------------------------------------------------------------
------------------------------------------------------------
------------------------------------------------------------
------------------------------------------------------------
------------------------------------------------------------
------------------------------------------------------------
------------------------------------------------------------
------------------------------------------------------------
------------------------------------------------------------
------------------------------------------------------------
------------------------------------------------------------
------------------------------------------------------------
------------------------------------------------------------
------------------------------------------------------------
------------------------------------------------------------
------------------------------------------------------------
------------------------------------------------------------
------------------------------------------------------------
------------------------------------------------------------
------------------------------------------------------------
------------------------------------------------------------
------------------------------------------------------------
------------------------------------------------------------
------------------------------------------------------------
------------------------------------------------------------
------------------------------------------------------------
------------------------------------------------------------
------------------------------------------------------------
------------------------------------------------------------
------------------------------------------------------------
------------------------------------------------------------
------------------------------------------------------------
------------------------------------------------------------
------------------------------------------------------------
------------------------------------------------------------
------------------------------------------------------------
------------------------------------------------------------
------------------------------------------------------------
------------------------------------------------------------
------------------------------------------------------------
------------------------------------------------------------
------------------------------------------------------------
------------------------------------------------------------
------------------------------------------------------------
------------------------------------------------------------
------------------------------------------------------------
------------------------------------------------------------
------------------------------------------------------------
------------------------------------------------------------
------------------------------------------------------------
------------------------------------------------------------
------------------------------------------------------------
------------------------------------------------------------
------------------------------------------------------------
------------------------------------------------------------
------------------------------------------------------------
------------------------------------------------------------
------------------------------------------------------------
------------------------------------------------------------
------------------------------------------------------------
------------------------------------------------------------
------------------------------------------------------------
------------------------------------------------------------
------------------------------------------------------------
------------------------------------------------------------
------------------------------------------------------------
------------------------------------------------------------
------------------------------------------------------------
------------------------------------------------------------
------------------------------------------------------------
------------------------------------------------------------
------------------------------------------------------------
------------------------------------------------------------
------------------------------------------------------------
------------------------------------------------------------
------------------------------------------------------------
------------------------------------------------------------
------------------------------------------------------------
------------------------------------------------------------
------------------------------------------------------------
------------------------------------------------------------
------------------------------------------------------------
------------------------------------------------------------
------------------------------------------------------------
------------------------------------------------------------
------------------------------------------------------------
------------------------------------------------------------
------------------------------------------------------------
-------------tgagatatgttatagttaaggcattaactaatgtgtatatgtcctta
tgttt---------------gatagattgactcatatttctgatatttatgatattt---
-------------tagttgtttccatgcggcata-gcatatt----------ttatgttg
tttt-aggtttgataatacattttat-ttggttgg-ttctttatatcctgaatatattta
acatttataattgcctgtcatatgttctagtttatcttttcagtgtttaaggtagtttgt
gaacagc-----tagcttactggttatgtagctgcagc---atttacatcatttatatct
aataatttgttacacattttaat---------tattttatgatgtactg-----------
----------agttgtgtttccctgtgggaaagatgttgcagtgccatttctgctgtgca
agtgacaaaatgaagagaggagtccattaaaggaaaagctgctctgtttggctcaaccac
ggtcttggtgtcct---tattcatcctatcacacatacacaacgcagagaca-ttttggg
aaagcacaccaacgaagagggttaca
>Gypsy61|1578398
--------------aatatctcttcctttcctccg--------gggggagctgtgtt---
------------------ttgtgttagggagatgggctgctgtttggcc-----------
------gtttccctgtgggaaaggtaaggaggattaattcagctctacacag--------
----------------------------------------aatctgtttaattttgtcaa
ta-------atatttgccatccaggttatttta---------------------------
------------------------------------------------------------
------------------------------------------------------------
------------------------------------------------------------
------------------------------------------------------------
------------------------------------------------------------
------------------------------------------------------------
------------------------------------------------------------
------------------------------------------------------------
------------------------------------------------------------
------------------------------------------------------------
------------------------------------------------------------
------------------------------------------------------------
------------------------------------------------------------
------------------------------------------------------------
------------------------------------------------------------
------------------------------------------------------------
------------------------------------------------------------
------------------------------------------------------------
------------------------------------------------------------
------------------------------------------------------------
------------------------------------------------------------
------------------------------------------------------------
------------------------------------------------------------
------------------------------------------------------------
------------------------------------------------------------
------------------------------------------------------------
------------------------------------------------------------
------------------------------------------------------------
------------------------------------------------------------
------------------------------------------------------------
------------------------------------------------------------
------------------------------------------------------------
------------------------------------------------------------
------------------------------------------------------------
------------------------------------------------------------
------------------------------------------------------------
------------------------------------------------------------
------------------------------------------------------------
------------------------------------------------------------
------------------------------------------------------------
------------------------------------------------------------
------------------------------------------------------------
------------------------------------------------------------
------------------------------------------------------------
------------------------------------------------------------
------------------------------------------------------------
------------------------------------------------------------
------------------------------------------------------------
------------------------------------------------------------
------------------------------------------------------------
------------------------------------------------------------
------------------------------------------------------------
------------------------------------------------------------
------------------------------------------------------------
------------------------------------------------------------
------------------------------------------------------------
------------------------------------------------------------
------------------------------------------------------------
------------------------------------------------------------
------------------------------------------------------------
------------------------------------------------------------
------------------------------------------------------------
------------------------------------------------------------
------------------------------------------------------------
------------------------------------------------------------
------------------------------------------------------------
------------------------------------------------------------
------------------------------------------------------------
------------------------------------------------------------
------------------------------------------------------------
------------------------------------------------------------
------------------------------------------------------------
------------------------------------------------------------
------------------------------------------------------------
------------------------------------------------------------
------------------------------------------------------------
------------------------------------------------------------
------------------------------------------------------------
------------------------------------------------------------
------------------------------------------------------------
------------------------------------------------------------
------------------------------------------------------------
------------------------------------------------------------
------------------------------------------------------------
------------------------------------------------------------
------------------------------------------------------------
------------------------------------------------------------
------------------------------------------------------------
------------------------------------------------------------
------------------------------------------------------------
------------------------------------------------------------
------------------------------------------------------------
------------------------------------------------------------
------------------------------------------------------------
------------------------------------------------------------
------------------------------------------------------------
------------------------------------------------------------
------------------------------------------------------------
------------------------------------------------------------
------------------------------------------------------------
------------------------------------------------------------
------------------------------------------------------------
------------------------------------------------------------
------------------------------------------------------------
------------------------------------------------------------
------------------------------------------------------------
------------------------------------------------------------
------------------------------------------------------------
------------------------------------------------------------
------------------------------------------------------------
------------------------------------------------------------
------------------------------------------------------------
------------------------------------------------------------
------------------------------------------------------------
------------------------------------------------------------
------------------------------------------------------------
------------------------------------------------------------
------------------------------------------------------------
------------------------------------------------------------
------------------------------------------------------------
------------------------------------------------------------
------------------------------------------------------------
------------------------------------------------------------
------------------------------------------------------------
------------------------------------------------------------
------------------------------------------------------------
------------------------------------------------------------
-------------tgagatatgttatagttaaggcattaactaatgtgtatatgtcctta
tgttt---------------gatagattgactcatatttctgatatttatgatattt---
-------------tagttgtttccatgcggcata-gcatatt----------ttatgttg
tttt-aggtttgataatacattttat-ttggttgg-ttctttatatcctgaatatattta
acatttataattgcctgtcatatgttctagtttatcttttcagtgtttaaggtagtttgt
gaacagc-----tagcttactggttatgtagctgctgc---atttacatcatttatatct
aataatttgttacacattttaat---------tattttatgatgtactg-----------
----------agttgtgtttccctgtgggaaagatgttgcagtgccatttctgctgtgca
agtgacaaaatgaagagaggagtccattaaaggaaaagctgctctgtttggctcaaccac
ggtcttggtgtcct---tattcatcctatcacacatacacaatgcagagaca-ttttggg
aaagcacaccaacgaagagggttaca
>Gypsy61|1578399
tgtaggga-------atatctcttcctttcctccg--------gggggagctgtgag---
------------------ttgtgttagggagatgggctgctttttggcct---------c
agttgcgtttccctgtgggaaaggtaaggaggattgattcagctctacacag--------
----------------------------------------aatctgtttaatttcgtcaa
ta-------atatttgccatccaggttatttta---------------------------
------------------------------------------------------------
------------------------------------------------------------
------------------------------------------------------------
------------------------------------------------------------
------------------------------------------------------------
------------------------------------------------------------
------------------------------------------------------------
------------------------------------------------------------
------------------------------------------------------------
------------------------------------------------------------
------------------------------------------------------------
------------------------------------------------------------
------------------------------------------------------------
------------------------------------------------------------
------------------------------------------------------------
------------------------------------------------------------
------------------------------------------------------------
------------------------------------------------------------
------------------------------------------------------------
------------------------------------------------------------
------------------------------------------------------------
------------------------------------------------------------
------------------------------------------------------------
------------------------------------------------------------
------------------------------------------------------------
------------------------------------------------------------
------------------------------------------------------------
------------------------------------------------------------
------------------------------------------------------------
------------------------------------------------------------
------------------------------------------------------------
------------------------------------------------------------
------------------------------------------------------------
------------------------------------------------------------
------------------------------------------------------------
------------------------------------------------------------
------------------------------------------------------------
------------------------------------------------------------
------------------------------------------------------------
------------------------------------------------------------
------------------------------------------------------------
------------------------------------------------------------
------------------------------------------------------------
------------------------------------------------------------
------------------------------------------------------------
------------------------------------------------------------
------------------------------------------------------------
------------------------------------------------------------
------------------------------------------------------------
------------------------------------------------------------
------------------------------------------------------------
------------------------------------------------------------
------------------------------------------------------------
------------------------------------------------------------
------------------------------------------------------------
------------------------------------------------------------
------------------------------------------------------------
------------------------------------------------------------
------------------------------------------------------------
------------------------------------------------------------
------------------------------------------------------------
------------------------------------------------------------
------------------------------------------------------------
------------------------------------------------------------
------------------------------------------------------------
------------------------------------------------------------
------------------------------------------------------------
------------------------------------------------------------
------------------------------------------------------------
------------------------------------------------------------
------------------------------------------------------------
------------------------------------------------------------
------------------------------------------------------------
------------------------------------------------------------
------------------------------------------------------------
------------------------------------------------------------
------------------------------------------------------------
------------------------------------------------------------
------------------------------------------------------------
------------------------------------------------------------
------------------------------------------------------------
------------------------------------------------------------
------------------------------------------------------------
------------------------------------------------------------
------------------------------------------------------------
------------------------------------------------------------
------------------------------------------------------------
------------------------------------------------------------
------------------------------------------------------------
------------------------------------------------------------
------------------------------------------------------------
------------------------------------------------------------
------------------------------------------------------------
------------------------------------------------------------
------------------------------------------------------------
------------------------------------------------------------
------------------------------------------------------------
------------------------------------------------------------
------------------------------------------------------------
------------------------------------------------------------
------------------------------------------------------------
------------------------------------------------------------
------------------------------------------------------------
------------------------------------------------------------
------------------------------------------------------------
------------------------------------------------------------
------------------------------------------------------------
------------------------------------------------------------
------------------------------------------------------------
------------------------------------------------------------
------------------------------------------------------------
------------------------------------------------------------
------------------------------------------------------------
------------------------------------------------------------
------------------------------------------------------------
------------------------------------------------------------
------------------------------------------------------------
------------------------------------------------------------
------------------------------------------------------------
------------------------------------------------------------
------------------------------------------------------------
------------------------------------------------------------
------------------------------------------------------------
------------------------------------------------------------
------------------------------------------------------------
------------------------------------------------------------
------------------------------------------------------------
-------------tgagatatgttatagttaaggcattaactaatgtgtagatgtcctta
ttttt---------------gatagattgactc---------atatttctgatattt---
-------------ctgatat----------------------------------------
-------------------------t-ttagttgt-tt----------------------
------------------------------------------------------------
------------------------------------------------------------
------------------------------------------------------------
------------------------------------------------------------
------------------------------------------------------------
------------------------------------------------------------
--------------------------
>Gypsy61|1692925
------------------------------------------------------------
------------------------------------------------------------
------------------------------------------------------------
------------------------------------------------------------
------------------------------------------------------------
------------------------------------------------------------
------------------------------------------------------------
------------------------------------------------------------
------------------------------------------------------------
------------------------------------------------------------
------------------------------------------------------------
------------------------------------------------------------
------------------------------------------------------------
------------------------------------------------------------
------------------------------------------------------------
------------------------------------------------------------
------------------------------------------------------------
------------------------------------------------------------
------------------------------------------------------------
------------------------------------------------------------
------------------------------------------------------------
------------------------------------------------------------
------------------------------------------------------------
------------------------------------------------------------
------------------------------------------------------------
------------------------------------------------------------
------------------------------------------------------------
------------------------------------------------------------
------------------------------------------------------------
------------------------------------------------------------
------------------------------------------------------------
------------------------------------------------------------
------------------------------------------------------------
------------------------------------------------------------
------------------------------------------------------------
------------------------------------------------------------
------------------------------------------------------------
------------------------------------------------------------
------------------------------------------------------------
------------------------------------------------------------
------------------------------------------------------------
------------------------------------------------------------
------------------------------------------------------------
------------------------------------------------------------
------------------------------------------------------------
------------------------------------------------------------
------------------------------------------------------------
------------------------------------------------------------
------------------------------------------------------------
------------------------------------------------------------
------------------------------------------------------------
------------------------------------------------------------
------------------------------------------------------------
------------------------------------------------------------
------------------------------------------------------------
------------------------------------------------------------
------------------------------------------------------------
------------------------------------------------------------
------------------------------------------------------------
------------------------------------------------------------
------------------------------------------------------------
------------------------------------------------------------
------------------------------------------------------------
------------------------------------------------------------
------------------------------------------------------------
------------------------------------------------------------
------------------------------------------------------------
------------------------------------------------------------
------------------------------------------------------------
------------------------------------------------------------
------------------------------------------------------------
------------------------------------------------------------
------------------------------------------------------------
------------------------------------------------------------
------------------------------------------------------------
------------------------------------------------------------
------------------------------------------------------------
------------------------------------------------------------
------------------------------------------------------------
------------------------------------------------------------
------------------------------------------------------------
------------------------------------------------------------
------------------------------------------------------------
------------------------------------------------------------
------------------------------------------------------------
------------------------------------------------------------
------------------------------------------------------------
------------------------------------------------------------
------------------------------------------------------------
------------------------------------------------------------
------------------------------------------------------------
------------------------------------------------------------
------------------------------------------------------------
------------------------------------------------------------
------------------------------------------------------------
------------------------------------------------------------
------------------------------------------------------------
------------------------------------------------------------
------------------------------------------------------------
------------------------------------------------------------
------------------------------------------------------------
------------------------------------------------------------
------------------------------------------------------------
------------------------------------------------------------
------------------------------------------------------------
------------------------------------------------------------
------------------------------------------------------------
------------------------------------------------------------
------------------------------------------------------------
------------------------------------------------------------
------------------------------------------------------------
------------------------------------------------------------
------------------------------------------------------------
------------------------------------------------------------
------------------------------------------------------------
------------------------------------------------------------
------------------------------------------------------------
------------------------------------------------------------
------------------------------------------------------------
------------------------------------------------------------
------------------------------------------------------------
------------------------------------------------------------
------------------------------------------------------------
------------------------------------------------------------
------------------------------------------------------------
------------------------------------------------------------
------------------------------------------------------------
------------------------------------------------------------
------------------------------------------------------------
------------------------------------------------------------
------------------------------------------------------------
------------------------------------------------------------
------------------------------------------------------------
------------------------------------------------------------
------------------------------------------------------------
------------------------------------------------------------
----------------gtcatatgttgtagtttatcttttaagtggttaagttagtttgt
gaacagc-----tagcttactagttatttagctgcagccacatttacatcatttatttgt
gataatttgttgcacgttgtaatctttgaagttattttgtgatgttctc-----------
----------agttgtgtttccttgtgggaaagatgatgcagtgccattgctgctgtgcg
agtgacaaaataaagagaggagtccattaaagggaaagctgctctgtttggctcaaccac
agtcttggtgtccttctaattcatcctatcacacatacacaacgcagagacc-ttttggg
gaagcaaaccaacaaagagggttaca
>Gypsy61|1692926
tgtagagaagatgttatatctctacctttcctccg--------ggtggagctgtgtg---
------------------ttgtgttagggagatgggcagttgtttggcct---------c
agttgtgtttccttgagggaaaggtaaggaggattgatccagctctacacaa--------
----------------------------------------aatctgtttaattttgtcaa
ta-------atatttgccattcatgtaatttta---------------------------
------------------------------------------------------------
------------------------------------------------------------
------------------------------------------------------------
------------------------------------------------------------
------------------------------------------------------------
------------------------------------------------------------
------------------------------------------------------------
------------------------------------------------------------
------------------------------------------------------------
------------------------------------------------------------
------------------------------------------------------------
------------------------------------------------------------
------------------------------------------------------------
------------------------------------------------------------
------------------------------------------------------------
------------------------------------------------------------
------------------------------------------------------------
------------------------------------------------------------
------------------------------------------------------------
------------------------------------------------------------
------------------------------------------------------------
------------------------------------------------------------
------------------------------------------------------------
------------------------------------------------------------
------------------------------------------------------------
------------------------------------------------------------
------------------------------------------------------------
------------------------------------------------------------
------------------------------------------------------------
------------------------------------------------------------
------------------------------------------------------------
------------------------------------------------------------
------------------------------------------------------------
------------------------------------------------------------
------------------------------------------------------------
------------------------------------------------------------
------------------------------------------------------------
------------------------------------------------------------
------------------------------------------------------------
------------------------------------------------------------
------------------------------------------------------------
------------------------------------------------------------
------------------------------------------------------------
------------------------------------------------------------
------------------------------------------------------------
------------------------------------------------------------
------------------------------------------------------------
------------------------------------------------------------
------------------------------------------------------------
------------------------------------------------------------
------------------------------------------------------------
------------------------------------------------------------
------------------------------------------------------------
------------------------------------------------------------
------------------------------------------------------------
------------------------------------------------------------
------------------------------------------------------------
------------------------------------------------------------
------------------------------------------------------------
------------------------------------------------------------
------------------------------------------------------------
------------------------------------------------------------
------------------------------------------------------------
------------------------------------------------------------
------------------------------------------------------------
------------------------------------------------------------
------------------------------------------------------------
------------------------------------------------------------
------------------------------------------------------------
------------------------------------------------------------
------------------------------------------------------------
------------------------------------------------------------
------------------------------------------------------------
------------------------------------------------------------
------------------------------------------------------------
------------------------------------------------------------
------------------------------------------------------------
------------------------------------------------------------
------------------------------------------------------------
------------------------------------------------------------
------------------------------------------------------------
------------------------------------------------------------
------------------------------------------------------------
------------------------------------------------------------
------------------------------------------------------------
------------------------------------------------------------
------------------------------------------------------------
------------------------------------------------------------
------------------------------------------------------------
------------------------------------------------------------
------------------------------------------------------------
------------------------------------------------------------
------------------------------------------------------------
------------------------------------------------------------
------------------------------------------------------------
------------------------------------------------------------
------------------------------------------------------------
------------------------------------------------------------
------------------------------------------------------------
------------------------------------------------------------
------------------------------------------------------------
------------------------------------------------------------
------------------------------------------------------------
------------------------------------------------------------
------------------------------------------------------------
------------------------------------------------------------
------------------------------------------------------------
------------------------------------------------------------
------------------------------------------------------------
------------------------------------------------------------
------------------------------------------------------------
------------------------------------------------------------
------------------------------------------------------------
------------------------------------------------------------
------------------------------------------------------------
------------------------------------------------------------
------------------------------------------------------------
------------------------------------------------------------
------------------------------------------------------------
------------------------------------------------------------
------------------------------------------------------------
------------------------------------------------------------
------------------------------------------------------------
------------------------------------------------------------
------------------------------------------------------------
------------------------------------------------------------
------------------------------------------------------------
-------------tgagatatgttatagttagggcattaactaatgtgtgggtgtgctta
ttttt---------------gatagattgactt---------atatttctgacattt---
-------------tagatgtttccatgtggcaga-gcacatt----------ttgtgttg
tttc-aggtttga------------t-ttggttgg-ttcatta-----------------
------------------------------------------------------------
------------------------------------------------------------
------------------------------------------------------------
------------------------------------------------------------
------------------------------------------------------------
------------------------------------------------------------
--------------------------
>Gypsy61|1787071
-----------------atttgtttatttgtt----------------------------
-----------------------------------------------------------t
atttgtgtgtttgtttaa------------------------------------------
------------------------------------------------------------
---------tagcttactatagtttttttttta---------------------------
------------------------------------------------------------
------------------------------------------------------------
------------------------------------------------------------
------------------------------------------------------------
------------------------------------------------------------
------------------------------------------------------------
------------------------------------------------------------
------------------------------------------------------------
------------------------------------------------------------
------------------------------------------------------------
------------------------------------------------------------
------------------------------------------------------------
------------------------------------------------------------
------------------------------------------------------------
------------------------------------------------------------
------------------------------------------------------------
------------------------------------------------------------
------------------------------------------------------------
------------------------------------------------------------
------------------------------------------------------------
------------------------------------------------------------
------------------------------------------------------------
------------------------------------------------------------
------------------------------------------------------------
------------------------------------------------------------
------------------------------------------------------------
------------------------------------------------------------
------------------------------------------------------------
------------------------------------------------------------
------------------------------------------------------------
------------------------------------------------------------
------------------------------------------------------------
------------------------------------------------------------
------------------------------------------------------------
------------------------------------------------------------
------------------------------------------------------------
------------------------------------------------------------
------------------------------------------------------------
------------------------------------------------------------
------------------------------------------------------------
------------------------------------------------------------
------------------------------------------------------------
------------------------------------------------------------
------------------------------------------------------------
------------------------------------------------------------
------------------------------------------------------------
------------------------------------------------------------
------------------------------------------------------------
------------------------------------------------------------
------------------------------------------------------------
------------------------------------------------------------
------------------------------------------------------------
------------------------------------------------------------
------------------------------------------------------------
------------------------------------------------------------
------------------------------------------------------------
------------------------------------------------------------
------------------------------------------------------------
------------------------------------------------------------
------------------------------------------------------------
------------------------------------------------------------
------------------------------------------------------------
------------------------------------------------------------
------------------------------------------------------------
------------------------------------------------------------
------------------------------------------------------------
------------------------------------------------------------
------------------------------------------------------------
------------------------------------------------------------
------------------------------------------------------------
------------------------------------------------------------
------------------------------------------------------------
------------------------------------------------------------
------------------------------------------------------------
------------------------------------------------------------
------------------------------------------------------------
------------------------------------------------------------
------------------------------------------------------------
------------------------------------------------------------
------------------------------------------------------------
------------------------------------------------------------
------------------------------------------------------------
------------------------------------------------------------
------------------------------------------------------------
------------------------------------------------------------
------------------------------------------------------------
------------------------------------------------------------
------------------------------------------------------------
------------------------------------------------------------
------------------------------------------------------------
------------------------------------------------------------
------------------------------------------------------------
------------------------------------------------------------
------------------------------------------------------------
------------------------------------------------------------
------------------------------------------------------------
------------------------------------------------------------
------------------------------------------------------------
------------------------------------------------------------
------------------------------------------------------------
------------------------------------------------------------
------------------------------------------------------------
------------------------------------------------------------
------------------------------------------------------------
------------------------------------------------------------
------------------------------------------------------------
------------------------------------------------------------
------------------------------------------------------------
------------------------------------------------------------
------------------------------------------------------------
------------------------------------------------------------
------------------------------------------------------------
------------------------------------------------------------
------------------------------------------------------------
------------------------------------------------------------
------------------------------------------------------------
------------------------------------------------------------
------------------------------------------------------------
------------------------------------------------------------
------------------------------------------------------------
------------------------------------------------------------
------------------------------------------------------------
------------------------------------------------------------
------------------------------------------------------------
------------------------------------------------------------
------------------------------------------------------------
------------------------------------------------------------
-------------atgaaagtacccca-----------------------aacacacaca
cac---------------------------------------------------------
-----------------------------acacacacacaca------------------
------------------------------------------------------------
------------------------------------------------------------
------------------------------------------------------------
------------------------------------------------------------
------------------------------------------------------------
------------------------------------------------------------
-------------------------------cacacaca---------------------
--------------------------
>Gypsy61|1787072
-----------------------tcctttcctccg--------gggagagctgtgta---
------------------ttgttttagggttatg--------------------------
------------------------------------------------------------
------------------------------------------------------------
------------------------------------------------------------
------------------------------------------------------------
------------------------------------------------------------
------------------------------------------------------------
------------------------------------------------------------
------------------------------------------------------------
------------------------------------------------------------
------------------------------------------------------------
------------------------------------------------------------
------------------------------------------------------------
------------------------------------------------------------
------------------------------------------------------------
------------------------------------------------------------
------------------------------------------------------------
------------------------------------------------------------
------------------------------------------------------------
------------------------------------------------------------
------------------------------------------------------------
------------------------------------------------------------
------------------------------------------------------------
------------------------------------------------------------
------------------------------------------------------------
------------------------------------------------------------
------------------------------------------------------------
------------------------------------------------------------
------------------------------------------------------------
------------------------------------------------------------
------------------------------------------------------------
------------------------------------------------------------
------------------------------------------------------------
------------------------------------------------------------
------------------------------------------------------------
------------------------------------------------------------
------------------------------------------------------------
------------------------------------------------------------
------------------------------------------------------------
------------------------------------------------------------
------------------------------------------------------------
------------------------------------------------------------
------------------------------------------------------------
------------------------------------------------------------
------------------------------------------------------------
------------------------------------------------------------
------------------------------------------------------------
------------------------------------------------------------
------------------------------------------------------------
------------------------------------------------------------
------------------------------------------------------------
------------------------------------------------------------
------------------------------------------------------------
------------------------------------------------------------
------------------------------------------------------------
------------------------------------------------------------
------------------------------------------------------------
------------------------------------------------------------
------------------------------------------------------------
------------------------------------------------------------
------------------------------------------------------------
------------------------------------------------------------
------------------------------------------------------------
------------------------------------------------------------
------------------------------------------------------------
------------------------------------------------------------
------------------------------------------------------------
------------------------------------------------------------
------------------------------------------------------------
------------------------------------------------------------
------------------------------------------------------------
------------------------------------------------------------
------------------------------------------------------------
------------------------------------------------------------
------------------------------------------------------------
------------------------------------------------------------
------------------------------------------------------------
------------------------------------------------------------
------------------------------------------------------------
------------------------------------------------------------
------------------------------------------------------------
------------------------------------------------------------
------------------------------------------------------------
------------------------------------------------------------
------------------------------------------------------------
------------------------------------------------------------
------------------------------------------------------------
------------------------------------------------------------
------------------------------------------------------------
------------------------------------------------------------
------------------------------------------------------------
------------------------------------------------------------
------------------------------------------------------------
------------------------------------------------------------
------------------------------------------------------------
------------------------------------------------------------
------------------------------------------------------------
------------------------------------------------------------
------------------------------------------------------------
------------------------------------------------------------
------------------------------------------------------------
------------------------------------------------------------
------------------------------------------------------------
------------------------------------------------------------
------------------------------------------------------------
------------------------------------------------------------
------------------------------------------------------------
------------------------------------------------------------
------------------------------------------------------------
------------------------------------------------------------
------------------------------------------------------------
------------------------------------------------------------
------------------------------------------------------------
------------------------------------------------------------
------------------------------------------------------------
------------------------------------------------------------
------------------------------------------------------------
------------------------------------------------------------
------------------------------------------------------------
------------------------------------------------------------
------------------------------------------------------------
------------------------------------------------------------
------------------------------------------------------------
------------------------------------------------------------
------------------------------------------------------------
------------------------------------------------------------
------------------------------------------------------------
------------------------------------------------------------
------------------------------------------------------------
------------------------------------------------------------
------------------------------------------------------------
-------------agaaatatatagattacaagacaatcactaacgtgaagatgagctta
ttttt---------------gatggattgttgc---------atttat------------
------------------------------------------------------------
------------------------------------------------------------
------------------------------------------------------------
------------------------------------------------------------
------------------------------------------------------------
------------------------------------------------------------
------------------------------------------------------------
------------------------------------------------------------
--------------------------
>Gypsy61|1787073
--------------aaaagttttttctttgtt----------------------------
-----------------------------------------------------------a
aattctgtgt--------------------------------------------------
------------------------------------------------------------
---------tatctgctttttagttttttttta---------------------------
------------------------------------------------------------
------------------------------------------------------------
------------------------------------------------------------
------------------------------------------------------------
------------------------------------------------------------
------------------------------------------------------------
------------------------------------------------------------
------------------------------------------------------------
------------------------------------------------------------
------------------------------------------------------------
------------------------------------------------------------
------------------------------------------------------------
------------------------------------------------------------
------------------------------------------------------------
------------------------------------------------------------
------------------------------------------------------------
------------------------------------------------------------
------------------------------------------------------------
------------------------------------------------------------
------------------------------------------------------------
------------------------------------------------------------
------------------------------------------------------------
------------------------------------------------------------
------------------------------------------------------------
------------------------------------------------------------
------------------------------------------------------------
------------------------------------------------------------
------------------------------------------------------------
------------------------------------------------------------
------------------------------------------------------------
------------------------------------------------------------
------------------------------------------------------------
------------------------------------------------------------
------------------------------------------------------------
------------------------------------------------------------
------------------------------------------------------------
------------------------------------------------------------
------------------------------------------------------------
------------------------------------------------------------
------------------------------------------------------------
------------------------------------------------------------
------------------------------------------------------------
------------------------------------------------------------
------------------------------------------------------------
------------------------------------------------------------
------------------------------------------------------------
------------------------------------------------------------
------------------------------------------------------------
------------------------------------------------------------
------------------------------------------------------------
------------------------------------------------------------
------------------------------------------------------------
------------------------------------------------------------
------------------------------------------------------------
------------------------------------------------------------
------------------------------------------------------------
------------------------------------------------------------
------------------------------------------------------------
------------------------------------------------------------
------------------------------------------------------------
------------------------------------------------------------
------------------------------------------------------------
------------------------------------------------------------
------------------------------------------------------------
------------------------------------------------------------
------------------------------------------------------------
------------------------------------------------------------
------------------------------------------------------------
------------------------------------------------------------
------------------------------------------------------------
------------------------------------------------------------
------------------------------------------------------------
------------------------------------------------------------
------------------------------------------------------------
------------------------------------------------------------
------------------------------------------------------------
------------------------------------------------------------
------------------------------------------------------------
------------------------------------------------------------
------------------------------------------------------------
------------------------------------------------------------
------------------------------------------------------------
------------------------------------------------------------
------------------------------------------------------------
------------------------------------------------------------
------------------------------------------------------------
------------------------------------------------------------
------------------------------------------------------------
------------------------------------------------------------
------------------------------------------------------------
------------------------------------------------------------
------------------------------------------------------------
------------------------------------------------------------
------------------------------------------------------------
------------------------------------------------------------
------------------------------------------------------------
------------------------------------------------------------
------------------------------------------------------------
------------------------------------------------------------
------------------------------------------------------------
------------------------------------------------------------
------------------------------------------------------------
------------------------------------------------------------
------------------------------------------------------------
------------------------------------------------------------
------------------------------------------------------------
------------------------------------------------------------
------------------------------------------------------------
------------------------------------------------------------
------------------------------------------------------------
------------------------------------------------------------
------------------------------------------------------------
------------------------------------------------------------
------------------------------------------------------------
------------------------------------------------------------
------------------------------------------------------------
------------------------------------------------------------
------------------------------------------------------------
------------------------------------------------------------
------------------------------------------------------------
------------------------------------------------------------
------------------------------------------------------------
------------------------------------------------------------
------------------------------------------------------------
------------------------------------------------------------
------------------------------------------------------------
------------------------------------------------------------
-------------at-aatgtattagg-----------------------aatacacaca
cac---------------------------------------------------------
-----------------------------acacacacacaca------------------
------------------------------------------------------------
------------------------------------------------------------
------------------------------------------------------------
------------------------------------------------------------
------------------------------------------------------------
------------------------------------------------------------
-------------------------------cacacacaca-------------------
----------------------caca
>Gypsy61|1787074
------------------------------------------------------------
------------------------------------------------------------
--ttatgtttccttgaggaaaaggaaaggaggcttatcacagcactttgcaa--------
----------------------------------------aatctgtt--actttgtaaa
ta-------atatgagccatccatgttaattta---------------------------
------------------------------------------------------------
------------------------------------------------------------
------------------------------------------------------------
------------------------------------------------------------
------------------------------------------------------------
------------------------------------------------------------
------------------------------------------------------------
------------------------------------------------------------
------------------------------------------------------------
------------------------------------------------------------
------------------------------------------------------------
------------------------------------------------------------
------------------------------------------------------------
------------------------------------------------------------
------------------------------------------------------------
------------------------------------------------------------
------------------------------------------------------------
------------------------------------------------------------
------------------------------------------------------------
------------------------------------------------------------
------------------------------------------------------------
------------------------------------------------------------
------------------------------------------------------------
------------------------------------------------------------
------------------------------------------------------------
------------------------------------------------------------
------------------------------------------------------------
------------------------------------------------------------
------------------------------------------------------------
------------------------------------------------------------
------------------------------------------------------------
------------------------------------------------------------
------------------------------------------------------------
------------------------------------------------------------
------------------------------------------------------------
------------------------------------------------------------
------------------------------------------------------------
------------------------------------------------------------
------------------------------------------------------------
------------------------------------------------------------
------------------------------------------------------------
------------------------------------------------------------
------------------------------------------------------------
------------------------------------------------------------
------------------------------------------------------------
------------------------------------------------------------
------------------------------------------------------------
------------------------------------------------------------
------------------------------------------------------------
------------------------------------------------------------
------------------------------------------------------------
------------------------------------------------------------
------------------------------------------------------------
------------------------------------------------------------
------------------------------------------------------------
------------------------------------------------------------
------------------------------------------------------------
------------------------------------------------------------
------------------------------------------------------------
------------------------------------------------------------
------------------------------------------------------------
------------------------------------------------------------
------------------------------------------------------------
------------------------------------------------------------
------------------------------------------------------------
------------------------------------------------------------
------------------------------------------------------------
------------------------------------------------------------
------------------------------------------------------------
------------------------------------------------------------
------------------------------------------------------------
------------------------------------------------------------
------------------------------------------------------------
------------------------------------------------------------
------------------------------------------------------------
------------------------------------------------------------
------------------------------------------------------------
------------------------------------------------------------
------------------------------------------------------------
------------------------------------------------------------
------------------------------------------------------------
------------------------------------------------------------
------------------------------------------------------------
------------------------------------------------------------
------------------------------------------------------------
------------------------------------------------------------
------------------------------------------------------------
------------------------------------------------------------
------------------------------------------------------------
------------------------------------------------------------
------------------------------------------------------------
------------------------------------------------------------
------------------------------------------------------------
------------------------------------------------------------
------------------------------------------------------------
------------------------------------------------------------
------------------------------------------------------------
------------------------------------------------------------
------------------------------------------------------------
------------------------------------------------------------
------------------------------------------------------------
------------------------------------------------------------
------------------------------------------------------------
------------------------------------------------------------
------------------------------------------------------------
------------------------------------------------------------
------------------------------------------------------------
------------------------------------------------------------
------------------------------------------------------------
------------------------------------------------------------
------------------------------------------------------------
------------------------------------------------------------
------------------------------------------------------------
------------------------------------------------------------
------------------------------------------------------------
------------------------------------------------------------
------------------------------------------------------------
------------------------------------------------------------
------------------------------------------------------------
------------------------------------------------------------
------------------------------------------------------------
------------------------------------------------------------
------------------------------------------------------------
------------------------------------------------------------
------------------------------------------------------------
------------------------------------------------------------
------------------------------------------------------------
-------------agaaatgt-------------tcatcccattcatgtagatgtgctta
ttttc---------------aatgggctgtttt---------atattttgagtttcc---
------------------------acatggcagacgaatatt----------tgatattg
tttt-aggtttaattgtgtacttta--ttgattga-ttctttgtgttttgaatgtattca
acatgtaaatgtatttgtcatatgtcgtagtttatcttctcagtgtttaagttagtttgt
gaacagc-----tagcttgctattaatttagcagtagccacactcacattatct---tgt
tataattgaatattcactgtaatccggaaagttattttgtgatgtgttt-----------
---------------------tttgtgggaaagttgtcgcagggccgtttctcacatgaa
agtgacaaatttgggaaaggagtccatttcatggaaaactaatctgtttgact-------
----ctggtgtcctcc--------------------------------------------
--------------------------
>Gypsy61|1900853
tgtagggaatatgtaatatctcttcctttcctccg--------gggggagctgtgtg---
------------------ttgtgttagggagatgggctgcagtttggcct---------c
agttgtgtttcgctgtgggaaaggtaaggagaattgattcagctctacacat--------
----------------------------------------aatctgtttaatttcgacaa
ta-------atatttgccatccatgttatttta---------------------------
------------------------------------------------------------
------------------------------------------------------------
------------------------------------------------------------
------------------------------------------------------------
------------------------------------------------------------
------------------------------------------------------------
------------------------------------------------------------
------------------------------------------------------------
------------------------------------------------------------
------------------------------------------------------------
------------------------------------------------------------
------------------------------------------------------------
------------------------------------------------------------
------------------------------------------------------------
------------------------------------------------------------
------------------------------------------------------------
------------------------------------------------------------
------------------------------------------------------------
------------------------------------------------------------
------------------------------------------------------------
------------------------------------------------------------
------------------------------------------------------------
------------------------------------------------------------
------------------------------------------------------------
------------------------------------------------------------
------------------------------------------------------------
------------------------------------------------------------
------------------------------------------------------------
------------------------------------------------------------
------------------------------------------------------------
------------------------------------------------------------
------------------------------------------------------------
------------------------------------------------------------
------------------------------------------------------------
------------------------------------------------------------
------------------------------------------------------------
------------------------------------------------------------
------------------------------------------------------------
------------------------------------------------------------
------------------------------------------------------------
------------------------------------------------------------
------------------------------------------------------------
------------------------------------------------------------
------------------------------------------------------------
------------------------------------------------------------
------------------------------------------------------------
------------------------------------------------------------
------------------------------------------------------------
------------------------------------------------------------
------------------------------------------------------------
------------------------------------------------------------
------------------------------------------------------------
------------------------------------------------------------
------------------------------------------------------------
------------------------------------------------------------
------------------------------------------------------------
------------------------------------------------------------
------------------------------------------------------------
------------------------------------------------------------
------------------------------------------------------------
------------------------------------------------------------
------------------------------------------------------------
------------------------------------------------------------
------------------------------------------------------------
------------------------------------------------------------
------------------------------------------------------------
------------------------------------------------------------
------------------------------------------------------------
------------------------------------------------------------
------------------------------------------------------------
------------------------------------------------------------
------------------------------------------------------------
------------------------------------------------------------
------------------------------------------------------------
------------------------------------------------------------
------------------------------------------------------------
------------------------------------------------------------
------------------------------------------------------------
------------------------------------------------------------
------------------------------------------------------------
------------------------------------------------------------
------------------------------------------------------------
------------------------------------------------------------
------------------------------------------------------------
------------------------------------------------------------
------------------------------------------------------------
------------------------------------------------------------
------------------------------------------------------------
------------------------------------------------------------
------------------------------------------------------------
------------------------------------------------------------
------------------------------------------------------------
------------------------------------------------------------
------------------------------------------------------------
------------------------------------------------------------
------------------------------------------------------------
------------------------------------------------------------
------------------------------------------------------------
------------------------------------------------------------
------------------------------------------------------------
------------------------------------------------------------
------------------------------------------------------------
------------------------------------------------------------
------------------------------------------------------------
------------------------------------------------------------
------------------------------------------------------------
------------------------------------------------------------
------------------------------------------------------------
------------------------------------------------------------
------------------------------------------------------------
------------------------------------------------------------
------------------------------------------------------------
------------------------------------------------------------
------------------------------------------------------------
------------------------------------------------------------
------------------------------------------------------------
------------------------------------------------------------
------------------------------------------------------------
------------------------------------------------------------
------------------------------------------------------------
------------------------------------------------------------
------------------------------------------------------------
------------------------------------------------------------
------------------------------------------------------------
------------------------------------------------------------
------------------------------------------------------------
------------------------------------------------------------
-------------tgagatatgttatagtttaggcattaattaatgtgtagaggtcctta
ttttt---------------gatagattgacttatatttctgatatttctgatattt---
-------------tagttgttaccatgcggcata-gcatatt----------ttatgttg
tttt-aggtttgataatacatgttat-ttggttgg-ttctttatatcctgaatatattta
acatttataattgcctgtcatatgttctagtttatcttttcagtgtttaagttagtttgt
gaacagc-----tagcttactagttatgtagctgcagc---atttacatcatttattttt
gatcatttg-tacactttgtaat---------tattttgtgatgtactg-----------
----------agttgtgtttcgctgtgggaaagatgttgcagtgccatttctgctgtaca
agtgacaaaatgaagagaggagtccattaaagggaaagctgctctgtttggctcaaccac
ggtcttggtgtccttcctgttcatcctatcacacatacacaacgcagagaca-ttttggg
gaagtacaccaacgaagagggttaca
>Gypsy61|1987394
tgtagggaatatgtaatatctcttcctttcctccg--------gggggagctgtgtg---
------------------ttgtgttagggagatgggctgcagtttggcct---------c
agttgtgtttccctgtgggaaaggtaaagagcattgattcagctctacacat--------
----------------------------------------aatctgtttaatttcgtcaa
ta-------atatttgccatccatgttatttta---------------------------
------------------------------------------------------------
------------------------------------------------------------
------------------------------------------------------------
------------------------------------------------------------
------------------------------------------------------------
------------------------------------------------------------
------------------------------------------------------------
------------------------------------------------------------
------------------------------------------------------------
------------------------------------------------------------
------------------------------------------------------------
------------------------------------------------------------
------------------------------------------------------------
------------------------------------------------------------
------------------------------------------------------------
------------------------------------------------------------
------------------------------------------------------------
------------------------------------------------------------
------------------------------------------------------------
------------------------------------------------------------
------------------------------------------------------------
------------------------------------------------------------
------------------------------------------------------------
------------------------------------------------------------
------------------------------------------------------------
------------------------------------------------------------
------------------------------------------------------------
------------------------------------------------------------
------------------------------------------------------------
------------------------------------------------------------
------------------------------------------------------------
------------------------------------------------------------
------------------------------------------------------------
------------------------------------------------------------
------------------------------------------------------------
------------------------------------------------------------
------------------------------------------------------------
------------------------------------------------------------
------------------------------------------------------------
------------------------------------------------------------
------------------------------------------------------------
------------------------------------------------------------
------------------------------------------------------------
------------------------------------------------------------
------------------------------------------------------------
------------------------------------------------------------
------------------------------------------------------------
------------------------------------------------------------
------------------------------------------------------------
------------------------------------------------------------
------------------------------------------------------------
------------------------------------------------------------
------------------------------------------------------------
------------------------------------------------------------
------------------------------------------------------------
------------------------------------------------------------
------------------------------------------------------------
------------------------------------------------------------
------------------------------------------------------------
------------------------------------------------------------
------------------------------------------------------------
------------------------------------------------------------
------------------------------------------------------------
------------------------------------------------------------
------------------------------------------------------------
------------------------------------------------------------
------------------------------------------------------------
------------------------------------------------------------
------------------------------------------------------------
------------------------------------------------------------
------------------------------------------------------------
------------------------------------------------------------
------------------------------------------------------------
------------------------------------------------------------
------------------------------------------------------------
------------------------------------------------------------
------------------------------------------------------------
------------------------------------------------------------
------------------------------------------------------------
------------------------------------------------------------
------------------------------------------------------------
------------------------------------------------------------
------------------------------------------------------------
------------------------------------------------------------
------------------------------------------------------------
------------------------------------------------------------
------------------------------------------------------------
------------------------------------------------------------
------------------------------------------------------------
------------------------------------------------------------
------------------------------------------------------------
------------------------------------------------------------
------------------------------------------------------------
------------------------------------------------------------
------------------------------------------------------------
------------------------------------------------------------
------------------------------------------------------------
------------------------------------------------------------
------------------------------------------------------------
------------------------------------------------------------
------------------------------------------------------------
------------------------------------------------------------
------------------------------------------------------------
------------------------------------------------------------
------------------------------------------------------------
------------------------------------------------------------
------------------------------------------------------------
------------------------------------------------------------
------------------------------------------------------------
------------------------------------------------------------
------------------------------------------------------------
------------------------------------------------------------
------------------------------------------------------------
------------------------------------------------------------
------------------------------------------------------------
------------------------------------------------------------
------------------------------------------------------------
------------------------------------------------------------
------------------------------------------------------------
------------------------------------------------------------
------------------------------------------------------------
------------------------------------------------------------
------------------------------------------------------------
------------------------------------------------------------
------------------------------------------------------------
------------------------------------------------------------
------------------------------------------------------------
-------------tgagatatgttatagtttaggcattaattaatgtgtagatgtcctta
ttttt---------------gatagattgactt---------atatttctgatattt---
-------------tagttgtttccatgcggcata-gcatatt----------ttattttg
tttt-aggtttgataatacatgttat-ttggttgg-ttctttatatcctgaatatattta
acatttataattgcctgtcatatgttctagtttatcttttcagtgtttaagttagtttgt
gaacagc-----tagcttactagttatgtagctgcagc---atttacatcatttattttt
gatcatttg-tacactttgtaat---------tattttgtgatgtactg-----------
----------agttgtgttttcctgtgggaaagatgttgcagtgccatttctgctgtaca
agtgacaaaatgaagagaggagtccattaaagggaaagctgctctgtttggctcaaccac
ggtcttggtgtccttcctgttcatcctatcacacatacacaacgcagagaca-ttttggg
gaagcacaccaacgaagagggttaca
>Gypsy61|2090966
tgtagggaatatgtaatatctcttcctttcctccg--------gggggagctgtgtg---
------------------ttgtgttagggagatgggctgctctttggcct---------c
agttgtgtttccctgtgggaaaggtaaggaggattgattcagctctaaccat--------
----------------------------------------aatctgtttaatttcgtcaa
ta-------ataattgccatccatgttattttatgagatatgttatagtttaggcattaa
ttaatgtgtagatgtccttatttttgatagattgacttatatttctgatatttctgatat
tttagttgtttccatgcgacatagcatattttatgttgttttaggtttgataatacatgt
tatttggttggttctttatatcctgaatatatttaacatttataattgcctgtcatatgt
tctagtttatcttttcagtgtttaagttagtttgtgaacagctagcttactagttatgta
gctgcagcatttacataatttatttttgatcatttgtacactttgtaattattttgtgat
atactcagttgtgtttccctgtgggaaagatgttgcagtgccatttctgctgtgcgagtg
acaaaatgaagagaggagtccattaaagggaaagctgctctgtttagctcaaccacggtc
ttggtgtccttcctgttcatcctatcacacatacacaacgcagagaca-ttttggggaag
cacaccaacgaagagggttacatctttggtgtcgtcacccggatccttggttttcacgtc
aattaaagtaggcttttttcctt-------------aaaaaaaaaaaggcaattgatctg
aatttctgaa-ttttttgtttttcctatctttgttttttccactgtttctctgataagta
gactaatatgtgaatttactgatgtaacatgtttaaattgatgtgtttttgaaagtgtat
catttattgtgtgcactgacaagtttttgggtgtatctgaatttaaattgaactaggttt
attttgtttaaaaaa--aaattttttttgcaagtttttttgtttttgtttattattgtac
a-tttttctctaacaatagaaagtttgcaaagaaaccataacacacacacgcacgcacac
ataca-aaaaaaaaaacatagtcaattacaattgcatgcaccacacatagtactgcacat
agagtgttgcgtaggcagagtcgagaagtgaaatataataatgcaaggacactatgattc
cacgcctcatcgaccacccacctgttccgaagaatcttttaggcagccttttcacgtcac
tccatggttgcccataagacaggaaaaaattgaatcgcatgacatgagcacgacagttga
tatgagtaatgtgggtgaatatcacttagaaaaaagccccctacagtctgtcaggccaaa
atccaagcagctagcgacacacagagagattgtgactcccccagtggtaagctggctaaa
gccaggcacccacacaaatgcgtctgtgcaagtatcagctcatgatcaagccccagataa
ccatgtctatccaacaagcaaccatattttgcctattgccacacacccacatgtttcatg
ccaaacttccatgcatgacagtgtcacacctgttcaggctccaccagacatggcgattgg
aatgcaagctgatatgcatacttcaccaaatatcccatactcaaccccggcaacagtcat
tttgcctcacacaaacctaattggccatccacaacccatccaggctcctcattcttccta
ttatggtattccaaataccatgtactcatcacagtctgactcagtactgccccctgcacc
gcctgtcttttctggaacaatgttttcttacaaattggaccctattcaagcacaccaagc
tccttatgatccaaagctgactttgcgttcaaactatgctgttgcttcatcttcttccgc
tcctgtgtatgctcctgcgacaatgcctgcataccctgcatcacgtatatatgcacaaca
acccagtgtagtgcaacagcttccgactgcaccttcacatatcccatatcaacaaggcac
taaccaacatgcctctgcaatgaccaagtcaccacctagttttaaacaaacacatcaggt
acgaaatgttcaagtgttcagtggtggtcctgattgcaagatactaattgaagactggat
acgggatatgcagtatctccttgaagcaggagtaatgccaccaaatttatgctttgcaat
gctagtgagacatttaaatggtgaagccaggaggttagtcctaaatctccctccctctga
gcaaaccaccagaagagcttttgatgaactgcgagctgagtatagtgatatgcagacatc
tcttgacccattagctgatttctatgaaagatgtcagcgctctggcgaaacagcttgttc
ctatgccattgccctggaagccactttacgttcagtagaggaaacacagtatggaggaca
aacatttccagatcgggatggaaagctaactcgtcagttcatgagaggattgagtgatga
agaagtttatcataggctagcaccaatgaaacctcagctcttaagttttcgtgaactgca
agcagagttacgtaaccttgctcgggagacgaaaaagttccagatgctgccaaagtccaa
aaaggcatatacccaggctcagtttacggcagctaggggtaacaggagtggagaatccgc
agcaacagaaaagggaaatagacagaacaatgatctgactgaacttacggccatggtaaa
aaagttggtgatcattcaagaggatcaagtcagtcggctgtcacagctggaagccagatt
tgaagcatcaccacgaatgatatttccgcagacccaaaggcctcaagggagcagtgatac
tccatcaaggagcgttgtatgctatcgctgtaacaaaccgggacacattgcacgtctgtg
tcggacaataatgactgatgaagtcagccaagctgaaaatcaaacagagaatagccaaga
tttaaatgcgtaaggcctgtggtcatcggggcgaccacaggcgttcaacagagtccccag
caacatgaggcgagaatgtccaaactagctaaaactctgctggtaggtccttgtaatgaa
ggggtg-----gttgaagtagatggggaggtgtgtaaggctctaattgattccggctctc
aagtaactacaattacagatgagttttggggcagacacccaatcttatgttctaagaaag
tgcagccatcagaaatcccaattgaaggtgccgctggtcaacccatatcttatgttgggg
tactctgtataaacctgaagtttttaggaagagcttatgtaaatgttcctgcttctgttg
tgcctgtaacagagtaccgatccagtgttccattgctcattgggactaatgtcatacgtg
ctttcagaaatgatctccgagcaacacatggtagcaaatacctggccaatatgaagcaaa
ctaatcctgagtggcactcagcactggtgtccataggtaaaagtgaactttgtgggatta
atggcaaagtgggtcaagtacagtatgctggtgatgcaatacaaataccagcagaaagag
agctggatgttgtgggcagagtaatgggtgggccaaagaggacacaatacactgttttgg
tggagagccaatgtttgaaaaaagtaccagaaggtattgtcattgccagactgctagcta
atgtgaaaaaggtttatgtccctattcgtctcttgaatcttttggaaatagttgtgactg
tggagccaaggaccctgctggcagatgatttcttggtcaatgaggtatttgaagaggggg
atgagggcagaatactaggccagaaacagatcatggatcggaatctgtgtgaaaaaaact
cagtgactgcaacttgtcaaagtcaacaacaggttaccagtgctaaaaacgagtttgata
tgtcatgtggagttgaccttagtgccatcacagtggaagggcaggagcagttggaggatt
tattggaggatttattggatgactgcaggatttattgaggaaaaattctgatgtcttttc
caaacattccatagattatggtcatactactactgtgcaacacgagattcctctggtaga
cccaaagccatttcgcctcccttatcggaagatacctccctcacagtaccaggaagttcg
gaaagcgatatcgcagatggaagaggctggagttatacgcccaagcaaaagcccttatgc
gtcccctattgttgtggtatcaaaaaaggatggttccatgaggatttgtgtggactacag
aaagctgaattcttgaagcaccagagacgcttttcctttaccaagaatagaggatgcatt
agaagcattgggtcaagcaagttacttctcggctctggatctgacatctgggtattggca
agtggaggtggccgaaaatgataagcataaaactgctttcagcacaccaatggggttgta
cgaggctaataggatgccttttggtctacaaaatgctccctcaacgttccaaagattgat
gacttgctgctttggtgacttaagctttgagagcctcctgatctaccttgatgacataat
tatcttctctagaacattcgatgagcaccttgaaagattggaggaagtgttcaaccgcct
ccgcaaacatgggttaaaactaaaccctacaaagtgttgcctgctgaggaaagaggttca
gtaccttggccatgtagtgtcatcggagggtatacggactgatcctgagaagataagtaa
agtcagggattggaagcggccgtcaactgcaaaggaagtgctaaggtttcttggtttctc
agggtactacagacgattcatcaaggggtattctgcactggcagctcccttgtatgctct
gacatctggagaccctaagtgcaggaaaaaaagaggggtaaagg----------------
gaccacctcgccctcctaa--------------------accatttgagtggtctgtcga
atgtgaggcagcttttgtgacattaaaagagacgctgactactgctcccattttgggcta
ccccaactacagtttaccatttttgttgcaaactgatgcttccagggatggtcttggggc
tgtccttgcccaaattcaagatggtgaagagcgagtgattgcttatgggagccggggctt
gagtccaccagaaacccgctacccagcgcacaagttagagttcttggctctgaagtgggc
tgtaactgacaaattttatgatcatctctatggacatacattctctgttttgactgataa
caacccactcagatatgtgatgagcacagccaaattgcatgccacaggccaacgttgggt
gtcacagcttgccatatttgactttgacatccagtataggcaaggaaagtgtaactctaa
tgccgatgcactgtcaagaatgtctagccaagaagtcgcaaaagccctccagtcctgtcc
tcaacggatcctttctcaggggaataaagaaaatagtagcactggccaaggggagcggga
agcaggtggtggtgtgcaagatgaggtggcaattgagagccaaggggagactctggagga
ggttggatagagggcagacagatttgaaggagcgggaactgatgcactccctgcgatgac
gaagctggagatcaggcaatgtcaaaaacaagaccctgttattggtccagtcctgtattt
aaaaacactgaattgtaagccacagcgagggaagaggttggaggaagtaaaacaaacacg
gcttcttctaaaagattggaggaagttagtggtcagagatggaattctgtacagacaagt
tcaaggtggtcagggaaggactattgatcagctggtcttgccag-aaaaaatgcgagagg
tggctaggacaagtcttcatgatgatgctggtcatttaggttttgagcgcaccctgtgtt
tgttccatgagcgattttattggccaaaaatgcactgtgatgtgaagtcctggtgtgagc
agtgtaaaagatgttgtttaaggaagactccaactgctggaaagcgagctctgttggtga
gcattcacactaatgcacctatgtaacttttatgcattgatttcctggtcctggaaaagt
ctaggggaggatttgagaatgtcctggtggtcactgatcacttctcaagatttgcccagg
cctaccccacaagagatcagaaggctgtcacagtggcaaaggtgctgtggaagaactttt
tctgtcgatttggtttcccagcaagactccatgcagaccaggggagcaattttgagagtg
cagtggtaaaggaactgtgcaagctaattggagtcacaaagactcataccaccccttacc
acccacaggggaatgggactacggagaggttcaacagaactctcatgaatatgttgggaa
ctcttgatcctgagaaaaaacctcagtggcatgaatatgttgatgcaatgactcttgctt
acaactgtactcaacatgattcaacaggtttctccccatacttattgatgtatggcagac
atcccagactcgcagttgatcttgtttttgggttgtctaccaccaaagggcaatgtgagt
ctagtgaatatgtccaaaatctgcgtgagagcttgacttttgcatatgatcaggcagata
agatgtcaaggcatgctaaggatctacagaagaagcactatgat-aaaaagtgaaggatt
acgtgtttgaaactggtgacagagtgatggtcaaagtatgtcatgtagaagggaagcaga
agctggctgataggtgggagccccatccttatgttgtggtaaagaaaacagccaggaatt
ccagtgtatgttgttcgatcagaagatggtgacaaggaaagagtggtccaccgcaatctt
ctaactcagtgcatgttcttcccagttgaaaagacctaccaagatcaagtagagtctgaa
agtgagggacaagatgaagtggcgacaactgatgatgtttctgatgaggatgaggtgtat
ttggagaaaatagacaaaagtgaaggacaggatgaagtggaagcaactgacaatgtttct
gatgagaatgaggtggatttggagaaaatagacaaaagagtggatggttctgtaaacttg
tcttcgagcaatgaacctgtggacattgtggaagaaggagaagagac--tgagtcctttg
caagaaacaataagtgaaatggaaagtggacacgaagagcatacactgttggaagttctg
gaaatcagaaagccagaacggagatatcctgagcggaaaagacgccctccaaatagactc
tctttggagctgtgagtcttcacaagagaaagtgacaatgaaaagattgaaagagaaagg
aaagtgtgggaaaaggctaaagcgaagaaggagaagctgtgccttagcaacactacatat
agacatgcacacaatacacactcactgaaaagaacttcttaatgtgtttatttgacttta
tttaacaatttttggaggggtgaattgaataatggctgtgacgccatcaatcaaagaggg
ggtgggtgtagggaatatgtaatatctcttcctttcctccggggggagctgtgtgttgtg
ttagggagatgggctgctctttggcctcagttgtgtttccc-------tgtgggaaaggt
aaggaggattgattcagctctaaccataatctgtttaatttcgtcaataataattgccat
ccatgttattttatgagatatgttatagtttaggcattaattaatgtgtagatgtcctta
ttttt---------------gatagattgactt---------atatttctgatattt---
-------------tagttgtttccatgcgacata-gcatatt----------ttatgttg
tttt-aggtttgataatacatgttat-ttggttgg-ttctttatatcctgaatatattta
acatttataattgcctgtcatatgttctagtttatcttttcagtgtttaagttagtttgt
gaacagc-----tagcttactagt--------tgcagc---atttacataatttattttt
gatcatttg-tacactttgtaat---------tattttgtgatgtactg-----------
----------agttgtgtttccctgtgggaaagatgttgcagtgccatttctgctgtgcg
agtgacaaaatgaagagaggagtccattaaagggaaagctgctctgtttggctcaaccac
ggtcttggtgtcctttctgttcatcctatcacacatacacaacgcagagaca-ttttggg
gaagcacaccaacgaagagggttaca
