# Supplementary material for: Zebrafish transposable elements show extensive diversification in age, genomic distribution, and developmental expression
Source: Genome Res. 2022 Jul;32(7):1408–23. doi: 10.1101/gr.275655.121 (PMC9341512; doi:10.1101/gr.275655.121)
Supplement: Supplemental Material [file supp_gr.275655.121_Supplementary_data_2.tar.gz › supp-data-2/Nimb-7_DR.mafft.fa]

>Nimb-7_DR|74501
------------------------------------------------------------
------------------------------------------------------------
------------------------------------------------------------
------------------------------------------------------------
------------------------------------------------------------
------------------------------------------------------------
------------------------------------------------------------
------------------------------------------------------------
------------------------------------------------------------
------------------------------------------------------------
------------------------------------------------------------
------------------------------------------------------------
------------------------------------------------------------
------------------------------------------------------------
------------------------------------------------------------
------------------------------------------------------------
---aa-------------------------------------------------------
------------aa-------------------c--------------------------
-----------------------------------------------------------c
------------t--------att--------------------------------agtg
-------------------------------------act--------------------
---------------------------------------------tg-------------
------------------------------------------------------------
----------------------------------------------------tgc-----
-aat----------------------atat-t-t--------------------------
-tga--------------cac--t--aaa-------------------------------
------------------------------------------------------------
-----------------ca------------------tg---------------------
------------------------------------------------------------
----------------------------------------t-------------------
--------------------------at--------------------------t-----
----------------------------------------------------------c-
------------------tta------------------------g--------------
-----------------------tc---------------ta-taaat----t-------
-----------------tt-----------------ta-----------------a----
---------------------------------atg-a--------------------ta
t-------cag----------a-----aca-------gt---t-----t-tt----attc
---------a-----gg--gtagg-------t-t--------------------------
t----------------------------ta-a---------------------------
------------------------------------------------------------
------------------------------------------------------------
------------------------------------------------------------
------------------------------------------------------------
---------------------------------------------
>Nimb-7_DR|74502
------------------------------------------------------------
------------------------------------------------------------
------------------------------------------------------------
------------------------------------------------------------
------------------------------------------------------------
------------------------------------------------------------
------------------------------------------------------------
------------------------------------------------------------
------------------------------------------------------------
------------------------------------------------------------
------------------------------------------------------------
------------------------------------------------------------
------------------------------------------------------------
---------------------------------------------a------tat-t---
----------ta---tt--------gaaagg------caa---agaa---aaa--ca---
--ta-tt-agt---gattg-gtg-------aata--------ttc-t-----gacga--t
---aa-a-acat------------------------------------aatttaa-----
-----gag----aa----tg-------------t-g--ta----t-----ttt-----ta
a---a-----tgatatt--------------------------aga---------gaa-t
-gaat-------t--ttt---att----c-------agg-a---------------aata
---t---ttt-aa---------ggaa----a------a-t-----------g--------
---t-t-----t-ga----------aaagg---------------tg-t------ct---
------------------------------------------------------------
-------------------------------------------------tc-tgg-a-ag
-act-tt---a----aga--------atat-g-t-------------atc--------tt
-tattc----------a-aac--t--aaa------------a------------------
----gat---------tga-a-------tat-------gg--------ctct--------
------------------------------------------------------------
---------------------tt---------tg--------------------------
----------ttttgtttt---------t---g-------t--ac-a-------------
--------------------------at-aa-------agg---ttg---gt--t-a--a
ga---------------------------------------------a-a--------c-
--------tg--------ata-------tga-------tt-----g-t-atg--t-----
-----------------------t------------a---ta-ta--t----t---gt--
--------at----a--tt---ta-----------gaa-----------t-----a-g--
---a----------ttt-c-------gtc----atg-a---------------------a
t----a--tag-------ca-a-----at--------ac---t-g---c-tg----at--
---------a-----tg--gca---------t-t-a-aa------aac------------
t--------aaa-----------------ta-agtaaa----------------------
-------------------------taaa-------------------------------
------------------------------------------------------------
------------------------------------------------------------
------------------------------------------------------------
---------------------------------------------
>Nimb-7_DR|74503
------------------------------------------------------------
------------------------------------------------------------
------------------------------------------------------------
------------------------------------------------------------
------------------------------------------------------------
------------------------------------------------------------
------------------------------------------------------------
------------------------------------------------------------
------------------------------------------------------------
------------------------------------------------------------
------------------------------------------------------------
------------------------------------------------------------
------------------------------------------------------------
------------------------------------------------------------
------------------------------------------------------------
------------------------------------------------------------
------------------------------------------------------------
------------------------------------------------------------
------------------------------------------------------------
----------------tt------------------------------------------
-------tcc-ag--------------------------t-----------g--------
-----t---------------------------------------tg-t-----------
------------------------------------------------------------
------------------------------------------------------------
----------t------------------------------------att--------tt
-tagtt-----------------t-----------------a------------------
----------------tgt-----------------------------------------
------------------------------t------tg---------------------
------------------------------------------------------------
----------------------------------------t--ac-a-------------
--------------------------at--------taatg---tta---tt--t-a--a
aa---------------------------------------------a-a--------c-
--------tg--------ata-------tga-------tt-----g-tatg---t-----
-----------------------t------------a---ta-ta--t----t---gt--
--------at----a--tt---ta------------tg-----------t-----a----
---g---------gttt-t-------gac----ata-aa-------------------ta
t----a--tag-------ccaa-----at--------gc---t-g---c-tg----at--
---------a-----tg--gta---------t-t-a-aa------acataa---------
t--------aaa-----------------aagaattaa----------------------
------------------------ataaa-------------------------------
------------------------------------------------------------
------------------------------------------------------------
------------------------------------------------------------
---------------------------------------------
>Nimb-7_DR|74504
------------------------------------------------------------
------------------------------------------------------------
------------------------------------------------------------
------------------------------------------------------------
------------------------------------------------------------
------------------------------------------------------------
------------------------------------------------------------
--------------aaaactgattgtcctatgatttttataatagaaagagttg-act--
--------cttttcaagagagatttgttgttgattatttattggaaataaacaggcataa
agcagctaatgaggaat-gggttaaatgta-----taaacaacaaattgaataa------
-------------tttg-----------------taaatt--------aaggaaataa--
ttacc--------------cttttgaaaa-------------taga--catga--cca--
ggttcta----catat--ga-----ga----tgt--------------caa-at------
-----tggccactc------aa--gactt--aaa------c-------------------
---------------------------------------t---a--c---act--ca---
--ta-tt-tgt---aactt-ctgga--a-gaata--------ttt-t-----gacaa--t
---aa-a-acat------------------------------------attttag-----
-----tag----aa----tg-------------t-a--ta--------t-ttt-----ta
a---aaacttttttctc--------------------------ag------------g-a
-a--a-------t--att---tta----a-------ggg-a---------------aata
---t---tta-aa---------g-------------------------------------
---------------------------------------------tg-t------tt---
------------------------------------------------------------
-------------------------------------------------tc-tgg-a-ga
-aat-tt---t----aga--------atgt-t-t-------------atc--------at
-tgatc----------c-tat--t--gaa------------a------------------
----gat---------ctt----------at-------ga--------ctttta------
at------------at-ca-gtg-------t------tg-------tt------------
----a----------------tt---------tg-----ta---tgt------------t
tat------------------------tt---c-------t--ac-a-------------
--------------------------at-gc-------atg---att---at--t-a--a
ga---------------------------------------------a-a--------c-
--------at--------tta-------tga-------tt-----g-tagat--------
-----------------------t------------a---aa-ta--t----t---aa--
--------at----a--ct---tg-----------ata----------ca-----a----
-------------gtgt-t-------gcc----ata-a---------------------a
t----a--tag-------cc-a-----at--------gc---t-g---c-tg----at--
---------g-----tg--gaa---------t-t-a-aa------ata------------
t--------gaa-----------------ta-aa--------------------------
------------------------------------------------------------
------------------------------------------------------------
------------------------------------------------------------
------------------------------------------------------------
---------------------------------------------
>Nimb-7_DR|74505
------------------------------------------------------------
------------------------------------------------------------
------------------------------------------------------------
------------------------------------------------------------
------------------------------------------------------------
------------------------------------------------------------
------------------------------------------------------------
------------------------------------------------------------
------------------------------------------------------------
------------------------------------------------------------
------------------------------------------------------------
------------------------------------------------------------
------------------------------------------------aga-at------
-----cagacactc------aa--gactt--aca------caccca------tat-t---
----------ta---tt--------gaaagg------gca---agaa---aaa--cc---
--tagtt--gt---ggctg-gtgta--a-gaata--------ttt-t-----gacga--t
---aa-a---ac------------------------------------attttaa-----
-----tag----aa----tg-------------t-g--ta--------t-ttt-----ta
a---a-----tgatatt--------------------------agg---------aaa-c
-a----------t--ttt--tatt----c-------agg-a---------------gata
---t---ttt-aa---------gtga----a------a-g-----------g--------
---t-t---------------------------------------tg-c------cc---
------------------------------------------------------------
-------------------------------------------------tc-tgt-a-gc
-aat-tt---t----aga--------atat-t-t-------------atc--------at
-taacg----------c-cac--t--aaa------------a------------------
----gat---------tgt-a-------tat-------ga--------cctg--------
--------------tt-ta-att------gt------tg-------tt-----------g
cat-a----------------tt---------tg-----ta---tgt-------------
------------------------ttttt---g-------t--at-a-------------
--------------------------at-gt-------atg---ttt---at--t-a--a
ga---------------------------------------------a-a--------c-
--------tg--------atg-------tga-------tt-----g-tatg---t-----
-----------------------t------------a---ta-ta--t----t---gt--
--------at----a--tt---ta-----------gtgta---------t-----g----
---------------tt-t-------gcc----atg-a---------------------a
t----a--tag-------ct-a-----at--------g----------------------
------------------------------------------------------------
------------------------------------------------------------
------------------------------------------------------------
------------------------------------------------------------
------------------------------------------------------------
------------------------------------------------------------
---------------------------------------------
>Nimb-7_DR|74506
------------------------------------------------------------
------------------------------------------------------------
------------------------------------------------------------
------------------------------------------------------------
------------------------------------------------------------
------------------------------------------------------------
------------------------------------------------------------
------------------------------------------------------------
------------------------------------------------------------
------------------------------------------------------------
------------------------------------------------------------
------------------------------------------------------------
------------------------------------------------------------
------------------------------------------------------------
------------------------------------------------------------
--ta-tt-tgt---aactt-gtgtc--c-gaatg--------ttt-t-------------
-----------------------------------------------tatgacta-----
-----taa----aa----ct-------------t-a------------t-ttt-----aa
t---a-----agataa---------------------------------------gct-t
---ct-------c--ttt---ttttttt-------taga-a---------------aata
---t---ttt-aa---------aagg----a------a-t-----------g--------
---t-t-----t-aa----------aa---------------atgtg-t------ct---
------------------------------------------------------------
-------------------------------------------------cc-tgc-a-gg
-aat-tt---g----aga--------ttat-t-t-------------atc--------ac
-tgatc----------a-aat--t--gaa------------a------------------
----gat---------ct--------tatac-------ga--------tgtt--------
t-------------gt-ca-gtg-------t------t----------------------
gtt-a----------------tt---------tg-----ta---tattt-----------
----------------------ttagtct---a-------a--gg-c-------------
--------------------------at-ga-------tta---------tt--a-a--a
aag--------------------------------------------ctag---------
------------------tta-------tga-------tt-----g-tata---t-----
-----------------------ta---------------ta-ta--t----tgc-----
--------a---------------------------------------------------
------------------------------------------------------------
------------------------------------------------------------
--------------------ca---------c-t-t-a----------------------
------------------------------------------------------------
------------------------------------------------------------
------------------------------------------------------------
------------------------------------------------------------
------------------------------------------------------------
---------------------------------------------
>Nimb-7_DR|74507
------------------------------------------------------------
------------------------------------------------------------
------------------------------------------------------------
------------------------------------------------------------
------------------------------------------------------------
------------------------------------------------------------
------------------------------------------------------------
------------------------------------------------------------
------------------------------------------------------------
------------------------------------------------------------
------------------------------------------------------------
------------------------------------------------------------
------------------------------------------------------------
------------------------------------------------------------
------------------------------------------------------------
------------------------------------------------------------
------------------------------------------------------------
------------------------------------------------------------
------------------------------------------------------------
------------------------------------------------------------
------------------------------------------------------------
------------------------------------------------------------
------------------------------------------------------------
------------------------------------------------------------
------------------------------------------------------------
-taatt----------a-gac--tttaaa------------c------------------
----gat---------tgt-a-------tat-------ga--------ctct--------
tt-------------t-ca-acgtc-----------------------------------
--------------------------------------------ttt-------------
------------------------tttat---g-------t--at-g-------------
--------------------------tg-ta-------cag---ttt---gttgt-t--a
aa---------------------------------------------a-a--------c-
--------tg--------ata-------tga-------ct----------g---t-----
-----------------------t------------a---ta-ta--t----t---gt--
--------tt----a--tt---ta-----------gta-----------t-----a----
---g----------gtt-t-------gcc----atg-a---------------------a
t----a--tag-------cc-a-----at--------gc---t-g---c-ta----at--
---------a-----tg--gca---------t-t-a-aa------acatatttaatttaa
t--------aaa-----------------ta-aataaa----------------------
------------------------------------------------------------
------------------------------------------------------------
------------------------------------------------------------
------------------------------------------------------------
---------------------------------------------
>Nimb-7_DR|74508
------------------------------------------------------------
------------------------------------------------------------
------------------------------------------------------------
------------------------------------------------------------
------------------------------------------------------------
------------------------------------------------------------
------------------------------------------------------------
------------------------------------------------------------
------------------------------------------------------------
------------------------------------------------------------
------------------------------------------------------------
------------------------------------------------------------
------------------------------------------------------------
------------------------------------------------------------
------------------------------------------------------------
------------------------------------------------------------
------------------------------------------------------------
------------------------------------------------------------
-----------gatatt--------------------------aga---------gaa-c
-g--c-------t--ttt---att----c-------------------------------
----------------------agga----c------a-c-----------a--------
---t-t-----t-ta----------aggag---------------ga-a------tt---
------------------------------------------------------------
-------------------------------------------------tc-tgg-a---
---------------gga--------atat-t-c-------------atc--------at
-taatc----------a-aac--t--aaa------------g------------------
----gat---------tgt-a-------cat-------ga--------ctct--------
tt-------------t-gg-gtg-------t------tg-------ta------------
--------------------gt--------------------------------------
------------------------tattt---g-------t---c-a-------------
--------------------------at-ga-------gtg---ttt---at--t-g--a
ga---------------------------------------------a-a--------c-
--------cg----------a-------tga-------tt-----g-cgtg---t-----
-----------------------t------------a---ta-ta--t----t---gt--
--------at----a--tt---ta-----------gta-----------t-----a----
---g---------tttt-t-------gct----at------------------------g
t----a--tag-------cc-a-----at--------gc---t-g---g-tg----at--
---------a-----tg--gca---------t-t-a-aa------aca------------
t-------aa-a-----------------ta-aataaa----------------------
-------------------------taaa-------------------------------
------------------------------------------------------------
------------------------------------------------------------
------------------------------------------------------------
---------------------------------------------
>Nimb-7_DR|74509
------------------------------------------------------------
------------------------------------------------------------
------------------------------------------------------------
------------------------------------------------------------
------------------------------------------------------------
------------------------------------------------------------
------------------------------------------------------------
------------------------------------------------------------
------------------------------------------------------------
------------------------------------------------------------
-------------tttg-----------------tata----------------------
------------------------------------------------------------
------------------------------------------------------------
------------------------------------------------------------
------------------------------------------------------------
------------------------at---gcatg--------att---------------
------------------------------------------------att---------
-------------a----tg---------------a------------t-cct-------
-------------------------------------------aaa--------------
------------------------------------att-a---------------aata
-------ttgaat---------ttgt----a------a-t-----------a--------
---a-t-----a-aa----------gttga------------------c-aagaata---
------------------------------------------------------------
-------------------------------------------------ta-gac-a-at
-aat-tc---t----gat--------atgg-c----------------------------
---atc----------a-aaa--c--aaa------------aa-----------------
----cc------------------------------------------------------
------------------------------------------------------------
------------------------------------------------------------
------------------------------------------------------------
--------------------------------------------------------a--a
ta---------------------------------------------a-at-------ca
------------------a-----------------------------------------
------------------------------------------------------------
------------------------------------------------------------
------------------------------------------------------------
------------------------------------------------------------
------------------------------------------------------------
------------------------------------------------------------
------------------------------------------------------------
------------------------------------------------------------
------------------------------------------------------------
------------------------------------------------------------
---------------------------------------------
>Nimb-7_DR|74510
------------------------------------------------------------
------------------------------------------------------------
------------------------------------------------------------
------------------------------------------------------------
------------------------------------------------------------
------------------------------------------------------------
------------------------------------------------------------
------------------------------------------------------------
------------------------------------------------------------
--------aaatggaat-gggatgaatgta-----taaacaacaaattttatgaagtgaa
--------t------------------------atgaatta-------------------
ttacc--------------atttggaaca-------------tgga--catga--ctt--
ggttgta----catac--------------------------------------------
--------------------aa--gattcc-tcaa-----gattca------tac-t---
----------ta---tt--------gaaaggt-----cga---agag---aaa--cc---
--ta-tt-tat---aagtt-ttgta--a-gaata--------ttt-t-----gatga--t
---aa-a-acat------------------------------------attttaa-----
-----tac----aa----tg-------------t-a--ta--------t-ttg-----ta
a---a-----tggtatc--------------------------agatat----------t
-g--t-------t--ttt---att----c-------atg-a---------------aata
---t---ttg-aa---------gaga----a------a-t-----------g--------
---t-t-----t-ta----------aaagg---------------tg-t------ct---
------------------------------------------------------------
-------------------------------------------------tc-tgc-a-gg
-aat------t-------------------------------------------------
----------------------gt-----------------ac-----------------
----aat-------------a-------tag-------ga--------------------
ca--------------------------aat------tg---aaagtc------------
ctt-a----------------tt---------tg--------------------------
-----------------------accttt-ctgc--------------------------
-----------------------------gt-------ttt---tat---tt--t-t--a
tg---------------------------------------------t-t--------t-
--------tg--------tta-------tga-------ta-----g-caaa---------
-----------------------t-----------ca---aa-ta--t----t---ga--
--------at----a--ct---ga-----------gta-----------c-----a-a--
---g----------tgt-g-------gtc----atg-a---------------------a
t----a--tag-------cc-a-----gc--------gc---t-g---c-tg----at--
---------a-----tg--gca---------t-t-a-aa------aca------------
t--------aaa-----------------ta-aata------------------------
------------------------------------------------------------
------------------------------------------------------------
------------------------------------------------------------
------------------------------------------------------------
---------------------------------------------
>Nimb-7_DR|74511
------------------------------------------------------------
------------------------------------------------------------
------------------------------------------------------------
------------------------------------------------------------
------------------------------------------------------------
------------------------------------------------------------
------------------------------------------------------------
------------------------------------------------------------
------------------------------------------------------------
------------------------------------------------------------
------------------------------------------------------------
------------------------------------------------------------
------------------------------------------------------------
------------------------------------------------------------
------------------------------------------------------------
------------------------------------------------------------
-----------------------------------------------------aa-----
-----taa----ac----ag-------------t-a--ta--------t-ttt-----ta
a---a-----taatatt--------------------------ata---------gaa-t
-g--t-------t--ttt---att----c-------aga-a---------------aata
---t---ctt-aa---------atga----a------a-t-----------g--------
---t-t-----t-ca----------aaagg---------------tc-t------ct---
------------------------------------------------------------
-------------------------------------------------ca-tga-a-gg
-aat-tt---t----agg--------gta----t-------------gtc--------at
-tgatc----------a-aat--a--tac------------g------------------
----caa---------ctt-a-------tat-------gac-------t-ta--------
at------------at-ca-gtg-------t------tg-------tt------------
gtt-a----------------at---------tgaa---ca---ttt-------------
------------------------gtttt---g-------t--aa-a-------------
--------------------------at-ga-------acg---ctt---------g--a
ga---------------------------------------------a-a--------c-
--------ag--------tta-------tga-------tt-----g-tgaa---t-----
-----------------------t------------a---ta-ta--t----t---ga--
--------at----a--tt---ta-----------ctt----------ca-----a----
-------------gtgt-t-------gcc----atg-a---------------------a
t----a--tag-------cc-a-----at--------gc---t-g---c-tg----gt--
---------a-----ag--gca---------a-t---aa------a-a------------
c--------atg-----------------aa-tcaaat----------------------
------------------------------------------------------------
------------------------------------------------------------
------------------------------------------------------------
------------------------------------------------------------
---------------------------------------------
>Nimb-7_DR|74512
------------------------------------------------------------
------------------------------------------------------------
------------------------------------------------------------
------------------------------------------------------------
------------------------------------------------------------
------------------------------------------------------------
------------------------------------------------------------
------------------------------------------------------------
------------------------------------------------------------
------------------------------------------------------------
------------ttttg------------------gaattat------------------
-------------------atattgaatctt--------tactacaagcatga-------
----------ctatagccaatgc-tag----tat--------------ggc-at------
-------------------taa--aacttgaata--------------------------
------------------------------------------------------------
------------------------------------------------------------
-----------------------------------------------------aa-----
-----gaa----tg----ta-------------c-a--ga--------a-tattt--tta
a---a-----tgatact--------------------------att---------gaa--
------------c-gttt-ttatt----c-------agg-a---------------aata
---t---ctt-aa---------ggaa----a------a-t-----------g--------
---t-t-----t-ca----------aaggg---------------tc-t------ct---
------------------------------------------------------------
-------------------------------------------------ca-tgg-a-gg
-aat-tt---t----aga--------gtat-t-t-------------gtc--------at
-tgatc----------a-aat--t--taa------------g------------------
----caa-----------------------------------------ct----------
------------------------------------------------------------
------------------------------------------------------------
------------------------------------------------------------
------------------------------------------------------------
------------------------------------------------------------
------------------------------------------------------------
----------------------------------------ta-----t------------
--------at---ag--tt---gaa-----------ta----------tc-----a----
-------------gtgt-t-------gtt----gtc-a---------------------t
t----t------------------------------------------------------
------------------------------------------------------------
------------------------------------------------------------
------------------------------------------------------------
------------------------------------------------------------
------------------------------------------------------------
------------------------------------------------------------
---------------------------------------------
>Nimb-7_DR|74513
------------------------------------------------------------
------------------------------------------------------------
------------------------------------------------------------
------------------------------------------------------------
------------------------------------------------------------
------------------------------------------------------------
------------------------------------------------------------
------------------------------------------------------------
------------------------------------------------------------
------------------------------------------------------------
------------------------------------------------------------
------------------------------------------------------------
------------------------------------------------------------
---------------------------tt--aca------tgtgct------tat-t---
----------ta---tt--------gaa----------------gga---aac--ct---
--ta-tt-tgt---ga--c-gtgta--c-gatta--------tta-t-----gatga--t
---aa-a-tc--------------------------------------attttaa-----
-----tat----aa----tg-------------t-a--ta--------t-att------g
a---a-----tgatatt--------------------------aga---------gag-t
-gt-t-------t--ttt---att----c-------agg-c---------------aata
---t---ttt-ca---------ggga----a------a-t-----------g--------
---t-c-----c-aa----------aaagg---------------tg-a------aa---
------------------------------------------------------------
-------------------------------------------------tc-tca-g-aa
---------------------------tat-t-t-------------att--------at
-tgatt----------a-aac--t--gaa------------a------------------
----ca---------attt-a-------tat-------ga--------cttt--------
taa-----------at-ca-gtg-------t------tg-------tt------------
att-at--------------ttt---------tg-----ta---ggt------------t
ttt----------------------gttt----------gt--ac-a-------------
--------------------------at-ga-------atg---------at--t-a--a
ga---------------------------------------------c-a--------c-
--------ag--------ttg-------tga-------tt-----g-taaa---t-----
-----------------------t------------a--------------------t--
--------at----g--tt---ga-----------ata----------------------
---------------tt-t-------agt----agg-a---------------------a
t----a--tag-------cc-a-----at--------gc---t-g---c-tg----at--
---------a-----tg--gca---------a-t-a-at------aga------------
t-------caaa-----------------ta-aataaa----------------------
-------------------------t----------------------------------
------------------------------------------------------------
------------------------------------------------------------
------------------------------------------------------------
---------------------------------------------
>Nimb-7_DR|74514
------------------------------------------------------------
------------------------------------------------------------
------------------------------------------------------------
------------------------------------------------------------
------------------------------------------------------------
------------------------------------------------------------
------------------------------------------------------------
------------------------------------------------------------
------------------------------------------------------------
------------------------------------------------------------
------------------------------------------------------------
------------------------------------------------------------
------------------------------------------------------------
------------------------------------------------------------
------------------------------------------------------------
-------------------------------ata--------tat-t-----ta--t--t
---gata-aaac------------------------------------attttaa-----
-----tag----at----tg-------------t-aca---------tt-ttt-----tc
a---a-----taatatt--------------------------aga---------gaa--
---------gttt--ttt---gtt----c-------ctg-a---------------aatg
---t---tta-aa---------aatg----a-----------------------------
----------------------------------------------g-t------tt---
------------------------------------------------------------
-------------------------------------------------tc-ggg-a-gg
-gtt-tt---t----aca--------atat-t-t-------------atc--------cc
-tgatt----------a-aat--t--gaa------------a------------------
----gat---------ctt-t-------t-------------------------------
------------------a-aca-------g------tg-------tt------------
gtt-a----------------tt---------tg-----ta---atg------------c
tttgt-----------------tttttgta--c-------a--gt-g-------------
--------------------------c---------------------------------
------------------------------------------------------------
------------------------------a-------ta-----a-ttaaa--t-----
-----------------------t------------a---ta-ta--t----t---ga--
--------at----a--tt---a------------gta-----------c-----a----
---a---------gtgt-t-------cct----atg-----------------------a
a----a--tag-------gc-a-----ac--------gc---t-g---c-tg----at--
---------a-----tg--aca---------t-t-a-aa------a--------------
------------------------------------------------------------
------------------------------------------------------------
------------------------------------------------------------
------------------------------------------------------------
------------------------------------------------------------
---------------------------------------------
>Nimb-7_DR|74515
------------------------------------------------------------
------------------------------------------------------------
------------------------------------------------------------
------------------------------------------------------------
------------------------------------------------------------
------------------------------------------------------------
------------------------------------------------------------
------------------------------------------------------------
------------------------------------------------------------
------------------------------------------------------------
------------------------------------------------------------
------------------------------------------------------------
------------------------------------------------------------
------------------------------------------------------------
------------------------------------------------------------
------------------------------------------------------------
------------------------------------------------------------
------------------------------------------------------------
------------------------------------------------------------
------------------------------------------------------------
------------------------------------------------------------
------------------------------------------------------------
------------------------------------------------------------
------------------------------------------------------------
----------------------------at---t-------------acc-------gtt
ttga------------a-agt-----ag--------------------------------
--------------------a-------cat-------ga-----------c--------
-----------------ca---------ggt------tg---------------------
---------------------------------------tac------------------
--------------------------------a-------t--ac-gtg-----------
--------------------------at----------gta-gaatcagcac--tca--a
gaccttc----------------------------------------aca--------tg
c-----------------ata------ctta-------tt-----g-aaagggga-----
-----------------------c------------a---aa-aa---------------
-------------------------------------a---------------c-g----
-------------atttgt-------gac----ttg----------------------tg
t----a--cga-------at-a-----tt-------------t-a---t-ga--------
----------------------------------ca-aa------acata----------
tt----------------------------------------------------------
------------------------------------------------------------
------------------------------------------------------------
------------------------------------------------------------
------------------------------------------------------------
---------------------------------------------
>Nimb-7_DR|150124
------------------------------------------------------------
------------------------------------------------------------
------------------------------------------------------------
------------------------------------------------------------
------------------------------------------------------------
------------------------------------------------------------
------------------------------------------------------------
------------------------------------------------------------
------------------------------------------------------------
------------------------------------------------------------
------------------------------------------------------------
------------------------------------------------------------
------------------------------------------------------------
------------------------------------------------------------
------------------------------------------------------------
------------------------------------------------------------
------------------------------------------------------------
------------------------------------------------------------
------------------------------------------------------------
------------------------------------------------------------
------------------------------------------------------------
------------------------------------------------------------
------------------------------------------------------------
------------------------------------------------------------
---t-tt---t----tga--------atat-t-c-------------atc--------ac
-tggcc----------a-aat--t--taa------------a------------------
----tag---------t-t---------tat-----atga--------cc-t--------
tt------------at-ca-ata-------t------tg-------tt------------
gtc-a----------------tc----------------ag---cat-------------
----------------------g-ttttt---g-------t--at-a-------------
--------------------------at-ac-------ttg---ttt---at--t-a--a
ga---------------------------------------------a-g--------c-
--------tg--------tta-------tgt-------tt-----g--------------
----------------------------------------tg-tg--t----c---gg--
--------ct----a--tt---tat-----------ta----------cc-----a----
-------------atgt-t-------gcc----atg-a---------------------a
t----t--tag-------cc-a-----gt--------gc---t-g---c-tg----at--
---------a-----tg--gca---------g-t-a-aa------ac-------------
------------------------------------------------------------
------------------------------------------------------------
------------------------------------------------------------
------------------------------------------------------------
------------------------------------------------------------
---------------------------------------------
>Nimb-7_DR|150125
------------------------------------------------------------
------------------------------------------------------------
------------------------------------------------------------
------------------------------------------------------------
------------------------------------------------------------
------------------------------------------------------------
------------------------------------------------------------
------------------------------------------------------------
---------------------------------acctgtatattaatgagaagtg-----
------gcaagtggaat-gcgatgaa--------tgttgaaacaagttatatgaagtgaa
--------t------------------------gc-----------a-------------
---------------------tttgtaaa-------------taga--tgtga--tca--
ggttgta----catgc--ga-----ga----tgt--------------------------
-----------ttatt----aa---------aaat-----caccca------tgt-t---
----------ta---tt--------taaagg------ggctt--gaa---aac--cc---
--tg-tt-tgt---ga-cttgttta--g-gaata--------ttt-t-----gacgg---
---ta---aaac------------------------------------atttgaa-----
-----tag----aa----tg-------------t-g--ta--------t-ttt-----ta
a---a-----tcatata--------------------------acg--------------
------------t--ttt---att----c-------tgc-a---------------aata
---------------------------------------------------t--------
---t-t-----t-at----------aatgt---------------tt-t------tt---
------------------------------------------------------------
-------------------------------------------------tc-tgg-a-gg
-aat-at---t----aga--------atat-t-t-------------atc--------at
-taatc----------a-agc--t--aaa------------a------------------
----gat---------tgt-a-------gat-------ga--------ctct--------
tt-------------t-ca-gtc-------t------tg-------tt------------
--------------------g---------------------------------------
------------------------------------------------------------
------------------------------------------------------------
------------------------------------------------------------
------------------------------------------------------------
------------------------------------------------------------
------------------------------------------------------------
------------------------------------------------------------
------------------------------------------------------------
------------------------------------------------------------
------------------------------------------------------------
------------------------------------------------------------
------------------------------------------------------------
------------------------------------------------------------
------------------------------------------------------------
---------------------------------------------
>Nimb-7_DR|150126
------------------------------------------------------------
------------------------------------------------------------
------------------------------------------------------------
------------------------------------------------------------
------------------------------------------------------------
------------------------------------------------------------
------------------------------------------------------------
------------------------------------------------------------
------------------------------------------------------------
------------------------------------------------------------
------------------------------------------------------------
------------------------------------------------------------
------------------------------------------------------------
------------------------------------------------------------
------------------------------------------------------------
------------------------------------------------------------
------------------------------------------------------------
------------------------------------------------------------
-----------gatatt--------------------------aga---------gaa-c
-g--c------at-----------------------------------------------
---t---tat-tc---------agga----a------a-t-----------a--------
---t-t-----t-ta----------aggaaataag------gcttca-t------ct---
------------------------------------------------------------
-------------------------------------------------tc-tgg-a-gg
-att-tt---t----aga--------atat-t-t-------------att--------at
-taatc----------a-aac-aa--aaa------------a------------------
----aat---------tgt-a-------cat-------ga--------ctct--------
tc-------------c-tg-gtg-------t------tg-------tt------------
gct-g----------------tt-------------------------------------
--------ttttttttttt------tttt---g-------t--ac-a-------------
--------------------------at-ga-------atg---ttt---gt--t-t--a
ga---------------------------------------------a-a--------c-
--------tg--------atg-------tga-------tt-----g-tatg---t-----
-----------------------t------------a---tc-ca--t----t---gt--
--------at----a--tt---ta-----------gta-----------t-----a-g--
---g----------ttt-t-------gcc----atg-a---------------------c
a----a--tag-------cc-a-----at--------gc---t-g---c-tg----at--
---------a-----ag--gca---------t----taa-----caaa------------
c--------aga-----------------ta-aataca----------------------
-------------------------ta---------------------------------
------------------------------------------------------------
------------------------------------------------------------
------------------------------------------------------------
---------------------------------------------
>Nimb-7_DR|150127
------------------------------------------------------------
------------------------------------------------------------
------------------------------------------------------------
------------------------------------------------------------
------------------------------------------------------------
------------------------------------------------------------
------------------------------------------------------------
------------------------------------------------------------
------------------------------------------------------------
------------------------------------------------------------
------------------------------------------------------------
------------------------------------------------------------
------------------------------------------------------------
------------------------------------------------------------
------------------------------------------------------------
------------------------------------------------------------
------------------------------------------------------------
------------------------------------------------------------
------------------------------------------------------------
------------------------------------------------------------
------------------------------------------------------------
------------------------------------------------------------
------------------------------------------------------------
--------------------------------------------------c-tg------
------------------------------------------------------------
------------------------------------------------------------
------------------------------------------------------------
tt------------tt-ca-gtg-------t------tg-------tt------------
gca-a----------------ct---------tg-----ta---tgc------------t
ttttg----ttgttgttt-------tta----------------c-a-------------
--------------------------at-gt-------atg---ttt---gt--t-a--g
ga---------------------------------------------a-a--------t-
--------tg--------ata-------tga-------tt-----a-tatga--t-----
-----------------------t------------a---ta-tt--t----a---gt--
--------at----a--tt---ta-----------gta-----------t-----a-t--
---g---------tttt-t-------gcc----atg-a---------------------a
t----a--tag-------cc-a-----at--------gc---t-g---c-tg----at--
---------a-----tg--aca---------t-t-a-aa------acc------------
t--------aaa-----------------ta-aataaa----------------------
-------------------------taatctatttgtaaatgaaagaaatacagttttga
aatagtacatacacga-tgtacactcaagactcacacgcg-catatttattgaaatcgga
agaaaaacctatttgtgacttttgtgtaagaat-ttatgacgatgaagc------atatt
t--------taatagaatgtgtattttt---aaatgatgtaagagaac------------
----tttttatccgggaaatattttaagtgaaatgtttgaaaagg
>Nimb-7_DR|150128
------------------------------------------------------------
------------------------------------------------------------
------------------------------------------------------------
------------------------------------------------------------
------------------------------------------------------------
------------------------------------------------------------
------------------------------------------------------------
------------------------------------------------------------
------------------------------------------------------------
------------------------------------------------------------
------------------------------------------------------------
-------------------------------------------gggaaaaaag--ctatt
tgt----------------------gacttgtgt--------------agg-agcatttt
aatga-tacaatattttaatag--aatat----------atatttt------taaatgat
attagagatc---atttttattgaggaaata----tttta---aggg---aaatttttaa
aaagg-------------------------------------------------------
------------------------------------------------------------
------------------------------------------------------------
------------------------------------------------------------
------------------------------------------------------------
------------------------------------------------------------
-----tt----t--------a------------------------tc-c-----------
------------------------------------------------------------
----------------------------------------------------tgg-a---
---------------------------------g----------ggattt-------tac
-cgt------------t-------------------------------------------
---------------------------------------------------tat----ta
ttaatcacattgaaac----aac--t--ttt-atcagtg-------t-------------
------------------------------------------------------------
---------------------------tg---g----------t--at------------
--------------------------tt-gt-------ata-------------------
------------------------------------------------------------
------------------------------------------------------------
------------------------------------------------------------
------------------------------------------------------------
------------------------------------------------------------
------------------------------------------------------------
------------------------------------------------------------
------------------------------------------------------------
------------------------------------------------------------
------------------------------------------------------------
------------------------------------------------------------
------------------------------------------------------------
---------------------------------------------
>Nimb-7_DR|150129
------------------------------------------------------------
------------------------------------------------------------
------------------------------------------------------------
------------------------------------------------------------
------------------------------------------------------------
------------------------------------------------------------
------------------------------------------------------------
------------------------------------------------------------
------------------------------------------------------------
------------------------------------------------------------
------------------------------------------------------------
------------------------------------------------------------
------------------------------------------------------------
------------------------------------------------------------
------------------------------------------------------------
------------------------------------------------------------
------------------------------------------------------------
------------------------------------------------------------
---------------------------------------------------------g--
----t-------t--ttt---att----c-------agg-a---------------cata
---t---ttt-aa---------agga----a------a-t-----------a--------
---t-t-----t-ga----------aaagg---------------tg-c------ct---
------------------------------------------------------------
-------------------------------------------------cc--tg-g-ag
-agt-tt---t----aca--------atat-t-c-------------atc--------at
-ttatt----------a-att--t--gaa------------ag-----------------
----aac--------ttg------------------------------------------
------------------a-atg-----att------ta-------tt------------
gtt-a----------------tc---------tg-----ta---ta--------------
-------------------------tttt---g-------t--at-a-------------
--------------------------at-gc-------atg---ttt---gt--t-a--a
ga---------------------------------------------a-a--------c-
------------------------------------------------------------
------------------------------------------------------------
------------------------------------------------------------
------------------------------------------------------------
------------------------------------------------------------
------------------------------------------------------------
------------------------------------------------------------
------------------------------------------------------------
------------------------------------------------------------
------------------------------------------------------------
------------------------------------------------------------
---------------------------------------------
>Nimb-7_DR|150130
------------------------------------------------------------
------------------------------------------------------------
------------------------------------------------------------
------------------------------------------------------------
------------------------------------------------------------
------------------------------------------------------------
------------------------------------------------------------
------------------------------------------------------------
------------------------------------------------------------
------------------------------------------------------------
------------------------------------------------------------
------------------------------------------------------------
------------------------------------------------------------
------------------------------------------------------------
---------------tt--------gaaagg------gga---agaa---aaa--cc---
--ta-tt-tgt---gactt-gtgca--a-gaata--------ttt-t-----gatga--t
---aa-a-acat------------------------------------attttat-----
-----tag----aa----tg-------------t-g--ta----t---t-ttt------a
a---a-----tgatatc--------------------------agg---------gga-c
-a--c-------tcattt---atg----g-------aga-t---------------aata
-------taa-aa---------gtga----a------a-t-----------t--------
---t-t-----t-ga----------aaagg---------------tg-c------ct---
------------------------------------------------------------
-------------------------------------------------tc-tgg-a-gc
-aat-tt---t----aga--------atat-t-t-------------atc--------tt
-tagtc----------a-aac--t--gaa------------a------------------
----gat---------tgt-a-------tat-------aa--------ctca--------
tt-------------t-ca-gtg-------t------tg-------tt------------
gct-a----------------tt---------tg-----ta---tgt-------------
---------------ttt-------tctt---g-------t--ac-a-------------
--------------------------at-gt-------atg---ttt---gt--t-a--g
ga---------------------------------------------a-a--------c-
--------tg--------------------------------------------------
------------------------------------------------------------
-------------------------------------a-----------t-----a-t--
---g----------ttt-t-------gcc----atg-g---------------------a
t----a--tag-------cc-a-----gt--------gc---t-g---c-tg----at--
---------a-----tg--gca---------t-t-a-aa------aca------------
t--------aaa-----------------tc-aatcaa----------------------
-------------------------t----------------------------------
------------------------------------------------------------
------------------------------------------------------------
------------------------------------------------------------
---------------------------------------------
>Nimb-7_DR|150131
------------------------------------------------------------
------------------------------------------------------------
------------------------------------------------------------
------------------------------------------------------------
------------------------------------------------------------
------------------------------------------------------------
------------------------------------------------------------
------------------------------------------------------------
------------------------------------------------------------
------------------------------------------------------------
------------------------------------------------------------
------------------------------------------------------------
-----------------------------------------------------t------
-----tagacactc------aa--gactt--act------cattca------tat-t---
----------ta---tt--------gaaggg------tga---agaaag-----------
-----a-----------ac-gatct--a-taata--------ttt-t-----gacga--t
---aa-a---ac------------------------------------attttaa-----
-----tag----ga----cg-------------c-a--ta----t---t-ttt------a
t---a-----tgatatt--------------------------aga---------gaa-t
-g--t-------t--ttt---att----c-------agg-a---------------aatg
---t---ttt-aa---------ggga----a------a-t-----------g--------
---t-t-----t-ga----------aaagg---------------tg-t-----------
------------------------------------------------------------
------------------------------------------------------------
---t-tt---t----aga--------atat-t-t-------------att--------at
-taatc----------a-aac--t--aaa------------a------------------
----gat---------tgt-a-------tcc-------aa--------ctct--------
ta-------------t-ca-gtg-------t------tt-------tt------------
g-----------------------------------------------------------
------------------------------------------------------------
------------------------------------------------------------
------------------------------------------------------------
------------------------------------------------------------
------------------------------------------------------------
------------------------------------------------------------
------------------------------------------------------------
------------------------------------------------------------
------------------------------------------------------------
------------------------------------------------------------
------------------------------------------------------------
------------------------------------------------------------
------------------------------------------------------------
------------------------------------------------------------
---------------------------------------------
>Nimb-7_DR|150132
------------------------------------------------------------
------------------------------------------------------------
------------------------------------------------------------
------------------------------------------------------------
------------------------------------------------------------
------------------------------------------------------------
------------------------------------------------------------
------------------------------------------------------------
------------------------------------------------------------
------------------------------------------------------------
------------------------------------------------------------
------------------------------------------------------------
------------------------------------------------------------
------------------------------------------------------------
------------------------------------------------------------
-----------------------------aaatg------atatt---------------
------------------------------------------------------------
------------at----ag-------------t-a--tg----------ttt-------
------------------------------------------------------------
----t-------taattc---agt----------------a---------------agta
-------tttcaa---------gaga----a------a-------------g--------
---------------------------------------------ta-t-----------
------------------------------------------------------------
-------------------------------------------------tc-tgg-a---
-ggcattt--t----aga-------------t-t-------------att----------
----------------a-atc-----aaa-------------------------------
---------------------------------------------------c--t-----
-----------------ga------a----a------tg-------tg------------
------------------------------------------------------------
----------------------------------------------a-------------
--------------------------------------ttg-------------t----a
aa----------------------------------------------------------
--------------------------------------tt--------------------
------------------------------------a---ta-ca--t----t---ga--
--------tt----a--ct---tag-----------taca---------------a----
------------agtgt-t-------gcc----atg-a---------------------a
t----a--tat-------cc-a-----at--------cc---t-g---c-tg----gt--
---------a-----cg--gca---------t-tta-aac--------------------
------------------------------------------------------------
------------------------------------------------------------
------------------------------------------------------------
------------------------------------------------------------
------------------------------------------------------------
---------------------------------------------
>Nimb-7_DR|150133
------------------------------------------------------------
------------------------------------------------------------
------------------------------------------------------------
------------------------------------------------------------
------------------------------------------------------------
------------------------------------------------------------
------------------------------------------------------------
------------------------------------------------------------
------------------------------------------------------------
------------------------------------------------------------
------------------------------------------------------------
------------------------------------------------------------
------------------------------------------------------------
------------------------------------------------------------
------------------------------------------------------------
------------------------------------------------------------
------------------------------------------------------------
------------------------------------------------------------
------------------------------------------------------------
------------------------------------------------------------
------------------------------------------------------------
------------------------------------------------------------
------------------------------------------------------------
------------------------------------------------------------
--tt-tt--------aga--------acgt-g-c-------------atc--------at
-taatc----------t-aac--t--aaa------------a------------------
----gat---------tgt-a-------cat-------tt--------tttt--------
tc-------------tgca-gtgt----------------------ct------------
gtt-g----------------tt---------tg-----ac---tg--------------
-------------------------tttt---g-------t--ac-a-------------
--------------------------ac-ga-------atg---tct---at--t-t--a
aa---------------------------------------------a-a--------c-
--------cg--------ata-------tga-------tc-----a-catg---t-----
-----------------------t------------a---ta-ta--t----t---tt--
--------at----a--cc---ta-----------tta-----------t-----a-t--
---g----------ttt-t-------gtc----att-a---------------------a
t----c--tag-------cc-a-----ca--------gc---t-g---c-ta----at--
---------a-----tg--gca---------t-t-a-aa-----taat------------
t--------aaa-----------------ta-aata------------------------
------------------------------------------------------------
------------------------------------------------------------
------------------------------------------------------------
------------------------------------------------------------
---------------------------------------------
>Nimb-7_DR|150134
------------------------------------------------------------
------------------------------------------------------------
------------------------------------------------------------
------------------------------------------------------------
------------------------------------------------------------
------------------------------------------------------------
------------------------------------------------------------
------------------------------------------------------------
------------------------------------------------------------
------------------------------------------------------------
------------------------------------------------------------
------------------------------------------------------------
------------------------------------------------------------
-----------ctc------aa--gacta----a------cactca------tat-t---
----------ta---tt--------gaacgg------gga---agaa---aaa--cc---
--ta-tt-tgt---gattt-gtgta--a-aaata--------ttt-t-----gacga--t
---aa-a-acat------------------------------------attttaa-----
-----tag----aa----cg-------------t-g--ta--------t-tt------ta
a---a-----tgatatt--------------------------gga---------gaa-c
-g--t-------t--ttt--catt----c-------agg-a---------------aata
---t---ttt-aa---------ggaa----a------a-t-----------g--------
---t-t-----t-ga----------aaagg---------------tg-t------ct---
------------------------------------------------------------
-------------------------------------------------tc-tgg-a-gc
-agt-tt---t----aga--------atat-t-t-------------aac--------tt
-taatt----------a-aaa--t--aaa------------a------------------
----tat---------tgt-a-------tat-------ga--------ctct--------
at-------------t-ca-gtg-------t------tg-------tt------------
cct-a----------------tt---------ag-----ta---ggt------------t
ttgttgttgttgttttgttt-----cttt---g-------t--ac-a-------------
--------------------------at-gt-------a---------------------
------------------------------------------------------------
------------------------------------------------------------
------------------------------------------------------------
------------------------------------------------------------
------------------------------------------------------------
------------------------------------------------------------
------------------------------------------------------------
------------------------------------------------------------
------------------------------------------------------------
------------------------------------------------------------
------------------------------------------------------------
------------------------------------------------------------
---------------------------------------------
>Nimb-7_DR|150135
------------------------------------------------------------
------------------------------------------------------------
------------------------------------------------------------
------------------------------------------------------------
------------------------------------------------------------
------------------------------------------------------------
------------------------------------------------------------
------------------------------------------------------------
------------------------------------------------------------
------------------------------------------------------------
------------------------------------------------------------
--acc--------------attttgaaaa-------------taga--catga--tca--
gattgta----catac--ga-----ga----tgt--------------aga-at------
-----cagacactc------aa--gacta--aca------cactaa------tat-t---
----------ta---tt--------gaacag------gga---agaa---aaa--tc---
--ta-tt-tgt---gactt-gtgta--a-gaaca--------ttt-t-----gacaa--t
---aa-a-ac--------------------------------------attttaa-----
-----tag----aa----tg-------------t-g--ta--------t-tt------ta
a---a-----tgatatt--------------------------aga---------gaa-c
-a--t-------t--ttt---att----c-------aat-a---------------aata
---t---ttt-aa---------gcaa----a------a-t-----------g--------
---t-t-----t-ga----------aaatg---------------tt-t------ct---
------------------------------------------------------------
-------------------------------------------------tc-tgg-a-gc
-agt-tt---t----aga--------atat-t-t-------------aac--------tt
-taatc----------a-aaa--t--aaa------------a------------------
----ttt---------taa-g-------tgtttctaagta--------ttct--------
at-------------t-ca-gtg-------t------tg-------t-------------
--t-a----------------gt---------at-----ta---agt------------t
ttttgtttgtttgtttgttt-----gttt---gtttgtttt--ac-a-------------
--------------------------at-gt-------atg---ttt---gt--t-a--g
aa---------------------------------------------a-a--------c-
--------tg--------ata-------tga-------tt-----a-t-atg--t-----
-----------------------t------------a---aa-ta--t----t---gt--
--------gt----a--tt---tc-----------ata-----------t-----a-g--
---g----------ttt-t-------gcc----atg-a---------------------a
t----a--tag-------cc-a-----a--------------------------------
----------------a--tca---------t-t-a-aa------aca------------
t--------aaa-----------------ta-aacaaa----------------------
-------------------------taa--------------------------------
------------------------------------------------------------
------------------------------------------------------------
------------------------------------------------------------
---------------------------------------------
>Nimb-7_DR|150136
------------------------------------------------------------
------------------------------------------------------------
------------------------------------------------------------
------------------------------------------------------------
------------------------------------------------------------
------------------------------------------------------------
------------------------------------------------------------
------------------------------------------------------------
------------------------------------------------------------
------------------------------------------------------------
------------------------------------------------------------
------------------------------------------------------------
------------------------------------------------------------
------------------------------------------------------------
------------------------------------------------------------
------------------------------------------------------------
------------------------------------------------------------
------------------------------------------------------------
------------------------------------------------------------
------------------------------------------------------------
------------------------------------------------------------
------------------------------------------------------------
------------------------------------------------------------
------------------------------------------------------------
------------------------------------------------------------
------------------------------------------------------------
------------------------------------------------------------
----------------------g-------t------tg-------t-------------
--------------------------------------------ttc-------------
------------------------ttttt---g-------t--ac-a-------------
--------------------------at-ga----aagatt---att---------a--a
ta---------------------------------------------a-a--------t-
--------tg--------taa-------tga-------ct-----g-ctaa---t-----
-----------------------t------------a---ta-ca--t----t---ag--
--------tc----a--at---at-----------ata----------c-----------
-----------------------------------------------------------a
t----a--cag-------cc-a-----at--------gc---t-g---c-tg----aa--
---------a-----tg--gca---------t-t---aa------a-a------------
c--------aaa-----------------ca-aaaaat----------------------
-------------------------a----------------------------------
------------------------------------------------------------
------------------------------------------------------------
------------------------------------------------------------
---------------------------------------------
>Nimb-7_DR|150137
------------------------------------------------------------
------------------------------------------------------------
------------------------------------------------------------
------------------------------------------------------------
------------------------------------------------------------
----------------agaaaaagtggaccttttaaaggaaaaaagactttgatata---
--attttctgctggatac----ctcatcatatgggattcattggatatgaacgtgcagat
aaagca--gctaaggaagccct-acagttggaaataa-cagaatgtaaaattcc---tgt
gtctg----atgttaaa-----cctgtttt-aaatctgtatattaatgagaaatg-----
------gcaaatggaat-gggatgaatgta------------------gaaaaaagtgaa
--------t-ccatttg-----------------taaacg--------aaagaataaa--
ttacc--------------aatttgaaag-------------taga--------------
---------------------------------c--------------atg-ac------
-----tgaataacc----------------------------------------------
------------------------------------------------------------
------------------------------------------------------------
------------------------------------------------------------
------------------------------------------------------------
------------------------------------------------------------
------------------------------------------------------------
------------------------------------------------------------
------------------------------------------------------------
------------------------------------------------------------
------------------------------------------------------------
------------------------------------------------------------
------------------------------------------------------------
------------------------------------------------------------
------------------------------------------------------------
------------------------------------------------------------
------------------------------------------------------------
------------------------------------------------------------
------------------------------------------------------------
------------------------------------------------------------
------------------------------------------------------------
------------------------------------------------------------
--------------ttt-t-------gcc----atg-a---------------------a
c----a--tag-------cc-a-----at--------gc---t-g---c-tg----at--
---------a-----tg--gca---------t-t-a-aa------acc------------
t--------aaa-----------------ta-aataaa----------------------
-------------------------ataaa------------------------------
------------------------------------------------------------
------------------------------------------------------------
------------------------------------------------------------
---------------------------------------------
>Nimb-7_DR|150138
------------------------------------------------------------
------------------------------------------------------------
------------------------------------------------------------
------------------------------------------------------------
------------------------------------------------------------
------------------------------------------------------------
------------------------------------------------------------
------------------------------------------------------------
------------------------------------------------------------
------------------------------------------------------------
------------------------------------------------------------
------------------------------------------------------------
-------------------------ga---------------------------------
------------------------------------------------------------
----------ta---tt--------------------------agag---aac-------
-----tt-----------------------------------ttt-t-------------
------------------------------------------------------------
--------------------------------------ta--------------------
------------------------------------------------------------
---------------ttt---att----t-------atg-a---------------aata
-------tttaaa---------ggga----t------a-t-----------g--------
---t-t-----taaa--------aaaaaag---------------tg-t-----------
------------------------------------------------------------
------------------------------------------------------------
----------t------------------------------------atc--------at
-taatt----------a-aat--t--aaa------------a------------------
----gat---------tgt-a-----aacgt-----------------ttct--------
tt-------------t-ca-gtg-------t------tg-------tt------------
--------------------att---------tg-----ta---ctt-------------
------------------------tattc-----------t--ac-a-------------
--------------------------at--------taatg---ttt---at--t-a--a
ga---------------------------------------------c-a--------c-
--------cg--------ata-------tga-------tt-----g--------c-----
------------------------------------a---ta-----t----t---gt--
--------at----a--tt---ta-----------gta-----------t-----a----
---g---------gttt-t-------gct----ata------------------------
--------tag-------cc-a-----at--------gt---t-g---c-tg----at--
---------a-----tg--gca---------t-t-a-aa------aca------------
t--------aaa----------------gaaaaacaaattatatgacg-------tga--
----------------attcatttgtaaatgaaaaatataatg-------accactttaa
aa----atagatatggacgtcttctcaagacgcac-----ccatatttattgaaagggga
agaaaaattaaattgtgac--ttgtgtgagacgatttcgacgatatattact--------
------ttaaaataaaatatgtattttt---aatggatagtag-----------------
---------------------------------------------
>Nimb-7_DR|150139
------------------------------------------------------------
------------------------------------------------------------
------------------------------------------------------------
------------------------------------------------------------
------------------------------------------------------------
------------------------------------------------------------
------------------------------------------------------------
------------------------------------------------------------
------------------------------------------------------------
------------------------------------------------------------
------------------------------------------------------------
------------------------------------------------------------
------------------------------------------------------------
------------------------------------------------------------
----------------t-------------------------------------------
--------------------atata--a-gaatc--------ttt-t-----gacaa--t
---aa-a-acat------------------------------------gttttaatat--
-gtatttt----aa----ta-------------t-a--ta---ttttat-ttt-----ta
a---a-----tggtatt--------------------------ata---------gaa-c
-a--t-------t--ttt---att----c-------cgg-c---------------agta
---t---ttt-aa---------tgga----a------a-c-----------g--------
---t-t-----t-aa----------aaagg---------------ta-t------ct---
------------------------------------------------------------
-------------------------------------------------tc-agg-a-gg
-tat-tt--------aaa--------aatt-t-t-------------gtc--------at
-taatc----------a-aac--t--aaa------------a------------------
----gat---------tgt-a-------tat-------ga--------ctct--------
tt-------------t-ca-gtgtt-------------g-------tt------------
ggt-a----------------tt---------tg-----ta---tgt-------------
------------------------ttttt---g-------t--at-g-------------
--------------------------at-ga-------a-----------------t--a
ga---------------------------------------------a-a--------c-
--------cg--------ata-------tga-------tt-----a-catg---c-----
-----------------------t------------a---ca-tt--t----t---gt--
--------at----a--tt---ta-----------gta-----------t-----a-g--
---g----------ttt-t-------gcc----att-a---------------------a
t----a--tag------aca-a-----ta--------ta---t-g---c-tg----at--
---------a-----tg--gca---------t-t-a-aa------act------------
t--------aaa-----------------ta-----------------------------
------------------------------------------------------------
------------------------------------------------------------
------------------------------------------------------------
------------------------------------------------------------
---------------------------------------------
>Nimb-7_DR|150140
------------------------------------------------------------
------------------------------------------------------------
------------------------------------------------------------
------------------------------------------------------------
------------------------------------------------------------
---ctcgaga--------------------------------------------------
------------------------------------------------------------
------------------------------------------------------------
------------------------------------------------------------
------------------------------------------------------------
------------------------------------------------------------
------------------------------------------------------------
------------------------------------------------------------
------------tg------ta--cac--------------actca------tat-t---
----------tg---tt--------gaaaaa------ggg---aggg---gaa--cc---
--ca-----------attt-gtgta--g-gaata--------ttg-a-----ac------
-------------------------------------------------ttttaa-----
-----tag----ag----tg-------------t-g--ta--------t-att-----ta
a---a-----tgatatt--------------------------aga---------aat-c
aa--a-------t--tat---att----c-------agc-a---------------aaca
------------------------------------------------------------
------------------------------------------------------------
------------------------------------------------------------
------------------------------------------------------------
------------------------------------------------------------
------------------------------------------------------------
------------------------------------------------------------
------------------------------------------------------------
------------------------------------------------------------
------------------------------------------------------------
------------------------------------------------------------
------------------------------------------------------------
------------------------------------------------------------
------------------------------------------------------------
------------------------------------------------------------
------------------------------------------------------------
------------------------------------------------------------
------------------------------------------------------------
------------------------------------------------------------
------------------------------------------------------------
------------------------------------------------------------
------------------------------------------------------------
------------------------------------------------------------
---------------------------------------------
>Nimb-7_DR|150141
------------------------------------------------------------
------------------------------------------------------------
------------------------------------------------------------
------------------------------------------------------------
------------------------------------------------------------
------------------------------------------------------------
------------------------------------------------------------
------------------------------------------------------------
------------------------------------------------------------
------------------------------------------------------------
------------------------------------------------------------
------------------------------------------------------------
------------------------------------------------------------
------------------------------------------------------------
--------------------------------------------------aaa-------
---------------------t-------gaatg------------------ggaaa---
---aagg-----------------------------------------------------
-----tag----aa---------------------a----------------------ca
ac-----------------------------------------aaa--------------
------------t---------------c-----------a-------------------
---tg------aa---------ggga----a--------t---------ccg--------
---t-tgg---taaa------------------------------tga------------
------------------------------------------------------------
---------------------------------------------------atga-a---
---------------ata----------at---t-------------acc-------gtt
ttga------------a-gac-----agac-----------at-----------------
----gatgaa----aacat-a-------cat-------ga-----------t--------
-----------------ca---------ggt------tg---------------------
---------------------------------------taa------------------
--------------------------------a-------t--ac---------------
----------------------------------------a-agatcagtac--tca--a
g----------------------------------------------aca--------ct
c-----------------ata------tcta-------ct-----g-aaaggggt-----
-----------------------t------------a---ta-aa--tc---t---aa--
--------at---cg--tt---tg------------ta---------------t-a----
-------------ggttga-------gcc----agg----------------------aa
t----a--tag-------cc-a-----at-------------t-g---c-ta--------
---------a-----tg-cacaa-----------aa-aa------ataaa----------
tgaa-----gaa-----------------ta-aa--------------------------
------------------------------------------------------------
------------------------------------------------------------
------------------------------------------------------------
------------------------------------------------------------
---------------------------------------------
>Nimb-7_DR|150142
------------------------------------------------------------
------------------------------------------------------------
------------------------------------------------------------
------------------------------------------------------------
------------------------------------------------------------
------------------------------------------------------------
------------------------------------------------------------
------------------------------------------------------------
------------------------------------------------------------
------------------------------------------------------------
------------------------------------------------------------
------------------------------------------------------------
------------------------------------------------------------
------------------------------------------------------------
------------------------------------------------------------
------------------------------------------------------------
------------------------------------------------------------
------------------tg-------------t-g--ta--------------------
----------ttata---------------------------------------------
------------------------------------------------------------
------------------------------------------------------------
------------------------------------------------------------
------------------------------------------------------------
-----------------------------------------------------gg-t-at
-gtt-tg---t----ata--------gttt-t-t-------------gtc--------at
-gaata----------t-agc--t--aat------------c------------------
----ctg---------cta-a-------tat-------gg--------cattaa------
------------------------------------------------------------
------------------------------------------------------------
------------------------------------------------------------
------------------------------------------------------------
------------------------------------------------------------
------------------------------------------------------------
------------------------------------------------------------
-------------------------------------------------------a----
-------------actt-t-----t-gac----ata-a---------------------a
t----a--tag-------cc-a-----at--------gc---t-g---c--------t--
---------a-----tg--tca---------t-t-a-aa------ataat----------
t--------gaa-----------------tg-aatgaa----------------------
-------------------------caaa-------------------------------
------------------------------------------------------------
------------------------------------------------------------
------------------------------------------------------------
---------------------------------------------
>Nimb-7_DR|150143
------------------------------------------------------------
------------------------------------------------------------
------------------------------------------------------------
------------------------------------------------------------
------------------------------------------------------------
------------------------------------------------------------
------------------------------------------------------------
------------------------------------------------------------
------------------------------------------------------------
------------------------------------------------------------
------------------------------------------------------------
------------------------------------------------------------
------------------------------------------------------------
------------------------------------------------------------
------------------------------------------------------------
------------------------------------------------------------
------------------------------------------------------------
------------------------------------------------------------
------------------------------------------------------------
------------------------------------------------------------
------------------------------------------------------------
-----tg----t--------g------------------------ta-t-----------
------------------------------------------------------------
----------------------------------------------------tat-a---
-agt-gtgttt---------------gta----t----------tggttt-------tgc
------------------cac-----ga--ataa-------a------------------
----gac-------------aa-----------------------------tgc----tg
ctg--------------------------------------------------------a
tatgg---------------------------cat----taat-----------------
----------------------------------------------at------------
--------------------------at-ag-------att---ttgcc-----atga-a
tatagtc----------------------------------------a-a----------
--------tgctg-----ctgtga------------------------------------
-------------------------------------------------aaat---ga--
--------att--aa--tg----gct-------taata-----------------a----
---------------------------------atg-a---------------------a
t---gaa-----------------------------------------------------
------------------------------------------------------------
------------------------------------------------------------
------------------------------------------------------------
------------------------------------------------------------
------------------------------------------------------------
------------------------------------------------------------
---------------------------------------------
>Nimb-7_DR|150144
------------------------------------------------------------
------------------------------------------------------------
------------------------------------------------------------
------------------------------------------------------------
------------------------------------------------------------
------------------------------------------------------------
------------------------------------------------------------
------------------------------------------------------------
------------------------------------------------------------
------------------------------------------------------------
------------------------------------------------------------
------------------------------------------------------------
------------------------------------------------------------
------------------------------------------------------------
------------------------------------------------------------
------------------------------------------------------------
------------------------------------------------------------
------------------------------------------------------------
------------------------------------------------------------
--------------------------------------------------------aaca
---a---act--------------------a------a-c-----------atgtt----
ttctatg----t--------g------------------------ta-t-----------
------------------------------------------------------------
----------------------------------------------------tat-a---
-aat-gtgttt---------------gta----t----------aagttt-------agc
------------------cat-----taatatat-------a------------------
----gcc-------------ag-----------------------------tgc----tg
atg--------------------------------------------------------c
tatgg---------------------------cat----caaa-----------------
----------------------------------------------at------------
--------------------------g---------------------------------
------------------------------------------------------------
------------------------------------------------------------
------------------------------------------------------------
----------------------------------aata-----------------a----
---------------------------------gtg-a---------------------a
t---aaa-----------------------------------------------------
------------------------------------------------------------
------------------------------------------------------------
------------------------------------------------------------
------------------------------------------------------------
------------------------------------------------------------
------------------------------------------------------------
---------------------------------------------
>Nimb-7_DR|150145
------------------------------------------------------------
------------------------------------------------------------
------------------------------------------------------------
------------------------------------------------------------
------------------------------------------------------------
------------------------------------------------------------
------------------------------------------------------------
------------------------------------------------------------
------------------------------------------------------------
------------------------------------------------------------
------------------------------------------------------------
------------------------------------------------------------
------------------------------------------------------------
------------------------------------------------------------
------------------------------------------------------------
------------------------------------------------------------
------------------------------------------------------------
------------------------------------------------------------
------------------------------------------------------------
------------------------------------------------------------
------------------------------------------------------------
----------------------------------------------g-t------ct---
------------------------------------------------------------
-------------------------------------------------cc-tgg-a-ag
-act-tt---t----aga--------atat-t-g-------------atg--------tc
-tgcgt----------a-aat--t--gaa------------ag-----------------
-----gt---------c---------------------------------tt--------
tt------------at-ca-gtg-------t------tg-------tc------------
att-t----------------at-------------------------------------
----------------atat--ctttatt---g-------a--at-a-------------
--------------------------at-gc-------ttg---ttta---a--t-a--a
ga---------------------------------------------a-a----------
---------------------------------------------t-tgtt---t-----
-----------------------t------------a---ta-aa--t----g---at--
--------gt----a--tt---ta-----------tta----------ct-----a----
-------------attt-t-------gcc----gtg-a---------------------a
t----a--ttg-------ct-a-----gt--------gc---t-----------------
------------------------------------------------------------
------------------------------------------------------------
------------------------------------------------------------
------------------------------------------------------------
------------------------------------------------------------
------------------------------------------------------------
---------------------------------------------
>Nimb-7_DR|150146
------------------------------------------------------------
------------------------------------------------------------
------------------------------------------------------------
------------------------------------------------------------
------------------------------------------------------------
-------------------aaaagtggactttttaaagg-aaaaagacttttatata---
--attttctgctggacac----ctggtcatatgggatttattgtaaacgaatgtgcagat
aaagta--gctaaggaagccct-acagttggagataa-cagaatgtaaaattcc---tgt
gtctg----atg----------------tt-aaacctgtagattaatgagaaatg-----
------gcaaatgaaac-tagatgaatgta-----gaaataacat--tgtatgaaggtaa
--------t-tcatctg-----------------taattg--------aaaggattaa--
ttacc--------------attttgaaaa-------------taga--catga--cca--
ggttgta----catac--ga-----ga----tgt--------------aga-at------
-----cggccactc------aa--gactt--aca------cgtgcacatt--tat-t--g
aa--------ta---tt--------aaaaagccattagga---agaatttcaa--tc---
--ta-----cc---aactt-gtgtacca-gtgta--------tac-a-----gatag--t
---gg-a-aaat------------------------------------cagatgg-----
-----ccg----ag----ta-------------t-c--t---------g-ctg-----ca
a---c-----agtcatt--------------------------ggtt--------cag-c
-g--t-------g--tt------c----c-------aga-g---------------agta
---t---tcc-cg---------gaca----a------a-g-----------c--------
---t-c-----t-at----------tca---------------------------ca---
------------------------------------------------------------
-------------------------------------------------gc-tga-a-ac
-ttg-tg---c----act--------gttt-t-t-------------agc--------tc
-tggaa----------c-aaa--t--agg------------a------------------
----aaagaacagcaatgc-cag-ttaattt-------gc--------acag--------
at-------------t-ct-gta-------t------cc-------tg------------
ctt---------------------------------------------------------
---------------cca----------------------------a-------------
--------------------------gc-ac-------ttg---aat---ct--a-t--g
aa---------------------------------------------a-a--------c-
--------tg--------atc-------aac-------ct-----a-tga-t--t-----
-----------------------t------------t---tagca--t----t---at--
--------ag----a--aa---aa-----------gtg-----------g-----a----
---c----------ttt-t-------tca----ttt-a---------------------a
t----c--tgg-------at-a-----tt--------ac---a-a---c-aa----tc--
---------g-----tg--cat---------t-t-a-tg------ccc------------
t--------ata-----------------c------------------------------
------------------------------------------------------------
------------------------------------------------------------
------------------------------------------------------------
------------------------------------------------------------
---------------------------------------------
>Nimb-7_DR|150147
------------------------------------------------------------
------------------------------------------------------------
------------------------------------------------------------
------------------------------------------------------------
------------------------------------------------------------
------------------------------------------------------------
------------------------------------------------------------
------------------------------------------------------------
------------------------------------------------------------
------------------------------------------------------------
-------------------------------------------------------tgt--
ttgtt--------------tattaagaaa-------------ttga--tatga-------
------------------------------------------------------------
---------------------------------------------------ttgc-c---
----------tg---tc-------------------------------------------
------------------------------------------------------------
------------------------------------------------------------
----atat----at----tg-------------c-a--ta----t---t-tag-------
-----------------------------------------------------------t
-a--t------ag--gtt---gtg----c-------cat-g---------------aata
---------------------tagcc----a------a-t-----------a--------
---t---------gacatt-----------------------------------------
------------------------------------------------------------
------------------------------------------------------------
---------------aaa--------acat-a--------------------------aa
-taaat----------a-aac--t--aaa------------a------------------
----gac---------tgt-t-------tat-------ta-----taactct--------
tt-------------t-ca-gtg-------t------tg-------tt------------
gtt-a----------------tta------ttta-----tt---tgt------------t
ttttt-------------------------------------------------------
--------------------------------------------------------a--a
ga---------------------------------------------a-a--------c-
--------cg--------ata-------tga-------tt-----g-catg---t-----
-----------------------t------------a---tt-tt--t----t---gc--
--------at----a--tt---ta-----------ggg-----------t-----a-g--
---g----------ttt-t-------gcc----atg-a---------------------a
t----a--tag-------cc-g-----at-------------------------------
---------a-----tg--gca---------t-t-a-aa------acg------------
t--------aaa-----------------ta-aa--------------------------
------------------------------------------------------------
------------------------------------------------------------
------------------------------------------------------------
------------------------------------------------------------
---------------------------------------------
>Nimb-7_DR|150148
------------------------------------------------------------
------------------------------------------------------------
------------------------------------------------------------
------------------------------------------------------------
------------------------------------------------------------
------------------------------------------------------------
------------------------------------------------------------
------------------------------------------------------------
------------------------------------------------------------
------------------------------------------------------------
------------------------------------------------------------
------------------------------------------------------------
------------------------------------------------------------
------------------------------------------------------------
------------------------------------------------------------
------------------------------------------------------------
------------------------------------------------------------
------------------------------------------------------------
------------------------------------------------------------
------------------------------------------------------------
------------------------------------------------------------
------------------------------------------------------------
------------------------------------------------------------
------------------------------------------------------------
------------------------------------------------------------
-------------------ac--t--aat------------a------------------
----gat---------ttt-a-------tat-------ta-----tgactct--------
tt-------------t-ca-gtg-------t------tg-------tt------------
gtt-c----------------tt---------tg-----tg---tg-------------g
ttttt-------------------------------------------------------
--------------------------------------------------------a--a
ga---------------------------------------------a-a--------c-
--------cg--------ata-------tga-------tt-----g-catg---t-----
-----------------------t------------a---aa-ta--t----t---gc--
--------at----g--tc---ta-----------gta-----------t-----a-g--
---g----------ttt-t-------gcc----atg-a---------------------a
t----a--tag-------cc-a-----at-------------------------------
---------a-----tg--aca---------t-t-a-aa------aca------------
a--------ata-----------------aa-aaaa------------------------
------------------------------------------------------------
------------------------------------------------------------
------------------------------------------------------------
------------------------------------------------------------
---------------------------------------------
>Nimb-7_DR|150149
------------------------------------------------------------
------------------------------------------------------------
------------------------------------------------------------
------------------------------------------------------------
------------------------------------------------------------
------------------------------------------------------------
------------------------------------------------------------
------------------------------------------------------------
------------------------------------------------------------
------------------------------------------------------------
------------------------------------------------------------
------------------------------------------------------------
------------------------------------------------------------
------------------------------------------------------------
------------------------------------------------------------
------------------------------------------------------------
------------------------------------------------------------
------------------------------------------------------------
------------------------------------------------------------
------------------------------------------------------------
------------------------------------------------------------
------------------------------------------------------------
------------------------------------------------------------
------------------------------------------------------------
------------------------------------------------------------
------------------------------------------------------------
------------------------------------------------------------
------------------------------------------------------------
--------------------------------tg-----ta---tgt------------t
ttttt-------------------------------------------------------
--------------------------------------------------------a--a
ga---------------------------------------------a-a--------c-
--------cg--------ata-------tga-------tt-----g-catg---t-----
-----------------------t------------a---ta-ta--t----t---gc--
--------at----a--tt---ta-----------gta-----------t-----t-g--
---g----------ttt-t-------gcc----att-a---------------------a
t----a--tag-------cc-a-----at-------------------------------
---------a-----tg--aca---------t-t-a-aa------aca------------
t--------aaa-----------------ta-aat-------------------------
------------------------------------------------------------
------------------------------------------------------------
------------------------------------------------------------
------------------------------------------------------------
---------------------------------------------
>Nimb-7_DR|150150
------------------------------------------------------------
------------------------------------------------------------
------------------------------------------------------------
------------------------------------------------------------
------------------------------------------------------------
------------------------------------------------------------
------------------------------------------------------------
------------------------------------------------------------
------------------------------------------------------------
------------------------------------------------------------
------------------------------------------------------------
------------------------------------------------------------
------------------------------------------------------------
------------------------------------------------------------
------------------------------------------------------------
------------------------------------------------------------
------------------------------------------------------------
------------------------------------------------------------
------------------------------------------------------------
------------------------------------------------------------
------------------------------------------------------------
-----ta----gaaag---------aacaaat-------------ag-ta----------
------------------------------------------------------------
----------------------------------------------------taa-a-gt
gggt-cca--ttagtaaat-aaaaaaata-tc-t-------------aca-------gtt
tgga------------a-aat-----aga-------------------------------
----------------------------gat-------ta--------------------
-c---------------ca------------------gg-------tt------------
--------------------------------------ttac------------------
--------------------------------a-------t--ttga-------------
-----------------------------t--------atg-------------t----a
aa---------------------------------------------t------------
-------atg---g----cca-----------------ct-------taaga-ct-----
-----------------------t------------a---tt-ca--c------------
------------------------------------------------------------
------------------------------------------------------------
------------------------------------------------------------
------------------------------------------------------------
---------------------------actaaaac-------------------------
-----------------------------ataattatt----------------------
------------------------------------------------------------
------------------------------------------------------------
------------------------------------------------------------
---------------------------------------------
>Nimb-7_DR|150151
------------------------------------------------------------
------------------------------------------------------------
------------------------------------------------------------
------------------------------------------------------------
------------------------------------------------------------
------------------------------------------------------------
------------------------------------------------------------
------------------------------------------------------------
------------------------------------------------------------
------------------------------------------------------------
------------------------------------------------------------
------------------------------------------------------------
------------------------------------------------------------
------------------------------------------------------------
------------------------------------------------------------
------------------------------------------------------------
-------------------------------------------------------cact-
-----caag---aa---tttac------caactc-a--tg-------tt-t---------
------------ataga--------------------------aaggcgcaa--------
--------------------aa--------------agaaa--------------taaaa
---c---tgt--------------------g------a-c--------------------
------------------------------------------------------------
------------------------------------------------------------
------------------------------------------------------------
---------tt---------------gtg----t----------aggagt-------gtt
-ttg------------a-------------------------------------------
--------------------------------------------------ctat----a-
------------------------------------------------------------
----------------------------------------aa---ac-------------
----------------------ttaattt---a----------a----------------
------------------------------------------------------------
------------------------------------------------------------
-----------------------t----tga-------at-----g-t------------
------------------------------------------------------------
------------------------------------------------------------
------------------------------------------------------------
-------------------------atat-------------t-----t-t---------
------------------------------------------------------------
------------------------------------------------------------
------------------------------------------------------------
------------------------------------------------------------
------------------------------------------------------------
------------------------------------------------------------
---------------------------------------------
>Nimb-7_DR|150152
------------------------------------------------------------
------------------------------------------------------------
------------------------------------------------------------
------------------------------------------------------------
------------------------------------------------------------
------------------------------------------------------------
------------------------------------------------------------
------------------------------------------------------------
------------------------------------------------------------
------------------------------------------------------------
------------------------------------------------------------
------------------------------------------------------------
------------------------------------------------------------
------------------------------------------------------------
------------------------------------------------------------
------------------------------------------------------------
------------------------------------------------------------
------------------------------------------------------------
------------------------------------------------------------
------------------------------------------------------------
------------------------------------------------------------
------------------------------------------------------------
------------------------------------------------------------
------------------------------------------------------------
-act-tt---t---------------atat-t-t-------------atc--------tt
-taatc----------a-aac--t--aaa------------a------------------
----gat---------tgt-a-------aat-------ga--------ctct--------
tt-------------t-ca-gtg-------t------tg-------tt------------
gct-a----------------ct---------tg-----ta---ta-------------c
ttttt------gttgttt--------ttt---t-------t--gc-a-------------
--------------------------at-gt-------atg---ttt---gt--t-a--a
ga---------------------------------------------a-a--------c-
--------ta--------att-------tga-------tt-----t-tatga--t-----
-----------------------t------------a---ta-ta--t----t---gt--
--------at----a--tt---tatt--------agta-----------t-----a-t--
---g----------ttt-t-------gcc----ata-at-------------------ta
t----a--tag-------cc-a-----tt--------gc---t-g---c-tg----at--
---------a-----tg--gca---------t-t-a-aa------aca------------
t--------aaa-----------------tt-aaaaaa----------------------
-------------------------aataaa-----------------------------
------------------------------------------------------------
------------------------------------------------------------
------------------------------------------------------------
---------------------------------------------
>Nimb-7_DR|222998
------------------------------------------------------------
------------------------------------------------------------
------------------------------------------------------------
------------------------------------------------------------
------------------------------------------------------------
------------------------------------------------------------
------------------------------------------------------------
------------------------------------------------------------
------------------------------------------------------------
------------------------------------------------------------
------------------------------------------------------------
------------------------------------------------------------
------------------------------------------------------------
------------------------------------------------------------
------------------------------------------------------------
------------------------------------------------------------
------------------------------------------------------------
---------------------------------------------------tt------a
a---t-----ta------------------------------------------------
------------------------------------------------------------
------------------------------------------------------------
------------------------------------------------------------
------------------------------------------------------------
------------------------------------------------------------
------------------------------------------------------------
----------------g-act--a--aat-------------------------------
----gat---------tgt-a-------tga-------ga--------ctct--------
tt-------------t-ca-gtg-------t------tg---------------------
----------------------------------------a---tgt-------------
---------------ttt---------tt---g-------t--ac-a-------------
--------------------------at-ga-------atg---ttt---at--t-a--a
ga---------------------------------------------a-a--------c-
--------tt--------ata-------tga-------tt-----g-cttg---t-----
-----------------------t------------a---ta-ta--t----t---gt--
--------at----t--tt---ta-----------gtt-----------t-----a-g--
---g----------ttt-t-------gtc----atg------------------------
---------------------a-----at--------gc---t-g---c-tg----at--
---------a-----tg--gca---------t-t-a-aa------aca------------
t--------aaa-----------------ta-aata------------------------
------------------------------------------------------------
------------------------------------------------------------
------------------------------------------------------------
------------------------------------------------------------
---------------------------------------------
>Nimb-7_DR|222999
------------------------------------------------------------
------------------------------------------------------------
------------------------------------------------------------
------------------------------------------------------------
------------------------------------------------------------
------------------------------------------------------------
------------------------------------------------------------
------------------------------------------------------------
gtttga----------------caggcttt-gaatctgtgcatcaatgagaaatg-----
------gcaaatgctac-aggataattgta-----taaactagaaattgtatgaattgaa
--------t-acatttg-----------------taaata--------aaagaaataa--
ttacc--------------actttgaaaa------------ggaga--cttga--aca--
gcttgta-----------ga-----aa---------------------------------
-----tggccactc------aa--gacttgcaca--------------------------
---------------tt--------gaaagg------gaa---agaa---ata--cc---
--ta-tt-tgt---aactt-gtgtat---gaata--------ttt---------------
------------------------------------------------attttta-----
------------aa----tg---------------a------------t-ttt-------
-------------------------------------------ag---------------
---------------------att----t-------gtc-a---------------aata
-------ttttaa---------atta----a------t-t-----------g--------
---t-t-----t-aa----------aatgg------------------tctgcattt---
------------------------------------------------------------
-------------------------------------------------tc-gaa-a-tg
-cat-tt---t----gga--------atat-t-t-------------ctc--------at
-tgatc----------a-aa----------------------------------------
--------------------aa----------------ga--------cttt--------
tt--------------------------------------------tt------------
atc-a----------------tt---------tg--------------------------
--------------------tatgtttttt----------tgaac-a-------------
--------------------------at-aa-------atg---atta------tga--a
ga---------------------------------------------a-ac-------cg
------------------ata-------tga-------tt-----g-taaa---t-----
-----------------------c------------a---ta-ta--t----t---ga--
--------at----at-tt-----------------tg----------------------
-------------tttt-t-------gtc----atg-a---------------------a
t------ttag-------ctta----gat---------------g---c-tg----at--
---------a-----tg--gca--------------------------------------
------------------------------------------------------------
------------------------------------------------------------
------------------------------------------------------------
------------------------------------------------------------
------------------------------------------------------------
---------------------------------------------
>Nimb-7_DR|223000
------------------------------------------------------------
------------------------------------------------------------
------------------------------------------------------------
------------------------------------------------------------
------------------------------------------------------------
------------------------------------------------------------
------------------------------------------------------------
------------------------------------------------------------
------------------------------------------------------------
------------------------------------------------------------
------------------------------------------------------------
------------------------------------------------------------
------------------------------------------------------------
------------------------------------------------------------
------------------------------------------------------------
-----tt-tgt---gaatt----------gaata--------ttt-t-----gaaat--a
---aa-a-acat------------------------------------attttaa-----
-----tag----ac----tg------------------ta----t--ag-ttt-----aa
t---a-----tgatatt--------------------------aga---------ga---
------------------------------------------------------------
------------------------------a------a-t-----------g--------
--ata------ttac----------aacgg---------------tg-t------ct---
------------------------------------------------------------
-------------------------------------------------tc-tag-a-gg
-aat-tt---t----agg--------atgt-t-t-------------atc--------at
-tgatc----------a-aac--t--gaa------------a------------------
----caa---------c---a-------cat-------ga--------cttt--------
tc------------at-ca-gtg-------t------tg-------tt------------
g--------------------tt---------tg-----ta---t---------------
------------------------------------------------------------
------------------------------------------------------------
------------------------------------------------------------
------------------------------------------------------------
------------------------------------------------------------
------------------------------------------------------------
------------------------------------------------------------
------------------------------------------------------------
------------------------------------------------------------
------------------------------------------------------------
------------------------------------------------------------
------------------------------------------------------------
------------------------------------------------------------
------------------------------------------------------------
---------------------------------------------
>Nimb-7_DR|223001
---------------------------tatt--------caagc----------------
------------------------------------------------------------
------------------------------------------------------------
------------------------------------------------------------
------------------------------------------------------------
------------------------------------------------------------
------------------------------------------------------------
------------------------------------------------------------
------------------------------------------------------------
------------------------------------------------------------
------------------------------------------------------------
------------------------------------------------------------
------------------------------------------------------------
------------------------------------------------------------
------------------------------------------------------------
------------------------------------------------------------
------------------------------------------------------------
------------------------------------------------------------
------------------------------------------------------------
---------------------------------------------------------ata
---t---ttt-aa---------ggga----a------a-t-----------g--------
---t-t-----t-ga----------aaagg---------------tg-t------ct---
------------------------------------------------------------
-------------------------------------------------tc-tgg-a-gg
-aat-tt---t----agaa-----aattca-a-t-------------atc--------at
-taatc----------a-aac--t--aaa------------a------------------
----tgt---------tgt-a-------cat-------ga--------ctca--------
--------------------------------------a-------at------------
gtt-a----------------tg---------tg-----ta---tgt------------t
c--------tttttgtttgt-----ttct---g---------------------------
------------------------------------------------------t-a--g
ga---------------------------------------------a-a--------c-
--------tg--------ata-------tga-------tt-----g-t-atg--t-----
-----------------------t------------a---ta-ta--t----t---gt--
--------at----a--tt---ta-----------gta-----------t-----a-g--
---t----------ttt-t-------gcc----atg-a---------------------a
t----a--tag-------ct-a-----at--------gc---t-g---c-tg----ct--
---------a-----tg--gca---------t-a-a-aa-----taaa------------
t--------aat-----------------ta-aataaa----------------------
------------------------------------------------------------
------------------------------------------------------------
------------------------------------------------------------
------------------------------------------------------------
---------------------------------------------
>Nimb-7_DR|223002
------------------------------------------------------------
------------------------------------------------------------
---------------------------------------------------------agg
cttgtgcactgcttttagctctggaacaaatagaataaaaacagcaatgtcagtttttac
tttgcacagattgtatgttctgttaacaagcacttgaacctatgaaaactgattatccta
tgatttttagcataatagaaa---tttactttttaaaga-aaaaagactttgatatt---
--tatttctgctaaatac----ctggtcatatgggattcagtaggaatatgcgtatagat
aaagca--gcttaggtaaccct-tcagttggagataa-cagaatgtacaattcc---tat
agttaaattatgttaaaaaatgaatgtttt-aaatctgtatattaatgagaaatg-----
------gcaaatggaat-gagaa---tgcc-----gaaacaacaaattgtatgaaatgaa
--------t-ctatttg-----------------taaatg--------aaagaaataa--
taaaa--------------attttcaaaa-------------taga--catga--cca--
ggttgta----catac--ga-----ga----tgt--------------aga-at------
-----cagacactc------aa--gacta--aca------cactca------tat-t---
----------ta---tt--------gaaagg------gga---agaa---aaa--ac---
--ga-tt-tgt---gactt-gtgta--a-gataa--------ttt-t-----ggtga--t
---aa-a-aaat------------------------------------attttag-----
-----tac----a-----------------------------------------------
------------------------------------------------------------
----------------------ca----t-------ggg-a---------------aatg
---------t-aa---------tgga----a------t-t-----------g--------
---t-t-----t-ga----------aaagg---------------tg-t------ct---
------------------------------------------------------------
-------------------------------------------------tc-tcg-a-gg
-gat-tt---t----aga--------aaat-t-g-------------atc--------tt
-taatc----------a-aag--t--aaa------------g------------------
----atc---------gta-a-------aaa-------aa--------acat--------
tt-------------t-ca-gtg-------t------tg-------at------------
gct-a----------------tt---------tg-----ta---tgg------------g
---------------ttt-------tttt---g-------t--ac-a-------------
--------------------------tt-aa-------atg---ttt---gt--t-a--a
ga---------------------------------------------a-a--------c-
--------tg--------ata-------tga-------tt-----a-tgt-g--t-----
-----------------------t------------c---ta-ta--t----a---ga--
--------at----a--a------tt--------agtt-----------t-----a-g--
---t----------ttt-t-------gcc----ata-a----------------------
--------------ttttcc-a-----at--------gc---t-g---c-tg----at--
---------a-----tg--gca---------t-t-a-aa------aca------------
t--------aaa-----------------ta-aataaa----------------------
-------------------------tga--------------------------------
------------------------------------------------------------
------------------------------------------------------------
------------------------------------------------------------
---------------------------------------------
>Nimb-7_DR|223003
------------------------------------------------------------
------------------------------------------------------------
------------------------------------------------------------
------------------------------------------------------------
------------------------------------------------------------
------------------------------------------------------------
------------------------------------------------------------
------------------------------------------------------------
------------------------------------------------------------
------------------------------------------------------------
------------------------------------------------------------
------------------------------------------------------------
------------------------------------------------------------
------------------------------------------------------------
------------------------------------------------------------
------------------------------------------------------------
------------------------------------------------------------
------------------------------------------------------------
a---a-----atgcatt--------------------------aga---------gaa-c
-gt-t-------t--ttt---att----c-------agg-a---------------gata
---t---ttt-aa---------ggga----a------att-----------t--------
---t-t-----t-ga----------aatgg---------------tg-t------ct---
------------------------------------------------------------
-------------------------------------------------tc-tgg-a-ac
-aat-tt---t----aga--------atat-t-t-------------atc--------tt
-tggtt----------a-aac--t--aaa------------a------------------
----ga------------------------------------------------------
------------------------------------------------------------
------------------------------------------------------------
--------------------------tat---g-------t--at---------------
--------------------------tt-ga-------atg---ttt---gt--taa--a
aa---------------------------------------------a----------c-
--------tt--------ata-------taa-------tt-----g-t---t--a-----
-----------------------t------------t---tactg--t----t-------
---------t----a--tt---ta-----------gaa-----------t-----a-g--
---g----------ttt-t-------gcc----atg-a---------------------a
t----a--tag-------ct-a-----at--------gc---t-g---c-tt----aa--
---------a-----tg--gca---------t-t-a-aa------a-a------------
t--------aga-----------------ta-tataaa----------------------
-------------------------ta---------------------------------
------------------------------------------------------------
------------------------------------------------------------
------------------------------------------------------------
---------------------------------------------
>Nimb-7_DR|223004
------------------------------------------------------------
------------------------------------------------------------
------------------------------------------------------------
------------------------------------------------------------
------------------------------------------------------------
------------------------------------------------------------
------------------------------------------------------------
------------------------------------------------------------
------------------------------------------------------------
------------------------------------------------------------
------------------------------------------------------------
------------------------------------------------------------
------------------------------------------------------------
------------------------------------------------------------
------------------------------------------------------------
------------------------------------------------------------
------------------------------------------------------------
------------------------------------------------------------
------------------------------------------------------------
------------------------------------------------------------
------------------------------------------------------------
------------------------------------------------------------
------------------------------------------------------------
------------------------------------------------------------
------------------------------------------------------------
------------------------------------------------------------
------------------------------------------------attg--------
tt------------gt-ca-gtg-------t------tg-------tg------------
ctg-a----------------tt---------tg----------gat-------------
------------------------atttt---g-------t--ac-a-------------
--------------------------at-tt-------atg---att---------a--a
ga---------------------------------------------a-a--------c-
--------ag--------tca-------tgg-------tt-----g-taaa---t-----
-----------------------t------------a---ta-ta--t----t---aa--
--------aa----a--tt---ta-----------ctt----------c-----------
-------------atgt-t-------gcc----aaata---------------------a
t----a--tag-------cc-a-----at--------gc---t-g---a-tg----aa--
---------a-----ca--caa---------a-t---aa------a--------------
t--------aaa-----------------ca-aa--------------------------
------------------------------------------------------------
------------------------------------------------------------
------------------------------------------------------------
------------------------------------------------------------
---------------------------------------------
>Nimb-7_DR|223005
------------------------------------------------------------
------------------------------------------------------------
------------------------------------------------------------
------------------------------------------------------------
------------------------------------------------------------
------------------------------------------------------------
------------------------------------------------------------
------------------------------------------------------------
------------------------------------------------------------
------------------------------------------------------------
------------------------------------------------------------
------------------------------------------------------------
------------------------------------------------------------
------------------------------------------------------------
------------------------------------------------------------
------------------------------------------------------------
-------------------------------------------------tgcttt-----
-----ttg----ga----ta-------------t-------------tt-ttt-----ta
a------------------------------------------tga---------cag-a
-a----------t--ttt---atc----------------a-------------------
---t-----------------------------------t-----------g--------
------------------------------------------------------------
------------------------------------------------------------
------------------------------------------------------------
----------------------------at-t-t-----------------------aat
-tgg------------------gt-----------------a------------------
----gac--------cttc---------tat-------ga--------tttt--------
tta----------aat-ca-gtg-------t------ta-------tt------------
att-a----------------tc---------tg-----tag-ttat-------------
---------------------tatttttt---g-------t--at-a-------------
--------------------------at-gc-------atg---ttt---ga--t-----
------------------------------------------------------------
-------------------ta-----------------tt-------taaa---cga---
-----------------------t------------g---ta-----t----t---ga--
--------at----a--tt---tat-----------ta----------cc-----a----
-------------atgt-t-------ggc----atg-a---------------------a
t----a--tat-------cc-a-----at--------gc---t-g---c--------g--
---------a-----tg--gta---------t-t-a-aa------aca------------
t--------aac-----------------ca-aacaaa----------------------
-------------------------taa--------------------------------
------------------------------------------------------------
------------------------------------------------------------
------------------------------------------------------------
---------------------------------------------
>Nimb-7_DR|223006
------------------------------------------------------------
------------------------------------------------------------
------------------------------------------------------------
------------------------------------------------------------
------------------------------------------------------------
------------------------------------------------------------
------------------------------------------------------------
------------------------------------------------------------
------------------------------------------------------------
------------------------------------------------------------
------------------------------------------------------------
------------------------------------------------------------
------------------------------------------------------------
------------------------------------------------------------
------------------------------------------------------------
----------------ttg-----------------------tca-t-----gaata--t
---ag-c-caat------------------------------------gctac-------
----------------------------------------------------------ta
a--ta-----tggcatt--------------------------aaa--------------
------------------------------------------------------------
------------------------------------------------------------
----------------------------------------------a-c------ct---
------------------------------------------------------------
-------------------------------------------------tc-tgg-a-aa
-aat-tt---t----aca--------attt-t-t-------------gtc--------at
-tgactg---------a-aat--g--gaa------------a------------------
----gat---------ctt-a-------tat-------ga--------gctt--------
tt------------at-ca-gga-------t------tg-------tt------------
gtt-a----------------tt---------tg--------------------------
----------------------------------------t--at-g-------------
--------------------------at---------------tttt---at--t-a--a
aag-----------tggaag---------------------------aaaaaa-----c-
--------tat-------ttg-------taa-------tt--------------t-----
------------------------------------a---tg-ta----------aga--
--------at----at-tt---tgat----------ta-----------------a----
---a---------acat---------act----tta-a---------------------a
t-------tgt-------ct-a----tatt-------tt---t-a---a-tg----at--
---------a-----tt--acagaatttattt-t-t-aa------aca------------
t------tttaa---------------gttt-aatattt---------------------
------------------------------------------------------------
------------------------------------------------------------
------------------------------------------------------------
------------------------------------------------------------
---------------------------------------------
>Nimb-7_DR|223007
------------------------------------------------------------
------------------------------------------------------------
------------------------------------------------------------
------------------------------------------------------------
------------------------------------------------------------
------------------------------------------------------------
------------------------------------------------------------
------------------------------------------------------------
------------------------------------------------------------
------------------------------------------------------------
------------------------------------------------------------
------------------------------------------------------------
------------------------------------------------------------
------------------------------------------------------------
------------------------------------------------------------
------------------------------------------------------------
------------------------------------------------------------
------------------------------------------------------------
------------------------------------------------------------
------------------------------------------------------------
------------------------------------------------------------
------------------------------------------------------------
------------------------------------------------------------
------------------------------------------------------------
------------------------------------------------------------
-taatc----------a-aac--t--gaa------------a------------------
----cgg---------ctt----------at-------ga--------c-tt--------
tt------------at-ca-gtg-------t------tg-------tt------------
---------------------gt---------ta-----tt---tat------------t
tat-------ttatttat-------tttt---g-------c--ac-a-------------
--------------------------at-g----------a---atg---at--t-a--a
ga---------------------------------------------a-t--------c-
--------ag--------tta-------tga-------tt-----t-taaat--------
-----------------------t------------a---ta-ca--t----t---aa--
--------at----a--c------------------------------------------
-------------ttgt-t-------gtc----atg-a---------------------a
t----a--tag-------cc-a-----at--------gc---t-g---c-tg----at--
---------a-----tg--gca---------t-t-a-aa------aca------------
t--------aaa-----------------ta-a---------------------------
------------------------------------------------------------
------------------------------------------------------------
------------------------------------------------------------
------------------------------------------------------------
---------------------------------------------
>Nimb-7_DR|223008
------------------------------------------------------------
------------------------------------------------------------
------------------------------------------------------------
-----------tttttgactt---------------------------------------
------------------------------------------------------------
------------------------------------------------------------
------------------------------------------------------------
------------------------------------------------------------
------------------------------------------------------------
------------------------------------------------------------
------------------------------------------------------------
------------------------------------------------------------
------------------------------------------------------------
------------------------------------------------------------
------------------------------------------------------------
-----------------tt-tccta--a-gaata--------ttt-t-----gacga--t
---ga-a-accg------------------------------------attttaa-----
-----t-------a----tg-------------t-g--ga----t---t-ttt-----ga
a---a-----tgatatt--------------------------aga---------gaa-t
-g--t-------t--ttt---att----c-------agt-a---------------aata
---t---ttt-aa---------ggga----a------a-t-----------g--------
------------------------------------------------------------
------------------------------------------------------------
------------------------------------------------------------
------------------------------------------------------------
------------------------------------------------------------
------------------------------------------------------------
------------------------------------------------------------
------------------------------------------------------------
------------------------------------------------------------
------------------------------------------------------------
------------------------------------------------------------
------------------------------------------------------------
------------------------------------------------------------
------------------------------------------------------------
------------------------------------------------------------
------------------------------------------------------------
------------------------------------------------------------
------------------------------------------------------------
------------------------------------------------------------
------------------------------------------------------------
------------------------------------------------------------
------------------------------------------------------------
---------------------------------------------
>Nimb-7_DR|223009
------------------------------------------------------------
------------------------------------------------------------
------------------------------------------------------------
------------------------------------------------------------
------------------------------------------------------------
------------------------------------------------------------
------------------------------------------------------------
------------------------------------------------------------
------------------------------------------------------------
------------------------------------------------------------
------------------------------------------------------------
------------------------------------------------------------
------------------------------------------------------------
---------cactc------ca--gacgtacacact--------ca------tat-t---
----------ta---at--------taaagg------gga---agagc--aag--cc---
--ta-tt-tgt---aactt-gagta--a-gaata--------ttt-t-----ggcta--t
---aa-a-atat---------------------------------------ttta-----
-----aag----aa----tg-------------t-a--ta--------t-ttt-----ta
------------------------------------------------------------
------------------------------------------------------------
------------------------------------------------------------
------------------------------------------------------------
------------------------------------------------------------
------------------------------------------------------------
------------------------------------------------------------
------------------------------------------------------------
------------------------------------------------------------
------------------------------------------------------------
------------------------------------------------------------
------------------------------------------------------------
------------------------------------------------------------
------------------------------------------------------------
------------------------------------------------------------
------------------------------------------------------------
------------------------------------------------------------
------------------------------------------------------------
------------------------------------------------------------
------------------------------------------------------------
------------------------------------------------------------
------------------------------------------------------------
------------------------------------------------------------
------------------------------------------------------------
------------------------------------------------------------
---------------------------------------------
>Nimb-7_DR|223010
------------------------------------------------------------
------------------------------------------------------------
------------------------------------------------------------
------------------------------------------------------------
------------------------------------------------------------
------------------------------------------------------------
------------------------------------------------------------
------------------------------------------------------------
------------------------------------------------------------
------------------------------------------------------------
------------------------------------------------------------
------------------------------------------------------------
------------------------------------------------------------
------------------------------------------------------------
------------------------------------------------------------
------------------------------------------------------------
------------------------------------------------------------
------------ga----------------------------------------------
-------------------------------------------------------gaa-c
-g--t-------t--ttt---att----t-------ggg-a---------------aata
---t---ttt-aa---------gtga----a------a-t-----------g--------
---t-t-----t-ga----------aaagg---------------tg-c------ct---
------------------------------------------------------------
-------------------------------------------------tc-tgg-a-gc
-agt-tt---t----aga--------atat-t-t-------------atc--------at
-taatc----------a-aac--t--aaa------------g------------------
----gat---------tgt-g-------tat-------ga-----------c--------
tc------------tt-ca-gtg-------t------tg-------ct------------
gct-g----------------tt---------tg-----ga---tgt------------t
ttttg----ttgttgtct-------tttt---------------t-t-------------
--------------------------gt-at-------ctg---ttt---gt--t-a--g
ga---------------------------------------------a-a--------c-
--------tg--------ata-------tga-------tt-----a-tatat--t-----
--------------------------------------------------------gt--
--------gc----a--tt---ta-----------gta-----------c-----a-t--
---g----------ttt-t-------gcc----atg-a---------------------a
t----a--tct-------ccaa-----at--------gt---t-g---c-tg----ag--
---------a-----tg--gca---------t-taa-aa------acc------------
t--------aaa-----------------ta-aataaa----------------------
-------------------------t----------------------------------
------------------aaacactcgagactcacactcg-catatttattaaaagggga
agaaaaacctgattgtggc--ttgtgtaagaatattttgacgataaaac--------att
t--------taataaaatctgtattttt---aaatgatatta------------------
---------------------------------------------
>Nimb-7_DR|298869
------------------------------------------------------------
------------------------------------------------------------
------------------------------------------------------------
------------------------------------------------------------
------------------------------------------------------------
------------------------------------------------------------
------------------------------------------------------------
------------------------------------------------------------
------------------------------------------------------------
---------------------------------------------------------gaa
a-------t---------------------------------------aattaaaggga-
------------------aaagtttgaaa-------------ca----------------
------------------------------------------------------------
------------------------------------------------------------
------------------------------------------------------------
------------------------ct---gagta--------ttt-t-----g-------
------------------------------------------------------------
------------------------------------------------------------
------------------------------------------------------------
------------------------------------------------------------
------------------------------------------------------------
------------------------------------------------------------
------------------------------------------------------------
------------------------------------------------------g-atga
--at-tt---t----aaa--------atat-t-t-------------agc--------ac
-tgttt----------a-aacatt-----------------a------------------
----------------------------aat-------gt--------ctttat------
--------------at-ca-gca-------t------tg-------tt------------
------------------------------gttg--------------------------
----------------------ctttttg-----------t--at-a-------------
--------------------------attggtgt----ttg----tt---------a--a
ga---------------------------------------------a-a--------c-
--------ag--------tta-------tga-------at-----g-taaa---t-----
-----------------------t------------a---ta-ta--t----t---ga--
--------at----a---------------------ta----------cc-----a----
-------------ttgt-c-------gcc----atg-c---------------------a
a----a--taa-------ca-a-----tt--------gt-----g---c-tg----at--
---------c-----tg--act---------t-t-a-a----------------------
------------------------------------------------------------
------------------------------------------------------------
------------------------------------------------------------
------------------------------------------------------------
------------------------------------------------------------
---------------------------------------------
>Nimb-7_DR|298870
------------------------------------------------------------
------------------------------------------------------------
------------------------------------------------------------
------------------------------------------------------------
------------------------------------------------------------
------------------------------------------------------------
------------------------------------------------------------
------------------------------------------------------------
------------------------------------------------------------
------------------------------------------------------------
------------------------------------------------------------
------------------------------------------------------------
------------------------------------------------------------
------------------------------------------------------------
------------------------------------------------------------
------------------------------------------------------------
------------------------------------------------------------
------------------------------------------------------------
------------------------------------------------------------
------------------------------------------------------------
-------------------------------------a-t-----------g--------
---a-t-----t-ga----------aaggg---------------tg-c------ct---
------------------------------------------------------------
-------------------------------------------------tc-tgg-t-gc
-aat-tt---t----aga--------atat-t-t-------------acc--------tt
-taatc----------a-aac--t--aaa------------a------------------
----gat---------tga-a-------tat-------ga--------cttt--------
tg-------------t-ct-gtg-------t------tg-------tt------------
act-a----------------tt---------tg-----at---tg--------------
ttttg----------ttt---------tt---g-------t--ac-a-------------
--------------------------gt-ga-------atg---ttt---gt--t-a--t
ga---------------------------------------------a-a--------c-
--------tg--------att-------tga-------tt-----g-catg---t-----
-----------------------t------------a---ta-ta--t----t---gt--
--------at----a--tt---ta-----------gtt-----------t-----a-g--
---g----------tgt-t-------gcc----atg-a---------------------a
t----a--tag-------cc-a-----at--------gc---t-g---c-tg----aa--
---------a-----tg--gca---------t-t-a-aa------aca------------
t--------aaa-----------------ta-aaaaat----------------------
-------------------------aaa--------------------------------
------------------------------------------------------------
------------------------------------------------------------
------------------------------------------------------------
---------------------------------------------
>Nimb-7_DR|298871
------------------------------------------------------------
------------------------------------------------------------
------------------------------------------------------------
------------------------------------------------------------
------------------------------------------------------------
------------------------------------------------------------
------------------------------------------------------------
------------------------------------------------------------
------------------------------------------------------------
------------------------------------------------------------
------------------------------------------------------------
------------------------------------------------------------
------------------------------------------------------------
------------------------------------------------------------
----------------t--------aaaagg------gga---agat---aaa--ct---
--ta-tt-gat---aacta-ctgtg-tatattta--------ttt-t-----gaaga--t
---aa-a-acac------------------------------------attttaa-----
-----tag----at----tg-------------t-a--taa-------t-gtt-----ta
a---a-----taatatg--------------------------aga---------atg--
----t-------t--ttt---att----c-------agg-t---------------aata
---t---ttt-ta---------ggga----a------a-t-----------g--------
---t-t-----t-aa----------aaagc---------------ta-t------ct---
------------------------------------------------------------
-------------------------------------------------ta-tgt-c-ag
-aat-tt---t----act--------atgt-t-t-------------a------------
------------------------------------------------------------
----gat---------ctt-a-------tat-------ga---------ctt-------t
ta------------at-ca-gtg-------t------tg-------aa------------
gtc-a----------------tt---------tg-----ta---tg--------------
-----------------------tttttt---g-------t-------------------
------------------------------------------------------------
------------------------------------------------------------
------------------------------------------------------------
------------------------------------------------------------
------------------------------------------------------------
------------------------------------------------------------
------------------------------------------------------------
------------------------------------------------------------
------------------------------------------------------------
------------------------------------------------------------
------------------------------------------------------------
------------------------------------------------------------
------------------------------------------------------------
---------------------------------------------
>Nimb-7_DR|298872
------------------------------------------------------------
------------------------------------------------------------
------------------------------------------------------------
------------------------------------------------------------
------------------------------------------------------------
------------------------------------------------------------
------------------------------------------------------------
------------------------------------------------------------
------------------------------------------------------------
------------------------------------------------------------
------------------------------------------------------------
--acc--------------tttt-------------------------------------
------------------------------------------------------------
------------------------------------------------------------
------------------------------------------------------------
------------------------------------------------------------
------------------------------------------------------------
-------a--ttaa------------------------ta----------ttt-------
------------------------------------------------------------
----t-------t--gtt--gatt--------------------------------aatg
---c---tt---------------------------------------------------
------------------------------------------------------------
------------------------------------------------------------
------------------------------------------------------------
------------------------------------------------------------
------------------------------------------------------------
------------------------------------------------------------
------------------------------------------------------------
------------------------------------------------------------
------------------------------------------------------------
---------------------------------------tg---att---at--t-a--g
ga---------------------------------------------a-a--------c-
--------tg--------tta-------tga-------tt-----a-taaaa-at-----
-----------------------c------------a---tg-ta--t----t---gt--
--------at----c--at--gtat-----------ta----------cc-----a----
-------------aatg-t-------gtc----atg-a---------------------a
t------gtaa-------cc-a-----at--------tc---t-g---c-tg----at--
---------a-----tg--gca---------t-----aa---------------------
t--------aaa-----------------ta-catgaa----------------------
-------------------------t----------------------------------
------------------------------------------------------------
------------------------------------------------------------
------------------------------------------------------------
---------------------------------------------
>Nimb-7_DR|298873
------------------------------------------------------------
------------------------------------------------------------
------------------------------------------------------------
------------------------------------------------------------
------------------------------------------------------------
----------------------------------------atattacattaaaaatagca
tc-------------tatgcaaattg----------------------ggatga------
------------------------------------------------------------
------------------------------------------------------------
-------------------------atgta-----gaaacaacatattgtatgaagtgaa
--------t-ccatttgtta-gttacatatata--atagt--------aaagaaatag--
ttacc--------------attttgaaaatt-------------ga--catga--tca--
ggttgta----catac--ga-----ga----tat--------------------------
-------------------------------------acacactca------tat-c---
----------ta---ct--------gaaagg------gga---agaa---aaa--cc---
--ta-tt-tgt---gactt-gtgta--t-taata--------ttt-t-----gacaa--t
---aa-a-aaac------------------------------------attttag-----
-----taa----ac---ttt-------------t-t--tt--------t-ttt-----t-
---ta-----caacact--------------------------aga---------gaa-c
-a--t-------t--ttt---att----c-------aga-g---------------aata
---t---tat-aa-----------------------------------------------
-----------a-ga----------aaagg---------------ta-t------ct---
------------------------------------------------------------
-------------------------------------------------tc-tgg-a-gg
aatt-tt---t----aga--------aaat-t-c-------------cct--------ag
-caatc----------a-aac--t--aaa------------aa-----------------
-----a----------tgt-a-------taa-------g---------aatc--------
tg------------tt-ca-gta-------t------tg-------tt------------
gtt-a----------------ttttg----------------------------------
-----------------------t------------------------------------
------------------------------------------------------------
------------------------------------------------------------
----------------------------atg-------tt-----t-tatg---t-----
-----------------------t------------t---ta-ta--t----t---gt--
--------at----a--ct---ta-----------gta----------g-----------
---a--------ggttt-t-------gct----atg-a---------------------a
a----a--tag-------cc-g-----at--------gc---t-g---c-tg----at--
---------a-----tg--gca---------t-t-a-aa------aca------------
t--------acacaa------------cgta-aacaa-----------------------
------------------------------------------------------------
------------------------------------------------------------
------------------------------------------------------------
------------------------------------------------------------
---------------------------------------------
>Nimb-7_DR|298874
------------------------------------------------------------
------------------------------------------------------------
------------------------------------------------------------
------------------------------------------------------------
----------ttttatgtcctgcttacaag------------------------------
------------------------------------------------------------
------------------------------------------------------------
--------ccttaa---------tcttttaaaactga---------------tc-atc--
----------------ct-------------atgtttgttttttgcttaaaagaaaggat
acatggccatatgggat-ttaatgatgatgaaca------ggcagataatgcag------
-----------cttttg-----------------taaatgaa------aggaaataaa--
tgacc--------------aattcgaaaa-------------taga--cataa--cca--
gggtgta----catac--aa-----gt----tgc--------------aga-att-----
------ggtcaatc------ag--aacttg--------cacatctt------tat-t---
----------ca---ta--------agagat------gta---ttg--------------
-aat-at-tgt---aact------------------------------------------
----atataca-----------------------------------atattttaa-----
-----tac----aa----tg-------------t-g--t--------at-ttt-----ta
----a-----ttatgtt--------------------------aga---------tga-c
---gt-------t--ttt---attc-----------agg-a---------------aata
---t---ttg-aa---------ggga----a------a-t-----------g--------
---t-t-----t-aa----------ag---------------gag---------------
------------------------------------------------------------
-----------------------------------------------------------g
-aat-tt---t----aga--------atgt-t-t-------------atc--------tt
-tgatc----------a-gat--t--gaa------------a------------------
----ggt---------ct--------aaca------------------tgac-------t
tt------------at-ca-atg-------t------tg-------t-------------
----------------------------------------t---tgcat-----------
----------------------tttcttt---t-------t--ac-a-------------
--------------------------at-gc-------atg---------ac--a-a--t
aaa--------------------------------------------agaa---------
------------------------------------------------------------
----------------------------------------ta-gt--t----ttg-attg
--------ta----c--at---gtg-----------ta-----------t-----a----
---t---------attt-t-------gtc----ata-a---------------------a
t----a--tag-------cc-a-----at--------gc---t-g---c-tg----at--
---------a-----tt--gca---------t-t-a-aa------aca------------
t--------aa-----------------ata-----------------------------
------------------------------------------------------------
------------------------------------------------------------
------------------------------------------------------------
------------------------------------------------------------
---------------------------------------------
>Nimb-7_DR|298875
------------------------------------------------------------
------------------------------------------------------------
------------------------------------------------------------
------------------------------------------------------------
------------------------------------------------------------
------------------------------------------------------------
------------------------------------------------------------
------------------------------------------------------------
------------------------------------------------------------
------------------------------------------------------------
------------------------------------------------------------
------------------------------------------------------------
------------------------------------------------------------
------------------------------------------------------------
------------------------------------------------------------
------------------------------------------------------------
------------------------------------------------------------
------------------------------------------------------------
------------------------------------------------------------
------------------------------------------------------------
------------------------------------------------------------
--------------------------acaaaa-------------tg-ca----------
------------------------------------------------------------
----------------------------------------------------taa-a-gt
gaat-tag--taaataaaa-aataaaaaa-ac-t-------------agt-------att
ttaa------------a-aat-----aga-------------------------------
----------------------------cag-------ga--------------------
-c---------------ca------------------gg-------tt------------
--------------------------------------gtaa------------------
--------------------------------t-------t--acaa-------------
-----------------------------g--------atg-------------t----a
ga---------------------------------------------a------------
-------ttg---g----cca-----------------ct-------caaga-ct-----
-----------------------t------------a---cc-ca--c----t-------
-------tat----a--tt---tat-----------ta--------------a--aaggg
gataagaaaca-aatttgt------aacttgctgta-aatat---------------aca
ttttaa--tag----------a-----at--------gtatat-----t-tt-gaaac--
------c--a-----tg--ttagagagcatttcttagaca-----acagtt-gacaaatg
ttta-----aaaggcatt--------gactagaaca-a----------------------
-----------------------ctaagaatagttat-----------------------
------------------------------------------------------------
------------------------------------------------------------
------------------------------------------------------------
---------------------------------------------
>Nimb-7_DR|298876
------------------------------------------------------------
------------------------------------------------------------
------------------------------------------------------------
------------------------------------------------------------
------------------------------------------------------------
------------------------------------------------------------
------------------------------------------------------------
------------------------------------------------------------
------------------------------------------------------------
------------------------------------------------------------
------------------------------------------------------------
-tacc--------------attttggaaa-------------taga--catga--tca--
ggttgaac----atac--aa-----ga----tgt--------------aga-at------
-----tggccactt------aa--gactt--aca------cactca------cat-t---
----------tg---tt--------gaaagggg----aaa---cgaa---aaa--cc---
--ta-tt-tat---gagtt-gtgta--a-gaata--------ttt-t-----gacaa--t
---aa-a-acat------------------------------------attttaa-----
-----tac----aa----tg-------------c-a--ta--------t-ttt-----aa
a---a-----tcatatt--------------------------aga---------gaa-t
-g--c-------c--ttt---atc----a-------agg-a---------------aata
---g---ttt-aa---------ggga----a------a-t-----------g--------
---t-t-----t-aa----------aaagg---------------tg-t------at---
------------------------------------------------------------
-------------------------------------------------tt-tgg-a-gg
-aa-----------------------tttt-t-t-------------atc--------at
-taatc----------a-aac--t--gaa------------a------------------
----gat-------tatat-a-------tat-------ga--------ctct--------
t-------------tt-ca-gtg-------t------tg-------tt------------
a--------------------tt---------tg-----ca---tgc------------t
--------------------------ttt----------tt--ac-a-------------
--------------------------at-ga-------atg---ttt---at--t-a--t
ga---------------------------------------------a-a--------c-
--------cg--------tta-------tga-------tt-----g-catg---t-----
-----------------------t------------a---t---a--a----t---gt--
--------at----g--at---ta-----------cta-----------t-----a----
---g---------gttt-t-------ccc----atg-a---------------------a
t----a--tag-------tc-a-----at--------gc---t-t---t-tg----at--
---------a-----ta--gca---------t-t-a-aa------aca------------
t--------aaa-----------------ta-attaaa----------------------
-------------------------t----------------------------------
------------------------------------------------------------
------------------------------------------------------------
------------------------------------------------------------
---------------------------------------------
>Nimb-7_DR|298877
------------------------------------------------------------
------------------------------------------------------------
------------------------------------------------------------
------------------------------------------------------------
------------------------------------------------------------
------------------------------------------------------------
------------------------------------------------------------
------------------------------------------------------------
------------------------------------------------------------
------------------------------------------------------------
--------ttatgattg------------------aaattat------------------
-------------------atattaaataat--------taataccaacatga-------
----------atatagctgatgc-tga----ttt--------------ggt-gt------
-------------------taa--aacataaataattggcgactcaggactttat-t---
----------ta---tt--------gaaagg------gta---agaa---aaa--cg---
--ta-tt-tgt---gactt-gtata--a-gtgca-------tttt-------gacta--t
---aa-a-ac--------------------------------------attttaa-----
-----tag----ca----tg-------------c-a--ta--------t-atttt--taa
a---a-----ctatatc--------------------------aga---------taa--
------------g-ggtt-ttatt----t-------aggaa---------------aaaa
---a---tct-aa---------ggga----a------a-t-----------g--------
---c-t-----g-aa----------aaagg---------------tg-t------tt---
------------------------------------------------------------
-------------------------------------------------cc-aga-a-gg
-aat-tt---t----gga--------atat-t-t-------------atc--------aa
-cgatc----------g-aat--t--gaa------------a------------------
----gct-----------------------------------------ct----------
------------------------------------------------------------
------------------------------------------------------------
------------------------------------------------------------
------------------------------------------------------------
------------------------------------------------------------
------------------------------------------------------------
----------------------------------------t-------------------
------------------------t-----------ta----------tc-----a----
-------------gtgt-t-------gtt----gta-t---------------------c
t----g--taa-------gt-t-----tttgtgcttgtt---t-a---t-ta----at--
---------a-----ag--ctg---------t-t-a-tg------att------------
------------------------------------------------------------
------------------------------------------------------------
------------------------------------------------------------
------------------------------------------------------------
------------------------------------------------------------
---------------------------------------------
>Nimb-7_DR|298878
------------------------------------------------------------
------------------------------------------------------------
------------------------------------------------------------
------------------------------------------------------------
------------------------------------------------------------
------------------------------------------------------------
------------------------------------------------------------
------------------------------------------------------------
------------------------------------------------------------
------------------------------------------------------------
------------------------------------------------------------
------------------------------------------------------------
------------------------------------------------------------
------------------------------------------------------------
------------------------------------------------------------
------------------------------------------------------------
------------------------------------------------------------
------------------------------------------------------------
------------------------------------------------------------
------------------------------------------------------------
------------------------------------------------------------
-------------ga----------aaagg---------------tg-t------ct---
------------------------------------------------------------
-------------------------------------------------tc-tga-a-ac
-act-tt---t----aga--------atat-a-t------------tttt--------tt
-tcatc----------a-aac--t--aaa------------ag-----------------
-----at---------tgt-g-------tat-------g---------acac--------
tt------------tt-ca-att-------t------tt-------ta------------
ttt-t----------------ttata----------------------------------
-----------------------t------------------------------------
--------------------------at-gt-------atg---tttg---t--t-a--a
aa---------------------------------------------a-a--------c-
--------tg--------at------------------tt-----g-attg---t-----
-----------------------t------------a---ta-tt--t----t---gt--
--------tt----a--tt---ta-----------gta----------t-----------
---a--------ggttt---------gcc----atg-g---------------------a
t----a--tag-------cc-a-----at--------gc---t-g---c-tg----aa--
---------a-----aa--gca---------t-t-a-aa------ata------------
a--------aaataaa--actcaagatttta-aatgat----------------------
-------------------------atagagaacatttttatt-----------------
-----------------------------------------ca-----------------
---------------------------ggacatatttt----------------------
------------------------------------------------------------
---------------------------------------------
>Nimb-7_DR|298879
tccaccttagtatattacaaagccatctattaaaaaagccaaatgtttactaggaagaat
ttataaatatgcaatgagatggttcaaagtcagatggacgagtatatgctgcagcagtga
ttggttcagagtttttcaaaaacagtgttcccggacaaagctctatattcacagctaaag
cttgtgcactgtttttagctctgttactaatagaaaaaaaa-------------------
------------------gctgtttacaagcattttaatcaatgaaaactgatcatccta
taatttttagtataaccgaaaaagtggaccttttaatga-aaaaagactttggtatt---
--atattctgctggatac----ctggacatatgggattcattggaaatgaatgtgcagat
aaagca--gctaaggaagccct-acagttggagatta-cagaatgtaaaatacc---tgt
atctg----atgttaaa-----cccatttt-aaatctgtatattaataagaaatg-----
------gcaaatggaat-gggatgaatatt-----ggtataacaaattgtatgaagtgaa
--------t-ccatttga---------------aagaatg--------aaagaaataa--
ttatg--------------actttgaaaa-------------taga--catga--cca--
ggttgta----catac--ga-----ga----tgt--------------aga-at------
-----tggacactc------aa--gactt--aca------cacgca------tgt-t---
----------ta---tt--------aaaagg------gga---agaa---aaa--cc---
--ta-tt-tgt---gactt-gtgta--a-gaata--------ttt-t-----gatga--t
---aa-a-ttgt------------------------------------attttaa-----
-----tag----aa----tg-------------t-t--t---------a-ttt-----ta
a---a-----tgatgtt--------------------------aga---------gaa-c
-g--t-------t--ttt---att----c-------ggg-a---------------aata
---t---ttt-aa---------gtga----a------a-t-----------t--------
---t--------------------------------------------------------
------------------------------------------------------------
------------------------------------------------------------
------------------------------------------------------------
------------------------------------------------------------
----------------------------tat-------gt--------tttt--------
tt-------------t-tt-ttg-------t------tt-------tg------------
ttt---------------------------------------------------------
-------------------------gttt---t-------t--at-a-------------
--------------------------at-gt-------atg---t------t--t-a--a
ga---------------------------------------------a-a--------c-
--------tg--------ata-------taa-------tt-----a-tatga--t-----
-----------------------t------------a---tataa--t----t---gt--
--------at----a--tt---ta-----------tta-----------t-----atg--
---g----------ttt-t-------gcc----atg-a---------------------a
t----a--tag-------ct-a--------------------------------------
------------------------------------------------------------
------------------------------------------------------------
------------------------------------------------------------
------------------------------------------------------------
------------------------------------------------------------
------------------------------------------------------------
---------------------------------------------
>Nimb-7_DR|298880
------------------------------------------------------------
------------------------------------------------------------
------------------------------------------------------------
------------------------------------------------------------
------------------------------------------------------------
------------------------------------------------------------
------------------------------------------------------------
------------------------------------------------------------
------------------------------------------------------------
------------------------------------------------------------
------------------------------------------------------------
------------------------------------------------------------
------------------------------------------------------------
------------------------------------------------------------
------------------------------------------------------------
-----------------------------aaaca-------gttt-t------------t
------------------------------------------------------------
------aa--tgaa----tg-------------t-a--ta--------t-ttt-----ta
a---a---tggtacgt--------------------------------------------
------------t--ttt---ctt----c-------agg-a---------------aata
g------ttc-at---------ggga----a------a-t-----------g--------
---t-t-----t-aa----------aatgg---------------tc-t------tg---
------------------------------------------------------------
-------------------------------------------------tt-aga-a-aa
-tgt------t----aga--------atat-t-t-------------ttc--------ag
-taatt----------a-aat--t--aga------------t------------------
----aat---------ctt-a-------tat-------ga--------cttt--------
tt------------at-aa-g----------------tt-------tt------------
gtt-g----------------tt---------tg-----ta---tgt-------------
----------------------ttttgt---------------ac-a-------------
--------------------------tg-gc-------atg---att---at--t-a--a
ca---------------------------------------------a-a--------c-
--------aa--------ttatga---ttga-------tt-----g-taat---t-----
-----------------------t------------a---ca-ta--t----t---ga--
--------at----a--ct---ta-----------gta----------------------
------------------------------------------------------------
------------------------------------------------------------
------------------------------------------------------------
------------------------------------------------------------
------------------------------------------------------------
------------------------------------------------------------
------------------------------------------------------------
------------------------------------------------------------
---------------------------------------------
>Nimb-7_DR|298881
------------------------------------------------------------
------------------------------------------------------------
------------------------------------------------------------
------------------------------------------------------------
------------------------------------------------------------
------------------------------------------------------------
------------------------------------------------------------
------------------------------------------------------------
------------------------------------------------------------
------------------------------------------------------------
------------------------------------------------------------
------------------------------------------------------------
------------------------------------------------------------
------------------------------------------------------------
------------------------------------------------------------
------------------------------------------------------------
------------------------------------------------------------
------------------------------------------------------------
------------------------------------------------------------
------------------------------------gga-a---------------aata
-------tttgaa---------ggga----a------a-t-----------g--------
---t-t-----t-aa----------atggg------------------t----gtct---
------------------------------------------------------------
-------------------------------------------------tc-atg-a-gg
-aat-tt---t----tga--------aaat-t-t-------------gtc--------at
-tgacc----------a-tac--c--aaa------------ac-----------------
----aat---------tgt-gt----------------ga--------cttt--------
tt------------gt-ca-gtg-------t------tg-------tt------------
att-a----------------tt---------tt--------------------------
--------------------ttattttttt----------tgcac-a-------------
--------------------------at-ta-------atg---ctt---------a--a
ga---------------------------------------------a-at-------tg
------------------tta-------tga-------c---------------------
------------------------------------------------------------
------------------------------------------------------------
------------------------------------------------------------
------------------------------------------------------------
------------------------------------------------------------
------------------------------------------------------------
------------------------------------------------------------
------------------------------------------------------------
------------------------------------------------------------
------------------------------------------------------------
---------------------------------------------
>Nimb-7_DR|298882
------------------------------------------------------------
------------------------------------------------------------
------------------------------------------------------------
------------------------------------------------------------
------------------------------------------------------------
------------------------------------------------------------
------------------------------------------------------------
------------------------------------------------------------
------------------------------------------------------------
------------------------------------------------------------
------------------------------------------------------------
------------------------------------------------------------
------------------------------------------------------------
------------------------------------------------------------
------------------------------------------------------------
------------------------------------------------------------
------------------------------------------------------------
------------------------------------------------------------
------------------------------------------------------------
-------------------------------------gg-a-------------------
----------------------ggga-------------t--------------------
------------------------------------------------------------
------------------------------------------------------------
------------------------------------------------------------
-----tt---t----aaa--------gtgt-c-t------------------------ct
-tgatc----------a-aat--tt-aaac-----------a------------------
----------------act---------tat-------gga-------cttt-------g
--------------at-ca-gtg-------t------tg-------tt------------
ctt-a----------------tt---------tg-----ta---tag-------------
------------------------ttttt---c-------t--ac-a-------------
--------------------------a-----------tta---atg---at--t-a--a
ga---------------------------------------------a-a--------ta
g-------t--------------------------------------catga--t-----
-----------------------t------------a---tg-aa--a----t---at--
--------ta----a--ttacata------------------------------ta----
---g---------ctgt-t-------gcc----atg-a---------------------t
t----a--tag-------cc-a-----at--------gt---t-g---c-tg----ac--
---------a-----tg--gcc---------t-a-a-aa-----tgaa------------
t--------gaa-----------------tg-aatgaa----------------------
------------------------------------------------------------
------------------------------------------------------------
------------------------------------------------------------
------------------------------------------------------------
---------------------------------------------
>Nimb-7_DR|298883
------------------------------------------------------------
------------------------------------------------------------
------------------------------------------------------------
------------------------------------------------------------
------------------------------------------------------------
------------------------------------------------------------
------------------------------------------------------------
------------------------------------------------------------
------------------------------------------------------------
----------------------------------------------------------aa
--------t-actttta-----------------taaatg--------aaataagtag--
taacc--------------attttgaaaa-------------cata--catga--tca--
ggttgta----tatac--ca-----ga----tgt--------------aga-at------
-----cggttactt------aa--cacac--att------tactca-atc-attt-a---
----------ta---tt--------aaaaag------aga---agaa---aaa--tc---
--ta-tc-tgt---gactt-gtata--a-gaata--------gtt-t-----gatga--t
---aa-a-acac------------------------------------attttaa-----
-----tat----aa----tg-------------t-g--ta----t---c-ttt------a
a---a-----tgaaatt--------------------------aga---------gaa-c
-a--ttt-tatat--tat---att----t-------agg-a---------------aata
---t---ttc-aa---------ggaa----a------a-t-----------g--------
---t-t-----t-aa----------aaagg---------------tg-------------
------------------------------------------------------------
------------------------------------------------------------
-----------------a--------atgt-t-t-------------atc--------aa
-taatt----------a-aac--t--aac------------a------------------
----gct---------tgt-a-------tat-------ga--------ccct--------
tt-------------t-ca-gtg-------c------tg-------tt------------
gtt-a----------------tt---------tg-----ta---tg--------------
--------------tttt---------tt---g-------t--ac-a-------------
--------------------------at-ga-------atg---tttataat--t-a--a
ga---------------------------------------------a-a--------c-
--------tg--------ata-------tga-------tt-----g-catt---t-----
-----------------------t------------a---ta-ta--t----t---gt--
--------at----a--tt---ta-----------gta-----------t-----a-g--
---a----------ttt-t-------gcc----att-a---------------------a
t----a--tag-------ct-a-----at--------gc---t-t---c-ta----at--
---------a-----ta--gca---------t-caataa------aaa------------
t--------gaa-----------------tg-aatgaa----------------------
-------------------------tgaa-------------------------------
------------------------------------------------------------
------------------------------------------------------------
------------------------------------------------------------
---------------------------------------------
>Nimb-7_DR|298884
------------------------------------------------------------
------------------------------------------------------------
------------------------------------------------------------
------------------------------------------------------------
------------------------------------------------------------
------------------------------------------------------------
------------------------------------------------------------
------------------------------------------------------------
------------------------------------------------------------
------------------------aatgta-----gaaacaactaattatatgaagggaa
--------t-ctatttg-----------------taaatt--------aaagaaataa--
ttacc--------------attttgaaaa-------------taga--catga--tca--
ggttgta----catac--ga-----gatgtatgt--------------aga-at------
-----tggccactc------aa--gactt------------actcg------tat-t---
----------tg---tt--------gaaagg------gga---agaa---aaa--ct---
--tg-tc-tgt---gactt-gtgta--a-gaata--------ttt-t-----gacga--t
---aa-a-acac------------------------------------atttgaa-----
-----taa----at----tt-------------a-g--ta----------ttc------a
a---t-----tatatta--------------------------gaa---------aac-t
-t--t-------t--ttt---att----c-------agg-a-------------------
------------------------aa----t------a-t-----------t--------
---t-t-----t-aa----------aaagg---------------tg-t------ct---
------------------------------------------------------------
-------------------------------------------------tc-tgg-a-gg
-agt-tt---t----aga--------atat-t-t-------------atc--------at
-taatc----------a-act--g--aaa-------------------------------
----gat---------tga-a-------tgc-------ga--------ttct--------
tt-------------t-ca-gtg-------t------tg-------tt------------
gtt-a----------------tt---------tg-----ta---tgt-------------
---------------ttttg---tgtgtt---a-------t--ac-a-------------
--------------------------at-ga-------atg---ttt---at--t-a--a
ga---------------------------------------------a-a--------c-
--------cg--------ata-------tga-------tt-----g-catg---------
-----------------------t------------a---ta-ta--t----t---gt--
--------aa----a--tt---ta-----------gtt-----------t-----a-g--
---g----------ttt-t-------gtc----atg-a---------------------a
t----a--tag-------cc-a-----at--------gc---t-g---t-tg----at--
---------a-----tg--gca---------t-t-a-ag------aca------------
t--------aaa-----------------ta-aataca----------------------
-------------------------t----------------------------------
------------------------------------------------------------
------------------------------------------------------------
------------------------------------------------------------
---------------------------------------------
>Nimb-7_DR|298885
------------------------------------------------------------
------------------------------------------------------------
------------------------------------------------------------
------------------------------------------------------------
------------------------------------------------------------
------------------------------------------------------------
------------------------------------------------------------
------------------------------------------------------------
------------------------------------------------------------
------------------------------------------------------------
------------------------------------------------------------
----------------------------------------------------a--tca--
ggttgta----catac--ga-----ga----tgt--------------tga-at------
-----cgctcactc------aa--gactt------------actca------tat-t---
----------ca---tt--------caaagg------gga---aaaa-------------
-----ct-ttt---gacct-gtgta--a-gaata--------ttt-g-----gatga--t
---aa-a-acct------------------------------------attttca-----
-----tag----aa----tg-------------t-g------------------------
-----------------------------------------------------------t
-a--g-------t--ttt---att----c-------agg-a---------------aatc
---t---ttg-aa-----------gg----g------a-t-----------g--------
---t-t-----t-ga----------gcagg---------------tg-t------ct---
------------------------------------------------------------
-------------------------------------------------tc-tgg-a-gg
-gat-tt---ta---aaa--------atat-g-c-------------atc--------at
-taatc----------a-aac--t--aaa------------a------------------
----gat---------tgt-a-------tat-------ga--------atct--------
tt-------------t-ca-gtg-------t------tgttt----tt------------
gtt-a----------------tt---------tg-----aa---tggggggggt------
-------------------------tgtt---t-------t--tc-a-------------
--------------------------at-ga-------atg---ttt---at--t-a--a
aa---------------------------------------------a-g--------c-
--------ag--------ata-------tga-------tt-----t-tatg---t-----
-----------------------tat----------------------------------
--------at----a--tt---ta-----------gta-----------a-----a-g--
---g----------ttt-t-------gcc----atg-a---------------------a
t----a--tag-------cc-a-----at--------gc---t-g---c-tg----at--
---------a-----tg--gca---------t-t-a-aa------aca------------
t--------aaa-----------------ta-aataaa----------------------
-------------------------taaa-------------------------------
------------------------------------------------------------
------------------------------------------------------------
------------------------------------------------------------
---------------------------------------------
>Nimb-7_DR|298886
------------------------------------------------------------
------------------------------------------------------------
------------------------------------------------------------
------------------------------------------------------------
------------------------------------------------------------
-------------------------------------------atgctgctgatat----
--------------------------------ggcat---tcaaacctgaataa------
------------------------------------------------------------
------------------------------------------------------------
-------------------------ataag-----taaa--------------aaatcaa
--------t-ccattagta-----------------aatc--------aaagaaatta--
ttacc--------------agttgaaaa-------------atagg--catga--cca--
gcttgta----catac--at-----ga----tgc--------------aga-at------
-----tggcttctc------ga--gacttacacgct-----tgcaa------tat-t---
----------ta---tt--------caaaat------gga---agag---aaa--cc---
--ta-tt-tgt---aactc-ttgta--a-gaata--------ttt-t-----gacta--t
---aa-a-acat------------------------------------attttta-----
-----aag----aa----tg-------------t-c--ta--------t-gtt-----ta
a---t-----cgatatg--------------------------agt---------taa-t
-g--t-------t--ttt---att----c-------agg-a---------------aata
---t---ttg-aa---------ggga----a------a-t-----------g--------
---t-t-----t-a-----------caa-c---------------tg-t------ct---
------------------------------------------------------------
-------------------------------------------------tc-tgg-a-gg
-gat-tt---t----tgt--------ataa-t-t-------------att--------at
-tatcc----------a-aat--t--gaa------------ag-----------------
-----at---------ttt-a-------tat-------ga--------cttt--------
tt------------at-ca-gca-------t------tg-------tt------------
att-----------------------------tg-----ta---att------------t
g----------------------tttttt---g-------c--ac-a-------------
--------------------------at-gc-------aag---atta---t--t-a--t
ga---------------------------------------------a-a--------c-
--------ag--------ttt-------tga-------tt-----a-ttaa---t-----
-----------------------g------------a---ta-ta--t----t---ga--
--------at----g--tt---ta-----------tta----------cc-----a----
-------------ctgt-t-------gcc----atg-a---------------------a
t----a--t---------------------------------------------------
------------------------------------------------------------
------------------------------------------------------------
------------------------------------------------------------
------------------------------------------------------------
------------------------------------------------------------
------------------------------------------------------------
---------------------------------------------
>Nimb-7_DR|298887
------------------------------------------------------------
------------------------------------------------------------
------------------------------------------------------------
------------------------------------------------------------
------------------------------------------------------------
------------------------------------------------------------
------------------------------------------------------------
------------------------------------------------------------
------------------------------------------------------------
------------------------------------------------------------
------------------------------------------------------------
------------------------------------------------------------
------------------------------------------------------------
------------------------------------------------------------
------------------------------------------------------------
-------------------------------ata--------tct---------------
----------------------------------------------------tga-----
-----tag----aa----tc-------------t-a--t--------at-ttt-----ca
a---g-----tgatatc------------------------aaaga---------atg-t
---tt-------t--ttt---attc-----------agg-a---------------tatg
---t---ttt-aa---------ggga----a------g-t-----------g--------
---t-t-----t-aa----------aa---------------aggtg-t------ct---
------------------------------------------------------------
-------------------------------------------------tc-tgg---ag
-aga-tt---t----ata--------acat-t-t-------------atc--------at
-tgatc----------a-cac--t--gaa------------a------------------
----cca---------ctt-act--gtatat-------gg--------cctt-------t
a-------------at-ca-gtg-------g------tg-------tt------------
gtt-a----------------tt---------tg-----ga---tattt-----------
----------------------ttg-ttt---g-------t--gc-a-------------
--------------------------gt-ga-------atg---------tt--t-a--a
gga--------------------------------------------agag---------
------------------tta-------tga-------tt-----g-taaa---t-----
-----------------------tata-------cag---ta-ta--t----tga-----
--------at----a--tt---ta------------------------------------
----------------t-t-------gcc----atg-a---------------------a
t----a--tag-------cc-a-----at--------gc---t-g---c-tg----at--
---------a-----tg--gca---------t-t-a-aa--------a------------
------------------------------------------------------------
------------------------------------------------------------
------------------------------------------------------------
------------------------------------------------------------
------------------------------------------------------------
---------------------------------------------
>Nimb-7_DR|298888
------------------------------------------------------------
------------------------------------------------------------
------------------------------------------------------------
------------------------------------------------------------
--------------------------caaa------------------------------
------------------------------------------------------------
------------------------------------------------------------
---------------------------tggaatggga---------------tg-aatg-
---------------taa-------------taactaacatatgtaataataaa------
---------------------------------------taacagattatatgaag----
----tgaat-ccatttg-----------------taaatgaa------aaaaa--taa--
ttcatcttccttatcaggggtctccacag-------------tgga---atga--act--
gccaact----tatcc--ag-----ca----tat--------------g-----------
------ttttacac------ag--cagatg--------cccttcca------gat-g---
----------ca---ac--------ccagta------ttg---ggta---aca--cccaa
atta-tt-cgt---gactt-gtgta--a-gaata--------ttt---------------
-------------------------------------------------tgacga-----
-----taa----aa----ca-------------t-a--t--------tt-ttt-----aa
t---a-----gaatct---------------------------------------ata-t
---tt-------t--tt----------------------------------------aca
---t---ttt-tat------tcagga----g------a-t-----------g--------
---t-t-----t-ta----------aggga---------aatgtgta-t------ta---
------------------------------------------------------------
-------------------------------------------------tg-aat-a-gg
-aat-tt---t----aga--------a------t-------------atc--------at
-tgatc----------a-aac--t--aat------------a------------------
----gat---------tg--------tatat-------ga--------ctct--------
t-------------tt-ca-gtg-------t------t----------------------
gtt-a----------------tt---------tg-----ta---tattt-----------
----------------------tttgtgc---a-------a--tc-a-------------
--------------------------ac-ct-------tta---------tt--t-a--g
aa----------------------------------------------ctg---------
------------------ata-------tga-------tt-----g-catt---g-----
-----------------------ta---------------ta-tt--t----cgt-----
--------at----a--gg---ct------------------------------------
----------------t-t-------gcc----atg-a---------------------a
t----a--tag-------cc-a-----at--------ac---t-g---c-tg----at--
---------a-----tg--gca---------t-t-a-aa--------a------------
a--------ca-----------------tca-atcaatcaatcaa---------------
------------------------------------------------------------
------------------------------------------------------------
------------------------------------------------------------
------------------------------------------------------------
---------------------------------------------
>Nimb-7_DR|298889
------------------------------------------------------------
------------------------------------------------------------
------------------------------------------------------------
------------------------------------------------------------
------------------------------------------------------------
------------------------------------------------------------
------------------------------------------------------------
---------------------------ttagatggca---------------tt-tctgc
atctt-gtcgggctaata-------------atatctgccaattaggagaaatac-----
---------------------------------------cagccttttagaaagaagcta
ctattatac-caatacc-----------------taaaccag------gaaaag------
-------------------atcatttaac-------------taat--tatcg--tcc--
aacagca----cttac--aa-----gt----tgcctttgcaaaacaatgga-acg-----
------aatgatta------at--gatcga--------ttggtgtg------gat-t---
----------t--------------aaaaaa------aa------ac---aag-------
--------att---aataa-atatc--a-gtgtg--------ggt-t------------t
---agaagagggaaaagtactctt---------------tgccatcttatacgat-----
-----tag----aa----tc-------------t-t--t--------tg-tac-----ga
g---a-----tggttttatt-aaaaaaagaacacatacaagcag-----------ttt-t
---tt-------t--ttt---tttttt--ta--tctgga-a---------------aagg
---c---ctt-tgac-actaccagga----g-gtatgg-t-----------a--------
---t-t-----t-ta----------aaagatttacacgagatgggtg-t------ttgag
gaaatttgcctaattttattgc-aaatttttattattcaatagagtttttcgtgtgcgta
tgaaaactatattatctgaatatatgagcatatatagcatatatgagaatc-agg-a-gt
-gcc-cc---a----aga--------aagt-a-t-------------act--------at
-cagta----------a-cac--t--att------------t------------------
----agt---------att-a-----aaatt-------aa--------taat-------a
tt------------gt-aa-atg-------t------ta-------at------------
ggg-aataatatattttgtagtt---------ta-----ta---tgtagatga------t
ttatg----------------tatttgtt---a-------t--aa-a-ggg-aaaatatg
tacacaatcaagagacaaatttaaatat-gt-------ata---------aa--t-a--a
aat--------------------------------------------atatgactggtca
g--ttaaatg----tttttaa-------ttt-------tt-----c-caag---t---ta
aaaactgtatgcatgcatttttgttttttaagatcta---ag-ca--t----tta-gatc
aggagc--tt----t--tt---taga----------tagagcaactatac----------
-------------aagt-t-------gta----aaa-aaggtaaagttcctaggaatgag
t----t--ttg-------ac-a-----at---aagtagt---g-t---t-tta--ttc--
---------c-----tc--ata---------t-t-a-aa------gta------------
t--------ta-----------------cga-attagatgttttaaaa-------caatc
aatgtatgaactt-------aatcttaaaaaggtaaaat---------------------
------------------------------------------------------------
------------------------------------------------------------
------------------------------------------------------------
---------------------------------------------
>Nimb-7_DR|298890
------------------------------------------------------------
------------------------------------------------------------
------------------------------------------------------------
------------------------------------------------------------
------------------------------------------------------------
------------------------------------------------------------
------------------------------------------------------------
------------------------------------------------------------
------------------------------------------------------------
------------------------------------------------------------
------------------------------------------------------------
------------------------------------------------------------
------------------------------------------------------------
------------------------------------------------------------
------------------------------------------------------------
------------------------------------------------------------
------------------------------------------------------------
------------------------------------------------------------
------------------------------------------------------------
------------------------------------------------------------
------------------------------------------------------------
------------------------------------------------------------
------------------------------------------------------------
------------------------------------------------------------
------------------------------------------------------------
------------------------------------------------------------
------------------------------------------------------------
------------------------------------------------------------
--------------------------------------------ttt-------------
------------------------gattt---g-------t--a----------------
------------------------------------------------------------
------------------------------------------------------------
-------------------------------------------------aa---t-----
-----------------------t------------a---ta-ta--t----t---ga--
--------ac----g--tt---tc-----------ata----------ca-----a----
-------------gtgt-t-------gcc----atg-a---------------------a
t----a--tag-------cc-a-----at--------gc---t-g---c-tg----at--
---------t-----tg--tca---------t-t---aa------aca------------
t--------aaa-----------------ca-tcaaaa----------------------
-------------------------tgaataagtaaa-----------------------
------------------------------------------------------------
------------------------------------------------------------
------------------------------------------------------------
---------------------------------------------
>Nimb-7_DR|298891
------------------------------------------------------------
------------------------------------------------------------
------------------------------------------------------------
------------------------------------------------------------
------------------------------------------------------------
------------------------------------------------------------
------------------------------------------------------------
------------------------------------------------------------
------------------------------------------------------------
------------------------------------------------------------
------------------------------------------------------------
------------------------------------------------------------
------------------------------------------------------------
------------------------------------------------------------
------------------------------------------------------------
------------------------------------------------------------
-----------t------------------------------------atttcga-----
-----taa----aa----tg-------------t-a--tg--------t-ttt-----ta
a---a-----taatgtt--------------------------aga---------gaa-c
-g----------t--ttt---aat----c-------agg-a---------------aata
---t---ttt-ga---------ggga----a------a-c-----------a--------
---g-a-----a-at----------gacca---------------tg-t------ag---
------------------------------------------------------------
-------------------------------------------------ta-caa-atga
-gat-gtagat----gta--------gaac-t-c-------------gta--------tt
-taata------aaggg-gaa--g--aga------------a------------------
----acc---------tac-t-------tgt-------ga--------ctat--------
tg-------------t-aa-gag-------t------at-------tt------------
------------------------------------------------------------
------------------------tgatg---a-------t--aa-a-------------
--------------------------at-at-------a---------------------
------------------------------------------------------------
------------------------------------------------------------
------------------------------------------------------------
------------------------------------------------------------
------------------------------------------------------------
------------------------------------------------------------
------------------------------------------------------------
------------------------------------------------------------
------------------------------------------------------------
------------------------------------------------------------
------------------------------------------------------------
------------------------------------------------------------
---------------------------------------------
>Nimb-7_DR|298892
------------------------------------------------------------
------------------------------------------------------------
------------------------------------------------------------
------------------------------------------------------------
------------------------------------------------------------
------------------------------------------------------------
------------------------------------------------------------
------------------------------------------------------------
------------------------------------------------------------
------------------------------------------------------------
------------------------------------------------------------
----------------------ttac----------------------------------
------------------------------------------------------------
----------------------------------a-----cacttg------tat-t---
----------ta---tt--------taaagg------ggcag---aa---aaa--cc---
--ta-at-tga---gactttctgta--g-gaata--------ttt-t-----gatgat-c
---aa---acat------------------------------------actttaa-----
-----tag----ta----tg-------------t-g--tt--------t-tgc-----ta
a---a-----ttatatt--------------------------aga---------taa--
------------t--gct---ttt----t-------agg-a---------------gata
---t---t----------------------a------a-t-----------a--------
---t-t-----a-aa----------aatg----------------tg-c------tt---
------------------------------------------------------------
-------------------------------------------------tc-tgg-a-g-
---------------aga--------atat-t-t-------------atc--------at
-taatc----------a-aac--t--aaa------------a------------------
----gat---------tga-a-------tgt-------ga--------ctc---------
-c-------------t-ca-gtg-------t------tg-------tt------------
--------------------att---------tg-----tt---cgt-------------
------------------------ctttt---g-------t-------------------
------------------------------------------------------------
------------------------------------------------------------
------------------------------------------------------------
------------------------------------------------------------
------------------------------------------------------------
------------------------------------------------------------
------------------------------------------------------------
------------------------------------------------------------
------------------------------------------------------------
------------------------------------------------------------
------------------------------------------------------------
------------------------------------------------------------
------------------------------------------------------------
---------------------------------------------
>Nimb-7_DR|380808
------------------------------------------------------------
------------------------------------------------------------
------------------------------------------------------------
------------------------------------------------------------
------------------------------------------------------------
------------------------------------------------------------
------------------------------------------------------------
------------------------------------------------------------
------------------------------------------------------------
------------------------------------------------------------
------------------------------------------------------------
------------------------------------------------------------
-------------------------------tgc--------------------------
----------------------------------------------------cat-----
------------------------------------------------------------
-----------------------------gaata--------------------------
------------------------------------------------------------
-----tagcc--ag----tgc------------t-g------------------------
----------tgatatt-------------------------------------------
---------------ttt---att----c-------aga-a---------------cata
-------ctccaa--------tgcaa----a--------t-----------g--------
---t-t-----taaa----------aaaaa---------------tg-t----gtat---
------------------------------------------------------------
-------------------------------------------------tc-tgg-a-gc
-gat-tt---t----aca--------atat----------------tatc--------at
-taatc-----------------------------------a------------------
--------------------a---------------------------------------
tt-----------------------------------tg---------------------
----a-------------------------------------------------------
----------------------------------------------a-------------
--------------------------ac--------------------------------
-----------------------------------------------a-a--------c-
--------------------------------------tt-----g--------------
-----------------------------------------------t------------
--------at-------tt-----------------------------------------
------------------t-----------------------------------------
-------ctgg-------ct-------at--------gt---t-----c-----------
---------a-----gg--------------t-t-a------------------------
t-----------------------------------------------------------
------------------------------------------------------------
------------------------------------------------------------
------------------------------------------------------------
------------------------------------------------------------
---------------------------------------------
>Nimb-7_DR|380809
------------------------------------------------------------
------------------------------------------------------------
------------------------------------------------------------
------------------------------------------------------------
------------------------------------------------------------
------------------------------------------------------------
------------------------------------------------------------
------------------------------------------------------------
------------------------------------------------------------
------------------------------------------------------------
------------------------------------------------------------
------------------------------------------------------------
------------------------------------------------------------
------------------------------------------------------t-----
--------------------------------------------------aaa-------
-----------------------------aaata-------------------------t
a--agga-----------------------------------------------------
------------aa----ta------------------------------ttt-------
-----------------------------------------------------------c
------------t-attc------------------agc-a---------------aata
---t---ttt-aa---------gaga----a------a-t-----------g--------
---t-t-----taaa-------aagaaagt------------------a-----------
------------------------------------------------------------
-------------------------------------------------tt-tga-g---
-aatatt---tc-------------------t-c-------------act--------ga
-ctact----------a-cat--t--taa------------a------------------
----gat---------cgt-a-------tac-------aa--------cctg--------
tt------------at-ta-gta-------t------tg-------tc------------
gtc-----------------------------tg-----tg---tga-------------
----------------------ttttgtt---g-------t--at-a-------------
--------------------------at-cc-------gcg---ttt---a-----at-a
ag---------------------------------------------g-a--------gc
------------------tta-------tgt-------ct-------ttaaa--t-----
-----------------------ta-------gccta----attat-t----t-------
-------aat----a--ttt--tgac----------ca----------act----a----
-------------atgc-t-----t----------------------------------c
c----a--tag--------caa-----at--------aa---t-g---c-tg----at--
--------g------tg--gta---------t-t-a-aa------aca------------
t--------aac-----------------ta-aat-------------------------
------------------------------------------------------------
------------------------------------------------------------
------------------------------------------------------------
------------------------------------------------------------
---------------------------------------------
>Nimb-7_DR|380810
------------------------------------------------------------
------------------------------------------------------------
------------------------------------------------------------
------------------------------------------------------------
------------------------------------------------------------
------------------------------------------------------------
------------------------------------------------------------
------------------------------------------------------------
------------------------------------------------------------
------------------------------------------------------------
------------------------------------------------------------
------------------------------------------------------------
------------------------------------------------------------
------------------------------------------------------------
------------------------------------------------------------
------------------------------------------------------------
------------------------------------------------------------
------------------------------------------------------------
------------------------------------------------------------
------------------------------------------------------------
------------------------------------------------------------
------------------------------------------------------------
------------------------------------------------------------
------------------------------------------------------------
------------------------------------------------------------
-----------------------t--aaa------------a------------------
----gat---------tgt-a-------cat-------ga--------ctct--------
tt-------------t-ca-gtg-------t------tg-------tt------------
gtt-t----------------ttt------tttg-----ta---tgta------------
---------------tttt-----------------------------------------
--------------------------------------atg---ttt---at--t-a--a
ga---------------------------------------------a-a--------g-
--------ga--------ata-------tga-------tt-----g-catg---t-----
-----------------------t------------a---ta-ta--t----t---gt--
--------at----a--tt---ta-----------gta-----------t-----a-g--
---g----------ttt-t-------gcc----ctg-a---------------------a
c----a--tgaca-----gc-a-----aa--------gc-----------ag----at--
---------a-----tg--gta---------t-t-a-aa------gca------------
t--------aaa-----------------ta-aatcaa----------------------
------------------------at----------------------------------
------------------------------------------------------------
------------------------------------------------------------
------------------------------------------------------------
---------------------------------------------
>Nimb-7_DR|380811
------------------------------------------------------------
------------------------------------------------------------
------------------------------------------------------------
------------------------------------------------------------
------------------------------------------------------------
------------------------------------------------------------
------------------------------------------------------------
------------------------------------------------------------
------------------------------------------------------------
------------------------------------------------------------
------------------------------------------------------------
------------------------------------------------------------
------------------------------------------------------------
------------------------------------------------------------
------------------------------------------------------------
------------------------------------------------------------
------------------------------------------------------------
------------------------------------------------------------
-----------------------------------------------gt----------t
-g--t-------t--gtt---att----t-------ata---------------------
------------------------------------------------------------
-------------------------------------------------------tg---
------------------------------------------------------------
-------------------------------------------------tt-tga-t-tt
-att------t-------------------------------------------------
----------------------gt-----------------ac-----------------
----aat-------------g-------cat-------ga--------------------
t-----------------------------------------------------------
------------------------------------------------------------
------------------------------------------------------------
--------------------------------------------ttt---tt--t-a--a
ga---------------------------------------------a-a--------c-
--------ag--------tga-------tga-------tt-----g-taaa---------
-----------------------t-----------aa---ta-aa--t----t---at--
--------at----a--ct---ta-----------ata-----------c-----a-a--
---g----------tat---------aat----agt-a---------------------g
c----a--tag-------cc-a-----at--------gc---t-g---c-tg----at--
---------a-----cg--gca---------t-a-a-gt------acc------------
t--------aaa------------------------------------------------
------------------------------------------------------------
------------------------------------------------------------
------------------------------------------------------------
------------------------------------------------------------
---------------------------------------------
>Nimb-7_DR|380812
------------------------------------------------------------
------------------------------------------------------------
------------------------------------------------------------
------------------------------------------------------------
------------------------------------------------------------
------------------------------------------------------------
------------------------------------------------------------
------------------------------------------------------------
------------------------------------------------------------
------------------------------------------------------------
------------------------------------------------------------
------------------------------------------------------------
------------------------------------------------------------
---------------------------------------------a---a-aaat-a---
----------tt---tt--------gaa-----------g---ataa---aaa--ct---
--t---------------------------------------------------------
-----------t------------------------------------tttttaa-----
-----taa----aa----tg-------------t-g--ta----t---t-taa------a
a---a-----ttatatt--------------------------aga---------taa-t
-g--t-------t--ttt---ata----c-------aag-a---------------gata
---t---ttt-aa---------gaga----a------a-t-----------g--------
---t-------t-ta----------aaaga---------------tg-c------ct---
------------------------------------------------------------
-------------------------------------------------tt-tgg-a-gg
-aat-tt---t----aga--------atat-t-t-------------gtt--------at
-tgatc----------a-aac--t--gaa------------a------------------
----gat---------tgt-a-------tat-------ga--------ctct--------
aa-------------t-ca-gtg-------t------tg-------tt------------
gtt-a----------------tt---------tg-----ta---agt------------t
t-----------------------ttatt---a-------t--ac-a-------------
--------------------------at-ga-------atg---ttt---at--caa--a
aa---------------------------------------------a-a--------c-
--------tg--------ata-------tta-------tt-----g-attg---t-----
-----------------------t------------g---ta-ta--t----tcaagt--
--------at----t--tt---ta-----------gta-----------t-----a-g--
---g----------ttt-t-------gcc----atg-c---------------------a
t----a--tag-------cc-a-----at--------gt---t-g---c-tg----at--
---------a-----tg--gca---------t-t-a-aa---------------------
------------------------------------------------------------
------------------------------------------------------------
------------------------------------------------------------
------------------------------------------------------------
------------------------------------------------------------
---------------------------------------------
>Nimb-7_DR|380813
------------------------------------------------------------
------------------------------------------------------------
------------------------------------------------------------
------------------------------------------------------------
------------------------------------------------------------
------------------------------------------------------------
------------------------------------------------------------
------------------------------------------------------------
------------------------------------------------------------
------------------------------------------------------------
------------------------------------------------------------
------------------------------------------------------------
------------------------------------------------------------
------------------------------------------------------------
------------------------------------------------------------
------------------------a--a-aaata--------------------------
------------------------------------------------------g-----
-----tag----at----------------------------------------------
-------------------------------------------------------taa-c
-g--t-------t--ttt---att----c-------ggt-a---------------gata
---t---att-aa---------gtaa----a------a-t-----------g--------
---t-t-----t-ga----------aaagg---------------ta-c------ct---
------------------------------------------------------------
-------------------------------------------------tc-tgg-a-ac
-aat-tt---t----aga--------gtat-t-t-------------atc--------tt
-taata----------a-aac--t--ata------------a------------------
----gat---------tat-a-------tat-------ga--------ctct--------
tc------------tt-cc-gtg-------t------tg-------tt------------
gct-a----------------tg---------tg-----ga---t-t------------g
ttttg----ttgttgttt-------tttttctt-------t--ac-a-------------
--------------------------at-gt-------atg---ttt---gt--t-a--a
ga---------------------------------------------a-a--------t-
--------tg--------ata-------tga-------tt-----a-tatga--t-----
-----------------------t------------a---ta-ta--t----t---gt--
--------ac----a--tt---ta-----------gta----------gt-----a-t--
---a---------tttt-t-------gcc----atg-a---------------------a
a----a--tag-------cc-a-----at--------gc---t-g---c-tg----at--
---------a-----tg--gca---------t-t-a-aa------acc------------
t--------aaa-----------------ta-aatgaa----------------------
-------------------------taaa-------------------------------
------------------------------------------------------------
------------------------------------------------------------
------------------------------------------------------------
---------------------------------------------
>Nimb-7_DR|380814
------------------------------------------------------------
------------------------------------------------------------
------------------------------------------------------------
------------------------------------------------------------
------------------------------------------------------------
------------------------------------------------------------
------------------------------------------------------------
------------------------------------------------------------
------------------------------------------------------------
------------------------------------------------------------
------------------------------------------------------------
------------------------------------------------------------
------------------------------------------------------------
------------------------------------------------------------
------------------------------------------------------------
------------------------------------------------------------
------------------------------------------------------------
------------------tg------------------ta----------ttt-------
----a-------------------------------------------------------
----------------------------c-----------a-------------------
-----------ag-----------------a--------t--------------------
-------------ga------------------------------tg-------------
------------------------------------------------------------
--------------------------------------------------------a---
-----------------------------------------------atc--------gc
----tc----------a-tac-----aaa------------a------------------
------------------------------------------------ctcc--------
-----------------ca---------cat------tc-------tt------------
----a----------------tt-------------------------------------
----------------------------------------t--ac---------------
---------------------t-------ga-------atgg-------ggt----ag-a
ga---------------------------------------------a-at-------ca
at----------------ttg-------tga-------tt--------------------
-----------------------t------------a---tg-ta--c------------
-------aatct-----ct-----------------ta-----------------a----
---g--------------t--------------acaaa---------------------a
c----atttag--------t-a---gaat---------------g---t-tg----gt--
-------------------------------t-t---ga---------------------
---------aaa--------------------gat-------------------------
------------------------------------------------------------
------------------------------------------------------------
------------------------------------------------------------
------------------------------------------------------------
---------------------------------------------
>Nimb-7_DR|380815
------------------------------------------------------------
------------------------------------------------------------
------------------------------------------------------------
------------------------------------------------------------
------------------------------------------------------------
------------------------------------------------------------
------------------------------------------------------------
------------------------------------------------------------
------------------------------------------------------------
------------------------------------------------------------
------------------------------------------------------------
------------------------------------------------------------
------------------------------------------------------------
------------------------------------------------------------
------------------------------------------------------------
------------------------------------------------------------
------------------------------------------------------------
------------------------------------------------------------
------------------------------------------------------------
------------------------------------------------------------
---------t--------------------g------a-t-----------g--------
------------------------------------------------------------
------------------------------------------------------------
------------------------------------------------------------
------------------------------------------------------------
------------------------------------------------------------
------------------------------------------------------------
------------------------------------------------------------
----------------------------------------aa---ac-------------
----------------------gtgcctt---a----------a--at------------
--------------------------ct-gt-------ata---tt--------------
aatggca----------------------------------------a-g----------
--------tggaa------tgtga----tga-------at-----g-tagaa-atga---
-----------------------c------------aaattg-ta--tgaaat---ga--
--------att--ca--tt---------------tgta-----------------a----
---------------------------------gtg-c---------------------a
a---aaaataa-------tt----------------------------------------
---------aca---tg-atca------ggttct-tcat------aca------------
---------aga---------------tgtagagccggccactcaagacttac-------
-------------actcatatttattgaaagtg---------------------------
------------------------------------------------------------
--------------------------------------gaagaaaaaactatttgtaact
t-----------------------------------------------------------
---------------------------------------------
>Nimb-7_DR|380816
------------------------------------------------------------
------------------------------------------------------------
------------------------------------------------------------
------------------------------------------------------------
------------------------------------------------------------
------------------------------------------------------------
------------------------------------------------------------
------------------------------------------------------------
------------------------------------------------------------
------------------------------------------------------------
------------------------------------------------------------
------------------------------------------------------------
------------------------------------------------------------
------------------------------------------------------------
------------------------------------------------------------
------------------------------------------------------------
------------------------------------------------------------
------------------------------------------------------------
------------------------------------------------------------
------------------------------------------------------------
------------------------------------------------------------
------------------------------------------------------------
------------------------------------------------------------
------------------------------------------------------------
------------------------------------------------------------
-------------------at--g--tat------------a------------------
----act---------tgt-g-------taa-------ga--------atat--------
tc-------------t-ta-aaggtatgatc------tt-------tt------------
atc-a----------------tt---------tg-----tg---ttg-------------
------------------------ttttt---g-------a--tt-a-------------
--------------------------at-gc-------tta---ttt---ag--t-a--a
ga---------------------------------------------a-a--------c-
--------tg--------tta-------tga-------tt-----t-taaa---t-----
-----------------------t------------a---ta-ta--a----t---ga--
--------at----a--tt---ta-----------tca-----------g-----t-a--
---a----------tgt-t-------acc----atg-a---------------------a
t----a--tag-------cc-a-----at--------gc---t-g---c-tg----ct--
---------a-----t-----t---------t-t-a-aa------aaa------------
c--------aaa-----------------ca-aacaaa----------------------
-------------------------caaa-------------------------------
------------------------------------------------------------
------------------------------------------------------------
------------------------------------------------------------
---------------------------------------------
>Nimb-7_DR|380817
------------------------------------------------------------
------------------------------------------------------------
------------------------------------------------------------
------------------------------------------------------------
------------------------------------------------------------
------------------------------------------------------------
------------------------------------------------------------
------------------------------------------------------------
------------------------------------------------------------
------------------------------------------------------------
------------------------------------------------------------
------------------------------------------------------------
------------------------------------------------------------
---------cactc------aa--gtctt--aca------cactca------tat-t---
----------ta---tt--------gaaagg------gga---agaa---aaa--cc---
--ta-tt-tgt---gactt-gtgta--t-gaata--------tct-t-----gacga--t
---aa-a---ac------------------------------------attttaa-----
-----tag----at----ta-------------t-g--ta----t---t-ttt------a
a---a-----tgaaatt--------------------------aga---------gaa-t
-g--t-------t--ttt---att----c-------agg-a---------------at--
----------------------tcaa----g------a-t-----------t--------
---t-t-----a-aa----------gaaaa--------------------------t---
------------------------------------------------------------
-------------------------------------------------tc-tgg-a-gg
-aat-tt---c----aga--------atat-t-t-------------atc--------at
-taatc----------a-aat--g--gttat--taatgttta------------------
----gat---------tgt-t-------aat-------ga--------ctct--------
tt-------------t-ca-gtg-------t------tg-------tt------------
gtt-a----------------tt---------tg-----ta---tgt-------------
---------------ttt---------tt---g-------t--ac-a-------------
--------------------------at-ga-------atg---ttt---at--t-a--g
ga---------------------------------------------a-a--------c-
--------tg--------ata-------tga-------tt-----g-catg---t-----
-----------------------t------------a---ta-ca--t----t---tt--
--------a---------------------------ta-----------t-----a-g--
---g----------ttt-t-------gtc----atg-a---------------------a
t----a--cag-------cc-a-----at--------gc---t-g---c-tc----ag--
---------a-----tg--gca---------t-t-a-aa------aaaaat-cgaa---a
t--------aaa-----------------ta-aataga----------------------
-------------------------aaatgaa----------------------------
------------------------------------------------------------
------------------------------------------------------------
-----------------------------taacccaatgtaaaatgtctgtgtcttatgt
taaacctgctttgaatctatatattaatga---------------
>Nimb-7_DR|380818
------------------------------------------------------------
------------------------------------------------------------
------------------------------------------------------------
------------------------------------------------------------
------------------------------------------------------------
------------------------------------------------------------
------------------------------------------------------------
------------------------------------------------------------
------------------------------------------------------------
------------------------------------------------------------
------------------------------------------------------------
------------------------------------------------------------
------------------------------------------------------------
------------------------------------------------------------
------------------------------------------------------------
------------------------------------------------------------
------------------------------------------------------------
-------------a----tg-------------t----------------ttt-----ta
t-------tcagaaaat--------------------------attt------------c
-a----------t-----------------------ggaaa---------------a---
--------------------------------------------------tg--------
--cttt-----t-------------aaaag---------------tg-t------ct---
------------------------------------------------------------
-------------------------------------------------cc-tggaaaag
gttt-taa------------------atat-t-t-------------atc----------
-tct--------------aat--t--aa--------------------------------
---------------atttaac----aatct-------ta--------------------
-----------------ta------------------tg------act------------
---------------------------------------ttt------------------
----------------------------------------t-----atc-----------
--------------------------at-ct-------ttg---ttt-------ttg---
-----------------------------------------------t-a----------
--------tg--------atg-----------------ct-----a-taatacataa---
-----------------------t------------a---tg-ta--t----t---ga--
--------at----g--tt---tat-----------ta--------------c--a----
-------------atgc-t-------gcc----atg----------------------ca
t----a--tag----------tt----aat-------gc---t-g---c-tg--------
------a--a----atg--gca---------t-t-t-aa------aca------------
t--------aaataat------------gta-aataaa----------------------
------------------------------------------------------------
------------------------------------------------------------
------------------------------------------------------------
------------------------------------------------------------
---------------------------------------------
>Nimb-7_DR|380819
------------------------------------------------------------
------------------------------------------------------------
------------------------------------------------------------
--------------------------------------------------------tatt
cacagctgaagcctgtgcac-------------------------------gtttttttg
---ctctagaacagataaaaaaaaaag----------aacagcaaagccagtttttaatt
tg-------------caca-----------------------------------------
------------------------------------------------------------
------------------------------------------------------------
----------------------------------------aattctatgtcctgcttaca
--------a-gcacttgaa-----------------tcta--------tgaaaactga--
tcacctatttt--------ataatagaata------------agag--gacga--t----
--------------------------------gt--------------aga-at------
-----caaactcaa------ca--cac--------------actca------tat-t---
----------ta---tt--------gaaagg------gga---agaa---aaa--ac---
--ta-tt-tgt---gactt-gtgta--a-gcata--------ttt-t-----gttga--t
---aa-a-acat------------------------------------attttaa-----
-----tag----aa----tg-------------t-g--ta--------t-ttt-----aa
a---a-----ttatatt--------------------------aga---------gaa-c
-g--t-------t--ttt---att----c-------tga-a---------------aata
---t---ttt-aa---------gtga----a------a-t-----------g--------
---t-t-----t-ga----------aaagg---------------tg-c------ct---
------------------------------------------------------------
-------------------------------------------------tc-cag-a-gc
-aat-tt---t----aga--------atat-a-t-------------ata--------ta
-tatat----------a-tat--a--tat------------a------------------
--------------------------------------ta--------tata--------
ta------------ta-ta-tat-------a------ta-------ta------------
tat-a----------------tat-------ata-----ta---tat------------a
ta-------------tatat--atttttt---t-------t--ac-a-------------
--------------------------at-gc-------atg---ttta---t--------
ga---------------------------------------------a-a--------c-
--------tg--------ata-------tga-------tt-----a-tata---t-----
-----------------------t------------g---ta-ca--t----t---t---
------------------------------------------------------------
------------------------------------------------------------
------------------------------------------------------------
------------------------------------------------------------
------------------------------------------------------------
------------------------------------------------------------
------------------------------------------------------------
------------------------------------------------------------
------------------------------------------------------------
---------------------------------------------
>Nimb-7_DR|380820
------------------------------------------------------------
------------------------------------------------------------
------------------------------------------------------------
------------------------------------------------------------
------------------------------------------------------------
------------------------------------------------------------
------------------------------------------------------------
------------------------------------------------------------
------------------------------------------------------------
----------------------------------------------------cagataga
----------tcatt---------------------------------------------
----------------------------------------gtcagatggacag--gcatc
tgctgca---------gtag----tgattggttt--------------aat-ttgttcgg
aaagag---taatcctggtcaa--agctca---------attttca------catctgaa
gtctgttcatta-cttttagctcttgaacag----atcta---aaat---aaatggcaac
attagtcatttattcactt-g---------attctat----gtct-tgt----------t
taaaa-----------------------------------------gcactcaagtata-
-----tgaa---aa---ctgat------cattct-a--tg-------at-ttt-----ca
g--ca-----ttatagg--------------------------aatggagaaaatgga-c
------------t-catt--aa--------------aaa-----------------aata
---c---ttt--------------------g------a-t-----------attat----
------t----t--------t------------------------tg-t-----------
------------------------------------------------------------
----------------------------------------------------tag-a---
-ttc-ctggcc---------------ata----t----------atgatt-------agc
-tga------------agaat-----gaatgggc-------a------------------
----gat-------------aa----agtagctaag--gaag------ccctac----ag
ttg----ttgcagaat----gtg--c--aat-gcttgtg-------t-------------
-ctga---------------------------tgt----caa---ac-------------
----------------------tggcttt---g----------a--at------------
--------------------------tt-gt-------aca---tta-a-----tgag-a
aatagca----------------------------------------a-a----------
--------tggaa------tggga----tga-------at-----g---------ga---
-----------------------c------------aaacaa-ca--tgatgt---ga--
--------atc--ca--tt---agta-------cagta-----------------a----
---------------------------------ttg-a---------------------a
g---gaaataa-------ct-g---ccat-------------t-----t-tg-aaaat--
-------agata---cg-acca------ggttga-atat------aca------------
---------aga---------------tatagaattgaccactcaagaaggaccc-----
-------------actcatatttattgaaatgg--gaggacaaaacaatt----------
------------------------------------------------------------
------------------------------------------------------------
------------------------------------------------------------
---------------------------------------------
>Nimb-7_DR|380821
------------------------------------------------------------
------------------------------------------------------------
------------------------------------------------------------
------------------------------------------------------------
------------------------------------------------------------
------------------------------------------------------------
------------------------------------------------------------
------------------------------------------------------------
------------------------------------------------------------
------------------------------------------------------------
------------------------------------------------------------
------------------------------------------------------------
----------------------------------------------------at------
----------------------------------------------------tgt-----
--------------------------------------------------aaa-------
-----tt----------------------gaata--------ttt---------------
---aatacaggt------------------------------------gtttcca-----
----------tgaa----tg-------------t-agcta-------atgttg----ctg
a--ta-----tgacatt--------------------------aaaac-------aaa-c
-a--t-------t-------gatt----c-----------a--------------aaata
------------------------------a------a-t-----------g--------
-------------aa------------------------------ta-------------
------------------------------------------------------------
--------------------------------------------------------a---
---------------aaa--------acat-c-t-------------att-------aat
-tga------------aaaatattt-aaa------------a------------------
----------------ttt-a-------tat-----tagagaa--------t--------
--------------at--------------t------tg-----ggtt------------
---------------------------------------cag------------------
--------------------------------g-------------aa------------
--------------------------at----------ata-------------tgaagg
ga---------------------------------------------a-a--------ca
t-----------------ttagaaagg-tgtc------ttc----g-cagga--tgc---
-----------------------t----------------ttttaaat------------
--------at---ca--tt---cat-----------ta-----------------a----
---------------------------------aag-a----------------------
----aa------------cttat----att-------act--t-----t-ta----at--
---------a----gtg--tcag--------tgttacga---------------------
t--------------------------tgta-----------------------------
------------------------------------------------------------
------------------------------------------------------------
------------------------------------------------------------
------------------------------------------------------------
---------------------------------------------
>Nimb-7_DR|380822
------------------------------------------------------------
------------------------------------------------------------
------------------------------------------------------------
------------------------------------------------------------
------------------------------------------------------------
------------------------------------------------------------
------------------------------------------------------------
------------------------------------------------------------
------------------------------------------------------------
------------------------------------------------------------
------------------------------------------------------------
------------------------------------------------------------
------------------------------------------------------------
------------------------------------------------------------
--------------------------------------------------aaa--ca---
--ta-tt-tgt---aaatt-acgtt--c-aaata--------ttt-t-----gagga--t
---aa-a-acat------------------------------------attttaa-----
-----tag----aa----tg-------------t-g------------t-ttt-----ta
a---a-----tgatatt--------------------------agt---------gaa--
------------c--ttt---ttt----c-------agg-a---------------cata
---t---ttc-aa---------ggaa----a------a----------------------
-------------------------aaatgtaaa----------atg-t------ca---
------------------------------------------------------------
-------------------------------------------------ta-tgg-a-gg
-aat-ta---a----aaa--------atat-t-t-------------atc--------at
-tgatc----------a-aat--a--gaa------------a------------------
----gat---------tat-t-------gcttact---tt-------ttgttat-----t
gt------------tt-gt-tag-------t------tg-------tt------------
gtt-a----------------tt---------ta-----t-------------------t
tgttt-----------------cttttgtg--c-------t--at-g-------------
--------------------------aa-tg-------aat---att---------a--a
ga---------------------------------------------a-a--------c-
--------tg--------tta-------tgg-------tt-----g-t-aaa--t-----
-----------------------t------------t---ta-ta--t----t---ga--
--------at----a--ct---tt-----------gta-----------c-----a----
---a---------gtgt-------------------------------------------
t----g--cga-------tt-a-----at--------at---t-g---c-ta----at--
---------g-----c--------------------------------------------
------------------------------------------------------------
------------------------------------------------------------
------------------------------------------------------------
------------------------------------------------------------
------------------------------------------------------------
---------------------------------------------
>Nimb-7_DR|380823
------------------------------------------------------------
------------------------------------------------------------
------------------------------------------------------------
------------------------------------------------------------
------------------------------------------------------------
------------------------------------------------------------
------------------------------------------------------------
------------------------------------------------------------
------------------------------------------------------------
------------------------------------------------------------
------------------------------------------------------------
------------------------------------------------------------
------------------------------------------------------------
------------------------------------------------------------
------------------------------------------------------------
------------------------------------------------------------
----------------------------------------------------taa-----
-----tag----aa----tg-------------t-a--tg--------t-ttt-----tg
c---a-----tgatatt--------------------------aga---------gca--
------------t-tt---ttatt----t-------agg-a---------------aatg
---t---ttt-ag---------gggg----c------a-t-----------g--------
---t-t-----t-aa----------aatgg---------------tg-t------cc---
------------------------------------------------------------
-------------------------------------------------cc-tag-a-gg
-agt-tt---t----aga--------atat-c-a-------------tta--------at
-t--ta----------a-aa----------------------------------------
------------------------------------------------------------
------------------------------------------------------------
------------------------------------------------------------
-------------------------------------------ac-a-------------
--------------------------gt-ga-------agg---at--------------
------------------------------------------------------------
------------------------------------------------------------
----------------------------------------ta-----t------------
--------at--------------------------------------------------
----------------t-t-------gct----atg-a---------------------a
t----a--tgt-------cc-a-----ac--------tc---t-g---c-tg----at--
---------a-----tg--gca---------t-t-a-aa------ata------------
t--------aaa-----------------ta-aactaaa---------------------
------------------------------------------------------------
------------------------------------------------------------
------------------------------------------------------------
------------------------------------------------------------
---------------------------------------------
>Nimb-7_DR|380824
------------------------------------------------------------
------------------------------------------------------------
------------------------------------------------------------
------------------------------------------------------------
------------------------------------------------------------
------------------------------------------------------------
------------------------------------------------------------
------------------------------------------------------------
------------------------------------------------------------
------------------------------------------------------------
------------------------------------------------------------
------------------------------------------------------------
------------------------------------------------------------
------------------------------------------------------------
---------------tt-------------------------------------------
-----tt-------------gtaca-at-gaatg--------tttat------------t
---aa-g-aaac------------------------------------------------
------------------cg------------at-g------att---------------
----------gcacatt--------------------------aaa-------------t
-a--t-------t-gtat---gtt----t-------agt-a---------------tagg
---t---ttt-gc--------catga----a------a-t-----------g--------
---cgc---------------------------------------tg-c-----------
------------------------------------------------------------
------------------------------------------------------------
-----tt--------ata--------atat-t-t------------ga----------aa
-aatcc----------t-aaa--a--aaa------------t------------------
----tat---------tgt-a-------cat-------gaca------cttt--------
tc-------------t-gc-ata-------g------tt------att------------
---------------------ct---------tg--------------------------
----------------------------------------t--ac-a-------------
--------------------------at-ga-------atg---ttt---at--t-a--a
ga---------------------------------------------a-a--------c-
--------tg--------ata-------tca-------tt-----g-catg---t-----
-----------------------t------------a---ta-ta--t----t---gt--
--------at----a-------tatt---------gtt-----------t-----a----
---g---------gttt-t-------gcc----atg-a----------------------
------------------ta-t-----gt--------gc---t-g---c-tt----at--
---------a-----t--------------------------------------------
------------------------------------------------------------
------------------------------------------------------------
------------------------------------------------------------
------------------------------------------------------------
------------------------------------------------------------
---------------------------------------------
>Nimb-7_DR|380825
------------------------------------------------------------
------------------------------------------------------------
------------------------------------------------------------
------------------------------------------------------------
------------------------------------------------------------
------------------------------------------------------------
------------------------------------------------------------
------------------------------------------------------------
------------------------------------------------------------
------------------------------------------------------------
-----------------------------------ttattat------------------
-------------------atattgtatatt--------tagtatatgcgtga-------
----------atatagccagtgc-tga----tat--------------ggc-at------
-------------------taa--aacttaaata--------------------------
------------------------------------------------------------
------------------------------------------------------------
-----------------------------------------------------ag-----
-----tag----a-----------------------------------------------
------------------------------------------------------------
-------------------aaatt----c-------ggg-a---------------aata
---t---ttt-aa---------gtga----a------a-t-----------g--------
---t-t-----t-ga----------aaagg---------------tg-c------ct---
------------------------------------------------------------
-------------------------------------------------tc-tgg-t-gc
-aat-tt---t----aga--------atat-t-t-------------atc--------tt
-taatc----------a-aac--t--aaa------------a------------------
----gat-----------------------------------------tg----------
------------------------------------------------------------
------------------------------------------------------------
------------------------------------------------------------
------------------------------------------------------------
------------------------------------------------------------
------------------------------------------------------------
----------------------------------------ta-----c------------
--------at---ga--c----tgt-----------tt----------tc-----a----
-------------gtgt-t-------gtt----act-t---------------------g
t----a--tga-------tt-t-----gt--------tg---t-g---t-tt----at--
---------a-----ca--atg---------t-t-a-gt------ttg------------
t--------gag-----------------ga-aactcatatgatt---------------
----------------------tattagagaac---------------------------
------------------------------------------------------------
------------------------------------------------------------
------------------------------------------------------------
---gtttttattcgggagattttta--------------------
>Nimb-7_DR|380826
------------------------------------------------------------
------------------------------------------------------------
------------------------------------------------------------
------------------------------------------------------------
------------------------------------------------------------
------------------------------------------------------------
------------------------------------------------------------
------------------------------------------------------------
------------------------------------------------------------
------------------------------------------------------------
------------------------------------------------------------
------------------------------------------------------------
------------------------------------------------------------
------------------------------------------------------------
------------------------------------------------------------
------------------------------------------------------------
------------------------------------------------------------
------------------------------------------------------------
------------------------------------------------------------
-------a----t--ttt--tac-------------------------------------
------------------------------------------------------------
------------------------------------------------------------
------------------------------------------------------------
------------------------------------------------------------
-----------------a--------atat-t-t-------------atc--------at
-tgatt----------a-aat--t--gaa------------a------------------
----gaa--------cttt-------------------ca--------tgac--------
tt------------at-ta-gtg-------t------tg-------tt------------
--------------------att---------tt-----tg---ttt-------------
-----------------------tatttt---a-------t--gt-a-------------
--------------------------at-gg-------atg---ttt---tc--t-a--a
ga---------------------------------------------a-a--------c-
--------gg--------tta-------cga-------tt-----g-caaa---t-----
------------------------------------a---aa-ag--c----t---ga--
--------aa----a--tg---ta-----------ttc----------cc-----a----
-------------gtat-------------------------------------------
---------ag-------ct-a-----at--------gg---t-g---c-tg----at--
---------a-----tt--gca---------t-t-a-a----------------------
------------------------------------------------------------
------------------------------------------------------------
------------------------------------------------------------
------------------------------------------------------------
------------------------------------------------------------
---------------------------------------------
>Nimb-7_DR|380827
------------------------------------------------------------
------------------------------------------------------------
------------------------------------------------------------
------------------------------------------------------------
------------------------------------------------------------
------------------------------------------------------------
------------------------------------------------------------
------------------------------------------------------------
------------------------------------------------------------
------------------------------------------------------------
------------------------------------------------------------
------------------------------------------------------------
------------------------------------------------------------
------------------------------------------------------------
------------------------------------------------------------
------------------------------------------------------------
------------------------------------------------------------
------------------------------------------------------------
------------------------------------------------------------
------------t--ttt---agt----c-------aag-a---------------aaat
---g---ttt-aa---------ggga----a------a-t-----------g--------
---t-t-----t-ag----------gagaa---------------at-t-----------
------------------------------------------------------------
------------------------------------------------------------
---t-tt---t----tga--------atat-t-t-------------atc--------at
-ttatc----------a-aac--t--aaa------------a------------------
------------------------------------------------------------
------------------------------------------------------------
------------------------------------------------------------
-----------------------gatttt---g-------t--ac-a-------------
--------------------------at-ga-------atg---ttt---at--t-a--a
ga---------------------------------------------a-a--------c-
--------cg--------ata-------taa-------tt-----g-catg---t-----
-----------------------t------------a---ta-ta--t----t---gt--
--------ac----a--ct---cact--------ggtgtataaagattta-----a-g--
---g----------ttt-t-------gtc----atg-a---------------------a
t----a--tag-------cc-a-----at--------gc---t-g---c-tg----at--
---------a-----ta--gct---------t-t-a-aa------aca------------
t--------aaa-----------------ta-aa-aaa----------------------
-------------------------taaa-------------------------------
------------------------------------------------------------
------------------------------------------------------------
------------------------------------------------------------
---------------------------------------------
>Nimb-7_DR|463601
------------------------------------------------------------
------------------------------------------------------------
------------------------------------------------------------
------------------------------------------------------------
------------------------------------------------------------
------------------------------------------------------------
------------------------------------------------------------
------------------------------------------------------------
------------------------------------------------------------
------------------------------------------------------------
------------------------------------------------------------
------------------------------------------------------------
------------------------------------------------------------
------------------------------------------------------------
------------------------------------------------------------
------------------------------------------------------------
------------------------------------------------------------
------------------------------------------------------------
------------------------------------------------------------
----------------tt------------------agg-a-------------------
------------------------------a------a-c--------------------
---------------------------------------------tg--------ct---
------------------------------------------------------------
--------------------------------------------------------a---
------------------------------------------------------------
-tgatt----------g------t-----------------a------------------
------------------------------------------------------------
-----------------ca------------------tg---------------------
----a----------------------------------ta-------------------
----------------------------------------t--ac---------------
------------------------------------------------------tca---
-----------------------------------------------aca----------
--------------------------------------tt--------------------
-----------------------t------------ag--ta-ca---------------
--------------a--------------------gtg-----------------a----
------------------t-------gcc----atg-a---------------------a
c----a--gag-------cc-a-----at--------gc---t-g---c-tg----ag--
---------a-----cg--cca---------t-c-aaaac-----aca------------
---------aga--------------------aata------------------------
------------------------------------------------------------
------------------------------------------------------------
------------------------------------------------------------
------------------------------------------------------------
---------------------------------------------
>Nimb-7_DR|463602
------------------------------------------------------------
------------------------------------------------------------
------------------------------------------------------------
------------------------------------------------------------
------------------------------------------------------------
------------------------------------------------------------
------------------------------------------------------------
------------------------------------------------------------
------------------------------------------------------------
------------------------------------------------------------
------------------------------------------------------------
------------------------------------------------------------
------------------------------------------------------------
------------------------------------------caca------tat-t---
----------ta---tt--------gaaagg------gga---agag---aaa--cc---
--aa-tt-tgt---aactt-gtgta--a-taa--------------c-----tacag--t
---a--g-atat------------------------------------------------
--------------------------------------------------tta-----ta
a---a-----tgatatt--------------------------gga---------gaa-c
-g--t-------t--tat---att----t-------agg-a---------------aatg
---t---tgt-tg---------gcat----a------a-t-----------a--------
---t-t-----a-aa----------aaggg---------------at-t------ct---
------------------------------------------------------------
-------------------------------------------------t----------
-att-tt---t----aaa--------ta-t-t-t-------------att--------tt
-tgatc----------a-aat--t--gaa------------a------------------
--------------------------------------ga--------cttt--------
tt------------at-ca-gtg-------g------ta-------tc------------
gtt-a----------------t--------------------------------------
------------------------------------------------------------
------------------------------------------------------------
----------------------------------------------------------c-
--------tt--------ttg-------tta-------tt-----g-t------------
------------------------------------------------------------
---------t----a--tc---tt-----------ttc----------ca-----a----
------------------------------------------------------------
------------------------------------------------------------
------------------------------------------------------------
------------------------------------------------------------
------------------------------------------------------------
------------------------------------------------------------
------------------------------------------------------------
------------------------------------------------------------
---------------------------------------------
>Nimb-7_DR|463603
------------------------------------------------------------
------------------------------------------------------------
------------------------------------------------------------
------------------------------------------------------------
------------------------------------------------------------
------------------------------------------------------------
------------------------------------------------------------
------------------------------------------------------------
------------------------------------------------------------
------------------------------------------------------------
--------t---------------------------------------------------
------------------------------------------------------------
-------------------------------tgt--------------------------
------------------------gactt-------------------------------
--------------------------------------------------aaa-------
-----tc-cgt----------t-----ggagata-------actc---------------
------a----------------------------------------cattttaggctta
-----tag----at----tg-------------tagccta--------tattt----gta
g---------tcatatt--------------------------agc---------gag-c
-g--t-------t--ttt---att----c-----------a--------------gagta
ca-t-------aa---------gtaa----a--------t--------------------
--ct-taat--taaaa---------aaaag---------------cg-t------ct---
------------------------------------------------------------
-------------------------------------------------cc-tgg-a-ag
-aatttt---tca-------------atgt-t-t-------------atc--------ac
ttga----------gta-aac--t--gaa------------a------------------
--------------------a---------------------------------------
--------------at--------------c---------------tt------------
------------------------------------------------------------
-------------------------------------------ac---------------
--------------------------------------atg-------------------
-----------------------------------------------a-a--------c-
--------------------------------------tt--------------------
-----------------------t-------------------ta--t----t-------
--------------a--------------------gta----------------------
---g---------cttt-t-------gtt------------------------------g
t------------------c-a--------------------t-----c-tg--------
-------------------------------t---a------------------------
t-----------------------------------------------------------
------------------------------------------------------------
------------------------------------------------------------
------------------------------------------------------------
------------------------------------------------------------
---------------------------------------------
>Nimb-7_DR|463604
------------------------------------------------------------
------------------------------------------------------------
------------------------------------------------------------
------------------------------------------------------------
------------------------------------------------------------
------------------------------------------------------------
------------------------------------------------------------
------------------------------------------------------------
-------------------------------atattagaatatttactagaa----atga
atatagccaatgctgat-gatatcatattaaaac------attaaatgaataaaat----
----taaat-ccattta-----------------taaattaa------agaaa--taa--
ttatc--------------attatattaa-------------taga--catga--tca--
ggtagta----catat--ga-----ga----tgt--------------aga-agt-----
------ggccactc------aa--gacttg--------cacagaca------tat-a---
----------ta---ta--------aaagg-------gaa---gag--------------
-aaa-tt-tgt---gacta-gtgta--a-gaatg--------ttt-t------------g
---aagataaa-----------------------------------acattataa-----
-----tag----aa----tg-------------t-a--c--------ag-ttt-----ta
g---a-----ttatatt--------------------------ata---------gag-c
---gt-------t--ttt---attc-----------agg-a---------------aata
---t---ttt-ag---------ggga----a------a-t-----------g--------
---t-t-----t-aa----------aa---------------ag----------------
------------------------------------------------------------
------------------------------------------------------------
-------------------------------c-t-------------gtc--------tt
------------------------------------------------------------
------------------------------------------------------------
------------------------------------------------------------
------------------------------------------------------------
------------------------------------------------------------
------------------------------------------------------------
------------------------------------------------------------
------------------------------------------------------------
------------------------------------------------------------
------------------------------------------------------------
------------------------------------------------------------
------------------------------------------------------------
------------------------------------------------------------
------------------------------------------------------------
------------------------------------------------------------
------------------------------------------------------------
------------------------------------------------------------
------------------------------------------------------------
---------------------------------------------
>Nimb-7_DR|463605
------------------------------------------------------------
------------------------------------------------------------
------------------------------------------------------------
------------------------------------------------------------
------------------------------------------------------------
------------------------------------------------------------
------------------------------------------------------------
------------------------------------------------------------
------------------------------------------------------------
------------------------------------------------------------
------------------------------------------------------------
------------------------------------------------------------
------------------------------------------------------------
------------------------------------------------------------
------------------------------------------------------------
-----------------------------------------------------------t
---aa-a-atct------------------------------------attttaa-----
-----tag----aa----tg-------------t-a--tg--------t-ttg-----ta
a---a-----caatatt--------------------------aga---------caa-t
-g--t-------t-----------------------------------------------
------------------------------t------t-t-----------a--------
---t-t-----c-tt----------aaaat---------------ta-t----actt---
------------------------------------------------------------
-------------------------------------------------cc-tga-a-ac
-tat-tt---t----gga--------atat-t-g-------------agt--------ac
-taaat----------a------a--tta------------a------------------
----agg---------a-------------------------------------------
tt------------at-at-g----------------ac-------ct------------
----t----------------tt---------at-----ca---ttt------------t
tt------------------------tgt---g-------t--gt-g-------------
--------------------------at-gc-------tta---t------t--t-a--g
ga---------------------------------------------a-a--------c-
--------tg--------tta-------tgc-------tt-----g-taaat--------
-----------------------t------------a---gg-ta--t----t---gg--
--------at----a--tt---ta-----------tta----------tc-----a----
-------------atat-t-------gcc----atg-a---------------------a
t----a--taa-------tc-a-----at--------gc---t-g---c-tg----at--
---------a-----tg--gca---------t-t-a-aa------aca--------tgta
c--------aaa-----------------ta-aataaa----------------------
------------------------------------------------------------
------------------------------------------------------------
------------------------------------------------------------
------------------------------------------------------------
---------------------------------------------
>Nimb-7_DR|463606
------------------------------------------------------------
------------------------------------------------------------
------------------------------------------------------------
------------------------------------------------------------
------------------------------------------------------------
------------------------------------------------------------
------------------------------------------------------------
------------------------------------------------------------
------------------------------------------------------------
------------------------------------------------------------
------------------------------------------------------------
------------------------------------------------------------
------------------------------------------------------------
---------------------------------a------cactcg------tat-t---
----------ta----t--------agaaag------gga---tgaa---aaa--ct---
--ta-tt-taa---gactt-gtgta--t-atttt--------t---------taaaa--t
---ga-a-atat------------------------------------atattat-----
-----tag----aa----ag-------------g-g--ta----t---t-tta------a
a---a-----tgatatt--------------------------aga---------aaa-c
-g--t-------t--ttt---att----c-------agg-a---------------aata
---t---ttt-ca---------ggga----a------a-t-----------g--------
---t-t-----t-aa----------aaagg---------------tg-t------ct---
------------------------------------------------------------
-------------------------------------------------tc-tgg-a-ag
-aat-tt---t----gaa--------atat-t-t-------------atc--------at
-tgaac----------a-agc--t--aaa------------a------------------
----tat---------tgt-a-------tat-------ga--------ctct--------
tt-------------t-ca-gtg-------t------tg-------tt------------
------------------------------------------------------------
----------gtatttgtgc---tttttt---g-------t--ac-a-------------
--------------------------at-gat-----tttt---tttt--tt--t-a--a
ga---------------------------------------------a-a--------c-
--------tg--------ata-------tgt-------tt-----t-tatg---t-----
-----------------------t------------g---aa-ta--t----t---gt--
--------at----t--tt---ta-----------gta-----------t-----a-g--
---g----------ttt-t-------gcc----att-a---------------------g
c----a--tag-------cc-a-----gt--------gc---t-g---c-ag----ac--
---------a-----ta--gca---------t-t-a-aa------aca------------
t--------aaa-----------------aa-aa--------------------------
------------------------------------------------------------
------------------------------------------------------------
------------------------------------------------------------
------------------------------------------------------------
---------------------------------------------
>Nimb-7_DR|463607
------------------------------------------------------------
------------------------------------------------------------
------------------------------------------------------------
------------------------------------------------------------
------------------------------------------------------------
------------------------------------------------------------
------------------------------------------------------------
------------------------------------------------------------
------------------------------------------------------------
------------------------------------------------------------
------------------------------------------------------------
------------------------------------------------------------
------------------------------------------------------------
------------------------------------------------------------
------------------------------------------------------------
------------------------------------------------------------
------------------------------------------------------------
------------------------------------------------------------
------------------------------------------------------------
-----------------------tattac-----------a---------------tgt-
-----------------------------ga-----ta-t-----------g--------
---------------------------------------------gg-------------
------------------------------------------------------------
-------------------------------------------------gcatggaatgg
-gat----aatgtccaga-------caagt-tat-------------atc----------
-aaa-----------ta-aacaatc-aaa-----t------a------------------
----aac--------ttta-g-------agt-----tagaa-------------------
--------------------ata-------tt-----ta------ttt------------
--------------------ccc-------------------------------------
----------------------cttattt-----------------a-------------
--------------------------aa-------gataag-------------------
------------------------------------------------------------
------------------------------------------------------t-----
-----------------------tg-----------a---tatca--t----c-------
--------acct-tgcttt-----------------ta-------------c---a----
-----------atgtgtatta----ggtc----atg------------------------
-------------------c-a-----ag--------tc---t-------ta----ac--
---------g-----tgc-------------tattt------------------------
tt-------aaa--------------------g---------------------------
------------------------------------------------------------
------------------------------------------------------------
------------------------------------------------------------
------------------------------------------------------------
---------------------------------------------
>Nimb-7_DR|463608
------------------------------------------------------------
------------------------------------------------------------
------------------------------------------------------------
------------------------------------------------------------
------------------------------------------------------------
------------------------------------------------------------
------------------------------------------------------------
------------------------------------------------------------
------------------------------------------------------------
------------------------------------------------------------
------------------------------------------------------------
------------------------------------------------------------
------------------------------------------------------------
------------------------------------------------------------
------------------------------------------------------------
------------------------------------------------------------
------------------------------------------------------------
------------------------------------------------------------
------------------------------------------------------------
------------------------------------------------------------
------------------------------------------------------------
------------------------------------------------------------
------------------------------------------------------------
------------------------------------------------------------
-----------------a--------atat-t-t-------------atc--------at
-tgatc----------a-aat--t--gaa------------ag-----------------
----aac---------ttt---------tgt---------------tcatca--------
gt------------gt-tg-ttg-------t------tg-------tt------------
gtt-a----------------tc---------tgtacagta---tgt-------------
----------------------gttttta---a-------t--at-a-------------
--------------------------at-gc-------atg---ttt---at--t-g--a
ga---------------------------------------------a-g--------c-
--------ag--------tta-------taa-------at-----g-taaa---t-----
-----------------------g------------a---ta-aa--c----t---ga--
--------at----g--tt---ta-----------ttt-----------c-----c----
---a---------atgt-t-------gcc----at------------------------a
t----a--tag-------tc-a-----at--------gc---t-t---c-tg----at--
---------a-----ta--gca---------t----------------------------
------------------------------------------------------------
------------------------------------------------------------
------------------------------------------------------------
------------------------------------------------------------
------------------------------------------------------------
---------------------------------------------
>Nimb-7_DR|463609
------------------------------------------------------------
------------------------------------------------------------
------------------------------------------------------------
------------------------------------------------------------
------------------------------------------------------------
------------------------------------------------------------
------------------------------------------------------------
------------------------------------------------------------
------------------------------------------------------------
------------------------------------------------------------
------------------------------------------------------------
------------------------------------------------------------
------------------------------------------------------------
------------------------------------------------------------
------------------------------------------------------------
------------------------ta---gaatg--------tat---------------
------------------------------------------------gttttta-----
------------aa----tg---------------a------------t-ttt-------
-------------------------------------------aga---------gag-c
-a--t-------t--ttt---att----c-------agg-a---------------aata
-------tttaaa---------gtaa----a------a-t-----------g--------
---c-t-----t-aa----------agagg------------------t-----------
------------------------------------------------------------
-----------------------------------------------------gg-a-ag
-gat-tt---t----aaa--------gtac-t-g-------------atc--------at
-tgatc----------a-aat--t--gaa------------a------------------
----------------tgt-aa----------------aa--------tgtc--------
ac----------------------------------------------------------
-tc-a----------------ct---------tg--------------------------
--------------------cgcatattta----------ttgaa-a-------------
--------------------------gg-gg-------------------------a--g
ga---------------------------------------------a-aa-------cc
------------------cta-------t---------tt-----g-tagc---t-----
-----------------------t------------g---tc-ta-------a---ga--
--------at----at-tt-----------------t-----------------------
------------------------------------------------------------
------------------------------------------------------------
------------------------------------------------------------
------------------------------------------------------------
------------------------------------------------------------
------------------------------------------------------------
------------------------------------------------------------
------------------------------------------------------------
---------------------------------------------
>Nimb-7_DR|463610
------------------------------------------------------------
------------------------------------------------------------
------------------------------------------------------------
------------------------------------------------------------
------------------------------------------------------------
------------------------------------------------------------
------------------------------------------------------------
------------------------------------------------------------
------------------------------------------------------------
------------------------------------------------------------
------------------------------------------------------------
------------------------------------------------------------
------------------------------------------------------------
-------------c------aa--gactta--------cacacgca------ttt-a---
----------ta---tt--------gaaaga------gga---agaa---aac--c----
-cca-tt-tgt---gactt-gtgta--a-gctta--------ttt---------------
-------------------------------------------------tgacaa-----
-----tac----aa----ag-------------t-a------------t-ttt-----aa
t---a-----cagtgtaatttaaatgat------------attaaa---------gaa-c
---at-------t--ttt---attca----------gga-a-------------------
-----------aa---------agac----a------a-t-----------g--------
---t-t-----t-aa----------aa---------------------------------
------------------------------------------------------------
------------------------------------------------------a-a-gt
-aat-tt---t----aga--------atat-t-t-------------ctc--------at
-tgatc----------a-aat--t--gaa------------a------------------
----caa---------ct--------tgtat-------ga--------cttt-------t
t-------------at-ca-gtg-----------------------tt------------
gtt-t----------------tt---------tt-----ta---tgtat-----------
----------------------ttttttt---g-------t--ac-a-------------
--------------------------aa-ga-------atg---------ac--t-a--a
gaa--------------------------------------------acat---------
------------------tcc-------tga-------tt-----g-taag---t-----
-----------------------tc---------------ta-ta--t----tga-atac
aagtgtatat----a--tt---tac-----------ta-----------c-----a----
---a---------gagt-t-------gcc----atg-a---------------------a
t----a--tag-------gc-a-----at--------gc---t-g---c-tg----at--
---------a-----ta--gca---------a-t-a-aa------cca------------
t--------aa-----------------ata-aattctaaataaata-------------
------------------------------------------------------------
------------------------------------------------------------
------------------------------------------------------------
------------------------------------------------------------
---------------------------------------------
>Nimb-7_DR|463611
------------------------------------------------------------
------------------------------------------------------------
----------------------------ttctggacaaagctcaatttttgcaaatgcag
gttgtgcattacttttagctctcaaacaaatagaaaaggaactgcaatgtttttttatga
tttgtgcagattcggtgtcctggtaacaagcactcaagcacttgaaaactgagcgtttga
---ttttaaacataatagaaaacgtggactct---ataaatgaatataactgatattatt
tt-------------tgctggcctggccatatgggattcattggaaatgaatgggcagat
aaatcag-------aaagccct-tcagtaaaaagtag-cagaatgtaaaattct---tgt
gtctg---attgtcaaa-----cctgcttt-cagtcggtacattaatgagaaatg-----
------gcaaacgaaaa-gggacgcatata-----caaacaacaagttg----tgatcaa
--------t-ccattagta-----------------aatg--------aaagaaataa--
ctacc--------------attttaaaaa-----------tataga--cacag--cca--
ggttgta----tatac--ga-----ga----tgt--------------aga-aa------
-----tggccactc------aa--gacttttccgc--------tca------tat-t---
----------ta---gt--------gaggaa------gtga-gagag---aaa--cc---
--aa-tt-tgt---gactt-gtcta--aaatata--------ttt-t-----gacta--t
------a-aaac------------------------------------at----------
--------------------------------------------------aat-----ta
a---t-----aaattgt--------------------------aag---------ata-t
-t--t-------t--------att----c-------aga-a---------------agta
---t---ttt-aa---------acaatt-gt------t-g-----------t--------
---t-t-----t-aa----------gaag-------------------------------
------------------------------------------------------------
------------------------------------------------------------
------------------------------------------------------------
-tgact----------a-agt--t--gaa------------ag-----------------
-----at---------ctt-a-------cga-----------------tctt--------
tt------------at-ca-gta-------t------g----------------------
------------------------------------------------------------
------------------------ttgtt---g-------t--at-a-------------
--------------------------at-gc-------ttg---ttta---t--a-a--a
ga---------------------------------------------a-a--------c-
--------tg--------tta-------tgt-------tt-----g-aaaa---t-----
-----------------------t------------t---tc-ta--t----a---ga--
--------at----a--tg---ca-----------tca----------cc-----a----
---------------------------------atg-a---------------------a
t----a--tag-------cc-a-----gt--------gc---t-g---c-tg----at--
---------a-----ta--gca---------t-t-a-at------aca------------
t--------aaa-----------------ta-aataaa----------------------
-------------------------aacacatgtaccagtgta-----------------
-----------------------------------------cacatggatcaaag-----
---------------------tcaggtggatggcttactgctgcagta------------
------------------------------------------------------------
---------------------------------------------
>Nimb-7_DR|463612
------------------------------------------------------------
------------------------------------------------------------
------------------------------------------------------------
------------------------------------------------------------
------------------------------------------------------------
------------------------------------------------------------
------------------------------------------------------------
------------------------------------------------------------
------------------------------------------------------------
------------------------------------------------------------
------------------------------------------------------------
------------------------------------------------------------
------------------------------------------------------------
------------------------------------------------------------
------------------------------------------------------------
------------------------------------------------------------
------------------------------------------------------------
------------------------------------------------------------
------------------------------------------------------------
------------------------------------------------------------
------------------------------------------------------------
------------------------------------------------------------
------------------------------------------------------------
------------------------------------------------------------
------------------------------------------------------------
------------------------------------------------------------
------------------------------------------------------------
------------------------------------------------------------
------------------------------------------------------------
------------------------ttttt---g-------t--at-a-------------
--------------------------at-cg------tttt---ttt---at--t-a--a
ga---------------------------------------------a-a--------c-
--------tg--------gta-------tgg-------ta-----a-gaaa---a-----
-----------------------g------------g---tt-----t----t---ga--
--------at----a--tg---tat-----------ca----------cc-----a----
-------------ttga-t-------gcc----ttg-g---------------------a
t----a--tag-------cc-a-----at--------gc---t-g---t-tg----at--
---------g-----tg--gca---------t-t-a-aa------ata------------
t-----------------------------a-aataa-----------------------
------------------------------------------------------------
------------------------------------------------------------
------------------------------------------------------------
------------------------------------------------------------
---------------------------------------------
>Nimb-7_DR|463613
------------------------------------------------------------
------------------------------------------------------------
------------------------------------------------------------
------------------------------------------------------------
------------------------------------------------------------
------------------------------------------------------------
------------------------------------------------------------
------------------------------------------------------------
------------------------------------------------------------
------------------------------------------------------------
------------------------------------------------------------
------------------------------------------------------------
------------------------------------------------------------
------------------------------------------------------------
------------------------------------------------------------
------------------------------------------------------------
------------------------------------------------------------
------------------------------------------------------------
------------------------------------------------------------
------------------------------------------------------------
------------------------------------------------------------
------------------------------------------------------------
------------------------------------------------------------
------------------------------------------------------------
------------------------------------------------------------
------------------------------------------------------------
------------------------------------------------------------
------------------------------------------------------------
------------------------------------------------------------
------------------------------------------------------------
----------------------------------------t---ttg---at--t-a--a
ga---------------------------------------------a-a--------c-
--------ca--------ata-------tga-------tt-----g-caag---t-----
-----------------------t------------a---ta-ta--t----t---gc--
--------at----a--tt---ta-----------gta-----------t-----a-g--
---g----------att-t-------gcc----ata-a---------------------a
t----a--tag-------cc-a-----at--------gc---t-g---c-tg----at--
---------a-----tg--gca---------t-t-a-aa------aaa------------
t--------aaa-----------------ta-aatgaa----------------------
-------------------------ta---------------------------------
------------------------------------------------------------
------------------------------------------------------------
------------------------------------------------------------
---------------------------------------------
>Nimb-7_DR|463614
------------------------------------------------------------
------------------------------------------------------------
------------------------------------------------------------
------------------------------------------------------------
------------------------------------------------------------
------------------------------------------------------------
------------------------------------------------------------
------------------------------------------------------------
------------------------------------------------------------
------------------------------------------------------------
------------------------------------------------------------
------------------------------------------------------------
------------------------------------------------------------
------------------------------------------------------------
------------------------------------------------------------
------------------------------------------------------------
------------------------------------------------------------
------------------------------------------------------------
------------------------------------------------------------
------------------------------------------------------------
------------------------------------------------------------
------------------------------------------------------------
------------------------------------------------------------
------------------------------------------------------------
------------------------------------------------------------
------------------------------------------------------------
------------------------------------------------------------
------------------------------------------------------------
------------------------------------------------------------
------------------------------------------------------------
---------------------------------------------------t--t-a--a
ga---------------------------------------------a-a--------c-
--------ca--------ata-------tga-------tt-----g-cagg---t-----
-----------------------t------------a---ta-ta--t----t---gc--
--------at----a--tt---ta-----------gtt-----------t-----a-g--
---g----------att-t-------gcc----ata-a---------------------a
t----a--tag-------cc-a-----at--------gc---t-g---c-tg----at--
---------a-----tg--gca---------t-t-a-aa------aaa------------
t--------aaa-----------------ta-aata------------------------
------------------------------------------------------------
------------------------------------------------------------
------------------------------------------------------------
------------------------------------------------------------
---------------------------------------------
>Nimb-7_DR|463615
------------------------------------------------------------
------------------------------------------------------------
------------------------------------------------------------
------------------------------------------------------------
------------------------------------------------------------
------------------------------------------------------------
------------------------------------------------------------
------------------------------------------------------------
------------------------------------------------------------
------------------------------------------------------------
------------------------------------------------------------
------------------------------------------------------------
------------------------------------------------------------
------------------------------------------------------------
------------------------------------------------------------
------------------------------------------------------------
------------------------------------------------------------
------------------------------------------------------------
------------------------------------------------------------
------------------------------------------------------------
------------------------------------------------------------
------------------------------------------------------------
------------------------------------------------------------
------------------------------------------------------------
------------------------------------------------------------
------------------------------------------------------------
------------------------------------------------------------
------------------------------------------------------------
------------------------------------------------------------
----------------------------------------t--ac-a-------------
--------------------------tt-tg-------at--------------t-a--a
ga---------------------------------------------a-a--------g-
--------cg--------tta-------tga-------tt-----g-cagg---t-----
-----------------------t------------t---ta-ta--t----t---gc--
-------a-------t-at---ta-----------gga-----------t-----a-g--
---g----------ttt-t-------gcc----ata-a---------------------a
a----a--tag-------cc-a-----at--------gc---t-g---c-tg----aa--
---------a-----ga--gca---------t-g-a-aa------aca------------
t--------aaa-----------------ta-aataaa----------------------
-------------------------taaa-------------------------------
------------------------------------------------------------
------------------------------------------------------------
------------------------------------------------------------
---------------------------------------------
>Nimb-7_DR|463616
------------------------------------------------------------
------------------------------------------------------------
------------------------------------------------------------
------------------------------------------------------------
------------------------------------------------------------
------------------------------------------------------------
------------------------------------------------------------
------------------------------------------------------------
------------------------------------------------------------
------------------------------------------------------------
------------------------------------------------------------
------------------------------------------------------------
------------------------------------------------------------
------------------------------------------------------------
------------------------------------------------------------
------------------------------------------------------------
------------------------------------------------------------
------------------------------------------------------------
------------------------------------------------------------
------------------------------------------------------------
------------------------------------------------------------
------------------------------------------------------------
------------------------------------------------------------
------------------------------------------------------------
------------------------------------------------------------
------------------------------------------------------------
------------------------------------------------------------
------------------------------------------------------------
------------------------------------------------------------
------------------------------------------------------------
--------------------------------------------ttt---at--t-a--a
ga---------------------------------------------a-a--------c-
--------ca--------ata-------tga-------tt-----g-cagg---t-----
-----------------------t------------a---ta-ta--t----t---gc--
--------at----a--tt---ta-----------gta-----------t-----a-g--
---g----------att-t-------gcc----ata-a---------------------a
t----a--tag-------cc-a-----at--------gc---t-g---c-tg----at--
---------a-----tg--gca---------t-c-a-aa------aaa------------
t--------aaa-----------------ta-aata------------------------
------------------------------------------------------------
------------------------------------------------------------
------------------------------------------------------------
------------------------------------------------------------
---------------------------------------------
>Nimb-7_DR|463617
------------------------------------------------------------
------------------------------------------------------------
------------------------------------------------------------
------------------------------------------------------------
------------------------------------------------------------
------------------------------------------------------------
------------------------------------------------------------
------------------------------------------------------------
------------------------------------------------------------
------------------------------------------------------------
------------------------------------------------------------
------------------------------------------------------------
------------------------------------------------------------
------------------------------------------------------------
------------------------------------------------------------
------------------------------------------------------------
------------------------------------------------------------
-----------------------------------g--ca--------t-tc--------
------------------------------------------------------------
------------------------------------------------------------
------------------------------------------------------------
------------------------------------------------------------
------------------------------------------------------------
------------------------------------------------------------
------------------------------------------------------------
------------------------------------------------------------
------------------------------------------------------------
------------------------------------------------------------
------------------------------------------------------------
--------------tttttt-----tttt---gtgtgtg-t--ac-a-------------
--------------------------at-ga-------atg---ttt---at--t-a--a
aa---------------------------------------------a-a--------a-
--------ca--------ata-------tga-------tt-----c-c-agg--t-----
-----------------------a------------a---ca-ta--t----t---gt--
--------aa----a--tt---ta-----------gga-----------t-----a-g--
---g----------ttt-t-------gcc----atg-a---------------------a
t----a--tag-------cc-a-----at--------gt---t-g---c-tg----aa--
---------a-----ta--gca---------t-a-a-aa------a--------------
t--------aaa-----------------ta-aatgaa----------------------
-------------------------tgaa-------------------------------
------------------------------------------------------------
------------------------------------------------------------
------------------------------------------------------------
---------------------------------------------
>Nimb-7_DR|463618
------------------------------------------------------------
------------------------------------------------------------
------------------------------------------------------------
------------------------------------------------------------
------------------------------------------------------------
------------------------------------------------------------
------------------------------------------------------------
------------------------------------------------------------
------------------------------------------------------------
------------------------------------------------------------
------------------------------------------------------------
------------------------------------------------------------
-------------------------------------------------aa-atg-----
------------------------------------------------------------
------------------------------------------------------------
------------------------------------------------------------
------------------------------------------------------------
--------------------------------------------------ttt-----aa
a---a-----tg------------------------------------------------
------------------------------------------------------------
------------------------------------------------------------
-----------------------------g---------------tg-a------ct---
------------------------------------------------------------
-------------------------------------------------tc-tgg-a--g
-aat-tg---t----tga--------atat-t-t-------------atc--------ac
-aggtc----------a-aat--c--gaa------------a------------------
----act---------cgt-at-------------------------------------t
tt------------at--------------------------------------------
---------------------------------c--------------------------
--------------------------------g----------at---------------
--------------------------gt--------------------------t----g
tag---------------------------------------------------------
--------------------------------------tt-----c--------t-----
-----------------------t----------------tg-ta--t------------
--------gc-------tt---tg------------tg----------------------
------------------t-----------------------------------------
------------------------------------------------------------
------------------------------------------------------------
------------------------------------------------------------
------------------------------------------------------------
------------------------------------------------------------
------------------------------------------------------------
------------------------------------------------------------
---------------------------------------------
>Nimb-7_DR|463619
------------------------------------------------------------
------------------------------------------------------------
------------------------------------------------------------
------------------------------------------------------------
------------------------------------------------------------
------------------------------------------------------------
------------------------------------------------------------
------------------------------------------------------------
------------------------------------------------------------
------------------------------------------------------------
------------------------------------------------------------
------------------------------------------------------------
-------------------------------------------------aa-atg-----
------------------------------------------------------------
------------------------------------------------------------
------------------------------------------------------------
------------------------------------------------------------
--------------------------------------------------ttt-----aa
a---a-----tg------------------------------------------------
------------------------------------------------------------
------------------------------------------------------------
-----------------------------g---------------tg-a------ct---
------------------------------------------------------------
-------------------------------------------------tc-tgg-a--g
-aat-tt---t----gga--------atat-t-t-------------atc--------ac
-aggtc----------a-aat--c--gaa------------a------------------
----act---------ctt-at-------------------------------------t
tt------------at--------------------------------------------
---------------------------------c--------------------------
--------------------------------g----------at---------------
--------------------------gt--------------------------t----g
tag---------------------------------------------------------
--------------------------------------tt-----c--------t-----
-----------------------t----------------tg-ta--t------------
--------gc-------tt---tg------------tg----------------------
------------------t-----------------------------------------
------------------------------------------------------------
------------------------------------------------------------
------------------------------------------------------------
------------------------------------------------------------
------------------------------------------------------------
------------------------------------------------------------
------------------------------------------------------------
---------------------------------------------
>Nimb-7_DR|463620
------------------------------------------------------------
------------------------------------------------------------
------------------------------------------------------------
------------------------------------------------------------
------------------------------------------------------------
------------------------------------------------------------
------------------------------------------------------------
--------------------------------------------------tttc---agt
gtctg----acattaag-----gctgatct-gaatctgtacattattgagaagtg-----
------ccaaattgaat-ggagcgaatgta-----taaacaataaattatatgaagtaaa
--------t-ccacttg-----------------t-------------------------
aaatg--------------gaattaaaat-------------caga--catgg--tct--
ggttgtaca--tctat--ga-----ga----tct--------------aga-at------
-----tggccactc------aa--gactt--aca------cactca------tat-t---
----------ta---tt--------gaaagg------aga---agaa---aaa--cc---
-----tt-tgt---gtctt-gtgaa--a-gaata--------att-t-----ggtga--t
---ga-a-acat------------------------------------attttatttt--
----ttaa----aa----ta-------------t-attca-ttttttgt-ttt-----tt
a---a-----ttctgga-------------------------------------------
----------aat--att---gta----a-------gtg-a---------------aatg
--------at-ta---------aaag----g-----------------------------
---------------------------------------------tg-t------ct---
------------------------------------------------------------
-------------------------------------------------tt-tgg-a-gg
-gat-tt---c----aga--------gtat-t-c-------------atc--------ac
-tgctc----------a-aat--t--gaa------------a------------------
----cca---------ctt-g-------tat-----------------------------
------------------------------------------------------------
------------------------------------------------------------
------------------------------------------------------------
------------------------------------------------------------
-----------------------------------------------g-a--------c-
--------tt--------ttt-------tat-------tg-----g-taatg--t-----
-----------------------t------------g---tt-at--t----t---gt--
--------at----a--ta---ta-----------tt-----------------------
---t---------tagt-t-------gcc----atg-a---------------------a
t----c--tag-------cc-a-----at--------gg---t-g---c-tg----at--
---------a-----tg--gca---------t-t-a------------------------
------------------------------------------------------------
------------------------------------------------------------
------------------------------------------------------------
------------------------------------------------------------
------------------------------------------------------------
---------------------------------------------
>Nimb-7_DR|463621
------------------------------------------------------------
------------------------------------------------------------
------------------------------------------------------------
------------------------------------------------------------
------------------------------------------------------------
------------------------------------------------------------
------------------------------------------------------------
------------------------------------------------------------
------------------------------------------------------------
------------------------------------------------------------
------------------------------------------------------------
----------------------ttttgaa-------------taat--tatc--------
------------------------------------------------------------
------agtga--------------------------------gtg------aat-t---
----------ta------------------------------------------------
------------------------------------------------------------
------------------------------------------------------------
------------------------------------------------------------
----a-----agatcttattt-----------acgtattatcagcg---------ttt-t
---at-------t--gtt---attttta-tg--catgta-t---------------aatg
---c---ctg-t-------------------------t-t-----------a--------
---t-t-----t-aa----------aaaaattta--------------------------
-----------------------a------------------------------------
------------------------------------------------------------
---t-tt---a----aga--------taat-a-t-------------att--------at
-taatg-----------------t--att------------g------------------
----aat---------at--------------------------------at-------a
tt------------at-aa-ata-------t------ca-------ct------------
att-aat----------atagcc---------tg-----tg-------------------
------------------------------------------------------------
------------------------------------------------------------
------------------------------------------------------------
------------------------------------------------------------
------------------------------------------------------------
--------ct----g--ct---taaa----------tgg---------------------
------------------------------------------------------------
------------------------------------------------------------
--------------------ca---------t-t-a-aa------ac-------------
------------------------------------------------------------
------------------------------------------------------------
------------------------------------------------------------
------------------------------------------------------------
------------------------------------------------------------
---------------------------------------------
>Nimb-7_DR|463622
------------------------------------------------------------
------------------------------------------------------------
------------------------------------------------------------
------------------------------------------------------------
------------------------------------------------------------
------------------------------------------------------------
------------------------------------------------------------
------------------------------------------------------------
------------------------------------------------------------
------------------------------------------------------------
------------------------------------------------------------
------------------------------------------------------------
------------------------------------------------------------
------------------------------------------------------------
------------------------------------------------------------
------------------------------------------------------------
------------------------------------------------------------
------------------------------------------------------------
------------------------------------------------------------
------------------------------------------------------------
------------------------------------------------------------
------------------------------------------------------------
------------------------------------------------------------
------------------------------------------------------------
------------------------------------------------------------
------------------------------------------------------------
-------------------------------------------------ctt--------
tt------------at-ca-gtg-------g------tg-------tt------------
gtt-a----------------tt---------tc----------tgt-------------
----------------------tcgtttt---g-------t--ac-a-------------
--------------------------gt-gt-------atg---at--------t-g--a
ga---------------------------------------------a-a--------c-
--------gg--------tta-------tga-------tt-----g-taaa---t-----
-----------------------t------------t---tg-ta--c----t---ta--
--------at----a--tt---tt-----------gta----------ca-----a----
-------------gtgt-t-------atc----agg----------------------aa
t----a--taa-------tc-a-----at--------ac---t-g---t-tt----ac--
---------a-----tg--gca---------t-g-a-aa------aca---t--------
---------taa-----------------ta-aatgaataataat---------------
------------------------ttaagggaaatgtttaacaa------gtttcttctg
ga--ggaattgtacaat------------atttatacacg-catatttattaaaaggaga
aggaaaa-------------ctcatttatgaatattttgatgataaagc-----------
-----agtttaatagaccgtatgtttgat-------------------------------
--aacgtttatttagtaaatagtttaa------------------
>Nimb-7_DR|540350
------------------------------------------------------------
------------------------------------------------------------
------------------------------------------------------------
------------------------------------------------------------
------------------------------------------------------------
------------------------------------------------------------
------------------------------------------------------------
------------------------------------------------------------
------------------------------------------------------------
------------------------------------------------------------
------------------------------------------------------------
------------------------------------------------------------
------------------------------------------------------------
------------------------------------------------------------
------------------------------------------------------------
------------------------------------------------------------
------------------------------------------------------------
-------------------g------------------------------ttt-------
-----------------------------------------------------------c
------------t-cct-------------------------------------------
------------------------------------------------------------
-----------------------ggaacag------------------t-----------
------------------------------------------------------------
-------------------------------------------------tc-tag-c---
-tttttt---tt-------------------t-t-------------atc--------ac
-tgact----------g-aat--t--gaa------------a------------------
----gat---------ctt-a-------cat-------ga--------cctt--------
gt------------at-ta-gta-------t------tg-------tt------------
g--------------------------------g-----ta---ta--------------
----------------------------t---g-------t--at-a-------------
--------------------------at-gc-------ttg---ttt---at--ttaa-a
aa---------------------------------------------a-a--------ca
------------------aca-------tat-------tt-------tatga--t-----
-----------------------tt-------actgatgattttaa-c----t-------
-------tgt----g--tac--tgaa----------ca----------tta----a----
-------------ttgc-t-----tggcc----ata-a---------------------a
c----a--tag--------caa-----at--------gc---t-g---c-------ac--
--------t------tg--gca---------t-t-a-aa------aga------------
t--------aaa-----------------ta-aat-------------------------
------------------------------------------------------------
------------------------------------------------------------
------------------------------------------------------------
------------------------------------------------------------
---------------------------------------------
>Nimb-7_DR|540351
------------------------------------------------------------
------------------------------------------------------------
------------------------------------------------------------
------------------------------------------------------------
------------------------------------------------------------
------------------------------------------------------------
------------------------------------------------------------
------------------------------------------------------------
------------------------------------------------------------
------------------------------------------------------------
------------------------------------------------------------
------------------------------------------------------------
------------------------------------------------------------
------------------------------------------------------------
------------------------------------------------------------
------------------------------------------------------------
------------------------------------------------------------
------------------------------------------------------------
------------------------------------------------------------
--------------------agac----------------a------------tacagaa
------------------------------------------------------------
-----------ctta---------------------------------c-----------
------------------------------------------------------------
-------------------------------------------------tc---------
-gttctt---ca-------------------t-t------------------------at
-tga-----------aa-aag----aaaa------------acc----------------
----aat--------ttgtgatt-----tgt-----a-----------------------
--------------------------------------g-------tt------------
--------------------------------------gtat------------------
----------------------------------------t--gt-a-------------
--------------------------at------a---atc---------at--ttg--a
aa---------------------------------------------aag--------ca
ttttagcatgtcc-attttta------atgat------tt-------cagacagttt---
-----------------------tc-------attcagaaca-ta--t----tataga--
-------cat----a--tt-----------------ta-------------a---a----
-aag---------gtttctct----tgca----ata-t--------------------ca
t-------tga----------a-----atg-------at---t----tt-ta----at--
------t--a-----ag--------------t-tga-aaaa-aatatataa---------
ttct-----taattttgt--------ttttaccatgtatattt-----------------
------------------------------------------------------------
------------------------------------------------------------
------------------------------------------------------------
------------------------------------------------------------
---------------------------------------------
>Nimb-7_DR|540352
------------------------------------------------------------
------------------------------------------------------------
------------------------------------------------------------
------------------------------------------------------------
------------------------------------------------------------
------------------------------------------------------------
------------------------------------------------------------
------------------------------------------------------------
---------------------------------------------------aatg-----
------agaaatggaat-gggttgaatctg-----taaataataaattgtctgaaatgaa
--------t-ccatttg-----------------taaatg--------aaagaaatat--
ttagc--------------tttttgaaaa-------------tata--catgt--cca--
ggttgta----cagat--ga-----ga----tgt--------------------------
--------------------aa--aatttc------------------------------
-------------------------aaaggg------aga---acga--------cc---
--tg-tt-tgt---aactt-gtgta-aa-gaata--------ttt-t-----tactt--t
---aa-aaacat------------------------------------agtttaa-----
-----tag----aa----tg------------------ta----tg--t-ttt-----ta
a---a-----tgacatt--------------------------ata---------gaa-c
-a--t-------t--ttt---att----c-------agg-a---------------aata
---t---ttt-aa---------ggta----a------a-t-----------g--------
-----c-----t-------------aaatg---------------tg-t------ct---
------------------------------------------------------------
-------------------------------------------------tt-tgg-a-gg
-aat-tt---t----aca--------atat-t-t-------------gtc--------at
-tgatc----------a-aat--t--gaa------------a------------------
----gat---------att-g-------tct-------ga--------cttt--------
tta-----------at-ca-gtg-----------------------tt------------
gtt-a---------------------------tg-----ta---tgt-------------
-------------------------tttt---g-------t--at-a-------------
--------------------------at-gc-------atg---att---at--t-a--a
ga---------------------------------------------a-a--------c-
--------aa--------tta-------tga-------tt-----g-taaa---t-----
-----------------------t------------a---tt-ta--t----taaaat--
--------gt-------tt---ta------------------------tc-----a----
-------------ctgt-t-------tcc----atg-a---------------------a
t----a--tag-------ct-a-----at--------gc---a-g---c-tg----at--
---------a-----aa--gct--------gt-g-ataa-----aaca------------
t--------aaa-----------------ta-aattaa----------------------
-------------------------taaa-------------------------------
------------------------------------------------------------
------------------------------------------------------------
------------------------------------------------------------
---------------------------------------------
>Nimb-7_DR|540353
------------------------------------------------------------
------------------------------------------------------------
----------------------------------------------atttacagctgaag
cttgtgcactgcttttagcttagcaacaaacaga--------------------------
---------attctatatcctgcttacaagcacttgaatctatgaaaaccgttcattcaa
taatttttagcataatagaaataatggacattttgaaaggaaaatg--------------
--actttttgctaaacac----ctgttcatatgggattcattggaaacaagcgtgctgat
aaaaca--gctaaggaagccct-acagttggagataa-cagaatgtaaaattcc---tgt
gtct-----------ga-----cctttttt-aaatcagtatattaatgtgaaatg-----
------gcaa-----at-ggaatgaatgta-----gaaacaacaaattgtatgaagtaaa
--------t-cgatttg-----------------taattt--------aaagaaataa--
ttacc--------------atttttaaag-------------taga--catga--c----
-----------catgc--ga-----ga----tgc--------------aga-at------
-----cagacactc------aa--gactc--aca------cactca------tgt-t---
----------ca---tt--------gaaagg------gga---agaaaa-----------
-----ac-tgt---gactt-gttta--a-gaata--------ttt-t-----gacga--t
---aa-aaacat------------------------------------attttaa-----
-----cag----aa----tt-------------t-g--ta----t---t-ttt------a
a---a-----tgatatt--------------------------tga---------aaa-c
-a--t-------t--ttt---att----c-------agg-a---------------tata
---t---ttt-aa---------ggga----a------a-t-----------gattg--tg
tctt-c-----t-gg----------aaaaa---------------tg-------------
------------------------------------------------------------
------------------------------------------------------------
------t---t----aga--------acat-t-t-------------gtc--------tt
-taacc----------a-aac--t--aaa------------a------------------
----gat---------tgt-a-------tat-------ga--------ctcc--------
ct-------------t-ca-atg-------t------tt-------tt------------
ttt---------------------------------------------------------
---------------------------------------gt--gg-a-------------
--------------------------at-gt-------atg---ttt---gt--t-g--a
ga---------------------------------------------a-a--------c-
--------ag--------atg-------tgt-------at-----------g--t-----
-----------------------t------------a---ta-ta--t----t---gt--
--------tt----a--tt---ta-----------gta-----------c-----a-g--
---g----------ttt-t-------acc----atg-a---------------------a
------------------------------------------------------------
------------------------------------------------------------
------------------------------------------------------------
------------------------------------------------------------
------------------------------------------------------------
------------------------------------------------------------
------------------------------------------------------------
---------------------------------------------
>Nimb-7_DR|540354
------------------------------------------------------------
------------------------------------------------------------
------------------------------------------------------------
------------------------------------------------------------
------------------------------------------------------------
------------------------------------------------------------
------------------------------------------------gaacgtgcagat
aaagca--gctaaggaagccctaacagttttaaataa-cagactgtaaaattcc---tgt
gtctg----atgttaaa-----cctgtttt-aaatctgtatattaatgaataatg-----
------gc-----gaat-gggatgaatgta-----ggaataacaaattgtataaagtgaa
--------t-ccatttg-----------------taaatg--------------------
taacc--------------gttttgaaaa-------------taga--catga--cca--
ggttgta----catac--aa-----ga----ttt--------------cga-at------
-----cggacactc------a----actt--gta------catgca------cat-t---
----------ta---tt--------gaaagg------tgt---aggg---a----cc---
--aa-tt-tgt---gactt-gtgca--a-gaata--------ttt---------------
---------------------------------------------aacattttaa-----
-----cat----aa----tg-------------t-g--ta----t---t-tt-------a
a---a-----tgatatt--------------------------aga---------gaa-c
-g--t-------t--ttt---att----g-------tgg-a---------------gata
---t---ttt-aa---------atga----a------a-t-----------g--------
---t-t-----t-aa----------aaagg---------------tg-t------ct---
------------------------------------------------------------
-------------------------------------------------tc-tgg-a-gc
-aat-tt---t----aga--------gtat-g-t-------------atc--------tt
-taatt----------a-aac--t--aaa------------a------------------
----gac---------tgt-a-------tat-------gactgt----atat--------
tt-------------t-ca-gtg-------t------tg-------tt------------
gtt-a----------------ct---------tg-----ta---tg-------------t
tttttttgagatttttttt------ttta---a-------t--ac-a-------------
--------------------------at-gt-------atg---ttt---gt--t-a--a
ga---------------------------------------------a-a--------c-
--------tt--------gta-------tga-------tt-----g-tattt--t-----
------------------------------------------------------------
--------at----a--tt---ta-----------gca-----------t-----a-t--
---g----------ttt-t-------gcc----atg-a---------------------a
t----t--tag-------cc-a-----at--------gc---t-g---c-ta----at--
---------a-----tg--gca---------t-t-a-aa------aca------------
c--------aaa-----------------ta-aataaa----------------------
-------------------------taaa-------------------------------
------------------------------------------------------------
------------------------------------------------------------
------------------------------------------------------------
---------------------------------------------
>Nimb-7_DR|540355
------------------------------------------------------------
------------------------------------------------------------
------------------------------------------------------------
------------------------------------------------------------
------------------------------------------------------------
------------------------------------------------------------
------------------------------------------------------------
------------------------------------------------------------
------------------------------------------------------------
------------------------------------------------------------
------------------------------------------------------------
------------------------------------------------------------
------------------------------------------------------------
------------------------------------------------------------
------------------------------------------------------------
------------------------------------------------------------
------------------------------------------------------------
------------------------------------------------------------
------------------------------------------------------------
------------------------------------------------------------
------------------------------------------------------------
------------------------------------------------------------
------------------------------------------------------------
------------------------------------------------------------
------------------------------------------------------------
------------------------------------------------------------
------------------------------------------------------------
---------------t-tg-atg-------------------------------------
------------------------------------------------------------
---------------ttt-------tttt---g-------t--at-a-------------
--------------------------at-tc-------atg---tat---aa--t-a--a
ga---------------------------------------------a-a--------c-
--------cg--------ata-------tga-------tt-----g-catg---t-----
-----------------------t------------a---tg-ta--t----a---tt--
-------aat----ta-tt---ta-----------gga-----------t-----a-g--
---g----------ttt-t-------gcc----atg-a---------------------a
t----a--ttg-------ct-a-----ac--------gc---t-g---c-tg----at--
---------a-----tg--gct---------t-t-a-aa------aca------------
t--------aaa-----------------tg-aataaa----------------------
-------------------------taaagaataacctatt---------gtgacttg--
------------------------------------------------------------
------------------------tgttggaatatcttgacgtcaaaac------atgtt
t--------taatagaatgtgtttgttt-tcaaatgatataagag----------aacgt
t-----tttattcaggaaatatttgaagggaaat-----------
>Nimb-7_DR|540356
------------------------------------------------------------
------------------------------------------------------------
------------------------------------------------------------
------------------------------------------------------------
------------------------------------------------------------
------------------------------------------------------------
------------------------------------------------------------
------------------------------------------------------------
------------------------------------------------------------
------------------------------------------------------------
------------------------------------------------------------
------------------------------------------------------------
-------------------------------------------------ga-at------
-----cagacactc------aa--gactt--tca------cacgcatagc-atat-t---
----------ta---tt--------gaaagt------gga---agaa---aaa--cc---
--ta-tt-tgt---gacct-gtgt-----catta--------ttt-t-----gacga--t
---aa-a---ac------------------------------------attttaa-----
-----cgg----aa----tg-------------t-g--ta----t---t-tta------a
a---a-----tgatgtt--------------------------aga---------gaa-g
-g--t-------t--ttt---att----c-------agg-a---------------gatt
---t---ttt-ag---------ggga----a------a-t-----------g--------
---t-t-----t-ga----------aaagg---------------tg-c------ct---
------------------------------------------------------------
-------------------------------------------------tc--ag-a-gc
-aat-at---t----aca--------ttat-t-t-------------ata--------tt
-taatc----------a-atc--t--aaa------------a------------------
----gat---------tgt-a-------cat-------ga--------ctcg--------
tt-------------t-ca-gtg-------t------tg-------tt------------
act-a----------------tt---------tg-----ta---tgtt-----------t
ttttt-----tttttttt---------tt---g-------t--ac-a-------------
--------------------------ag-gt-------atg---ttt---gt--t-a--a
ga---------------------------------------------a-a--------a-
--------tg--------ata-------aga-------tt-----g-catg---t-----
-----------------------t------------a---ta-ta--t----t---gt--
--------at----a--tt---ta-----------gta-----------c-----a-t--
---g----------ttt-t-------gtc----atg-a---------------------a
t----a--tag-------cc-a-----at--------gc---t-g---c-tg----gt--
---------a-----tt--gca---------t-ta--ga------aca------------
t--------aaa-----------------ta-aacaaa----------------------
-------------------------tga--------------------------------
------------------------------------------------------------
------------------------------------------------------------
------------------------------------------------------------
---------------------------------------------
>Nimb-7_DR|540357
------------------------------------------------------------
------------------------------------------------------------
------------------------------------------------------------
------------------------------------------------------------
------------------------------------------------------------
------------------------------------------------------------
------------------------------------------------------------
------------------------------------------------------------
------------------------------------------------------------
------------------------------------------------------------
------------------------------------------------------------
---------------------------------------------a--cttga--aaa--
ggtttta----caaac--ga-----ga----tgt--------------aga-at------
-----cggacactc------aa--gactt--aca------cacaca------tat-t---
----------ta---tt--------gaaaag------gga---ataa---aaa--tc---
--ta-tt-tgt---gactt-gtgta--a-gaata--------ttt-tgttaagaata--t
---aa-c-atat------------------------------------attttaa-----
-----tgg----aa----tg-------------t-g--ta----t---t-ttt------a
a---a-----tgatatt--------------------------aga---------gaa-c
-a--t-------t--ttt---att----t-------agt-a---------------a---
-------------------------------------a-t-----------g--------
---t-t-----t-ga----------agagg---------------tg-c------ct---
------------------------------------------------------------
-------------------------------------------------tc-tca-a-gc
-aat-tt---t----aga--------atat-t-t-------------atc--------tt
-taatc----------a-aac--t--aaa------------a------------------
----gat---------tgt-a-------tat-------gt--------atct--------
tt-------------t-ca-gtg-------t------tg-------tt------------
gct-a----------------tt---------tt-----ta---agt-------------
---------------ttt-----tctttt---g-------t--at-a-------------
--------------------------at-gt-------atg---ttt---gt--t-a--t
ga---------------------------------------------a-a--------c-
--------tg--------ata-------tga-------tt-----g-tatg---t-----
-----------------------t------------a---ta-ta--t----t---gt--
--------at----a--tt---ta-----------gta-----------t-----a-t--
---g-----------tt-t-------gcc----atg-t---------------------a
t----g--tag-------cc-a-----at--------gc---t-g---c-tg----at--
---------a-----tg--gca---------t-t-a-aa------caaaat-taaa----
t--------gaa-----------------ta-aataaa----------------------
------------------------------------------------------------
------------------------------------------------------------
------------------------------------------------------------
------------------------------------------------------------
---------------------------------------------
>Nimb-7_DR|540358
------------------------------------------------------------
------------------------------------------------------------
------------------------------------------------------------
------------------------------------------------------------
------------------------------------------------------------
------------------------------------------------------------
------------------------------------------------------------
------------------------------------------------------------
------------------------------------------------------------
------------------------------------------------------------
------------------------------------------------------------
--------------------------------------------------ttg--cca--
tgtgttt----agcca--at-----ac----tgc--------------agatat------
-----tgcattaaa------aa--------------------------------------
-------------------------------------------agag---aaa--tc---
--tg-tt-tat---gattt-gtgta--a--taca--------ttt-t-----gacta--t
------a-aaa-------------------------------------------------
------------------------------------------------------------
------------------------------------------------------------
--------------------------------------a-a---------------tata
---t---ttt-aa-----------------------------------------------
------------------------------------------------------------
------------------------------------------------------------
------------------------------------------------------------
------------------------------------------------------------
------------------------------------------------------------
------------------------------------------------------------
------------------------------------------------------------
------------------------------------------------------------
------------------------------------------------------------
------------------------------------------------------------
------------------------------------------------------------
-----------------------------------------------taga---c-----
-----------------------t------------a---ta-ta--t------------
------------------------------------------------------------
------------------------------------------------------------
------------------------------------------------------------
------------------------------------------------------------
------------------------------------------------------------
------------------------------------------------------------
------------------------------------------------------------
------------------------------------------------------------
------------------------------------------------------------
---------------------------------------------
>Nimb-7_DR|540359
------------------------------------------------------------
------------------------------------------------------------
------------------------------------------------------------
------------------------------------------------------------
------------------------------------------------------------
------------------------------------------------------------
------------------------------------------------------------
------------------------------------------------------------
------------------------------------------------------------
------------------------------------------------------------
------------------------------------------------------------
------------------------------------------------------------
------------------------------------------------------------
--------------------ct--tac--------------acact------cat-t---
----------ta---tt---------aaaag------ggg---agag---aaa--cg---
--ta-tt-agt---gacta-gttta--g-aaata--------ttt-c-----gagat--t
---aa-a-acat-------------------------------------atttaa-----
-----aag----aa----tg-------------t-a--ta--------a-ttt-----ga
a---a-----tgatatt--------------------------aga---------caa-t
-g--t-------a--ttt---att----t-------agg-a---------------aata
---t---ttt-tt---------agga----a------a-t-----------g--------
---t-t-----t-ga----------aaaag---------------t---------ct---
------------------------------------------------------------
-------------------------------------------------tc-tag-t-ag
-tat-tt---g----ata--------at------------------------------tt
-taatt----------a-aat--t--caa------------a------------------
--------------------------------------ca--------tct---------
tg------------ta-tg-act-------t------ta-------tg------------
ggt-t----------------tta-------att-----tt---aat------------t
at-------------tatct--gtgttgt---a-------t--at-a-------------
--------------------------at-gc-------aat---tttg---t--t-g--a
aa---------------------------------------------a-a--------t-
--------ac--------tta-------tga-------ct-----g-taaa---t-----
-----------------------t------------a---ta-tc--t----t---gc--
--------tg----a--ta---tg-----------gca----------tt-----a----
-------------aaac-c-------taa--aaata-a---------------------a
------------------------------------------------------------
------------------------------------------------------------
------------------------------------------------------------
------------------------------------------------------------
------------------------------------------------------------
------------------------------------------------------------
------------------------------------------------------------
---------------------------------------------
>Nimb-7_DR|540360
------------------------------------------------------------
------------------------------------------------------------
------------------------------------------------------------
------------------------------------------------------------
------------------------------------------------------------
------------------------------------------------------------
------------------------------------------------------------
------------------------------------------------------------
------------------------------------------------------------
----------------------------------------------------------aa
--------t-ctatttg-----------------taaatg--------aatgaaaaaa--
taacc--------------attttgaaag-------------taga--cataa--tca--
agttgta----catac--aa-----ga----tgc--------------aga-at------
-----cggacactt------aa--tactc--aca------cactca------tat-t---
----------ta---tt--------gaaagg------gga---agaa---aaa--cc---
--ta-ca-tgt---gattt-gtgta--a-gaata--------ttt-t-----gacga--t
---aa-a-aa--------------------------------------attttaa-----
-----tag----at----tg-------------t-g--ta--------t-ttt-----ca
a---a-----ctatgtt--------------------------aga---------gaa-c
-a--t-------t--ga----att----c-------agg-a---------------gata
---t---ttt-aa---------ggga----a------t-t-----------g--------
---t-t-----t--a----------atagg---------------tg-t------ct---
------------------------------------------------------------
-------------------------------------------------ta-tgg-a-aa
-aaa-aa---t----aga--------atat-t-t-------------atc--------tt
-taatc----------a-aac--a--aaa------------a------------------
----ttt---------tga-a-------tat-------ga--------ctc---------
-t-------------t-ca-ata-------t------tt-------t-------------
------------------------------------------------------------
------------------tt-----tttt---g-------t--ac-a-------------
--------------------------at-gt-------atg---ttt---ag--t-a--a
ga---------------------------------------------a-a--------a-
--------tt--------ata-------tga-------t-----------tg--t-----
-----------------------t------------a---ta-ta--t----c---gt--
--------tt----a--tt---ta-----------gta-----------t-----a-g--
---g----------ttt-t-------gcc----ata-t---------------------a
t----a--tag-------cc-a-----at--------gc---t-g---c-tg----at--
---------a-----tt--gca---------a-t-a-aa------ata------------
t--------aaa-----------------ta-aataaa----------------------
-------------------------tga--------------------------------
------------------------------------------------------------
------------------------------------------------------------
------------------------------------------------------------
---------------------------------------------
>Nimb-7_DR|540361
------------------------------------------------------------
------------------------------------------------------------
------------------------------------------------------------
------------------------------------------------------------
------------------------------------------------------------
------------------------------------------------------------
------------------------------------------------------------
------------------------------------------------------------
------------------------------------------------------------
------------------------------------------------------------
------------------------------------------------------------
------------------------------------------------------------
------------------------------------------------------------
------------------------------------------------------------
------------------------------------------------------------
-------------------------------atg--------ttt-t-----g-------
------------------------------------------------------------
------------------------------------------------------------
------------------------------------------------------------
------------------------------------------------------------
------------------------------------------------------------
------------------------------------------------------------
------------------------------------------------------------
------------------------------------------------------------
------------------------------------------------------------
------------------------------------------------------------
------------------------------------------------------------
------------------------------------------------------------
------------------------------------------------------------
------------------------------------------------------------
------------------------------------------------------------
------------------------------------------------------------
---------t--------tta-------tga-------tt-----g-taaa---t-----
-----------------------t------------a---tg-ta--t----t---aa--
--------at----t--tt---atc-----------ta----------ct-----a----
-------------atct-g-------gcc----gta-a---------------------g
t----a--tag-------ct-a-----gg--------gc---a-g---c-tg----at--
---------a-----tg--gtt---------t-t-a-aat--cataca------------
t--------aaa-----------------ca-aacaaa----------------------
------------------------------------------------------------
------------------------------------------------------------
------------------------------------------------------------
------------------------------------------------------------
---------------------------------------------
>Nimb-7_DR|540362
------------------------------------------------------------
------------------------------------------------------------
------------------------------------------------------------
------------------------------------------------------------
------------------------------------------------------------
------------------------------------------------------------
------------------------------------------------------------
------------------------------------------------------------
------------------------------------------------------------
-------------------------------------aacaacaaattgtataaagtaaa
--------tacaatttt-----------------aaaataa--------aagtaataa--
ttatc--------------atttggaaaa-------------tac---------------
------------aaac--gt-----ga----tgt--------------aga-ac------
-----tggccgctc------aa--gactt--aca------catgca------taa-t---
----------ta---tt--------gaaagg------gga---agaa---aaa--ac---
--tattg-aat---tgaattatgta--a-gaata--------ttt-t-----gatga--t
---aa-a-tcat------------------------------------attttaa-----
-----tgg----aa----tg-------------t-a--ta--------t-ttt-----ta
a---a-----tgatatt--------------------------aga---------gaa-t
-g----------c--ttt--tatt----t-------act-a---------------aata
---t---ttt-aa---------ggga----a------a-t-----------g--------
---t-t-----t-aa----------aa---------------------------------
------------------------------------------------------------
-----------------------------------------------------gg-g-ga
-aat-tt---t----aga--------gtat-t-t-------------atc--------ac
-tgatt----------a-aat--t--gga------------a------------------
----caa---------cct-a-------tat-------ga--------gttt--------
--------------tt---------------------at-------ca-----------g
tgt-g----------------ct---------tg-----ta---at--------------
------------------------tgttt---t-------t--ac-a-------------
--------------------------at-ga-------atg---att---ac--------
ga---------------------------------------------a-a--------c-
--------ag--------cta-------tgt-------tt-----g-taaa---t-----
-----------------------g------------a---ta-ta--t----t---ga--
--------at----a--tt---tt-----------ctaca---------a-----a----
--------------tgt-t-------gcc----gta-t---------------------a
t----a--taa-------cc-a-----at--------gc---t-g---c-tg----aa--
---------at-----g--gca---------t-t-a-aa------aca------------
t--------gaa-----------------tg-tataaa----------------------
-------------------------taatgtcaaacctgct-------------------
------------------------------------------------------------
------------------------------------------------------------
----------------------------------------------ctgaattggtacat
taaggataaattgcaaatggaatggaatgaatgtag---------
>Nimb-7_DR|540363
------------------------------------------------------------
------------------------------------------------------------
------------------------------------------------------------
------------------------------------------------------------
------------------------------------------------------------
------------------------------------------------------------
------------------------------------------------------------
------------------------------------------------------------
------------------------------------------------------------
------------------------------------------------------------
------------------------------------------------------------
------------------------------------------------------------
------------------------------------------------------------
------------------------------------------------------------
------------------------------------------------------------
-----------------------tt--t-taaaa--------tta-t--gacag------
------------------------------------------------------------
-----------------------------------a------------------------
-------------------------------------------------------gaa--
----c-------a--ttt---att----c-------agg-a---------------aata
---t---gtt-aa---------tgga----a------t-g-----------a--------
-----t-----t-aa---------aaaagg---------------tg-t------cc---
------------------------------------------------------------
-------------------------------------------------tt-tgg-a-ga
-act-tt---t----aca--------atat-t-t-------------ata--------at
-taaat----------a-aat--t--aaa------------a------------------
----gat---------tgt-a-------aat-------ga--------ataa--------
tt-------------t-ca-gtg-------t------tg-------tt------------
gtt-a----------------tt---------ta-----ta---tg--------------
----------------tt-------tttt---g-------t--ac-a-------------
--------------------------aa-ga-------atg---ttt---at--t-a--a
ga---------------------------------------------a-a--------c-
--------ca--------ata-------tga-------t---------------------
--------------------------------------------a--t----t---gt--
--------at----a--tg---ga-----------gta-----------t-----a-g--
---g----------ttt-t-------gcc----atg-a---------------------a
t--------------------------at--------gc---t-g---a-tg----at--
---------atactata--gca---------t-t-a-aa------aca------------
t--------aaa-----------------ta-actaaa----------------------
------------------------------------------------------------
------------------------------------------------------------
------------------------------------------------------------
------------------------------------------------------------
---------------------------------------------
>Nimb-7_DR|540364
------------------------------------------------------------
------------------------------------------------------------
------------------------------------------------------------
------------------------------------------------------------
------------------------------------------------------------
------------------------------------------------------------
------------------------------------------------------------
------------------------------------------------------------
------------------------------------------------------------
------------------------------------------------------------
------------------------------------------------------------
------------------------------------------------------------
------------------------------------------------------------
--------------------------------------------------------t---
----------tg---tt--------a----------------------------------
--------tgt---gtttt-ttata--a-tgctg--------ctt-t-----attaa---
------------------------------------------------------------
------gt----aa----ct-------------t-a--tg--------t-ttt-----tg
a---a-----tgatgt--------------------------------------------
------------------------------------------------------------
------------------------------------------------------------
------------------------------------------------------------
------------------------------------------------------------
------------------------------------------------------------
------------------------------------------------------------
-------------------at--t--gaa-------------------------------
------------------------------t-------a---------tttc--------
tt------------ac-ca-gtg-------g------tg-------tc------------
------------------------------------------------------------
------------------------------------------------------------
------------------------------------------------------------
------------------------------------------------------------
------------------------------------------------------------
------------------------------------------------------------
------------------------------------------------------------
---------------------------------ata-a---------------------a
t----a--tag-------cc-a-----at--------gc---t-g---c-tg----at--
---------a-----tg--gca---------t-t-c-aa------aca------------
t--------gaa-----------------tg-aataaa----------------------
-------------------------ta---------------------------------
------------------------------------------------------------
------------------------------------------------------------
------------------------------------------------------------
---------------------------------------------
>Nimb-7_DR|540365
------------------------------------------------------------
------------------------------------------------------------
------------------------------------------------------------
------------------------------------------------------------
------------------------------------------------------------
------------------------------------------------------------
------------------------------------------------------------
------------------------------------------------------------
------------------------------------------------------------
------------------------------------------------------------
------------------------------------------------------------
--------------------------------------------------tga--ttg--
-----------catgt--------------------------------------------
----------------------------------------------------tat-a---
----------ta---tt-------------------------------------------
--------------------gtacatta-tcata------ggttt-tgc---tgtgaa-t
---aa-agccaa-----------------------------------tgctttgc-----
------------------tg-----------------ata--------------------
----------agccatt--------------------------aaaacat-----gaa--
------------t--------ata--------------------------------aata
---t---ttt-aa---------gggt----a------a-t-----------g--------
---t-t-----t-aa----------aaagg---------------tg-t------ct---
------------------------------------------------------------
-------------------------------------------------tc-tgg-a-gt
-aat-tt---t----aga--------atat-t-t-------------att--------at
-taatt----------a-aac--c--aaa------------a------------------
----gat---------tac-a-------cat-------aa--------cttg--------
tt-------------t-ta-gtg-------t------tg-------tt------------
--------------------------------------gta---tgt------------t
ttt----------------------tttt---g-------t--gc-a-------------
--------------------------at-aa-------atg---ttt---at--t-a--g
ga---------------------------------------------a-a----------
------------------------------------------------------------
------------------------------------------------------------
--------------a--tc-----------------------------------------
---g-------------------------------------------------------a
t----a--------------------------------------------tg----at--
-------------------------------t----------------------------
------------------------------------------------------------
------------------------------------------------------------
------------------------------------------------------------
------------------------------------------------------------
------------------------------------------------------------
---------------------------------------------
>Nimb-7_DR|540366
------------------------------------------------------------
------------------------------------------------------------
------------------------------------------------------------
------------------------------------------------------------
------------------------------------------------------------
------------------------------------------------------------
------------------------------------------------------------
------------------------------------------------------------
------------------------------------------------------------
------------------------------------------------------------
------------------------------------------------------------
------------------------------------------------------------
------------------------------------------------------------
-----tagaatatt----------tatctt----------taatcaa-------------
-----------a---ct--------aaaaga------------------------tcgtt
a-tgcctgtgta---------------a-gaata------tttta-a------------t
---aa-a-acat------------------------------------atttaaa-----
-----tag----aa----tg-------------t-g--ta--------t-ttt-----tt
a---a-----tgatatc--------------------------aga---------aaa-c
tt----------t--gtt---att----c-------agg-a---------------tata
---t---ttt-aa---------ggca----a------a-t-----------g--------
---t-t-----t-ga----------aaagg---------------tg-t------ct---
------------------------------------------------------------
-------------------------------------------------tc-tgg-a-gg
-aat-tt---ta--tgaat-------tgag-t-t-------------atcc-------at
-ttg------t-----a-aat--t--aaag-----------a------------------
----aat-------------a-----attgc-----------------cctt--------
ttg--------aaaatagacatg--a----t------ca-----ggtt------------
------------------------------------------------------------
--------------------------------g-------t--ac-a-------------
--------------------------tt-------------------------ct----a
ga------------tgtag----------------------------a-a--------t-
--------tg-------gaca-----------------ct-------caaga--c-----
-----------------------t-----------aa---ta-ta--c----tc------
--------at----g--tt---tat-----------ta----------aa-----a----
---g-----------------------------agg-a---------------------a
g---aa--aaa-------ccta--------------------t-g-----tg----act-
---------------tg-tgta-------------a-ga------ata------------
t----------------------------t------------------------------
------------------------------------------------------------
------------------------------------------------------------
------------------------------------------------------------
------------------------------------------------------------
---------------------------------------------
>Nimb-7_DR|540367
------------------------------------------------------------
------------------------------------------------------------
------------------------------------------------------------
------------------------------------------------------------
------------------------------------------------------------
------------------------------------------------------------
------------------------------------------------------------
------------------------------------------------------------
------------------------------------------------------------
------------------------------------------------------------
------------------------------------------------------------
------------------------------------------------------------
------------------------------------------------------------
----------------------------------a-----cactca------tat-t---
----------ta---tt--------gaaata------gatttttgaa---aaa--ac---
--ta-ta-tgt---ga-tttgcata--a-gaatt--------ttt-t-----gacgac-t
---aa---atat------------------------------------gttttaa-----
-----gag----aa----tg-------------c-g--ta----------ttt-----ta
a---a-----tgacatt--------------------------aga---------taa-t
-ag-t-------t--tct---att----c-------agc-a---------------aata
---t---ttt-aa---------ggaa----a------a-t-----------g--------
---t-t-----t-aa----------aata----------------tg-t------ct---
------------------------------------------------------------
-------------------------------------------------tc-tgg-a-gg
-atc-tt---c----tgg-----------------------------atc--------at
-taatc----------a-aac--t--aaa------------a------------------
----gat---------tgt-g-------ggt-------ga--------cact--------
tt-------------t-ta-gtt-------t------tg-------tt------------
--------------------att---------tg-----ca---tgt-------------
------------------------tattt---g-------c--gt-a-------------
--------------------------at-aa-------atg---ttc---at--t-a--a
ga---------------------------------------------a-a--------c-
--------aa--------ata-------tga-------t---------------------
------------------------------------------------------------
------------------------------------------------------------
------------------------------------------------------------
------------------------------------------------------------
------------------------------------------------------------
------------------------------------------------------------
------------------------------------------------------------
------------------------------------------------------------
------------------------------------------------------------
------------------------------------------------------------
---------------------------------------------
>Nimb-7_DR|540368
------------------------------------------------------------
------------------------------------------------------------
------------------------------------------------------------
------------------------------------------------------------
------------------------------------------------------------
------------------------------------------------------------
------------------------------------------------------------
------------------------------------------------------------
------------------------------------------------------------
------------------------------------------------------------
------------------------------------------------------------
------------------------------------------------------------
------------------------------------------------------------
------------------------------------------------------------
----------------------------aag------aga---a----------------
------------------------------tttt--------gat-a-----tttaa--t
---c----gcat------------------------------------actttaa-----
-----tag----at----tg-------------t-a--tg--------------------
------------ttata--------------------------aga---------g-a-g
aa--t-------t--ttt---att----c-------agg-a---------------aatc
---------------------------------------------------t--------
---t-t-----t-aa----------aaagc---------------tg-t------tt---
------------------------------------------------------------
-------------------------------------------------tt-tgg-a-gg
-aat-tt---t----atg--------atct-a-c-------------atc--------ac
-tgatc----------a-aac--t--gaa------------a------------------
----taa---------ctt-t-------t-------------------------------
------------------------------------------------------------
------------------------------------------------------------
------------------------------------------------------------
------------------------------------------------------------
-----------------------------------------------t-a--------c-
--------ca--------ttg-------ttat------tt-----g-tg-----------
------------------------------------------------------------
------------------------------------------------gt-----a----
-------------tt-g-t-------acc----atg-a---------------------a
t----a--tag-------cc-a-----at--------gc---t-g---c-tg----at--
---------a-----tg--gcc---------t-t-a-aa------aca------------
t--------aaa-----------------ta-aataaa----------------------
------------------------------------------------------------
------------------------------------------------------------
------------------------------------------------------------
------------------------------------------------------------
---------------------------------------------
>Nimb-7_DR|626171
------------------------------------------------------------
------------------------------------------------------------
------------------------------------------------------------
------------------------------------------------------------
---------------------------------------------aaactgatgatggta
cgatttttagcataatagaaaaagtggatc-tttacaga-ctaaaaactttgatatt---
--attttctgctggatac----ctggacatatgggattcattggaactgaacgtgcagat
aaagca--gctaaggaagcttt-acagttggagatga-cagaatgtaaaattcc---tgt
gtctc----atattaaa-----cccgttat-gaatctgtatatt-ataagaaatg-----
------gcaaatagaat-gggataaatgta-----ggaaaaacaaattggatgaagggaa
--------t-ccatttg-----------------tagatg--------aaagaaataa--
ttacc--------------gttttg-aaa-------------taga--catga--tca--
ggttgta----catac--aa-----ga----tgc--------------aga-at------
-----cggacactc------aa--aactt--aaa------cacgca------tgt-t---
----------tg---ttg-------aaaagg------gga---agaa---aaa--cc---
--ta-tt-tgt---gactt-gtgta--a-gaata--------ttt-t-----gacga--t
---aa-a-acat------------------------------------attttaa-----
-----tag----aa----tg-------------t-g--ta----t---t-ttt-----aa
a---a-----tgatatt--------------------------aga---------gaa-c
-g--t-------t--ttt---att----t-------ggg-a---------------aata
---t---ttt-aa---------gtga----a------a-t-----------g--------
---t-t-----t-ga----------aaagg---------------tg-c------ct---
------------------------------------------------------------
-------------------------------------------------ta-tgg-a-gc
-act-tt---t----aga--------atat-t-t-------------acc--------tt
-taatc----------a-aac--t--aaa------------a------------------
----gat---------tgt-a-------tat-------ga--------ctct--------
tt-------------t-ca-gtg-------t------tg-------tt------------
gct-a----------------ct---------tg-----ta---tac----attttgcag
ttttt------tta------------------------------c-a-------------
--------------------------at-ac-------atg---ttt---gt--t-a--a
ga---------------------------------------------a-a--------t-
--------tg--------att-------tga-------tt-----t-tatta-tt-----
-----------------------t------------g---ta-ta--t----a---gt--
--------gt----a--tt---tata--------taag-----------t-----a-t--
---g---------tttt-t-------gcc----atc-a---------------------a
t----a--tag-------cc-a-----at--------gc---t-g---c-tg----aa--
---------a-----tg--aca---------t-t-a-aa------gcc------------
t--------aaa-----------------ta-aacgga----------------------
-------------------------taaa-------------------------------
------------------------------------------------------------
------------------------------------------------------------
------------------------------------------------------------
---------------------------------------------
>Nimb-7_DR|626172
------------------------------------------------------------
------------------------------------------------------------
------------------------------------------------------------
------------------------------------------------------------
------------------------------------------------------------
------------------------------------------------------------
------------------------------------------------------------
------------------------------------------------------------
------------------------------------------------------------
------------------------------------------------------------
------------------------------------aatg--------taagaaatag--
ctgac--------------attttgaaaa-------------taga--catga--taa--
ggttgta----ca-----------------------------------------------
---------cac------------------------------------------------
------------------------------------------------------------
------------------------------aaga--------tgt-c-----g-------
------------------------------------------------------------
-------------a----at-------------c-g--tt----c---t-ctc------a
a-----------------------------------------------------------
------------------------------------------------------------
------------------------------------------------------------
----------------------------------------------g-a------ct---
------------------------------------------------------------
-------------------------------------------------tc-tgg-a-ta
-aat-tg---t----aga--------atat-t-t-------------atc--------at
-taatc----------a-aac--t--taa------------a------------------
----tgt---------tgt-g-------cat-------ga--------ctct--------
tt-------------t-aa-gtg-------------------------------------
--t-t----------------tt---------gt-----ga---tt--------------
tgtat-----gtta-ttt---------tt---g-------t--at-a-------------
--------------------------at-ga-------ata---tt----at--t-a--a
ga---------------------------------------------a-a--------t-
--------ca--------ata-------tga-------tt-----g-catg---t-----
-----------------------t------------a---ta-ta--t----t---gt--
--------at-------tt---ta-----------gta-----------t-----a-t--
---g----------ttt-t-------gcc----atg-a---------------------a
t----a--tag-------cc-a-----at--------gc---t-g---c-tg----at--
---------a-----tg--gca---------t-t-a-aa------aca------------
t--------aaa-----------------ta-aataaa----------------------
-------------------------t----------------------------------
------------------------------------------------------------
------------------------------------------------------------
------------------------------------------------------------
---------------------------------------------
>Nimb-7_DR|626173
------------------------------------------------------------
------------------------------------------------------------
------------------------------------------------------------
------------------------------------------------------------
------------------------------------------------------------
------------------------------------------------------------
------------------------------------------------------------
------------------------------------------------------------
------------------------------------------------------------
------------------------------------------------------------
------------------------------------------------------------
------------------------------------------------------------
------------------------------------------------------------
------------------------------------------------------t-----
---------------tt---------------------------------aca-------
--------------------g---------------------ctt---------------
------------------------------------------------------------
------------aa---ctg------------------------------ctt-------
----------tgatgta------------------------------------------t
gg-ct--g----t-----------------------gga-a---------------aata
---caga----aa---------gagg----a-----ca-t--------------------
---t-tc----ttaat--------------------------------t------ctcac
------------------------------------------------------------
-------------------------------------------------tcttaa-----
-aatcctccct----gcag-------gtac-t-t-------------att----------
-caa------------a-gat--t------------------------------------
----gat---------------------cat-----------------ctct------ta
tta--------------caagca-------tc--------------tt-----------c
gctgaa------------------------------------------------------
--------------------------------g-------t-----ag------------
--------------------------at-gt-------------ttt---gc----acga
ga---------------------------------------------atag-------c-
--------------------------------------tt--------------------
-----------------------c------------ag--ta-ta--t----t-------
------tcttc------ttc--tacaag-----tcgta----------tt-----a----
-------------gtttat------tgct----atg-ag--------------------a
a----a--cgg----------at----att-------gc---tggct-c-tgttaaac--
---------attt--cg--gcg---------tgtca-aatt----acacct---------
tt-------gga---------------tccaagacca-----------------------
------------------------------------------------------------
------------------------------------------------------------
------------------------------------------------------------
------------------------------------------------------------
---------------------------------------------
>Nimb-7_DR|626174
------------------------------------------------------------
------------------------------------------------------------
------------------------------------------------------------
--------ttat--------------------------------------tgttgtatat
ttagtataggtcttgt--------------------------------------------
--------------------------------------catgaatatagccaatgttgct
ga-------------ta------------------------tggcaatgaa---------
------------------------------------------------------------
------------------------------------------------------------
-------------------------acata-----aataaaattgtatg----aagtcaa
--------t-ccatttgta-----------------aatt--------aaagaaatga--
ttacc--------------attttgaaa-------------acagg--cataa--tca--
ggttgta----catct--ga-----ga----tgt--------------aga-at------
-----cagctactc------aa--ggcgtacacac--------tca------tat-t---
----------ta---tt--------gaaagg------ggaa-------------------
--aa-cc-tgt---gactt-gtgta--a--------------------------------
------------------------------------------------------------
------------------------------------------------------------
------------------------------------------------------------
------------------------------------------------------------
------------------------------------------------------------
------------------------------------------------------------
------------------------------------------------------------
------------------------------------------------------------
------------------------------------------------------------
------------------------------------------------------------
------------------------------------------------------------
------------------------------------------------------------
------------------------------------------------------------
------------------------------------------------------------
------------------------------------------------------------
------------------------------------------------------------
------------------------------------------------------------
------------------------------------------------------------
------------------------------------------------------------
-----------------------------------g-a---------------------a
t----a--t---------------------------------------------------
------------------------------------------------------------
------------------------------------------------------------
------------------------------------------------------------
------------------------------------------------------------
------------------------------------------------------------
------------------------------------------------------------
---------------------------------------------
>Nimb-7_DR|626175
------------------------------------------------------------
------------------------------------------------------------
------------------------------------------------------------
------------------------------------------------------------
------------------------------------------------------------
------------------------------------------------------------
------------------------------------------------------------
------------------------------------------------------------
------------------------------------------------------------
------------------------------------------------------------
------------------------------------------------------------
-taac--------------attttgaaaa-------------tcga--catga--tca--
ggtttta----catac--aa-----ga----cat--------------ata-at------
-----tggccattc------aa--gactt--tga------cactca--------------
------------------------------------------------------------
--ta-tt-tgt---gactt-gtgta--c-gaata--------ttt-c-----gacgt--t
---aa-a-ac--------------------------------------------------
---------------------------------t-g---a----t---c-ttt------a
a---a-----ttatatt--------------------------aga---------gaa-c
-a--t------tt-----------------------gat-a---------------aata
---t---ttt-aa---------ggga----a------a-t-----------g--------
---t-t-----t-aa----------aaaag---------------tg-t------ct---
------------------------------------------------------------
-------------------------------------------------tc-tgg-t-gg
-aat-tt---t----aga--------atgt-t-t-------------atc--------at
-taatc----------a-agt--t--aaa------------g------------------
----gat---------tgt-a-------tat-------ga--------ctct--------
t----------------ca-gtg-------t------tt-------tt------------
gtt-a-------------------------------------------------------
-----------------tg------tttt---g-------t--ac-a-------------
--------------------------at-ga-------atg---tta---at--t-a--a
ga---------------------------------------------a-a--------c-
--------tg--------ata-------tga-------tt-----g-caag---t-----
-----------------------t------------a---ta-ca--t----t---gt--
--------tt----t--tt---tg-----------gca-----------t-----g-g--
---g----------ttt-t-------gcc----atg-a---------------------a
t----a--tag-------cc-a-----at--------gc---t-g---t-ag----at--
---------a-----tg--gaa---------a-------------aca------------
t--------aat-----------------ta-aata------------------------
------------------------------------------------------------
------------------------------------------------------------
------------------------------------------------------------
------------------------------------------------------------
---------------------------------------------
>Nimb-7_DR|626176
------------------------------------------------------------
------------------------------------------------------------
------------------------------------------------------------
------------------------------------------------------------
------------------------------------------------------------
------------------------------------------------------------
------------------------------------------------------------
------------------------------------------------------------
------------------------------------------------------------
------------------------------------------------------------
------------------------------------------------------------
------------------------------------------------------------
------------------------------------------------------------
------------------------------------------------------------
------------------------------------------------------------
------------------------------------------------------------
------------------------------------------------------------
------------------------------------------------------------
------------------------------------------------------------
------------------------------------------------------------
------------------------------------------------------------
------------------------------------------------------------
------------------------------------------------------------
------------------------------------------------------------
------------------------------------------------------------
------------------------------------------------------------
------------------------------------------------tttt-------t
tt----------------------------------------------------------
------------------------------------------------------------
-------------------------tttt---t-------g--ta-t-------------
--------------------------at-tt-------tta---------at--t-----
------------------------------------------------taa---------
------------------------------------------------------------
----------------------------------------ta-ga--t----ttt-tttc
--------at----a--ta---aag-----------t-----------------------
--------------ttt-t-------gcc----att-a---------------------a
a----a--tag-------cc-a-----tt--------gt---t-g---c-tc----at--
---------a-----ca--gca---------t-t-a-aa------taa------------
a--------aa-----------------atg-gata------------------------
------------------------------------------------------------
------------------------------------------------------------
------------------------------------------------------------
------------------------------------------------------------
---------------------------------------------
>Nimb-7_DR|626177
------------------------------------------------------------
------------------------------------------------------------
------------------------------------------------------------
------------------------------------------------------------
------------------------------------------------------------
------------------------------------------------------------
------------------------------------------------------------
------------------------------------------------------------
------------------------------------------------------------
------------------------------------------------------------
------------------------------------------------------------
------------------------------------------------------------
------------------------------------------------------------
------------------------------------------------------------
------------------------------------------------------------
------------------------------------------------------------
------------------------------------------------------------
------------------------------------------------------------
------------------------------------------------------------
------------------------------------------------------------
------------------------------------------------------------
------------------------------------------------------------
------------------------------------------------------------
------------------------------------------------------------
------------------------------------------------------------
-----c----------a-aaa--t--aaa------------a------------------
----gat---------tgt-a-------tat-------gg--------ctgt--------
tt-------------t-ca-gtg-------t------tg-------tt------------
gct-a----------------ct---------tg-----ta---tg-------------c
ttttt------gttgtt---------ttt---t-------t--ac-a-------------
--------------------------at-gt-------atg---ttt---a--------a
ga---------------------------------------------a-a--------c-
--------ta--------att-------gga-------tt-----t-tatga--t-----
-----------------------t------------a---tg-ta--t----t---gt--
--------at----a--tt---aatt--------agtt-----------t-----a-t--
---g-t-------tttt-t-------gcc----atg-a---------------------a
t----a--tag-------cc-a-----at--------tc---t-g---c-ta----at--
---------a-----tg--gca---------t-t-a-aa------acc------------
[truncated: 1,344,239 more chars]
