# Supplementary material for: Zebrafish transposable elements show extensive diversification in age, genomic distribution, and developmental expression
Source: Genome Res. 2022 Jul;32(7):1408–23. doi: 10.1101/gr.275655.121 (PMC9341512; doi:10.1101/gr.275655.121)
Supplement: Supplemental Material [file supp_gr.275655.121_Supplementary_data_2.tar.gz › supp-data-2/DNA-1-8_DR.mafft.fa]

>DNA-1-8_DR|293
------------------------------------------------------------
------------------------------------------------------------
------------------------------------------------------------
------------------------------------------------------------
------------------------------------------------------------
------------------------------------------------------------
------------------------------------------------------------
------------------------------------------------------------
-----tat------agtt------gttgtgt-----------------------t-----
--------------------------accat--agc-----------aa------ctgt-
--ag--aat------------c--------------------------------------
----a------ccaca--------------------------actga-------------
------------------------------------------------------------
------------------------------------------------------------
------------------------------------------------------------
-----------------tca-atta------g------ta-tagtt--------------
g-----------ttgtgtt--ca--------------------aaa------acac----
-----------t---------a---ttcacta---taaattac----------t-at---
---------------ag--------tact-------------------------------
------------------------------------------------------------
------------------------t-----------------------------------
------------------------------------------------------------
-------------------------------------------gt-------gt--gtgc
a---------------------------------------------tgc-----------
------------------------------------------------------------
------------------------------------------------------------
------------------------------a-----------------------------
------------------t--------gc-------------------------------
------------------------------------------------------------
------------------------------------------------------------
------------------------------------------------------------
------------------------------------------------------------
------------------------------------------------------------
------------------------------------------------------------
---------------------------------------------
>DNA-1-8_DR|294
------------------------------------------------------------
------------------------------------------------------------
------------------------------------------------------------
------------------------------------------------------------
-------aggggg-ctaataa---------------------------------------
---------------------------t--attgacct-----------taa--------
------att--------tatttt------------------taaagattt----------
-------aaaag------------------------------------------------
-----ccg--------ct-------tc--at-----------------------t-----
---------------------------c--t--agc-------------------c-g--
--a---aat---------------------------------------------------
--a-a---a----aca-------a------------------ataag-------------
------------------------------------------------------------
------------------------------------------------------------
------------------------------------------------------------
-------a-------c--tc--tccag----a------ag--a-----a--t-------a
a-----a-----tat------ta-------------gagg----aa------atac----
-tg---tg-aac---------a---att-cc--------tgaa-------tc-t-gt---
-----------t---ca----a---cat-------------------cat----------
------------------------------------------------------------
------------------------------------------------------------
------------------------------------------------------------
--------------------------------------------tacgc--------tga
g---------------------------------------------ttc---aac-----
------------------------------------------------------------
------------------------------------------------------------
------------------------------------------------------------
---------------------------------tgtatata-------------------
---------------tat-a----tata--------------------------------
--------------------------------------------------------t-a-
------t-----------------------------------------------------
------------------------------------------------------------
------------------------------------------------------------
------------------------------------------------------------
---------------------------------------------
>DNA-1-8_DR|295
------------------------------------------------------------
------------------------------------------------------------
------------------------------------------------------------
------------------------------------------------------------
-------aagggg-ctaataa---------------------------------------
---------------------------t--tttgacct-----------taa--------
------attg-------gattta------------------acaaaatca----------
-------aaatc------------------------------------------------
-----tgc--------tt-------tt--at-----------------------t-----
---------------------------c--t--agc-------------------c-g--
--a---aat---------------------------------------------------
--a-a---a----aca-------a------------------ataag-------------
------------------------------------------------------------
------------------------------------------------------------
------------------------------------------------------------
-------a-------ctttc--tccag----a------ag--a-----a--a-------a
a-----a-----tat------ta-------------tagg----aa------atac----
-tg---tg-aaa---------a---att-cc--------tta------------------
--ataattgggc---ta----a---ta---------------------at----------
------------------------------------------------------------
------------------------------------------------------------
------------------------------------------------------------
--------------------------------------------t---------------
------------------------------------------------------------
a-tgac------------------------------------------------------
-tt---------------------------------------------------------
------------------------------------------------------------
------------------------------------------------------------
------------------------------------------------------------
------------------------------------------------------------
------------------------------------------------------------
------------------------------------------------------------
------------------------------------------------------------
------------------------------------------------------------
---------------------------------------------
>DNA-1-8_DR|296
------------------------------------------------------------
------------------------------------------------------------
------------------------------------------------------------
------------------------------------------------------------
-------aggagg-ctaataa---------------------------------------
---------------------------t--attgacct-----------caa--------
------aatggc-----ttttttt------------------taaaat---g--------
---a---aaac-------------------------------------------------
-----tgc--------tt-------tc--at-----------------------t-----
---------------------------c--t--agc-------------------c-a--
--a---aat---------------------------------------------------
--a-a---t----aca-------a------------------ttaag--a----------
------------------------------------------------------------
------------------------------------------------------------
------------------------------------------------------------
---------------ctttc--tccag----a------ag--a-----a--a-------a
a-----a-----tat------tgtt-------------gg---aa-------atac----
-tg---tg-aaa---------a---agt-cc--------ttgc-------tc-t-gt---
-----------t---aa----a---ta---------------aaaacta-----------
------------------------------------------------------------
----------------------------------------gtaattttgactttaacc--
------------------------------------------------------------
----------------------------------------gta-tatat-----------
------------------------------------------------------------
------------------------------------------------------------
------------------------------------------------------------
------------------------------------------------------------
------------------------------------------------------------
------------------------------------------------------------
------------------------------------------------------------
------------------------------------------------------------
------------------------------------------------------------
------------------------------------------------------------
------------------------------------------------------------
---------------------------------------------
>DNA-1-8_DR|297
------ggctcgtttgaggtgcgcct--cgccttgactgcatt-gtaaac---gagagca
ggcgtctgcagtaagaggagggc-tcaaaaatt---acatcag-aa----gtcggacact
t--gccgaatctcgctgttttgccacctggaaacgtcaccagtggcggagatctcgttcg
cg---------------------ttttttatc----gaaaaataaaaaat-----gaaaa
aatactatggtga-tttatagaattaaa-tattatagcatttttgaaaatt---tttatt
cagtattggattatttttatagttgt-c--gt-gatac------cagagcaa-ctataac
attta-aata--ggct-attat---ataatatg---gttcaaaagcac---tacagt---
---a---tacgt--tactatagta---ttttttaatgtgggagtggatgcaattgaaata
tcac-tgt--------tt-------tt--ac----a-aaaag---at-----gg-----a
cagaattaca-gaagatgaacagctca--------ttaaaaggatgt---att--t-a--
--a---aatataattctg-----tatattcatc---------aaacgttaaaagaataac
--a-a---a----ata-------aacagcatatacagc------agg--aaaattt--tc
aagaaacctaatttggctgcattgtaaatgaag-t----atagcaagatgcttttgagtg
aaaaatt---------------------tgaagaacttct--tagggggttcat--tata
ttgacatgcttattaggtctatatgaaatgctttttctccagccagactaaaataaatag
cccg-aaa-------cttta--tccag----a------at--a-----a--a-------a
a-----c-----tat------tagactgta--------gg---aa-------atac----
-tg---tg-aaa---------a---tgt-tc--------ttgg-------tc-t-at---
-----------t---aa----a---cat---g-actt-ttgacttcacat----------
------------------------------------------------------------
--------------------------------------------atgtgtgtgtttgtgt
-----------gttgtttactacacccc-ttccactactcatatgaaaccacacaaagat
gaggcataatgacaaaacggtctgattacct-------ttgta-tgtatgtgta---tgt
gta-tgtat-----tggattgactgtcatggaataacgctg--cataaa---atttacaa
---tacaaaattcacacaaacatacaa-aaagtgaaaatgacaacaaacaggacttcaaa
-ctgagagagaaataaaacacag----caca-tgcacatcctgatgatttactagtaac-
at-ttagttaaattgg-at-aggtcacgtta--tg-tt-ttacaaagatgtgttttgt--
----ttgtgtgtaaatc-t---taataaaaaaccatatgta---atgttctttatgac--
-ttt-tttttaat--tatca-----gcg-aaaacac--------aaaaa-ggtattcaac
aaatccaggtttaaacctta-------ttaaacaagatagagaataaagtg-----taa-
------tgtgtcagtctcatccaat--cagca-ttcagctctgtcgtcagccagtcgttt
tccatcatgcttttgat-aacgca-----gtctttggagagcaactgctgccgactgatc
aatccgaggtccc-----------------------------------------------
---------------aaaacacacacatttctatccagcatgcatcctgcggtgatcacc
ggtg-atcagttctgcacagattttggccatctcaaacgagcc--
>DNA-1-8_DR|298
------------------------------------------------------------
------------------------------------------------------------
------------------------------------------------------------
------------------------------------------------------------
------------------------------------------------------------
------------------------------------------------------------
------------------------------------------------------------
------------------------------------------------------------
-----tgc--------tt-------tt---t-----------------------t-----
---------------------------t--c--agt-------------------c-a--
--a---act---------------------------------------------------
--g-a---a----ata-------a------------------------------ctg---
------------------------------------------------------------
------------------------------------------------------------
------------------------------------------------------------
-----aga-------ctttc--tc-ag----a------ag--a-----a--a-------a
acaa--g-----tgt----------------------------at-------atac----
-tt---tg-aaa---------a---cat-cc--------tttc-------cc-t-gt---
-----------t---aa----a---cat---c-actt-gagactgaactg----------
------------------------------------------------------------
------------------------------------------------------------
------------------------------------------------------------
----------------------------------------------------ta------
-------------------------------------------aat--------------
------------------------------------------------------------
------------------------------------------------------------
at---------------at-----------a-----------------------------
------------------------------------------------------------
---------------tat------------------------------------------
------------------------------------------------------------
------------------------------------------------------------
------------------------------------------------------------
------------------------------------------------------------
------------------------------------------------------------
---------------------------------------------
>DNA-1-8_DR|299
------------------------------------------------------------
------------------------------------------------------------
------------------------------------------------------------
------------------------------------------------------------
-------aagggg-ctaataa---------------------------------------
---------------------------t--tttgacct-----------taa--------
------aatg-------ctctct------------------aaaaaattt----------
-------aaaac------------------------------------------------
-----tgc--------tt-------tt--at-----------------------t-----
---------------------------c--a--agc-------------------c-a--
--a---aat---------------------------------------------------
--a-a---a----act-------a------------------ataag-------------
------------------------------------------------------------
------------------------------------------------------------
------------------------------------------------------------
-------a-------ctttc--tccag----g------ag--a-----a--a-------a
---------------------------------------a----aa------atat----
-tg---ta-------------------------------------------c-t-gt---
------------------------------------------------------------
------------------------------------------------------------
------------------------------------------------------------
------------------------------------------------------------
------------------------------------------------------------
------------------------------------------------------------
------------------------------------------------------------
------------------------------------------------------------
------------------------------------------------------------
------------------------------------------------------------
------------------------------------------------------------
------------------------------------------------------------
------------------------------------------------------------
------------------------------------------------------------
------------------------------------------------------------
------------------------------------------------------------
---------------------------------------------
>DNA-1-8_DR|300
----taggctcgtttgaggtgcgcct--cgccttggctgcatt-gtaaac---gagagca
ggcgtgcgcagtaagaggagggc-tcaaaaatt---acatcag-aa----gtcggacacc
t--gctgaatttcgctgtttagccacctggaaacgtcaccagtggcggagatctcgttcg
tg---------------------ttttttatc----gcagacgaatgacctcatg-aaaa
aatactatggtga-tttatag---taaa-tattgttgca-ttttgaacatg---tttttt
cagtattgggttgtgtttatagttgt-t--gt-gaaac------ccgagcaa-ctataaa
attta-aatt--ggca-atttt---ataacatg---gttcaaaagcac---tacagt---
---a---tacat--tactatagta----tttttaatatgggagtggatgcaatagaaata
tcac-agt--------tt-------tt--aca---a-aaaaa---at-----gt-----t
cagaattaca-gaagatgaacagctcat--t--aactaaaagggtgt---att--t-a--
--a---aatataattctg-----tatattcaac---------aaacgttaaaagaataac
--a-a---a----ata-------aacagcttatacagc------aag--aaagctt--tc
aagaaacctaatttggctacattataaatgaag-tagccac----agatgcttttgagtg
acgggtcatgacaaatgtttgtttgac--aaataaattct--tagggggttaat--tata
ttgacatgcttattaggtctatataaactgcttttactccagccagactaaaataaacag
ccca-aga-------ctttc--tccag----a------at--a-----a--a-------a
a-----c-----tat------tagactgta--------gg---aa-------aaac----
-tg---tg-aaa---------a---ttt-tc--------ttgg-------tc-t-at---
-----------t---aa----a---cat---g-actt-ttgacttcaaat---acatata
tatatatata---tatatatatatatatatatatatatatatatatatatatatatatat
atatatatatatatatatatatat--atgtgtgtgtgtgtgtgtctgtgtgtgtgtgtgt
-----------cttgttaactacaccct-tttcacttctcatatgaaaccacacaaagat
gaggcataatgacaaaacagtctgattacct-------ttgta-tgtctgaata---tat
gta-tatat-----tggattgactttcattgaataatgctg--cataaa---aattacaa
---tacaaaattcacacaaacatacaa-aaagtgaaaatgacaacaaacaggacttaaaa
-ctgagagagaaataaaatacag----caca-cacacatcctaatgatttattaataaa-
at-ttagttatattgg-at-aggtcacgtta--tg-tt-ttacaaagatgtgttttgttt
ttgtttgcatgtaaatc-t---aaataaataaccatatgta---atgctctttatgac--
-ttt-tttttaat--tatca-----acg-aaaatac------aaaaaaa-ggtattcaac
aaatccaggtataaaccttag------taaaacaagat----aataaagtg-----taa-
------tgtgtcagtctcatccaat--cagca-ttaagctgtgtcgtcagccagtcgttt
cacatcatgcttttggt-aacgca-----gtcttttgagagccactgcggccgactgctc
tatcagaggtacccgcctcgcgatcgcgagagttttttggcgcacgtcagcgtgacatca
gagcgaggcgaaggcaaggcggacacatttctaaccggcatgcatcttgcagtgatcacc
ggtg-atcgattctgtgcagattttggccaactcaaacgagccta
>DNA-1-8_DR|301
------------------------------------------------------------
------------------------------------------------------------
------------------------------------------------------------
------------------------------------------------------------
---atacttatagacc--tatat-------------------------------------
--------------------------at--aga---------------------------
------------------------------------------------------------
----c--ctaac------------------------------------------------
-----tgc--------tt-------tt--at-----------------------t-----
---------------------------c--t--agc-------------------c-a--
--a---aat---------------------------------------------------
--a-aatca----aaa-------a------------------ccaaa-------------
------------------------------------------------------------
------------------------------------------------------------
------------------------------------------------------------
-------a-------aattc--tccag----a------ag--a-----c--t-------a
a-----g-----tat------ta-------------tgtt---aa-------atat----
-ta---tg-aaa---------a---tgt-cc--------tcaa-------ta-t-gt---
-----------t---aa----a---catc----actt-g---------------------
------------------------------------------------------------
------------------------------------------------------------
------------------------------------------------------------
------------------------------------------------------------
------------------------------------------------------------
------------------------------------------------------------
------------------------------------------------------------
------------------g-----------------------------------------
------------------g---------aaatatatatata-------------------
---------------tat-----atata--------------------------------
-------------------------------------------------tat----ata-
------tatatatatatatatatata-------tat------------------------
------------------------------------------------------------
------------------------------------------------------------
------------------------------------------------------------
---------------------------------------------
>DNA-1-8_DR|302
------------------------------------------------------------
------------------------------------------------------------
------------------------------------------------------------
------------------------------------------------------------
------------------------------------------------------------
------------------------------------------------------------
------------------------------------------------------------
--------aaac------------------------------------------------
-----tgc--------tt-------tt--at-----------------------t-----
---------------------------t--t--agt-------------------c-a--
--a---aat---------------------------------------------------
--a-a---a----aca-------a------------------ataag-------------
------------------------------------------------------------
------------------------------------------------------------
------------------------------------------------------------
-------a-------ctttc--tccag----a------ag--a-----a--a-------a
a-----a-----tat------ta-------------tcag----ac------atac----
-tg---tg-aaa---------a---tgt-cc--------ctgc-------tc-t-gt---
-----------t---aa----a---cat-------------------cag----------
------------------------------------------------------------
------------------------------------------------------------
------------------------------------------------------------
--------------------------------------------g--------------c
t---------------------------------------------aat---aa------
---ttt------------------------------------------------------
-tcac--------------------------caactgta---------------------
ta---------------ta-----------t-----------------------------
------------------t---a----------aatatttg-------------------
---------------tag-a----tgt---------------------------------
------------------------------------------------------------
------------------------------------------------------------
------------------------------------------------------------
------------------------------------------------------------
------------------------------------------------------------
---------------------------------------------
>DNA-1-8_DR|303
------------------------------------------------------------
------------------------------------------------------------
------------------------------------------------------------
------------------------------------------------------------
-------aagggg-ctaatca---------------------------------------
---------------------------t--tttgacct-----------taa--------
------aatg-------gttcat------------------aaaa-atta----------
-------aaaac------------------------------------------------
-----tgc--------tt-------tt--at-----------------------t-----
---------------------------c--t--agc-------------------c-g--
--a---aat---------------------------------------------------
--a-a---a----aca-------a------------------ataag-------------
------------------------------------------------------------
------------------------------------------------------------
------------------------------------------------------------
-------a-------ctttc--tccag----a------ag--a-----a--a-------a
a-----a-----tat------ta-------------tcag----ac------atgc----
-tg---tg-aaa---------a---ttg-t------------------------------
---gaaaaagat---tt----t---tg---------------------at----------
------------------------------------------------------------
------------------------------------------------------------
------------------------------------------------------------
--------------------------------------------t---------------
------------------------------------------------------------
t-att-------------------------------------------------------
------------------------------------------------------------
------------------------------------------------------------
------------------------------------------------------------
------------------------------------------------------------
------------------------------------------------------------
------------------------------------------------------------
------------------------------------------------------------
------------------------------------------------------------
------------------------------------------------------------
---------------------------------------------
>DNA-1-8_DR|304
------------------------------------------------------------
------------------------------------------------------------
------------------------------------------------------------
------------------------------------------------------------
------------------------------------------------------------
----------------------------------tatt-----------tat--------
-----------------ttattt------------------atttttata----------
-------aaaac------------------------------------------------
-----tgc--------tt-------tt--at-----------------------a-----
---------------------------c--t--atc-------------------t-g--
--a---att---------------------------------------------------
--a-a---a----aca-------a------------------t--ag-------------
------------------------------------------------------------
------------------------------------------------------------
------------------------------------------------------------
-------a-------ctttt--tccgg----a------ag--a-----a--a-------a
a-----g-----tat------tt-------------tcag----ac------atac----
-tg---tg-aaa---------a---ttt-cc--------ttgc-------tc-t-gt---
-----------t---aa----a---cat-------------------aat----------
------------------------------------------------------------
------------------------------------------------------------
------------------------------------------------------------
--------------------------------------------t--------------t
------------------------------------------------------------
------------------------------------------------------------
------------------------------------------------------------
------------------------------------------------------------
------------------------------------------------------------
------------------------------------------------------------
------------------------------------------------------------
------------------------------------------------------------
------------------------------------------------------------
------------------------------------------------------------
------------------------------------------------------------
---------------------------------------------
>DNA-1-8_DR|305
------------------------------------------------------------
------------------------------------------------------------
------------------------------------------------------------
------------------------------------------------------------
------------------------------------------------------------
------------------------------------------------------------
------------------------------------------------------------
--------aaac------------------------------------------------
-----tgc--------tt-------tt--at-----------------------t-----
---------------------------c--t--agc-------------------c-a--
--a---aat---------------------------------------------------
--a-a---a----aca-------a------------------ataag-------------
------------------------------------------------------------
------------------------------------------------------------
------------------------------------------------------------
-------a-------ctttc--tctag----a------ag--a-----a--a-------a
a-----a-----tat------ta-------------tcag----ac------atac----
-tg---tg-aaa---------a---tta-cc--------ttgc-------tt-t-gt---
-----------t---aa----a---cat-------------------cat----------
------------------------------------------------------------
------------------------------------------------------------
------------------------------------------------------------
--------------------------------------------t--------------t
g---------------------------------------------gaa---aa------
---tat------------------------------------------------------
-ttaaaatagaaaaaaaaat----------------------------------------
-c---------------at-----------a-----------------------------
------------------t---a----------aatgtgtt-------------------
---------------tgt-g----tata--------------------------------
--------------------------------------------------------t-g-
------------------------------------------------------------
------------------------------------------------------------
------------------------------------------------------------
------------------------------------------------------------
---------------------------------------------
>DNA-1-8_DR|306
------------------------------------------------------------
------------------------------------------------------------
------------------------------------------------------------
------------------------------------------------------------
-------agggaa-ctattaa---------------------------------------
---------------------------t--attgacct-----------taa--------
------aatgc-------ttttta------------------aaacat---t--------
---a---aaaac------------------------------------------------
-----tac--------tt-------tc--at-----------------------t-----
---------------------------c--t--tgc-------------------c-a--
--a---aat---------------------------------------------------
--a-a---a----aca-------a------------------atagg--a----------
------------------------------------------------------------
------------------------------------------------------------
------------------------------------------------------------
---------------ctttc--tccag----a------ag--a-----a----------a
a-----a-----tat------tata-------------gg---aa-------aaag----
-ta---tg----------------------------------------------------
------------------------------------------------------------
------------------------------------------------------------
------------------------------------------------------------
------------------------------------------------------------
------------------------------------------------------------
------------------------------------------------------------
------------------------------------------------------------
------------------------------------------------------------
------------------------------------------------------------
------------------------------------------------------------
------------------------------------------------------------
------------------------------------------------------------
------------------------------------------------------------
------------------------------------------------------------
------------------------------------------------------------
------------------------------------------------------------
---------------------------------------------
>DNA-1-8_DR|307
------------------------------------------------------------
------------------------------------------------------------
------------------------------------------------------------
------------------------------------------------------------
-------aggggg-ctaatca---------------------------------------
---------------------------t--attgacct-----------ta---------
------------------------------------------------------------
--------aaat------------------------------------------------
-----ggtttta---aat-------tt--at-----------------------t-----
---------------------------c--t--agc-------------------t-g--
--a---aat---------------------------------------------------
--a----------aaa-------c------------------ataag-------------
------------------------------------------------------------
------------------------------------------------------------
------------------------------------------------------------
-------a-------cttcc--tccag-----------aag-a-----a--a-------a
a-----a-----tat------ta-------------tagg----aa------atac----
-tg---tg-ata---------act---t-ca--------ttgc-------tc-t-cg---
-----------t---gt----g---tgtg----tgtg-tgtg-----tgt----------
------------------------------------------------------------
------------------------------------------gtgtgtgtgtgtgtgcgt
g-----------------------------------------------------------
--------------------------------------------c-------------at
g-----------------------------------------------------------
------------------------------------------------------------
------------------------------------------------------------
----------------cgt-----------g-----------------------------
------------------c---------------gtgtgtg-------------------
---------------tgt-----gtgtg--------------------------------
--------------------------------------------------------tg--
------tgtgtgtg----------------------------------------------
------------------------------------------------------------
------------------------------------------------------------
------------------------------------------------------------
---------------------------------------------
>DNA-1-8_DR|308
------------------------------------------------------------
------------------------------------------------------------
------------------------------------------------------------
------------------------------------------------------------
------------------------------------------------------------
------------------------------------------------------------
------------------------------------------------------------
------------------------------------------------------------
-----tat------agttgtcatg-tt--ac---ca------------------------
------------------------------t--agc-------------------a-att
atag--aat---------------------------------------------------
--c-a-ctgca--acaca--ttaa----------------ttctagcac-----ttt---
-----------------agc----------------------------------------
------------------------------------------------------------
------------------------------------------------------------
------------------------------------------------------------
-------------------------------atggtttaa---aagc------------a
tta---t--aaattactat--agtattt-----------ttaa-----tgtatg-gt---
--aaatataat-------------------------------------------------
------------------------------------------------------------
------------------------------------------------------------
------------------------------------------------------------
------------------------------------------------------------
------------------------------------------------------------
------------------------------------------------------------
------------------------------------------------------------
------------------------------------------------------------
------------------------------------------------------------
------------------------------------------------------------
------------------------------------------------------------
------------------------------------------------------------
------------------------------------------------------------
------------------------------------------------------------
------------------------------------------------------------
---------------------------------------------
>DNA-1-8_DR|309
----taggctcgtttgaggtgcgcct--cgccttgactgcatt-gtaaac---gagagca
ggcgtgcgcagtaagaggagggc-tcaaaaatt---acaccag-aa----gtcggacacc
t--gccgaatctcgctgtttagccacctggaaacgtcaccagtggcggagatctcgttcg
cg---------------------ttttttatc----gcagacgaatgacctcatg-aaaa
aatactatggtga-tttatag---taaa-tattatagcatttttgaacatg---tttatt
cagtattgggttgtgtttatcgttgt-t--gt-gatac------cag---aa-ctataac
attta-aata--ggct-atttt---ataacatg---gttcaaaagcac---tacagt---
---a---tacat--tactatagta---ttttttaatgtgggagtggatgcaatagaaata
tcac-tgt--------tt-------tt--at-------agag---at-----gg-----t
cagaattaca-gaagatgaacagctcat--t--aactaaaagggtgt---att--a-a--
--a---aatataattctg-----tatattcaac---------aaacgttaaaaaaataac
--a-a---a----ata-------aacagcttatacagc------aag--aaaactc--tc
aagaaacctaaattggctacattaaaaatgaag-tagccatagc---atgcttttgagtg
acaggtcatgacaaatgtttgtttgac--aaataaattct--tagggggttaat--tata
ttgacatgcttattaggtctatataaactgcttttactccagccagactaaaataaacag
ccca-aga-------ctttc--tccag----a------at--a-----a--a-------a
a-----c-----tat------tagactgta--------gg---aa-------aaac----
-tg---tg-gaa---------a---tgt-tc--------ttgg-------tc-t-at---
-----------t---aa----a---cat---g-actt-ttgactccacat---acatata
catt-------------------------------------------tgtgtgtgtgtg-
---------------------------tgtgtgtgtgtgtgtgtgtgtgtgtgtgtgtgt
-----------cttgtttactacaccct-tttcacttctcatatgaaaccacataaagat
gaggcataatgacaaaacagtctgattacct-------ttgta-tttctgaata---tat
gta-tatat-----tggattgactttaatgcaataacgctg--cataaa---aattacaa
---tacaaaattcacacaaacatacat-aaagtgaaaatgacaacaaacaggatttaaga
-ctgagagagaaatagaatacag----caca-tgcacatcctaatgatttattaataac-
at-tcagttatattgg-at-gggtcacgtta--tg-tt-ttacaaagatgtgttttgttt
ttgtttgcgtgtaaatg-t---aaataaataaccatatgta---atgctctttatgac--
-ttt-tttttaat--tatca-----acg-aaaatac-------aaaaaa-ggtattcaac
aaatctaggtataaaccttag------taaaacaagat----aattaagtg-----taa-
------tgtgtcagtctcatccaat--cagca-ttaagctgtgtcgtcagccagtcattt
cccatcatgcttttagtgagcgca-----gtcttttgagagcaactgcggccgactgctc
tgtccgaggtacccgcctcgcgatcgcgagagttttttggcgcacgtcagcgtgacatca
gagcgaggcgaaggcaaggcggacacatttctaaccggcatgcatcttgcggtgatcacc
ggtg-atccattctgcgcagattttggccaagtcaaacgagccta
>DNA-1-8_DR|310
-------------acaaatgatggtt--tg-------------gggggaa----------
--------------------------------------------aa--------------
--------------------------------aaatt-----------------------
------------------------------------------------------------
--gcttaaaggag-ctaataa---------------------------------------
---------------------------t--tttgaccg-----------taa--------
------aatg-------gtgttt------------------aaaaaatta----------
-------aaaac------------------------------------------------
-----tgc--------tt-------tt--at-----------------------t-----
---------------------------c--t--agt-------------------c-g--
--a---aat---------------------------------------------------
--a-a---a----aca-------a------------------ataag-------------
------------------------------------------------------------
------------------------------------------------------------
------------------------------------------------------------
-------a-------ctttc--tctag----a------tg--a-----a--a-------a
a-----a-----tat------ta-------------tcag----ac------ttac----
-tg---tg-aaa---------t---ttt-cc--------ttgc-------tc-t-gt---
-----------t---aa----a---cat-------------------tat----------
------------------------------------------------------------
------------------------------------------------------------
------------------------------------------------------------
--------------------------------------------t--------------t
g---------------------------------------------tga-----------
------------------------------------------------------------
------------------------------------------------------------
------------------------------------------------------------
------------------------------------------------------------
------------------------------------------------------------
------------------------------------------------------------
------------------------------------------------------------
------------------------------------------------------------
------------------------------------------------------------
------------------------------------------------------------
---------------------------------------------
>DNA-1-8_DR|311
------------------------------------------------------------
------------------------------------------------------------
------------------------------------------------------------
------------------------------------------------------------
------------------tgg---------------------------------------
------------------------------------------------------------
------------------------------------------------------------
-------caaat--cattata---------------------------------------
-----tgt------actt------gtt---------------------------t-----
----------a----------------c--t-----------------------------
------aat---------------------------------------------------
----a------------------a------------------------------------
------------------------------------------------------------
------------------------------------------------------------
------------------------------------------------------------
---------------tttct--tctaattg-a------ggg-g-----a--------cta
a--------------------ta-----------------------------atat----
-tgacctg-------------att-tttatca-------ttgt-----tattatagtcag
-----------t---aa----agagcaaga---attc-----------------------
------------------------------------------------------------
------------------------------------------------------------
------------------------------------------------------------
-------------------------------------------ct---------------
----------------------------------------------aga-----------
------------------------------------------------------------
------------------------------------------------------------
------------------------------------------------------------
------------------------------------------------------------
------------------------------------------------------------
------------------------------------------------------------
------------------------------------------------------------
------------------------------------------------------------
------------------------------------------------------------
------------------------------------------------------------
---------------------------------------------
>DNA-1-8_DR|90854
------------------------------------------------------------
------------------------------------------------------------
------------------------------------------------------------
------------------------------------------------------------
-------aagggg-ctaataa---------------------------------------
---------------------------t--tttgacct-----------taa--------
------aatg-------tttagt------------------aattaatta----------
-------aaaac------------------------------------------------
-----tgc--------tt-------tt--at-----------------------t-----
---------------------------c--t--agc-------------------c-g--
--a---aat---------------------------------------------------
--a------------a-------a------------------aaaag-------------
------------------------------------------------------------
------------------------------------------------------------
------------------------------------------------------------
-------a-------ctttc--tccag---aa------aa--------------------
----------------------------------------------------------tt
ctg---aa-aaa--------------------------------------------a---
--aaaatctgaa---aa-------------------------------------------
------------------------------------------------------------
------------------------------------------------------------
------------------------------------------------------------
------------------------------------------------------------
------------------------------------------------------------
------------------------------------------------------------
------------------------------------------------------------
------------------------------------------------------------
------------------------------------------------------------
------------------------------------------------------------
------------------------------------------------------------
------------------------------------------------------------
------------------------------------------------------------
------------------------------------------------------------
------------------------------------------------------------
---------------------------------------------
>DNA-1-8_DR|90855
------------------------------------------------------------
------------------------------------------------------------
------------------------------------------------------------
------------------------------------------------------------
-------aagggg-ctaataa---------------------------------------
---------------------------t--attgacct-----------taa--------
------aatg-------tttagt------------------aattaatta----------
-------aaaac------------------------------------------------
-----tga--------tt-------tt--at-----------------------t-----
---------------------------c--t--agc-------------------c-g--
--a---aat---------------------------------------------------
--a-a---a----aca-------a------------------ataag-------------
------------------------------------------------------------
------------------------------------------------------------
------------------------------------------------------------
-------a-------ctttc--tccag---aa------aa--------------------
----------------------------------------------------------tt
ctg---aa-aaa--------------------------------------------a---
--aaattctgaa---aa-------------------------------------------
------------------------------------------------------------
------------------------------------------------------------
------------------------------------------------------------
------------------------------------------------------------
------------------------------------------------------------
------------------------------------------------------------
------------------------------------------------------------
------------------------------------------------------------
------------------------------------------------------------
------------------------------------------------------------
------------------------------------------------------------
------------------------------------------------------------
------------------------------------------------------------
------------------------------------------------------------
------------------------------------------------------------
---------------------------------------------
>DNA-1-8_DR|90856
----taggctcgtttgaggtgcgcct--cgccttggctgcatt-gtaaac---gagagca
ggcgtgcgcagtaagaggagggc-tcaaaaatt---acatcag-aa----gtcggacacc
t--gctgaatctcgctgtttagccacctggaatcgtcaccagtggcggagttctcgttcg
cg---------------------ttttttatc----gcagacgagtgacctcatg-aaaa
aata-tatggtga-tttatag---taaa-tattattgca-ttttgaacatg---tttttt
cagtattgggttatgtttatagttgt-t--gt-gatac------cagagcaa-ctataaa
attta-aata--gact-atttt---ataacatg---gtttaaaagcac---tacagt---
---a---tacat--tactatagta----tttttaatgtgggagtggatgcaatagaaata
tc---------------------------------------------------------a
cagaattaca-gaagatgaacagctcat--t--aactaaaagggtgt---att--t-a--
--a---aatataattctg-----tatattcaac---------aaacgttaaaagaataac
--a-a---a----ata-------aacagcttatacagc------aag--aaaactt--tc
aagaaacctaatttggctacattataaatgaag-tagccatagcaagatgcttttgagtg
acgggtcatgacaaatgtttgtttgac--aaataaattct--ttgggggttaat--tata
ttgacaagcttattaggtctatataaactgcttttactccagccagactaaaataaacag
ccca-aga-------ctttc--tccag----a------at--a-----a--a-------a
a-----c-----tat------tagactgta--------gg---aa-------aaac----
-tg---tg-gaa---------a---tgt-tc--------ttgg-------tc-t-at---
-----------t---aa----a---tat---t-actt-ttgatttcacat---acatata
catatac-----------------------------------------------------
--------------------------gtgtatgtgtgtgtgtgtgtgtgtgtgtgtgtgt
-----------cttgtttactacaccct-tttcacttctcatatgaaaccacacaaagat
gaggcataatgacaaaacagtctcattacct-------ttgta-tgtctgaata---tat
gtg-tgtat-----tggattgactttcattgaataacgctg--cataaa---aattacaa
---tacaaaattcacacaaacatacaa-aaagtgaaaatgacaacaaacaggacttaaga
-ctgagagagaaataaaatacag----caca-cacacatcctaatgatttattagtaac-
at-ttagttatattgg-at-aggtcacgtta--tg-tt-ttacaaagatgtgttttgttt
ttgtttgtgtgtaaatc-t---aaataaataaccatatgta---aagctctttatgac--
-ttt-tttttaat--tatca-----acg-aaaatac-----aaaaaaaa-ggtattcaac
aaatccgcgtatcaaccttag------taaaacaagat----aataaagtg-----taa-
------tgtgtcagtctcatccaat--cagca-ttaagctgtgtcgtcagccagtcgttt
cccatcatgcttttggt-aacgca-----gtcttttgagagcaactgcggccgactgctt
aatacgaggtacccgcttcgcgatcgcgagaattttttggcgcacgtc------------
-agcgaggcgaaggcgaggtggacacatttctaaccggcatgcatcttgcggtgatcacc
ggtg-atcgattctgcgcagattttggccaagtcaaacgagccta
>DNA-1-8_DR|90857
------------------------------------------------------------
------------------------------------------------------------
------------------------------------------------------------
------------------------------------------------------------
------------------------------------------------------------
------------------------------------------------------------
------------------------------------------------------------
--------aagc------------------------------------------------
-----tgc--------tt-------ta--at-----------------------t-----
---------------------------t--t--agc-------------------t-g--
--ag--aga---------------------------------------------------
--a-a---a----aca-------a------------------ataag-------------
------------------------------------------------------------
------------------------------------------------------------
------------------------------------------------------------
-------a-------ttttc--tccag----a------ag--a-----a--a-------a
a-----a-----tat------tt-------------tcag----ac------atac----
-tg---tg-aaa---------a---ttt-cc--------ttgc-------tc-t-gt---
-----------t---aa----a---cat-------------------cat----------
------------------------------------------------------------
------------------------------------------------------------
------------------------------------------------------------
--------------------------------------------t--------------t
a---------------------------------------------aga---aa------
---tat------------------------------------------------------
-ttaaaaagaaaaaaataataaaatc-------aggggg---------------------
gc---------------gt-----------g-----------------------------
------------------t---a----------tgtgtgtg-------------------
---------------tgt-g----tgt---------------------------------
------------------------------------------------------------
------------------------------------------------------------
------------------------------------------------------------
------------------------------------------------------------
------------------------------------------------------------
---------------------------------------------
>DNA-1-8_DR|90858
------------------------------------------------------------
------------------------------------------------------------
------------------------------------------------------------
------------------------------------------------------------
--------------------g---------------------------------------
---------------------------a--agtgga------------------------
------------------------------------------------------------
------------------------------------------------------------
-----tgc------aatc------aaaatat-----------------------c-----
-------aca----------------g--tt--tgc-----------at------caag-
--at--gat------------c--------------------------------------
----a------caact--------------------------gaaggtgaacaactc---
------------------------------------------------------------
------------------------------------------------------------
------------------------------------------------------------
-------a---------tta-ct----------------g-tactta-aaagagc---tt
a-----------tttaata--ta--------------------gaa------aatc----
-cg---t--atg---------t---tca--------------------------------
------------------------------------------------------------
------------------------------------------------------------
------------------------------------------------------------
------------------------------------------------------------
------------------------------------------------------------
------------------------------------------------------------
------------------------------------------------------------
------------------------------------------------------------
------------------------------------------------------------
------------------------------------------------------------
------------------------------------------------------------
------------------------------------------------------------
------------------------------------------------------------
------------------------------------------------------------
------------------------------------------------------------
------------------------------------------------------------
---------------------------------------------
>DNA-1-8_DR|90859
------------------------------------------------------------
------------------------------------------------------------
------------------------------------------------------------
------------------------------------------------------------
------------------------------------------------------------
------------------------------------------------------------
------------------------------------------------------------
------------------------------------------------------------
-----tgc--------tt-------tt--at-----------------------t-----
---------------------------c--t--agc-------------------taa--
--a---aaa---------------------------------------------------
--a-a---a----ac---------------------------------------------
------------------------------------------------------------
------------------------------------------------------------
-------------------------------------------------aaa--------
--ta-aat-------cttta--tcctg----a------aga-a-----a--ac-----ag
a-----t-----tat------ca--------aac------------------aaac----
-tg---tt-aaa---------a---ttc-cc--------ttgc-------tc-t-gt---
-----------t---aa----a---cat---c-attt-gggaa------t----------
------------------------------------------------------------
------------------------------------------------------------
-----------------------------tctgactt-----------------------
----------------------caa-------------ctgta-----------------
-------------------------------------------cat--------------
------------------------------------------------------------
------------------------------------------------------------
a-----------------------------------------------------------
------------------------------------------------------------
------------------------------------------------------------
------------------------------------------------------------
------------------------------------------------------------
------------------------------------------------------------
------------------------------------------------------------
------------------------------------------------------------
---------------------------------------------
>DNA-1-8_DR|90860
----taggctc----gaggtgcgcct--cgccttgactgcatt-gtaaac---gagagca
ggcgtctgcagttagaggagggc-taaaaaatt---acatcag-aa----gtcggacact
t--gccgaatctcgctgttttgccacctggaaacatcaccagtggcga---tctcgttcg
cg---------------------ttttttatc----gaggatgaatgacctcatg-aaaa
aatactatggtga-tttataa---taaa-tattatagcctttataaacatt---tttatt
cagtattgggttatgtttaaagttgt-t--gt-gatac------cagagcaa-ctataaa
attta-aata--ggct-attct---ataatatg---gttcaaaagcac---tacagt---
---a---tacat--tactatagtatttttttttaatgtgggagtagatggaattgaaata
tcacaagt--------tt-------tt--ac----t-aaaag---at-----gg-----t
cagaattaca-aaagatgaacatctaat--t--aaccaaaagggtgt---ttt--t-a--
--a---aatacaattctg-----tatattcaac---------aaacgttaaaagaataac
--a-a---a----ata-------agcaacgtatacagc------aag--aaaactc--tc
aagaaacctaatttggcttcattataaataaag-tagctatagcaagatgctgttgagtg
acaagtcatgacaaatgtttgtttgacataaagaaattct--tatggggttgat--tata
ttgacatgcttattaggtctatataaactgctttcaccccagccagactgaaataaatag
ccaa-aga-------cttta--tccag----a------at--a-----a--a-------a
a-----c-----tat------tagactgta--------gg---aa-------atac----
-tg---tg-aaa---------a---tgt-tc--------ttgg-------tc-t-at---
-----------t---aa----a---cat---g-actt-ttgacttcacat---acatgtg
tgtgtgtgtgt-------------------------------gtgtgtgtgtgtgtgtgt
gtgtgtgtgtgtgtgtgtgtgtgt--gtgtgtgtgtgtgtgtgtgtgtgtgtgtgtgtgt
-tgtttgtgtgcttgtttactacacccc-tttcacttctcatatgaaaccacacaaagat
gaggcataatgacaaagcagtctgattacct-------ttgta-tttttgcata---tat
gta-tgtat-----tggattgactttcatggaataacgctg--cataaa---aattccaa
---tacaaatttcacacaaacatacaa-aaagtgaaaatgacaacaaacaggactttaaa
-ctgagaaagaaataaaatacag----caca-tgcacatcctaatgatttattagtaac-
at-ttagttatattgg-at-aggtcacgtta--tg-tt-ttacaaagatgtgttttgttt
ttcattgcgtttaaatc-t---aaataaataaccctatgta---agactctttatgact-
-----tttttaat--tatca-----acg-aaaacac---------aaaa-gttattcaac
aaagccaggtataaaccttaa------ttaaacaagatagagaataaagtg-tctgtaa-
------tttgtcagtctcatccaat--cagca-ttaagctgtgccg-cagccagtcgttt
tccatcatgcttttggt-aacgca-----gtctttggagagcagctgctgccgactgctc
tatccgaggta-------------------------------cacgtcagcgtgacatca
gagcgaggtgaaggcaaggcagacacatttctaaccggcatgcatcgtgctgcgatcacc
ggtg-atcggttctgcgtagattttggccatgtcaaatgagccta
>DNA-1-8_DR|90861
------------------------------------------------------------
------------------------------------------------------------
------------------------------------------------------------
------------------------------------------------------------
------------------------------------------------------------
------------------------------------------------------------
------------------------------------------------------------
--------aaac------------------------------------------------
-----tgc--------tt-------tt--at-----------------------t-----
---------------------------c--t--agc-------------------t-g--
--t---aat---------------------------------------------------
--a-a---a----aaa-------a------------------ataag-------------
------------------------------------------------------------
------------------------------------------------------------
------------------------------------------------------------
-------a-------ctttc--tccag----a------ag--a-----a--a-------a
a-----a-----tat------ta-------------tcat----ac------atat----
-tg---ta-aaa---------a---ttt-ac--------ttgg-------ct-t-at---
---------------aa----t---tct-------------------gac----------
------------------------------------------------------------
------------------------------------------------------------
------------------------------------------------------------
--------------------------------------------t--------------t
------------------------------------------------------------
------------------------------------------------------------
------------------------------------------------------------
------------------------------------------------------------
------------------------------------------------------------
------------------------------------------------------------
------------------------------------------------------------
------------------------------------------------------------
------------------------------------------------------------
------------------------------------------------------------
------------------------------------------------------------
---------------------------------------------
>DNA-1-8_DR|90862
------------------------------------------------------------
------------------------------------------------------------
------------------------------------------------------------
------------------------------------------------------------
------------------------------------------------------------
------------------------------------------------------------
------------------------------------------------------------
-------taaac------------------------------------------------
-----tgc--------ct-------tt--at-----------------------t-----
---------------------------c--t--tgc-------------------t-g--
--a---aat---------------------------------------------------
--a-a---a----aca-------a------------------ataag--a-------c--
------------------------------------------------------------
------------------------------------------------------------
------------------------------------------------------------
---------------ttttt--tccat----a------ag--a-----a--a-------a
a-----a-----tat------ta-------------tagg---aa-------atac----
-tg---tg-gaa---------a---atg-tc--------ttgc-------tt-t-gt---
-----------t------------------------------------------------
------------------------------------------------------------
------------------------------------------------------------
------------------------------------------------------------
------------------------------------------------------------
------------------------------------------------------------
-----c-------------------aa---------------------------------
------------------------------------------------------------
ctt--------------aa-----------a-----tt----------------------
------------------------------------------------------------
--------------------------------------------------gac-------
------------------------------------------------------------
---------------------------------ttca-----------------------
------------------------------------------------------------
------------------------------------------------------------
------------------------------------------------------------
---------------------------------------------
>DNA-1-8_DR|90863
------------------------------------------------------------
------------------------------------------------------------
------------------------------------------------------------
------------------------------------------------------------
------------------------------------------------------------
------------------------------------------------------------
------------------------------------------------------------
--------aaac------------------------------------------------
-----tgc--------tt-------tt--at-----------------------t-----
---------------------------c--t--agc-------------------c-g--
--a---aat---------------------------------------------------
--a-a---a----aca-------a------------------ataag-------------
------------------------------------------------------------
------------------------------------------------------------
------------------------------------------------------------
-------a-------catta--tccag----a------tg--a-----a--a-------a
a-----a-----tat------ta-------------tcag----ac------atac----
-tg---tg-aaa---------a---tgt-cc--------ttgc-------tc-t-gt---
-----------t---aa----a---cat-------------------cat----------
------------------------------------------------------------
------------------------------------------------------------
------------------------------------------------------------
--------------------------------------------t--------------t
g---------------------------------------------aaa---aa------
---tat------------------------------------------------------
-ttaaaaaaga-------------------------aat---------------------
ac---------------gt-----------g-----------------------------
------------------c---a----------tgcgtgtg-------------------
---------------tat-a----tata--------------------------------
--------------------------------------------------------t-a-
------tg----------------------------------------------------
------------------------------------------------------------
------------------------------------------------------------
------------------------------------------------------------
---------------------------------------------
>DNA-1-8_DR|90864
----taggctcgtttgaggtgcgcct--cgccttggctgcatt-gtaaac---gagagca
ggcgtgcgcaataagaggagggc-tcaaaaatt---acttcag-aa----gtcggacacc
t--gctgaatctcgctgtttagccacctggaaacgtcaccagtggcggagatctcgttcg
cg---------------------ttttttatc----gcagacgaatgacctcatg-aaaa
aatactatggtga-tttatag---taaa-tattatagca-ttttgaacatg---tttttt
cagtattgggttgtgtt---agttgt-t--gt-gatac------cagagcaa-ctataaa
actta-aata--ggct-atttt---ataacatg---gttcaaaagcac---tacagt---
---a---tacat--tactatagta----tttttaatatgggagtagatgcaatagaaata
tcac-agt--------tt-------tt--acaaaaa-aaaaa---at-----gg----tt
cagaattaca-gaagatgaacagctcat--t--aagtaaaagtgtgt---att--t-a--
--a---aatgtaattctg-----tatattcaac---------aaacgttaaaagaataac
--a-a---a----ata-------aacagcttatacagc------aag--aaaacttaaaa
agaaaacctaatttggctacattataatagaag-tagccatagcaagatgcttttgagtg
acgggtcatgacaaatgtttgtttgac--aaataaattct--tagggggttaat--tata
ttgacaagcttattaggtctatataaactgataatactccagccagactaaaataaacag
ccca-aga-------ctttc--tccag----a------at--a-----a--a-------a
a-----c-----tat------tagactgta--------gg---aa-------aagc----
-tg---tg-aaa---------a---tat-tc--------ttgg-------tc-t-at---
-----------t---aa----a---cat---t-actt-ttgacttcacat---acatata
tatatatata---------------------------------tatatatatatatatat
atatatatatatatatatatatat--atatatatatatatgcatatgtgtgtgtgtgtgt
-----------cttgtttactacaccct-tttcacttctcatatgaaaccacacaaagat
gaggcataatgacaaaacagtatgattac-------------a-tgtctgaata---tat
gta-tatat-----tggattgactttaatggaataatgctg--cataaa---aattacaa
---tacaaaattcacacaaacatacaa-aaagtgaaaatgacaaca-----gacttaaaa
-ctgagagagaaataaaatacag----caca-cacacatcctaatgatttattagtaac-
at-ttagttatattgg-at-aggtcacgtta--tg-tt-ttacaaagatgtgttttgttt
ttatttgtgtgtaaatc-t---aaatgaataaccatatgta---atgctctttatgac--
-ttt-tttttaat--tatca-----acg-aaaatac----aaaaaaaaa-ggtattcaac
aaatccaggtataaaccttag------taaaacaagat----aataaagtg-----taa-
------tgtgtcagtctcatccaat--cagca-ttaagctgtgtcgtcagccagtcgttt
cccatcatgcttttggt-aacgca-----gtcttttgagagcaactgcggccgactgctc
catccgaggtacccgcctcgcaatcgcgagagttttttggcgcacgtcagcgtgacatca
gagcgaggcgaaggcaaggcggacacagttctaaccggcatgcatcttgcggtgatcacc
ggtg-atccattctgcgcagatttcggccaagtcaaacgagccta
>DNA-1-8_DR|90865
------------------------------------------------------------
------------------------------------------------------------
------------------------------------------------------------
------------------------------------------------------------
------------------------------------------------------------
------------------------------------------------------------
------------------------------------------------------------
--------aagc------------------------------------------------
-----tgc--------tt-------tt--at-----------------------t-----
---------------------------c--t--agc-------------------c-g--
--a---aat---------------------------------------------------
--a-a---a----aca-------a------------------ataag-------------
------------------------------------------------------------
------------------------------------------------------------
------------------------------------------------------------
-------a-------ctttc--tccag----a------ag--a-----a--a-------a
a-----t-----tat------ta-------------tcag----ac------ataa----
-tg---tg-aaa---------a---ctt-cc--------ttga-------tc-t-gt---
-----------t---aa----a---cat-------------------ctt----------
------------------------------------------------------------
------------------------------------------------------------
------------------------------------------------------------
--------------------------------------------t--------------t
g---------------------------------------------gga---at------
---tat------------------------------------------------------
-ttaaaacagaaaaaaaaacaacatt----------------------------------
-----------------at-----------g-----------------------------
------------------t---t----------tgtatatg-------------------
---------------tat-g----tatg--------------------------------
--------------------------------------------------------t-g-
------tg----------------------------------------------------
------------------------------------------------------------
------------------------------------------------------------
------------------------------------------------------------
---------------------------------------------
>DNA-1-8_DR|90866
------------------------------------------------------------
------------------------------------------------------------
------------------------------------------------------------
------------------------------------------------------------
------------------------------------------------------------
------------------------------------------------------------
------------------------------------------------------------
--------aaaa------------------------------------------------
-----tgc--------tt-------tt--at-----------------------t-----
---------------------------c--t--agc-------------------a-g--
--a---aat---------------------------------------------------
--a-c---a----aca-------a------------------ataag-------------
------------------------------------------------------------
------------------------------------------------------------
------------------------------------------------------------
-------a-------ccttc--tccag----a------aga-a-----a--a-------a
a-----a-----tat------ta-------------tcag----ac------atac----
-tg---tg-aaa---------a---ttt-cc--------tgaa-------tc-t-gt---
-----------t---aa----a---cat-------------------cct----------
------------------------------------------------------------
------------------------------------------------------------
------------------------------------------------------------
--------------------------------------------t--------------t
g---------------------------------------------gga---aa------
---tat------------------------------------------------------
-ttgaaaaagaaaaaaaaatcacaggtgacactatgtgt---------------------
tt---------------gt-----------g-----------------------------
------------------t---g----------tgtgtgtg-------------------
---------------tgt-g----tat---------------------------------
------------------------------------------------------------
------------------------------------------------------------
------------------------------------------------------------
------------------------------------------------------------
------------------------------------------------------------
---------------------------------------------
>DNA-1-8_DR|90867
------------------------------------------------------------
------------------------------------------------------------
------------------------------------------------------------
------------------------------------------------------------
-------agagga-ctaacaa---------------------------------------
---------------------------t--attgacct-----------taa--------
------aatg-------attata------------------aaaaaaatt----------
-------taaac------------------------------------------------
-----tgc--------tt-------tt--at-----------------------t-----
---------------------------c--t--agc-------------------c-g--
--a---aat---------------------------------------------------
--a-a---a----aca-------a------------------ttaag-------------
------------------------------------------------------------
------------------------------------------------------------
------------------------------------------------------------
-------a-------ctttc--tccag---aa------ga--a-----a--a-------a
a-----a-----tat------ta-------------ttgg----aa------atactcct
ctg---tt-aaa--------------------------------------------c---
--ataatttatg---aa----a---ta---------------------------------
------------------------------------------------------------
------------------------------------------------------------
------------------------------------------------------------
--------------------------------------------t---------------
------------------------------------------------------------
t-tgac------------------------------------------------------
-ttcaa------------------------------------------------------
------------------------------------------------------------
--------------------------------ctgtatatg-------------------
---------------tgt-g----tgtg--------------------------------
--------------------------------------------------------t---
------------------------------------------------------------
------------------------------------------------------------
------------------------------------------------------------
------------------------------------------------------------
---------------------------------------------
>DNA-1-8_DR|90868
------------------------------------------------------------
------------------------------------------------------------
------------------------------------------------------------
------------------------------------------------------------
------------------------------------------------------------
------------------------------------------------------------
------------------------------------------------------------
--------aaac------------------------------------------------
-----tgc--------tt-------tt--ac-----------------------t-----
---------------------------c--t--agc-------------------c-a--
--a---agt---------------------------------------------------
--a-a---a----aca-------a------------------ataag-------------
------------------------------------------------------------
------------------------------------------------------------
------------------------------------------------------------
-------a-------ctttc--tccag----a------ag--a-----a--a-------a
a-----a-----tat------ta-------------tcag----ac------atac----
-tg---tg-aaa---------a---ttt-cc--------ttgt-------tc-t-gt---
-----------t---aa----a---cat-------------------cat----------
------------------------------------------------------------
------------------------------------------------------------
------------------------------------------------------------
--------------------------------------------t--------------a
a---------------------------------------------aca---ca------
---cac------------------------------------------------------
-aca--------------------------------------------------------
------------------------------------------------------------
------------------c---a----------cacacaca-------------------
---------------cac-a----------------------------------------
------------------------------------------------------------
------------------------------------------------------------
------------------------------------------------------------
------------------------------------------------------------
------------------------------------------------------------
---------------------------------------------
>DNA-1-8_DR|90869
----taggctcgtttgaggtgcgcct--cgccttggctgcatt-gtaaac---gagagca
ggcgtgcgcaataagaggagggc-tcaaaaatt---acaccag-aa----gtcggacacc
t--gctgaatctcgctgtttagccacctggaaacgtcaccagtggcggagatctcgttcg
cg---------------------ttttttatc----gcagacgaatgacctcatg-aaaa
aatactatggtga-tttatag---taaa-tattatagca-ttttgaacatg---tttttt
cagtattgggttgtgtttatagttgt-t--gt-gatac------cagagcaa-ctataaa
actta-aata--ggct-atttt---ataacatg---gttcaaaagcac---tacagt---
---a---tacat--tactatagta----tttttaatatgggagtagatgcaatagaaata
tcac-agt--------tt-------tt--acaa--c-aaaaa---at-----gg----tt
cagaattaca-gaagatgaacagctcat--t--aagtaaaagggtgt---att--t-a--
--a---aatgtaattctg-----tatattcaac---------aaacgttaaaagaataac
--a-a---a----ata-------aacagcttatacagc------aag--aaaactt--tc
aagaaacctaatttggctacattataatagaag-tagccatagcaagatgcttttgagtg
acgggtcatgacaaatgtttgtttgac--aaataaattct--tagggggttaat--tata
ttgacaagcttattaggtctatataaactgatattactccagccagactaaaataaacag
ccca-aga-------ctttc--tccag----a------at--a-----a--a-------a
a-----a-----tat------tagactgta--------gg---aa-------aaac----
-tg---tg-aaa---------a---tat-tc--------ttgg-------tc-t-at---
-----------t---aa----a---cat---t-actt-ttgacttcacac---acatata
catatatata-cacacacacatatatatatatatatatatatatatatatatatatatat
atatatatatatatatatatatat--atatatatacatatgtgtgtgtgtgtgtgtgtgt
-----------cttgtttactacaccct-tttcacttctcatatgaaaccacacaaagat
gaggcataatgacaaaacagtatgattacct-------ttgta-tgtctgaata---tat
gta-tatat-----tggattgactttaatggaataatgctg--cataaa---aattacaa
---tacaaaattcacacaaacatacaa-aaagtgaaaatgacaacaaacaggacttaaaa
-cttagagagaaacaaaatacag----caca-cacacatcctaatgatttattagtaac-
at-ttagttatattgg-at-aggtcacatta--tg-tt-ttacaaagatgtgttttgttt
ttgtttgtgtgtaaatc-t---aaataaataaccatatgta---agcctctttaagac--
--tt-tttttaat--tatca-----acg-aaaatacaaaaaaaaaaaaa-ggtattcaac
aaatccaggtataaaccttag------taaaacaagat----aataaagtg-----taa-
------tgtgtcagtctcatccaat--cagca-ttaagctgtgtcgtcagccagtcgttt
cccatcatgcttttggt-aacgca-----gtcttttgagagcaactgcggccgactgctc
tatccgaggtacccgcctcgcgatcgcgagagttttttggcgcacgtcagcgtgacatca
cagcgaggcgaaggcaaggcggacacatttctaaccggcatgcatcttgcgatgatcacc
gttg-atcaattctgcgcagattttggccaagtcaaacgagccta
>DNA-1-8_DR|90870
------------------------------------------------------------
------------------------------------------------------------
------------------------------------------------------------
------------------------------------------------------------
-------agaggg-ctaataa---------------------------------------
---------------------------t--atagacct-----------taa--------
------aatga------gttttaa-------------------aacatta----------
-------aaaac------------------------------------------------
-----tgc--------tt-------tt--at-----------------------a-----
---------------------------c--t--agc-------------------c-a--
--a---aat---------------------------------------------------
--t-a---a----aca-------a---------------------------------a--
------------------------------------------------------------
------------------------------------------------------------
------------------------------------------------------------
--ta-aaa-------ctttc--tatag----a------ag--a-----a--ag------a
a-----a-----tat------ta-------------tacg---aa-------atac----
-tg---tg-gaa---------a---aatttc--------ttgc-----------------
------------------------------------------------------------
------------------------------------------------------------
------------------------------------------------------------
------------------------------------------------------------
-----------------------------------------ta-----------------
------------------------------------------------------------
------------------------------------------------------------
------------------------------------------------------------
ata--------------at-----------------tt----------------------
------------------t-----------------------------------------
--------------------------------------------------gac-------
------------------------------------------------------------
---------------------------------ttcaactatatg---------------
-------------------------t----------------------------------
------------------------------------------------------------
---------------------aatacat--------------------------------
---------------------------------------------
>DNA-1-8_DR|90871
----taggctcgtttgaggtgcgcct--cgccttgactgcatt-gtaaac---gagagca
ggcgtgcgcaataagaggagggc-tcaaaaatt---acatcag-aa----gtcggacacc
t--gccgaatctcgctgtttagccacctggaaacgtcaccagtggcggagatctcgttcg
cg---------------------tttttaatc----gcagacgaatgacctcatg-aaaa
aatactatggtga-tttatag---taaa-tattattgcatttttgaacatg---tttatt
cagtattgggttgtgtttatagttgt-t--gt-gatac------cag---ag-ctataaa
attta-aata--ggct-atttt---ataacatg---gttcaaaagcac---tacagt---
---a---tacat--tactatagta---ttttttaatgtgggagtggatgcaatagaaata
tcac-tgt--------tt-------tt--ag-------agag---at-----gg-----t
cagaattaca-gaagatgaacagctcat--t--aactaaaagggtgt---att--a-a--
--a---aatataattctg-----tatattcaac---------aaacgttaaaagaataaa
--a-a---a----ata-------aacagcttatacagc------aag--aaagctt--tc
aagaaacctaatttggctacattataaatgaag-tagccatagcaagatgcttttgagtg
acgggtcatgacaaatgtttgtttgac--aaataaattct--tagagggttaat--aata
ttgacatgcttattaggtctatataaactgcttttactccagccagactaaaataaatag
ccca-aga-------ctttc--tccag----a------at--a-----a--a-------a
a-----c-----tat------tagactgta--------gg---aa-------aaac----
-tg---tg-gaa---------a---tgt-tc--------ttgg-------tc-t-at---
-----------t---aa----a---cat---g-actt-ttgactccacat---acatata
catatatatattatatatatatatatatatatatatatatatatatatatatatatatat
atatatatatatatatatatatat--atgtgtgtgtgtgtgtgtgtgtgtgtgtgtgtgt
-----------cttgtttactacaccct-tttcacttctcatatgaaatcacacaaagat
gaggcataatgacaaaacagtctgattacct-------tagta-tgtctgaata---tat
gta-tatat-----tggattgactttaatggaataatgctg--cataaa---aattacaa
---tacaaaattcacacaaacatacaa-aaagtgaaaatgacaacaaacaagacttaaga
-ctgagagagaaatagaatacagc--acaca-cacacatcctaatgatttattaataac-
at-t---ttatattgg-at-aggtcacgtta--tg-tt-ttacaaagatgtgttttgttg
ttgtttgagtgtaaatc-t---aaataaataaccatatgta---atgctctttatgac--
tttt-tttttaat--tatca-----acg-aaaatac-------aaaaaa-ggtattcaac
aaatccaggtataaaccttag------taaaacaagat----aataaagtg-----taa-
------tgtgtcagtctcatccaat--cagca-ttaagctgtgtcgtcagccagtcgttt
cccatcatgcttttggt-aacgca-----gtcttttgagagcaactgcggccgactgctc
tatccgaggtacccgcctcgcgatcgcgagagttttttggcgcacgtcagcgtgacatca
gagcgaggcgaaggcaaggcggacacatttctaaccggcatgcatcttgcggtgatcacc
ggtg-atcgattctgcgcagattttggccaagtcaaacgagcct-
>DNA-1-8_DR|90872
------------------------------------------------------------
------------------------------------------------------------
------------------------------------------------------------
------------------------------------------------------------
------------------cag---------------------------------------
---------------------------t--attgggtt----------------------
-----------------gtttatc------------------------------------
-------t-tac------------------------------------------------
-----tat------agtt------gttgtat-----------------------t-----
-------ac----------------caccac--agc-----------aa------ctat-
--ac--aat------------c--------------------------------------
----a------tcaca--------------------------accaa-------------
------------------------------------------------------------
------------------------------------------------------------
------------------------------------------------------------
-----------------tta-gttc------a------ag-tatttt-actg------ca
g-----------tatggtt--ca--------------------aaa------acac----
---------------------a---tttatta------------------------a---
---------------ag--------tata-------------------------------
------------------------------------------------------------
------------------------t-----------------------------------
------------------------------------------------------------
-------------------------------------------tt-------ta--aagt
g---------------------------------------------gga-----------
------------------------------------------------------------
------------------------------------------------------------
------------------------------------------------------------
------------------------------------------------------------
------------------------------------------------------------
------------------------------------------------------------
------------------------------------------------------------
------------------------------------------------------------
------------------------------------------------------------
------------------------------------------------------------
---------------------------------------------
>DNA-1-8_DR|90873
------------------------------------------------------------
------------------------------------------------------------
------------------------------------------------------------
------------------------------------------------------------
-------aagggg-ctaataa---------------------------------------
---------------------------t--attgacct-----------taa--------
------aatg-------gctttt------------------aaaaaataa----------
-------aaaac------------------------------------------------
-----tgc--------tt-------tt--at-----------------------t-----
---------------------------t--t--cag-------------------t-a--
--a---aat---------------------------------------------------
--g-a---a----aca-------a------------------ataag-------------
------------------------------------------------------------
------------------------------------------------------------
------------------------------------------------------------
-------a-------ctttc--cccag----a------ag--a-----a--a-------a
a-----a-----tat------ta-------------tcag----ac------atac----
-tg---tg-aaa---------a---ttt-cc--------ttgc-------tc-t-gt---
-----------t---aa----a---cat-------------------cat----------
------------------------------------------------------------
------------------------------------------------------------
------------------------------------------------------------
--------------------------------------------c--------------t
g---------------------------------------------gg------------
------------------------------------------------------------
-----------------------------------aaat---------------------
at---------------at-----------g-----------------------------
------------------t---g----------tgtgtgtg-------------------
---------------tgt-g----tgtg--------------------------------
--------------------------------------------------------t-g-
------tgtgtgtgtgtgtgtgtgt-----------------------------------
------------------------------------------------------------
------------------------------------------------------------
------------------------------------------------------------
---------------------------------------------
>DNA-1-8_DR|90874
------------------------------------------------------------
------------------------------------------------------------
------------------------------------------------------------
------------------------------------------------------------
------------------------------------------------------------
------------------------------------------------------------
------------------------------------------------------------
-----------------------------------------------tgcaactgaaata
tcac-tgt--------tc-------tt--ac----a-aaaag---at-----gg-----t
cacaatcaca-gaagatgaac-----at--t--acttaaaatggtgt---att--t-a--
--a---aatataaacctg-----tataattgacagtgagcctggatgttaaaagaatggc
--a-a---a----ata-------aacaacttatacagc------aag--aaaagtt--tt
aagaaatcaaatttggctatattataaattaag-tagccacagcgagatgcttttgagtg
acaggtcatgagcaatgtttgtttg-----------------------------------
------------------------------------------------------------
------------------------------------------------------------
------------------------------------------------------------
------------------------------------------------------------
------------------------------------------------------------
------------------------------------------------------------
------------------------------------------------------------
------------------------------------------------------------
------------------------------------------------------------
------------------------------------------------------------
------------------------------------------------------------
------------------------------------------------------------
------------------------------------------------------------
------------------------------------------------------------
------------------------------------------------------------
------------------------------------------------------------
------------------------------------------------------------
------------------------------------------------------------
------------------------------------------------------------
------------------------------------------------------------
---------------------------------------------
>DNA-1-8_DR|90875
------------------------------------------------------------
------------------------------------------------------------
------------------------------------------------------------
------------------------------------------------------------
------------------------------------------------------------
------------------------------------------------------------
------------------------------------------------------------
--------aaac------------------------------------------------
-----tgc--------tt-------tt--tt-----------------------t-----
---------------------------c--t--agg-------------------c-a--
--a---aat---------------------------------------------------
--a-a---c----aca-------a------------------ataag-------------
------------------------------------------------------------
------------------------------------------------------------
------------------------------------------------------------
-------a-------ctttc--ttt-------------ag--a-----a--g-------a
a-----a-----tat------ta-------------tcag----aa------atac----
-ag---tg-aaa---------a---ttt-ct--------ttgc-------tc-t-atca-
-----------t---aa----t---tct-------------------gac----------
------------------------------------------------------------
------------------------------------------------------------
------------------------------------------------------------
--------------------------------------------t--------------t
c---------------------------------------------a-------------
------------------------------------------------------------
------------------------------------------------------------
------------------------------------------------------------
------------------------------------------------------------
------------------------------------------------------------
------------------------------------------------------------
------------------------------------------------------------
------------------------------------------------------------
------------------------------------------------------------
------------------------------------------------------------
---------------------------------------------
>DNA-1-8_DR|90876
-----------------------------------------------aaa----------
--------------------------------------------aa--------------
--------------------------------aatta-----------------------
------------------------------------------------------------
----ttgaaagag-ttgattt---------------------------------------
---------------------------tctattaacgt-----------tta--------
------tttg-------gtttta------------------aaactatta----------
-------aaaac------------------------------------------------
-----tgc--------tt-------aa--at-----------------------t-----
---------------------------c--t--tgc-------------------c-a--
--a---aat---------------------------------------------------
--a-a---a----aca-------a------------------gtaag-------------
------------------------------------------------------------
------------------------------------------------------------
------------------------------------------------------------
-------a-------ctttc--tccag----a------ag--a-----a--c-------a
a-----a-----tat------ta-------------gagg----aa------atac----
-tg---tg-aaa---------a---ttt-cc--------tgaa-------tc-t-gt---
-----------t---ca----a---cat-------------------cat----------
------------------------------------------------------------
------------------------------------------------------------
------------------------------------------------------------
--------------------------------------------t--------------t
------------------------------------------------------------
------------------------------------------------------------
------------------------------------------------------------
------------------------------------------------------------
------------------------------------------------------------
------------------------------------------------------------
------------------------------------------------------------
------------------------------------------------------------
------------------------------------------------------------
------------------------------------------------------------
------------------------------------------------------------
---------------------------------------------
>DNA-1-8_DR|162468
------------------------------------------------------------
------------------------------------------------------------
------------------------------------------------------------
------------------------------------------------------------
------------------------------------------------------------
------------------------------------------------------------
------------------------------------------------------------
------------------------------------------------------------
-----tgt------agtt------gttgtgt-----------------------t-----
--------------------------accat--agc-----------aa------ctgt-
--ag--aat------------c--------------------------------------
----a------c--ct--------------------------gtaga-------------
------------------------------------------------------------
------------------------------------------------------------
------------------------------------------------------------
-----------------tca-act--------------gt-ta---------------ta
a-----------ttgtgtt--tc--------------------tat------agta----
-ac---a--gtc---------t---tttcatc---cgggttac----------t-at---
---------------ag--------ta-g-------------------------------
------------------------------------------------------------
------------------------t-----------------------------------
------------------------------------------------------------
-------------------------------------------tt-------ta--atgc
g---------------------------------------------tca-----------
------------------------------------------------------------
------------------------------------------------------------
------------------------------g-----------------------------
------------------t--------agtgtacaat-----------------------
------------------------------------------------------------
------------------------------------------------------------
------------------------------------------------------------
------------------------------------------------------------
------------------------------------------------------------
------------------------------------------------------------
---------------------------------------------
>DNA-1-8_DR|162469
------------------------------------------------------------
------------------------------------------------------------
------------------------------------------------------------
------------------------------------------------------------
-------aggggg-ctaataa---------------------------------------
---------------------------t--attgacct-----------taa--------
------aatgc---------ttaa------------------aaaaat---t--------
---a---agaa-------------------------------------------------
------------------------------------------------------------
---------------------------c--t--agc-------------------c-g--
--a---aat---------------------------------------------------
--a-a---a----aca-------a------------------ataag--a----------
------------------------------------------------------------
------------------------------------------------------------
------------------------------------------------------------
---------------ctttc--cccag----t------ag--a-----a--a-------a
a-----a-----tat------gata-------------gg---aa-------atac----
-tg---tg-aaa---------a---at-----------------------tc-t-at---
-----------a------------------------------ggggctat----------
------------------------------------------------------------
----------------------------------------aatattctgacttca-----
------------------------------------------------------------
------------------------------------------------------------
------------------------------------------------------------
------------------------------------------------------------
------------------------------------------------------------
------------------------------------------------------------
------------------------------------------------------------
------------------------------------------------------------
------------------------------------------------------------
------------------------------------------------------------
------------------------------------------------------------
------------------------------------------------------------
------------------------------------------------------------
---------------------------------------------
>DNA-1-8_DR|162470
------------------------------------------------------------
------------------------------------------------------------
------------------------------------------------------------
------------------------------------------------------------
------------------------------------------------------------
------------------------------------------------------------
------------------------------------------------------------
--------aaac------------------------------------------------
-----tgc--------tt-------tt--at-----------------------t-----
---------------------------c--t--agc-------------------c-g--
--a---aat---------------------------------------------------
--a-a---a----tga-------a------------------ataag-------------
------------------------------------------------------------
------------------------------------------------------------
------------------------------------------------------------
-------a-------ctttc--tccag---aa------ga--a-----g--a-------a
a-----a-----aat------c------------------------------------ct
atg---tt-aaa--------------------------------------------t---
--attatttgga---aa----a---ta---------------------------------
------------------------------------------------------------
------------------------------------------------------------
------------------------------------------------------------
--------------------------------------------t---------------
------------------------------------------------------------
t-tg--------------------------------------------------------
----aa------------------------------------------------------
------------------------------------------------------------
--------------------------------aagcaaaaa-------------------
------------------------------------------------------------
------------------------------------------------------------
------------------------------------------------------------
------------------------------------------------------------
------------------------------------------------------------
------------------------------------------------------------
---------------------------------------------
>DNA-1-8_DR|162471
------------------------------------------------------------
------------------------------------acatgtg-ga--------------
------------------------------------------------------------
------------------------------------------------------------
--------------tttgtaa--------tgcgagtgtgt-------caaa-ccctccat
---------------------gtcacttcgatgaaaccac----aaagatgag-------
-----caatggc------------------------------aaacagtatttagatact
tttat--tagac------------------------------------------------
-----tga----cttgtt------ttt--at-----------------------ttt---
-------ataa----------------cattggaacc------------------c-a--
--a---aat------------tc-------------------------------------
--aca-cga----acatg-----a------------------atgaagtaaaat---a--
------------------------------------------------------------
------------------------------------------------------------
------------------------------------------------------------
--caacaa---------------ctaag---a------aga-a-----atca-------a
attaatacaaattatttat--tg-------------ttaa------------acattttt
tta---tgaagatcactttatagattttgttt-------ttgt-------tcat-at--g
-----------t---aa----a---taag--cagctt---------acac---ccagaaa
tg----------------------------------------------------------
------------------------t-----------------------------------
------------------------------------------------------------
-------------------------------------------tt-------cagattgt
a------------------------------------attct----aaa-----------
------------------------------------------------------------
------------------------------------------------------------
ata-------------aa------------a-----------------------------
---------------------taaatagcaaattgcttttg-------------------
-------------gttacaaagaacatg--------------------------------
------------------------------------------------------accaa-
------t-----------------------------------------------------
------------------------------------------------------------
------------------------------------------------------------
------------------------------------------------------------
---------------------------------------------
>DNA-1-8_DR|162472
------------------------------------------------------------
------------------------------------------------------------
------------------------------------------------------------
------------------------------------------------------------
------------------------------------------------------------
----------------------------catttgac------------------------
------------------------------------------------------------
----------atc-----------------------------------------------
-----tgc-------cttggc----tta-ac-----------------------t-----
----------g----------------c-----aat------------g-----------
------------------------------------------------------------
--------------ctgctgc--a------------------ggaag-------------
------------------------------------------------------------
------------------------------------------------------------
------------------------------------------------------------
----agaaggg----ctc-------------a----------a-----a--a-------a
at----g-----catc-----ag----------aagttca--------------------
------c--aaa-------------tccctctgtt----ttg------------------
------------------------------------------------------------
------------------------------------------------------------
-----------------------------------------------------aacatct
t-----------------------------------------------------------
-------------------------------------------tt---------------
------------------------------------------------------------
------------------------------------------------------------
------------------------------------------------------------
------------------------------------------------------------
------------------------------------------------------------
------------------------------------------------------------
------------------------------------------gttttagcat----tgg-
----gttatgttt-----------------------------------------------
---atagttgttgtgatac-caaag---aaactatagaatttaaat--------------
------------------------------------------------------------
------------------------------------------------------------
---------------------------------------------
>DNA-1-8_DR|162473
-----aggctcgtttgaggtgcgcct--tgccttggctgcatt-gtaaac---gagagca
ggcgtgcgcagtaagaggagggc-tcaaaaatt---acatcag-aa----gtcggacact
t--gccgaatcttgctgtttagccacctggaaacatcaccagtggcggagatctcgttcg
cg---------------------ttttttttt----gcagacgaatgacctcatg-aaaa
aatactatggtga-tttttag---taaa-tattatagcatttttgaacatg---tttatt
cagtattgggttgtgtttatagttgt-t--gt-gatac------cagagcaa-ctataaa
attta-aata--ggct-atttt---ataacatg---gttcaaaagcac---tacagt---
---a---tacat--tactatagta---ttttttaatgtgtgagtggatgcaatagaaata
tcac-t-t--------tt-------tt--a----ca-aaaag---at-----gg-----t
cagaattata-aaagatgaacagctcat--t--aactaaaagggtgt---att--t-a--
--a---aatataattctg-----tatattcaac---------aaacgttaaaacaataac
--a-a---a----ata-------aacagcttatacagc------aag--aaagctt--tc
aagaaacctaatttggctacattataaatgatg-tagccatagcaagatgcttttgagtg
acgggtcatgacaaatgtttgtttgac--aaataaattct--tagggggttaat--tata
ttgacatgcttattaggtctatataaactgcttttactccagccacactaaaataaacag
ccca-aga-------ctttc--tccag----a------at--a-----a--a-------a
a-----c-----tat------tagactgta--------gg---aa-------aaac----
-tg---tg-gaa---------a---tgt-tc--------ttgg-------tc-t-at---
-----------t---aa----a---cat---g-actt-ttgacttcacat---acatata
catatgt-----------------------------------------------------
--------------gtgtgtgtgt--gtgtgtgtgtgtgtgtgtgtgtgtgtgtgtgtgt
-----------cttgtttactacaccct-tttcacttctcatatgaaaccacacaaagat
gaggcataatgacaaaacagtctgattacct-------ttgta-tttctgaata---tat
gta-tatat-----tggattgactttcatggaataacgctg--cataaa---aattacaa
---tacaaaattcacacaaacatacaa-aaagtgaaaatgacaacaaacaggacttaaaa
-ctgagagagaaatataatacag----caca-cacacatcttaatgatttatttgtaac-
at-ttagttataatgg-at-aggtcacgtta--tg-tt-ttacaaagatgtgtttttgtt
t-----gcgtgtaaatc-t---aaataaataaccatatgta---atgctctttatgac--
ttct-tttttaat--tatca-----atg-aaaatac-----aaaaaaaa-ggtattcaac
aaattcaggtataaaccttag------taaaacaagat----aataaagtg-----taa-
------tgtatcagtctcatccaat--gagca-ttcagctgtgtcgtcagccagtcgttt
ctcatcatgcttttggt-aacgca-----gtcttttgagagcaactgcgg-cgactgctt
aatccgaggtacccgcctcgcgtttgcgagagttttttggcgcacgtcagcgtgacatca
gagcgaggcgaaggcaaggcagacacatttctaaccggcatgcatcttgcggtgatcacc
ggtg-atcgattctgcgcagattttgtccaagtcaaaggagccta
>DNA-1-8_DR|162474
------------------------------------------------------------
----tgcgcagtaagaggagggc-tcaaaaatt---acatcag-aa----gtcggacacc
---gccgaatctcgctgtttaggcacctggaaacgacaccagtggcggagatctcgttcg
cg---------------------ttttttatc----gcagacgaatgacctcatg-aaaa
aatactatggtga-tttatag---taaa-tattattgca-ttttaaatatg--ttttttt
cagtattgggttatgtttatagttgt-t--gt-gatac------cagagcaa-ctataca
attta-aata--ggct-atttt---ataacatg---gttcaaaagcac---tacagt---
---a---tacat--tactatagta----tttttaatatgggagtggatgcaatagaaata
tcac-tgt--------tt-------tt--ac----a-aaaaa---at-----gg----tt
cagaattaca----gatgaacagctcat--t--aactaaaagggtgt---att--t-a--
--a---aatataattctg-----tatattcaac---------aaacgttaaaagaataac
--a-a---a----ata-------aacagcttatacagc------aag--aaagctt--tc
aagaaacctaatttggctacattataaatgaag-tagccat----agatgcttttgagtg
acgggtcatgacaaatgtttgtttgac--aaataaagtct--tagggggttaat--tata
ttgacaagcttattaggtctatataaactgatattaatccagccagactaaaataaacag
ccca-aga-------ctttc--tccag----a------at--a-----a--a-------a
a-----c-----tat------tagactgta--------gg---aa-------aaac----
-tg---tg-aaa---------a---tat-tc--------ttgg-------tc-t-at---
-----------t---aa----a---cat---g-actt-ttgacttcacat---acatata
ca----------------------------------------------------------
-------------------------------------tgtgtgtgtgtgtgtgtgtgtgt
-----------cttgtttactacaccct-tttcacttctcatatgaaaccacacaaagat
gaggcataatgacaaaacagtctgattacct-------ttgta-tgtctgaata---tat
gta-tatat-----tggattgactttcattgaataacgctg--cataaa---aattacaa
---tacaaaattcacacaaacatacaa-aaagtgaaaatgacaacaaacaggacttaaaa
-ctgagagagaaataaaatacag----caca-cacacatcctaatgatttataagtaac-
at-ttagttatattac-----ggtcacgtta--tg-tt-ttacaaagatgtgttttgttt
ttgtttgcgtgtaaatc-t---aaattaataaccatatgta---acgctctttatgac--
--tt-tctttaat--tatca-----acg-aaaatac-------aaaaaa-ggtattcaac
aaatccaggtataaaccttag------taaaacaagat----aataaagtg-----taa-
------tgtgtcagtctcatccaat--cagca-ttcagctgtgtcgtcagccagtcgttt
cccatcatgcttttggt-agcgca-----gtcttttgagagcaactgcggccgacttctc
tatccgaggtacccgcctcgcgatcgcgagagttttttggcgctcgtcagcgtgacatca
gagcgaggcgaaggcaaggcggacacattactaaccggcatgcatcttgcggtgatcacc
ggtg-atcgattctgcgcagattttggccaggtcaaacgagcct-
>DNA-1-8_DR|162475
------------------------------------------------------------
------------------------------------------------------------
------------------------------------------------------------
------------------------------------------------------------
------------------------------------------------------------
------------------------------------------------------------
------------------------------------------------------------
------------------------------------------------------------
------------------------------------------------------------
------------------------------------------------------------
------------------------------------------------------------
------------------------------------------------------------
------------------------------------------------------------
------------------------------------------------------------
------------------------------------------------------------
------------------------------------------------------------
------------------------------------------------------------
------------------------------------------------------------
------------------------------------------------------------
------------------------------------------------------------
------------------------------------------------------------
------------------------------------------------------------
------------------------------------------------------------
------------------------------------------------------------
------------------------------------------------------------
------------------------------------------------------------
------------------------------------------------------------
------------------------------------------------------------
------------------------------------------------------------
------------------------------------------------------------
------------------------------------------------------------
------------------------------------------------------------
------------------------------------------------------------
---caaggcgaaggcaaggcggacacatttctaaccggcatgcatcctgcggtgatcacc
ggtg-atcagttctgcgcagattttggccatctcaaacgagtcta
>DNA-1-8_DR|162476
-----aggctcgtttgaggtgcgcct--cgccttgactgcatt-gtaaac---gagagca
ggcgtgcgcagtaagaggagggc-tcaaaaatt---acatcag-aa----gtcggacacc
t--gccgaatctcgctgtttagccacctggaaacgtcaccagtggcggagatctcgttcg
cg---------------------ttttttatc----gcagacgaatgacctcatg-aaaa
aatactatggtga-tttatag---taaa-tattattgcattttttaacatg---tttatt
cagtattgggttgtgtttatagttgt-t--gt-gatac------cag---ag-ctataaa
attta-aata--tgct-atttt---ataaca-----------------------------
-------------------------------------taaaagtggatgcaatagaaata
tcac-tgt--------tt-------tt--ac-------agag---at-----gg-----t
cagaattaca-gaagatgaacagctcat--t--aactaaaagggtgt---att--a-a--
--a---aatataattctg-----tatattcaac---------aaacgttaaaagaataaa
--a-a---a----ata-------aacagcttatacagc------aag--aaagctt--tc
aagaaacctaatttggctacattataaatgaag-tagccatagcaagatgcttttgagtg
acgggtcatgacaaatgtttgtttgac--aaataaattct--tagagggttaat--aata
ttgacatgcttattaggtctatataaactgtttttactccagccagactaaaataaacag
ccca-aga-------ctttc--tccag----a------at--a-----a--a-------a
a-----c-----tat------tagactgta--------gg---aa-------aaac----
-tg---tg-gaa---------a---tgt-tc--------ttgg-------tc-t-at---
-----------t---aa----a---cat---g-actt-ttgactccacat---acatata
catatatata--------------------------------------------------
-------------------------------------------tatatgtgtgtgtgtgt
-----------cttgtttactacaccct-tttcacttctcatatgaaatcacacaaagat
gaggcataatgacaaaacagtctgattacct-------tagta-tgtctgaata---tat
gta-tatat-----tggattgactttcattgaataacgctg--cataaa---aattacaa
---tacaaaattcacacaaacatacaa-aaagtgaaaacgacaacaaacaagacttaaga
-ctgagagagaaatagtatacag----caca-tgcacatcctaatgatttattaataac-
at-tcagttatattgg-at-aggtcacgtta--tg-tt-ttacaaagatgtgttttg---
ttgtttgcgtgtaaatc-t---aaataaataaccatatgta---atgctctttatgac--
-ttt-tttttaat--tatca-----acg-aaaatac-------aaaaaa-ggtattcaac
aaatccaggtataaaccttag------taaaacaagat----aataaagtg-----taa-
------tgtgtcagtctcatccaat--ctgca-ataagctgtggcgtcagccagtcgttt
cccatcatgcttttggt-aacgca-----gtcttttgagagcaactgcggccgactgctc
tatccgaggtacccgcctcgcgatcgcgagagttttttggcgcacgtcagcgtgacatca
gagcgaggcgaaggcaaggcggacacatttctaaccggcatgcatcttgcggtgatcacc
ggtg-atcgattctgcgcagattttggccaagtcaaacgagccta
>DNA-1-8_DR|162477
------------------------------------------------------------
------------------------------------------------------------
------------------------------------------------------------
------------------------------------------------------------
------------------------------------------------------------
-----------------------------------------------tacaatctacaaa
ataca-aatat--------------acaaaaaaagt------gaaaatgac---------
-----aacaaacaa----------------------------------------------
--------------ctct-------ttaaac-----------------------t-----
----------a----------------------aga---------------------g--
--aga-aat--------------------------------aaaacattacaaatactgc
taataa--a--ttata--ttgaca--------------tgttatcag-------------
------------------------------------------------------------
-------------------------------------------------------gcct-
----------------------------------------------------at------
----ttaa------gctttt-cttcagcc--a-tttttaa--a-----a-ta-------a
a--------------------ta----------gcct------aag---gaaatac----
-tg---cg-ata---------a---tta-tc--------ttg---------t-t-at---
at---------c---aa----a---cata----actt-ttgactacacatgca-------
------------------------------------------------------------
-------------------------t--------------atgtgtgtatgtgtgtgtgt
t-----------------------------------------------------------
----------------------ttgttactacattc-------tt----------ttttt
------------------------------------------------a-----------
--cgac-------------------acaaaggt---------------------------
----aaggcaaaatagcaaaaca------------------------------------g
tct-------------gat-----------------------------------------
---------------------------tacctttacatgta-------------------
---------------tgcat-gcatata--------------------------------
------------------------------------------------------------
------------------------------------------------------------
------------------------------------------------------------
------------------------------------------------------------
---------------------tatatattttttattgaattgcctttca-----------
-------------tataaaaacattgc------------------
>DNA-1-8_DR|162478
----taggctcgtttgaggtgcgcct--cgccttgactgcatt-gtaaac---gagagca
ggcgtgcgcagtaagaggagggc-tcaaaaatt---acatcag-aa----gtcggacacc
t--gctgaatctcgctgtttagccacctggaaacgtcaccagtggcggagatctcgttcg
cg---------------------ttttttatc----gcagacgaatgacctcatg-aaaa
aatactatggtga-tttatag---taaa-tattactgcatttttgaacatg---tttatt
cagtattgtgttgtgtttatagttgt-t--gt-gatac------cag---aa-ctataac
attta-aata--ggct-atttt---ataacatg---gttcaaaagcac---tacagt---
---a---tacat--tactatagta---ttttttaatgtgggagtggatgcaatagaaata
tcac-tgt--------tt-------tt--aca-----aaaag---at-----gg-----t
cagaattaca-gaagatgaacagctcat--t--aactaaaagggtgt---act--t-a--
--a---tatataattctg-----tatattcaac---------aaacgttaaaagattaac
--a-a---a----ata-------aacagcttatacagc------aag--aaagctt--tc
aagaaacctattttggctacattataaatgaag-tagccat----agatgcttttgagtg
acaagtcatgacaaatgtttgattgac--aaataaattct--tagggggttaat--tgta
ttgacatgcttattaggtctatataaactgcttttactccagccagactaaaataaatag
ccca-aga-------ctttc--tccag----a------at--a-----a--a-------a
a-----c-----tat------tagactgta--------gg---aa-------aaac----
-tg---tg-gaa---------a---tgt-tc--------ttgg-------tc-t-at---
-----------t---aa----a---cat---g-actt-ttgactccacat---acatata
catatacata--------------------------------------------------
-----------------------------------------tgtgtgtgtgtgtgtgtgt
-----------cttgtttactacactct-tttcacttctcatatgaaaccacacaaagat
gaggcataatgacaaaacagtctgattatct-------ttgta-tgtctgaata---tat
gta-tatat-----tggattgtctt-----------------------------------
-----------------------------gattgaaaatgacaacatacaggacttaaga
-ctgagagagaaatagaatacag----caca-tgcacatcctaatgatttattaataac-
at-ttagttatattgg-at-aggtcacgtta--tg-tt-ttacaaagatgtgttttgttt
ttgtttgcgtgtaaatc-t---aaataaataaccatatgta---atgctctttctgaca-
tttt-tttttaat--tatca-----acg-aaaatac-------aaaaaa-ggtgttcaac
aaatccaggtataaaccttag------taaaaccagat----aataaagtg-----taa-
------tgtatcagtctcatccaat--cagca-ttaagctgtgtcgtcagccagtcgttt
cccatcatgcttttggt-aacgca-----gtcttttgagagcaactgcggccgactgctc
tatccgaggtacccgcctcgagatcgcgagagttttttgacgcacgtcagcgtgacatca
gagcgaggcgaaggcaaggcggacacatttctaaccggcttgcatcttgcggtgatcacc
ggtg-atcgattctgcgcagattttggccaagtcaaacgagccta
>DNA-1-8_DR|162479
------------------------------------------------------------
------------------------------------------------------------
------------------------------------------------------------
------------------------------------------------------------
------------------------------------------------------------
---------------------------tg-------------------------------
------------------------------------------------------------
------------------------------------------------------------
-----tgt----------------gtg-tgt-----------------------t-----
----------g-------------------tg-tgt-------------------t-g--
------tat---------------------------------------------------
-------------gtatc-----a--------------t---gtatg-------tt----
------------------------------------------------------------
------------------------------------------------------------
------------------------------------------------------------
-------a-------ctgtt-gtct-----------------------------------
------------tat------ca-------------ttcgtttaattt----aaac----
-tg-catg-aaa---------a-------tca------------------tcat-at---
---------------ag----a--------------------------------------
------------------------------------------------------------
------------------------------------------------------------
------------------------------------------------------------
-------------------------------------------at---------------
----------------------------------------------aaa-----------
------------------------------------------------------------
------------------------------------------------------------
------------------------------a-----------------------------
------------------t-----------------------------------------
-------------aat--------------------------------------------
------------------------------------------------------------
------------------------------------------------------------
------------------------------------------------------------
------------------------------------------------------------
------------------------------------------------------------
---------------------------------------------
>DNA-1-8_DR|162480
-----------------------------------------tttaataaa----------
--------------------------------------------aa--------------
--------------------------------atatt-----------------------
------------------------------------------------------------
--gcttaaggagg-ctaataa---------------------------------------
---------------------------t--attgacct-----------taa--------
------aatg-------cttttc------------------aaaaaatta----------
-------taaac------------------------------------------------
-----tgc--------tt-------tt--at-----------------------t-----
---------------------------c--t--agc-------------------c-g--
--a---aat---------------------------------------------------
--a-a---a----aca-------a------------------ataag-------------
------------------------------------------------------------
------------------------------------------------------------
------------------------------------------------------------
-------a-------ctttc--tccag----a------gg--a-----a--a-------a
a-----a-----cat------ta-------------tcgg----aa------atac----
-tg---tg-aag---------a---att-cc--------ttgc-------tc-c-tt---
--gcagttg---------------------------------------at----------
------------------------------------------------------------
------------------------------------------------------------
------------------------------------------------------------
--------------------------------------------t---------------
------------------------------------------------------------
t-tgac------------------------------------------------------
-ctcaa------------------------------------------------------
------------------------------------------------------------
--------------------------------gtgtacata-------------------
---------------gca-t----gata--------------------------------
--------------------------------------------------------t-a-
------tatg--------------------------------------------------
------------------------------------------------------------
------------------------------------------------------------
------------------------------------------------------------
---------------------------------------------
>DNA-1-8_DR|162481
----taggctcgtttgaggtgcgcct--cgccttgactgcatt-gtaaac---gagagca
ggcgtgcgcagtaagaggagggc-tcaaaaatt---acatcag-aa----gtcagacacc
t--gccgaatctcgctgtttagccacctggaaacgtcaccagtggcggagatctcgttcg
cg---------------------ttttttatc----gcagacgaatgacctcatg-aaaa
aatactatggtga-tttatag---taaa-tattatagcatttttgaacatg---tttatt
cagtattgtgttgtgtttatagttgt-t--gt-gatac------cag---aa-ctataaa
attta-aata--ggct-atttt---ataacatg---gttcaaaagcac---tacagt---
---a---tacat--tactatagta---ttttttaatgtgggagtggatgcaatagaaata
tcac-tgt--------tt-------tt--ac-------agag---at-----gg-----t
cagaattaca-gaagatgaacagctcat--t--aactaaaagggtgt---att--a-a--
--a---aatataattctg-----tatattcaac---------aaacgttaaaagaataac
--a-a---a----ata-------aacagcttatacagc------aag--aaagctt--tc
aagaaacctaatttggctacattataaatgaag-tagccatagcaagatgcttttgagtg
acaagtcatgacaaatgtttgtttgac--aaataaattct--tagggggttaat--tata
ttgacatgcttattaggtctatataaactgcttttacttcagccagattaaaataaatag
ccct-aga-------ctttc--tccag----a------at--a-----a--a-------a
a-----c-----tat------tagactgta--------gg---aa-------aaac----
-tg---tg-gaa---------a---tgt-tg--------ttgg-------tc-t-at---
-----------t---aa----a---cat---g-actt-ttgactccacat---acatata
catacatatg--------------------------------------------------
-----------------------------------------tgtgtgtgtgtgtgtgtgt
-----------cttgtttactacaccct-tttcacttctcatatgaaaccacacaaagat
gaggcataatgacaaaacagtctgattatct-------ttgta-tttctgaata---tat
gta-tatat-----tggattgactttaatggaataatgctg--cataaa---aattacaa
---tacaaaattcacacaaacatacaa-aaagtaaaaatgacaacaaacaggacttaaaa
-ctgagagagaaatagaatacag----caca-tgcacatcctaatgattcattaataac-
at-ttagttatattgg-at-aggtcacgtta--tg-tt-ttacaaagatgtattttgttt
ttgtttgtgtgtaaatc-t---aaataaataaccatatgta---acactctatgactt--
tttt-ttt--aat--tatca-----acg-aaaatac-------aaaaaa-ggtattcaac
aaatccaggtataaaccttag------taaaacaagat----aataaagtg-----taa-
------tgtgtcagtctcatccaat--cagca-ttaagctgtgtcgtcagccagtcgttt
cccatcatgcttttggt-aacgca-----gtcttttgagagcaacagcggccgactgctc
tatccgaggtacccgcctcgcgatcgcgagagttttttggcgcacgtcagcgtgacatca
gagcgaggcgaaggcaaggcggacacatttctgaccggcatggatcttgcggtgatcacc
ggtg-attgattctgcgcagattttggccaagtcaaacgagccta
>DNA-1-8_DR|162482
------------------------------------------------------------
--------------------------------------------aa----gtcgagcaat
t--ttctaatctcgctgttttgccgcctgaaaatgt-------ggcgaagatcgtagtca
cgttt-attttttatta--ttctttttttatc----ctagtcgaatgacctcaagaaaaa
aatactatggtaa-tttatag---taaa----tatagtgtttttgaacatt---ttttca
----------------------gtat-t--gg-gttat------ttaaaaaa-ctattaa
attta-------ggct-tttgt---ataatagg----catcaaaacac---tatagtatt
gc-----taaat--tactattgta--ttttttttatgtaggagtggatgtaactaaaata
tcct-tgt--------tt-------tt--ac----a-aaaag---at-----gg-----t
cacaatcaca----gatgaacagctcat--t--gcttaaaagggtgt---att--t-a--
--a---aatat----ctg-----tataatcaacagtgagcctaaatgtaaaaagaatgtc
--a-a---a----ata-------aacagcttatacagc------aag--aaaggtt--tc
aagaaatctaatttggctaaattaa--------ttagcaatagcgagatgtttttgagtg
acgggccatgacaaatgtttatttg-----------------------------------
------------------------------------------------------------
------------------------------------------------------------
------------------------------------------------------------
------------------------------------------------------------
------------------------------------------------------------
------------------------------------------------------------
------------------------------------------------------------
------------------------------------------------------------
------------------------------------------------------------
------------------------------------------------------------
------------------------------------------------------------
------------------------------------------------------------
------------------------------------------------------------
------------------------------------------------------------
------------------------------------------------------------
------------------------------------------------------------
------------------------------------------------------------
------------------------------------------------------------
------------------------------------------------------------
------------------------------------------------------------
---------------------------------------------
>DNA-1-8_DR|162483
------------------------------------------------------------
------------------------------------------------------------
-------aatctcgctattttgccacctggaaatgtcaccagtgatggagatcggggtca
cgtttttttattttatttattatttttttatatattccacatgaatgacctcaag-aaaa
aatactacggtaa-tttatag---taaa-tattatagtgtttttgaacatt---tttttt
cagta--gggttatgtttattgttgt-------gatac------cataacaa-ctataga
attta--------gac-ttttt---ataata-----------------------------
------------------------------------------------------------
------------------------------------------------------------
------------------------------------------------------------
------------------------------------------------------------
------------------------------------------------------------
------------------------------------------------------------
------------------------------------------------------------
------------------------------------------------------------
------------------------------------------------------------
------------------------------------------------------------
------------------------------------------------------------
------------------------------------------------------------
------------------------------------------------------------
------------------------------------------------------------
------------------------------------------------------------
------------------------------------------------------------
------------------------------------------------------------
------------------------------------------------------------
------------------------------------------------------------
------------------------------------------------------------
------------------------------------------------------------
------------------------------------------------------------
------------------------------------------------------------
------------------------------------------------------------
------------------------------------------------------------
------------------------------------------------------------
------------------------------------------------------------
---------------------------------------------
>DNA-1-8_DR|162484
------------------------------------------------------------
------------------------------------------------------------
---------------c--------------------------------------------
------------------------------------------------------------
-----tgaagggg-cgaataa---------------------------------------
---------------------------t--attgacct-----------tag--------
------aatggc-------tttaa------------------aacaat---t--------
---a---aaaac------------------------------------------------
-----tgc--------tt-------tt--at-----------------------t-----
---------------------------c--t--aac-------------------c-c--
--a---aat---------------------------------------------------
--a-a---a----aca-------a------------------ataag--a----------
------------------------------------------------------------
------------------------------------------------------------
------------------------------------------------------------
---------------ctttc--tccag----a------ag--a-----a--c-------a
a-----a-----tat------taga-------------gg---aa-------acac----
-tg---tg-aac---------a---ttt-cc--------t--------------------
---------------------g---aat---ct--------gagaaacac----------
------------------------------------------------------------
----------------------------------------acacacacacacacacac--
------------------------------------------------------------
----------------------------------------aca-cacaca----------
------------------------------------------------------------
------------------------------------------------------------
------------------------------------------------------------
------------------------------------------------------------
------------------------------------------------------------
------------------------------------------------------------
------------------------------------------------------------
------------------------------------------------------------
------------------------------------------------------------
------------------------------------------------------------
------------------------------------------------------------
---------------------------------------------
>DNA-1-8_DR|235323
------------------------------------------------------------
------------------------------------------------------------
------------------------------------------------------------
------------------------------------------------------------
------------------------------------------------------------
------------------------------------------------------------
------------------------------------------------------------
--------aaac------------------------------------------------
-----tgc--------tt-------tt--at-----------------------t-----
---------------------------c--t--agc-------------------t-g--
--a---aac---------------------------------------------------
--a-a---a----aca-------a------------------ataag-------------
------------------------------------------------------------
------------------------------------------------------------
------------------------------------------------------------
-------a-------ctttc--tccag----a------ag--a-----a--a-------a
a-----a-----tat------ta-------------tcag----ac------atac----
-ta---ta-aaa---------a---ttt-cc--------ttgt-------tc-t-gt---
-----------t---aa----a---cat--------------------------------
------------------------------------------------------------
------------------------------------------------------------
------------------------------------------------------------
------------------------------------------------------------
------------------------------------------------------------
------------------------------------------------------------
-------------------------------------aa---------------------
tc---------------at-----------a-----------------------------
------------------c---a----------tgtatata-------------------
---------------cac-a----cacg--------------------------------
------------------------------------------------------------
------------------------------------------------------------
------------------------------------------------------------
------------------------------------------------------------
------------------------------------------------------------
---------------------------------------------
>DNA-1-8_DR|235324
------------------------------------------------------------
------------------------------------------------------------
------------------------------------------------------------
------------------------------------------------------------
------------------------------------------------------------
------------------------------------------------------------
------------------------------------------------------------
-----------c------------------------------------------------
-----tgc--------tt-------tt--at-----------------------t-----
---------------------------g--t--agc-------------------t-g--
--a---aat---------------------------------------------------
--a-a---a----aca-------a------------------ataag-------------
------------------------------------------------------------
------------------------------------------------------------
------------------------------------------------------------
-------a-------ccttc--tctag----a------ag--a-----a--a-------a
a-----a-----tat------ca-------------taga----aa------atac----
-tg---tg-aga---------a---att-cc--------ttgc-------tc-t-gt---
-----------t---aa----a---cat-------------------tat----------
------------------------------------------------------------
------------------------------------------------------------
------------------------------------------------------------
--------------------------------------------t-------------at
a---------------------------------------------ata---att-----
t-tgac------------------------------------------------------
-ttca-------------------------------------------------------
------------------------------------------------------------
------------------------------------------------------------
------------------------------------------------------------
------------------------------------------------------------
------------------------------------------------------------
------------------------------------------------------------
------------------------------------------------------------
------------------------------------------------------------
---------------------------------------------
>DNA-1-8_DR|235325
----taggctcgtttgaggtgcgcct--cgccttggctgcatt-gtaaac---gagagca
ggcgtgtgcagtaagaggagggc-tcaaaaatt---acatcag-aa----gtcggacact
t--gccgaatcttgctgtttagccacctggaaacgtcaccagtggcggagatctcgttcg
cg---------------------ttttttatt----gcagacgaatgacctcatg-aaaa
aatactatggtga-tttatag---taaa-tattatagcatttttgaacatg---tttttt
cagtattgggttatgtttatagttgt-t--gt-gat------------------------
------------------------------gtg---gttcaaaaacac---taaagtatt
ccta---taaat--tactatagt----atttttaatgtgggagtggatgcaatagaaata
tcac-tgt--------tt-------tt--a----ca-aaaag---at-----gt-----t
cagaattaca-gaagatgaacagctcat--t--aactaaaagggtgt---gtt--t-a--
--a---aatataattctg-----tatattcaac---------aaatgttaaaagaataac
--a-a---a----ata-------aacagcttatacagc------aag--aaaactt--ct
aagaaacctaatttggctatattataaatgaag-tagctatagcaagatgcttttgagtg
ac----------aaatgtttgtttgacataaagaaattct--taggtgtttaat--tata
ttgacatgcttattaggtctatataaaccgcttttactccagccagattaaaataaatag
ccca-aga-------ctttc--tccag----a------at--a-----a--a-------a
a-----c-----tat------tagactgta--------gg---aa-------aaaa----
-aaaactg-aaa---------a---tgt-tc--------ttgg-------tc-t-at---
-----------t---aa----a---cat---g-actt-ttgacttcacat---atatata
c-----------------------------------------------------------
--------------atatgtgtgt--gtgtgtgtgtgtgtgtgtgtgtgtgtgtgtgtgt
-----------cttgtttactgcaccct-tttcacttctcatatgaaactacacaaagat
gaggcataatgacaaaac----------------------------------------tt
tga-tatat-----tggattgactttgatggaataatgctg--cataaa---aattacaa
---tacaaaattcacataaacatacaa-aaagtgaaaatgacaaca--------------
---------------------------------------ccaaataa-------------
------------------------------------------------------------
----------------------ataaaaaaaaacatatgta---atgctctttatgac--
--tt-tttttaat--tatca-----acg-aaaatac-------aaaaaa-ggtattcaac
aaatccaggtataaaccttag------ttaaacaagat----aataaagtg-----taa-
------tgtgtcagtc------------------------------tcagccagtcgttt
cccatcatgcttttggt-aacgca-----gtcttttgagatcaactgctgctgactgctt
aatccgaggtacccgcctcacgatcgtgagagttttttgacgcacgtta-cgtgacatca
gagcaaggcgaaggcagggcggacacatttctaacaggcatgcatcctgcgatgatcacc
ggtg-atcgattctgcgcagattttgcccatctcaaacgagccta
>DNA-1-8_DR|235326
------------------------------------------------------------
------------------------------------------------------------
------------------------------------------------------------
------------------------------------------------------------
-------aagggg-ctaataa---------------------------------------
---------------------------t--attgaccc-----------taa--------
------aatt-------gtgttta------------------aacaatta----------
-------aaaac------------------------------------------------
-----tgc--------tt-------tt--at-----------------------t-----
---------------------------c--t--agc-------------------c-a--
--a---aat---------------------------------------------------
--a-a---a----aca-------a------------------ctaac--a----------
------------------------------------------------------------
------------------------------------------------------------
------------------------------------------------------------
---------------ctttc--tccag----a------aa--a-----a--a-------a
aaa----------at------ca--------------------gatt--tagacac----
-tg---ta-tta---------g---aca-t------------------------------
------------------------------------------------------------
------------------------------------------------------------
------------------------------------------------------------
------------------------------------------------------------
------------------------------------------------------------
------------------------------------------------------------
------------------------------------------------------------
------------------------------------------------------------
-------------------------------tgtgact----------------------
------------------t----------caactgtgtgtg-------------------
---------------tgt-----gtgtg----------------------tgt-------
----------------------------------------------------------g-
------tctgtgtgtgtgtgtgtgtg-------------tgtgt----------------
------------------------------------------------------------
------------------------------------------------------------
------------------------------------------------------------
---------------------------------------------
>DNA-1-8_DR|235327
------------------------------------------------------------
------------------------------------------------------------
------------------------------------------------------------
------------------------------------------------------------
------------------taggc-------------------------------------
---------------------------ttgtttgag------------------------
------------------------------------------------------------
----------atc-----------------------------------------------
-----tgc-------ctcgcc----ttg-cc-----------------------t-----
----------g----------------c-----aat------------g------t----
--a---gat---------------------------------------------------
-gaga-gcag---gtggctgc--a------------------gtaag-------------
------------------------------------------------------------
------------------------------------------------------------
------------------------------------------------------------
----aggaggg----ctc-------------a----------a-----a--a-------a
ag----a-----catc-----tg----------aagtcg------------aacac----
-tt-gcc--aaa-------------tcttgctgtt----ttgc-----cgct-t-gt---
---------------aa----a---cgtcacc-agtgacgaagatcacattt--------
------------------------------------------------------------
------------------------------------------------------gtgttc
t-----------------------------------------------------------
-------------------------------------------tt---------------
------------------------------------------------------------
------------------------------------------------------------
------------------------------------------------------------
------------------------------------------------------------
------------------------------------------------------------
------------------------------------------------------------
------------------------------------------------------------
------------------------------------------------------------
------------------------------------------------------------
------------------------------------------------------------
------------------------------------------------------------
---------------------------------------------
>DNA-1-8_DR|235328
------------------------------------------------------------
------------------------------------------------------------
----caaaaaattgct--------------------------------------------
------------------------------------------------------------
-----taaggggg-ctaataa---------------------------------------
---------------------------t--tttgacca----------------------
------------------ttttta------------------aaaagt---t--------
---c---aaaac------------------------------------------------
-----tgc--------tt-------tc--at-----------------------t-----
---------------------------t--t--aac-------------------c-a--
--a---aat---------------------------------------------------
--a-a---a----aca-------t------------------ataag--a----------
------------------------------------------------------------
------------------------------------------------------------
------------------------------------------------------------
---------------ctttc--tcc-----------------------------------
------------------------------------------------------------
------------------------------------------------------------
-------------------------------------------------t----------
------------------------------------------------------------
----------------------------------------gtgtgtgtgcgtg-------
------------------------------------------------------------
------------------------------------------------------------
------------------------------------------------------------
------------------------------------------------------------
------------------------------------------------------------
------------------------------------------------------------
------------------------------------------------------------
------------------------------------------------------------
------------------------------------------------------------
------------------------------------------------------------
------------------------------------------------------------
------------------------------------------------------------
------------------------------------------------------------
---------------------------------------------
>DNA-1-8_DR|235329
----taggctcgtttgaggtgcgcct--cgccttggctgcatt-gtaaac---gagagca
ggcgtgcgcagtaagaggagggc-tcaaaaatt---acatcag-aa----gtcggacacc
t--gctgaatctcgctgtttagccacctggaaacgtcaccagtgggggagatctcgttcg
cg---------------------ttttttatc----gcagacgaatgacctcatg-aaaa
aatacaatggtga-tttatag---taaa-tattattgca-ttttgaacatg---tttttt
cagtattgggttgtgtttatagttgt-t--gt-gatac------cagagcaa-ctataaa
attta-aata--ggct-atttt---ataacatg---gttcaaaagcac---tacagt---
---a---tacat--tactatagta----tttttaatatgggagtggatgcaatagaaata
tcac-agt--------tt-------tt--ac-------aaaa---aa-----aatg-gtt
cagaattaca-gaagaagaacagctcat--t--aactaaaagggtgt---att--t-a--
--a---aatgtaattctg-----tatattcaac---------aaacgttaaaacaataaa
--a-a---a----ata-------aacagcttatacagc------aag--aaaactt--tc
aagaaacctaatttggctacattataaatgaag-tagccat----agatgcttttgagtg
acgggtcatgacaaatgtttgtttgac--aaataaactct--tagggggttaat--tata
ttgacaagcttattaggtctatataaactgatattactccagccagactaaaagaaacag
ccca-aga-------ctttc--tccag----a------at--a-----a--a-------a
a-----c-----tat------tagactata--------gg---aa-------aaac----
-tg---tg-aaa---------a---tat-tc--------ttgg-------tc-t-at---
-----------t---aa----a---cat---t-actt-ttgacttcacat---acataca
cacacacaca-cacacacacatatatatatatatatatatatatatatatatatatatat
atatatatatatatatatatatat--atgtgtgtgtgtgtgtgtgtgtgtgtgtgtgtgt
-----------cttgtttactacaccct-tttcacttctcatatgaaaccacacaaagat
gaggcataatgacaaaacagtctgattacct-------ttgta-tgtctgaata---tat
gta-tatat-----tggattgactttaatggaataacgctg--cataaa---aattacaa
---tacaaaattcacacaaacatacaa-aaagtgaaaatgacaacaaacaggacttaaaa
-ctgagagagaaataaaatacag----caca-cacacat--taatgctttattagtaac-
at-ttagttatattgg-at-aggtcacgt----tg-tt-ttacaaagatgtgttttgttt
ttgtttgtgtgtaaatc-t---aaataaataaccatatgta---atgctctttatgaa--
-ttt-tttttaat--tatca-----acg-aaaatac---a-aaaaaaaa-ggtattcaac
aaatccaggtataaaccttag------taaaacaagat----aataaagtg-----taa-
------tgtgtcagtctcatccaat--cagca-ttaagctgtgtcgtcagccagtcgttt
cccatcatgcttttggt-aacgca-----gtcttttgagagcaactgcggccgactgctc
tatccgaggtacccgcctcgcgatcgcgagagttttttggcgcacgtcagcgtgacatca
gagcgaggcgaaggcaaggcggacacatttctaaccggcatgcatcttgcggtgatcacc
ggtg-atcgattctgcgcagattttgaccaagtcaaacgagcct-
>DNA-1-8_DR|235330
----taggctcgtttgaggtgcgcct--cgccttgactgcatt-gtaaac---gagagca
ggcgtctgcagtaagagg------------att---acatcag-aa----gtcggacacc
t--gctgaatctcgctgtttacccacctggaatcgtcaccagtggcggagatctcgttcg
cg---------------------ttttttatc----gcagacgaatgacctcatg-aaaa
aatactatggtga-tttaaag---taaa-tattatagcatttttgaacatg---tttatt
cagtattgggttgtgtttatagttgt-t--gt-gatac------cag---aa-ctataac
attta-aata--ggct-atttt---ataacatg---gttcaaaagcac------------
-------tacat--tactatagtat-tttttttaatgtgggagtggatgcaatagaaata
tcac-tgt--------tt-------tt--ac-------agag---at-----gg-----t
cagaattaca-gaagatgaacagctcat--t--aactaaaagggtgt---att----a--
--a---aatataattctg-----tatattcaac---------aaacgttaaaagaataac
--a-a---a----ata-------aacaacttatacagc------aag--aaagctt--tc
aagaaacctaatttggctacattataaatgaag-tagccatagcaagatgcttttgagtg
acaagtcatgacaaatgtttgtttgac--aaataaattat--tagggggttaat--tata
ttgacatgcatattaggtctatataaactgcttttactccagccagactaaaataaacag
ccca-aga-------ctttc--tccag----a------at--a-----a--a-------a
a-----c-----tat------tagactgta--------gg---aa-------aaac----
-tg---tg-gaa---------a---tgt-tc--------ttgg-------cc-t-at---
-----------t---aa----a---cat---g-actt-ttgactccacat---acatata
catatacatat-------------------------------------------------
--------------------------------gtgtgtgtgtgtgtgtgtgtgtgtgtgt
-----------cttgtttactacactct-tttcacttctcatatgaaaccacacaaagat
gaggcttaatgacaaaacagtctgattacct-------tagta-tgtctgaa-----tat
gag-tgta----------ttgactttcattgaataacgctg--cataaa---aattacaa
---tacaaaattcacacaaacata------------------------------------
----------------------------------cacatcttaatgatttattaataac-
at-ttagttatattgg-at-aggtcacgtta--tg-tt-ttacaaagatgtgttttgttt
ttgtttgcgtgtaaatc-t---aaataaataaccatatgta---atgctctttatgac--
-ttt-ttttttac--tatca-----acg-aaaatgc-------aaaaaa-ggtattcaac
aag--caggtataaaccttag------taaaacaagat----aataaagtg-----taa-
------tgtgtgagtctcatccaat--cagca-ttaagctgtgtcgtcagccagtcgttt
cccatcatgcttttggt-aacgca-----gtcttttgagagcaactgcggccgactgctc
tatccgaggtacccgcctcacgatcgcgagagttttttggcgcacgtcagcgtgacatca
gagcgaggcgaaggcaaggcggacacatttctaaccagcatgcatcttgcggtgatcacc
ggtg-atcgattctgcgcagattttggccatgtcaaacgagcct-
>DNA-1-8_DR|235331
------------------------------------------------------------
------------------------------------------------------------
------------------------------------------------------------
---------------------------ttattt-----------------tctta-caca
ttattt------a-ttaataa---------------------------------------
---------------------------t--attaacct-----------taa--------
------aatg-------ttttaaa------------------------------------
--------atgt------------------------------------------------
-----ttg--------tt-------ta--at-----------------------t-----
---------------------------g--t--agc-------------------c-a--
--a---aat---------------------------------------------------
--a-a---a----aca-------a------------------ataag-------------
------------------------------------------------------------
------------------------------------------------------------
------------------------------------------------------------
-------a-------ctttc--tccag----a------ag--g-----a--a-------a
a----aa-----tat------a--------------------------------------
-------g-gaa---------a--------------------------------------
------------------------------------------------------------
------------------------------------------------------------
------------------------------------------------------------
------------------------------------------------------------
------------------------------------------------------------
------------------------------------------------------------
------------------------------------------------------------
------------------------------------------------------------
------------------------------------------------------------
------------------------------------------------------------
------------------------------------------------------------
------------------------------------------------------------
------------------------------------------------------------
------------------------------------------------------------
------------------------------------------------------------
------------------------------------------------------------
---------------------------------------------
>DNA-1-8_DR|235332
------------------------------------------------------------
------------------------------------------------------------
------------------------------------------------------------
------------------------------------------------------------
------------------------------------------------------------
------------------------------------------------------------
------------------------------------------------------------
------------------------------------------------------------
-------c--------tt-------ct--ac-----------------------t-----
---------------------------g--tacagt-------------------t-g--
--a---aat---------------------------------------------------
--a-a---a----aca-------a------------------ataag-------------
------------------------------------------------------------
------------------------------------------------------------
------------------------------------------------------------
-------a-------ctttc--tccag----a------ag--a-----a--a-------a
a-----g-----tat------ta-------------tcag----ac------atac----
-tg---tg-aaa---------a---ggt-cc--------ttgc-------tt-t-gt---
-----------t---aa----a---cat-------------------cat----------
------------------------------------------------------------
------------------------------------------------------------
------------------------------------------------------------
--------------------------------------------t--------------t
------------------------------------------------------------
------------------------------------------------------------
------------------------------------------------------------
------------------------------------------------------------
------------------------------------------------------------
------------------------------------------------------------
------------------------------------------------------------
------------------------------------------------------------
------------------------------------------------------------
------------------------------------------------------------
------------------------------------------------------------
---------------------------------------------
>DNA-1-8_DR|235333
------------------------------------------------------------
-------------------------caaaaatt---acatcag-aa----gtcggacacc
t--gccgaatctcgctgtttagccacctggaaacgtcaccagtggcggagatctcgttcg
cg---------------------ttttttatc----gcagacgaatgacctcatg-aaaa
aatactatggtga-tttttag---taaa-tattactgcatttttaaacatg---tttatt
cagtattgtgttgtgtttatagttgt-t--gt-gatac------cag---aa-atataaa
attta-aata--ggct-atttt---ataacatg---gttcaaaagcac---tacagt---
---a---tacat--tactatagta---ttttttaatgtgggagtgaatgcaatagaaata
tcac-tgt--------tt-------tt--ac-------agag---at-----gg-----t
cagaatcaca-gaagatgaacagctcat--t--aactaaaagggtgt---att--a-a--
--a---aatataattctg-----tatattcaac---------aaacgttaaaagaataac
--a-a---a----ata-------aacagcttacacagc------aag--aaagctt--tc
aagaaacctaatttggctacattataaatgagg-tagccatagc---atgcttttgagtg
acaagtcatgacaaatgtttgtttgac--aaataaattct--tagggggttaat--tata
ttgacaagcttattaggtctatataaactgcttttactccagccagactaaaataaatag
ccct-aga-------ctttc--tccag----a------at--a-----a--a-------a
a-----c-----tac------tagactgta--------gg---aa-------aaac----
-tg---ta-aaa---------a---tat-tc--------ttgg-------tc-t-at---
-----------t---aa----a---cat---g-actt-ttgactccacat---acatata
aatataca----------------------------------------------------
-----------------------------------------tatgtttgtgtgtgtgtgt
-----------cttgtttactacaccct-tttcacttctcatatgaaaccacacaaagat
gaggcataatgacaaaacagtctgattatct-------ttgta-tttctgaata---tat
gta-tatat-----tggattgactttaatggaataacgctg--cataaa---aattacaa
---tacaaaattcacacaaacatacaa-aaagtgaaaatgacaacaaacaggatttaaga
-ctgagagagaaatagaatacag----cacc-cacacatcctaatgatttattaataac-
at-tcagttatattgg-at-aggtcacgtta--tg-tt-ttacaaagatgtgttttgttt
ttgtttgcgtgtaaatc-t---aaataaataaccatatgta---atgctctttatgac--
-ttt-tttttcat--tatca-----atg-aaaatac-------aaaaaa-ggtattcaac
aaatccaggtataaaccttag------taaaacaagat----aataaagtg-----taa-
------tgtgtgagtctcatccaat--cagca-ttaagctgtgtcgtcagccagtcgttt
cccatcatgcttttggt-aacgca-----gtcttttgagagcaactgcggccgactgctc
tatccgaggtacccgcctcacgatcgcgagagttttttggcgcacgtcagcgtgacatca
gagcgaggcgaaggcaaggcggacacatttctaaccggcatgcatcttgcggtgatcacc
ggtg-atcgattctgcgcagatttttgccaagtcaaacgagccta
>DNA-1-8_DR|235334
----taggctcgtttgaggtgcgcct--cgccttgactgcatt-gtaaac---gagagca
ggcgtgcgcagtaagaggagggc-tcaaaaatt---acatcag-aa----gtcggacacc
t--gctgaatctcgctgtttagccacctggaatcgtcaccagtgacggagatctcgttcg
cg---------------------ttttttatc----gcagacgaatgacctcatg-aaaa
aatactatggtga-tttatag---tcaa-tattattgca-ttttgaacatg--ttttttt
cagtattgggttgtgtttatagttgt-t--gt-gatac------cagagcaa-ctataaa
attta-aata--ggct-atgtt---ataacatg---gttcaaaagcac---tacagt---
---a---tacat--tactatagta---ttttttaatatgggagtggatgcaattgaaata
tcac-agt--------tt-------tt--acaa--a-aaaaa---at-----gt-----t
cggaattaca-gaagatgaacagctcat--t--aactaaaatggtgt---att--c-a--
--a---aatataattctg-----tatattcaac---------aaacgttaaaagaataac
--g-a---a----ata-------aacagcttatacagc------aag--aaaactt--tc
aagaaacctaatttggctacattataaatgaag-tagccatagcaagatgcttttgagtg
acgggtcatgacaaatgattgtttgac--aaataaattct--tagggggttaat--tata
ttgacaagcttatcaggtctatataaactgatattactccagtcagactaaaataaacag
ccca-aga-------ctttc--tccag----a------at--a-----a--a-------a
a-----c-----tat------tagactgta--------gg---aa-------aaac----
-tg---tg-gaa---------a---tgt-tc--------ttgg-------tc-t-at---
-----------t---aa----a---cat---t-actt-ttgacttcacat---acatata
tatatatata--------------------------------------------------
-----------------------------------------catatgtgtgtgtgtgtgt
-----------cttgtttactacaccct-tttcacttctcatatgaaaccacacaaagat
gaggcataatgacaaaacagtctgattacct-------ttgta-tgtctgaata---tat
gta-taaat-----tggattgactttcattgagtaacgctg--cataaa---aattacaa
---tacaaaattcacacaaacatataa-aaagtgaaaatgacaacaaacaggacttaaaa
-ctgagagagaaataaaatacag----caca-cacacatcctaatgatttattagtaac-
at-ttagttatattgg-at-aggtcacgtca--tg-tt-ttacaaagatgtgttttgttt
ttgtttgcatgtaaatc-t---aaataaataatcatatgta---atgctctttatgac--
-ttt-tttttaat--tatca-----acg-aaaatac-------aaaaaa-ggttttcaac
aaatccaggtataaagcttag------taaaacaagtt----aataaagtg-----taa-
------tgtgtcagtctcatccaat--cagca-ttaagctgtgtcgtcagccagtcgttt
cccatcatgcttttggt-aacgca-----gtcttttgagagcaactgcggccgactgctc
tatccgaggtacccgcctcgcgaccgcgagagctttttggcgcacgtcagcgtgacatca
gagcgaggcgaaggcaaggcggacacatttctaaccggcatgcatcttgcggtgatcacc
ggtg-atcgattctgcgcagattttggccaagtcaaacgagccta
>DNA-1-8_DR|235335
------------------------------------------------------------
------------------------------------------------------------
------------------------------------------------------------
------------------------------------------------------------
--------agagggctaataa---------------------------------------
---------------------------t--attgacat-----------tat--------
------tata-------gt------------------------taaaa------------
-------aaaata-----------------------------------------------
-cat-tgc--------tt-------tt--at-----------------------t-----
---------------------------c--a--agc-------------------c-a--
--a---aat---------------------------------------------------
--a-a---a----aca-------a------------------acaag-------------
------------------------------------------------------------
------------------------------------------------------------
------------------------------------------------------------
-------a-------ctttc--tccag----a------ag--a-----a--a-------a
a-----a-----aaaa-----tg--------------------aa-------atac----
-tg---tg-aaa---------a---aga-tc--------ttgc-------tc-t-gt---
-----------ct--------a---cat-------------------cat----------
------------------------------------------------------------
------------------------------------------------------------
------------------------------------------------------------
--------------------------------------------t--------------t
g-----------------------------------------------------------
------------------------------------------------------------
------------------------------------------------------------
------------------------------a-----ct----------------------
------------------t----------caactgtatgtat------------------
---------------tat-----atat---------------------------------
------------------------------------------------------------
------------------------------------------------------------
------------------------------------------------------------
------------------------------------------------------------
------------------------------------------------------------
---------------------------------------------
>DNA-1-8_DR|235336
------------------------------------------------------------
------------------------------------------------------------
------------------------------------------------------------
------------------------------------------------------------
-------aagggg-ctaataa---------------------------------------
---------------------------t--tttgacct-----------tta--------
------a----------ttgttta------------------aaaa---a----------
-------gaaac------------------------------------------------
-----tgc--------tt-------tt--at-----------------------t-----
---------------------------c--t--agc-------------------c-a--
--a---aat---------------------------------------------------
--a-a---a----aca-------t------------------ataaa--a----------
------------------------------------------------------------
------------------------------------------------------------
------------------------------------------------------------
---------------ctttc--tccag----a------ag--a-----a--a-------a
aat----------at------ca--------------------gac------atac----
-tg---tg-ata---------a---aac-tc-----------------------------
------------------------------------------------------------
------------------------------------------------------------
------------------------------------------------------------
------------------------------------------------------------
------------------------------------------------------------
------------------------------------------------------------
------------------------------------------------------------
------------------------------------------------------------
-ta--------------at-----------atctgaca----------------------
------------------t----------caactgtgtgtg-------------------
---------------tgt-----gtgtg----------------------tgt-------
----------------------------------------------------------g-
------tgtgtgtgtgtgtgtgtgtg-------------tgtgt----------------
------------------------------------------------------------
------------------------------------------------------------
------------------------------------------------------------
---------------------------------------------
>DNA-1-8_DR|235337
------------------------------------------------------------
------------------------------------------------------------
------------------------------------------------------------
------------------------------------------------------------
------------------------------------------------------------
---------------------------t---------------------catc-------
-----aagta-------gtttt--------------------------------------
-------ccaattc----------------------------------------------
-----tat--------ct-------tt--ag-----------------------tca---
-------gcg-----------------cagtcgagc-------------aactacctg--
--actccat------------c--------------------------------------
tggcatcca--cctcacc-----a----------------tcatgcg-------------
------------------------------------------------------------
------------------------------------------------------------
------------------------------------------------------------
-------a------gttaaa--g--agtt-aatacgccaa--------a---------tg
a-----------cat------ca----------gact---------------------ct
ctga--t--gga---------------------------tt---------tc-t------
---------------aa---cag--catg------------------cat----------
------------------------------------------------------------
------------------------------------------------------------
------------------------------------------------------------
-------------------------------------------ct-------gg--cagc
g-----------------------------------------------------------
------------------------------------------------------------
------------------------------------------------------------
------------------------------c-----------------------------
------------------tca---------------------------------------
------------------------------------------------------------
------------------------------------------------------------
------------------------------------------------------------
------------------------------------------------------------
------------------------------------------------------------
------------------------------------------------------------
---------------------------------------------
>DNA-1-8_DR|235338
------------------------------------------------------------
------------------------------------------------------------
------------------------------------------------------------
------------------------------------------------------------
------------------------------------------------------------
------------------------------------------------------------
------------------------------------------------------------
--------aaac------------------------------------------------
-----tgc--------tt-------tt--at-----------------------t-----
---------------------------c--t--agc-------------------c-a--
--a---aat---------------------------------------------------
--a-a---a----aca-------a------------------ataag-------------
------------------------------------------------------------
------------------------------------------------------------
------------------------------------------------------------
-------a-------ctttc--tccag----a------ag--t-----a--a-------a
a-----a-----tat------ta-------------tcat----ac------aatc----
-tg---tg-aaa---------a---ttt-ct--------ttgc-------tc-t-gt---
-----------t---aa----a---cat-------------------caa----------
------------------------------------------------------------
------------------------------------------------------------
------------------------------------------------------------
--------------------------------------------g--------------t
------------------------------------------------------------
----aa------------------------------------------------------
-ataaaataaataaataaataaataa----------------------------------
------------------------------------------------------------
-------------------------------tctgtgtgtg-------------------
---------------tgt-a----t-----------------------------------
------------------------------------------------------------
------------------------------------------------------------
------------------------------------------------------------
------------------------------------------------------------
------------------------------------------------------------
---------------------------------------------
>DNA-1-8_DR|235339
---------------------------------------------caaat----------
--------------------------------------------ga--------------
--------------------------------attttg----------------------
------------------------------------------------------------
-caccacaggagg-ctaaaaa---------------------------------------
---------------------------t--attgacct-----------taa--------
------aatg--------gtttt------------------aaaaaatta----------
-------aaaac------------------------------------------------
-----tgc--------tt-------tt--at-----------------------t-----
---------------------------c--t--agc-------------------c-g--
--a---aat---------------------------------------------------
--a-c---a----aca-------a------------------ataag-------------
------------------------------------------------------------
------------------------------------------------------------
------------------------------------------------------------
-------a-------ctttc--tccag----a------ag--a-----a--a-------a
a-----a-----tat------ta-------------tcag----ac------atac----
-tg---ta-aaa---------c---ttt-cc--------ttgc-------tc-t-gt---
-----------t---ac----a---cat-------------------cat----------
------------------------------------------------------------
------------------------------------------------------------
------------------------------------------------------------
--------------------------------------------t--------------t
------------------------------------------------------------
------------------------------------------------------------
------------------------------------------------------------
------------------------------------------------------------
------------------------------------------------------------
------------------------------------------------------------
------------------------------------------------------------
------------------------------------------------------------
------------------------------------------------------------
------------------------------------------------------------
------------------------------------------------------------
---------------------------------------------
>DNA-1-8_DR|235340
------------------------------------------------------------
------------------------------------------------------------
------------------------------------------------------------
------------------------------------------------------------
------------------------------------------------------------
------------------------------------------------------------
------------------------------------------------------------
---------aac------------------------------------------------
-----tgc--------tt-------tt--at-----------------------t-----
---------------------------c--t--agc-------------------c-a--
--a---aat---------------------------------------------------
--a-a---a----ata-------a------------------ataag-------------
------------------------------------------------------------
------------------------------------------------------------
------------------------------------------------------------
-------a-------ctttc--tgcag----a------ag--a-----a--a-------a
a-----a-----tat------ta-------------tcag----ac------atac----
-tg---tg-aaa---------a---ttt-cc--------ttgc-------tc-t-gt---
-----------t---ca----a---cat-------------------cat----------
------------------------------------------------------------
------------------------------------------------------------
------------------------------------------------------------
--------------------------------------------t--------------t
g---------------------------------------------gga---aa------
---tat------------------------------------------------------
-aaaaaaaata----ataataatactacacaacacacac---------------------
ac---------------at-----------a-----------------------------
------------------t---a----------tatatata-------------------
---------------tat-a----tata--------------------------------
--------------------------------------------------------t-a-
------tatatgtgtgtgtgt-------------------------------gtgtgtgt
-----------------------------gtgtgtg------------------------
------------------------------------------------------------
------------------------------------------------------------
---------------------------------------------
>DNA-1-8_DR|235341
------------------------------------------------------------
------------------------------------------------------------
------------------------------------------------------------
------------------------------------------------------------
------------------------------------------------------------
------------------------------------------------------------
------------------------------------------------------------
------------------------------------------------------------
----------------tt-----------at-----------------------------
---------------------------c--c--agc-------------------c----
--a---aac------------t--------------------------------------
--a-a---a----aga-------a------------------acacg-------------
------------------------------------------------------------
------------------------------------------------------------
------------------------------------------------------------
-------a-------ctttt--t--ggg-gga------aa--a-----a-ca-------a
a-----a-----cacaa----ta-------------------ggaa------aaac----
-tg---tg-aaa---------a---tgtttc--------ctgc-------tt---gt---
-----------tg--aa---cag--cac--------------------------------
------------------------------------------------------------
------------------------------------------------------------
------------------------------------------------------------
--------------------------------------------t---------------
------------------------------------------------------------
------------------------------------------------------------
------------------------------------------------------------
------------------------------------------------------------
------------------t----------taactgcacatg-------------------
---------------c--------------------------------------------
------------------------------------------------------------
------------------------------------------------------------
------------------------------------------------------------
------------------------------------------------------------
------------------------------------------------------------
---------------------------------------------
>DNA-1-8_DR|235342
------------------------------------------------------------
------------------------------------------------------------
------------------------------------------------------------
------------------------------------------------------------
------------------------------------------------------------
------------------------------------------------------------
------------------------------------------------------------
--------aaat------------------------------------------------
-----tgc--------tt-------tt--at-----------------------t-----
---------------------------c--c--agc-------------------c-a--
--a---act---------------------------------------------------
--a-a---a----aga-------a------------------ataca-------------
------------------------------------------------------------
------------------------------------------------------------
------------------------------------------------------------
-------a-------cttttagtgaag----a------at--a-----a--a-------a
attt--acca--tga------tt-----------acttca------------acag----
-tg---tatata---------a---tgt-----------gtat------gtg-t-g----
------------------------------------------------------------
------------------------------------------------------------
------------------------------------------------------------
------------------------------------------------------------
------------------------------------------------------------
------------------------------------------------------------
------------------------------------------------------------
------------------------------------------------------------
------------------------------------------------------------
-----------------------------tgtgtgtgtgtg-------------------
---------------tgtat---gtgca--------------------------------
--------------------------------------------------------tct-
------------------------------------------------------------
------------------------------------------------------------
------------------------------------------------------------
------------------------------------------------------------
---------------------------------------------
>DNA-1-8_DR|312560
------------------------------------------------------------
------------------------------------------------------------
------------------------------------------------------------
------------------------------------------------------------
------------------------------------------------------------
------------------------------------------------------------
------------------------------------------------------------
--------aaac------------------------------------------------
-----tgc--------tt-------tt--at-----------------------t-----
---------------------------a--t--agc-------------------c-a--
--a---aat---------------------------------------------------
--a-a---a----aca-------a------------------caaag-------------
------------------------------------------------------------
------------------------------------------------------------
------------------------------------------------------------
-------a-------ctttc--tccag----a------ag--a-----a--a-------a
a-----a-----tat------ta-------------tcag----ac------atac----
-ta---tg-aaa---------a---att-cc--------ttgc-------tc-a-gt---
-----------t---aa----a---cat-------------------cat----------
------------------------------------------------------------
------------------------------------------------------------
------------------------------------------------------------
--------------------------------------------t--------------t
c---------------------------------------------aag---ag------
------------------------------------------------------------
------------------------------------------------------------
------------------------------------------------------------
---------------------------------ttcacact-------------------
---------------tag-a----tatg--------------------------------
--------------------------------------------------------c---
------------------------------------------------------------
------------------------------------------------------------
------------------------------------------------------------
------------------------------------------------------------
---------------------------------------------
>DNA-1-8_DR|312561
------------------------------------------------------------
------------------------------------------------------------
------------------------------------------------------------
------------------------------------------------------------
------------------------------------------------------------
------------------------------------------------------------
------------------------------------------------------------
--------aaac------------------------------------------------
-----tgc--------ct-------tt--at-----------------------t-----
---------------------------c--a--agt-------------------c-g--
--a---aat---------------------------------------------------
--a-a---a----aca-------a------------------ataag-------------
------------------------------------------------------------
------------------------------------------------------------
------------------------------------------------------------
-------a-------ctttc--ttcgg----a------ag--a-----a--a-------a
a-----a-----tat------ta-------------tcag----ac------atac----
-tg---tc-aaa---------a---ttt-ct--------ttgc-------tc-t-g----
---------------aa----t---tct-------------------gac----------
------------------------------------------------------------
------------------------------------------------------------
------------------------------------------------------------
--------------------------------------------t--------------t
c---------------------------------------------a-------------
------------------------------------------------------------
------------------------------------------------------------
------------------------------------------------------------
------------------------------------------------------------
------------------------------------------------------------
------------------------------------------------------------
------------------------------------------------------------
------------------------------------------------------------
------------------------------------------------------------
------------------------------------------------------------
---------------------------------------------
>DNA-1-8_DR|312562
------------------------------------------------------------
------------------------------------------------------------
------------------------------------------------------------
------------------------------------------------------------
------------g-ctaataa---------------------------------------
---------------------------t--atcgacat----------------------
------------------------------------------------------------
--------aatt------------------------------------------------
-----tgt--------tt-------tt--at-----------------------t-----
---------------------------c--t--agc-------------------c-a--
--a---aat---------------------------------------------------
--a-a---a----aca-------a------------------ataag--a----------
------------------------------------------------------------
------------------------------------------------------------
------------------------------------------------------------
---------------ctttg--tctag----a------aga-a-----a--a-------a
a-----a-----aat------tata-------------gg---aa-------atac----
-tg---tg-aca---------a---ttt-gc--------ttgc-------tc-t-gt---
-----------t---aa----a---cat--------------------------------
------------------------------------------------------------
------------------------------------------------------------
------------------------------------------------------------
------------------------------------------------------------
------------------------------------------------------------
------------------------------------------------------------
------------------------------------------------------------
------------------------------------------------------------
------------------------------------------------------------
------------------------------------------------------------
------------------------------------------------------------
------------------------------------------------------------
------------------------------------------------------------
------------------------------------------------------------
------------------------------------------------------------
---------------------------------------------
>DNA-1-8_DR|312563
------------------------------------------------------------
---------------------------------------------a--------------
------------------------------------------------------------
-------------------------------------------------------caaat
attgcttaagggtgctaataa---------------------------------------
---------------------------t--gttgaccc-----------taa--------
------aatgtt-----tttttcat-----------------------------------
-------taaac------------------------------------------------
-----tgc--------tt-------tt--at-----------------------t-----
---------------------------c--t--agc-------------------c-a--
--a---aat---------------------------------------------------
-ca-a--------act-------a------------------attag-------------
------------------------------------------------------------
------------------------------------------------------------
------------------------------------------------------------
-------a-------cattc--tctag----a----------------a-----------
---------------------ca-------------------------------------
-------g-aga-------------ttc-cc-----------------------------
---------------aa----a--------------------------------------
------------------------------------------------------------
------------------------------------------------------------
------------------------------------------------------------
-------------------------------------------ct---------------
------------------------------------------------------------
------------------------------------------------------------
------------------------------------------------------------
------------------------------------------------------------
------------------------------------------------------------
------------------------------------------------------------
------------------------------------------------------------
------------------------------------------------------------
------------------------------------------------------------
------------------------------------------------------------
------------------------------------------------------------
---------------------------------------------
>DNA-1-8_DR|312564
------------------------------------------------------------
------------------------------------------------------------
------------------------------------------------------------
------------------------------------------------------------
------------------------------------------------------------
------------------------------------------------------------
------------------------------------------------------------
------------------------------------------------------------
------------------------------------------------------------
------------------------------------------------------------
------------------------------------------------------------
-----------------------a------------------gtaag-------------
------------------------------------------------------------
------------------------------------------------------------
------------------------------------------------------------
----aggaggg----ctc-------------a----------a-----a--a-------a
ag----a-----gatc-----tg----------aagtca------------gaca-----
----cct--aaa-------------tctctgtgtt----ttgc-----tgtc-t-gt---
---------------aa----a---agttacc-aatgtcggagatcgattcc--------
------------------------------------------------------------
------------------------------------------------------gcattt
a-----------------------------------------------------------
-------------------------------------------tt-------tt--gtgc
g------------------------------------------catgaa--------tga
ccacat-------------------gaaaa------------------------------
------------------------------------------------------------
----------------aat-----------a-----------------------------
-----------------ct---------aaagcaatttatagta----------------
-------------aatatta-aagtgtt-------------------------tttgaa-
-----------------------ttt---------------tttttctatat----tag-
----gttat---------------------------------------------------
------------------------------------------------------------
------------------------------------------------------------
------------------------------------------------------------
---------------------------------------------
>DNA-1-8_DR|312565
------------------------------------------------------------
------------------------------------------------------------
------------------------------------------------------------
------------------------------------------------------------
------------------------------------------------------------
------------------------------------------------------------
------------------------------------------------------------
--------aaac------------------------------------------------
-----tgc--------tt-------tt--at-----------------------t-----
---------------------------c--t--agg-------------------c-g--
--a---aat---------------------------------------------------
--a-a---a----aca-------a------------------ataag-------------
------------------------------------------------------------
------------------------------------------------------------
------------------------------------------------------------
-------a-------ctttc--tccag----a------ag--a-----a--a-------a
a-----a-----att------ga-------------tcag----ac------ttac----
-tg---tg-aaa---------a---tgt-cc--------ttgt-------tc-t-gt---
-----------t---aa----a---cat-------------------cat----------
------------------------------------------------------------
------------------------------------------------------------
------------------------------------------------------------
--------------------------------------------t--------------t
g---------------------------------------------gga---ag------
------------------------------------------------------------
------------------------------------------------------------
------------------------------------------------------------
------------------t---a----------tatatgta-------------------
---------------tat-a----caca--------------------------------
------------------------------------------------------------
------------------------------------------------------------
------------------------------------------------------------
------------------------------------------------------------
------------------------------------------------------------
---------------------------------------------
>DNA-1-8_DR|312566
-----aggctcgtttgaggtgcgc------------ctgcaat-gtagac---gaga---
-------gcagtaagaggagggc-tcaaaaaat---acaacag-aa----gttagacatt
t--cccagatcttgctgttctgctgcctggaaacgccaccagtgattgagattgc-----
-------------------atttgcatttatc----gcggacaaatgacctcttgaaaaa
aatacaatggtaa-tttatag---taaa-tattatagta-ttttgaacata---tttttt
-agtattaggttatgtttatagttgt-t--gt-gatac------catagcaa-ctatata
attta-aatag--gct-atttt---ataatatg---gttcaaaaacac---tacagtatt
ccta---taaat--taccataata---ttttttaatgaaggagtggatgtaattaaaata
tcac-tgt--------tt-------tt--ac----aaaaaag---at-----gg-----t
cacaatcacaagaagatgaaaagctcat--t--acttaaaagggtgtttaatt--t-a--
--a---aatataaatctg-----tataatcaacagt---ggtaagtgttaaaagaataac
--a-a---a----ata-------aacagcttatacagc------aag--aaaggtt--tc
aaaaaatctaatttggcttcattataaattgat-tagctatagcaagatgcttttgagcg
acaggtcaagacaattgtttgtttg-----------------------------------
------------------------------------------------------------
------------------------------------------------------------
------------------------------------------------------------
------------------------------------------------------------
------------------------------------------------------------
------------------------------------------------------------
------------------------------------------------------------
------------------------------------------------------------
------------------------------------------------------------
------------------------------------------------------------
------------------------------------------------------------
------------------------------------------------------------
------------------------------------------------------------
------------------------------------------------------------
------------------------------------------------------------
------------------------------------------------------------
------------------------------------------------------------
------------------------------------------------------------
------------------------------------------------------------
------------------------------------------------------------
---------------------------------------------
>DNA-1-8_DR|312567
------------------------------------------------------------
------------------------------------------------------------
------------------------------------------------------------
------------------------------------------------------------
------------------------------------------------------------
------------------------------------------------------------
------------------------------------------------------------
------ataaaaaa----------------------------------------------
--------------attc-------ttaag------------------------------
------------------------------------------------------------
------------------------------------------------------------
gggcta--a--ttata--ttgaca--------------tgttattag-------------
------------------------------------------------------------
-------------------------------------------------------gcct-
----------------------------------------------------at------
----ataa------gctttt-ctccagcc--a--gactaa--a-----a-ta-------a
a--------------------ca----------gcccaagacgaag---gtaatac----
-tg---tg-aag---------a---tgt-tt--------ttgg-------tc-t-at---
at---------t---aa----a---cata----actt-ttgactttgcatac--------
------------------------------------------------------------
----------------------------------------------gtatgtgtgtgtgt
t-----------------------------------------------------------
----------------------tagttacttcacca-------ct----------ttttt
gaaccataca----tgaaatatcattaacaaaaaaacacttcatataaa-----------
--ccac-------------------acaaagat---------------------------
----gaggcataatggcaaaacg------------------------------------t
ctg-------------aata----------a-----------------------------
---------------------aaattatattacaaaattta-------------------
---------------cacaa-acatataaaagccat------------------------
------------------------------------------------------cgcaac
a-----------------------------------------------------------
------------------------------------------------------------
--------------------------------ttttttggcgcacgtcagtgtggcatca
gaatgcaac------------gacatatttctaacctgcatgcatcttgcggtgatcacc
agtg-atcggttttgcatagactttggccatctcgaacgaaccta
>DNA-1-8_DR|312568
----taggctcatttaaggtgcgcct--cgccttgacagcatt-gtaaac---gagagca
ggcgtctgcagtaagaggagggt-ttaaaaatt---atatcag-aa----gtcggacact
t--gccgaaactcgctgttttgccacctggaaaggtcaccagtggcggagatctcgttcg
cg---------------------ttttgtatc----gcgaacgaatgaccttatg-aaaa
aatactatggtga-tttatag---taaa-tattatagcatttttttacatt---tttatt
cagtattgggttatgtttatagttgt-t--gt-gatac------cagagcaa-ctataaa
attta-aata--ggct-attct---atgatatg---gttcaaaaggac---tacagt---
---a---tatat--tactatagta---ttttttaatgtgggagtggatgcaattgaaata
tcac-agt--------tt-------tt--ac----a-ataag---at-----gg-----t
cagaattaca-gaagatgaacagctaaa--t--aactaaaagggtgt---att--t-c--
--a---aatataattcag-----tatattcaat---------aaacgttaaaagaataac
--a-a---a----ata-------aacagcttatacagc------aag--aaaactt--cc
aagaaacctaatttggctgcactataaatgaag-tagctatagctagatgcttttgagtg
acaagtcatgaaaaatgtttgtttgacataaagaaattct--tatggggttaat--taca
ttgacaggcttattaggtatatttaaactgcttttactccagccagactgaaataaatag
ccca-aga-------cttta--tccag----a------at--a-----a--a-------a
a-----c-----taa------tagactgta--------gg---aa-------aaac----
------tg-aaa---------a---tgt-tc--------ttgg-------tc-t-at---
-----------t---aa----a---cat---g-actt-ttgacttcacat---acaggtg
tgtgtgtgtgt-------------------------------gtgtgtgtgtgtgtgtgt
gtgtgtgtgtgtgtgtgtgtgtgt--gtgtgtgtgtgtgtgtgtgtgtgtgtgtgtgtgt
gtgcgtgcgtgcttgtttactacatccc-gttcacttctcatatgaaaccacacaaagat
gaggcattatgacaaaacagtctgattacct-------ttgta-tgtatgcata---tat
gtg-tgaat-----tggattgactttcatggaataacgctg--cattaa---aattacaa
---tacaaaattcgcacaaacatacaa-aatgtgaaaatgacaacaaacaggactttaaa
-cgtagagagaaagaaaatacag----caca-tgcacatcctaatgatttgttagtaac-
at-ttagttatattgg-at-aggttacgtta--tg-tt-ttacaaagatgtgtttcgttt
ttgtttgcgtgtaaatc-t---aaataaataaccatatgta---atgctctttatgac--
-----tttttatt--tatca-----acg-aaaatac------aaaaaaa-ggtattcaac
aaagccaggtataaaccttag------ttaaacaagatagagaataaagtgttttgtca-
------gtcttaagctgtcattaat--cagca-ttcagctgtgttgtcagccagtcgttt
cccatcatgc-tttggt-aacaca-----gtctttggagagcaactgctgccgactgctt
aatccgaggtacccgcctcctgattgcgagagttttttggcgcacgtcagcgtgacat--
-------------------------catttctaaccggcatgcatcctgcggtgatcacc
ggtg-atcgattctgcgcagattttggccatctcaaacgaccct-
>DNA-1-8_DR|312569
------------------------------------------------------------
------------------------------------------------------------
------------------------------------------------------------
------------------------------------------------------------
------------------------------------------------------------
------------------------------------------------------------
------------------------------------------------------------
------------------------------------------------------------
------------------------------------------------------------
----------------------------------gc-------------tactgtctg--
--acttaat------------c--------------------------------------
tgacactcg--ccacgcc-----a----------------tcacaag-------------
------------------------------------------------------------
------------------------------------------------------------
------------------------------------------------------------
-------a------gtgttt--t--ggc---actcgtcag--------a---------tg
a-----------cat------ca----------aa-------------------gcaagt
ttga--c--aca---------------------------tt---------tc-t------
---------------aa---cac--catg------------------cat----------
------------------------------------------------------------
------------------------------------------------------------
------------------------------------------------------------
-------------------------------------------ct-------tg--ctgt
g-----------------------------------------------------------
------------------------------------------------------------
------------------------------------------------------------
------------------------------a-----------------------------
------------------taacaggtcatcggtactgcgca-------------------
-------------gatttt-----------------------------------------
------------------------------------------------------------
------------------------------------------------------------
------------------------------------------------------------
------------------------------------------------------------
------------------------------------------------------------
---------------------------------------------
>DNA-1-8_DR|312570
------------------------------------------------------------
------------------------------------------------------------
------------------------------------------------------------
------------------------------------------------------------
------------------------------------------------------------
------------------------------------------------------------
------------------gctta------------------attaggttt----------
-------aaaac------------------------------------------------
-----tgc--------tt-------tt--at-----------------------t-----
---------------------------c--t--agc-------------------t-g--
--a---aat---------------------------------------------------
--a-a---a----aca-------a------------------agaag-------------
------------------------------------------------------------
------------------------------------------------------------
------------------------------------------------------------
-------a-------ctttc--tccag----a------ag--a-----a--a-------a
a-----a-----tat------ta-------------tcag----ac------ata-----
--g---tc-aaa---------a---att-ct--------ttgc-------tc-t-gt---
-----------t---aa----a---cat-------------------cat----------
------------------------------------------------------------
------------------------------------------------------------
------------------------------------------------------------
--------------------------------------------t--------------t
------------------------------------------------------------
------------------------------------------------------------
------------------------------------------------------------
------------------------------------------------------------
------------------------------------------------------------
------------------------------------------------------------
------------------------------------------------------------
------------------------------------------------------------
------------------------------------------------------------
------------------------------------------------------------
------------------------------------------------------------
---------------------------------------------
>DNA-1-8_DR|312571
----taggctcgtttgaggtgcgcct--cgccttgactgcatt-gtaaat---gagagca
ggcttgcgcagtaagaggagggc-tcaaaaatt---acatcag-aa----gtcggacacc
t--gccgaatctcgctgtttagccacctggaaacgtcaccagtggcggagatctcgttcg
cg---------------------ttttttatc----gcagacgagtgacctcatg-aaaa
aatactatggtga-tttatag---taaa-tattttagcatttttgaacatg---tttatt
cagtattgggttgtgtttatagttgt-t--gt-gatac------cag---aa-ctttaaa
attta-aata--ggct-atttt---ataccatg---gttcaaaagcac---tacagt---
---a---tacat--tactgtagta----tttttaatgtgggagtggatgcaatagaaata
tcac-tgt--------tt-------tt--ac-------agag---at-----gg-----t
cagaattata-gaagatgaacagctcat--t--aactaaaagggtgt---att--a-a--
--a---aatataattctg-----tatattcaac---------aaacattaaaacaataac
--a-a---a----ata-------aacagcttatacagc------aag--aaagctt--tc
aagaaacctaatttggctacattataaatgaag-tagccata-tagcatgcttttgagtg
aagggtcatgacaaatgtttgtttgac--aaataaattct--tagggggttaat--tata
ttgacatgcttattaggtctatataaactgcttttactccagccagactaaaataaacag
ccca-aga-------ctttc--tccag----a------at--a-----a--a-------a
a-----c-----tat------tagacagta-------------ta-------aaac----
-tg---tg-gaa---------a---tgt-tc--------ttgg-------tc-t-at---
-----------t---aa----a---cat---g-actt-ttgactccacat---acatata
catatg------------------------------------------------------
-------------------------------------------tgtgtgtgtgtgtgtgt
-----------cttgtttactacaccct-tttcacttctcatatgaaaccacacaaagat
gaggcataatgacaaaacagtctgattacct-------ttgta-tttctgaata---tat
gta-tatat-----tggattgactttaatggaataatgctg--cataaa---aattacaa
---tacaaaattcacacaaacatacaa-aaagtgaaaatgacaacaaataggacttaaga
-ctaagagagaaatattatacag----caca-tgcacatcctaatgatttattaataac-
at-ttagttatattgg-at-aggtcacgtta--tg-tt-ttacaaagatgtgttttgttt
ttgtttgcgtgtaaatc-t---aaataaataaccatatgta---atgctctttatgac--
tttt-tttttaat--tatca-----acg-aaaatac-------aaaaaa-ggtattcaac
aaatccaggtctaaaccttag------ttaaacaagat----aataaagtg-----taa-
------tgtgtcagtctcatccaat--cagca-ttaagctgtgtcgtcagccagtcgttt
cccatcatgcttttagtgagcgca-----gtcttttgagagccacagcggccgactgctc
tgtccgaggtacccgcctcgcgatcgcgagagttttttggcgcacgtcagcgtgacatca
gagcgaggcgaaggcaaggcggacacatttctaaccggcatgcatcttgcggtgatcacc
ggtg-atcgattctgcgcagattttggccaagtcaaacgagccta
>DNA-1-8_DR|312572
------------------------------------------------------------
------------------------------------------------------------
------------------------------------------------------------
------------------------------------------------------------
------------------------------------------------------------
------------------------------------------------------------
------------------------------------------------------------
--------aagc------------------------------------------------
-----tgc--------tt-------tc--cc-----------------------c-----
---------------------------c--c--gtc-------------------c-a--
--a---act---------------------------------------------------
--a-a---a----aga-------a------------------ataag-------------
------------------------------------------------------------
------------------------------------------------------------
------------------------------------------------------------
-------a-------ctttc--cagag----a------ag--a-----a-ta-------a
a-----a-----tat------aa-------------tggg---aa-------atac----
-tg---tg-aaa---------a--c-gg-ac--------ttgc-------tc-t-tt---
-----------t---aa----a---catc----actt-a---------------------
------------------------------------------------------------
------------------------------------------------------------
------------------------------------------------------------
------------------------------------------------------------
------------------------------------------------------------
---tat------------------------------------------------------
------------------------------------------------------------
-----------------gt-----------------------------------------
------------------t------------gacata-----------------------
------------------------------------------------------------
------------------------------------------------------------
------------------------------------------------------------
------------------------------------------------------------
------------------------------------------------------------
------------------------------------------------------------
---------------------------------------------
>DNA-1-8_DR|312573
------------------------------------------------------------
------------------------------------------------------------
------------------------------------------------------------
------------------------------------------------------------
------------------------------------------------------------
------------------------------------------------------------
------------------------------------------------------------
------------------------------------------------------------
------------------------------------------------------------
------------------------------------------------------------
------------------------------------------------------------
------------------------------------------------------------
------------------------------------------------------------
------------------------------------------------------------
------------------------------------------------------------
------------------------------------------------------------
------------------------------------------------------------
------------------------------------------------------------
------------------------------------------------------------
------------------------------------------------------------
------------------------------------------------------------
------------------------------------------------------------
------------------------------------------------------------
------------------------------------------------------------
------------------------------------------------------------
------------------------------------------------------------
------------------------------------------------------------
------------------------------------------------------------
--tt-tttttaac--tatta-----atg-aaaatac-------gaaaaa-cgtatacaac
aaagccaggtataaacatcag-----taaaa-----acgagatataaagtg-----taa-
------tttgtcagtctcatccaat--aagta-ttaagctttgtcgtgagccag-----t
cccataatgcttttggtgagcgca-----gacggtggagagcaactgcagccaactgctc
aattcgacgcatgcgcctcaccgtcgcgagagttttttggcgcatgtcagcatgacatca
gagcaaggcggatgcaactcggacacatttctaactggcctgcatcttgcagtgatcacc
ggtgcatcgattctgctcagattttgcccatctcaaacgagccta
>DNA-1-8_DR|312574
------------------------------------------------------------
--------------------------------t---acatcaa-aa----gtcggacact
t--cccgaatttcactgttttgccacctggaaacagcaccagtggcagagatcg-----a
cattt-ttttt-------aaattttttttatc----acagatcaatgacctcaagaaaaa
aataccatgataa-tttatag---taaa-tattatagtg-ttttgaattgt---tttttc
-agtattgggttatgctta---ttgt-t--gt-gatgc------catagtaa-ctataga
attta-aatagggaca-ttttt---ataaacaata-ttttttcaacac---tata-tatt
acta---taaat--tactatgcta--tttttttagtgtgagagtggatgcaactgaaata
tcac-tgt--------tt-------tt--ac----a-aacag---at-----gg-----t
cacaatcaca-gaagatgaacagctcat--t--------taaaatat---att--t-a--
--a---aatataaatctg-----tataatcaacaatgagcctagatgttaaaagaatgtc
--a-a---a----ata-------aacagcttatacagc------aaa--aaaaa------
--------ttatttggctataatataaattaag-tagctatagcgagatgcttttgactg
acaggtcatgacaaatgttatgttt-----------------------------------
------------------------------------------------------------
------------------------------------------------------------
------------------------------------------------------------
------------------------------------------------------------
------------------------------------------------------------
------------------------------------------------------------
------------------------------------------------------------
------------------------------------------------------------
------------------------------------------------------------
------------------------------------------------------------
------------------------------------------------------------
------------------------------------------------------------
------------------------------------------------------------
------------------------------------------------------------
------------------------------------------------------------
------------------------------------------------------------
------------------------------------------------------------
------------------------------------------------------------
------------------------------------------------------------
------------------------------------------------------------
---------------------------------------------
>DNA-1-8_DR|312575
------------------------------------------------------------
------------------------------------------------------------
------------------------------------------------------------
------------------------------------------------------------
------------------------------------------------------------
------------------------------------------------------------
-----------------------------------------------ata----------
-------aaaac------------------------------------------------
-----tgc--------tt-------tt--at-----------------------t-----
---------------------------c--t--agc-------------------c-g--
--aaataat---------------------------------------------------
--a-a---a----aca-------a---------------------------------a--
------------------------------------------------------------
------------------------------------------------------------
------------------------------------------------------------
--ca-aaa-------ctttc--tccag----a------ag--a-----a--a-------a
c-----a-----tat------tc-------------tagg---aat-----tctat----
-ta---ta-gga---------a---atacat--------ttgg-------------c---
-----------a---aa----a---att---t----------------------------
------------------------------------------------------------
-------------------------g----------------------------------
------------------------------------------------------------
--------------------------------------ggcta-----------------
------------------------------------------------------------
------------------------------------------------------------
------------------------------------------------------------
ata--------------at-----------------tc----------------------
------------------t-----------------------------------------
--------------------------------------------------gac-------
------------------------------------------------------------
---------------------------------tt-------------------------
------------------------------------------------------------
------------------------------------------------------------
------------------------------------------------------------
---------------------------------------------
>DNA-1-8_DR|312576
------------------------------------------------------------
------------------------------------------------------------
------------------------------------------------------------
------------------------------------------------------------
------------------------------------------------------------
------------------------------------------------------------
------------------------------------------------------------
--------aaaa------------------------------------------------
-----tgc--------tt-------tt--at-----------------------t-----
---------------------------c--c--agc-------------------c-a--
--a---agt---------------------------------------------------
--a-a---a----aga-------a------------------ataag-------------
------------------------------------------------------------
------------------------------------------------------------
------------------------------------------------------------
-------a-------tttgc--ttcag----a------ag--a-----a--a-------a
t-----a-----tat------tt-------------tagg---aa-------atac----
-tg---tg-aaa---------a---ttt-cc--------tttg-------tt-t-ct---
-----------t---aa----a---catg----acct-gat-------------------
------------------------------------------------------------
------------------------------------------------------------
------------------------------------------------------------
------------------------------------------------------------
-----------------------------------------------------------a
a-atat------------------------------------------------------
------------------------------------------------------------
-----------------tt-----------------------------------------
------------------g---------atatttatatatt-------------------
---------------tac-----actta--------------------------------
-------------------------------------------------ttt----aaa-
------tgtacttgtgttgatatgta-------tgt------------------------
------------------------------------------------------------
------------------------------------------------------------
------------------------------------------------------------
---------------------------------------------
>DNA-1-8_DR|312577
------------------------------------------------------------
------------------------------------------------------------
------------------------------------------------------------
----------------------------tata----------------------------
--------------tttatgtgt-------------------------------------
--------------------------gt--atatatata---------------------
------tatat-------------------------------------------------
-------aatat------------------------------------------------
-----tgc--------tt-------tt--at-----------------------t-----
---------------------------c--t--ggc-------------------t-g--
--a---aat---------------------------------------------------
--a-a---a----aca-------a------------------ataag-------------
------------------------------------------------------------
------------------------------------------------------------
------------------------------------------------------------
-------a-------ctttt--tccag----------tag--at----a--a-------a
a-----------tag------ta-------------------------------------
-taa---g-aaa-------taa---ttt-cc--------ttgc-------tc-t-gt---
-----------t---aa----a---cat-------------------cat----------
------------------------------------------------------------
------------------------------------------------------------
------------------------------------------------------------
------------------------------------------------------------
------------------------------------------------------------
------------------------------------------------------------
------------------------------------------------------------
------------------------------------------------------------
------------------t-----------------------------------------
---------------t--------------------------------------------
------------------------------------------------------------
------------------------------------------------------------
------------------------------------------------------------
------------------------------------------------------------
------------------------------------------------------------
---------------------------------------------
>DNA-1-8_DR|312578
--------------------------------------------acaaatat--------
-------------------agc--------------------------------------
------------------------------------------------------------
------------------------------------------------------------
----ttaaggcgg-ctaataa---------------------------------------
---------------------------t--attgacct-----------taa--------
------cattt------tttttga------------------taaaatta----------
-------cgaac------------------------------------------------
-----tgc--------tt-------tt--at-----------------------t-----
---------------------------c--t--agc-------------------c-a--
--a---aat---------------------------------------------------
--a-a---a----aca-------a---------------------------------a--
------------------------------------------------------------
------------------------------------------------------------
------------------------------------------------------------
--aa-aga-------ctttc--tccag----a------ag--a-----a--a-------a
a-----g-----tat------tt-------------tagg---aa--------aac----
-tg---tg-aaa---------a---gatgtg--------tgtg-----------------
------------------------------------------------------------
------------------------------------------------------------
------------------------------------------------------------
------------------------------------------------------------
------------------------------------------------------------
------------------------------------------------------------
------------------------------------------------------------
------------------------------------------------------------
-------------------------------------c----------------------
------------------t-----------------------------------------
--------------------------------------------------ggt-------
------------------------------------------------------------
---------------------------------cta------------------------
------------------------------------------------------------
------------------------------------------------------------
------------------------------------------------------------
---------------------------------------------
>DNA-1-8_DR|395161
------------------------------------------------------------
------------------------------------------------------------
------------------------------------------------------------
------------------------------------------------------------
------------------------------------------------------------
------------------------------------------------------------
------------------------------------------------------------
------------------------------------------------------------
------------------------------------------------------------
------------------------------------------------------------
-------ct---------------------------------------------------
--a-a---a----aga-------a------------------acaag-------------
------------------------------------------------------------
------------------------------------------------------------
------------------------------------------------------------
-------a-------ctttc--cccag----a------agg-a-----a-----------
-------------at------aa-------------tagg----aa------atac----
-tg---tg-aaa---------aatcctt-gc--------ttac-------ct-a-at---
-----------t---ca----a---tatc----agag-agtg-----tct----------
------------------------------------------------------------
------------------------------------------gtctttgtgtgtgtgtgt
g-----------------------------------------------------------
--------------------------------------------t-------------gt
g-----------------------------------------------------------
------------------------------------------------------------
------------------------------------------------------------
----------------tgt-----------g-----------------------------
------------------t---------------gtgtgtg-------------------
---------------tgt-----gtgtg--------------------------------
--------------------------------------------------------tg--
------tgtgtgtgt---------------------------------------------
------------------------------------------------------------
------------------------------------------------------------
------------------------------------------------------------
---------------------------------------------
>DNA-1-8_DR|395162
------------------------------------------------------------
------------------------------------------------------------
------------------------------------------------------------
------------------------------------------------------------
------------------------------------------------------------
---------------------------tc-tttgccgta---------------------
------------------------------------------------------------
------------------------------------------------------------
-----tgc--------------------gata----------------------t-----
----------a----------------c-gtc-agc---------------------a--
--a---gac---------------------------------------------------
--a-a---a----aca------ca------------------ctggg-------------
------------------------------------------------------------
------------------------------------------------------------
------------------------------------------------------------
----caca-------tttcc--t--------a----------a-----a---------tg
g-----------cgcg-----ca-----------------------------acac----
-tg---tg-------------a-----------------ttgg-------tttt-at--g
-----------c---ag----a--------------------------------------
------------------------------------------------------------
------------------------------------------------------------
------------------------------------------------------------
-------------------------------------------tt---------------
------------------------------------------------------------
--ttgc------------------------------------------------------
------------------------------------------------------------
------------------------------------------------------------
------------------t-----------------------------------------
---------------ca-------------------------------------------
------------------------------------------------------------
------------------------------------------------------------
------------------------------------------------------------
------------------------------------------------------------
------------------------------------------------------------
---------------------------------------------
>DNA-1-8_DR|395163
------------------------------------------------------------
------------------------------------------------------------
------------------------------------------------------------
------------------------------------------------------------
------------------------------------------------------------
-------------------------------ttaattt-----------tat--------
-----------------ttattt------------------atttttata----------
-------aaaac------------------------------------------------
-----tgc--------tt-------tt--at-----------------------t-----
---------------------------g--t--aga-------------------c-t--
--a---att---------------------------------------------------
--t-a---a----aca-------a------------------ttaag-------------
------------------------------------------------------------
------------------------------------------------------------
------------------------------------------------------------
-------a-------ctttc--tccaa----a------ag--a-----a--a-------a
a-----a-----tat------ta-------------tccg----ac------atgc----
-tg---tg-aaa---------a---aca-cc--------ttgc-------tc-t-gt---
-----------t---aa----a---cat-------------------cat----------
------------------------------------------------------------
------------------------------------------------------------
------------------------------------------------------------
--------------------------------------------t--------------t
------------------------------------------------------------
------------------------------------------------------------
------------------------------------------------------------
------------------------------------------------------------
------------------------------------------------------------
------------------------------------------------------------
------------------------------------------------------------
------------------------------------------------------------
------------------------------------------------------------
------------------------------------------------------------
------------------------------------------------------------
---------------------------------------------
>DNA-1-8_DR|395164
----tagccttgtttgaggtgcgcct--cgccttgactgcatt-gtagac---gagagca
ggcagctgcagtaagaggagggc-tcaaacaat---acatcag-aa----gccggacact
t--cctgaatctcatcgttttgtcgcctggaaacattaccagtggtggagatcacattcg
ca---------------------ttttttatt----gcggaagaatgacctcatg-aaaa
aatactgatg----attatag---taaa-tactatagtgtttttaaacaag---tt-ttt
cagttttgggttatgtttatagtttc-t--gt-gatac------cagagcaa-ctataga
attta-aata--ggct-atttt--------------------------------------
------------------------------------------------------------
------------------------------------------------------------
------------------------------------------------------------
------------------------------------------------------------
------------------------------------------------------------
------------------------------------------------------------
------------------------------------------------------------
------------------------------------------------------------
------------------------------------------------------------
------------------------------------------------------------
------------------------------------------------------------
------------------------------------------------------------
------------------------------------------------------------
------------------------------------------------------------
------------------------------------------------------------
------------------------------------------------------------
------------------------------------------------------------
------------------------------------------------------------
------------------------------------------------------------
------------------------------------------------------------
------------------------------------------------------------
------------------------------------------------------------
------------------------------------------------------------
------------------------------------------------------------
------------------------------------------------------------
------------------------------------------------------------
------------------------------------------------------------
---------------------------------------------
>DNA-1-8_DR|395165
------------------------------------------------------------
------------------------------------------------------------
------------------------------------------------------------
------------------------------------------------------------
------------------------------------------------------------
------------------------------------------------------------
------------------------------------------------------------
--------aaac------------------------------------------------
-----tg----------a-------tt--at-----------------------t-----
---------------------------c--t--agc-------------------c-g--
--a---aat---------------------------------------------------
--a-a---a----aca-------a------------------ataag-------------
------------------------------------------------------------
------------------------------------------------------------
------------------------------------------------------------
-------a-------ctttc--ttcag----a------aga-a-----a--a-------a
a-----a-----tat------ta-------------tagg----ac------atgc----
-tg---tg-aat---------g---ata-ct----------gg-------ct-t-at---
------------------------------------------------------------
------------------------------------------------------------
------------------------------------------------------------
------------------------------------------------------------
------------------------------------------------------------
------------------------------------------------------------
------------------------------------------------------------
------------------------------------------------------------
aa---------------tt-----------t-----------------------------
------------------t---g-------ac-ttcaaat--------------------
------------------------------------------------------------
------------------------------------------------------------
------------------------------------------------------------
------------------------------------------------------------
------------------------------------------------------------
------------------------------------------------------------
---------------------------------------------
>DNA-1-8_DR|395166
----taggctcgtttcaggtacgcct--cgccttgactgcagt-gtaaac---gggagca
ggcggctgcagtaagaggagggc-tcaaaaatt---acatcag-aa----gtcggacact
t--cctgaatc------ttttgcttcctggaaacgtcaccaggggcttagatctcgtt--
-------------------tgcgctttttatc----gcggacaaatgacctcatg--aaa
aatactatagtga-tttatag---tgaa-tataatagcg-ttttaaacatg---tttttt
cagtaataggttatgtttagaattgt-t--gt-gagac------cagagcaa-ctataga
attta-aataa--gct-atttt----ttataac---atggttaaaaac---actagtatt
ccta---taagt--tactatagta----tttttattgtgggagtggatgaaattgaaata
tcac-tgt--------tt-------tt--ac----aaaaaag---at-----gg-----t
cacaatcacg-gaagattaacagatcat--t--actttaaagggtgt---ata--t-a--
--a---aatataaatctg-----tataatcaacaatag---taaatgttaaaagaatgac
--a-a---a----ata-------aacagcttatatagc------aag--aaagctt--tt
aagaaacctaatttggctacattataaatgtag-tggctatagcaagatgcttttgagtg
gcaagtcatgacaaatgtttgtttgacataaagaaattctt-agggggggtcat--tata
ttgacatgcttattaggcctatataatctgcttttact--------------ac------
-------a-------cttcc--tctag----a------at--a-----a--a-------a
a-----c-----tat------t-gactgtat---------------------atac----
-tg---tg-aaa---------a---tct-tg--------ttga-------tt-t-at---
-----------t---aa----a---cat---g-actt-ttgacttcacat----------
------------------------------------------------------------
----------------------------------------acatgtttgtttgtgtgtgt
-----------tttgtttacaacacctc-tttcggttcttataaaaaaac----------
--cacaca---------------gattacct-------ttgta-tgcatgcata------
----------------------------------aacgctg--cataaa---aattgcaa
---cacaaatgtcacacaaacatacaaacaagtgcaaaagacaacaaacaggact-----
-ttaagaaagaaataaaatacag----caca-tgcacagcctaatgatttattagtaac-
at-ttaattatattag-at-aggttacgtta--tg-tttttacaaaggtgtattttgttt
ttgtttgcgtgtaaatc-t---aaataaataaccatatgta---atgctcttttt----t
tttt-tgtttaat--tatca-----acg-aaaatac-------aaaaaa-gttatacaac
aaagccaggtataaaccttag-----t-aaaacaggatagagaataaggtg-----taa-
------tttgtcagtctcatccatt--cagca-ttaagctgtgtcatcagccagtcgttt
cgcatcatgcttttagtcagagca-----gtctttggagggcaactgctgccgactgctc
aatctgaggtacctgccacaccgtcccaaaagttttttgacgcacgtcagcgtgacatca
gagctaggcgaaggcaaggcggacacatttctaaccggcatgcatcctgcggtgatc-cc
tgtg-aacgattctgcgcagattttggccaactcaaatgagcata
>DNA-1-8_DR|395167
------------------------------------------------------------
------------------------------------------------------------
------------------------------------------------------------
------------------------------------------------------------
------------------taggc-------------------------------------
---------------------------ttatttgag------------------------
------------------------------------------------------------
----------ttg-----------------------------------------------
-----tgc-------attgcc----ttg-ac-----------------------t-----
----------c----------------a-----act------------g------t----
--a---aac---------------------------------------------------
-aaga-gtaa---gcagctgc--a------------------gtaag-------------
------------------------------------------------------------
------------------------------------------------------------
------------------------------------------------------------
----gggaggg----ctcaa-----------a----------a-----a--a-------a
ag----a-----catt-----ta----------aagtcc------------aaaac----
-tt-cct--gaa-------------tttcactgtt----ttgc-----tgcc-t-gt---
---------------aa----a---catcagc-aatgagaa-gattgcatttaaaatata
ta----------------------------------------------------------
--------------------------atttgcgcactaagctgttttcaacaagatgttt
c-----------------------------------------------------------
-------------------------------------------ct--------a--ttgt
g------------------------------------------cttctggtgtggaaagc
tactgc-------------------acctg------------------------------
------------------------------------------------------------
----------------act-----------g-----------------------------
-----------------ttcactcaccgtcgctagttttttggc----------------
-------------accatca-gcataac-------------------------attagag
ctagcccac------atctctaactg---------------atcaccagtga----tca-
----gttatg--------------------------------------------------
--------------------tgcag---attctgttcatctcaaacaagccta-------
------------------------------------------------------------
------------------------------------------------------------
---------------------------------------------
>DNA-1-8_DR|395168
------------------------------------------------------------
------------------------------------------------------------
------------------------------------------------------------
------------------------------------------------------------
--------------------ggt-------------------------------------
---------------------------tcgtttgag------------------------
------------------------------------------------------------
----------atg-----------------------------------------------
-----gtc-------ctcacc----ttg-cc-----------------------t-----
----------g----------------c-----aat------------g------t----
--a---aat---------------------------------------------------
-taga--tag---gtaccggc--a------------------gtaag-------------
------------------------------------------------------------
------------------------------------------------------------
------------------------------------------------------------
----aggagg--------------------------------------------------
------------------------------------------------------------
-------------------------------------------------------gc---
---------------aa----a---tgtcagcaaatgacagagatggcattt--------
------------------------------------------------------------
----------------------------------------gtgttttt------tttttt
t-----------------------------------------------------------
-------------------------------------------tt-------ta--tcgc
a------------------------------------------aacaactg---------
----ac-------------------cacaa------------------------------
------------------------------------------------------------
----------------aat-----------a-----------------------------
-----------------ttag-------atagtaatttatagta----------------
-------------aatatta-tattgtt-------------------------tttgaa-
---------------------catat---------------tttttaagtat----tat-
----gttatattt-----------------------------------------------
----ttctacttgttatac-aatag---catctacaaaatttaaatactcgttatagtat
ggttcaataggcc-----------------------------------------------
-----------------------------------ctataa-------------------
---------------------------------------------
>DNA-1-8_DR|395169
------------------------------------------------------------
------------------------------------------------------------
------------------------------------------------------------
------------------------------------------------------------
------------------------------------------------------------
------------------------------------------------------------
------------------------------------------------------------
------------------------------------------------------------
------------------------------------------------------------
------------------------------------------------------------
------------------------------------------------------------
------------------------------------------------------------
------------------------------------------------------------
-------------------------------------------agggggcaaat--aata
ttaata----catttg--ttatataaactgc------------------aaagtaaaatg
aata-aga-------ctttc--tccag----a------at--a-----a--a-------a
a-----c-----tat------ta-----ta--------tg---aa-------acac----
-tg---tg-aaa---------a---tgt-tc--------ttgg-------tc-t-gt---
-----------t---aa----a---cat---a-a--------------------------
------------------------------------------------------------
------------------------------------------------------------
------------------------------------------------------------
------------------------------------------------------------
------------------------------------------------------------
------------------------------------------------------------
------------------------------------------------------------
------------------------------------------------------------
------------------------------------------------------------
------------------------------------------------------------
------------------------------------------------------------
------------------------------------------------------------
------------------------------------------------------------
------------------------------------------------------------
------------------------------------------------------------
---------------------------------------------
>DNA-1-8_DR|395170
------------------------------------------------------------
------------------------------------------------------------
------------------------------------------------------------
-----------------------------------------------------------a
aattcctaaagga-ctaatta---------------------------------------
---------------------------t--attgacat-----------att--------
------tatta-------tattat------------------attata---t--------
--------aaac------------------------------------------------
-----tgt--------tt-------tt--ac-----------------------t-----
---------------------------c--c--agc-------------------c-a--
--a---act---------------------------------------------------
--a-a---a----ata-------a------------------agaag--a----------
------------------------------------------------------------
------------------------------------------------------------
------------------------------------------------------------
---------------ctttc--ttcag----a------ata-a-----a----------t
a-----c-----aat------tata-------------gg---aa-------atac----
-tg---tg-aaa---------a---tat-cc--------ttgg-------tc-t-tt---
-----------t---aa----a---cat---a-actt-tagaattcatgt----------
------------------------------------------------------------
----------------------------------------acatatatgtatatgtgtgt
-tttgtttaatcatttctgccagaccccctttcacttctcaaattaaaccacacatagat
gaggcataatggcaaaacagtctgattgcctttgta----gta-tgtttccatg---tat
gta-tgtatcttatcgggttgactttaatggaataacgttg--catgaa---cattacaa
t-ctacaaaattttcacgaacac-----aaagtgaaaatttaaaccaacaggactttaaa
------------------------------------------------------------
------------------------------------tt--------ga------------
------------------------------------------------------------
------------------------------------------------------------
------------------------------------------------------------
------------------------------------------------------------
------------------------------------------------------------
------------------------------------------------------------
------------------------------------------------------------
---------------------------------------------
>DNA-1-8_DR|395171
------------------------------------------------------------
------------------------------------------------------------
------------------------------------------------------------
------------------------------------------------------------
------------------------------------------------------------
------------------------------------------------------------
------------------------------------------------------------
------------------------------------------------------------
------------------------------------------------------------
------------------------------------------------------------
------------------------------------------------------------
------------------------------------------------------------
------------------------------------------------------------
------------------------------------------------------------
------------------------------------------------------------
------------------------------------------------------------
------------------------------------------------------------
------------------------------------------------------------
------------------------------------------------------------
------------------------------------------------------------
------------------------------------------------------------
------------------------------------------------------------
------------------------------------------------------------
------------------------------------------------------------
------------------------------------------------------------
------------------------------------------------------------
------------------------------------------------------------
------------------------------------------------------------
------------------------------------------------------------
------------------------------------------------------------
------------------------------------------------------------
-----------------------a-----gtcttttgagagcaactgc----------tc
catccgaggtacccgcctcgcgatcgcgagagttttttggcgcacgtcagcgtgacatca
gagcgaggcgaaggcaaggcggacacatttctaaccggcatgcatcttgcggtgatcacc
ggtg-atcgattctgcgcagattttggccaagtcaaacgagcct-
>DNA-1-8_DR|395172
----taggctcgtttgaggtgcgcct--cgccttggctgcatt-gtaaac---gagagca
ggcgtgcgcagtaagaggagggc-tcaaaaatt---acatcag-aa----gtcggacacc
t--gccgaatctcgctgtttagccacctggaaacgtcaccagtggcggagatcacgttcg
cg---------------------ttttttatc----gcagacgaatgaccttatg-aaac
aatactatggtga-tttatag---taaa-tattattgcatttttgaacatg---tttatt
cagtattgagttgtgtttatagttgt-t--gt-gatac------cag---aa-ctataaa
attga-aata--ggct-atttt---ataacatg---gttcaaaagcac---tacagt---
---a---tacat--tactatagta---ttttttaatatgggagtggatgcaatagaaata
ttac-tgt--------tt-------tt--ac----a-aaaag---at-----gg-----t
cagaattaca-gaagatgaacagctcat--t---actaaaaaagggt---ttt--a-a--
--a---aatattattctg-----tatattcaac---------aaacgttaaaagaataac
--a-a---a----ata-------aacagcttatacagc------aag--aaagctt--tc
aagaaacctaatttggctacattacaaatgaag-tagccatagcaagatgcttttgagtg
acgggtcatgac-----------------aaataaattct--tagggggttaat--tata
ttgacaagcttattaggtctatataaactgtttttactccagccagactaaaataaatag
ccca-aga-------ctgt-----------------------------------------
-----------------------------a--------gg---aa-------aaac----
-tg---tg-gaa---------a---tgt-tc--------ttgg-------tc-t-at---
-----------t---aa----a---cat---g-actt-ttgactccacat---acacaca
caca---------------------------------------------tatatatatat
atatatatatatat------------atatatatatatatatacatatgtgtgtgtgtgt
-----------ctagttaactacaccct-tttcacttctcatatgaaactacacaaagat
gaggcataatgacaaaacagtctgattacct-------ttgta-tttctgaata---tat
gta-taaat-----tggattgactttaatggaataatgctg--cattaa---aacaacaa
---tacaaaatttacacaaacatttaa-aaagtaaaactga-------------------
-----gagagaaataaaatacag----caca-cacacatcctaatgatttataagtaac-
at-ttagttatagtac-at-aggtcacgtta--tg-tt-ttacaaagatgtcttttgttt
ttgtttgcgtgtaaatc-ta-aaaaaaaaaaaacatatgta---atgctctttattac--
-ttt-tttttaat--tatca-----act-aaaatac-------aaaaaa-ggtattcaac
aaatccaggtataaaccttag------taaaacaagat----aataaagtg-----taa-
------tgtgtcagtctcatccaat--cagca-ttaagctgtggcgtcagccagtcgttt
cccatcatgcttttggt-aacgca-----gt-----------------------------
------------------------------------------------------------
------------------------------------------------------------
---------------------------------------------
>DNA-1-8_DR|395173
----------------aaatataaat-gtgtatgttcaacagtgtaaaatgtttaaaata
aacagcttatacagcaagagggtattataaattaaaatagcaatca----gtgacacaga
tataacaaggatttgttt------------------------------------------
------------------------------------------------------------
---------------taatta---------------------------------------
---------------------------t--aatgacat-----------att--------
------------------tattat------------------actata---t--------
--------aaac------------------------------------------------
-----tgt--------tt-------ta--ac-----------------------t-----
---------------------------c--c--agc-------------------c-a--
--a---act---------------------------------------------------
--a-a---a----ata-------a------------------ataag--a----------
------------------------------------------------------------
------------------------------------------------------------
------------------------------------------------------------
---------------ctttc--ttcag----a------ata-a-----a----------a
a-----c-----tat------tata-------------gg---aa-------attc----
-tg---tg-aaa---------a---tat-cc--------ttgg-------tc-t-gt---
-----------t---aa----a---cat---a-actt-tggatatcaca-----------
------------------------------------------------------------
-----------------------------------------tacatgtacatgcatgtgt
-tttgtgtaatcatttctgccagaccccctttcacttctcaaactaaaccacacaaagat
gaggcataatggcaaaatagtctgattgcctttgtagtatgta-tgtatgtatg---tat
gta-tgtgttttattggattcactttaatggaataacattg--tgtgaa---aattacaa
t-ctacacaatttacccaaacatacac-aaaatgaaaatggaaaccaacatgactttaaa
------------------------------------------------------------
------------------------------------ct--------ga------------
------------------------------------------------------------
------------------------------------------------------------
------------------------------------------------------------
------------------------------------------------------------
------------------------------------------------------------
------------------------------------------------------------
------------------------------------------------------------
---------------------------------------------
>DNA-1-8_DR|395174
------------------------------------------------------------
------------------------------------------------------------
------------------------------------------------------------
------------------------------------------------------------
------------------------------------------------------------
------------------------------------------------------------
------------------------------------------------------------
------------------------------------------------------------
------------------------------------------------------------
------------------------------------------------------------
------------------------------------------------------------
------------------------------------------------------------
------------------------------------------------------------
------------------------------------------------------------
------------------------------------------------------------
-------------------c--tccag----a------ata-a-----a----------a
a-----c-----tat------tatac------------tg---ta-------atac----
-tt---tg-aaa---------a---tat-cc--------ttgg-------tc-t-gt---
-----------t---aa----a---cat---a-actt-ttgaaat---------------
------------------------------------------------------------
-----------------------------------------cacatgtatacgtgtgtgt
-tttgtttaatcatttctgccagaccccatttcatttttcaaatgaaaccacacatagat
gaggcataatggcaaaacagtctttttgcctttgtagtatgta-tgtatgtatg---tat
gta-tgtgtcttatcgaattgactttaatggaataacgttg--catgaa---tattacaa
t-ctacacaatttacacaagcatacaa-aaagtgaaaatggaaaccaacaggactttaaa
------------------------------------------------------------
------------------------------------tt--------ga------------
------------------------------------------------------------
------------------------------------------------------------
------------------------------------------------------------
------------------------------------------------------------
------------------------------------------------------------
------------------------------------------------------------
------------------------------------------------------------
---------------------------------------------
>DNA-1-8_DR|395175
----------------aaatataaat-gtgtatgttcatcagtggtaaatgcttaaaata
agcagcttatacagcaagagggtattataaattaaaatagcaatca----gtgacacaga
tataacaaatatttgtttgtt---------------------------------------
-----------------------tgttctatag----------------------actaa
gattcttaaagga-ctaatta---------------------------------------
---------------------------t--attgacat-----------att--------
------------------tattat------------------attata---t--------
--------taac------------------------------------------------
-----agt--------tt-------tt--ac-----------------------t-----
---------------------------c--t--agc-------------------c-a--
--a---act---------------------------------------------------
--a-a---a----ata-------a------------------ataag--a----------
------------------------------------------------------------
------------------------------------------------------------
------------------------------------------------------------
---------------ctttc--ttcag----a------ata-a-----a----------a
a-----c-----tat------tata-------------gg---aa-------atac----
-tg---tg-aaa---------a---tat-cc--------ttgg-------tc-t-gt---
-----------t---aa----a---cat---a-actt-tggatatcaca-----------
------------------------------------------------------------
-----------------------------------------tacatgtatatgtgtgtgt
-tttgtttaatcatttctgttagaccccattttacttttcaaattaaaccacacatcgat
gaggcataatgacaaaacagtctgattgcctttgtagtatata-tgcatgtatg---tat
gta-tgtgtcttatcggtttgactttaatggaataaagttg--catgga---tattacaa
t-ctacacaatttacacaaacatacaa-aaagtgaaattggaaaccaacaggttgtcaaa
------------------------------------------------------------
------------------------------------tt--------ga------------
------------------------------------------------------------
------------------------------------------------------------
------------------------------------------------------------
------------------------------------------------------------
------------------------------------------------------------
------------------------------------------------------------
------------------------------------------------------------
---------------------------------------------
>DNA-1-8_DR|395176
----------------aaatataaat-ttgtatgttctacagtggtaaatgtttaaaata
agcagcttatacagaaagagggtattataaattaaaatagca---a----gtgacacagg
tataacaaat--------------------------------------------------
--------------------------------g----------------------acaaa
aattcttaaggga-ctaatta---------------------------------------
---------------------------t--attgacat-----------att--------
------------------tattat------------------aatata---t--------
--------aaac------------------------------------------------
-----tgt--------tt-------tt--ac-----------------------t-----
---------------------------c--c--agc-------------------c-a--
--a---act---------------------------------------------------
--a-a---a----ata-------a------------------acaag--a----------
------------------------------------------------------------
------------------------------------------------------------
------------------------------------------------------------
---------------ctttc--ttcag----a------ata-a-----a----------a
a-----c-----tat------tatg-------------gg---aa-------atac----
-tg---tg-aaa---------a---tat-cc--------ttgg-------tc-t-gt---
-----------t---aa----a---cat---a-actt-ttgaattcatg-----------
------------------------------------------------------------
-----------------------------------------tacatataca---------
------------------------------------------------------------
------------------------------------------------------------
------------------------------------------------------------
------------------------------------------------------------
------------------------------------------------------------
------------------------------------------------------------
------------------------------------------------------------
------------------------------------------------------------
------------------------------------------------------------
------------------------------------------------------------
------------------------------------------------------------
------------------------------------------------------------
------------------------------------------------------------
---------------------------------------------
>DNA-1-8_DR|395177
------------------------------------------------------------
------------------------------------------------------------
------------------------------------------------------------
------------------------------------------------------------
------------------------------------------------------------
------------------------------------------------------------
------------------------------------------------------------
------------------------------------------------------------
------------------------------------------------------------
------------------------------------------------------------
------------------------------------------------------------
------------------------------------------------------------
------------------------------------------------------------
------------------------------------------------------------
------------------------------------------------------------
------------------------------------------------------------
------------------------------------------------------------
------------------------------------------------------------
------------------------------------------------------------
------------------------------------------------------------
-------------------------------------------------tgtgtgtgtgt
-tttgtttaattatttctgccagaccccctttcacttttgaagttaaaccacacaaagat
gaggcataatggcaaaacagtctgtttgcctttgtagtatgta-tgtatgtatg---tat
gtg-tgtgtcttatcggattgactttaaaggaataacgttg--catgaa---tattacaa
t-ctacacattttacacaaacacacaa-aaaatgtaaatggaaaccaacaggactttaaa
------------------------------------------------------------
------------------------------------tt--------ga------------
------------------------------------------------------------
------------------------------------------------------------
------------------------------------------------------------
------------------------------------------------------------
------------------------------------------------------------
------------------------------------------------------------
------------------------------------------------------------
---------------------------------------------
>DNA-1-8_DR|395178
------------------------------------------------------------
------------------------------------------------------------
------------------------------------------------------------
------------------------------------------------------------
------------------------------------------------------------
------------------------------------------------------------
------------------------------------------------------------
------------------------------------------------------------
------------------------------------------------------------
------------------------------------------------------------
------------------------------------------------------------
--------------------------agcttttacagc------aag--acaggtt--tc
aagaaatttaatttggctatattataaattaaa-tagctatagcaagatgcttttgagtg
acaggtcatgacaaatgtttgttt------------------------------------
------------------------------------------------------------
------------------------------------------------------------
------------------------------------------------------------
------------------------------------------------------------
------------------------------------------------------------
------------------------------------------------------------
------------------------------------------------------------
------------------------------------------------------------
------------------------------------------------------------
------------------------------------------------------------
------------------------------------------------------------
------------------------------------------------------------
------------------------------------------------------------
------------------------------------------------------------
------------------------------------------------------------
------------------------------------------------------------
------------------------------------------------------------
------------------------------------------------------------
------------------------------------------------------------
------------------------------------------------------------
---------------------------------------------
>DNA-1-8_DR|395179
------------------------------------------------------------
------------------a-----ccacaaatgt--a-----------------------
------------------------------------------------------------
------------------------------------------------------------
------------------------------------------------------------
------------------------------------------------------------
------------------------------------------------------------
------------------------------------------------------------
--------------gact-------ttaaat-----------------------t-----
----------a----------------------aga------------------------
--aag-aat--------------------------------a------------------
aaaaaa--a--aaaca--tgcaca--------------tcaaattaa-------------
------------------------------------------------------------
-------------------------------------------------------tcat-
----------------------------------------------------tt------
----gaaa------ttaatt-ttc------------------------------------
-------------------------------------------tat---ttcatat----
-ta---tg-------------------------------------------c-t-tt---
ta---------c---aa----a---ggtt----tatt-ttttttctgcatgca-------
------------------------------------------------------------
-------------------------a--------------atctaaataaataaaaatag
g-----------------------------------------------------------
----------------------caa-------------------t----------gattt
gtac---------------------------------attacatcta-------------
----ac-------------------gggaatat---------------------------
-----------aaaagtataagg------------------------------------t
ata-------------caac----------a-----------------------------
---------------------aaggcaggtattagtctaca-------------------
---------------ttaga-aacaacaaaagatag------------------------
------------------------------------------------------------
------------------------------------------------------------
------------------------------------------------------------
-----------------------------------------------------------a
gaacaaag---------------------tataatttgccggtctcagccaataagcat-
---------------------------------------------
>DNA-1-8_DR|395180
------------------------------------------------------------
------------------------------------------------------------
------------------------------------------------------------
------------------------------------------------------------
------------------------------------------------------------
------------------------------------------------------------
------------------------------------------------------------
--------aaac------------------------------------------------
-----tga--------tt-------ct--at-----------------------t-----
---------------------------c--t--agc-------------------c-a--
--a---aat---------------------------------------------------
--a-a---a----aca-------a------------------ataag-------------
------------------------------------------------------------
------------------------------------------------------------
------------------------------------------------------------
-------a-------ctttc--tccag-aaag------aa--a-----a--a-------c
a-----a-----tat------ta-------------taga----aa------atac----
-tg---tg-aaa---------a---att-tc--------ttgt-------tc-t------
----------gc---ga----a---ta---------------------at----------
------------------------------------------------------------
------------------------------------------------------------
------------------------------------------------------------
--------------------------------------------t---------------
------------------------------------------------------------
t-tgac------------------------------------------------------
-ttca-------------------------------------------------------
------------------------------------------------------------
------------------------------------------------------------
------------------------------------------------------------
------------------------------------------------------------
------------------------------------------------------------
------------------------------------------------------------
------------------------------------------------------------
------------------------------------------------------------
---------------------------------------------
>DNA-1-8_DR|395181
------------------------------------------------------------
------------------------------------------------------------
------------------------------------------------------------
------------------------------------------------------------
---------gggg-ctaataa---------------------------------------
---------------------------t--tttgacct-----------taa--------
------aata-------gttttt------------------aaaacatta----------
-------aaaac------------------------------------------------
-----tgc--------tt-------tt--at-----------------------t-----
---------------------------c--t--agc-------------------t-gg-
-aa---aaa---------------------------------------------------
--a-a---a----aca-------a------------------ataag-------------
------------------------------------------------------------
------------------------------------------------------------
------------------------------------------------------------
-------a-------ctttc--tccag----a------ag--a-----a--a-------a
a-----a-----tat------ta-------------tcag----ac------atac----
-tg---tg-aaa---------a---ttt-cc--------ttgc-------t---------
--ctgtccttgc---tc----a---tactaggtatgtatactgtgtatat----------
------------------------------------------------------------
------------------------------------------------------------
------------------------------------------------------------
--------------------------------------------t---------------
------------------------------------------------------------
t-taat------------------------------------------------------
-ttattt-----------------------------------------------------
-----------------at-----------t-----------------------------
------------------t---g------tgcttgtgcgtg-------------------
---------------tgg-g----tctg--------------------------------
--------------------------------------------------------t-g-
------tgtgtttgt---------------------------------------------
------------------------------------------------------------
------------------------------------------------------------
------------------------------------------------------------
---------------------------------------------
>DNA-1-8_DR|395182
------------------------------------------------------------
------------------------------------------------------------
------------------------------------------------------------
------------------------------------------------------------
------------------------------------------------------------
------------------------------------------------------------
------------------------------------------------------------
--------aaac------------------------------------------------
-----tgc--------tt-------tt--at-----------------------t-----
---------------------------c--t--agc-------------------c-g--
--a---aat---------------------------------------------------
--a-a---a----aga-------a------------------ataag-------------
------------------------------------------------------------
------------------------------------------------------------
------------------------------------------------------------
-------a-------ctttc--tccag----a------aga-a-----a--a-------a
a-----a-----tat------ta-------------tcag----ac------atac----
-tg---tg-caa---------a---ttt-cc--------ttgc-------t---------
------------------------------------------------gt----------
------------------------------------------------------------
------------------------------------------------------------
------------------------------------------------------------
--------------------------------------------a--------------c
c---------------------------------------------gca---tgtct--t
t-ggac------------------------------------------------------
-tt---------------------------------------------------------
------------------------------------------------------------
------------------------------------------------------------
------------------------------------------------------------
------------------------------------------------------------
------------------------------------------------------------
------------------------------------------------------------
------------------------------------------------------------
------------------------------------------------------------
---------------------------------------------
>DNA-1-8_DR|395183
------------------------------------------------------------
------------------------------------------------------------
------------------------------------------------------------
------------------------------------------------------------
------------------------------------------------------------
------------------------------------------------------------
------------------------------------------------------------
--------aaac------------------------------------------------
-----tac--------tt-------tt--at-----------------------t-----
---------------------------c--t--aac-------------------c-g--
--a---aat---------------------------------------------------
--a-a---a----aca-------a------------------ataag-------------
------------------------------------------------------------
------------------------------------------------------------
------------------------------------------------------------
-------a-------ctttc--tccag----a------aaa-a-----a--c-------a
a-----a-----tac------ta-------------tcag----ac------atacagta
ctg---ta-agt---------a---tgt-cc--------ttgc-------tc-t-gt---
-----------t---ag----a---cat-------------------tat----------
------------------------------------------------------------
------------------------------------------------------------
------------------------------------------------------------
--------------------------------------------t--------------t
g---------------------------------------------gga---aattt---
------------------------------------------------------------
----------------------------------catat---------------------
at---------------at-----------a-----------------------------
------------------t---a-------tgaaatatata-------------------
---------------caaca----tata--------------------------------
--------------------------------------------------------t-g-
------t-----------------------------------------------------
------------------------------------------------------------
------------------------------------------------------------
------------------------------------------------------------
---------------------------------------------
>DNA-1-8_DR|395184
------------------------------------------------------------
------------------------------------------------------------
------------------------------------------------------------
------------------------------------------------------------
------------------tatat-------------------------------------
--------------------------at--att---------------------------
------------------------------------------------------------
------------------------------------------------------------
-----ggt--------tt-------tt--at-----------------------t-----
---------------------------c--c--agc-------------------t-a--
--g---act---------------------------------------------------
--a-a----------a-------a------------------gaaag-------------
------------------------------------------------------------
------------------------------------------------------------
------------------------------------------------------------
-------t-------ctttc--tccag----a------ag--a-----a----------a
t-----g-----tat------ta-------------aagc---aa-------atac----
-tg---ta-caa---------a--aatt-cc--------ttga-------tc-t-gt---
-----------a---aa----a---ca---------------------------------
------------------------------------------------------------
------------------------------------------------------------
------------------------------------------------------------
------------------------------------------------------------
------------------------------------------------------------
------------------------------------------------------------
------------------------------------------------------------
------------------------------------------------------------
------------------------------------------------------------
------------------------------------------------------------
------------------------------------------------------------
------------------------------------------------------------
------------------------------------------------------------
------------------------------------------------------------
------------------------------------------------------------
---------------------------------------------
>DNA-1-8_DR|395185
------------------------------------------------------------
------------------------------------------------------------
------------------------------------------------------------
------------------------------------------------------------
-------aagggg-ctaataa---------------------------------------
---------------------------t--tttgacct-----------taa--------
------aatg-------gttt-t-----------------taaaacatta----------
-------aaata------------------------------------------------
-----tgc--------tt-------tt--at-----------------------t-----
---------------------------c--c--agc-------------------t-g--
--a---aat---------------------------------------------------
--a-a---a----aca-------a------------------------------------
------------------------------------------------------------
------------------------------------------------------------
------------------------------------------------------------
----------------tttc--tccag----a------ag--a-----a--a-------a
a-----a-----tat------ta-------------tcag----ac------attc----
-tg---tt-aaa---------a---tct-cc--------ttgc-------tc-t-gt---
-----------t---aa----a---cat-------------------aat----------
------------------------------------------------------------
------------------------------------------------------------
------------------------------------------------------------
--------------------------------------------t--------------t
g---------------------------------------------g-------------
------------------------------------------------------------
------------------------------------------------------------
------------------------------------------------------------
------------------t---g------tctgtgtctgtg-------------------
---------------ttt-g----tgtg--------------------------------
--------------------------------------------------------tcg-
------tgtgtgtctgtgtgagtg------------------------------------
------------------------------------------------------------
------------------------------------------------------------
------------------------------------------------------------
---------------------------------------------
>DNA-1-8_DR|395186
----taggctcgtttgaggtgcgcct--cgccttgactgcatt-gtaaac---gagagca
ggcgtgcgcagtaagaggagggc-tcaaaaatt---acatcag-aa----gtcggacacc
t--gccgaatctcgctgtttagccacctggaaacgtcaccagtggcggagatctcgttcg
cg---------------------ttttttatc----gcagacgaatgacctcatg-aaaa
aatactatggtga-tttatag---taaa-tattactgcatttttgaacatg---tttttt
cagtattgggttgtgtttatagttgt-t--gt-gatac------cag---aa-atataaa
attta-aata--ggct-atttt---ataacatg---gttcaaaagcac---tacagt---
---a---tacat--tactatagta---ttttttaatgtgggagtggatgcaatagaaata
tctc-tgt--------tt-------tt--ac-------agag---at-----gg-----t
cagaattaca-gaagatgaacagctcat--t--aactaaaagggtgt---att--a-a--
--a---aatataattctg-----tatattcaac---------aaacgttaaaagaataac
--a-a---a----ata-------aacagcttatacagc------aag--aaagctt--tc
aagaaacctaatttggctacattataaatgaag-tagccatagcaagatgcttttgagtg
acaagtcatgacaaatgtttgtttgac--aaataaattct--tagggggttaat--tata
ttgacatgcttattaggtctatataaactgtttttactccagccagattaaaataaatag
ccca-aga-------ctttc--tccag----a------at--a-----a--a-------a
a-----c-----tat------tagactgta--------gg---aa-------aaac----
-tg---tg-gaa---------a---tgt-tc--------ttgg-------tc-t-at---
-----------t---aa----a---cat---g-actt-ttgactccacat---acatata
catatacatg-------------------------------------tgtgtgtgtgtg-
---------------------------------------------tgtgtgtgtgtgtgt
-----------cttgtttactacaccct-tttcacttctcatatgaaaccacacaaagat
gaggcataatgacaaaacagtctgattacct-------ttgta-tgtctgaata---tat
gta-tatat-----tggattgactttaatggaataatgctg--cataaa---aattacaa
---tacaaaattcacacaaacatacaa-aaagtgaaaatgacaacaaacaggacttaaga
-ctgagagagaaatagaatacag------ca-cacacatcctaatgatttattagtaac-
at-ttagttatattgg-at-aggtcacgtta--tg-tt-ttacaaagatgtgttttgttt
ttgtttgcgtgtaaatc-t---aaataaataaccatattta---atgctcttaatgact-
tttt-tttttaat--tatca-----aag-aaaatac-------aaaaaa-ggtattcaac
aaatccaggtataaaccttag------taaaacaagat----tataaagtg-----taa-
------tgtgtcagtctcatccaat--cagca-ttaagctgtgtcgtcagccagtcgttt
cccatcatgcttttggt-aacgca-----gtcttttgagagcaactgcggccgactgctc
tatccgaggtacccgcctcgcgttcgcgagagttttttggtgcacgtcagcgtgacatca
gagcgaggcgaaggcaaggcagacacatttctaaccggcatgcatcttgcggtgatcacc
ggtg-atcgattctgcgcagattttggccaagtcaaacgagcct-
>DNA-1-8_DR|395187
------------------------------------------------------------
------------------------------------------------------------
------------------------------------------------------------
------------------------------------------------------------
------------------------------------------------------------
------------------------------------------------------------
------------------------------------------------------------
------------------------------------------------------------
------------------------------------------------------------
------------------------------------------------------------
------------------------------------------------------------
--------------------------------------------aag-------------
------------------------------------------------------------
------------------------------------------------------------
------------------------------------------------------------
-------a-------ctttc--tccag----a------aga-a-----a--a-------t
a-----a-----aat------ta-------------tcag----at------atac----
-tg---tg-aat---------aca---t-tc--------ttgc-------tc-t-gt---
-----------t---ca----a--cgatc----atgt-ttga-----aat----------
------------------------------------------------------------
------------------------------------------a--tttaaattg------
------------------------------------------------------------
-----------------------------------------------------------t
g-----------------------------------------------------------
------------------------------------------------------------
------------------------------------------------------------
----------------tgt-----------g-----------------------------
------------------t---------------gtgtgtg-------------------
---------------tgt-----gtgt---------------------------------
------------------------------------------------------------
------------------------------------------------------------
------------------------------------------------------------
------------------------------------------------------------
------------------------------------------------------------
---------------------------------------------
>DNA-1-8_DR|395188
------------------------------------------------------------
------------------------------------------------------------
------------------------------------------------------------
------------------------------------------------------------
------------------------------------------------------------
------------------------------------------------------------
------------------------------------------------------------
-------taggc------------------------------------------------
--------------tctt-------ttggat---ca------------------t-----
---------------------------c--t--cgc-------------------ctg--
--a---aat---------------------------------------------------
-ga-agttg--------------a---------------g--aaaag-------------
------------------------------------------------------------
------------------------------------------------------------
------------------------------------------------------------
----gtgg-------cttca-gt--aggggga------gggca-----a--a------ta
g-----a-----catt-----ta----------aagtctg------------acac----
-tt-tct--gaa-------------tctctt-gtt----ttgc-----cgtc-t------
-----------tc--aa----a---tatc-------------------------------
------------------------------------------------------------
------------------------------------------------------------
------------------------------------------------------------
------------------------------------------------------------
------------------------------------------------------------
------------------------------------------------------------
------------------------------------------------------------
------------------------------------------------------------
------------------------------------------------------------
------------------------------------------------------------
------------------------------------------------------------
------------------------------------------------------------
------------------------------------------------------------
------------------------------------------------------------
------------------------------------------------------------
---------------------------------------------
>DNA-1-8_DR|395189
------------------------------------------------------------
------------------------------------------------------------
------------------------------------------------------------
------------------------------------------------------------
------------------------------------------------------------
------------------------------------------------------------
------------------------------------------------------------
---------aac------------------------------------------------
-----tgc--------tt-------tt--at-----------------------t-----
---------------------------c--t--agc-------------------c-g--
--a---aat---------------------------------------------------
--a-a---a----aca-------a------------------ttaag--a----------
------------------------------------------------------------
------------------------------------------------------------
------------------------------------------------------------
---------------cttcc--tccag----a------ag--a-----a--a-------a
a-----a-----cat------gttc-------------ag---aa-------atac----
-tc---tg-aaa---------a---att-cc--------tgaa-------tc-t-gt---
-----------t---ca----a---cat---catttg-ggagatacttac----------
------------------------------------------------------------
----------------------------------------tt-acataaattgtgcgt--
------------------------------------------------------------
----------------------------------------gca-tgtat-----------
------------------------------------------------------------
------------------------------------------------------------
------------------------------------------------------------
------------------------------------------------------------
------------------------------------------------------------
------------------------------------------------------------
------------------------------------------------------------
------------------------------------------------------------
------------------------------------------------------------
------------------------------------------------------------
------------------------------------------------------------
---------------------------------------------
>DNA-1-8_DR|395190
------------------------------------------------------------
-----------taagaggaggga-tcaaaaaat---acatcag-ag----gtcggacact
t--cccgaatcttcctgttttgccacctataaatgtcaccagtggcggagatcgtggtca
cgatt------------------ttttttaaaca---cagatgaatgacctcaag-aata
aatactatggtga-tttacag---taaa-tattatagtgttttcgaacatg---tttttt
cagtattgggttatgtttatagctct-------gatac------cagagcaa-ctataca
attta-aata--ggct-ttttc---ataacaggcat------aaacac---tgtagtttt
gcta---tgaat--tactatagta--tttatataatgtgggagtggattcaactgaaata
tcac-tgt--------tt-------tt--ac----a-aaaag---at-----gg-----t
cacaatcaca-aaagatgagcagctcgt--t--gcttaaaagggtgt---att--t-a--
--a---aatataaatctgt-----------------------------------------
--g-c---a----atc-------aaccgcttatacaaa------aac--aaaagtt--tt
aagaaatctaatttggctaaattataaatgaag-------tagggagatgcttttgagtg
acaagtcgtgacaaatgtttgtttagg----------ctt--------------------
----------------------------------------------------gt------
------------------------------------------------------------
------------------------------------------------------------
------tc-gag---------a---tccg-------------------------------
------------------------------------------------------------
------------------------------------------------------------
------------------------------------------------------------
-----------------------------cctcgcct-----------------------
----------------------tgactgcat---------------------ta------
-ta----------------------------------------gacgag-----------
-------------------------agcaa------------------------------
------------------------------------------------------------
------------------------------------------------------------
------------------------------------------------------------
-------------------------gcg--------------------------------
--------------gcttcag-----------------------------------taa-
------------------------------------------------------------
------------------------------------------------------------
------------------------------------------------------------
------------------------------------------------------------
---------------------------------------------
>DNA-1-8_DR|395191
------------------------------------------------------------
------------------------------------------------------------
------------------------------------------------------------
------------------------------------------------------------
------------g-ttaataa---------------------------------------
---------------------------t--atttacta-----------ttg--------
-------------------------------------------------a----------
-------ttaat------------------------------------------------
-----gatt--a---att-------tt--at-----------------------t-----
---------------------------c--c--agc-------------------c-a--
--a---act---------------------------------------------------
--a-a---c----aga-------a------------------ataag-------------
------------------------------------------------------------
------------------------------------------------------------
------------------------------------------------------------
-------a-------ctttc--taaaa----c------att-a-----a--a-------a
a-----a-----tat------ta-------------tagg----aa------acac----
-tg---ag-aaa---------att---t-cc--------ttgc-------tc-c-at---
-----------t---aa----a---aagg----actg-tgtg-----tgt----------
------------------------------------------------------------
------------------------------------------gtgtatgtgtgtgtgtgt
g-----------------------------------------------------------
--------------------------------------------t-------------gt
g-----------------------------------------------------------
------------------------------------------------------------
------------------------------------------------------------
----------------tgt-----------g-----------------------------
------------------t---------------gtgtgtg-------------------
---------------tgt-----gtgtg--------------------------------
--------------------------------------------------------tg--
------tgtgtgtgtg--------------------------------------------
------------------------------------------------------------
------------------------------------------------------------
------------------------------------------------------------
---------------------------------------------
>DNA-1-8_DR|395192
------------------------------------------------------------
------------------------------------------------------------
------------------------------------------------------------
-------------------------------at----------------------atatt
g--cttaacgggg-ctaataa---------------------------------------
---------------------------t--attgacct-----------taa--------
------aaag-------ggtttca------------------aaatattt----------
-------aaacc------------------------------------------------
-----tgc--------tt-------tt--ct-----------------------t-----
---------------------------c--t--agc-------------------t-a--
--a---aat---------------------------------------------------
--a-a---a----aca-------a------------------ataag-------------
------------------------------------------------------------
------------------------------------------------------------
------------------------------------------------------------
-------c-------ctttc--tccag----a-----taaa-a-----a--a-------a
a-----a-----aaa------tt-------------ctaa----tg------ctaa----
-ta---at-ttt---------gac---t-tc------aattgataatt-gtt-t-tg---
-----------a---ag----c---ccta----aaca-caca-----cat----------
------------------------------------------------------------
------------------------------------------ataacacagtatgcgcgt
a-----------------------------------------------------------
--------------------------------------------c------------agt
g-----------------------------------------------------------
------------------------------------------------------------
------------------------------------------------------------
----------------tgt-----------g-----------------------------
------------------t---------------gtgtgtg-------------------
---------------tgt-----gtgtg--------------------------------
--------------------------------------------------------tg--
------tgtgt-------------------------------------------------
------------------------------------------------------------
------------------------------------------------------------
------------------------------------------------------------
---------------------------------------------
>DNA-1-8_DR|395193
------------------------------------------------------------
------------------------------------------------------------
------------------------------------------------------------
------------------------------------------------------------
------------------------------------------------------------
------------------------------------------------------------
------------------------------------------------------------
------------------------------------------------------------
------------------------------------------------------------
------------------------------------------------------------
------------------------------------------------------------
------------------------------------------------------------
------------------------------------------------------------
------------------------------------------------------------
------------------------------------------------------------
------------------------------------------------------------
------------------------------------------------------------
------------------------------------------------------------
------------------------------------------------------------
------------------------------------------------------------
------------------------------------------------------atgtgt
g-----------------------------------------------------------
--------------------------------------------t-------------gt
g-----------------------------------------------------------
------------------------------------------------------------
------------------------------------------------------------
----------------tgt-----------g-----------------------------
------------------t---------------gtgtgtg-------------------
---------------tgt-----gtgtg--------------------------------
--------------------------------------------------------tt--
-tgcacagctctgct---------------------------------------------
----------cctctgcag------ttcgatggtgatgaaacactcacagatgaacac--
----------------------------------------------------------aa
ga-ccaaactaggtctg-------------------------------------------
---------------------------------------------
>DNA-1-8_DR|478494
------------------------------------------------------------
------------------------------------------------------------
------------------------------------------------------------
------------------------------------------------------------
----------ggg-ctaataa---------------------------------------
---------------------------t--attgacct-----------taa--------
------aatg-------atgttt------------------aaaaaatta----------
-------aaaac------------------------------------------------
-----tgc--------tt-------tt--at-----------------------t-----
---------------------------c--t--agc-------------------c-g--
--a---aat---------------------------------------------------
--a-a---a----aca-------a------------------ataag-------------
------------------------------------------------------------
------------------------------------------------------------
------------------------------------------------------------
-------a-------ctttc--tccag----a------ag--a-----g--a-------a
a-----a-----tat------ta-------------tcag----ac------atac----
-tg---tg-aac---------a---ttt-cc--------tgaa-------tc-t-gt---
-----------t---ca----a---cat-------------------cat----------
------------------------------------------------------------
------------------------------------------------------------
------------------------------------------------------------
--------------------------------------------c--------------t
g---------------------------------------------gga---aa------
---tat------------------------------------------------------
-ttaaaaaaga------------------------aaac---------------------
aa---------------at-----------a-----------------------------
------------------t---t-------------gtgtg-------------------
---------------tgt-g----tgtg--------------------------------
--------------------------------------------------------t-t-
------ttt-tgcgtgtgagctttg-----------------------------------
------------------------------------------------------------
------------------------------------------------------------
------------------------------------------------------------
---------------------------------------------
>DNA-1-8_DR|478495
------------------------------------------------------------
------------------------------------------------------------
------------------------------------------------------------
------------------------------------------------------------
------------------------------------------------------------
------------------------------------------------------------
------------------------------------------------------------
--------aaac------------------------------------------------
-----tgc--------tt-------ta--at-----------------------t-----
---------------------------c--t--agc-------------------c-g--
--a---aat---------------------------------------------------
--a-a---a----aca-------a------------------atagc-------------
------------------------------------------------------------
------------------------------------------------------------
------------------------------------------------------------
-------a-------ctttc--tccag----a------ag--a-----a--a-------a
a-----a-----tat------ta-------------tcag----ac------atac----
-ag---tg-aaa---------a---ttt-cc--------ttcc-------tc-t-gt---
-----------c---aa----a---cat-------------------caa----------
------------------------------------------------------------
------------------------------------------------------------
------------------------------------------------------------
--------------------------------------------c--------------t
g---------------------------------------------ttt---aac-----
------------------------------------------------------------
------------------------------------------------------------
-t---------------gt-----------a-----------------------------
------------------t---a----------tatacaca-------------------
---------------cgc-a----caca--------------------------------
------------------------------------------------------------
------------------------------------------------------------
------------------------------------------------------------
------------------------------------------------------------
------------------------------------------------------------
---------------------------------------------
>DNA-1-8_DR|478496
----taggcttgtttgagatccgtct--caccttgattgcatt-gtatac---gagagca
ggcgactgcagtaagaggaggga-taaaaaaat---acatcag-aaagaagtcgaacact
t--cctgaatatcgctgttttgccgcctggaaatgtcaccagtggcggagatcgtagtca
aa-----ttatta-----atattttttttatc----acagatgaatgacctcaagaaaaa
aatactatggtaa-tttatag---taaa-tttgatagtgtttttgaaaaa----tttttt
tagtatcgggttatgtgta---ttgt-t--gt-gatac------catagcaa-ctataga
attta-aatgg--gct-ttttt---ataataga----aattaaaacac---gatagtatt
ccta---taaat--tactatcgta--ttttttt-atgtgagaatggatgcaactgaaata
tcac-tgt--------tc-------tt--ac----a-aaaag---at-----gg-----t
cacaatcaca--------------------------------------------------
------------------------------aaagatgaacc-------------------
-------------------------------------------------acaggtt--tt
aagaaatctaacttggcta-aatataaattaag-tagctatagcgagatgtttttgagtg
acaggtcatgacaaatgtttgttt------------------------------------
------------------------------------------------------------
------------------------------------------------------------
------------------------------------------------------------
------------------------------------------------------------
------------------------------------------------------------
------------------------------------------------------------
------------------------------------------------------------
------------------------------------------------------------
------------------------------------------------------------
------------------------------------------------------------
------------------------------------------------------------
------------------------------------------------------------
------------------------------------------------------------
------------------------------------------------------------
------------------------------------------------------------
------------------------------------------------------------
------------------------------------------------------------
------------------------------------------------------------
------------------------------------------------------------
------------------------------------------------------------
---------------------------------------------
>DNA-1-8_DR|478497
--------------------------------------------ataaac----------
agcttttacagcaaga-aaggct-tcaagaaatctcacattat-aagttggtcggacact
t--cccaaatttcgccgttttgccacctggaaacctcaccagtgacggagatcgtggtca
gatttttttcttt----ctttttttttttttttttcacaggtaaatgacctcaagaaaaa
attactatggtaa-tttatgg---taaa-tattatagtgtttttgaacat----tttctt
cagtattgggttatgttta---ttgt-t--gt-gatac------catagcaa-ctataga
attta-aata--gcct-atttggctacattata---------aagtaag-----------
--ta-gctaaac----------------------------aggcggctgcag--------
----t--------------------------------aagag----------gg------
--------------------------------------------------gct--c-a--
--a---aaaatacatcag-----------------------aagtcggtttgagattgcc
------------------------------------------------------tcg---
-----------cttgactgcgttgtaggtgagcgcggctgaagtaagagg----------
--agggctcaaaaaa-----------------------------------------tac-
----------------------------------------------------at------
------------------------------------------------------------
------------------------------------------------------------
------ca-gaa---------g---tcta-------------------------------
------------------------------------------------------------
------------------------------------------------------------
------------------------------------------------------------
------------------------------------------------------------
--------------------------------------tcgga-----------------
-------------------------------------------cac--------------
------------------------------------------------------------
------------------------------------------------------------
------------------------------------------------------------
------------------------------------------------------------
------------------------------------------------------------
--------------------------------------------------------t---
------------------------------------------------------------
------------------------------------------------------------
------------------------------------------------------------
------------------------------------------------------------
---------------------------------------------
>DNA-1-8_DR|478498
taaaaggctgcatttaaaatgtagatcgagcctaaatgttaat-ataaac----------
agcttttatagcaaga-aaggct-tcaagaaatctcacattat-aagtcggtcagacact
t--cccaaatttcgctgttttgccacctggaaacctcaccagtaacggagattgtggtca
ggtttttttcttt----ctttttttttttttt--tcacaggtaaatgacctcaagaaaaa
attactatggtaa-tttatgg---taaa-tattatagtgtttttgaacat----tttctt
cagtattgggttatgttta---ttgt-t--gt-gatac------catagcaa-ctataga
attta-aata--gcct-at-tggctacattata---------aagtaag-----------
--ta-gctaaac----------------------------aggcggctgcag--------
----t--------------------------------aagag----------gg------
--------------------------------------------------gct--c-a--
--a---aaaatacatcag-----------------------aagtcgg------------
------------------------------------------------------------
------------------------------------------------------------
------------------------------------------------------------
------------------------------------------------------------
------------------------------------------------------------
------------------------------------------------------------
------------------------------------------------------------
------------------------------------------------------------
------------------------------------------------------------
------------------------------------------------------------
------------------------------------------------------------
------------------------------------------------------------
------------------------------------------------------------
------------------------------------------------------------
------------------------------------------------------------
------------------------------------------------------------
------------------------------------------------------------
------------------------------------------------------------
------------------------------------------------------------
------------------------------------------------------------
------------------------------------------------------------
------------------------------------------------------------
------------------------------------------------------------
---------------------------------------------
>DNA-1-8_DR|478499
taaaaggctgcatttaaaatgtagatcgagcctaaatgttaat-ataaac----------
agcttttacagcaaga-aaggct-tcaagaaatctcacattat-aagtcggtcagacact
t--cccaaatttcgctgttttgccacctggaaacctcaccagtaacggagattgtggtca
ggtttttttcttt----c-ttttttttttttt--tcacaggtaaatgacctcaagaaaaa
attactatggtaa-tttatgg---taaa-tattatagtgtttttgaacat----tttctt
cagtattgggttatgttta---ttgt-t--gt-gatac------catagcaa-ctataga
attta-aata--gcct-a------------------------------------------
------------------------------------------------------------
------------------------------------------------------------
------------------------------------------------------------
------------------------------------------------------------
------------------------------------------------------------
------------------------------------------------------------
------------------------------------------------------------
------------------------------------------------------------
------------------------------------------------------------
------------------------------------------------------------
------------------------------------------------------------
------------------------------------------------------------
------------------------------------------------------------
------------------------------------------------------------
------------------------------------------------------------
------------------------------------------------------------
------------------------------------------------------------
------------------------------------------------------------
------------------------------------------------------------
------------------------------------------------------------
------------------------------------------------------------
------------------------------------------------------------
------------------------------------------------------------
------------------------------------------------------------
------------------------------------------------------------
------------------------------------------------------------
------------------------------------------------------------
---------------------------------------------
>DNA-1-8_DR|478500
----taggctcgtttgaggtgcgcct--cgccttgactgcatt-gtaaac---gagagca
ggcgtgtgcagtaagaggagggc-tcaaaaatt---acatcag-aa----gtcggacacc
t--gctgaatctcgcagtttagccacctggagtcgtcaccagtggcggagttctcgttcg
cg---------------------tttcttatc----gcagacgaatgacctcatg-aaaa
aatactatggtga-tttatag---taaa-tattactgcatttttgaacatg---tttatt
cagtattgggttgtgtttgtagttgt-t--gt-gatac------cag---aa-ctataaa
attta-aata--ggct-atttt---ataacatg---gttcaaaagcac---tacagt---
---a---tacat--tactatagta----ttttaaatatgggagtggatgcaatagaaata
tcac-agt--------tt-------tt--aca---a-aaaaa---at----------gtt
cagaattaca-gaagatgaacagctcat--t--aactaaaagggtgt---att--t-a--
--a---aatataattctg-----tatattcaac---------aaacgttaaaagaataac
--a-a---a----ata-------aacagcttatacagc------aag--aaaactt--tc
aagaaacctaatttggctacattataaatgaag-gagccat----agatgcttttgagtg
acgggtcatgacaaatgtttgtttgac--aaataaactct--tagggggttaat--tata
ttgacatgcttattaggtctatataaactgatattactccagccagactaaaataaacag
ccca-aga-------ctttc--tccag----a------at--a-----a--a-------a
a-----c-----tat------tagactgta--------gg---aa---------------
------------------------------------------------------------
---------------aa----a---cat---g-actt-ttgacttcacat---acatata
tatataca----------------------------------------------------
---------------------------------tatgtgtgtgtgtgtgtgtgtgtgtgt
-----------cttgtttactacaccct-tttcacttctcatatgaaaccacacaaagat
gaggcataatgacaaaacagtctgattacct-------ttgta-tgtctgaata---tat
gta-tatat-----tggattgactttcattgaataatgctg--cataaa---aattacaa
---tacaaaattcacacaattatacaa-aaagtgaaaatgacaacaagcagcactttaaa
-ctgagagagaaataaaatacag----caca-cacacatcctaatgatttattagtaac-
at-ttagttatattgg-at-aggtcacgtta--tg-tt-ttacaaagatgtgttttgttt
ttgtttgcgtgtaaatc-t---aaataaataaccatatgta---atgctctttatgact-
tttt-tttttaat--tatca-----acg-aaaatac----aaaaaaaaa-ggtattcaac
aaatccaggtataaaccttag------taaaacaagat----aataaagtg-----taa-
------tgtgtcagtctcatccaat--cagca-ttaagctgtgtcgtcagccagtcgttt
cccatcatgcttttggt-aacgca-----gtcttttgagggca-----------------
------------------------------------------------------------
------------------------------------------------------------
---------------------------------------------
>DNA-1-8_DR|478501
------------------------------------------------------------
------------------------------------------------------------
------------------------------------------------------------
------------------------------------------------------------
------------------------------------------------------------
------------------------------------------------------------
------------------------------------------------------------
------------------------------------------------------------
------------------------------------------------------------
------------------------------------------------------------
------------------------------------------------------------
------------------------------------------------------------
------------------------------------------------------------
------------------------------------------------------------
------------------------------------------------------------
------------------------------------------------------------
------------------------------------------------------------
------------------------------------------------------------
------------------------------------------------------------
------------------------------------------------------------
------------------------------------------------------------
------------------------------------------------------------
------------------------------------------------------------
------------------------------------------------------------
------------------------------------------------------------
------------------------------------------------------------
------------------------------------------------------------
------------------------------------------------------------
------------------------------------------------------------
------------------------------------------------------------
------------------------------------------------------------
-----------------------------gtcttttgagagcaactgcggccgactgctc
tatccgaggtacccgcctcgcgatcgcgagagttttttggcgcacgtcagcgtgacatca
gagcgaggcgaaggcaaggcggacacatttctaaccggcatgcatcctgcggtgatcacc
ggtg-atcaattctgcgcagattttggccaagtcaaacgagccta
>DNA-1-8_DR|478502
----taggctcgtttgaggtgcgcct--cgccttgactgcatt-gtaaac---gagagca
ggcgtgcgcaataagaggagggc-tcaaaaatt---acatcag-aa----gtcggacacc
t--gctgaatctcgctgtttagccacctggaaacgtcaccagtggcggagatctcgttcg
cg---------------------ttttttatc----gcagacgaatgacctcatg-aaaa
aatactatggtga-tttatag---taaa-tattatagca-ttttgaacatg---ttttta
cagtattgggttgtgtttatagttgt-t--gt-gatac------cagagcaa-ctataaa
actta-aata--ggct-atttt---ataacatg---gttcaaaagcac---tacagt---
---a---tacat--tactatagta----tttttaatatgggagtagatgcaatagaaata
tcac-agt--------tt-------tt--acaaaaa-aaaaa---aga---agg----tt
cagaattaca-gaagatgaacagctcat--t--aagtaaaagggtgt---att--t-a--
--a---aatgtaattctg-----tatattcaac---------aaacgttaaaagaataac
--a-a---a----ata-------aacagcttatacagc------aag--aaaactt--tc
aagaaacctaatttggctatattataatagaag-tagccatagcaagatgcttttgagtg
acgggtcatgacaaatgtttgtttgac--aaataaattct--tagggggttaat--tata
ttgacaagcttattaggtctatataaactgatattactccagccagactaaaataaacag
ccca-aga-------ctttc--tccag----a------at--a-----a--a-------a
a-----c-----tat------tagactgta--------gg---aa-------aaac----
-tg---tg-aaa---------a---tat-tc--------ttgg-------tc-t-at---
-----------t---aa----a---cat---t-actt-ttgacttcacat---acataca
tatatatata--------------------------------------------------
---------tatatatatatatat--------atatacatacatacatatgtgtgtgtgt
-----------cttgtttactacaccct-tttcacttctcatatgaaaccacacaaagat
gaggcataatgacaaaacagtatgattacct-------ttgta-tgtctgaata---tat
gta-tatat-----tggattgactttaatggaataatgctg--cataaa---aattacaa
---tacaaaattcacacaaacatacaa-aaagtgaaaatgacaacaaacaggacttaaaa
-ctgaaagagaaataaaatacag----caca-cacacatcctaatgatttattagtaac-
at-ttagttatattgg-at-aggtcacgtta--tg-tt-ttacaaagatgtgttttgttt
ttgtttgtgtgtaaatc-t---aaataaataaccatatgta---atgctctttctgac--
-ttt-tttttaat--tatca-----acg-aaaatac-aaaaaaaaaaaa-ggtattcaac
aaatccaggtataaaccttag------taaacaagaa--------aaagtg-----taa-
------tgtgtcagtctcattcaat--cagca-ttaagctgtgtcgtcagccagtcgttt
cccatcatgcttttggt-aacgca-----gtcttttgagagcaactgcggccgactgctc
catccgaggtacccgcctcgcgatcgcgagagttttttggcgcacgtcagcgtgacatca
gagcgaggcgaaggcaaggcggacacatttctaaccggcatgcaccttgcgatgatcacc
gttg-atcgattctgcgcagattttggccaagtcaaacgagccta
>DNA-1-8_DR|478503
------------------------------------------------------------
------------------------------------------------------------
------------------------------------------------------------
------------------------------------------------------------
------------------------------------------------------------
------------------------------------------------------------
------------------------------------------------------------
------------------------------------------------------------
------------------------------------------------------------
------------------------------------------------------------
------------------------------------------------------------
------------------------------------------------------------
------------------------------------------------------------
------------------------------------------------------------
------------------------------------------------------------
------------------------------------------------------------
------------------------------------------------------------
------------------------------------------------------------
------------------------------------------------------------
------------------------------------------------------------
------------------------------------------------------------
------------------------------------------------------------
------------------------------------------------------------
------------------------------------------------------------
------------------------------------------------------------
------------------------------------------------------------
------------------------------------------------------------
------------------------------------------------------------
------------------------------------------------------------
------------------------------------------------------------
------------------------------------------------------------
------------------------------------------------------------
-------------------------------gttttttggcgcacgtcagcgtgacatca
gagcgaggcgaaggcaaggcggacacattcctaaccggcatgcatcttgcggtgatcacc
ggtg-atcgattctgcgcagattttgaccaagtcaaacgagccta
>DNA-1-8_DR|478504
----taggctcgtttgaggtgcgcct--cgccttgactgcatt-gtaaac---gagagca
ggcgtgcgcagtaagaggagggc-tcaaaaatt---acatcag-aa----gtcggacacc
t--gcagaatctcggtgtttagccacctggaaacgtcaccagtggcggagatctcgttcg
cg---------------------ttttttatc----gcagacgaatgacctcatg-aaaa
aatactatggtga-tttatag---taaa-tattattgca-ttttgaacatg---tttttt
cagtattgggttgtgtttatagttgt-t--gt-gatac------tagagcaa-ctataaa
attta-aata--ggct-atttt---ataacatg---gttcaaaagcac---tacagt---
---a---tacat--tactatagta---ttttttaatatgggagtggatgcaatagaaata
tca---gt--------tt-------tt--acaaaaa-aaaaa---at-----gg----tt
cagaattaca-gaagatgaacaac--at--t--aactaaaagggtgt---att--a-a--
--a---aatataattctg-----tatattcaac---------aaacgttaaaagaataac
--a-a---a----ata-------aacagcttatacagc------aag--aaaactt--tc
aagaaacctattttggctacattataaatgaag-tagccatagcaagatgcttttgagtg
acgggtcatgacaaatgtttgtttgac--aaagaaattct--taaggggttaat--tata
ttgacaagcttattaggtctatataaactgcttttactccagtcagactaaaataaacag
ccca-aga-------ctttc--tccag----a------at--a-----a--a-------a
a-----c-----tat------tagactgta--------gg---aa-------aaac----
-tg---tg-aaa---------a---tat-tc--------ttgg-------tc-t-at---
-----------t---aa----a---cat---t-actt-ttgacttcacat---acatata
ca----------------------------------------------------------
-----------------------------------------tatacatatgtgtgtgtgt
-----------cttgtttactacaccct-tttcacttctcatatgaaaccacacaaagat
gaggcataatgacaaaacagtatgattacct-------ttgta-tgtctgaata---tat
gta-tatat-----tagattgactttcattgaataacgctg--cataaa---aattacaa
---tacaaaattcacacaaacatacaa-aaagtgaaaatgacaacaaacaggacttaaaa
-ctgagagagaaataaaatacag----caca-cacacatcctaatgatttattaataac-
at-ttagttatattac-ac-gggtcacgtta--tg-tt-ttacaaagatgtgttttgttt
ttgtttgcgtgtaaatc-t---aaataaataaccatatgta---acactctttatgac--
-ttt-tttttaat--tatca-----acg-aaaatac-----aaaaaaaa-ggtattcaac
aaatccaggtataaaccttag------taaaacaagat----aataaagtg-----taa-
------tgtgtcagtctcatccaat--cagca-ttaagctgtgtcgtcagccagtcgttt
cccatcatgcttttggt-aacgca-----gtcttttgagagcaactgcggccgactgctc
tatccgaggtacccgcctcgcgatcgcgagagttttt-----------------------
------------------------------------------------------------
---------------------------------------------
>DNA-1-8_DR|478505
----taggcttgtttgaggtgcgcct--tgccttgactgaat--gtagac---tagagca
ggcggctcc---------------------------gctccagtaa----g---------
----------------gactttccgcctggaaa-gtcaccagtggcagagatcgcattca
tgt--------------------ttttttacc----ac-gacgaatgacctcatg-aaaa
aatactatggtga-tttatag---taaa-tattatagtgtttttgaacctg---tttttt
cagtattcagttatgtttatg---gt-t--gt-gatat------catagcaa-ctat---
-ttta-aata--ggct-attttt-----atatg---gttcaaaaacac---taatat--t
ccta---tgaat--taccatagta----tttttaatgtgggagtggatgcaattgaaata
tcac-tgt--------tt-------tt--ac----a-aaacg---at-----gg-----t
cacaatcaca-gaaaatgaacagctcgt--t--acttaaaagggtgt---att--c-a--
--a---aatctaaatc-------tacattcaac---------aaatgttaaaagaatgac
--a-a---a----ata-------aacagtgtatacagc------aag--aaagctt--tt
aagaaatgtcatttggctacattataaagtaag-tagatatagcaagatgcttttgagtg
acaagtcatgaaaaatgtttgtttgacataaaaaaaatct--taaggggcttat--tata
ttgacatgcttactaggcctatataaattgcttttactctagccaggctaaaataaatag
cctg-aga-------ctttc--tccag----a------at--a-----a--a-------a
a-----c-----gat------tagactgta--------gg---aa-------atac----
-tg---tg-aaa---------t---actgtc--------ttgg-------tc-t-at---
-----------t---aa----a---cat---g-actt-tttacttcacat---acatata
tg----------------------------------------------------------
-------------------------------------------tgtgtgtgtgtgtgtgt
-----------tttgtttactacacctc-tttcacttctcatagaaaactatacaaagat
gaggcataatggcaaa--agcctgatgacct-------ttgta-tgtgtgcata---tgt
gta-tgtat-----tggattgactttcatggaataacattg--cataaa---aattacaa
---cacaaaatcaacacaaacatacaaaaaagtgaaaatgacaacaaacaggactttaaa
-ctaagagagaaataaaatattg----caca-tgcacatcctaatgatttatgagtaac-
at-ttagttatattag-at-agttcatgtta--tg-tttttaaaaaggtgtgttttgatt
ttgttttcgtgtaaatc-t---aaataaataaccgtatgta---atactctttatgac--
-ttt-ttttaaat--tctca-----gca-aaaatac-------aaaaaa-ggtattcaac
aaagccaggtataaacctcag-----taaaaacaaaatagagcataaggtg-----taa-
------tgttacagtctcatcaaat--gagca-ttcagccgtgtcgtcagctagtcgttt
cccatcatgcttttggtgagcgct---------ttggagagcaactgctgcatactgctc
aatccgtggtgcccgcctagccatcgcgagagtttttttgtg---atcagcgtgaca---
--gcgaggcgaatgcaactcggacacatttctaaccgtcatgcatcttgcggtgatcacc
ggtg-atcgattctgtgcagattttgatc---tcaaacgagccta
>DNA-1-8_DR|478506
------------------------------------------------------------
------------------------------------------------------------
------------------------------------------------------------
------------------------------------------------------------
------------------taggc-------------------------------------
---------------------------ttgtttgag------------------------
------------------------------------------------------------
----------atg-----------------------------------------------
-----tgc-------cttgcc---------------------------------t-----
----------g----------------a-----aat------------g------t----
--a---agc---------------------------------------------------
-gaga-gtag---ccagctgc--a------------------gtaa--------------
------------------------------------------------------------
------------------------------------------------------------
------------------------------------------------------------
---------------ctc-------------a----------a-----a--a-------a
ag----a-----catt-----tg----------aagcta--g--------acacat----
-tt-cct-----------------------------------------------------
------------------------------------------------------------
------------------------------------------------------------
------------------------------------------------------atgctg
t-----------------------------------------------------------
-------------------------------------------tt-------a-------
------------------------------------------------------------
------------------------------------------------------------
------------------------------------------------------------
------------------------------------------------------------
------------------------------------------------------------
------------------------------------------------------------
------------------------------------------------------------
------------------------------------------------------------
------------------------------------------------------------
------------------------------------------------------------
------------------------------------------------------------
---------------------------------------------
>DNA-1-8_DR|478507
------------------------------------------------------------
------------------------------------------------------------
------------------------------------------------------------
------------------------------------------------------------
---------gggg-ctaataa---------------------------------------
---------------------------t--tttgacct-----------taa--------
------aatg-------tttttaa------------------aaattttg----------
-------aaaac------------------------------------------------
-----tgc--------tt-------tt--at-----------------------c-----
---------------------------a--t--agc-------------------t----
--g---aat------------t--------------------------------------
--g-a---a----aca-------a------------------ataat-------------
------------------------------------------------------------
------------------------------------------------------------
------------------------------------------------------------
------------------------aat----a------ag--a-----a--a-------a
a-----a-----tat------ta-------------taga---ga-------atac----
-ag---tg-aaa---------a---tgt-cc--------ttgc-------tc-t-gt---
-----------t---aa----a---catcta----------------aat----------
------------------------------------------------------------
------------------------------------------------------------
------------------------------------------------------------
-------------------------------------------ct---------------
------------------------------------------------------------
--aaac------------------------------------------------------
------------------------------------------------------------
------------------------------------------------------------
------------------t---------tcagttatacatc-------------------
---------------tat-----atata--------------------------------
------------------------------------------------------------
------------------------------------------------------------
------------------------------------------------------------
------------------------------------------------------------
------------------------------------------------------------
---------------------------------------------
>DNA-1-8_DR|478508
------------------------------------------------------------
------------------------------------------------------------
------------------------------------------------------------
------------------------------------------------------------
------------------------------------------------------------
------------------------------------------------------------
------------------------------------------------------------
--------aaac------------------------------------------------
-----tgc--------tt-------tt--at-----------------------t-----
---------------------------c--t--atc-------------------t-t--
--a---aat---------------------------------------------------
-aa-a---ac---tta-------a------------------ataag-------------
------------------------------------------------------------
------------------------------------------------------------
------------------------------------------------------------
-------a-------ctttc--tccag----a------ag--a-----a-----------
a-----a-----cat------ta-------------tcag----ac------atac----
-tg---tg-aaa---------a---ttt-tc--------ctgc-------tt-t-gt---
-----------t---aa----a---cat-------------------cat----------
------------------------------------------------------------
------------------------------------------------------------
------------------------------------------------------------
--------------------------------------------t--------------t
a---------------------------------------------gga---aa------
---tat------------------------------------------------------
-ttaa-------------------------------------------------------
------------------------------------------------------------
----------------------a-------ttaaattcata-------------------
---------------tat-a----cata--------------------------------
--------------------------------------------------------a-a-
------tacaca------------------------------------------------
------------------------------------------------------------
------------------------------------------------------------
------------------------------------------------------------
---------------------------------------------
>DNA-1-8_DR|478509
------------------------------------------------------------
------------------------------------------------------------
------------------------------------------------------------
------------------------------------------------------------
------------------------------------------------------------
------------------------------------------------------------
----------------------ta------------------ggctcgtt----------
-------tgagg------------------------------------------------
-----tgcgcct----ct-------tg--ac-----------------------t-----
---------------------------g--c--gtt-------------------g-c--
--a---gat---------------------------------------------------
--g-a---aagtcaga-------a------------------gtcag-------------
------------------------------------------------------------
------------------------------------------------------------
------------------------------------------------------------
-------a-------cactt--ccaga----atatgttaaa-a-----g--agt-gacta
a-----atgagcttt------ta-------------agtg----ac------agat----
-ca---tg-aca---------aatgttt-gc--------ttgtctgtaggtt-t-at---
-----------t---aa----a---cata----actt-ttgatttcattt----------
------------------------------------------------------------
------------------------------------------acgtttgtgtgtgtgtgt
g-----------------------------------------------------------
--------------------------------------------t-------------gt
g-----------------------------------------------------------
------------------------------------------------------------
------------------------------------------------------------
----------------tgt-----------g-----------------------------
------------------t---------------gtgtgtg-------------------
---------------cgt-----gtgtg--------------------------------
--------------------------------------------------------ttt-
------tgtatgcattcatatatgtct--------------------------------t
tttggattgacttttatggaataac-caaatttgcaataagttcacacaaaca-------
----------------------------------------------------------ta
caaaaaagtgaaaataa-------------------------------------------
---------------------------------------------
>DNA-1-8_DR|478510
------------------------------------------------------------
------------------------------------------------------------
------------------------------------------------------------
------------------------------------------------------------
---cttaaagtgg-ttaataa---------------------------------------
---------------------------t--tttgacct-----------taa--------
------aatg-------gttttta------------------aaaaattt----------
-------aaaac------------------------------------------------
-----tgc--------tt-------tt--at-----------------------t-----
---------------------------c--c--agc-------------------c----
--a---ga----------------------------------------------------
----a---a----aaa-------a------------------ttact-------------
------------------------------------------------------------
------------------------------------------------------------
------------------------------------------------------------
------------------------ttt----t------cc--a-----g--a-------a
g-----a-----ttt------tt-------------ttta---gac------atat----
-tg---tg-aaa---------a---tgt-cc--------ttcc-------tc-t-gt---
-----------t---aa----a---catc-------------------at----------
------------------------------------------------------------
------------------------------------------------------------
------------------------------------------------------------
-------------------------------------------tc---------------
------------------------------------------------------------
--tgac------------------------------------------------------
------------------------------------------------------------
------------------------------------------------------------
------------------t---------tcacacatggata-------------------
---------------ttt-----ata----------------------------------
------------------------------------------------------------
------------------------------------------------------------
------------------------------------------------------------
------------------------------------------------------------
------------------------------------------------------------
---------------------------------------------
>DNA-1-8_DR|478511
------------------------------------------tgaaaaa-----------
------------------------------------------------------------
------------------------------------------------------------
---------------------------------------------------------aat
attgcttaagggg-ctaataa---------------------------------------
---------------------------t--attggcct-----------tga--------
------gttgg-------atttaa------------------aaaaaa---at-------
--gt---aaaac------------------------------------------------
-----tgc--------tt-------tt--gt-----------------------t-----
---------------------------g--t--agc-------------------c-a--
--a---aat---------------------------------------------------
--a-a---a----ata-------a------------------ataag--a----------
------------------------------------------------------------
------------------------------------------------------------
------------------------------------------------------------
---------------cttt---ttttc----a------gaa-g-----a--a-------a
a-----a-----aat------tata-------------gg---aa-------attc----
-tg---tg-aaa---------a---att-tt--------ttgc-------tc-t-gt---
-----------t---aa----a---caa---t-aatt-ttgactacacac----------
------------------------------------------------------------
----------------------------------------acacacacacacacaca---
------------------------------------------------------------
------------------------------------------------------------
------------------------------------------------------------
------------------------------------------------------------
------------------------------------------------------------
------------------------------------------------------------
------------------------------------------------------------
------------------------------------------------------------
------------------------------------------------------------
------------------------------------------------------------
------------------------------------------------------------
------------------------------------------------------------
------------------------------------------------------------
---------------------------------------------
>DNA-1-8_DR|478512
------------------------------------------------------------
------------------------------------------------------------
------------------------------------------------------------
------------------------------------------------------------
------------------------------------------------------------
------------------------------------------------------------
------------------------------------------------------------
--------aaac------------------------------------------------
-----tgc--------t-------------------------------------t-----
---------------------------c--t--agc-------------------c-a--
--a---aat---------------------------------------------------
--a-a---a----aca-------a------------------ataag-------------
------------------------------------------------------------
------------------------------------------------------------
------------------------------------------------------------
-------a-------ctttc--tccac----a------ag--a-----a--a-------a
a-----a-----aatat---ata-------------tcag----ac------atac----
-tg---tg-aaa---------a---ttt-tc--------ttgc-------tc-c-gt---
-----------t---aa----a---cat-------------------cat----------
------------------------------------------------------------
------------------------------------------------------------
------------------------------------------------------------
--------------------------------------------t--------------t
g---------------------------------------------aga---aa------
---cat------------------------------------------------------
-ata--------------------------------------------------------
------------------------------------------------------------
------------------t---a----------tatatata-------------------
---------------tat-a----t-----------------------------------
------------------------------------------------------------
------------------------------------------------------------
------------------------------------------------------------
------------------------------------------------------------
------------------------------------------------------------
---------------------------------------------
>DNA-1-8_DR|478513
------------------------------------------------------------
------------------------------------------------------------
------------------------------------------------------------
------------------------------------------------------------
------------------------------------------------------------
------------------------------------------------------------
------------------------a-----------------------------------
-------aaaatga----------------------------------------------
----tt------------------------------------------------------
------------------------------------------------------------
------------------------------------------------------------
------------------------------------------------------------
------------------------------------------------------------
------------------------------------------------------------
------------------------------------------------------------
------------------------------------------------------------
-----ca---tgtaca---tata--------------------tat------ataca---
-ca---t--ata---------a---tgca------------------------c-gt--g
-----------t---------a---tata------------------tat----------
------------------------------------------------------------
------------------------------------------------------------
------------------------------------------------------------
-------------------------------------------gt-----------gtgt
gtgt--------------------------------------gcaataa-----------
---tac------------------------------------------------------
------------------------------------------------------------
------------------------------------------------------------
------------------------------taggttaaatg-------------------
---------------tatta-tattttaaaaga---------------------------
------------------------------------------------------------
------------------------------------------------------------
------------------------------------------------------------
------------------------------------------------------------
------------------------------------------------------------
---------------------------------------------
>DNA-1-8_DR|478514
------------------------------------------------------------
------------------------------------------------------------
------------------------------------------------------------
------------------------------------------------------------
------------------------------------------------------------
------------------------------------------------------------
------------------------------------------------------------
--------aaac------------------------------------------------
-----tgc--------tt-------tt--at-----------------------t-----
---------------------------c--t--agc-------------------c-g--
--a---aat---------------------------------------------------
--a-a---a----aca-------a------------------ataag-------------
------------------------------------------------------------
------------------------------------------------------------
------------------------------------------------------------
-------a-------ctttc--tccag----a------ag--ag----a--a-------a
a----ta-----tgt------gg-------------taaa----at------atgt----
-gg---taaaaatgtgtataca---ttttcc--------atgt-------tt-a-gt---
-----------t---gt----g---tgt--------------------------------
------------------------------------------------------------
------------------------------------------------------------
------------------------------------------------------------
--------------------------------------------------------gtgt
g-----------------------------------------------------------
------------------------------------------------------------
------------------------------------------------------------
------------------------------------------------------------
------------------------------------------------------------
---------------tg-------------------------------------------
------------------------------------------------------------
------------------------------------------------------------
------------------------------------------------------------
------------------------------------------------------------
------------------------------------------------------------
---------------------------------------------
>DNA-1-8_DR|478515
------------------------------------------------------------
------------------------------------------------------------
------------------------------------------------------------
------------------------------------------------------------
-------aagagg-ctaataa---------------------------------------
---------------------------c--atcgacct-----------tat--------
---------------------------------------------ttttt----------
-------tttac------------------------------------------------
-----tga--------tt-------tt--at-----------------------t-----
---------------------------c--t--agc-------------------c-a--
--a---aat---------------------------------------------------
--t-a---a----aca-------a------------------gtaag-------------
------------------------------------------------------------
------------------------------------------------------------
------------------------------------------------------------
-------a-------cttta--tccag----a------ag--a-----a--a-------a
a-----a-----tat------ta-------------tcag----ac------atata---
cag---ta-aaa---------a---ttt-tc--------ttgc-------t----gt---
-----------t---aa----a---cat-------------------cat----------
------------------------------------------------------------
------------------------------------------------------------
------------------------------------------------------------
--------------------------------------------t--------------t
g---------------------------------------------gga---aata----
------------------------------------------------------------
------------------------------------------------------------
------------------------------------------------------------
------------------------------ttttacatata-------------------
---------------cac-a----caca--------------------------------
--------------------------------------------------------c-a-
------caca--------------------------------------------------
------------------------------------------------------------
------------------------------------------------------------
------------------------------------------------------------
---------------------------------------------
>DNA-1-8_DR|478516
----taggctcgtttgaggtgcgcct--cgccttgactgcatt-gttgac---gagagca
ggtgtcctcagtaagaggagggc-tc-aaaatat--acatcag-aa----gtcggacact
t--cccgaatctcgctgttttgccgcctggaaacgttatcagtggtggagatcgcgttcg
tg---------------------tttttt-------------------------------
------------------------------------------------------------
------------------------------------------------------------
------------------------------------------------------------
------------------------------------------------------------
------------------------------------------------------------
------------------------------------------------------------
------------------------------------------------------------
------------------------------------------------------------
------------------------------------------------------------
------------------------------------------------------------
------------------------------------------------------------
------------------------------------------------------------
------------------------------------------------------------
------------------------------------------------------------
------------------------------------------------------------
------------------------------------------------------------
------------------------------------------------------------
------------------------------------------------------------
------------------------------------------------------------
------------------------------------------------------------
-----caaaattcacacaaatatacaa-aaagtgaaaatgacaacaaatcagactttaa-
tataagagataaataaaatacag----caca-agcacatcctaatgggttattagtaac-
at-ttagttatattag-at-aggtaacgtta--tgttt-ttacaaagatgtgttttgttt
ttatttgcgtgtaaatc-t---aaataaataaccatatgta---atgctttttatgac--
tttt-tttttaaa--tttca-----acg-aaaatac-------aaaaaa-ggtattcagc
aaagccaggtataaaccttag-----taaaa-caagataaagaataaggtg-----taa-
------tgtgtcagtctcatccaat--aagca-ttcagctgtgtcgtcagccaatcgctt
cccatcatgctttg-gtgagcgca-----gtctttggagagcaacagctgccgactgctc
aatccgagg------------------------tttttggcgcacatcagcgtgacatca
gagcatggcgaacaaaactcagacacatttctaaccggcatgcat--tgcggtgatctcc
agtg-atcaattttgcgcagattttggccatcttaaacaagcct-
>DNA-1-8_DR|478517
------------------------------------------------------------
------------------------------------------------------------
------------------------------------------------------------
------------------------------------------------------------
------------------------------------------------------------
------------------------------------------------------------
------------------------------------------------------------
--------aaac------------------------------------------------
-----tgc--------tt-------tt--at-----------------------t-----
---------------------------c--t--agc-------------------t-g--
--a---aat---------------------------------------------------
--a-a---a----aca-------a------------------ataag-------------
------------------------------------------------------------
------------------------------------------------------------
------------------------------------------------------------
-------a-------c------tccag----a------ag--a-----g--a-------g
a-----a-----tat------ta-------------ccag----ac------aaac----
-tg---tg-aaa---------a---tgt-ct--------ttgc-------tc-t-tt---
-----------t---aa----a---cat-------------------cat----------
------------------------------------------------------------
------------------------------------------------------------
------------------------------------------------------------
--------------------------------------------t--------------t
g---------------------------------------------gga---aatt----
------------------------------------------------------------
------------------------------------------------------------
------------------------------------------------------------
------------------------------atatatatata-------------------
---------------cac-a----caca--------------------------------
--------------------------------------------------------c-a-
------------------------------------------------------------
------------------------------------------------------------
------------------------------------------------------------
------------------------------------------------------------
---------------------------------------------
>DNA-1-8_DR|478518
------------------------------------------------------------
------------------------------------------------------------
------------------------------------------------------------
---------------------------------------------------------ata
aaacttaaggggg-ctattaa---------------------------------------
---------------------------t--attaatat-----------aaa--------
------ttttt-------ttttat------------------------------------
-----------t------------------------------------------------
-----taa--------ac-------tt--at-----------------------t-----
---------------------------c--t--agc-------------------t-g--
--a---aat---------------------------------------------------
--a-a---a----aca-------a------------------ataag--a----------
------------------------------------------------------------
------------------------------------------------------------
------------------------------------------------------------
---------------ctttc--ttcag----a------aga-a-----a----------a
a-----a-----tat------tatt-------------ca---ac-------atac----
-tg---tg-aaa---------a---ttt-tc--------ttgc-------tg-t-at---
-----------t---aa----a---cat---c-attt-gggaaatatttg----------
------------------------------------------------------------
----------------------------------------aaaaaggaaaatgtgtgt--
------------------------------------------------------------
----------------------------------------gca-tgcgtgcgtg---cgt
gtt-tttg----------------------------------------------------
------------------------------------------------------------
------------------------------------------------------------
------------------------------------------------------------
------------------------------------------------------------
------------------------------------------------------------
------------------------------------------------------------
------------------------------------------------------------
------------------------------------------------------------
------------------------------------------------------------
------------------------------------------------------------
---------------------------------------------
>DNA-1-8_DR|478519
--------ctcgtttaaggtgagcct--cgccttgactgcaat-gtagac---gagagca
ggta-------ttaggggagggc-tc-aaaaat---acatcag-aa----gtcaaacaca
t--cccgaatctcgctgttttgctg-------------ccagaggtggagatcgcgttcg
tgtttt-----tt----tttttattttttatc----gcggacgaatgacctcatg-aaaa
aatactatggtaa-tttatag---taaa-tattatagtgttttaaaatgtg---ttttt-
-tgtgttgggttatgtttatagttgt-t--gt-gatac------cagagcaa-ctaga--
------gttaa------atttttt-ataataggcatgtttaaaaacgc-----tagcttt
ccta---taaat--tactacagta---tgttttaatgtgggattgaatgctattgaaata
tcac-tgc--------tt-------tt--ac----a-aaaag---at-----gg-----t
cagaatcaca-ggagatgaa--gcttat--t--acttaaaagggtgt---att--t-a--
--a---aatataaatctg-----catattcaacagtgg---tatatgttaaaagaatgac
--a-a---a----ata-------aacagcttatac---------aag--aaagctt--tc
aagaaaccacattggct---attataaattataatagctatagcaagctgcttttgagtg
acaggtcatg-------tttgtttgtt-----------------------------taa-
------------------------------------------------------------
------------------------------------------------------------
------------------------------------------------------------
------------------------------------------------------------
------------------------------------------------------------
------------------------------------------------------------
------------------------------------------------------------
------------------------------------------------------------
------------------------------------------------------------
------------------------------------------------------------
------------------------------------------------------------
------------------------------------------------------------
------------------------------------------------------------
------------------------------------------------------------
------------------------------------------------------------
------------------------------------------------------------
------------------------------------------------------------
------------------------------------------------------------
------------------------------------------------------------
------------------------------------------------------------
---------------------------------------------
>DNA-1-8_DR|478520
--------ctcgtttgaggtgcgccctgcgccttgattgc-at-gtagac---gagagca
ggta-------ttagaggagggc-tcaaaaaag---acatcag-aa----gtcagacaca
t--cccgaatctcgctgttttgctg-------------ccagaggtggagatcgcgttcg
tgttttttttatt----ttattattttttatc----gcggacgaatgaccccatg-aaaa
aatactatgttca-tttatag---taaa-tattatagtgtttttcaatatg---tttttt
gtgtgttgggttatgtttatagttgt-t--gg-gataa------cagagcaa-ctata--
------attat------ttttttt-ataataggcatgtttaaaaacac---tatagcttt
ccta---taaattatactatagta---tgttttaatgtgggattgaatgctattgaaata
tcac-tgc--------tt-------tt--ac----a-aaaag---at-----gg-----t
cagaatcaca-ggagatgta--gcttat--t--acttaaaagggtgt---att--t-a--
--a---aatataaatctg-----catattcaacagtgg-----tatgttaaaagaatgac
--a-a---a----ata-------aacagcttatac---------aag--aaagctt--tc
aagaaaccatattggct---attataaattataatagctatagcaagctgcttttgagtg
acaggtcatg-------tttgtttaat-----------------------------tgt-
------------------------------------------------------------
------------------------------------------------------------
------------------------------------------------------------
------------------------------------------------------------
------------------------------------------------------------
------------------------------------------------------------
------------------------------------------------------------
------------------------------------------------------------
------------------------------------------------------------
------------------------------------------------------------
------------------------------------------------------------
------------------------------------------------------------
------------------------------------tt----------------------
------------------------------------------------------------
------------------------------------------------------------
------------------------------------------------------------
------------------------------------------------------------
-----------------------------gttt---------------------------
------------------------------------------------------------
------------------------------------------------------------
---------------------------------------------
>DNA-1-8_DR|478521
------------------------------------------------------------
------------------------------------------------------------
------------------------------------------------------------
------------------------------------------------------------
------------------------------------------------------------
------------------------------ac-aatga------caaagcagt-------
------------------------------------------------------------
-------ctgat------------------------------------------------
-----tac--------ct-------at--gt--------------at-----gt------
--------------------------------------------------atg-------
-----------------------catata-------------------------------
------------------------------------------------------------
------------------------------------------------------------
------------------------------------------------------------
------------------------------------------------------------
------------------------------------------------------------
------------------------------------------------------------
------------------------------------------------------------
------------------------------------------------------------
------------------------------------------------------------
------------------------------------------------------------
------------------------------------------------------------
----------------------------------------------------tg------
-tg-agtat-----tggattgattttcatggaaaaacgctg--cataaa---aattacaa
---tacaaaattcacacaaacatacaa-aaagtgaaaatgacaataaacagcactttaa-
actgagagagaaataaaatagag----caca-tgcacatcctaatgatttattagtaac-
at-ttagttatattag-at-aggtcacgtta---tgtt-taacaaagatttgttttgttt
ttgtttgcatgtaaatc-t---aaatgaataaacatatgta---atgctctttatgac--
---t-attttaat--tatca-----acg-aaaatac-------aaaaaa-ggtatttaac
aaagccaggtataaacttttg-----ttaaa-caagatagagaataaagtg-----taa-
------agtgtcagtctcatccaat--tagca-ttaagctgtgtcgtcagccagtcgttt
cccatcatgcttttggt-aacgca-----gtcttttgagagcaactgcggccgactgctt
aatccgaggtaccagcctcgcaatagcgagagttttttaacgcacgtcagcgtgacatca
gagcgaggcgaagtcaaggcggacgcatgtctaactggcatgcatcttgcagtgatcacc
ggtg-atcaattctgcgcagattatggccatatcaaacgagccta
>DNA-1-8_DR|478522
------------------------------------------------------------
------------------------------------------------------------
------------------------------------------------------------
------------------------------------------------------------
-----ttaaa--------------------------------------------------
---------------------------------tattt-----------taa--------
------tatg-------gtgttatg---------------gtgtaaatta----------
-------aaaaa------------------------------------------------
-----tga--------tt-------tt--at-----------------------t-----
---------------------------c--t--aac-------------------t-g--
--a---aat---------------------------------------------------
--a-a---a----aca-------a------------------ataag-------------
------------------------------------------------------------
------------------------------------------------------------
------------------------------------------------------------
-------a-------ctttc--tcctg----a------ag--a-----a--a-------a
a-----a-----tat------ta-------------tggg----ac------atac----
-tg---tg-aaa---------a---att-cc--------ttcc-------tc-t-gt---
-----------t---aa----a---cat-------------------cat----------
------------------------------------------------------------
------------------------------------------------------------
------------------------------------------------------------
--------------------------------------------tt--------------
------------------------------------------------------------
------------------------------------------------------------
------------------------------------------------------------
------------------------------------------------------------
------------------------------------------------------------
------------------------------------------------------------
------------------------------------------------------------
------------------------------------------------------------
------------------------------------------------------------
------------------------------------------------------------
------------------------------------------------------------
---------------------------------------------
>DNA-1-8_DR|478523
----taggctcatatgaggtgcgcct--cgccttgactgcatt-gtaaac---gggagca
ggcggctgcagtaagaggagggc-tcaaaaact---acatcag-aa----gttg------
--------------ctgttttgccacctggaaatgtcacaagtggcggagatcacattcg
cg---------------------ttttttatc----gcgcataaatgacctcatgtatct
tgtactatagtca-tttatag---taaa-tattatagtgtttttgaacatg-tttttttt
ttttacttggttatgtttatagttgt-t--gt-ga-------------acaa-ctataga
attta-aata--------------------------------------------------
------------------------------------------------------------
----------------------------------------------------ga------
------------------------------------------------------------
------------------------------------------------------------
------------------------------------------------------------
------------------------------------------------------------
------------------------------------------------------------
------------------------------------------------------------
------------------------------------------------------------
------c-----tat------tg-------------------------------------
------------------------------------------------------------
------------------------------------------------------------
------------------------------------------------------------
------------------------------------------------------------
------------------------------------------------------------
--------------------------------------ttgta-----------------
------------------------------------------------------------
-------------------------aa---------------------------------
------------------------------------------------------------
------------------------------a--tggtt----------------------
------------------------------------------------------------
-----------------------------aaaacat------------------------
--------------------------------------------------------ta--
------------------------------------------------------------
------------------------------------------------------------
------------------------------------------------------------
------------------------------------------------------------
---------------------------------------------
>DNA-1-8_DR|478524
------------------------------------------------------------
------------------------------------------------------------
------------------------------------------------------------
------------------------------------------------------------
-------aggggg-ctaataa---------------------------------------
---------------------------t--attgacct-----------taa--------
------aatggg-------tttaa------------------aacaat---t--------
---a---aaaac------------------------------------------------
-----tgc--------tt-------tt--at-----------------------t-----
---------------------------c--c--agt-------------------c-a--
--t---aat---------------------------------------------------
--a-a---a----aca-------a------------------acaag--a----------
------------------------------------------------------------
------------------------------------------------------------
------------------------------------------------------------
---------------atttc--tcaag----a------ag--a-----a--g-------a
a-----a-----tat------tata-------------ga---aa---------------
------------------------------------------------------------
---------------------a---gat---tt--------cagtaagat----------
------------------------------------------------------------
----------------------------------------tt---------tgtttga--
------------------------------------------------------------
----------------------------------------cca-cacatgac--------
------------------------------------------------------------
------------------------------------------------------------
------------------------------------------------------------
------------------------------------------------------------
------------------------------------------------------------
------------------------------------------------------------
------------------------------------------------------------
------------------------------------------------------------
------------------------------------------------------------
------------------------------------------------------------
------------------------------------------------------------
---------------------------------------------
>DNA-1-8_DR|478525
------------------------------------------------------------
------------------------------------------------------------
------------------------------------------------------------
------------------------------------------------------------
----ctgaagggg-tgaataa---------------------------------------
---------------------------t--attgagct-----------gaa--------
------catg-------tgttta--------------------aacatta----------
-------ataac------------------------------------------------
-----tgc--------tt-------tt--at-----------------------t-----
---------------------------c--t--agc-------------------c-t--
--a---aat---------------------------------------------------
--a-a---a----aca-------c------------------atcag-------------
------------------------------------------------------------
------------------------------------------------------------
------------------------------------------------------------
-------a-------ctttc--tccag-----------aag-a-----a--c-------a
g-----a-----tat------ta-------------gcgg----aa------acac----
-tg---tg-aaa---------a--------------gagctgtgcatt-atc-t-gt---
-----------t---ac----g---caca----gacg--act-----gat----------
------------------------------------------------------------
------------------------------------------ataac-------------
------------------------------------------------------------
----------------------------------------------------------gt
g-----------------------------------------------------------
------------------------------------------------------------
------------------------------------------------------------
----------------tgt-----------g-----------------------------
------------------t---------------gtgtgtg-------------------
---------------tgt-----gtgtg--------------------------------
--------------------------------------------------------tg--
------tgtgt-------------------------------------------------
------------------------------------------------------------
------------------------------------------------------------
------------------------------------------------------------
---------------------------------------------
>DNA-1-8_DR|478526
------------------------------------------------------------
------------------------------------------------------------
------------------------------------------------------------
------------------------------------------------------------
------------------------------------------------------------
------------------------------------------------------------
------------------------------------------------------------
------------------------------------------------------------
------------------------gttgtgt-----------------------t-----
--------------------------atcaa--agc-----------aa------ctgt-
--ac--aat------------c--------------------------------------
----a------ccaca--------------------------a-----------------
------------------------------------------------------------
------------------------------------------------------------
------------------------------------------------------------
----------------------gta------t------ta-tacttt-actgtttcaata
g-----------cacagtt--ca--------------------aaa--------ac----
-ta---t--agt---------a---attacta------------------------t---
---------------gg--------tatt-------------------------------
------------------------------------------------------------
------------------------c-----------------------------------
------------------------------------------------------------
-------------------------------------------at-------ta--attt
g---------------------------------------------gta-----------
------------------------------------------------------------
------------------------------------------------------------
------------------------------g-----------------------------
------------------t-----------------------------------------
------------------------------------------------------------
------------------------------------------------------------
------------------------------------------------------------
------------------------------------------------------------
------------------------------------------------------------
------------------------------------------------------------
---------------------------------------------
>DNA-1-8_DR|478527
------------------------------------------------------------
------------------------------------------------------------
------------------------------------------------------------
------------------------------------------------------------
------------------------------------------------------------
------------------------------------------------------------
------------------------------------------------------------
------------------------------------------------------------
-------t------agtt------gttgtgt-----------------------t-----
--------------------------tccat--agc-----------aa------ctct-
--ag--aat------------c--------------------------------------
----a------tcaca--------------------------gcaga-------------
------------------------------------------------------------
------------------------------------------------------------
------------------------------------------------------------
-----------------tga-acta------a------tc-tatttt-acta------ta
g-----------tatggtt--ca--------------------aaa------acac----
-ta---c--cgt---------a---tttactt---------at----------t-gt---
---------------tt--------tgtt-------------------------------
------------------------------------------------------------
------------------------c-----------------------------------
------------------------------------------------------------
-------------------------------------------tt-------ta--atg-
------------------------------------------------------------
------------------------------------------------------------
------------------------------------------------------------
------------------------------------------------------------
------------------------------------------------------------
------------------------------------------------------------
------------------------------------------------------------
------------------------------------------------------------
------------------------------------------------------------
------------------------------------------------------------
------------------------------------------------------------
---------------------------------------------
>DNA-1-8_DR|553750
------------------------------------------------------------
------------------------------------------------------------
------------------------------------------------------------
------------------------------------------------------------
-------aggagg-ctaacaa---------------------------------------
---------------------------t--attgacct-----------taa--------
------aatg-------tgttta------------------aaactatta----------
-------aaagc------------------------------------------------
-----tgc--------tt-------tt--at-----------------------t-----
---------------------------c--t--agt-------------------c-g--
--a---aat---------------------------------------------------
--a-a---a----aca-------a------------------ataag-------------
------------------------------------------------------------
------------------------------------------------------------
------------------------------------------------------------
-------a-------ctttc--tccag----a------ag--a-----a--c-------a
a-----a-----tat------ta-------------tagg----aa------atac----
-tg---tg-aaa---------a---att-cc--------tgaa-------tc-t-gt---
-----------t---ca----a---cat-------------------cat----------
------------------------------------------------------------
------------------------------------------------------------
------------------------------------------------------------
--------------------------------------------t--------------t
g---------------------------------------------gga---aa------
---t--------------------------------------------------------
--tcattaaaa--------------------ctattatt---------------------
ac---------------at-----------g-----------------------------
------------------t---a----------attatata-------------------
---------------tgt-a----tatt--------------------------------
--------------------------------------------------------t-g-
------ggtgtgt-----------------------------------------------
------------------------------------------------------------
------------------------------------------------------------
------------------------------------------------------------
---------------------------------------------
>DNA-1-8_DR|553751
------------------------------accgtggtgtatt-atag------------
------tataat------------------------atactacaat--------------
------------------------------------------------------------
-----------------------atttttggaa---------------------------
--------------actacag---------------------------------------
---------------------------t--attgggtc----------------------
-----------------at-----------------------------------------
---------tac------------------------------------------------
-----tat------agtt------gttgtgt-----------------------t-----
--------------------------accac--aga-----------ac------ctgt-
--ag--tat------------t--------------------------------------
----a------acaca--------------------------acaga-------------
------------------------------------------------------------
------------------------------------------------------------
------------------------------------------------------------
-----------------tta-cttc------a------ag-ccatgg-t----------a
a-----------cac-----------------------------aa------cagc----
-ta---t--agt---------a---tttgtt-----------------------------
------------------------------------------------------------
------------------------------------------------------------
------------------------------------------------------------
------------------------------------------------------------
------------------------------------------------------------
------------------------------------------------------------
------------------------------------------------------------
------------------------------------------------------------
------------------------------------------------------------
------------------------------------------------------------
------------------------------------------------------------
------------------------------------------------------------
------------------------------------------------------------
------------------------------------------------------------
------------------------------------------------------------
------------------------------------------------------------
---------------------------------------------
>DNA-1-8_DR|553752
------------------------------------------------------------
------------------------------------------------------------
------------------------------------------------------------
------------------------------------------------------------
------------------------------------------------------------
------------------------------------------------------------
------------------------------------------------------------
-----------c------------------------------------------------
-----tgc--------tt-------tt--at-----------------------t-----
---------------------------c--t--agc-------------------c-a--
--a---aat---------------------------------------------------
--a-a---a----aca-------a------------------atatg-------------
------------------------------------------------------------
------------------------------------------------------------
------------------------------------------------------------
-------a-------ctttc--cctag----a------aga-a-----a--aaa----aa
a-----a-----gat------ta-------------tagg----aa------atac----
-tg---tc-aaa---------atgttgt-tctgttagaatttcctata-atc-t-tt---
-----------t---tg----t--cttca----attg-taca-----tgt----------
------------------------------------------------------------
------------------------------------------ctaatcatatttcagtat
a-----------------------------------------------------------
--------------------------------------------atcac-------tgct
g-----------------------------------------------------------
------------------------------------------------------------
------------------------------------------------------------
----------------tgt-----------g-----------------------------
------------------t---------------gtgtgtg-------------------
---------------tgt-----gtgtg--------------------------------
--------------------------------------------------------tgtt
ttcttctacatttttccca-----------------------------------------
------------------------------------------------------------
------------------------------------------------------------
------------------------------------------------------------
---------------------------------------------
>DNA-1-8_DR|553753
-----------------------------------------tt-----------------
--------------------------------------------aa--------------
------------------------------------------------------------
-------------------------------------------------------aaaca
aaaacttaaatgggttaataa---------------------------------------
---------------------------t--tttgaccc-----------taa--------
------aatg-------gtttata------------------ataaat------------
-------taaata-----------------------------------------------
--ac-tgt--------tt-------tt--at-----------------------t-----
---------------------------c--t--tgc-------------------c-g--
--a---aat---------------------------------------------------
--a-a---a----aca-------a------------------atgag-------------
------------------------------------------------------------
------------------------------------------------------------
------------------------------------------------------------
-------a-------ctttc--tccag----a------ag--a-----a--a-------a
a-----a-----t-----------------------------------------------
------------------------------------------------------------
------------------------------------------------------------
------------------------------------------------------------
------------------------------------------------------------
------------------------------------------------------------
------------------------------------------------------------
------------------------------------------------------------
------------------------------------------------------------
------------------------------------------------------------
------------------------------------------------------------
------------------------------------------------------------
------------------------------------------------------------
------------------------------------------------------------
------------------------------------------------------------
------------------------------------------------------------
------------------------------------------------------------
------------------------------------------------------------
---------------------------------------------
>DNA-1-8_DR|553754
------------------------------------------------aa----------
--------------------------------------------aa--------------
--------------------------------aaatt-----------------------
------------------------------------------------------------
--gcttagaggag-ctaataa---------------------------------------
---------------------------t--tttaatct-----------taa--------
------tatg-------gttcat------------------aaaaaaatt----------
-------aaaac------------------------------------------------
-----tgc--------tt-------tt--at-----------------------t-----
---------------------------c--t--agt-------------------c-a--
--a---aat---------------------------------------------------
-------------aaa-------a------------------ctaag-------------
------------------------------------------------------------
------------------------------------------------------------
------------------------------------------------------------
-------a-------ctttt--tccag----a------ag--a-----a--a-------a
a-----a-----tat------ta-------------tcag----ac------atac----
-tg---tg-aaa---------a---ttt-at--------tt-------------------
-----------c---aa----a---ggt------------c------cat----------
------------------------------------------------------------
------------------------------------------------------------
------------------------------------------------------------
--------------------------------------------taaac--------agt
g---------------------------------------------ac------------
------------------------------------------------------------
------------------------------------------------------------
------------------------------------------------------------
------------------------------------------------------------
------------------------------------------------------------
------------------------------------------------------------
------------------------------------------------------------
------------------------------------------------------------
------------------------------------------------------------
------------------------------------------------------------
---------------------------------------------
>DNA-1-8_DR|553755
------------------------------------------------------------
------------------------------------------------------------
------------------------------------------------------------
------------------------------------------------------------
------------------------------------------------------------
------------------------------------------------------------
------------------------------------------------------------
------------------------------------------------------------
------------------------------------------------------------
------------------------------------------------------------
------cat---------------------------------------------------
--t-a---a----agt-------g------------------aaaga-------------
------------------------------------------------------------
------------------------------------------------------------
------------------------------------------------------------
-------g-------cctta--gccag----a------ta--g-----g-----------
------------------------------------------------------------
-tg---tt-aag---------a---ttc-at--------gtca-------ca-t-tt---
-----------t---ta----a---ttgt----acta-t---------------------
------------------------------------------------------------
------------------------------------------------------------
------------------------------------------------------------
------------------------------------------------------------
------------------------------------------------------------
------------------------------------------------------------
------------------------------------------------------------
------------------t-----------------------------------------
------------------t---------atatatatatata-------------------
---------------tat-----atata--------------------------------
-------------------------------------------------tat----ata-
------tatatatatatatatatata-------t--------------------------
------------------------------------------------------------
------------------------------------------------------------
------------------------------------------------------------
---------------------------------------------
>DNA-1-8_DR|553756
----taggctcgtttgaggtgcgcct--cgccttggctgcatt-gtaaac---gagagca
ggcgtgtgcagtaagaggagggc-tcaaaaatt---acatcag-aa----gtcggacact
t--gccgaatctcgctgtttagccacctggaaacgtcaccagtggtggagatctcgttcg
cg---------------------ttttttatc----gcagacgaatgacctcatg-aaaa
aatactatggtga-tttatag---taaa-tattatagcatttttgaacatg---tttatt
cagtattgggttgtgtttatagttgt-t--gt-gatac------tggaa----ctataaa
attta-aatg--ggct-atttt---ataacatg---gttcaaaagcac---tagtat---
----------------------------tttttaatgtgggagtggatgcaatagaaata
tcac-tgt--------tt-------tt--------a-aaaag---at-----gg-----t
cagaattaca-gaagatgaacagctcat--t--aactaaaagggtgt---att--a-a--
--a---aatataattctg-----tatattcaac---------aaacgttaaaagaataac
--a-a---a----ata-------aacagcatatacagc------aag--aaagctt--tc
aagaaacctaatttggctacattataaatgaag-tagccatagcaagatacttttgagtg
acaagtcatgacaaatgtttgtttgac--aaataaattct--tagggggttaataatata
ttgacataattattaggtctatataaactgcttttactccag------------------
------------------------------------------------------------
------------------------------------------------------------
------------------------------------------------------------
------------------------------------------------------------
------------------------------------------------------------
------------------------------------------------------------
-----------cttgtttactacaccct-tttcacttctcatatgagaccacacaaagat
gaggcataatgacaaaacagtctgattacct-------atgta-tttctgaata---tat
gta-tatat-----tggattgactttaatgaaataatgctg--cataaa---aattacaa
---tacaaaattcacacaaacatacaa-aaagtgaaaatgacaacaaacaggacttaaaa
-ctgagagagaaataaaatacag----caca-cacacatcctaatgatttatttgtaac-
at-ttagttatattac-at-aggtcacgtta--tg-tt-ttacaaagatgtgttttgttt
ttgtttgcgtgtaaatc-t---aaataaataaccatattta---atgctctttatgac--
-ttt-tttttaat--tatca-----acgaaaaatac-------aaaaaa-ggtattcaac
aaatccaggtataaa--gtag------ttaaacaagat----aataaagtg-----taa-
------tgtatcagtctcatccaat--gagca-ttcagctgtgtcgtcagccagtcgttt
cccatcatgcttttggt-aacgca-----gtcttttgagagcaactgcggccgactgctc
catccgaggtacccgcctcgcgatcgcgagagttttttggtgcacgtcagcgtgacatca
gagcgaggcgaaggcaaggcggacacatttctaaccggcatgcgtcttgcggtgatcacc
ggtg-atcgattctgcgcagattttggccaagtcaaacgagcct-
>DNA-1-8_DR|553757
------------------------------------------------------------
------------------------------------------------------------
------------------------------------------------------------
------------------------------------------------------------
-----ttaggtag-ctaataa---------------------------------------
---------------------------t--att---------------------------
--------ta-------atattg------------------aaaagatta----------
-------aaaaa------------------------------------------------
-----tgt--------tt-------tt--at-----------------------t-----
---------------------------t--t--agc-------------------c-a--
--c---aat---------------------------------------------------
--a-a---a----aca-------a------------------ataag-------------
------------------------------------------------------------
------------------------------------------------------------
------------------------------------------------------------
-------a-------gtttc--tccag-----------tag-aa----a--a-------a
a-----a-----tat------ta-------------tcgg----aa------atac----
-tg---tg-aaa---------a---ctt-ct--------ttgc-------tc-t-gt---
-----------t---aa----a---cat-------------------cat----------
------------------------------------------------------------
------------------------------------------------------------
------------------------------------------------------------
--------------------------------------------t--------------t
g---------------------------------------------gga---aa------
---tat------------------------------------------------------
-ataaaaaa--------------------------aaaa---------------------
aa---------------at-----------a-----------------------------
------------------t---a----------tatatata-------------------
---------------tat-a----tata--------------------------------
--------------------------------------------------------t-a-
------tgt---------------------------------------------------
------------------------------------------------------------
------------------------------------------------------------
------------------------------------------------------------
---------------------------------------------
>DNA-1-8_DR|553758
cctataggctcgtttgaggtgcgcct--cgccttgactgcatt-gtaaac---gtgagca
ggcgtgtgcagtaagaggagggc-tcaaaaatt---acatcag-aa----gtcggacacc
t--gctgaatctcgctgttaagccacctggaaacgtcaccagtggcggagatctcgttcg
ag---------------------ttttttatc----gcagacgagtgtcctcatg-aaaa
aatactatcatga-tttatag---taaa-tattattgcatttttgaacatg---tttttt
aagtattggggtatgtttatagttgt-t--gt-gatac------cagagcaa-ctataca
attta-aata--ggct-atttt---ataatata---gttcaaaaacac---tacagt---
---a---tacat--t---atagta----tttttaatgtgggagtggatgcaatagaaata
tcac-t-t--------tt-------tt--ac----a-aaaag---at-----gg-----t
cagaattaca-gaagatgaacagctcat--t--aactaaaaggttgt---act--t-a--
--a---aatataattctg-----tatattcaac---------aaactttcaaagaatgc-
--c-a---a----aca-------aacagcttatacagc------aag--aaagctt--tc
aagaaaccttatttggctatattataaatgaag-tagctatagcaagatgcttttgagtg
acgagtcatgacaaatgtttgtttaacataaagaaaatct--tatggggttaat--taca
ttgacatgcttattgggtctatataaactgcttttactccagccagactaaaataaacag
ccca-aga-------cttta--tccag----a------at--a-----a--a-------a
a-----c-----tat-------------ta--------gg---aa-------aaac----
-tg---tg-aaa---------a---tgt-tc--------ttgg-------tc-t-at---
-----------a---aa----a---cat---g-gctt-ttgacttcacat---aca----
-------------------------------------------------tgtgtgtgtgt
gtgtgtgtgtgtgt------------gtgt---------------------------ctt
-----------cttgtttactacaccca-tttcacttctcatatgaaacta-acaaagat
gaggcataatgacaaaacagtctgattacct-------ttgta-tgtctgaata---tat
gta-tatat-----tggattgactttcatggaatgacgctg--cataaa---aattacaa
---tacaaaattcacacaaacatacaa-aaagtgaaaaagacaacaaacaggacttaaaa
-ctgagagagaaatcaaatacag----cgca-cacacatcctaatgatttattagtaac-
ag-ttat----attac-at-aggtcacgtta--tg-tt-ttacaaagatgtgttttgttt
ttgtttgcgtgtaaatc-c---aaataaataaccat--------atgctctttacgac--
--tt-tttttaat--tatca-----acg-aaaatac-------aaaaaa-ggtattcaac
aaatccaggtattaaccttag------ttaaacaagag----aataaagtg-----taa-
------tgtatcagtctcatccaat--aagca-ttcagctgtgtcatcagccagtcgttt
cacatcatgcttttggt-aacaca------------------------------------
------------------------------------------------------------
------------------------------------------------------------
---------------------------------------------
>DNA-1-8_DR|553759
----taggctcgtttgaggtgcgcct--cgccttgactgcatt-gtaaac---gagagca
gccgtgcgcagtaagaggagggc-tcaaaaatt---acatcag-aa----gtcggacacc
t--gctgaatctcgctgtttagccacctggaaacgtcaccagtggcggagatctcgttcg
cg---------------------ttttttatc----gcagacgaatgacctcatg-aaaa
aatactatggtga-tttgtag---taaa-tattataacatttttgaacatg---tttatt
cagtattgggttgtgtttatagttgt-t--gt-gatac------cag---aa-ctataaa
attta-aata--ggct-atttt---ataacatg---gttcaaaagcac---tacagt---
---a---tac-t--tactatagta---ttttttaatgtgggagtggatgcaatagaaata
tcac-tgt--------tt-------tt--ac-------agag---at-----gg-----t
cagaattaca-gaagatgaacagctcat--t--aagtaaaagggtgt---att--a-a--
--a---aatgtaattctg-----tatattcaac---------aaaagttaaaagaataac
--a-a---a----ata-------aacagcttatacagc------aag--aaaactt--tc
aagaaacctaatttggctacattataaatgaag-tagccat----agatgcttttgagtg
acaagtcatgacaaatgtttgtttgac--aaataaactct--tagggggttaat--tata
ttgacatgcttattaggtctatataaactgatattactccagccagactaaaataaatag
ccca-aga-------ctttc--tccag----a------at--a-----a--a-------a
a-----c-----tat------tagactgta--------gg---aa-------aaac----
-tg---tg-gaa---------a---tgt-tc--------ttgg-------tc-t-at---
-----------t---aa----a---cat---g-actt-ttgacttcacat---acatata
catatacata--------------------------------------------------
---------------------------------tgtgtgtgtgtgtgtgtgcgtgtgtgt
-----------cttgtttactacaccct-tttcacttctcatatgaaaccacacaaagat
gaggcataatgacaaaacagtctgattacct-------ttgta-tttctgaata---tat
gta-tatat-----tagattgactttaatggaataatgctg--cataaa---aattacaa
---tacaaaattcacacaaacatacaa-aaagtgaaaatgacaacaagcaggatttaaga
-ctgagagagaaatataatacag----caca-cacacatcctaatgatttattagtaac-
at-ttagttatattac-at-aggtcacgtta--tg-tt-ttacaaagatgtgttttgttt
ttgtttgcgtgtaaatc-t---aaataaataaccatatgta---atgctctttatgac--
tttt-tttttaat--tatca-----acg-aaaatac-------aaaaaa-ggtattcaac
aaatccaggtataaaccttag------taaaacaagat----aataaagtg-----tga-
------tgtgtcagtctcatccaat--cagca-ttaaactgtgtcgtcagccagtcgttt
cccatcatgcttttggt-aacgca-----gtcttttgagagcaactgcggccgactgctc
tatccgaggtacccgcctcgcgatcgcgagagttttttggcgcacgtcagcgtgacatca
gagcgaggcgaaggcaaggcggacacatttctaaccggcatgcatcttgcggtgatcacc
ggtg-atcgattctgcgcagattttggtcaagtcaaacgagcct-
>DNA-1-8_DR|553760
------------------------------------------------------------
------------------------------------------------------------
------------------------------------------------------------
------------------------------------------------------------
-----------gg-tcaataa---------------------------------------
---------------------------t--attggtca-----------tgat-------
------attaa-------------------------------aataatt-----------
-----taaagta------------------------------------------------
-----tgc--------tt-------tt--at-----------------------a-----
---------------------------c--c--agc-------------------c-a--
--a---act---------------------------------------------------
--a-a---a----ata-------t------------------ataag-------------
------------------------------------------------------------
------------------------------------------------------------
------------------------------------------------------------
-------a-------cattc--ctcag----a------ag--a-----a--a-------a
------------------------------------------------------------
------------------------------------------------------------
------------------------------------------------------------
------------------------------------------------------------
------------------------------------------------------------
------------------------------------------------------------
------------------------------------------------------------
------------------------------------------------------------
------------------------------------------------------------
------------------------------------------------------------
------------------------------------------------------------
--------------------------------atacattta-------------------
---------------tatta---aattg--------------------------------
--------------------------------------------------------ttg-
------------------------------------------------------------
------------------------------------------------------------
------------------------------------------------------------
---------------------gaaa-----------------------------------
---------------------------------------------
>DNA-1-8_DR|553761
------------------------------------------------------------
---------------------------------------------a--------------
--------------------------------ataaa-----------------------
------------------------------------------------------------
--gcttaaagggg-ttaataa---------------------------------------
---------------------------t--tttgacct-----------taa--------
------aata-------gttata------------------aaaaaattt----------
-------aaaac------------------------------------------------
-----tgc--------tt-------tt--at-----------------------t-----
---------------------------c--t--agc-------------------c-a--
--a---aat---------------------------------------------------
--a-a---a----aaa-------a------------------ataag-------------
------------------------------------------------------------
------------------------------------------------------------
------------------------------------------------------------
-------a-------tgttc--tccag----a------ag--a-----a--a-------a
a-----a-----tat------ta-------------tcag----ac------attt----
-tg---tg-aaa---------a---tta-cg--------ttgc-------tc-t-gt---
-----------t---aa----a---cat-------------------cat----------
------------------------------------------------------------
------------------------------------------------------------
------------------------------------------------------------
--------------------------------------------t--------------t
------------------------------------------------------------
------------------------------------------------------------
---aaaaaaaaaaaatg-------------------------------------------
------------------------------------------------------------
---------------------------------tgtgtgtg-------------------
---------------tgt-g----tgtg--------------------------------
--------------------------------------------------------t-g-
------tatatttttttcatta--------------------------------------
------------------------------------------------------------
------------------------------------------------------------
------------------------------------------------------------
---------------------------------------------
>DNA-1-8_DR|553762
------------------------------------------------------------
------------------------------------------------------------
------------------------------------------------------------
------------------------------------------------------------
------------------------------------------------------------
------------------------------------------------------------
------------------------------------------------------------
------------------------------------------------------------
-------------------------tt--at-----------------------t-----
---------------------------c--c--agc-------------------c-a--
--a---gct---------------------------------------------------
--a----------aaa-------a------------------ataag-------------
------------------------------------------------------------
------------------------------------------------------------
------------------------------------------------------------
-------a-------ctttc--ttcag----a------aga-a-----a--a--------
------a-----tat------aa-------------tagg----aa------ataa----
-tg---tg-aaa---------ttt-ttt-ta--------cagc-------tt-t-gt---
-----------t---aa----a---taat----actt-ggga-----agt----------
------------------------------------------------------------
------------------------------------------atttgaaaatgtgtgtgt
g-----------------------------------------------------------
--------------------------------------------t-------------gt
g-----------------------------------------------------------
------------------------------------------------------------
------------------------------------------------------------
----------------tgg-----------t-----------------------------
------------------t---------------gtgtgtg-------------------
---------------tgt-----gtgtg--------------------------------
--------------------------------------------------------tg--
------tgtgtgtgt---------------------------------------------
------------------------------------------------------------
------------------------------------------------------------
------------------------------------------------------------
---------------------------------------------
>DNA-1-8_DR|553763
------------------------------------------------------------
---------------------gtt------------------------------------
------------------------------------------------------------
-----------------------tgttctgtac----------------------aaaat
aattcttaagggg-ttaatta---------------------------------------
---------------------------t--attgac------------------------
-------atg-------cttatca------------------ggcctata----------
-------taaac------------------------------------------------
-----tgc--------tt-------tt--ac-----------------------t-----
---------------------------c--c--agc-------------------c-a--
--g---act---------------------------------------------------
--a-a---c----ata-------a------------------atagc-------------
------------------------------------------------------------
------------------------------------------------------------
----------------------------------------------------ct------
-----g-aga-----ctttc--tccag----a------ata-a-----a--aa-------
------------------------------------------------------------
-cg---tg-aac---------att---t-tctt--ttaatcataaatt-ttgac-tt---
-----------c---ac----a---tgag----tgtg-tgtg-----tgt----------
------------------------------------------------------------
------------------------------------------gtgtgtgtgtgtgtgtgt
g-----------------------------------------------------------
--------------------------------------------t-------------gt
g-----------------------------------------------------------
------------------------------------------------------------
------------------------------------------------------------
----------------tgt-----------g-----------------------------
------------------t---------------gtgtgtg-------------------
---------------tgt-----gtgtg--------------------------------
--------------------------------------------------------tg--
------tgtgtgcgtgtgtgtgtgtgtaggcaacaaaacagtctgattacgctatttttt
gttggaataattttcatggaataactcaatttactaaaaaaatcacacaaacattaaaca
catcctaattatttattttgtgtttacaaaggtttttgtttgcatgtaaatctaaattta
caaaaatacaaaaaaggtatagaataaattgtaatttgtcagtatcatccgataagcatt
cagcagtcatttcccatcatgcttttggtaa--------------
>DNA-1-8_DR|553764
------------------------------------------------------------
------------------------------------------------------------
------------------------------------------------------------
------------------------------------------------------------
------------------------------------------------------------
------------------------------------------------------------
------------------------------------------------------------
------------------------------------------------------------
-----tgc--------tt-------ct--at-----------------------t-----
---------------------------c--t--agc-------------------c-g--
--a---aat---------------------------------------------------
--a-a---a----aca-------a------------------ataag-------------
------------------------------------------------------------
------------------------------------------------------------
------------------------------------------------------------
-------a-------ctttc--tccag----a------ag--a-----a--a-------a
a-----a-----tat------ta-------------tcag----aa------atac----
-tg---tg-aaa---------a---ttt-gc--------ttgc-------tc-t-gtta-
-----------a---at----a---taa-------------------tgt----------
------------------------------------------------------------
------------------------------------------------------------
------------------------------------------------------------
--------------------------------------------g--------------t
g---------------------------------------------aaa---aa------
---tat------------------------------------------------------
-ttaaaatata-----------------------tatat---------------------
------------------------------------------------------------
---------------------------------tctgtgta-------------------
---------------tgt------------------------------------------
------------------------------------------------------------
------------------------------------------------------------
------------------------------------------------------------
------------------------------------------------------------
------------------------------------------------------------
---------------------------------------------
>DNA-1-8_DR|553765
----taggctcgtttgaggtgcgcct--cgccttgactgcatt-gtaaac---gagagca
ggcgtgcgcaataagaggagggc-tcaaaaatt---acatcag-aa----gtcggacacc
t--gctgaatctcgctgttaagccacctggaaacgtcaccagtggcggagatctcgttcg
cg---------------------ttttttatc----gcagacgaatgacctcatg-aaaa
aatactatggtga-tttatag---taaa-tattatagca-ttttgaacatg--ttttttt
cagtattgggttgtgtttatagttgt-t--gt-gatac------cagagcaa-ctataaa
actta-aata--ggct-atttt---ataacatg---gttcaaaagcac---tacagt---
---a---taaat--tactatagta----tttttaatatgggagtagatgcaatagaaata
tcac-agt--------tt-------tt--ac--aaa-aaaaa---at-----gg----tt
cagaattaca-gaagatgaacagctcat--t--aagtaaaagggtgt---atta-a-a--
--a---aatgtaattctg-----tatattcaac---------aaacgttaaaagaataac
--a-a---a----ata-------aacagcgtatacagc------aag--aaaactt--tc
aagaaacctaatttggctacattataatagaag-tagccat----agatggttttgagtg
acgggtcatgacaaatgtttgtttgac--aaataaattct--tagggggttaat--tata
ttgacaagcttattaggtctatataaactgatattactccagccagactaaaataaacag
ccca-aga-------ctttc--tccag----a------at--a-----a--a-------a
a-----c-----tat------tagactgta--------gg---aa-------aaac----
-tg---tg-aaa---------a---tat-tc--------ttgg-------tc-t-at---
-----------t---aa----a---cat---t-actt-ttgacttcacat---acataca
tacatatata-tatatatatatatatatatatatatatatatatatatatatatatatat
atatatatatatatatatacatat--aca---gtgtgtgtgtgtgtgtgtgtgtgtgtgt
-----------cttgtttactacaccct-tttcacttctcatatgaaaccacacaaagat
gaggcataatgacaaaacagtatgattacct-------ttgta-tttctgaata---tat
gta-tatat-----tggattgactttaatggaataatgctg--cttaaa---aattacaa
---tacaaaattcacacaaacatacaa-aaagtgaaaatgacaacaaacaggacttaaaa
-ctgagagagaaataaaatacag----caca-cacacatcctaatgatttattagtaac-
at-ttagttatattgg-at-aggtcacgtta--tg-tt-ttacaaagatgtgttttgttt
ttgtttgtgtgtaaatc-t---aaataaataaccatatgta---atgctctttatgac--
-ttt-tttttaat--tatca-----acg-aaaatac-----aaaaaaaa-ggtattcaac
aaatccaggtataaaccttag------taaaacaagat----aataaagtg-----taa-
------tgtgtcagtctcatccaat--cagca-ttaagctgtgtcgtcagccagtcgttt
cccatcatgcttttggt-aacgca-----gtcttttgagagcaactgcggccgactgctc
catctgaggtacccgcctcccgatcgcgagagttttttggcgcacgtcagcgtgacatca
gagcgaggcgaaggcaaggcggacacatttctaaccggcatgcatcttgcgatgatcacc
gttg-atcaattctgcgcagattttggccaagtcaaacgagccta
>DNA-1-8_DR|553766
------------------------------------------------------------
------------------------------------------------------------
------------------------------------------------------------
------------------------------------------------------------
------------------------------------------------------------
------------------------------------------------------------
------------------------------------------------------------
---------aac------------------------------------------------
-----tac--------tt-------tt--at-----------------------t-----
---------------------------c--t--agc-------------------c-g--
--a---aat---------------------------------------------------
--a-a---a----aca-------t------------------------------------
------------------------------------------------------------
--------------------------------------------------------tat-
--------ttta------------------------------------taca--------
--ca-aga-------ttttc--ttcag----a------aga-a-----a--a-------a
a-----t-----gat------ca--------gac------------------atac----
-tt---tg-aaa---------a---tgt-cc--------tcac-------tc-t-gt---
-----------t---aa----a---cat---a-at---------aataat----------
------------------------------------------------------------
------------------------------------------------------------
-----------------------------tttaactt-----------------------
----------------------ca------------------------------------
------------------------------------------------------------
------------------------------------------------------------
------------------------------------------------------------
------------------------------------------------------------
------------------------------------------------------------
------------------------------------------------------------
------------------------------------------------------------
------------------------------------------------------------
------------------------------------------------------------
------------------------------------------------------------
------------------------------------------------------------
---------------------------------------------
>DNA-1-8_DR|553767
------------------------------------------------------------
------------------------------------------------------------
------------------------------------------------------------
------------------------------------------------------------
------------------------------------------------------------
------------------------------------------------------------
------------------------------------------------------------
------------------------------------------------------------
------gt--------tt-------tt--at-----------------------t-----
---------------------------c--t--agc-------------------t-g--
--a---aat---------------------------------------------------
--a-a---a----aca-------a------------------ataag-------------
------------------------------------------------------------
------------------------------------------------------------
------------------------------------------------------------
-------a-------ctttc--tccag----a------aa--a-----a--a-------a
a-----g---------------g--------------------aa-------attc----
-tg---tg-aaa---------a---att-cc--------ttgc-------tc-t-gt---
-----------tc--ga----a---atc-------------------aat----------
------------------------------------------------------------
------------------------------------------------------------
------------------------------------------------------------
--------------------------------------------t--------------t
g-----------------------------------------------------------
------------------------------------------------------------
------------------------------------------------------------
------------------------------a-----ct----------------------
------------------t----------caactgtatata-------------------
------------------------------------------------------------
------------------------------------------------------------
------------------------------------------------------------
------------------------------------------------------------
------------------------------------------------------------
------------------------------------------------------------
---------------------------------------------
>DNA-1-8_DR|553768
------------------------------------------------------------
------------------------------------------------------------
------------------------------------------------------------
------------------------------------------------------------
------------------------------------------------------------
------------------------------------------------------------
------------------------------------------------------------
------------------------------------------------------------
------------------------------------------------------------
------------------------------------------------------------
------------------------------------------------------------
------------------------------------------------------------
------------------------------------------------------------
------------------------------------------------------------
------------------------------------------------------------
------------------------------------------------------------
------------------------------------------------------------
------------------------------------------------------------
------------------------------------------------------------
------------------------------------------------------------
------------------------------------------------------------
------------------------------------------------------------
------------------------------------------------------------
------------------------------------------------------------
-------------taaccagcatgc-----------------------------------
------------------------------------------------------------
at-cttgctgtaatcatat-ggattctgcgcttttggt-cgtctcaaacgtgcctagttt
ttgttt--gtgtaaatc-t---aaataaataagcatatgta---atgttct----gac--
tttt-ttttaaat--gatca-----aca-aaaatac-------aaaaaa-ggtattcaac
aaatccaggtataaaccttag-----taaaatcaagatagaaaataagatg-----taa-
------tttgtcagtctcatttaat--gagca-ttcagctgtgtcgccagccagtcgt-t
cccattatgcttttggtgagcaca-----gtctttggagagcaactgctgtcgactgctc
aatccgaggtacccacctcaccgtcg--agagttatttggtccacgtcagcgtgacatca
gaacgaggcaaacacaactcggacacatttctaaaaacta--------------------
----aaataaatagcctaagactttctccggaataa---------
>DNA-1-8_DR|553769
------------------------------------------ttctgaaa----------
--------------------------------------------aa--------------
------------------------------------------------------------
--------------------------------------------------------aaaa
ttacttaagggaa-ctaataa---------------------------------------
---------------------------t--attgacct-----------taa--------
------agtt-------attttta------------------aaaaatgta---------
-------aaaac------------------------------------------------
-----tga--------tt-------tt--at-----------------------t-----
---------------------------c--t--agc-------------------c-g--
--a---aaa---------------------------------------------------
--a-a---a----aca----------------------------aga-------------
------------------------------------------------------------
------------------------------------------------------------
------------------------------------------------------------
-------a-------ttttt--tccag----g------ag--a-----a--a-------a
aa----------tat------ta-------------aagg----a------aacat----
-tg---tg-gaagg-----taa---tcc-tt--------ttga-------ct-t------
------------------------------------------------------------
------------------------------------------------------------
------------------------------------------------------------
------------------------------------------------------------
------------------------------------------------------------
------------------------------------------------------------
------------------------------------------------------------
------------------------------------------------------------
------------------------------------------------------------
-----------------------------caactttatata-------------------
---------------tat-----aaaca--------------------------------
------------------------------------------------------------
------------------------------------------------------------
------------------------------------------------------------
------------------------------------------------------------
------------------------------------------------------------
---------------------------------------------
>DNA-1-8_DR|553770
----taggctcgtttgaggtgcgcct--cgccttgactgcatt-gtaaac---gagagca
ggcgtgcgcagtaagaggagggc-tcaaaaatt---acatcag-aa----gtcggacacc
t--gctgaatctcgctgtttagccacctggaaacgtcaccagtggcggagatctcgttcg
cg---------------------ttttttatc----gcagacgaatgacctcatg-aaaa
aatactatggtga-tttgtag---taaa-tattataacatttttgaacatg---tttatt
cagtattgggttgtgtttatagttgt-t--gt-gatac------cag---aa-ctataaa
attta-aata--ggct-atttt---ataacatg---gttcaaaagcac---tacagt---
---a---tacat--tactatagta---ttttttaatgtgggagtggatgcaatagaaata
tcac-tgt--------tt-------tt--ac-------agag---at-----gg-----t
cagaattaca-gaagatgaaccgctcat--t--aactaaaagggtgt---att--a-a--
--a---aatataattatgt---atatattcaac---------aaacgttaaaagaataac
--a-a---a----ata-------aacagcttatacagc------aag--aaaactt--tc
aagaaacctaatttggctacattataaatgaag-tagccat----agatgcttttgagtg
acaagtcatgacaaatgtttgtttgac--aaataaattct--tagggggttaat--tata
ttgacatgcttattaggtctatataaactgcttttagtccagccagactaaaataaatag
ccca-aga-------ctttc--tccag----a------at--a-----a--a-------a
a-----c-----tat------tagactgta--------gg---aa-------aaac----
-tg---tg-gaa---------a---tgt-tc--------ttgg-------tc-t-at---
-----------t---aa----a---cat---g-actt-ttgacttcacat---acatata
catatacatat-------------------------------------------------
------------------------------gtgtgtgtgtgtgtgtgtgtgcgtgtgtgt
-----------cttgtttactacaccct-tttcacttctcatatgaaaccacacaaagat
gcggcataatgacaaaacagtctgattatct-------ttgta-tttctgaata---tat
gta-tatat-----tagattgactttaatcgaataatgctg--cataaa---aattacaa
---tacaaaattcacacaaacatacaa-aaagtgaaaatgacaacaaacaggatttaaga
-ctgagagagaaatataatacag----caca-cacacatcctaatgatttattaataac-
at-ttagttatattgg-at-aggtcacgtta--tg-tt-ttacaaagatgtgttttgttt
ttgtttgcgtgtaaatc-t---aaataaataaccatatttg---atgctctttatgac--
tttt-tttttaat--tatca-----acg-aaaatac-------aaaaaa-ggtattcaac
aaatccaggtataaaccttag------taaaacaagat----aataaagtg-----taa-
------tgtgtcagtctcatccaat--gagca-ttcagctgtgtcgtcagccagtcgttt
cccatcatgcttttagtgagcgca-----gtcttttgagagcaactgcggccgactgctc
tatccgaggtacccgcctcgcgatcgcgagagttttttggcgcacgtcagcgtgacatca
gagcgaggcgaaggcaaggcggacacatttctaaccggcatgcatcttgcggtgatcacc
ggtg-atcgattctgcgcagattttggtcaagtcaaacgagccta
>DNA-1-8_DR|553771
------------------------------------------------------------
------------------------------------------------------------
------------------------------------------------------------
------------------------------------------------------------
------------------------------------------------------------
------------------------------------------------------------
------------------------------------------------------------
----------ac------------------------------------------------
-----tgc--------tt-------tt--at-----------------------t-----
---------------------------c--t--agc-------------------c-g--
--a---aat---------------------------------------------------
--a-a---a----aca-------a------------------ataaa-------------
------------------------------------------------------------
------------------------------------------------------------
------------------------------------------------------------
-------a-------ctttc--tccag----a------ag--a-----a--a-------a
a-----a-----tat------ta-------------tcag----ac------atac----
-tt---tg-aaa---------a---ttt-cc--------ttgc-------tc-t-gt---
-----------t---aa----a---ca---------------------------------
------------------------------------------------------------
------------------------------------------------------------
------------------------------------------------------------
------------------------------------------------------------
------------------------------------------------------------
------------------------------------------------------------
------------------------------------------------------------
-----------------aa-----------a-----------------------------
------------------c---a----------aataattc-------------------
---------------tga-c----tt----------------------------------
------------------------------------------------------------
------------------------------------------------------------
------------------------------------------------------------
------------------------------------------------------------
------------------------------------------------------------
---------------------------------------------
>DNA-1-8_DR|553772
------------------------------------------------------------
[truncated: 924,288 more chars]
