# Supplementary material for: Zebrafish transposable elements show extensive diversification in age, genomic distribution, and developmental expression
Source: Genome Res. 2022 Jul;32(7):1408–23. doi: 10.1101/gr.275655.121 (PMC9341512; doi:10.1101/gr.275655.121)
Supplement: Supplemental Material [file supp_gr.275655.121_Supplementary_data_2.tar.gz › supp-data-2/L1-129_DR.mafft.fa]

>L1-129_DR|74768
------------------------------------------------------------
------------------------------------------------------------
------------------------------------------------------------
------------------------------------------------------------
------------------------------------------------------------
------------------------------------------------------------
------------------------------------------------------------
------------------------------------------------------------
------------------------------------------------------------
------------------------------------------------------------
------------------------------------------------------------
------------------------------------------------------------
------------------------------------------------------------
------------------------------------------------------------
------------------------------------------------------------
------------------------------------------------------------
------------------------------------------------------------
------------------------------------------------------------
------------------------------------------------------------
------------------------------------------------------------
------------------------------------------------------------
------------------------------------------------------------
ttattaat----------------------------------------------------
------------------------------------------------------------
------------------------------------------------------------
-------------------------------------------------ttaatt-----
------------------------------------------------------attaaa
aaatatt----------------------ttttccgttgtaatttgt-------aaaaaa
aaaaaaacatt-acagactgtatagaaatttactttgttttttttactcataaaaaacca
ca-------cac----------------------tcttcataaacacctc--actgaaat
tagctgctg-atctca-agctt----gaaa-gagttac-cttttc--taggactg-----
-g-cacttctaaaaac----aaatg------tgaaaaatctggtgccgctttacg----t
ac----cttt-----------attttt--------------------aagagttgaaagt
agggcat----------------------------------------ttcccacac----
-tcca-ctgttaatg---ttttcag-tttaaccaagtagaactgtg-------atgtata
tt--ttta-----------------ttctatctggggcat-------gtt--tggatgga
ctg---------------------------------------------------------
------------------------------------------------------------
------------------------------------------------------------
------------------------------------------------------------
------------------------------------------------------------
------------------------------------------------------------
------------------------------------------------------------
------------------------------------------------------------
------------------------------------------------------------
---------------
>L1-129_DR|74769
------------------------------------------------------------
------------------------------------------------------------
------------------------------------------------------------
------------------------------------------------------------
------------------------------------------------------------
------------------------------------------------------------
------------------------------------------------------------
------------------------------------------------------------
------------------------------------------------------------
------------------------------------------------------------
------------------------------------------------------------
------------------------------------------------------------
---------------------------------------gt-------------------
------------------------------------------------------------
------------------------------------------------------------
------------------------------------------------------------
------------------------------------------------------------
------------------------------------------------------------
------------------------------------------------------------
------------------------------------------------------------
------------------------------------------------------------
------------------------------------------------------------
------------------------------------------------------------
------------------------------------------------------------
------------------------------------------------------------
------------------------------------------------------------
------------------------------------------------------------
------------------------------------------------------------
------------------------------------------------------------
------------------------------------------------------------
---------------------------------------ttgtgc--tagggctg-----
-g-tatttctaaaaga------ata------aaaaaaggttg------ctctttt----t
gt----ttat-----------tttatgaagaaagaattgaaagactaaaaagtttaaagt
agggcac------ttttaaatcaaggacac--------tct----taatttcctac----
-tcca--tttttatg---tcttaag-tttgaccatggacagctttatgat----------
----ttta-----------------atgtataaggtggat-------ttt--tggaagat
ttggt-------------------------------------------------------
------------------------------------------------------------
------------------------------------------------------------
------------------------------------------------------------
------------------------------------------------------------
------------------------------------------------------------
------------------------------------------------------------
------------------------------------------------------------
------------------------------------------------------------
---------------
>L1-129_DR|74770
------------------------------------------------------------
------------------------------------------------------------
------------------------------------------------------------
------------------------------------------------------------
------------------------------------------------------------
------------------------------------------------------------
------------------------------------------------------------
------------------------------------------------------------
------------------------------------------------------------
------------------------------------------------------------
------------------------------------------------------------
------------------------------------------------------------
------------------------------------------------------------
------------------------------------------------------------
------------------------------------------------------------
------------------------------------------------------------
------------------------------------------------------------
------------------------------------------------------------
------------------------------------------------------------
------------------------------------------------------------
------------------------------------------------------------
------------------------------------------------------------
------------------------------------------------------------
------------------------------------------------------------
------------------------------------------------------------
------------------------------------------------------------
------------------------------------------------------------
-----------------------------------------tttggt-atggtggtggct
aaaatggtgat-cttgatggattcgaagtctacttt--------------------acca
ca-------ttc----------------------ttttcataaatgttta----------
------------cgta-attttac-ataaa-ttgttat-tgtttc--aagggcag-----
-a-tgcttcgaaaaagcatt----g-----------------------tttatct----t
gt----ttat-----------cttttt--------------------aagcgttgaaagt
agggacc------ttatgattcaacaacaa--ttttactcc----taatttttcac----
-tcca-ttttttaaatatttttgag-tttgaacaagaaaatttttatt-----gtgtata
tta-tttg-----------------ttctacagtgtgcat-------gtt--tggatgga
ctggc--gtttaataataattataataataataataataataataataataataataata
ataataataaatt------actattattattattatta---------ttattattgtc-t
ttttaattaaataact--------------------------------------------
--------taattttttgtttaaaa----ggtattatagattgtataaatgc-----tt-
-tt--------------tgttt-------tgc-tttgtgctcat---a-----------a
aaacg---taaaataaata-aattat----------------------------------
------------------------------------------------------------
------------------------------------------------------------
------------------------------------------------------------
---------------
>L1-129_DR|74771
------------------------------------------------------------
------------------------------------------------------------
------------------------------------------------------------
------------------------------------------------------------
------------------------------------------------------------
------------------------------------------------------------
------------------------------------------------------------
------------------------------------------------------------
------------------------------------------------------------
------------------------------------------------------------
------------------------------------------------------------
------------------------------------------------------------
------------------------------------------------------------
------------------------------------------------------------
------------------------------------------------------------
------------------------------------------------------------
------------------------------------------------------------
------------------------------------------------------------
------------------------------------------------------------
------------------------------------------------------------
------------------------------------------------------------
------------------------------------------------------------
------------------------------------------------------------
------------------------------------------------------------
------------------------------------------------------------
------------------------------------------------------------
------------------------------------------------------------
------------------------------------------------------------
-aaaatggtgt-taagattggcagattctccacttt--------------------acca
cc-------tac----------------------ttttcataaatagatt--aaggaaa-
tgtttgcag-ctctta-agcct----gaga-gaattca-ttttgct-tgggactg-----
-a-tgctttaaaaaat------agg------aaagaaatgtgtgacc-catttct----t
ac----ttat-----------gttttt--------------------aagggttgaaagt
aaagcac------aagtgaataatggaaaa--ttttactct----tattttac-------
-tcta-ttttaaatg-----------tttgaccaagtacaactatacg-----gggtgta
ttt----------------------------ctaatgcag-------att--tgggtgga
ctact--gttgttgtagttgttgttttcttggtta-------------------------
-------------------------------------------------taattcatt-c
attcattcattcattca-------------------------------------------
---------------------------------------------------------ttc
att--------------tattt------attt----------------------------
------------------------------------------------------------
------------------------------------------------------------
------------------------------------------------------------
------------------------------------------------------------
---------------
>L1-129_DR|74772
------------------------------------------------------------
------------------------------------------------------------
------------------------------------------------------------
------------------------------------------------------------
------------------------------------------------------------
------------------------------------------------------------
------------------------------------------------------------
------------------------------------------------------------
------------------------------------------------------------
------------------------------------------------------------
------------------------------------------------------------
------------------------------------------------------------
------------------------------------------------------------
------------------------------------------------------------
------------------------------------------------------------
------------------------------------------------------------
------------------------------------------------------------
------------------------------------------------------------
------------------------------------------------------------
------------------------------------------------------------
------------------------------------------------------------
------------------------------------------------------------
------------------------------------------------------------
------------------------------------------------------------
------------------------------------------------------------
------------------------------------------------------------
------------------------------------------------------------
------------------------------------------------------------
------------------------------------------------------------
------------------------------------------------------------
------------------------------------------------------------
------------------------------------------------------------
------------------------------------------------------------
------------------------------------------------------------
------------------ttttgag-tttgattaagtaaaacttaatg-----gcatgta
tga-ttta-----------------ctctatatggagcat-------gtt--tggatgga
ctggt--gctttaattttctttattattatttta--------------------------
-------tgtttt------------------------------------ttatttatt-a
atttacttattcaatt----------tgtttc-------tgcat----------------
-tttttagttatcatttgtacataa----agttttatagatagtgtaaatg------tt-
-tt--------------tgttc-------tgg-tttgtgtttac---a-----------a
aaac--------------------------------------------------------
------------------------------------------------------------
------------------------------------------------------------
------------------------------------------------------------
---------------
>L1-129_DR|74773
------------------------------------------------------------
------------------------------------------------------------
------------------------------------------------------------
------------------------------------------------------------
------------------------------------------------------------
------------------------------------------------------------
------------------------------------------------------------
------------------------------------------------------------
------------------------------------------------------------
------------------------------------------------------------
------------------------------------------------------------
------------------------------------------------------------
------------------------------------------------------------
------------------------------------------------------------
------------------------------------------------------------
------------------------------------------------------------
------------------------------------------------------------
------------------------------------------------------------
------------------------------------------------------------
------------------------------------------------------------
------------------------------------------------------------
------------------------------------------------------------
------------------------------------------------------------
------------------------------------------------------------
------------------------------------------------------------
------------------------------------------------------------
------------------------------------------------------------
------------------------------------------------------------
------------------------------------------------------------
------------------------------------------------------------
------------------------------------------------------------
------------------------------------------------------------
------------------------------------------------------------
----------------------------aa--tttttatct----tacgttttcac----
-tcca-ttttcaata---ttttgag-tttgatcaagtaaaactccatg-----ttgtata
tta-ttaa-----------------ctctatatggtgcat-------gtt--tcgatgga
ctggt--gcttgttttttgttttgttttcttg----------------------------
------gctttttaaacaaattattattattttatggt-----------ttttctttt-t
cttaattgacttaatt----------ttttgtca--------------------------
gtatttttttcttatttgtataaaa----agtattataaattgtacaaatgt-----tt-
-tt--------------tgttc-------tgt-tttgtacttta---a------------
-----cccggttataaata-a---------------------------------------
------------------------------------------------------------
------------------------------------------------------------
------------------------------------------------------------
---------------
>L1-129_DR|150327
------------------------------------------------------------
------------------------------------------------------------
------------------------------------------------------------
------------------------------------------------------------
------------------------------------------------------------
------------------------------------------------------------
------------------------------------------------------------
------------------------------------------------------------
------------------------------------------------------------
------------------------------------------------------------
------------------------------------------------------------
------------------------------------------------------------
------------------------------------------------------------
------------------------------------------------------------
------------------------------------------------------------
------------------------------------------------------------
------------------------------------------------------------
------------------------------------------------------------
------------------------------------------------------------
------------------------------------------------------------
------------------------------------------------------------
------------------------------------------------------------
------------------------------------------------------------
------------------------------------------------------------
------------------------------------------------------------
------------------------------------------------------------
------------------------------------------------------------
------------------------------------------------------------
------------------------------------------------------------
------------------------------------------------------------
------------------------------------------------------------
------------------------------------------------------------
------------------------------------------------------------
------------------------------------------------------------
----------------------------------------------------------ta
tta-ttta-----------------ctccatatggtgcat-------gtt--tggatgga
ctggt--gcttgttattttatttgtttttgtgtt--------------------------
------tttgttt------attattattacttt-------------gtttttttaatt-a
atttacttatttattt----------tttttagt--------------------------
atttttccttattatttttataaaa----agcattataaactatataaata------tt-
-tt--------------tgttc-------tgt-tttgtacacat---a-----------a
aaaaa--cttttataaataattatttatctttttaagagttaaagtagggcact------
------------------------------------------------------------
------------------------------------------------------------
------------------------------------------------------------
-----------catg
>L1-129_DR|150328
------------------------------------------------------------
------------------------------------------------------------
------------------------------------------------------------
------------------------------------------------------------
------------------------------------------------------------
------------------------------------------------------------
------------------------------------------------------------
------------------------------------------------------------
------------------------------------------------------------
------------------------------------------------------------
------------------------------------------------------------
------------------------------------------------------------
------------------------------------------------------------
------------------------------------------------------------
------------------------------------------------------------
------------------------------------------------------------
------------------------------------------------------------
------------------------------------------------------------
------------------------------------------------------------
------------------------------------------------------------
------------------------------------------------------------
------------------------------------------------------------
------------------------------------------------------------
------------------------------------------------------------
------------------------------------------------------------
------------------------------------------------------------
------------------gaccca-gtgt-----tagcatggtcatata-----atcaac
aaatgt---------------------------ctattatttttggt-atggtagtggct
aaaaccatgat-cttgatggattggaagtccacttt--------------------gcca
cc-------ta-----------------------ttttcataaatgcctgaaactgaaa-
ttgttgctg-ctctta-aacat----gatt-gaattca-tttt------gggcag-----
-a-tgcttctaaaaat------aaa-------agaaaatctgggccc-tcttcct----t
gc----ttat-----------cttttt--------------------aagagttaaaagt
tgaacac------ttatgattcatggacaa-------------------tttccac----
-ccca-atttcaatg---ttttgat-tttgaccaagtaaaata-----a---ttagtatt
tta-atta----------------------------------------tt----------
------------------------------------------------------------
----------------------attattattatttat--------------ttttatt-a
ttttacttaattaat---------------------------------------------
--------ttaccatttatataata--taagtatcatagattgtataaatg------tt-
-tt--------------tgttc-------tgt-tttgtgcttat---a-----------a
a-----------------------------------------------------------
------------------------------------------------------------
------------------------------------------------------------
------------------------------------------------------------
---------------
>L1-129_DR|150329
------------------------------------------------------------
------------------------------------------------------------
------------------------------------------------------------
------------------------------------------------------------
------------------------------------------------------------
------------------------------------------------------------
------------------------------------------------------------
------------------------------------------------------------
------------------------------------------------------------
------------------------------------------------------------
------------------------------------------------------------
------------------------------------------------------------
------------------------------------------------------------
------------------------------------------------------------
------------------------------------------------------------
------------------------------------------------------------
------------------------------------------------------------
------------------------------------------------------------
------------------------------------------------------------
------------------------------------------------------------
------------------------------------------------------------
------------------------------------------------------------
------------------------------------------------------------
------------------------------------------------------------
------------------------------------------------------------
------------------------------------------------------------
------------------------------------------------------------
------------------------------------------------------------
------------------------------------------------------------
------------------------------------------------------------
------------------------------------------------------------
------------------------------------------------------------
------------------------------------------------------------
------------------------------------------------------------
------------------------------------------------------------
------------------------------------------------------------
------------------------------------------------------------
----------------------------------------------------tttaat-a
ttttacttgtataaata--------gttt-tt----------------------------
-tttttggttatcatttgtataaaa-----cgattacagattgtataaatg------tat
-tt--------------------------tgt-tctgaattcatacaaaaaaaaatccta
aaaac---tgttagaagta-aaatata---------------------------------
------------------------------------------------------------
------------------------------------------------------------
------------------------------------------------------------
---------------
>L1-129_DR|223166
------------------------------------------------------------
------------------------------------------------------------
------------------------------------------------------------
------------------------------------------------------------
------------------------------------------------------------
------------------------------------------------------------
------------------------------------------------------------
------------------------------------------------------------
------------------------------------------------------------
------------------------------------------------------------
------------------------------------------------------------
------------------------------------------------------------
------------------------------------------------------------
------------------------------------------------------------
------------------------------------------------------------
-----------tataaaccttataaggccaagcatctagtgacgcaggttgtttccttgt
ttgtctaccaatttgccgtgtcttctgatcaccattaattggcatgggaagaagatattg
gaattaacatttca-aatgagacctgggaagaggggctgaagcaaattcatacctgttct
attaatgcacga------------------------------------------------
------------------------------------------------------------
-------------------------------------ttcccttcagtttcccc-----g
ttat-gtgag-agatgcaagatctcaga----gggaacgtat---gctcata--------
ctttttggt-----------------tttgccctgag-----------------------
---atcccagagttttg-g-aaaaatattt------------------------------
------------------------------------------------------------
---ttctattttattcaaatgtttt-gggagaaaacattagcccagatattgaat---ta
gccctgtttggatgc-------------------tagcatggtcacata-----accagg
aaatgt---------------------------ctattatgtttggt-ataggggtggct
aaaagggtgat-cttgatggattggaagtccacttt--------------------acca
cc-------tac----------------------ttttcattaatggctc--actgaaa-
tggttgctg-ttccta-ggctt----gaaa-gaattct-ttttgc--tagggcag-----
-a-tgcttctaaaaag-ttt----g-------aaagaatctgagtcctttctcct----t
gc----ttat-----------cttttt--------------------aagagttggaggt
agagcgc------ttatatatcac------------------------------------
------ttttcaatg---ttttgag-tttggtcaagtaaaacttg--------atgtata
tta-ttta-----------------ctctttatggtgcat-------gtt--tggatgga
ctggt--gcttgttttttttattgttttttattca-------------------------
-------------------tttattaaaatttt--------------------------a
aaatagtttttaatta----------ttttttct--------------------------
gtattttttctttatttgtataaaa---acgtattatagataaaaaaagtg------cta
-tt--------------------------------------------a-----------a
aaact----gttataaata-aaatat----------------------------------
------------------------------------------------------------
------------------------------------------------------------
------------------------------------------------------------
---------------
>L1-129_DR|223167
------------------------------------------------------------
------------------------------------------------------------
------------------------------------------------------------
------------------------------------------------------------
------------------------------------------------------------
------------------------------------------------------------
------------------------------------------------------------
------------------------------------------------------------
------------------------------------------------------------
------------------------------------------------------------
------------------------------------------------------------
------------------------------------------------------------
------------------------------------------------------------
------------------------------------------------------------
------------------------------------------------------------
------------------------------------------------------------
------------------------------------------------------------
------------------------------------------------------------
------------------------------------------------------------
------------------------------------------------------------
------------------------------------------------------------
------------------------------------------------------------
------------------------------------------------------------
------------------------------------------------------------
------------------------------------------------------------
--------------------------------------------agacgttgaat---ta
gccctgtttggatgctctgaccct-gtgt-----tagcatgatcacata-----ttcagc
agatgt---------------------------ctattatgtttggt-atggtcgtggct
aaaatggaaat-cttgatggattggagatccacttt--------------------acca
cc-------tac----------------------ttttcataaatggctg--actgaaa-
tggttgctg-ctctta-agctt----gaaa-taattcg-ttttgc--tagggcag-----
-a-ggcttctgaagag-ttt----g-------aaacaatctggggcc-tcctcct----t
gt----ttat-----------cttttt--------------------aagagttgagagt
tgggcgc------ttataattcatggacaa--tttttgtt-----cactgtttcatcact
gtttc-ttttcaatg---tttcgag-tttgatcaagtaaaacttg--------atgtata
tta-ttta-----------------ctctatttggtgcat-------gct--tggatgga
ctggt--gcttgttttttatttatttatttattta-------------------------
----------------------------------------------ttttttataagt-g
attcagttattaaattaa------------------------------------------
---------ttttctgtgtttaaaa---acgtattataaattgtgtaaatg------tt-
-tt--------------tgttc-------tat-tttgtacttat---a-----------a
aaaat----gttatgaata-aaatata---------------------------------
------------------------------------------------------------
------------------------------------------------------------
------------------------------------------------------------
---------------
>L1-129_DR|299095
------------------------------------------------------------
------------------------------------------------------------
------------------------------------------------------------
------------------------------------------------------------
------------------------------------------------------------
------------------------------------------------------------
------------------------------------------------------------
------------------------------------------------------------
------------------------------------------------------------
------------------------------------------------------------
------------------------------------------------------------
------------------------------------------------------------
-----tggttgctgttctta-----agcttgaaaaatttgtttcgca----aggacagat
gcttcta-aaatttttattttaaaatctga---agcctcttccttgcttatctgtttaat
agttaaaagtagggcacttataatttatggacaatttgactttataggaccataatatat
acaatctttcgtttcaacctcctatggttaaacatttggtgactcagtttgtttc--tgt
ttgtctgccaatttgctgtgtcttctgatcgctataaattggcatgggaatagaatattg
aatttaacatttca-aatgatacctgggaagagtggctgaagcaaattcatacctgttct
attgacgcaagattacaactca-tagagtttaacgtggt--acatag------------g
ctacattataccaaagctaaactcaata--------------------------------
-------------------------------aaaaaaat-ccttcagtttcctc-----g
ttaa-gtgac-agaagcaagagctcaga----gggaacatat---gctcata--------
ctttttggt-----------------tttgccctgag-----------------------
---atctctgatctctg-------atctct------------------------------
------------------------------------------------------------
---tgcagttttattcaaatgtttt-aagagaaaacattggtccagatttagaat---ta
gtcctgttcggatgctctgacctt-gtgt-----tagcatggtcacata-----atcaac
aaatgt---------------------------ctattatgttaggt-atggtggtggct
aaaagggagat-cttgatggattgtaagtccatttt--------------------acca
cc-------tac----------------------ttttcataaatg--------------
------------------------------------------------------------
------------------------------------------------------------
------------------------------------------------------------
------------------------------------------------------------
------------------------------------------------------------
------------------------------------------------------------
------------------------------------------------------------
------------------------------------------------------------
------------------------------------------------------------
------------------------------------------------------------
------------------------------------------------------------
------------------------------------------------------------
------------------------------------------------------------
------------------------------------------------------------
------------------------------------------------------------
---------------
>L1-129_DR|299096
-------------------------------------------------gtgctcaattc
ta----------------------------------------------------------
------------------------------------------------------------
------------------------------------------------------------
-------------------------------ttaatactttgaattaaa-----------
------------------------------------------------------------
------------------------------------------------------------
------------------------------------------------------------
------------------------------------------------------------
------------------------------------tgaagaatacattgtacattgaac
tttacatgcccctcggt---------gcaaatgtcacttaataatttcttaaacgtctta
cctagccagacagagaagatattttcacaatggacaattaaaaaggactgaccaca----
----gacaaagatttttatata-----gatgggatatttgttacattcatttcaacagct
gtataaa-gcttttaacctcttccagtcac---aattttaccactatttacaggt-----
------acataaaacattcttttactgagtttcaagaattgccccagggccataatatat
acaatattttgtgtaaacctcctatggccaaatatctggtgacgcggtttgtttctttgt
tcgtctaccaatttgcggtctcttctgatcacaattaattggcattagaagaggatattg
gaattaacatttca-aataatacctgggaagagaggctgaag------catacctgttct
atcaatgcaagattacaactca-tacagtttaaagtggt--acataa------------g
ctacattataccataactaaactcaat---------------------------------
-------------------------------aaaatgttcccttcagtttcccc-----g
ttat-gtgac-agatgcaagatgcaaag---------------------aca--------
gattttggt-----------------tttgccctgag-----------------------
---atctcggagctctg-g-aaaaacattt------------------------------
------------------------------------------------------------
---ttcagttttattgaaatatttt-aggagaaatcattagtccagatattgaat---ta
gccctgtttggatgctctgaccct-gtgt-----tagcatggtcacata-----atcagc
aaatgt---------------------------ttatcgtgtttggt-atggtggtggct
aaaagggtgat-cttgatgaactgaaaatccgcttt--------------------acca
cc-------tac----------------------ttttcataaatggctg--actgaaa-
tgtttgctg-ctctta-agctt----gaaa-gaatttg-ttttgt--tagggcag-----
-a-tgcttctaaaaag-ttt----g-------aaaaaatctggggcc-ttgtctt----t
gc----ttat-----------cttttt--------------------aagagttgaaagt
agggcat----------gattcaaggacaa--tttcac----------------------
------tctttaatg---ttctgag-ttcgatgaagtaaaacttaatg-----gtgtata
tta-ttta-----------------ccctatatggtgcatggtgcatgtt--tggataga
ctggt--gcttgtttttgttttttgttttaatt---------------------------
-------------------------attacttcttgttgt-----tagttttttatat-t
attcacttgtttattt----------tttctgtt--------------------------
attttaccttattatttttataaaa----cgtattatagttggtataaatg------tt-
-tt-------------atgttc-------tgc-tttgtagtttt---a-----------a
aaaac---cgttataaata-aaatata---------------------------------
------------------------------------------------------------
------------------------------------------------------------
------------------------------------------------------------
---------------
>L1-129_DR|299097
------------------------------------------------------------
------------------------------------------------------------
------------------------------------------------------------
------------------------------------------------------------
------------------------------------------------------------
------------------------------------------------------------
------------------------------------------------------------
------------------------------------------------------------
------------------------------------------------------------
------------------------------------------------------------
------------------------------------------------------------
------------------------------------------------------------
------------------------------------------------------------
------------------------------------------------------------
------------------------------------------------------------
------------------------------------------------------------
------------------------------------------------------------
------------------------------------------------------------
------------------------------------------------------------
------------------------------------------------------------
------------------------------------------------------------
------------------------------------------------------------
------------------------------------------------------------
------------------------------------------------------------
------------------------------------------------------------
------------------------------------------------------------
------------------------------------------------------------
------------------------------------------------------------
---------at-cttgatggattggaaatccacttt--------------------ac--
---------cac----------------------ttttcatgaatggctg--actgaaa-
tggttgctg-ctctta-agctt----aaaa-gaatttg-ttttgc--tagggcag-----
-a-ttcttctaagaag-ttt----g------aaaaaaatttgtagcc-ttttcc------
------ttat-----------cttttt--------------------aagagttgaaagt
agggcac------ttattattcatgggcaa--ttttatttt----tacttagct------
ctcca-ttttcaatg---ttttgag-tttgaacaagtaaacgttgatg-----gtgtaaa
ata-ttta-----------------ctctatatggtgcat-------gtt--tg------
ttgtt--gtttttttttgttttgtttttt-------------------------------
-------------------aaaattattattattt--------------tttttaatt-a
atttact-----------------------------------------------------
------------------------------------------------------------
------------------------------------------------------------
------------------------------------------------------------
------------------------------------------------------------
------------------------------------------------------------
------------------------------------------------------------
---------------
>L1-129_DR|299098
------------------------------------------------------------
------------------------------------------------------------
------------------------------------------------------------
------------------------------------------------------------
------------------------------------------------------------
------------------------------------------------------------
------------------------------------------------------------
------------------------------------------------------------
------------------------------------------------------------
------------------------------------------------------------
------------------------------------------------------------
------------------------------------------------------------
------------------------------------------------------------
------------------------------------------------------------
------------------------------------------------------------
------------------------------------------------------------
------------------------------------------------------------
------------------------------------------------------------
------------------------------------------------------------
------------------------------------------------------------
------------------------------------------------------------
------------------------------------------------------------
------------------------------------------------------------
------------------------------------------------------------
------------------------------------------------------------
------------------------------------------------------------
------------------------------------------------------------
------------------------------------------------------------
------------------------------------------------------------
------------------------------------------------------------
-----------------------------------------------tagggctgtaag-
-a-tgctactaaaaag-ttt----t-------taaaaatctagggcc-tcttcct----t
gc----tcat-----------cttttt--------------------aagagttgaaatt
aggccgc------ttatgattcatggacaa--tttcactct----ttcctt---------
------------------tttcaaa-gttgatcaagtaaaacttaata-----gtgtata
tta-ttca-----------------ttatatatggtggat-------gtt--tggatgga
ctgtt--tttttatttttgattcact----------------------------------
-----------------------------------------------------------t
atttatttatttttct---------ttttttc-------tgtat----------------
-ttttttcttatcatttgtataaaa---actaattaaagattgtataaatg------tt-
-tt--------------tgttt-------tgt-tttgtatt-------------------
------------------------------------------------------------
------------------------------------------------------------
------------------------------------------------------------
------------------------------------------------------------
---------------
>L1-129_DR|299099
------------------------------------------------------------
------------------------------------------------------------
------------------------------------------------------------
------------------------------------------------------------
------------------------------------------------------------
------------------------------------------------------------
------------------------------------------------------------
------------------------------------------------------------
------------------------------------------------------------
------------------------------------------------------------
------------------------------------------------------------
------------------------------------------------------------
------------------------------------------------------------
------------------------------------------------------------
------------------------------------------------------------
------------------------------------------------------------
------------------------------------------------------------
------------------------------------------------------------
------------------------------------------------------------
------------------------------------------------------------
------------------------------------------------------------
------------------------------------------------------------
------------------------------------------------------------
------------------------------------------------------------
------------------------------------------------------------
------------------------------------------------------------
------------------------------------------------------------
------------------------------------------------------------
------------------------------------------------------------
------------------------------------------------------------
------------------------------------------------------------
------------------------------------------------------------
------------------------------------------------------------
------------------------------------actct----taatttttcac----
-tcca-ttttcagtc---atttgag-tttgaccaagtaaatcttgaag-----gtgcata
tta-ttta-----------------cgctata---tgcat-------gtt--ttgatgga
ctggt--gcttgtttttaaat---------------------------------------
-----------------------------------------------------------a
atttacttatttacat----------tttt---------agtaa----------------
-ttttttgttataatttttataaaa---aagtattatagattgtataaatct-----tt-
-tt--------------tgttc-------tgt-ttcatgcttat---gc--------tta
aaaac---ggttataaaca-atatat----------------------------------
------------------------------------------------------------
------------------------------------------------------------
------------------------------------------------------------
---------------
>L1-129_DR|381042
------------------------------------------------------------
------------------------------------------------------------
------------------------------------------------------------
------------------------------------------------------------
------------------------------------------------------------
------------------------------------------------------------
------------------------------------------------------------
------------------------------------------------------------
------------------------------------------------------------
------------------------------------------------------------
------------------------------------------------------------
------------------------------------------------------------
------------------------------------------------------------
------------------------------------------------------------
------------------------------------------------------------
------------------------------------------------------------
---------------------------------------------------------tta
ttattattatttta-----------------------------------ctatttttttt
attaa-------------------------------------------------------
------------------------------------------------------------
-----------------------------ttcacttattttttgtattttatttcttctt
ttgttactat-ttatttaaaaagtatta----tagatagtat-----------------a
cttttttgt-----------------tttgttttgtgctca--taaaaa-----------
-caatttcaatgttttgagtttgaccaagta-----------------------------
------------------------------------------------------------
-aaacttttttccgttttttttttt-aggagaaaacattagtgcagatgctgaat---ta
gccctgtttggatgctctgatcct-gtgt-----tggcatggtcacata-----atcagt
aaatgt---------------------------ctattatatttggt-atggtggtgact
aaaagggtgat-ctt----gattgaaagtccacttt--------------------acca
cc-------tac----------------------ttttcataaatggctg--actgcaa-
tagttgctg-ctttta-agctt----gaaa-gaatttg-ttttgc--tagggcag-----
-a-tgcttctaaaaag-ttt------------taaaaatatgtggcc-tcttcct----t
gc----ttat-----------cttttt--------------------aagagttaaaagg
agggcac------ttgtgattcatagacaa--ttttactct----tacttttccac----
-tcca-------------------------------------------------------
-----------------------------------------------attt---------
------------------------------------------------------------
------------------------------------------------------------
------------------------------------------------------------
------------------------------------------------------------
------------------------------------------------------------
------------------------------------------------------------
------------------------------------------------------------
------------------------------------------------------------
------------------------------------------------------------
---------------
>L1-129_DR|381043
------------------------------------------------------------
------------------------------------------------------------
------------------------------------------------------------
------------------------------------------------------------
------------------------------------------------------------
------------------------------------------------------------
------------------------------------------------------------
------------------------------------------------------------
------------------------------------------------------------
------------------------------------------------------------
------------------------------------------------------------
------------------------------------------------------------
------------------------------------------------------------
------------------------------------------------------------
------------------------------------------------------------
------------------------------------------------------------
------------------------------------------------------------
------------------------------------------------------------
------------------------------------------------------------
------------------------------------------------------------
------------------------------------------------------------
------------------------------------------------------------
------------------------------------------------------------
------------------------------------------------------------
------------------------------------------------------------
------------------------------------------------------------
------------------------------------------------------------
------------------------------------------------------------
------------------------------------------------------------
------------------------------------------------------------
------------------------------------------------------------
------------------------------------------------------------
------------------------------------------------------------
------------------------------------------------------------
------------------------------------------------------------
------------------------------------------------------------
------------------------------------------------------------
--------------------------------------------------------tt-a
attaacttattcaatt----------ttct---------tgtat----------------
-ttttttgttatcatttgtaaaaaa---aagtattataagtcgtataaatgt-----tt-
-tt--------------tgtta-------tgt-tatgtgctgat---a-----------a
aaaag-atggttttaaata-aaatat----------------------------------
------------------------------------------------------------
------------------------------------------------------------
------------------------------------------------------------
---------------
>L1-129_DR|381044
------------------------------------------------------------
------------------------------------------------------------
------------------------------------------------------------
------------------------------------------------------------
------------------------------------------------------------
------------------------------------------------------------
------------------------------------------------------------
------------------------------------------------------------
------------------------------------------------------------
------------------------------------------------------------
------------------------------------------------------------
------------------------------------------------------------
------------------------------------------------------------
------------------------------------------------------------
------------------------------------------------------------
------------------------------------------------------------
------------------------------------------------------------
------------------------------------------------------------
------------------------------------------------------------
------------------------------------------------------------
------------------------------------------------------------
------------------------------------------------------------
------------------------------------------------------------
------------------------------------------------------------
------------------------------------------------------------
------------------------------------------------------------
------------------------------------------------------------
------------------------------------------------------------
------------------------------------------------------------
------------------------------------------------------------
------------------------------------------------------------
------------------------------------------------------------
------------------------------------------------------------
------------------------------------------------------------
----------------------------------------------------------ta
tta-ttta-----------------ctctatatggtgcat-------gtt--ttgatgga
ctagt--gcttgtttttttattttattttattat--------------------------
-----------------------------------------------------------t
attgattcacttaagt----------ttttttct--------------------------
tagtttttcccttatttgtataaaa-----acattatagattgtatgaatgtaaatgtt-
-tt--------------tattc-------tgt-tttgtatgtat---a-----------a
aaaac---tgttataaata-taatat----------------------------------
------------------------------------------------------------
------------------------------------------------------------
------------------------------------------------------------
---------------
>L1-129_DR|381045
------------------------------------------------------------
------------------------------------------------------------
------------------------------------------------------------
------------------------------------------------------------
------------------------------------------------------------
------------------------------------------------------------
------------------------------------------------------------
------------------------------------------------------------
------------------------------------------------------------
------------------------------------------------------------
------------------------------------------------------------
------------------------------------------------------------
------------------------------------------------------------
------------------------------------------------------------
------------------------------------------------------------
------------------------------------------------------------
------------------------------------------------------------
------------------------------------------------------------
------------------------------------------------------------
------------------------------------------------------------
------------------------------------------------------------
------------------------------------------------------------
------------------------------------------------------------
------------------------------------------------------------
------------------------------------------------------------
------------------------------------------------------------
------------------------------------------------------------
------------------------------------------------------------
------------------------------------------------------------
------------------------------------------------------------
------------------------------------------------------------
------------------------------------------------------------
------------------------------------------------------------
-gggcac------ttatgattcataaa-----ctctactct----tacttttccac----
-tcca-ttttcaatg---ttttgag-tttgactaaacaaaacttgatg-----gtctata
tta-ttta-----------------ctctatatggtgcat-------gttt---gataga
ctgag--gtttgtttaatattatcattattatta--------------------------
-----------------------------------------------------------t
tattatttattttatt-----------------------tctat----------------
tttttttattataattt-------------------------------------------
------------------------------------------------------------
------------------------------------------------------------
------------------------------------------------------------
------------------------------------------------------------
------------------------------------------------------------
---------------
>L1-129_DR|381046
------------------------------------------------------------
------------------------------------------------------------
------------------------------------------------------------
------------------------------------------------------------
------------------------------------------------------------
------------------------------------------------------------
------------------------------------------------------------
------------------------------------------------------------
------------------------------------------------------------
------------------------------------------------------------
------------------------------------------------------------
------------------------------------------------------------
------------------------------------------------------------
------------------------------------------------------------
------------------------------------------------------------
------------------------------------------------------------
------------------------------------------------------------
------------------------------------------------------------
------------------------------------------------------------
------------------------------------------------------------
------------------------------------------------------------
------------------------------------------------------------
------------------------------------------------------------
------------------------------------------------------------
------------------------------------------------------------
------------------------------------------------------------
-------------------------------------------cacatt-----tttagc
aagtgt---------------------------ctattttgtttggtggtggtggtggct
aaaaagacaat-cttgatggattttaagtctacttt--------------------aatt
tc-------catgtgtacttttcactttaattaagttgcataaacagctc--actgaaa-
tgatcgctg-ctctta-agctt----gaaa-gaatgag-ctt------------------
------------------------------------------------------------
------------------------------------------------------------
------------------------------------------------------------
------------------------------------------------------------
------------------------------------------------------------
------------------------------------------------------------
------------------------------------------------------------
------------------------------------------------------------
------------------------------------------------------------
------------------------------------------------------------
------------------------------------------------------------
------------------------------------------------------------
------------------------------------------------------------
------------------------------------------------------------
---------------
>L1-129_DR|463795
------------------------------------------------------------
------------------------------------------------------------
------------------------------------------------------------
------------------------------------------------------------
------------------------------------------------------------
------------------------------------------------------------
------------------------------------------------------------
------------------------------------------------------------
------------------------------------------------------------
------------------------------------------------------------
------------------------------------------------------------
------------------------------------------------------------
------------------------------------------------------------
------------------------------------------------------------
------------------------------------------------------------
------------------------------------------------------------
------------------------------------------------------------
------------------------------------------------------------
------------------------------------------------------------
------------------------------------------------------------
------------------------------------------------------------
------------------------------------------------------------
------------------------------------------------------------
------------------------------------------------------------
------------------------------------------------------------
------------------------------------------------------------
------------------------------------------------------------
------------------------------------------------------------
------------------------------------------------------------
------------------------------------------------------------
------------------------------------------------------------
------------------------------------------------------------
------------------------------------------------------------
---gtac------ttataagtctttgaccattttttacact----tgtattcccac----
-ttta-ttcataatg---ttttgag-tttgaccaagtacgactttatg-----gtgtata
ttt-ttta-----------------ctgcat-----------------tt--cagatgga
ctttt--ttttatttttga-----------------------------------------
------------------------------------------------------------
------------------------------------------------------------
--------ttattatttgtat---------------------------------------
------------------------------------------------------------
------------------------------------------------------------
------------------------------------------------------------
------------------------------------------------------------
------------------------------------------------------------
---------------
>L1-129_DR|463796
------------------------------------------------------------
------------------------------------------------------------
------------------------------------------------------------
------------------------------------------------------------
------------------------------------------------------------
------------------------------------------------------------
------------------------------------------------------------
------------------------------------------------------------
------------------------------------------------------------
------------------------------------------------------------
------------------------------------------------------------
------------------------------------------------------------
------------------------------------------------------------
------------------------------------------------------------
------------------------------------------------------------
------------------------------------------------------------
------------------------------------------------------------
------------------------------------------------------------
------------------------------------------------------------
------------------------------------------------------------
------------------------------------------------------------
------------------------------------------------------------
------------------------------------------------------------
------------------------------------------------------------
------------------------------------------------------------
------------------------------------------------------------
------------------------------------------------------------
------------------------------------------------------------
-----------------tagattggaagtccacttt--------------------acca
cc-------tac----------------------ttttcataaatggcta--actgaaa-
tggttgctg-ctctta-agctt----gaaa-gaactcg-ttttgc--tagggcagatact
ta-tgcttctaaaaag-ttt----ga-----aaaaaaatctatggcc-tcttcct----t
gc----gtat-----------cttttt--------------------atgacttaaaagt
agggcac------ttatgattcatgaacaa--ttttactct----tacttttccac----
-tcca-ttttcaatg---ttttgag-ttggataaagta------aatt-----atgttta
tta-ttta-----------------ctctatatggtgcat-------gtt--tggatgga
ctggt--gcttgttttatttttttatttttatt---------------------------
-------attatta----ctttgtttttgttttttatt--------gttttttttatt-a
attcacttatttat------------tttttc-------tgtat----------------
-tttttccttatcatttgcgtaaaa----cttataatagattttat--atg------tt-
-tt--------------tgttc-------tgt-tttttacttat---a-----------a
aaaac-----ttataaata-----------------------------------------
------------------------------------------------------------
------------------------------------------------------------
------------------------------------------------------------
--------------a
>L1-129_DR|463797
------------------------------------------------------------
------------------------------------------------------------
------------------------------------------------------------
------------------------------------------------------------
------------------------------------------------------------
------------------------------------------------------------
------------------------------------------------------------
------------------------------------------------------------
------------------------------------------------------------
------------------------------------------------------------
------------------------------------------------------------
------------------------------------------------------------
------------------------------------------------------------
------------------------------------------------------------
------------------------------------------------------------
------------------------------------------------------------
------------------------------------------------------------
------------------------------------------------------------
------------------------------------------------------------
------------------------------------------------------------
------------------------------------------------------------
---------c-agatgcaaaagctcggt----ggtgacata------tcaca--------
ctttttggt-----------------tttgctctgag-----------------------
---atttctaagttttcagttgctaaattt------------------------------
------------------------------------------------------------
---tttagtggcattc-aatgtttt-tggagaaaaatgtgtcc---agactgaat---ta
gccctcttcggatgctctgacttt-gtgttacagtagcaatgacatagt-----ataagc
aaacgt---------------------------ctataatgtttgtt-atagtggtgggt
aataggctgat-cttgatggattaaaattccacttt--------------------accc
ca-------tat------------------------------agggactg--actgaaa-
tgact-----ctctta-agctt--------------------------------------
------------------------------------------------------------
------------------------------------------------------------
------------------------------------------------------------
------------------------------------------------------------
------------------------------------------------------------
------------------------------------------------------------
------------------------------------------------------------
------------------------------------------------------------
------------------------------------------------------------
------------------------------------------------------------
------------------------------------------------------------
------------------------------------------------------------
------------------------------------------------------------
------------------------------------------------------------
---------------
>L1-129_DR|540551
------------------------------------------------------------
------------------------------------------------------------
------------------------------------------------------------
------------------------------------------------------------
------------------------------------------------------------
------------------------------------------------------------
------------------------------------------------------------
------------------------------------------------------------
------------------------------------------------------------
------------------------------------------------------------
------------------------taacaacttaaatctggtaatatttt----atctag
cttggcttgtcagataagatattttcacattggaaaagcaaa--ggattgaccacagta-
-------aatgatttgtata-----tcgatata---------------------------
------g-gcatatagatatattcacttttgaacactttttcactttttac---------
---------------------------------agcaataaccacaggaccataacacat
ccagttttttaagtcaaccccctatgaccaaacatttagcgacacagtttgtttc-----
-------ccaatttgccatgtcttctgatcaccatcaattggcatgggacgatgatattg
gaactaatatttca-aatagtatttgggaagacagactgaagcaaactcattcc------
-tcaacacaagatt--aactta-tacgattgaaagtgtta--------------------
------------------------------------------------------------
----------------------------------------cctttactttctacattatg
ttat-actgt-agatgctagggctcaga----ggggatgtat---gctcatacag---ta
cttttgggt-----------------gttactttgtg-----------------------
---atttctgagttttg-gatgaatccatt------------------------------
------------------------------------------------------------
---ttcattggtactcaaatgtttt-aggagaaaaaattagtccagatattgaat-----
------------------------------------------------------------
------------------------------------------------------------
------------------------------------------------------------
------------------------------------------------------------
------------------------------------------------------------
------------------------------------------------------------
------------------------------------------------------------
------------------------------------------------------------
------------------------------------------------------------
------------------------------------------------------------
------------------------------------------------------------
------------------------------------------------------------
------------------------------------------------------------
------------------------------------------------------------
------------------------------------------------------------
------------------------------------------------------------
------------------------------------------------------------
------------------------------------------------------------
------------------------------------------------------------
---------------
>L1-129_DR|540552
------------------------------------------------------------
------------------------------------------------------------
------------------------------------------------------------
------------------------------------------------------------
------------------------------------------------------------
------------------------------------------------------------
------------------------------------------------------------
------------------------------------------------------------
------------------------------------------------------------
------------------------------------------------------------
------------------------------------------------------------
------------------------------------------------------------
------------------------------------------------------------
------------------------------------------------------------
------------------------------------------------------------
------------------------------------------------------------
------------------------------------------------------------
------------------------------------------------------------
------------------------------------------------------------
------------------------------------------------------------
------------------------------------------------------------
------------------------------------------------------------
------------------------------------------------------------
------------------------------------------------------------
------------------------------------------------------------
------------------------------------------------------------
------------------------------------------------------------
------------------------------------------------------------
------------------------------------------------------------
------------------------------------------------------------
------------------------------------------------------------
------------------------------------------------------------
------------------------------------------------------------
--------------------------------tttttttctca-----------------
------------------------------------------------------------
----ttta---------------------------------------att----------
-------ttttttttat-------------------------------------------
-------------------------------------------------tatcctatt-t
ttttcattaattaattt--------attttct----------------------------
-gtattttttagcttatgtataaaa---aagcattataggttgtgtaaatg------tt-
-tt-----------------tc-------tgc-tttgtacttat---a-----------a
aaact---atatatatatatatatata---------------------------------
------------------------------------------------------------
------------------------------------------------------------
------------------------------------------------------------
---------------
>L1-129_DR|540553
------------------------------------------------------------
------------------------------------------------------------
------------------------------------------------------------
------------------------------------------------------------
------------------------------------------------------------
------------------------------------------------------------
------------------------------------------------------------
------------------------------------------------------------
------------------------------------------------------------
------------------------------------------------------------
------------------------------------------------------------
------------------------------------------------------------
------------------------------------------------------------
------------------------------------------------------------
------------------------------------------------------------
------------------------------------------------------------
------------------------------------------------------------
--------------------tacctgggaagtggggctgaagtgaattcatacctgttct
attagtgctagattacaactc-----agtttaacatggt--acatag------------g
ctacattataccaaaactaaactctaa---------------------------------
-------------------------------aaaattttcccatcagttttctc-----g
ttat-gtgac-agatgcaatatctcagaagt-----------t-tgctcata--------
ctttttggt-----------------tttgccctgag-----------------------
---atctgagagttttg---gaaaatattt------------------------------
------------------------------------------------------------
---ttcagttttattcaaatgttttcggggaaaaacattagtccagatattgaat---ta
gccctgtttagatgctctgaccct-gtgt-----tagcatggtcaaacg-----ctcagc
aaatat-----------------------------attatgtttggt-atagtggtggct
aaaggggtgat-cttgatggatttgaagtccacttt--------------------acca
cc-------tac----------------------ttttcataaatggctg--actgaaa-
tggttgctg-ctctta-agctt----gaaa-gaatttgtttttgc--tagggcag-----
-a-tgcttcttaaaag-tta----gaaaaaataaaaaatctagggcc-tctttct----t
gc----cttt------------tattt--------------------aagagttgaaagt
agagcgc------ttatgactcatgaacaa--ttttactc--------------------
-tttc-ttcttaatg---ttttgag-tttaatcaagtaaaacttaaag-----atgtata
gta-ttta-----------------ctctatatggtgcat-------gtt--tggatgga
ctggt--gcttgtttttttttttttttgttattt--------------------------
-----------------------------------------------------------g
attcacttatttaata----------ttgtattt-----------gaaaaa-aaaattct
gtattttttcattatctgtataaaa---acacattatgtgttgtataaatg------tt-
-ttgtacttacaaaaaaagtac-------tgt-tttgtacttac---a-----------a
aaaac-----gtataaatatatatata---------------------------------
------------------------------------------------------------
------------------------------------------------------------
------------------------------------------------------------
---------------
>L1-129_DR|540554
------------------------------------------------------------
------------------------------------------------------------
------------------------------------------------------------
------------------------------------------------------------
------------------------------------------------------------
------------------------------------------------------------
------------------------------------------------------------
------------------------------------------------------------
------------------------------------------------------------
------------------------------------------------------------
------------------------------------------------------------
------------------------------------------------------------
------------------------------------------------------------
------------------------------------------------------------
------------------------------------------------------------
------------------------------------------------------------
------------------------------------------------------------
------------------------------------------------------------
------------------------------------------------------------
--------taccaacactaaactcaat---------------------------------
-------------------------------aaaattctcccttcagtttcccc-----a
ttat-gtgac-agatgcaagagctcaga----gggaacgtat---gctcata--------
ctttttggt-----------------ttttccctaag-----------------------
---atctctgagttttg-g-aaaatcattt------------------------------
------------------------------------------------------------
--tttaagttctattcaaatgtttt-aggagaaaacattagtccagatattgaac---ta
gccctgtttggatgctctgaccct-ttgt-----tagcatggtcacata-----atcagc
aattgt---------------------------ctattatgtttggt-atggtggtggct
aaaagggtggt-ct---tgtattgaaagtcca----------------------------
-----------c----------------------ttttcataaatggctg--actgata-
gggttgctg-ctctta-agctt----gaaa-gaattca-tttagc--tagagcag-----
-a-tgcttctaaaaag-ttg----a-------aag---------------tgcat----c
aa----aagt-----------cattga--------------------aagagttgaaagt
agggagg------ttatgattcatggac--------------------------------
-tttc-ttttcaatg---ttttgag-tttgatcaagttaaacttaatg-----gtgtata
tta-ttta-----------------ctctatatggtgcat-------gtt--tggatgaa
ctggt--atttgtttttttatttttttat-------------------------------
-----------------------------------------------------ttatt-g
attcacttatttattt----------ttttttg---------------------------
--tattttttcttatctttataaaa---acgtattataaattgtataaatg------tt-
------------------------------------------------------------
------------------------------------------------------------
------------------------------------------------------------
------------------------------------------------------------
------------------------------------------------------------
---------------
>L1-129_DR|626408
------------------------------------------------------------
------------------------------------------------------------
------------------------------------------------------------
------------------------------------------------------------
------------------------------------------------------------
------------------------------------------------------------
------------------------------------------------------------
------------------------------------------------------------
------------------------------------------------------------
------------------------------------------------------------
------------------------------------------------------------
------------------------------------------------------------
------------------------------------------------------------
------------------------------------------------------------
------------------------------------------------------------
------------------------------------------------------------
---------------------------------------------------aggatattg
gaattaacattacacaatgatacttgggaagaggtgctgaagtgaattcatacttgttca
atcaatataagattacatctca-tacagtttaaagtggc--acatag------------g
ctacattctaccaaaact-aactcaat---------------------------------
-------------------------------aacattttcccatcagttttccc-----g
ttat-gtgac-agatgcaagacttcagagggagggaacatat---gcttata--------
ctttttggt-----------------cttgccctgag-----------------------
---atatttgagtttta-g-aaaaatattt------------------------------
------------------------------------------------------------
---ttcggttttatccaaatgtttt-aggagaaaacattagtccagatattgatt---ta
gccctgtttggatactctgaccct-ttgt-----tagcatgatcccata-----atcaac
aaatgt---------------------------ctattatgtttgat-atggtggtggct
aaaagggtgat-cttgatggattaaaagtccacttt--------------------acca
cc-------acc----------------------ttttcaaaaatgactg--actgaaa-
tggttgctg-ctctta-agctt----gaaa-gaattcg-ttttgc--tagggcag-----
-a-tggttctaaaaag-tt-------------aaaaaatctggggcc-tcttcc------
------ttat-----------cttttt--------------------aagagttgaaagt
agggcta-----------------------------------------------------
--------------------------gttgatcaagtaaaacttagtg-----gtgtata
tta-ttta-----------------ctcta------------------------------
------------------------------------------------------------
------------------------------------------------------------
------------------------------------------------------------
------------------------------------------------------------
------------------------------------------------------------
------------------------------------------------------------
------------------------------------------------------------
------------------------------------------------------------
------------------------------------------------------------
---------------
>L1-129_DR|626409
------------------------------------------------------------
------------------------------------------------------------
------------------------------------------------------------
------------------------------------------------------------
------------------------------------------------------------
------------------------------------------------------------
------------------------------------------------------------
------------------------------------------------------------
------------------------------------------------------------
------------------------------------------------------------
------------------------------------------------------------
------------------------------------------------------------
------------------------------------------------------------
------------------------------------------------------------
------------------------------------------------------------
------------------------------------------------------------
------------------------------------------------------------
------------------------------------------------------------
------------------------------------------------------------
------------------------------------------------------------
------------------------------------------------------------
------------------------------------------------------------
------------------------------------------------------------
------------------------------------------------------------
------------------------------------------------------------
---------------------------------------agtccacatattgaat---ta
gccctgtttgaatgctctgaccct-gtgt-----tagcatggtcacata-----atcagc
aaatgt---------------------------ctattatgtttggg-atggtggtggct
aaaagggtaat-cttgatagattggaagtccacttt--------------------acca
cc-------tac----------------------gtttcataaaaggctg--actgaaa-
tggttgctg-ctctta-agctt----gaaa-aaatttg-ttttgc--tagggcag-----
-a-tgcttcaaaaaaa-gttagaaa-------aaaaaatcaggggcc-tcttcct----t
gc----atat-----------cttttt--------------------aaaagttaaaagt
agggcaa-------------------------ttttactct----tacttttccac----
-tcca-atttcagtg---tttttag-tttgaccaagtaaaatgtaatg-----gtgtata
tta-ttta-----------------ttctatatgatgcat-------gtttttaaaatta
ttata--attttttattaatttataaaatgtt----------------------------
---------------------------------------------------ttttatt-t
tattatttatttttgta---------ttttcttt--------------------------
cttttttgttaccatttttataaaa----agtattatagattgtatacata------tt-
-tt--------------tgttc-------tgt-cttat---------a-----------a
aaact----tttataaata-aaatacac----------acaaaaataga-----------
------------------------------------------------------------
------------------------------------------------------------
------------------------------------------------------------
-------------aa
>L1-129_DR|793768
------------------------------------------------------------
------------------------------------------------------------
------------------------------------------------------------
------------------------------------------------------------
------------------------------------------------------------
------------------------------------------------------------
------------------------------------------------------------
------------------------------------------------------------
------------------------------------------------------------
------------------------------------------------------------
------------------------------------------------------------
------------------------------------------------------------
------------------------------------------------------------
------------------------------------------------------------
------------------------------------------------------------
------------------------------------------------------------
------------------------------------------------------------
------------------------------------------------------------
------------------------------------------------------------
------------------------------------------------------------
------------------------------------------------------------
------------------------------------------------------------
------------------------------------------------------------
------------------------------------------------------------
------------------------------------------------------------
------------------------------------------------------------
------------------------------------------------------------
------------------------------------------------------------
------------------------------------------------------------
------------------------------------------------------------
--------------------------gaaa-taattca-ttttac--taaagcag-----
-a-tgctttaaa--------------------aaaagatctggggcc-tcttcct----t
gc----ttat-----------cttttt--------------------aaaag-tataagt
atggcacttgtgattgtgattcatggacaa--tttcactc--------------------
-tttc-ttttccttg---ttttgag-tttaattaagtaaaacttg--------atgtata
tta-ttta-----------------ctttatgtggtgcat-------gtt--tagatgga
atggt--gcttgttctttatttattatcattatt--------------------------
-----------------------------------------------ttttaaaaatt-g
tattattgattcactt----------ttcttt---------------------------t
gcattttttccctatttttataaaa----cgtattatagattgtataaatg------ct-
-tt--------------tgttc-------agt-tttgtatttat---a-----------a
ataaa--------taaata-aaa-------------------------------------
------------------------------------------------------------
------------------------------------------------------------
------------------------------------------------------------
---------------
>L1-129_DR|793769
------------------------------------------------------------
------------------------------------------------------------
------------------------------------------------------------
------------------------------------------------------------
------------------------------------------------------------
------------------------------------------------------------
------------------------------------------------------------
------------------------------------------------------------
------------------------------------------------------------
------------------------------------------------------------
------------------------------------------------------------
------------------------------------------------------------
------------------------------------------------------------
------------------------------------------------------------
------------------------------------------------------------
------------------------------------------------------------
------------------------------------------------------------
------------------------------------------------------------
------------------------------------------------------------
------------------------------------------------------------
------------------------------------------------------------
------------------------------------------------------------
------------------------------------------------------------
------------------------------------------------------------
------------------------------------------------------------
------------------------------------------------------------
------------------------------------------------------------
------------------------------------------------------------
------------------------------------------------------------
------------------------------------------------------------
------------------------------------------------------------
------------------------------------------------------------
------------------------------------------------------------
------------------------------------------------------------
------------------------------------------------------------
-----------------------------------tgcat-------gtt--tagatgga
ctagt--gcttgttttgttttattatt---------------------------------
-------------------attgttgttattatgtgtt-----------ttttaaatg-a
atttacttattttaata--------g----------------------------------
ttgttttgttatcatttgtataaaa-----aaattagagattgtatacat----------
-tt--------------ttttc-------tgt-tttgtgtttat---a-----------a
acaac---tgttctaaa-------------------------------------------
------------------------------------------------------------
------------------------------------------------------------
------------------------------------------------------------
---------------
>L1-129_DR|793770
------------------------------------------------------------
------------------------------------------------------------
------------------------------------------------------------
------------------------------------------------------------
------------------------------------------------------------
------------------------------------------------------------
------------------------------------------------------------
------------------------------------------------------------
------------------------------------------------------------
------------------------------------------------------------
------------------------------------------------------------
------------------------------------------------------------
------------------------------------------------------------
------------------------------------------------------------
------------------------------------------------------------
------------------------------------------------------------
------------------------------------------------------------
------------------------------------------------------------
-----------------------------------------aca----------------
------------------------------------------------------------
------------------------------------------------------------
------------------------------------------------------------
------------------------------------------------------------
------------------------------------------------------------
------------------------------------------------------------
------------------------------------------------------------
------------------------------------------------------------
agtcat---------------------------ttcatatgtttggt-atggtgttggct
aaaagggtgat-cttgatggattggaagtccacttt--------------------acca
cc-------tac----------------------ttttcataagtggctg--actgaaa-
tggttgctg-ctctta-agctt----gaaa-gaatttg-tttagctatagggcag-----
-a-tgcttct----------------------aaaaaatctggggcc-tctttct----t
gc----gtat-----------cttttt--------------------aagagtttaaagc
agggcac------ttatgattcatggacag--ttttactct----tacttttctac----
-tcca-ttatcaatg---ttttgaa-tttaatcaagtaaaacttaatg-----gtgtata
tta-ttta-----------------ctctatatggtgcat-------gttt-taaatgga
ctggt--gcttgtttttgaatttttattattatt--------------------------
-------------------attattattattata-------------------------a
atttttttagtttaat----------ttttca---------------------------a
tttctatcttataatttatgtaaaa----agtattagagattgtataaatg------tt-
-tt--------------agttc-------tgt-tttgtactaaa---a------------
------gctgtt------------------------------------------------
------------------------------------------------------------
------------------------------------------------------------
------------------------------------------------------------
---------------
>L1-129_DR|793771
------------------------------------------------------------
------------------------------------------------------------
------------------------------------------------------------
------------------------------------------------------------
------------------------------------------------------------
------------------------------------------------------------
------------------------------------------------------------
------------------------------------------------------------
------------------------------------------------------------
------------------------------------------------------------
------------------------------------------------------------
------------------------------------------------------------
------------------------------------------------------------
------------------------------------------------------------
------------------------------------------------------------
----------------------------------------------gtttgtctctttgt
tttgttagcatttttcagtgtcctcagatcaacttaaagtaccctggagagatgacataa
aagtcaatatctca-gcagacaatttgtaag---ggctgaagtgaattcacatcggctct
ataaatgtcaaacttcaactta-cacattttacagtgacacatatag------------g
ttgtattatttaaaagctaagcttgacca-------------------------------
-----------------------------tatatatatgttcttcagaatcctc-----t
tcat-gtgat-taacggcagattgaaca----------------tgctcatttttcactc
ttttttgca-----------------ttcgccctgcg-----------------------
---gtgtgtgagttttg--gaagaacgt--------------------------------
------------------------------------------------------------
--gttctttggcattcacactctttttgaaaaagatatcagtcctgatgttgaat---ta
cctctgt--------tctgatctt-acat-----tagaattgctgcagt-----tttaac
agtttt---------------------------ctcttttgtttggt------aatgtgg
agaagggtaat-tccaatcacttatgcaagtgtttc--------------------acta
ca-------taa------------------------------------------------
-----------------agcat--------------------------------------
------------------------------------------------------------
------------------------------------------------------------
------------------------------------------------------------
-tctt-------------tctcaaa-----------------------------------
-----------------------------------------------gtt----------
------------------------------------------------------------
------------------------------------------------------------
------------------------------------------------------------
------------------------------------------------------------
-tcc-------------------------------tgc---tac----------------
------------------------------------------------------------
------------------------------------------------------------
------------------------------------------------------------
------------------------------------------------------------
---------------
>L1-129_DR|793772
tggatgctctgaggtctctaacatttagaatagcagaggatcactttacatatctaggtt
tagctattcctaaaaactctaaacattttctcagtttaaatttcacagaagccataaata
attaagatgatccattgataaatggaggatacttctgttatttttaattggtcaggttaa
tgcaattaaagtggtttctttgccccatttgtttatcttttttaagaatctgcctatttg
tccgcctcattcttttttaagctgctagactttgttattttgaatttcatttggggctac
aaggcactaaggggcatttgcgaaagagtttggtgggctagcactaccagtttgtcaaca
ttattattgggcatataatgcttctaaaggcatctaagctttgattttttactatttatt
tatttttttttaaattagtgtcaataatttgaagggcatgcaatccatatggctgcatat
ggaaacacagtcagatgttggtagctattctttttttttttaactcattatctttaaaga
aatcccaaaataaaatatggttgtgctcaattccattaactaatgaagaatgcattgaac
attacatgcccttcagtccacatccagatttgttatactacaatttttt------tttta
cctggccagtaagataaaatattttcataatgggaaagctaa--tgcttgaccctagtc-
--------aaggattttatatacagtagatgggaaatttgccacttt----tgaacactt
gcaca-a-gcttgtaatcattctcggtcacattattttccccactgtttacaggtgtgcc
act---atataaaacat------acttagtttaaggaattaccacaggaacatagtatat
--aatctgtttaaacaattctatatggctaaacatttggtgacacaattagtttcccagt
ttgtctcccaatttgctgtgtcttctgatcaccataaattggcatggaaagatgttattg
aaatcaacatttca-a---atatctgggaagaggagctaaagcaaa-----atctgcttt
atcaaagcaggagtacatctta-tacagtttaaagtgtt--acatag------------g
ctacattatagcaaaactaa----------------------------------------
----------------------------------------acttcagttta---------
ctat-gtgac-agatgcaagatctcaga----ggtgatgcat---gctcatt--------
ctttttggt-----------------tttgccctgag-----------------------
---atttctgagtatt--agaagaatgtat------------------------------
------------------------------------------------------------
---ttcagtggtattcaaaggtttt-aggagaaaacattagtacagatattgaat---ta
gccctgtttggatgctctgaccct-gttt-----tagcatggacacatt-----atcacc
aactat---------------------------ctattatgtttgcc-a---tgttggct
aatagagtgat-cttaatgtattgacagttcacttt--------------------acca
gc-------------------------------------atgaatgcttg--actaaaa-
tg----------------------------------------------------------
------------------------------------------------------------
------------------------------------------------------------
------------------------------------------------------------
------------------------------------------------------------
------------------------------------------------------------
------------------------------------------------------------
------------------------------------------------------------
------------------------------------------------------------
------------------------------------------------------------
------------------------------------------------------------
------------------------------------------------------------
------------------------------------------------------------
------------------------------------------------------------
------------------------------------------------------------
---------------
>L1-129_DR|871070
------------------------------------------------------------
------------------------------------------------------------
------------------------------------------------------------
------------------------------------------------------------
------------------------------------------------------------
------------------------------------------------------------
------------------------------------------------------------
------------------------------------------------------------
------------------------------------------------------------
------------------------------------------------------------
------------------------------------------------------------
------------------------------------------------------------
------------------------------------------------------------
------------------------------------------------------------
------------------------------------------------------------
------------------------------------------------------------
------------------------------------------------------------
------------------------------------------------------------
------------------------------------------------------------
------------------------------------------------------------
------------------------------------------------------------
------------------------------------------------------------
------------------------------------------------------------
------------------------------------------------------------
------------------------------------------------------------
------------------------------------------------------------
------------------------------------------------------------
------------------------------------------------------------
------------------------------------------------------------
------------------------------------------------------------
------------------------------------------------------------
------------------------------------------------------------
------------------------------------------------------------
-------------------------------------------------tttcaac----
-ttca-ttttcaatg---ttttgag-tttgatcgagtaaaacttg--------gtgtata
tta-ttta-----------------ctcaatatgatgcat-------gtt--tggatgca
ctagt--ggtttttctgtgtttttaatt--------------------------------
-------------------attattaatattttatgtt----------tttttttatt-t
atttacttatttacat----------tttat--------tctgt----------------
-atttttgttatcatttgtatgaaa----aatattctagattgtataaata------tt-
-tt--------------tgttc-------tgt-tttgtgcttat---a-----------a
aaaac-----ttagaaata-atatata---------------------------------
------------------------------------------------------------
------------------------------------------------------------
------------------------------------------------------------
---------------
>L1-129_DR|871071
-gg-------------------------------------------tgcatgtttggatg
ga----------------------------------------------------------
------------------------------------------------------------
------------------------------------------------------------
-------------------------------ttggtactt--------------------
------------------------------------------------------------
------------------------------------------------------------
------------------------------------------------------------
------------------------------------------------------------
------------------------------------------------------------
--------------------------------gttttttatttattttattattgattca
cttatttatt---------tatttttttcgtctgtatttttt---------ccttatttt
-tataatataatattttttataattattataaactatattttatatt----tttataatt
ataaaaatgttttttagattgtataaatgt---ttttgttctgttttggacttataaaaa
actgttataaaaaaagt-------atgagcttcaagaactg--------tcataatgtat
acaatcttttgtgtgaacctcctatggccaagcatcct----------------------
------------------------------------------ccagggaggaggatattg
aaatgaacatttca-agtgatacttgggaagagaggctgaagcgtattcatacctgttct
agtaatgcaagattacaactca-tacagtttaaagtggt----atag------------g
ctacattataccaaaactaatctcaat---------------------------------
-------------------------------aaaaatttcccttcagtttcccc-----t
tttcagtgac-agatgcaagatctagga----ggaaacgtat---gctcata--------
ctttttggt-----------------cttgctctgag-----------------------
---atctccgagttttg-g-aataatattt------------------------------
------------------------------------------------------------
---ttcagttttattcaaatatttt-aggagaaaacattagtccagatattgaat---ta
tccctgtttgggtgatctgaccct-gtgt-----tagcatggtcacata-----atcagc
aaacat---------------------------ctattgtgtttggt-atggtggtggtt
aaaagagagat-cttgatggattggaagtccacttt--------------------acca
cc-------tac----------------------ttttcataaatggctg--acttaaa-
tggttgctg-ctctta-aactt----gaaa-gaat----ttttgc--tagggcag-----
-a-tgcttctaaaaag-ttt----t-------taaaaatctggggct-tcttcct----t
gc----ttgt-----------cttt----------------------taaagttgaaggt
agggcgc------ttatattgcatggacaa--ttttactc--------------------
---------------------tggg-tttgatcaagtaaaacttg--------atgtata
tta-ttta-----------------ctctatatggtgcat-------gtt--tgg-----
------------------------------------------------------------
------------------------------------------------------------
------------------------------------------------------------
------------------------------------------------------------
------------------------------------------------------------
------------------------------------------------------------
------------------------------------------------------------
------------------------------------------------------------
------------------------------------------------------------
---------------
>L1-129_DR|871072
------------------------------------------------------------
------------------------------------------------------------
------------------------------------------------------------
------------------------------------------------------------
------------------------------------------------------------
------------------------------------------------------------
------------------------------------------------------------
------------------------------------------------------------
------------------------------------------------------------
------------------------------------------------------------
------------------------------------------------------------
------------------------------------------------------------
------------------------------------------------------------
------------------------------------------------------------
------------------------------------------------------------
------------------------------------------------------------
------------------------------------------------------------
------------------------------------------------------------
------------------------------------------------------------
------------------------------------------------------------
------------------------------------------------------------
----------------------------------------------------------ta
ctatttgta----------------------------------taaa-------------
---aatattatagattg--tttaaatgt--------------------------------
------------------------------------------------------------
---tttttattcatttttgtgctta-taaaaaaactgttg-------tataaaatttcca
ctccaatttcaatgttttgagttt-aacc-----aagtaagagctaatg-----gtttat
a----------------------------ttatttactctatatggt-gcatt--tttct
aaaaaggtgat-cttgatggattggaagtccacttt--------------------acca
tc-------tac----------------------ttttcataaatggctt--actgaaa-
tggttgcagtctctta-aactt----taaa-gaaatca-tttagc--tagggcag-----
-a-tgcttctaaaaag-tttgaaaa------aaaaaaagttggggcg-tcttcctt----
-------------------------------------------------gagttgacagt
agggcac------ttatgattcatggacca--ttttacttt-------------------
------------------------------------------------------------
------------------------------------------------------------
------------------------------------------------------------
------------------------------------------------------------
------------------------------------------------------------
------------------------------------------------------------
------------------------------------------------------------
------------------------------------------------------------
------------------------------------------------------------
------------------------------------------------------------
------------------------------------------------------------
---------------
>L1-129_DR|871073
t-----------------------------------------------------------
------------------------------------------------------------
------------------------------------------------------------
------------------------------------------------------------
------------------------------------------------------------
------------------------------------------------------------
------------------------------------------------------------
------------------------------------------------------------
------------------------------------------------------------
------------------------------------------------------------
------------------------------------------------------------
------------------------------------------------------------
------------------------------------------------------------
------------------------------------------------------------
------------------------------------------------------------
------------------------------------------------------------
------------------------------------------------------------
------------------------------------------------------------
------------------------------------------------------------
------------------------------------------------------------
------------------------------------------------------------
------------------------------------------------------------
------------------------------------------------------------
------------------------------------------------------------
------------------------------------------------------------
------------------------------------------------------------
------------------------------------------------------------
------------------------------------------------------------
------------------------------------------------------------
---------taa----------------------------------------acttgga-
tgg-----------------------tcaa-cactcat-tcttgc--tagggcag-----
-a-ttcttctaaaaagtttt----t-------taaaaatctggggcc-tcttcct----t
gc---------------------tttt--------------------aaaagttgaaagt
agggcac------ttatgattcataaacac--tttcactct----tacttttccac----
-tcca-ttttcagtg---ttttgag-tttgaccaagtaaaacttgatg-----gtctata
tta-ttta-----------------ctctatattatgcat-------gtt--tggataaa
ctggt--gttttttattattattatt----------------------------------
----------------------attatttatgtttt---------------ttttatt-a
attaa-------------------------------------------------------
-cttatttttatcaattatataaaa----actattatagatcatatacatg------tt-
-tt--------------gattc------tttt-tttgtgctttt---a-----------a
aaact----gttataaatt-atatata---------------------------------
------------------------------------------------------------
------------------------------------------------------------
------------------------------------------------------------
---------------
>L1-129_DR|962448
------------------------------------------------------------
------------------------------------------------------------
------------------------------------------------------------
------------------------------------------------------------
------------------------------------------------------------
------------------------------------------------------------
------------------------------------------------------------
------------------------------------------------------------
------------------------------------------------------------
------------------------------------------------------------
------------------------------------------------------------
------------------------------------------------------------
------------------------------------------------------------
------------------------------------------------------------
------------------------------------------------------------
------------------------------------------------------------
------------------------------------------------------------
------------------------------------------------------------
------------------------------------------------------------
------------------------------------------------------------
------------------------------------------------------------
------------------------------------------------------------
------------------------------------------------------------
------------------------------------------------------------
------------------------------------------------------------
------------------------------------------------------------
------------------------------------------------------------
------------------------------------------------------------
------------------------------------------------------------
------------------------------------------------------------
------------------------------------------------------------
------------------------------------------------------------
------------------------------------------------------------
------------------------------------------------------------
------------------------------------------------------------
-------------------------ctctatatggggcat-------gtt--tggatgga
ctggt--gctttttttgttttattttatttattt--------------------------
-------------------atttttatttattt-------------atttattttact-c
atttacttattcattt----------ttttc--------tgtat----------------
-ttttttcttatcatttgtaaaaaa--aaagtattatagattgtataaatgt--------
-tt--------------tgttc-------tgt-tttgtacttactgta---------taa
aaaac---tgttatgaata-taatat----------------------------------
------------------------------------------------------------
------------------------------------------------------------
------------------------------------------------------------
---------------
>L1-129_DR|962449
------------------------------------------------------------
------------------------------------------------------------
------------------------------------------------------------
------------------------------------------------------------
------------------------------------------------------------
------------------------------------------------------------
------------------------------------------------------------
------------------------------------------------------------
------------------------------------------------------------
------------------------------------------------------------
------------------------------------------------------------
------------------------------------------------------------
------------------------------------------------------------
------------------------------------------------------------
------------------------------------------------------------
------------------------------------------------------------
------------------------------------------------------------
------------------------------------------------------------
------------------------------------------------------------
------------------------------------------------------------
------------------------------------------------------------
------------------------------------------------------------
------------------------------------------------------------
------------------------------------------------------------
------------------------------------------------------------
------------------------------------------------------------
----------------------------------------ggtcac--------actagc
aaatgt---------------------------ctattatatttggt-atggtggaggct
aaaagggttat-actgatggattggaagtccacttt--------------------acca
cc-------tac----------------------tttt-attaatggctg--actgaaa-
tggttgctg-ttcttatagctt----gaaa-gaatttg-ttttgt--tagggcag-----
-a-tgcttctaaaaag-ttt----g-------aaacattctgggggcctcttcct----g
gc----ttat-----------cttttt---------------------attgttgaaagt
agggcat------ttatgattacataccaa--ttttactct----tactattccac----
-tcca-gtttcaatg---gtttgag-tttgaccaagtaaaacttgatg-----gtgtata
tta-tttt-----------------ctctatactatgctt-------gtttt--------
-------atttgttatttttattattattttt----------------------------
---------------------------------------------------tgtaact--
---------------------------------------tcttt----------------
-ttttttgttacaatttgtataaaa----agtattattatttgtataactgt-----tt-
-tt--------------tgctc-------tgt-tttgtgcttat---a-----------a
aaa---------------------------------------------------------
------------------------------------------------------------
------------------------------------------------------------
------------------------------------------------------------
---------------
>L1-129_DR|962450
----------------------------------------------------c-------
------------------------------------------------------------
------------------------------------------------------------
------------------------------------------------------------
------------------------------------------------------------
------------------------------------------------------------
------------------------------------------------------------
------------------------------------------------------------
------------------------------------------------------------
------------------------------------------------------------
------------------------------------------------------------
------------------------------------------------------------
------------------------------------------------------------
------------------------------------------------------------
------------------------------------------------------------
------------------------------------------------------------
------------------------------------------------------------
------------------------------------------------------------
------------------------------------------------------------
------------------------------------------------------------
------------------------------------------------------------
-----------agatgcaggaattcaga----gggaacttat------------------
gcttttggtt---------------c----------------------------------
----------agttttg-g-aaaaatattt------------------------------
------------------------------------------------------------
---ttcagttttatttaaatgtttt-aggagaaaacattagtccagatattgaat---ta
gccctgtttggatgctctgaccct-gtat-----taacatgctcacata-----atcagc
aaatgt---------------------------ctattatgtttggt-gtggtggtggct
aaaagggtgat-cctgattgattggaagtccacttt--------------------acca
cc-------tac----------------------tatccataaatgcctg--actgaaa-
tggttgctg-ctctta-agctt----gaaa-gaattcg-ttttgc--cagggctg-----
-a-cacttctaaaagt-ttt----------------------------------------
------ttact----------ctttct---------------------------------
-------------ctttactctctaaacag--ttttaatc--------------------
-tttc-ttttcaatg---ttttgagttttgatcaagtaaaacttaaca-----gtgtata
tta-ttta-----------------ctctatatcaggggt-------gct--caaccctg
ttcct--ggatatctactttcctgcagagtttagc-------------------------
------------------tccaaccctgatc-----------------aaacacaact-a
aagctgcggtcacactgg-------gcttttcc-----tcccaga------------tgg
tatttttcttatcatttatataaaaaaaacgtattatagattgtataaatg------tt-
-tt--------------tgttc-------tgt-tttgttctcat---a-----------a
aaact----gttataaa-------------------------------------------
------------------------------------------------------------
------------------------------------------------------------
------------------------------------------------------------
---------------
>L1-129_DR|962451
------------------------------------------------------------
------------------------------------------------------------
------------------------------------------------------------
------------------------------------------------------------
------------------------------------------------------------
------------------------------------------------------------
------------------------------------------------------------
------------------------------------------------------------
------------------------------------------------------------
------------------------------------------------------------
------------------------------------------------------------
------------------------------------------------------------
------------------------------------------------------------
------------------------------------------------------------
------------------------------------------------------------
------------------------------------------------------------
------------------------------------------------------------
------------------------------------------------------------
------------------------------------------------------------
------------------------------------------------------------
------------------------------------------------------------
------------------------------------------------------------
------------------------------------------------------------
------------------------------------------------------------
------------------------------------------------------------
------------------------------------------------------------
------------------------------------------------------------
------------------------------------------------------------
------------------------------------------------------------
------------------------------------------------------------
------------------------------------------------------------
-----------------ttt----------------------------------------
------ttat--------------------------------------------------
------------------------------------------------------------
------------------tttttaa-----------------------------------
-----------------------------------------------att----------
------------------------------------------------------------
-------------------------------------------------ttttttatt-a
atttacttatttaatc----------ttttcc-------tgtat----------------
-ttttttgttataatttgtgtaa------agtattatagattgtaaaaatg------ttt
ttt--------------ggttc-------tgt-tttgtactaat---a-----------a
aaaac-----ttttaaata-aaatat----------------------------------
------------------------------------------------------------
------------------------------------------------------------
------------------------------------------------------------
---------------
>L1-129_DR|962452
------------------------------------------------------------
------------------------------------------------------------
------------------------------------------------------------
------------------------------------------------------------
------------------------------------------------------------
------------------------------------------------------------
------------------------------------------------------------
------------------------------------------------------------
------------------------------------------------------------
------------------------------------------------------------
------------------------------------------------------------
------------------------------------------------------------
------------------------------------------------------------
------------------------------------------------------------
------------------------------------------------------------
------------------------------------------------------------
------------------------------------------------------------
------------------------------------------------------------
------------------------------------------------------------
------------------------------------------------------------
------------------------------------------------------------
------------------------------------------------------------
------------------------------------------------------------
------------------------------------------------------------
------------------------------------------------------------
---------------------------------------------------gaat---ta
gccctgttcggatgctctgaccct-gtct-----tagcatgttcacata-----atcagc
agatgt---------------------------ctattatgtttggt-atggtggtggct
aaaagggtgat-cttgatggattgga----cacttt--------------------acca
cc-------tac----------------------tattcataaatggctg--actgaaa-
tggttgctg-cttatg-agctt----gaaa-gaattca-ttttgc--tagggcag-----
-a-cgcttctaaaacg-ttc----g-------aaaaaatctagggcc-tcttcct----t
gc----ttat------------cgttt--------------------aaaagttataagc
agggcgc------ttatgattcatggacat--tttcactc--------------------
-tttc-ttttcaatg---ttttgag-tttgatcaagtaaaagttg--------acgaata
tta-ttta-----------------ctcaatatggtgcat-------gtt--ctgatgga
ctggt--gcttttattattattattattttat----------------------------
---------------------------------------------------tattatt-g
attcacttattaattt----------ttttgaat--------------------------
tgtatttttccttatttgtataaaa---acttattgtagattgtataaatg------tt-
-tt--------------tgttc-------tgt-tttgttct-------------------
------------------------------------------------------------
------------------------------------------------------------
------------------------------------------------------------
------------------------------------------------------------
---------------
>L1-129_DR|1051292
------------------------------------------------------------
------------------------------------------------------------
------------------------------------------------------------
------------------------------------------------------------
------------------------------------------------------------
------------------------------------------------------------
------------------------------------------------------------
------------------------------------------------------------
------------------------------------------------------------
------------------------------------------------------------
------------------------------------------------------------
------------------------------------------------------------
------------------------------------------------------------
------------------------------------------------------------
------------------------------------------------------------
------------------------------------------------------------
------------------------------------------------------------
------------------------------------------------------------
------------------------------------------------------------
------------------------------------------------------------
------------------------------------------------------------
------------------------------------------------------------
------------------------------------------------------------
------------------------------------------------------------
------------------------------------------------------------
------------------------------------------------------------
------------------------------------------------------------
------------------------------------------------------------
------------------------------------------------------------
------------------------------------------------------------
------ctg-ctctta-agctt----gaaa-taatttg-ctttgt--tagggctgatgct
t--tgcttctaaaaag-tta----g-------aaaaaatctgggccc-tcttcct----t
gc----ttat-----------cttttt--------------------acgagttgaaagt
agggcgc------ttatgattcatggacaa--tttcactc--------------------
-tttc-tttttaatg---ttttgag-tttgatcaaggaaaacttaatg-----gtgtgta
tta-ttta-----------------ctctatatggtgcat-------gtt--tggattga
ctggt--gctttattttttttatt------------------------------------
-----------------------------------------------------------g
attctattctttaaat------------------------------------------ct
cttttttcttatcatttgtattaaa----tgtattatagattgtataaatgt-----tt-
-tt--------------tgttc-------tgt-tt-------------------------
------------------------------------------------------------
------------------------------------------------------------
------------------------------------------------------------
------------------------------------------------------------
---------------
>L1-129_DR|1051293
------------------------------------------------------------
------------------------------------------------------------
------------------------------------------------------------
------------------------------------------------------------
------------------------------------------------------------
------------------------------------------------------------
------------------------------------------------------------
------------------------------------------------------------
------------------------------------------------------------
------------------------------------------------------------
------------------------------------------------------------
------------------------------------------------------------
------------------------------------------------------------
------------------------------------------------------------
------------------------------------------------------------
------------------------------------------------------------
------------------------------------------------------------
------------------------------------------------------------
------------------------------------------------------------
------------------------------------------------------------
------------------------------------------------------------
------------------------------------------------------------
------------------------------------------------------------
------------------------------------------------------------
------------------------------------------------------------
-----------------------------------------------tattgaat---ta
gccctagtcagatgatctgaccct-gtgt-----tagcattgacac--------------
------------------------------------------------------------
--aaaggttac-cttgatggattggaagttcacttt--------------------acca
tg-------cag----------------------ttttcataaatggctg--actgaaa-
tggttgttg-atttta-agctt----gaaataaaattg-ttttgc--taggactg-----
-a-tgcttctaaaata-tgt----g-----------------------------------
------------------------------------------------------aaaaat
agggcat------ttatgaatcattgacaa--ttttact------tatttttccaa----
------------------------------------------------------------
----tttat---------------------------------------tt----------
------------------------------------------------------------
------------------------------------------------------------
------------------------------------------------------------
------------------------------------------------------------
------------------------------------------------------------
------------------------------------------------------------
------------------------------------------------------------
------------------------------------------------------------
------------------------------------------------------------
---------------
>L1-129_DR|1051294
------------------------------------------------------------
------------------------------------------------------------
------------------------------------------------------------
------------------------------------------------------------
------------------------------------------------------------
------------------------------------------------------------
------------------------------------------------------------
------------------------------------------------------------
------------------------------------------------------------
------------------------------------------------------------
------------------------------------------------------------
------------------------------------------------------------
------------------------------------------------------------
------------------------------------------------------------
------------------------------------------------------------
------------------------------------------------------------
------------------------------------------------------------
------------------------------------------------------------
------------------------------------------------------------
------------------------------------------------------------
------------------------------------------------------------
------------------------------------------------------------
------------------------------------------------------------
------------------------------------------------------------
------------------------------------------------------------
------------------------------------------------------------
------------------------------------------------------------
------------------------------------------------------------
-------tgat-cttgatggattggaagtccacttt--------------------acca
cc-------tac----------------------tttttaaaaatagctg--actgaaa-
tggtgg------ttta-agctt----gaaa-aaaattg-ttttgc--ttgggcag-----
-a-tgcctctaaaaag-ttt----a-------acaaaatctggaaac-tcttcct----t
gc----ttat-----------cttttc--------------------aagagttgaaagt
aggacac------taatgattcataaacta--ttgtaatgc----tacttttctac----
-tcca-tttttaatg---ttttgag-tttgatcaagta-aacttgatg-----gtctata
tta-tttt-----------------ctctatatgttgcat-------gtt--attatttt
atgtt--gtttttttatctgt---------------------------------------
------------------------------------------------------------
------------------------------------------------------------
attttttgttatcatttgtataaaa---aagtattatagattgtataaatg------tt-
-tt--------------tgttc-------tgt-tttgtgcttat---t-----------a
aaact----gatataaata-aaat------------------------------------
------------------------------------------------------------
------------------------------------------------------------
------------------------------------------------------------
---------------
>L1-129_DR|1051295
------------------------------------------------------------
------------------------------------------------------------
------------------------------------------------------------
------------------------------------------------------------
------------------------------------------------------------
------------------------------------------------------------
------------------------------------------------------------
------------------------------------------------------------
------------------------------------------------------------
------------------------------------------------------------
------------------------------------------------------------
------------------------------------------------------------
------------------------------------------------------------
------------------------------------------------------------
------------------------------------------------------------
------------------------------------------------------------
------------------------------------------------------------
------------------------------------------------------------
------------------------------------------------------------
------------------------------------------------------------
------------------------------------------------------------
------------------------------------------------------------
------------------------------------------------------------
------------------------------------------------------------
------------------------------------------------------------
------------------------------------------------------------
------------------------------------------------------------
---tat------------------------tttttcttatcacttgt-a----------t
aaaatgattgt-gt-----------aaatgttttgt--------------------tctg
tt-------ttg----------------------tacttataaaaatctg--ttatgag-
taa-----a-atatta-agctt----gaaa-gaatttg-ttttgc--tagggcag-----
-a-tgcttctaaacag-ctt------------gaaaaatctggggct-tcttcct----t
gca--tttct-----------tttttt--------------------aagagttgtaagt
aggat---------------tcttggacat--ttttgctct----ttcttttccac----
-tccattttttaatg---ttttgag-tttgatcaagtaacacctaata-----gtgtata
tga-ttta-----------------ctctatatggagcat-------gtt--tggatgga
ctggt--ttttgt-----------------------------------------------
------------------------------------------------------------
------------------------------------------------------------
------------------------------------------------------------
------------------------------------------------------------
------------------------------------------------------------
------------------------------------------------------------
------------------------------------------------------------
------------------------------------------------------------
---------------
>L1-129_DR|1051296
------------------------------------------------------------
------------------------------------------------------------
------------------------------------------------------------
------------------------------------------------------------
------------------------------------------------------------
------------------------------------------------------------
------------------------------------------------------------
------------------------------------------------------------
-----------------------------------attgcaaacatttagtaaatagaag
attaacaactttgtctagactttgactgatcatgttttaatcatcggtgttagtttcata
tttgcacatgttcc---------ttaataacataattttagtaatattt------tttta
cctgaccagtcagataagatatttttacaatggagaaacaaa--ggattaaccagacacc
agagt-caaagatttttata-----tagatgggaaatttgtttcatc----tgaacacct
gtttaaa-gctgttaatctttctcagtcac---cattttcccactatttacaggtgcgcc
act---acataaaacattctttaactgagtttcaagaactgccacaggaccataatatat
acaatcttttgtgtaaacctcctatggccaaacatttggtaacgcagtttgtttctttct
ttgtctgccaatttgctttgtcttctgatcaccataaattgtcatggaaaaaagatattg
gagttaacatttca-attgatacctgagaagaggggctgaagcgaattcatacctgttct
atcaacgctagattgcaactcc-tacagtttgaagtggtaaatatag------------g
caacattataccaaaactaatctcaata--------------------------------
-------------------------------aaaatgctcccttcagtttccct-----g
ttat-gtgac-agatgcaaaagttcaga----tggaccgtat---gctcata--------
ttttttggg-----------------tttgccctgag-----------------------
---atcccaga-----------gaataatt------------------------------
------------------------------------------------------------
---ttctgttttattcaaatgtttt-aggagaaaactttagtccagatattgaat---ta
gccctgtttggatgctgtgaccc---tgt-----tagcatggtcaaata-----atcagc
aaatgt---------------------------ctattatgtttggt-atggtggtggct
aaaagggtgat-cttgatggattggaagtccactct--------------------acca
cc-------tactt--------------------acttcagaaatggctg--actaaaa-
ttgtt-------------------------------------------------------
------------------------------------------------------------
------------------------------------------------------------
------------------------------------------------------------
------------------------------------------------------------
------------------------------------------------------------
------------------------------------------------------------
------------------------------------------------------------
------------------------------------------------------------
------------------------------------------------------------
------------------------------------------------------------
------------------------------------------------------------
------------------------------------------------------------
------------------------------------------------------------
------------------------------------------------------------
---------------
>L1-129_DR|1051297
------------------------------------------------------------
------------------------------------------------------------
------------------------------------------------------------
------------------------------------------------------------
------------------------------------------------------------
------------------------------------------------------------
------------------------------------------------------------
------------------------------------------------------------
------------------------------------------------------------
------------------------------------------------------------
------------------------------------------------------------
------------------------------------------------------------
------------------------------------------------------------
------------------------------------------------------------
------------------------------------------------------------
------------------------------------------------------------
------------------------------------------------------------
------------------------------------------------------------
------------------------------------------------------------
------------------------------------------------------------
-----------------------------------------------attattt-----a
ctgt-----------------------------------------acatgga--------
cttttt------------------------------------------------------
------------------------------------------------------------
------------------------------------------------------------
---tttttgtttgtttgtttgtttg---------------------------------tt
tgtttgtttgtttgtttttattat-ttta-----tgtcttttttaattaatttacctatt
taattt------------------------tatttgttatcatttgt-a----------t
aaaagttttat-a------------gatcatataaa--------------------tgtt
tt-------ttg----------------------tgcttataaaaaaatt--ctaaata-
taa-----a-atatca-agctt----gaaa-gaattgg-ttttgc--taggacag-----
-a-agcttctaaaaagtttt------------taaaaatttggggcc-tcttcct----t
gc----ttat-----------ttttta--------------------aagagttgaaagt
agggcac------ctatgaatcatggacaa--ttttactct----tacttttacac----
-tcca-ttatcaatg---tttcgag-tttgaccaagtaaaacagtata-----ttattta
tat-tt-----------------------atat---------------------------
------------------------------------------------------------
------------------------------------------------------------
------------------------------------------------------------
------------------------------------------------------------
------------------------------------------------------------
------------------------------------------------------------
------------------------------------------------------------
------------------------------------------------------------
------------------------------------------------------------
---------------
>L1-129_DR|1126584
------------------------------------------------------------
------------------------------------------------------------
------------------------------------------------------------
------------------------------------------------------------
------------------------------------------------------------
------------------------------------------------------------
------------------------------------------------------------
------------------------------------------------------------
------------------------------------------------------------
------------------------------------------------------------
------------------------------------------------------------
------------------------------------------------------------
------------------------------------------------------------
------------------------------------------------------------
------------------------------------------------------------
------------------------------------------------------------
------------------------------------------------------------
-----------------------------aaaggggctgaagcgaattcatacctgttct
atcaatgcaagactacaactcaatacagtttaaagagat--acatag------------g
ctacattacaccaaaagtaaactcaatca-------------------------------
---------------------------------------------aattttccc-----a
tgat-gtgac--------agaattcaga----gagaacatat---gctcata--------
ctttttggt-----------------tttgccctgag-----------------------
---gtctcagagatttg-g-aagaatattt------------------------------
------------------------------------------------------------
---ttcatttttattcaaatgtttt-aggagaaaacattagtccagattttgaat---ta
gccctgtttggacactatgaccctggtgt-----tagcatggtcatata-----atcagc
aaatgttt-------------------------cttttatgtttgga-aaggtggtggct
aaaagagtgat-cttgatggattggaagtct-------------------------atca
cc-------tac----------------------ttttgataaatggctg--actgaaa-
tggttgctg-cactta-agctt----gaaa-gaattca-ttttgc--tagagcag-----
-a-tgcttctaaaaag-tta----g-------aaaaaacctggggcc-tcttcct----t
gc----ttat-----------cttttt--------------------aagaattgaaagt
agagcac------ttaggattcatggacta--ttttactct----tacttttctac----
-tcca-tttttaatg---tttcgag-tttgatcaagtaaaacttaatg-----atgtaca
tta-tttt-----------------ctctatttggtgcat-------gtt--tggatgga
ctggt--gcttgttttttgttttgctttgtttttg-------------------------
-----tgtgtttt-----tttaattattatt------------------tttattatt-a
atttacttttttaatt----------ttttc--------tgtat----------------
tttttcctttatcatttgtataaaa----agcttgaaagtttgtataaatg------tt-
-tt--------------tgttc-------cgt-tttgtactgat---a-----------a
aaact----gttataagta-aaatata---------------------------------
------------------------------------------------------------
------------------------------------------------------------
------------------------------------------------------------
---------------
>L1-129_DR|1126585
------------------------------------------------------------
------------------------------------------------------------
------------------------------------------------------------
------------------------------------------------------------
------------------------------------------------------------
------------------------------------------------------------
------------------------------------------------------------
------------------------------------------------------------
------------------------------------------------------------
------------------------------------------------------------
------------------------------------------------------------
------------------------------------------------------------
------------------------------------------------------------
------------------------------------------------------------
------------------------------------------------------------
------------------------------------------------------------
-----------------------------------------------------------g
gaattaacatttca-aataatacctgggaagatgggctgaagtgaattgata---gttct
attaatgcaagattacaactca-tacagtttaaagtggt--acatgg------------g
ctacattataccaaaactaaactaaaactaaactaaaatcattttaagagttgaaagtag
ggcacttaggattcatggacaactttactcttaattttacacttcattttcaat-----g
ttat-gagtt-ggaccaaataaaactta------aagtgtataatatttact--------
ctatatggtgca------------tgtttgcatggac--------------tggtgcttg
tgtttttttaattatta-t-tattttatta------------------------------
------------------------------------------------------------
---tttgtttttttttattaattca-ctttttaaacattagtccagatattaaat---gc
atgctgtttgcatgctatgactct-gtat-----ttttatggtcacata-----atcagc
aaatgt---------------------------ctattatgtttggt-atggtggtggct
aaaaggatgat-cctgatggattggaagtccacttt--------------------acca
tc-------tac----------------------tttttttaaatgactg--actgaaa-
tggttgctg-ctcttt-agctt----gaaa-taaatca-ttttgc--tagggaag-----
-a-tgcttctaaaaag-ttt------------gaaaaatctggggcc-tcttcct----t
gc----ttat-----------cttttt--------------------aagagttgaaagt
agggcac------ttaggattcatggacaa--ctttactct----tatttttacac----
-tcca-ttttcaatg---ttatgag-ttaaat-aaataaaacttaa------agtgtaaa
ata-ttta-----------------ctctatatggtgcat-------gtt--tgcatgga
ctggt--gcttgtgttttttttttattattatta--------------------------
------------------ttttattgt----------------------ttttttgta-t
ttttattaattaaact----------tttctg---------------------------t
atttgtccttataatttatataaa------------------------------------
------------------------------------------------------------
------------------------------------------------------------
------------------------------------------------------------
------------------------------------------------------------
------------------------------------------------------------
---------------
>L1-129_DR|1187496
------------------------------------------------------------
------------------------------------------------------------
------------------------------------------------------------
------------------------------------------------------------
------------------------------------------------------------
------------------------------------------------------------
------------------------------------------------------------
------------------------------------------------------------
------------------------------------------------------------
------------------------------------------------------------
------------------------------------------------------------
------------------------------------------------------------
------------------------------------------------------------
------------------------------------------------------------
------------------------------------------------------------
------------------------------------------------------------
------------------------------------------------------------
------------------------------------------------------------
------------------------------------------------------------
------------------------------------------------------------
------------------------------------------------------------
------------------------------------------------------------
------------------------------------------------------------
------------------------------------------------------------
------------------------------------------------------------
------------------------------------------------------------
------------------------------------------------------------
------------------------------------------------------------
------------------------------------------------------------
------------------------------------------------------------
------------------------------------------------------------
------------------------------------------------------------
-------tat-----------attgtt--------------------aatcgttgtaagt
agagtac------gaattatggagg-------ttttattat----tattttaaaatt---
c-----tttactatg---ttttaag-tttgaccaagtatgactttaag-----gtgtata
attaatca-----------------ctttatctggagcat-------gtt--cagttggc
atggt-------------------------------------------------------
------------------------------------------------------------
------------------------------------------------------------
------------------------------------------------------------
------------------------------------------------------------
------------------------------------------------------------
------------------------------------------------------------
------------------------------------------------------------
------------------------------------------------------------
---------------
>L1-129_DR|1187497
------------------------------------------------------------
------------------------------------------------------------
------------------------------------------------------------
------------------------------------------------------------
------------------------------------------------------------
------------------------------------------------------------
------------------------------------------------------------
------------------------------------------------------------
------------------------------------------------------------
------------------------------------------------------------
------------------------------------------------------------
------------------------------------------------------------
------------------------------------------------------------
------------------------------------------------------------
------------------------------------------------------------
------------------------------------------------------------
------------------------------------------------------------
------------------------------------------------------------
------------------------------------------------------------
------------------------------------------------------------
------------------------------------------------------------
------------------------------------------------------------
------------------------------------------------------------
------------------------------------------------------------
------------------------------------------------------------
------------------------------------------------------------
------------------------------------------------------------
----------------------------------------gtttggt-atggtggtggct
aaaagggtgat-cttgatgaattggaagtccacttt--------------------tcca
cc-------tgc----------------------ttttcataaatggctg--actaaaa-
tggttgctg-ctctta-agttt----gaaa-gaattcg-tattgt--taggacaa-----
-a-tgcttttaaaaag-tat----g-------aaaaaatcttgggc---cttcct----t
gc----ttat-----------cttttt--------------------aagagttgaaaat
aggacac------taatgattcatggatga--ttttactct----ta-ttttccac----
-tctg--tttcaatg---ccttgaa-tttgatcaagtaaaacttaatg-----gtgtata
tta---------------------------tctggtgcat-------gtt--tggatgga
tcggt--gcttgttttttgctttgttttgtttt--t------------------------
----gtgtttatt------accactattatcactttgt-----------tttttgttt-g
ttttattaatttactt----------atttta-------tgtat----------------
-tttttccttatcatttgtagaaaa----agtattatagactgtataaatg------tt-
-tt--------------tgtgc-------tgt-tttgttcttat---a-----------a
aacac-----ttctaaata-a---------------------------------------
------------------------------------------------------------
------------------------------------------------------------
------------------------------------------------------------
---------------
>L1-129_DR|1187498
------------------------------------------------------------
------------------------------------------------------------
------------------------------------------------------------
------------------------------------------------------------
------------------------------------------------------------
------------------------------------------------------------
------------------------------------------------------------
------------------------------------------------------------
------------------------------------------------------------
------------------------------------------------------------
------------------------------------------------------------
------------------------------------------------------------
------------------------------------------------------------
------------------------------------------------------------
------------------------------------------------------------
------------------------------------------------------------
------------------------------------------------------------
------------------------------------------------------------
------------------------------------------------------------
------------------------------------------------------------
------------------------------------------------------------
------------------------------------------------------------
------------------------------------------------------------
------------------------------------------------------------
------------------------------------------------------------
------------------------------------------------------------
------------------------------------------------------------
------------------------------------------------------------
------------------------------------------------------------
------------------------------------------------------------
------------------------------------------------------------
------------------------------------------------------------
------------------------------------------------------------
------------------------------------------------------------
------------------------------------------------------------
-------------------------------atgatgcat-------gtt--tggatgga
ctggt--gcttttttattttaattattattat----------------------------
-------------------------------------------------tttttgttt-t
attaattttttttttt----------tttaa--------tctgt----------------
attttttgttgtcatttgtataaaa----agtattatagattgcataaaag------ttt
ttt--------------cgttc-------tgt-ttagtacttaa---a-----------a
aa-------gtcataaata-aaatat----------------------------------
------------------------------------------------------------
------------------------------------------------------------
------------------------------------------------------------
---------------
>L1-129_DR|1187499
------------------------------------------------------------
------------------------------------------------------------
------------------------------------------------------------
------------------------------------------------------------
------------------------------------------------------------
------------------------------------------------------------
------------------------------------------------------------
------------------------------------------------------------
------------------------------------------------------------
------------------------------------------------------------
------------------------------------------------------------
------------------------------------------------------------
------------------------------------------------------------
------------------------------------------------------------
------------------------------------------------------------
------------------------------------------------------------
------------------------------------------------------------
------------------------------------------------------------
------------------------------------------------------------
------------------------------------------------------------
------------------------------------------------------------
------------------------------------------------------------
------------------------------------------------------------
------------------------------------------------------------
------------------------------------------------------------
------------------------------------------------------------
------------------------------------------------------------
------------------------------------------------------------
--------------ttgttggttaaaagtctccagt--------------------acca
cc-------tac----------------------ttttcactaaaggctg--actgaaa-
tggttgctg-ctctta-agctt--------------------------------------
------------------------g-------aaaaaatctggggcc-tcttcct----t
gc----ttat-----------cttttt--------------------aagaggtgaaagc
agtgcac------tttttattcatggaaaa--ttttactcc----tattttttcac----
-tcca-ttttcaaca----tttgta-tttgacaaagtaaaccttgatg-----gtgcata
tta-ttta-----------------ttttatatggc-cat-------gtt--tgaatgta
ctggt--gtttttttttattattattattactat--------------------------
------------------------------------------------------------
------------------------------------------------------------
-----------------------------catattat--------------------tt-
-ttag-----------ttatta-------------------------a------------
------------------------------------------------------------
------------------------------------------------------------
------------------------------------------------------------
------------------------------------------------------------
---------------
>L1-129_DR|1258438
------------------------------------------------------------
------------------------------------------------------------
------------------------------------------------------------
------------------------------------------------------------
------------------------------------------------------------
------------------------------------------------------------
------------------------------------------------------------
------------------------------------------------------------
------------------------------------------------------------
------------------------------------------------------------
------------------------------------------------------------
------------------------------------------------------------
------------------------------------------------------------
------------------------------------------------------------
------------------------------------------------------------
------------------------------------------------------------
------------------------------------------------------------
------------------------------------------------------------
------------------------------------------------------------
------------------------------------------------------------
------------------------------------------------------------
------------------------------------------------------------
------------------------------------------------------------
------------------------------------------------------------
------------------------------------------------------------
------------------------------------------------------------
------------------------------------------------------------
------------------------------------------------------------
------------------------------------------------------------
-----------------------------------ttttgttattatttg-tatgtaca-
tgattacag--------attgt----gtaa-atgtttt-tcttgt---------------
-attgtttgt-------ttt--gtg------ctaaaaatgtgc-----tcgtgct----t
gc----ttat-----------cttttg--------------------aagagttgaaagt
agggcac------ttatgattcctggacaa--tgttgctct----tgtttttccac----
-tctg-ttttcgatg---ttttgag-tttgaccaagtcaaatttgatg-----gttgatg
ttt------c---------------ctctatatcttgcat-------gtg----------
------------------------------------------------------------
------------------------------------------------------------
------------------------------------------------------------
------------------------------------------------------------
-tt--------------------------------------------g-----------g
------------------------------------------------------------
------------------------------------------------------------
------------------------------------------------------------
------------------------------------------------------------
---------------
>L1-129_DR|1258439
------------------------------------------------------------
------------------------------------------------------------
------------------------------------------------------------
------------------------------------------------------------
------------------------------------------------------------
------------------------------------------------------------
------------------------------------------------------------
------------------------------------------------------------
------------------------------------------------------------
------------------------------------------------------------
------------------------------------------------------------
------------------------------------------------------------
------------------------------------------------------------
------------------------------------------------------------
------------------------------------------------------------
------------------------------------------------------------
------------------------------------------------------------
------------------------------------------------------------
------------------------------------------------------------
------------------------------------------------------------
------------------------------------------------------------
------------------------------------------------------------
------------------------------------------------------------
------------------------------------------------------------
------------------------------------------------------------
------------------------------------------------------------
------------------------------------------------------------
------------------------------------------------------------
------------------------------------------------------------
-----------------------------------------------------ctcaaa-
tggttgctg-ctctttaagctt----gaaa-gaattta-ttttgc--tgtggctg-----
-a-tgcatctaaaagg-ttt----g-------aaaaaatctgg-----------------
---------------------------------------------------------agc
acggcaa------ttatgattcatagacaa--tttcactctcactcacttttccag----
-tcca-ttttcaatg---ttttgag-tttgaccaagtaaaact--------------ata
ttt-tttact---------------ctatacatgaggcat-------gat--tggatgga
ctggt--gtttttttaattattattttacgtct---------------------------
-------------------------------------------------tgttcaatt-a
atttatttaagtactt----------tttt------------------------------
-tttgtacttgttatttgtataaaa----agtattatagattgtataaatgt-----tt-
-tt--------------tgttc-------tgt-tttgtgcttat---a-----------a
aaacaaaatattaaaaaaa-aaatgta---------------------------------
------------------------------------------------------------
------------------------------------------------------------
------------------------------------------------------------
---------------
>L1-129_DR|1258440
------------------------------------------------------------
------------------------------------------------------------
------------------------------------------------------------
------------------------------------------------------------
------------------------------------------------------------
------------------------------------------------------------
------------------------------------------------------------
------------------------------------------------------------
------------------------------------------------------------
------------------------------------------------------------
------------------------------------------------------------
------------------------------------------------------------
------------------------------------------------------------
------------------------------------------------------------
------------------------------------------------------------
------------------------------------------------------------
------------------------------------------------------------
------------------------------------------------------------
------------------------------------------------------------
------------------------------------------------------------
------------------------------------------------------------
------------------------------------------------------------
------------------------------------------------------------
------------------------------------------------------------
------------------------------------------------------------
------------------------------------------------------------
------------------------------------------------------------
------------------------------------------------------------
------------------------------------------------------------
------------------------------------------------------------
------------------------------------------------------------
------------------------------------------------------------
------------------------------------------------------------
------------------------------------------------------------
-----------------------------------agtaaaaaatatg-----gtgtata
tta-ttta-----------------cacaatatgat---t-------g------gatgga
ctggg--tgttttttattattattattttgtg----------------------------
----------------------------------------------tcttgtttaatt-a
atttacttatttaa----------------------------------------------
------------------------------------------------------------
------------------------------------------------------------
------------------------------------------------------------
------------------------------------------------------------
------------------------------------------------------------
------------------------------------------------------------
---------------
>L1-129_DR|1258441
------------------------------------------------------------
------------------------------------------------------------
------------------------------------------------------------
------------------------------------------------------------
------------------------------------------------------------
------------------------------------------------------------
------------------------------------------------------------
------------------------------------------------------------
------------------------------------------------------------
------------------------------------------------------------
------------------------------------------------------------
------------------------------------------------------------
------------------------------------------------------------
------------------------------------------------------------
------------------------------------------------------------
------------------------------------------------------------
------------------------------------------------------------
------------------------------------------------------------
------------------------------------------------------------
------------------------------------------------------------
------------------------------------------------------------
---------------------------------------tat---gctccta--------
ttttttctt-----------------tttgccctgag-----------------------
---atttctgagttttg--gacaaatat--------------------------------
------------------------------------------------------------
---ttttgttttattcagatgttta-aggagaaaacattagtccagatattgaat---ta
gtcctgttaggatgctctgaccct-ctgt-----tagcgtggtcacatt-----atcagc
aaa----------------------------gtctattatgtctgat-gtggtggtggct
aaaagggttat-cttgatagatcggaagtccacttt--------------------acca
cc-------cgc----------------------ttttcataaatggctg--actgaaa-
tgctcgctg-ctctta-agctt----gaaa-gagttca-ttttgc--cagggcag-----
-a-tgcttttgagaag-ttt----------------------------ctccctt----c
ag----tttc-----------cccctt--------------------atgtgacagatgc
aagatct--------------cagagggaat-gtatgctca----tactttttggt----
-tttg-ccctgagat---ctctgagttttggacaaata----tttttgag--t-------
----ttta----------------------------------------tt--cagatgtt
tagggag-----------------------------------------------------
------------------------------------------------------------
------------------------------------------------------------
---------------------aaaa-----------------------------------
-----------------------------cat----------------------------
--------------------aagtctag----------at--------------------
------------------------------------------------------------
------------------------------------------------------------
------------------------------------------------------------
---------------
>L1-129_DR|1326968
------------------------------------------------------------
------------------------------------------------------------
------------------------------------------------------------
------------------------------------------------------------
------------------------------------------------------------
------------------------------------------------------------
------------------------------------------------------------
------------------------------------------------------------
------------------------------------------------------------
------------------------------------------------------------
------------------------------------------------------------
------------------------------------------------------------
------------------------------------------------------------
------------------------------------------------------------
------------------------------------------------------------
------------------------------------------------------------
------------------------------------------------------------
------------------------------------------------------------
------------------------------------------------------------
------------------------------------------------------------
------------------------------------------------------------
------------------------------------------------------------
------------------------------------------------------------
------------------------------------------------------------
------------------------------------------------------------
------------------------------------------------------------
------------------------------------------------------------
------------------------------------------------------------
------------------------------------------------------------
------------------------------------------------------------
------------------------------------------------------------
------------------------------------------------------------
------------------------------------------------------------
------------------------------------------------------------
------------------------------------------------------------
--------------------------------------at-------gtt--tgaatgga
ctggt--ctttcattgctatt---------------------------------------
-----------------------------------------------------------a
ttttatgtcttttaaa----------ttattt---------tac----------------
-ttttttattatcatttatataaaa----attattatagattgtttaaatg------tt-
-tt--------------tgttc-------tgt-tttgtgcgtat---a-----------a
aaa---------------------------------------------------------
------------------------------------------------------------
------------------------------------------------------------
------------------------------------------------------------
---------------
>L1-129_DR|1326969
------------------------------------------------------------
------------------------------------------------------------
------------------------------------------------------------
------------------------------------------------------------
------------------------------------------------------------
------------------------------------------------------------
------------------------------------------------------------
------------------------------------------------------------
------------------------------------------------------------
------------------------------------------------------------
------------------------------------------------------------
------------------------------------------------------------
------------------------------------------------------------
------------------------------------------------------------
------------------------------------------------------------
------------------------------------------------------------
------------------------------------------------------------
------------------------------------------------------------
------------------------------------------------------------
------------------------------------------------------------
------------------------------------------------------------
------------------------------------------------------------
------------------------------------------------------------
------------------------------------------------------------
------------------------------------------------------------
------------------------------------------------------------
------------------------------------------------------------
------------------------------------------------------------
------------------------------------------------------------
------------------------------------------------------------
------------------------------------------------------------
------------------------------------------------------------
------------------------------------------------------------
---gcac------ttatgagtcatggacaa--tcctaccctt-----ttttaccac----
-tctg-tttttaatg---ctttata-gcacaatacata--------------------ta
tt--ttca-----------------ctgtatttaatgaat-------gtt--tggatgaa
ctg---------------------------------------------------------
------------------------------------------------------------
------------------------------------------------------------
------------------------------------------------------------
------------------------------------------------------------
------------------------------------------------------------
------------------------------------------------------------
------------------------------------------------------------
------------------------------------------------------------
---------------
>L1-129_DR|1326970
------------------------------------------------------------
------------------------------------------------------------
------------------------------------------------------------
------------------------------------------------------------
------------------------------------------------------------
------------------------------------------------------------
------------------------------------------------------------
------------------------------------------------------------
------------------------------------------------------------
------------------------------------------------------------
------------------------------------------------------------
------------------------------------------------------------
------------------------------------------------------------
------------------------------------------------------------
------------------------------------------------------------
------------------------------------------------------------
------------------------------------------------------------
------------------------------------------------------------
------------------------------------------------------------
------------------------------------------------------------
------------------------------------------------------------
------------------------------------------------------------
------------------------------------------------------------
------------------------------------------------------------
------------------------------------------------------------
------------------atgtttt-aggagaaaacattagtccagatattgact---ta
gccctgttaggatgctctgcac---atgt-----cagcatggtcacata-----atcagc
gcatgt---------------------------ctattatgtttggt---------ggct
aacaaggtgat-cttgatgggttgcaagtccacttt--------------------ac--
---------tac----------------------ttttcataaatggccg--actgaaa-
tgattgctg-ctctta-agctt----gaaa-taagtag-ttttg---tagggcag-----
-a-tgcttctaaaaag-ttt----g-------aaacaatctggggcc-tcctc-t----t
gc----ttat----------ctttctt--------------------tagagttgaaagt
aggacac------ttatgattcatggacaa--ttttactct----tacttttccac----
-ttta-ttttcaatg---ttttgag-tttgaccaagtagaacttgatg-----gtgtatg
ttattttc-----------------ctctatatggtgcat-------att--tggatgga
caggt--gctcgtttatttatttatttatttatt--------------------------
-----tatttttt------acaattattattgttttta-------------tttaatt-a
atttacccatttattt----------tttc---------tgtat----------------
-ttttttgttatcatttgtataaaa----agcattatagattgtataaaaa------ttt
att--------------tgttc-------tgt-tttgtgcttat---a-----------a
aaact-----ttataaata-aaatatgg----------gctaaagcgaattcatacctgc
tctctcaacacaagattacagctcatacagtttaaaatggtacatatataggctacatta
caccaaaactaaactcaatacaattttcccttcagtttccccattatgtgtcagatgagt
ttagaggaaacatatgctcacactttttggttctgccctgagagttttggaagaatattt
ttcagttttatttaa
>L1-129_DR|1326971
------------------------------------------------------------
------------------------------------------------------------
------------------------------------------------------------
------------------------------------------------------------
------------------------------------------------------------
------------------------------------------------------------
------------------------------------------------------------
------------------------------------------------------------
------------------------------------------------------------
------------------------------------------------------------
------------------------------------------------------------
------------------------------------------------------------
------------------------------------------------------------
------------------------------------------------------------
------------------------------------------------------------
------------------------------------------------------------
------------------------------------------------------------
------------------------------------------------------------
------------------------------------------------------------
------------------------------------------------------------
------------------------------------------------------------
------------------------------------------------------------
------------------------------------------------------------
------------------------------------------------------------
------------------------------------------------------------
------------------------------------------------------------
------------------------------------------------------------
------------------------------------------------------------
------------------------------------------------------------
------------------------------------------------------------
------------------------------------------------------------
------------------------------------------------------------
------------------------------------------------------------
----------------------------------ttactct----tattttttcac----
-ttcg-tttccaatg---ttttgag-tgtgcccaagttaaacttgatg-----gtgtata
tta-ttta-----------------ttctatagagtgcat-------gtt--tagatgga
ctgtg--ttttattaattattactattatt------------------------------
-------------------attatttttattgtatgtc-----------tttttattt-a
ttttacatatttattta---------ttttttt---------------------------
-gttattattatcatttatttaaca----attgttacagattatataaatg------tt-
-tt--------------tttgcttataaatgt-tttgtgcttat---a-----------a
ataaa---tgatatggata-aa--------------------------------------
------------------------------------------------------------
------------------------------------------------------------
------------------------------------------------------------
---------------
>L1-129_DR|1387010
------------------------------------------------------------
------------------------------------------------------------
------------------------------------------------------------
------------------------------------------------------------
------------------------------------------------------------
------------------------------------------------------------
------------------------------------------------------------
------------------------------------------------------------
------------------------------------------------------------
------------------------------------------------------------
------------------------------------------------------------
------------------------------------------------------------
------------------------------------------------------------
------------------------------------------------------------
------------------------------------------------------------
------------------------------------------------------------
------------------------------------------------------------
------------------------------------------------------------
------------------------------------------------------------
------------------------------------------------------------
------------------------------------------------------------
------------------------------------------------------------
------------------------------------------------------------
------------------------------------------------------------
------------------------------------------------------------
------------------------------------------------------------
------------------------------------------------------------
------------------------------------------------------------
------------------------------------------------------------
------------------------------------------------------------
------------------------------------------------------------
------------------------------------------------------------
------------------------------------------------------------
------c------ttatgatgcctggacag--ttttactcc------tctctccac----
-tccg-tttttaatg---t-------tttgaccaagtaaaactttatg-----ctgtata
tta-ttta-----------------tttctgatgct---t-------gtt--gaaatgga
ctgtg--ggttttttgtctttatgattctttt----------------------------
----------------------------------------------attaatttaatt-a
atttagttttttggta----------atatatg------catattaaaaaataaataaca
--------taaatttttacataata--aaaatattactgattgtatgaatg------tt-
-ttt-----------------------------tttgtgcttaa---a-----------a
aa-----ctgttataaata-gaata-----------------------------------
------------------------------------------------------------
------------------------------------------------------------
------------------------------------------------------------
---------------
>L1-129_DR|1387011
------------------------------------------------------------
------------------------------------------------------------
------------------------------------------------------------
------------------------------------------------------------
------------------------------------------------------------
------------------------------------------------------------
------------------------------------------------------------
------------------------------------------------------------
------------------------------------------------------------
------------------------------------------------------------
------------------------------------------------------------
------------------------------------------------------------
------------------------------------------------------------
------------------------------------------------------------
------------------------------------------------------------
------------------------------------------------------------
------------------------------------------------------------
------------------------------------------------------------
------------------------------------------------------------
------------------------------------------------------------
------------------------------------------------------------
------------------------------------------------------------
------------------------------------------------------------
------------------------------------------------------------
------------------------------------------------------------
------------------------------------------------------------
------------------------------------------------------------
------------------------------------------------------------
-----------------------------ccacttt--------------------acca
cc-------tac----------------------ttttcataaatggctg--actgaaa-
tggttgctg-ctctta-agctt----gaac-gaattca-ttttg----------------
--------------------------------aaaaaatctgggacc-tcttcct----t
gc----ttat-----------cttttt--------------------aagagttgaaagt
agggcgc------tt-tgattcatggacaa--tttcactc--------------------
-tttc-ttttcaata---tattgag-tttgatcaagtaaaactaaatg-----gtgtata
gta-ttta-----------------ctcgatatggtgcaa-------gtt--tggatgga
caggt--gctttttatttctttgtttatttatcta-------------------------
-------------------tttattattat-------------------tttttaatt-a
atttacttttttaatttgatc----cttttttcc---cctgtat----------------
ttttttccttatcatttttataaaa--aacatattagagattgtataaatgt-----tt-
-tt--------------tgttc-------tgt-tttgtacttat---a-----------a
ataac-----ttaaattaa-aaatata---------------------------------
------------------------------------------------------------
------------------------------------------------------------
------------------------------------------------------------
---------------
>L1-129_DR|1475872
------------------------------------------------------------
------------------------------------------------------------
------------------------------------------------------------
------------------------------------------------------------
------------------------------------------------------------
------------------------------------------------------------
------------------------------------------------------------
------------------------------------------------------------
------------------------------------------------------------
------------------------------------------------------------
------------------------------------------------------------
------------------------------------------------------------
------------------------------------------------------------
------------------------------------------------------------
------------------------------------------------------------
------------------------------------------------------------
------------------------------------------------------------
------------------------------------------------------------
------------------------------------------------------------
------------------------------------------------------------
------------------------------------------------------------
------------------------------------------------------------
------------------------------------------------------------
------------------------------------------------------------
------------------------------------------------------------
------------------------------------------------------------
------------------------------------------------------------
------------------------------------------------------------
------------------------------------------------------------
------------------------------------------------------------
---------------a-agctt----gaaa-gaattca-ttttgc--tagggctg-----
-a-tgcttctagaaag-tta----g-------aaaaaatctggggcc-tcttccc----t
aa----ttattttatttatatcttctt--------------------gagagttgaaagt
aggccac------ttatgattcacagacaa--ttttacact----tgttgttcctc----
-tcca-tttccaatg---ttttgag-tttgactaa-------------------------
------------------------------------------------------------
------------------------------------------------------------
------------------------------------------------------------
------------------------------------------------------------
------------------------------------------------------------
------------------------------------------------------------
------------------------------------------------------------
------------------------------------------------------------
------------------------------------------------------------
------------------------------------------------------------
---------------
>L1-129_DR|1475873
------------------------------------------------------------
------------------------------------------------------------
------------------------------------------------------------
------------------------------------------------------------
------------------------------------------------------------
------------------------------------------------------------
------------------------------------------------------------
------------------------------------------------------------
------------------------------------------------------------
------------------------------------------------------------
------------------------------------------------------------
------------------------------------------------------------
------------------------------------------------------------
------------------------------------------------------------
------------------------------------------------------------
------------------------------------------------------------
------------------------------------------------------------
------------------------------------------------------------
------------------------------------------------------------
------------------------------------------------------------
------------------------------------------------------------
------------------------------------------------------------
------------------------------------------------------------
------------------------------------------------------------
------------------------------------------------------------
------------------------------------------------------------
---------------------------gc-----tagcatagtcacata-----atcagc
aaatgt---------------------------ctattatgtttggt-agggttgtgact
aaaagggtaat-cttgatggattagaagtccacttt--------------------ccca
cc-------tcc----------------------ttttcataaatggctg--actgaaa-
tggttgcag-ctcttc-agagt----gaaa-gaattcg-gtttgc--tagggcag-----
-a-tgcatctaaaaac-attgaaaa-------caaaaatctggggcc-tctttct----t
gc----atat-----------cttttt--------------------aagagtttaatgt
aaggcac------ttatgattcatggacaa--tttcacta--------ttttccac----
-ttca-ttttcaatg---ttttgag-tttgatcaaggaaaact-----------cgtata
tta-ttta-----------------ctc--tatggtgcat-------gtt--tggttcga
ctggt--acttgctttttgtttagtttttg------------------------------
-------cttttt------taaattattaatttgttt--------------ttttatt-a
attgacttattagttt----------ttgtat----------------------------
ttttttctttatcttttatataaaa----agtattatagattgtatacatg------tt-
-tt--------------t------------------------------------------
------------------------------------------------------------
------------------------------------------------------------
------------------------------------------------------------
------------------------------------------------------------
---------------
>L1-129_DR|1475874
------------------------------------------------------------
------------------------------------------------------------
------------------------------------------------------------
------------------------------------------------------------
------------------------------------------------------------
------------------------------------------------------------
------------------------------------------------------------
------------------------------------------------------------
------------------------------------------------------------
------------------------------------------------------------
------------------------------------------------------------
------------------------------------------------------------
------------------------------------------------------------
------------------------------------------------------------
------------------------------------------------------------
------------------------------------------------------------
------------------------------------------------------------
------------------------------------------------------------
------------------------------------------------------------
------------------------------------------------------------
------------------------------------------------------------
------------------------------------------------------------
--------tt--------------------------------------------------
------------------------------------------------------------
------------------------------------------------------------
-----------------------------------t------------------------
------------------------------------------------------------
---------------------------------ctctcatatttgc--atggtcgtgggc
aaaaggttcat-tttgatggactctaagttcacttt--------------------acct
ca-------cag----------------------ttttcattaatggctt--gctggtt-
------ctg-ctctca-cacttttaaaaaa-aagtatg-cttcta--taaaatgg-----
-a-caagatgaagaaa-tat----g-------atcaaatctggggcc-caattct----c
aa------------------gctttta--------------------cttagatgaactt
gttaaat------atttatgcaacagatga--ttttattct-------------------
------------------tttt--------------------------------------
----ttta----------------------------------------tt----------
------------------------------------------------------------
------------------------------------------------------------
------------------------------------------------------------
------------------------------------------------------------
-tt--------------tactc-------cct-ttt------------------------
------------------------------------------------------------
------------------------------------------------------------
------------------------------------------------------------
------------------------------------------------------------
---------------
>L1-129_DR|1559371
------------------------------------------------------------
------------------------------------------------------------
------------------------------------------------------------
------------------------------------------------------------
------------------------------------------------------------
------------------------------------------------------------
------------------------------------------------------------
------------------------------------------------------------
------------------------------------------------------------
------------------------------------------------------------
------------------------------------------------------------
------------------------------------------------------------
------------------------------------------------------------
------------------------------------------------------------
------------------------------------------------------------
------------------------------------------------------------
------------------------------------------------------------
------------------------------------------------------------
------------------------------------------------------------
------------------------------------------------------------
------------------------------------------------------------
------------------------------------------------------------
------------------------------------------------------------
------------------------------------------------------------
------------------------------------------------------------
------------------------------------------------------------
------------------------------------------------------------
------------------------------------------------------------
------------------------------------------------------------
------------------------------------------------------------
--------------ta-agttt----gaaa-gaattcg-tttcgc--tagggcag-----
-a-tgct-------------------------------tctgtggcc-tctttct----t
gc----tcct-----------cttttt--------------------aagagctgaaagt
agagtgc------ttatcattcatggacaa--ttttactg--------------------
-ttac-ttttcaatg---ttttaag-tttgatcaagtaagacttg--------atgtatg
tta-ttta-----------------ctctatatggtgcat-------gtt--tggatgga
ctggt--gcttgttttttttatatttgttatt----------------------------
----------------------------------------------------------tg
atttacttacttgaatgtggtatcattttatt-------ttagt----------------
-attttttttctaatcagtataaaa----catagtatagacagtataaatg------tt-
-tt--------------tgttt------ctgt-tttttacttat---a-----------c
aaaac-----ttaaaaaaa-ata-------------------------------------
------------------------------------------------------------
------------------------------------------------------------
------------------------------------------------------------
---------------
>L1-129_DR|1559372
------------------------------------------------------------
------------------------------------------------------------
------------------------------------------------------------
------------------------------------------------------------
------------------------------------------------------------
------------------------------------------------------------
------------------------------------------------------------
------------------------------------------------------------
------------------------------------------------------------
------------------------------------------------------------
------------------------------------------------------------
------------------------------------------------------------
------------------------------------------------------------
------------------------------------------------------------
------------------------------------------------------------
------------------------------------------------------------
------------------------------------------------------------
------------------------------------------------------------
------------------------------------------------------------
------------------------------------------------------------
------------------------------------------------------------
------------------------------------------------------------
------------------------------------------------------------
------------------------------------------------------------
------------------------------------------------------------
------------------------------------------------------------
------------------------------------------------------------
------------------------------------------------------------
------------------------------------------------------------
------------------------------------------------------------
------------------------------------------------------------
------------------------------------------------------------
------------------------------------------------------------
------------------------------------------------------------
------------------------------------------------------------
------------------------------------------------------------
------------------------------------------------------------
------------------------------------------------------------
--tcacttacttaaat----------ttattat---------------------------
-tatttttttcttatttgtataaaa---acctcttatagattgtataattg------tt-
-tt--------------tgttc-------tgt-tttgtacttta---aa--------tta
aaaat-------ataaata-aaataaat----------agagaaacaaaggattgaccac
agtc-------------------------------aaagatttttatataga--------
------------------------------------------------------------
--------------------------------------tgggaaatttg-----------
-------------tt
>L1-129_DR|1559373
------------------------------------------------------------
------------------------------------------------------------
------------------------------------------------------------
------------------------------------------------------------
------------------------------------------------------------
------------------------------------------------------------
------------------------------------------------------------
------------------------------------------------------------
------------------------------------------------------------
------------------------------------------------------------
------------------------------------------------------------
------------------------------------------------------------
------------------------------------------------------------
------------------------------------------------------------
------------------------------------------------------------
------------------------------------------------------------
------------------------------------------------------------
------------------------------------------------------------
------------------------------------------------------------
------------------------------------------------------------
------------------------------------------------------------
------------------------------------------------------------
------------------------------------------------------------
------------------------------------------------------------
------------------------------------------------------------
------------------------------------------------------------
------------------------------------------------------------
------------------------------------------------------------
------------------------------------------------------------
------------------------------------------------------------
------------------------------------------------------------
------------------------------------------------------------
------------------------------------------------------------
---------------------------------------c--------------------
-actc-ttttcaatg---ttttgag-ttttatcaagtaaagcttaatg-----gtgtata
tta-ttta-----------------ctctatatgatgcat-------gtt--tgcatgaa
ctggt--gctttttattcatgtaattgttt------------------------------
-------tttat-------tttattatta--------------------ttattaatt-a
cttcacttatttaatt----------ttccctttttttttgaat----------------
ttttttccttatcagttgtataaaa----catattatagattgtgcaaatg------ttt
ttt--------------tgttc-------tgg-tttgtacagta---a-----------a
aactg-----ttataaata-aagtat----------------------------------
------------------------------------------------------------
------------------------------------------------------------
------------------------------------------------------------
---------------
>L1-129_DR|1559374
------------------------------------------------------------
------------------------------------------------------------
------------------------------------------------------------
------------------------------------------------------------
------------------------------------------------------------
------------------------------------------------------------
------------------------------------------------------------
------------------------------------------------------------
------------------------------------------------------------
------------------------------------------------------------
------------------------------------------------------------
------------------------------------------------------------
------------------------------------------------------------
------------------------------------------------------------
------------------------------------------------------------
------------------------------------------------------------
-------------------gtctttttatca-catgaattggcatagaaagaggatattg
gaattaacatctca-aatgatacctaagaagaagggctaa--------------------
---------aggttacaactca-taaagtttaaagtggt--acatgg------------a
ctacatttcaccaaaaccaaactcaat---------------------------------
-------------------------------acaattttcccttcagtttccct-----a
ttat-gtgac-agatgcaagagctttga----gaaaacatat---gctcaca--------
ctttttggt-----------------tctgctctgag-----------------------
---atttctaagcttta-------------------------------------------
------------------------------------------------------------
-------------ttcaaatgtttt-aggagaaaacattagttcagattttgagc-----
-cctgcttttaatgctctgacctt-ttgt-----aagcatggtcgcata-----atcagc
aaatgt---------------------------ctattatgtttggt-atggtggtggct
aaaaggctgat-cttgatggattggaagtccacttt--------------------acca
cc-------tac----------------------ctttcataaatggctg--agtgaat-
tggttgctg-ct-------------------gaatgag-ttttgc---------------
---taagtctaaaaag-tta----g-------aaaaaatctgggcca-tcttcct----t
gc----ttat-----------cttttt--------------------aagagttgacagt
agagtcc------ttatgattcatgcacaa--ttgtaatca----tagattcccac----
-tcca-ttttcaatg---ttttgtg-tttgaccaagtcgaaattgatg-----gtgtata
tta-ttta-----------------ctcta-----tgcat-------gtt--tgcacgga
ctggt--gttttttcttttctttttcttttttgtt-------------------------
-----tgcttatt------attattattattatgaatattatgaatattattattatt-a
ttatgtcttttgaatt----------ttttttattt-actgtttt-------------ct
attttttgttatcatttgtagaaaa----aatattatagatcgttaaaata------tt-
-tt--------------tgtta-------tgt-tttgtgcgtat---a-----------a
aaact----gttataaata-aaatatta----------agaaaaataaaaaa--------
------------------------------------------------------------
------------------------------------------------------------
------------------------------------------------------------
---------------
>L1-129_DR|1674925
------------------------------------------------------------
------------------------------------------------------------
------------------------------------------------------------
------------------------------------------------------------
------------------------------------------------------------
------------------------------------------------------------
------------------------------------------------------------
------------------------------------------------------------
------------------------------------------------------------
------------------------------------------------------------
------------------------------------------------------------
------------------------------------------------------------
------------------------------------------------------------
------------------------------------------------------------
------------------------------------------------------------
------------------------------------------------------------
------------------------------------------------------------
-aattcatatttca-agtgatacctgggcagaggggctgaagcgagttcatacctgttct
atcaatgcaagattacagctta-tagagttgaaagtgtt----atag------------g
ctacattataccaaaactaaactcaat---------------------------------
-------------------------------ataagtttcccttctgtttcccc-----g
ttgt-gtgac-agatgcgagagctcaga----gggaacgtat---gctcata--------
cttattggt---------------------------------------------------
-------------tttg-g-gaaaatatta------------------------------
------------------------------------------------------------
---ttcagttttattcaaattttta-aggagaaaactttagtccagatatggaat---ta
gccctgtttgggtgctctgaccct-gtgt-----cagcatggtcacataatt--attaac
aaatgt---------------------------ctgttatgtttggt-atggtggtggat
aaacgggtgat-cttgagggattggaagtccacttt--------------------acca
cc-------tac----------------------tttctataaatggctg--actgaaa-
tggttgtta--------agc-------------------ttttgc--tagggcag-----
-a-tgcttctgaagag-ttc----g-------aaaaactctggagtattcgtccc----t
gc----ttat-----------cttcta--------------------aacagttgaaagt
agggcgc------ttctgattcatggacaa--tttcactc--------------------
-tttc-ttttcaatg---tttt-------------gtaaaacttaata-----aggcata
tta-ttta-----------------ctc--tatggtgcat-------gtt--tggatgga
ctggt--gcttgtttttt------------------------------------------
------------------------------------------------------------
------------------------------------------------------------
------------------------------------------------------------
------------------------------------------------------------
------------------------------------------------------------
------------------------------------------------------------
------------------------------------------------------------
------------------------------------------------------------
---------------
>L1-129_DR|1674926
------------------------------------------------------------
------------------------------------------------------------
------------------------------------------------------------
------------------------------------------------------------
------------------------------------------------------------
------------------------------------------------------------
------------------------------------------------------------
------------------------------------------------------------
------------------------------------------------------------
------------------------------------------------------------
------------------------------------------------------------
-----------agataagatattttcatgaaggagaagtaaa--gaattgaccaca----
----ggcaaagatttttatatactgtagatgggaaattcgttacatt----tgaacagct
gtataaa-gcttttaacctctcagagtcac---aatttttccactatttacaggtgcgcc
att---acataaaacattcttttactgagtttcaagaactgccacaggaccataatatat
acaatcttttgtgt-aacctcctatgaccaaacatctggtgacgcagtttgt----ttgt
ttgtctaccgatttgctgtatcttctgatcaccatgaattggcatgagaagaggatattg
gaattaacatttca-aatgatacctgggaagaggggctgaagtgaattcatacccgtttt
atcgatgttagattacaactta-tacagtttaaagtggt--acatagtaggcacgggccg
gtataagattctgacggtataataaccttggg----------------------------
------------------------------taaaaatatca---caatttgacg-----g
tatt-gcgat-tgccattactgctctaa-------aatacattctttttaaa--------
tgtctgggtaaaaaactaaaactttttatgctttgaacaca-------------------
-atatattttatttt---g-agaaacatttaaaatattttggaacagtaaac--------
------------------------------------------------------------
caccgtcattgggtatcatttctgt-tggagaaaacattagttcagattttgaat---ta
gccctgtttgcatactctgagcct-gtgt-----tagcatggtcacata-----atcagc
aaatgt---------------------------ctattatgtttggt-atggtggtggct
aaaagggtgat-cttgatggattggtagtccacttc--------------------acca
cc-------ta-----------------------ttttcataaatggctg--actgaaa-
tggttgctg-ctctta-aactt----gaaa-gaattag-ttttgc--tagggcag-----
-a-tgcttctaaagag-ttt------------gaaaagtttggggcc-tcttctt----t
gc----tcat-----------tgtttt--------------------aagagttgaaagt
agggcgc-----------------------------------------------------
-tttc-ttttcaatg---ttttgag-tttgatcaagttaaactttatg-----gtatatt
tta-ttta-----------------ctctatatggtgcat-------gtt--tagatgga
ctggt--gcttgtttgttttttgttta---------------------------------
------------------------------------------------------aatt-g
atttacttattt-----------------------------------------------c
tttttttcttattatttgtataaaa---acatattatggattgtataattg------tt-
-tt--------------tgttc-------tgt-tttgtacttat---a-----------a
aaaac--ttattaaaaata-----------------------------------------
------------------------------------------------------------
------------------------------------------------------------
------------------------------------------------------------
---------------
>L1-129_DR|1674927
------------------------------------------------------------
------------------------------------------------------------
------------------------------------------------------------
------------------------------------------------------------
------------------------------------------------------------
------------------------------------------------------------
------------------------------------------------------------
------------------------------------------------------------
------------------------------------------------------------
------------------------------------------------------------
------------------------------------------------------------
------------------------------------------------------------
------------------------------------------------------------
------------------------------------------------------------
------------------------------------------------------------
------------------------------------------------------------
------------------------------------------------------------
------------------------------------------------------------
------------------------------------------------------------
------------------------------------------------------------
------------------------------------------------------------
------------------------------------------------------------
------------------------------------------------------------
------------------------------------------------------------
------------------------------------------------------------
------------------------------------------------------------
------------------------------------------------------------
------------------------------------------------------------
------------------------------------------------------------
------------------------------------------------------------
----------------------------------ttct-ttttgt--gcttataa-----
-a-aatctgttataaataaa----a-------taaaaatatggggcc-ccttctt----t
ac----ttat-----------cttttt--------------------aaaagtttaaagt
agggcac------ttatgatttatggacaa--ttttactct----tatttttccat----
-tcca-tttttaatg---ttttgtg-tttgaccaagtaaaactttatg-----gtgattt
ttt-ttta-----------------ttctatgcaatggat-------gtt--tggctgga
ttgtt--tttttttttt-------------------------------------------
------------------------------------------------------------
------------------------------------------------------------
------------------------------------------------------------
------------------------------------------------------------
------------------------------------------------------------
------------------------------------------------------------
------------------------------------------------------------
------------------------------------------------------------
---------------
>L1-129_DR|1674928
------------------------------------------------------------
------------------------------------------------------------
------------------------------------------------------------
------------------------------------------------------------
------------------------------------------------------------
------------------------------------------------------------
------------------------------------------------------------
------------------------------------------------------------
------------------------------------------------------------
------------------------------------------------------------
------------------------------------------------------------
------------------------------------------------------------
------------------------------------------------------------
------------------------------------------------------------
------------------------------------------------------------
------------------------------------------------------------
------------------------------------------------------------
------------------------------------------------------------
------------------------------------------------------------
------------------------------------------------------------
------------------------------------------------------------
------------------------------------------------------------
------------------------------------------------------------
------------------------------------------------------------
------------------------------------------------------------
------------------------------------------------------------
------------------------------------------------------------
------------------------------------------------------------
------------------------------------------------------------
------------------------------------------------------------
------------------------------------------------------------
-a----------------------------------------------------------
------------------------------------------------------------
------------------------------------------------------------
------------------------------------------------------------
-------------------------ctgtataaagtgcat-------gtt--tgaatgga
ctgtg--gtgttt-----------------------------------------------
-------------------attattattactttatatc-----------tctgtaatt-a
ttttactcattcgttt----------------------caatgt----------------
-ttttgtgtaataatttgtataaaa----atgattgcaaattgtacaaatg------tt-
-tt--------------------------ttt-tttgtgctcat---a-----------a
aaa---------------------------------------------------------
------------------------------------------------------------
------------------------------------------------------------
------------------------------------------------------------
---------------
>L1-129_DR|1674929
------------------------------------------------------------
------------------------------------------------------------
------------------------------------------------------------
------------------------------------------------------------
------------------------------------------------------------
------------------------------------------------------------
------------------------------------------------------------
------------------------------------------------------------
------------------------------------------------------------
------------------------------------------------------------
------------------------------------------------------------
------------------------------------------------------------
------------------------------------------------------------
------------------------------------------------------------
------------------------------------------------------------
------------------------------------------------------------
------------------------------------------------------------
------------------------------------------------------------
------------------------------------------------------------
------------------------------------------------------------
------------------------------------------------------------
------------------------------------------------------------
------------------------------------------------------------
------------------------------------------------------------
------------------------------------------------------------
------------------------------------------------------------
------------------------------------------------------------
------------------------------------------------------------
------------------------------------------------------------
------------------------------------------------------------
------------------------------------------------------------
-a----------------------------------------------------------
------ttat--------------------------------------------------
------------------------------------------------------------
------------------------------------------------------------
----ttaa-----------------ttgtatatggtgcat-------att--tggataga
ctgtg--gtgtttgtatt------------------------------------------
-------------------ataataattattattattt----------tttttttatt-a
ttttgcctaattattta--------acttgtt----------------------------
-gttttggttatcatttgtataaaa-----ttattaga----ctataaatg------tt-
-tt--------------------------tgt-tttgtacttatat-a-----------a
aaaac---tgctgtaaata-aaatat----------------------------------
------------------------------------------------------------
------------------------------------------------------------
------------------------------------------------------------
---------------
>L1-129_DR|1674930
------------------------------------------------------------
------------------------------------------------------------
------------------------------------------------------------
------------------------------------------------------------
------------------------------------------------------------
------------------------------------------------------------
------------------------------------------------------------
------------------------------------------------------------
------------------------------------------------------------
------------------------------------------------------------
------------------------------------------------------------
------------------------------------------------------------
------------------------------------------------------------
------------------------------------------------------------
------------------------------------------------------------
------------------------------------------------------------
------------------------------------------------------------
------------------------------------------------------------
------------------------------------------------------------
------------------------------------------------------------
------------------------------------------------------------
------------------------------------------------------------
------------------------------------------------------------
------------------------------------------------------------
------------------------------------------------------------
------------------------------------------------------------
------------------------------------------------------------
------------------------------------------------------------
------------------------------------------------------------
------------------------------------------------------------
------------------------------------------------------------
-a----------------------------------------------------------
------------------------------------------------------------
------------------------------------------------------------
------------------------------------------------------------
-------------------------ctgtatatggtccat----ttaatt--tggatgaa
ctatg--atgttttatt-------------------------------------------
-------------------attattgttattttattta----------attttttatt-a
ttttgcctatttattta--------aattgtt----------------------------
-gttttggtaatcatttgtttaaaa-----ttattaga----ctttaaatg------tt-
-tt--------------ttgtt-------tgt-tttgtgcttatataa-----------a
aaaac---tgctgtaaata-caatat----------------------------------
------------------------------------------------------------
------------------------------------------------------------
------------------------------------------------------------
---------------
>L1-129_DR|1674931
------------------------------------------------------------
------------------------------------------------------------
------------------------------------------------------------
------------------------------------------------------------
------------------------------------------------------------
------------------------------------------------------------
------------------------------------------------------------
------------------------------------------------------------
------------------------------------------------------------
------------------------------------------------------------
------------------------------------------------------------
------------------------------------------------------------
------------------------------------------------------------
------------------------------------------------------------
------------------------------------------------------------
------------------------------------------------------------
------------------------------------------------------------
------------------------------------------------------------
------------------------------------------------------------
------------------------------------------------------------
--------------------------------------tcccttcagtttccct-----g
ttat---gac-agatgcaggatctcaga----gggaacgtat---gctcattta----ca
ctttttggt-----------------tttgtcctgag-----------------------
---atctctgagttttg-g-caaaatattt------------------------------
------------------------------------------------------------
---ttcagttttgttcaaatgtttt-gggagaaaacattagtccagatattgaat---ta
gccctgtttggatgctctgaccct-gtgt-----tagcatggttgcata-----attagc
aaatgt---------------------------ccattatgcttgga-atggtggtggct
aaaagggtgat-cttgatggattggaagtccacct-------------------------
-------------------------------------------atggctg--actgaaa-
cgcttgctg-ctctta-agctt----gaaa-taattaa-ttttgc---aaggcag-----
-a-tgcttctaaaaat-ttt----g-------agaaaatctgtggcc-tcttcct----t
gc----ttat-----------ctattt--------------------aagtgttgaaagt
agagtgc------ttataattcatggacaa--tttcactc--------------------
-tttc-ttttcaatg---ttttgag-tttgatcaagtaaaacttg--------atgtaca
tta-ttta-----------------cactatatggtgcat-------gtt--tgga----
-------tttttatttttatatattttttattt---------------------------
-----------------------------------------------------------a
attcacttattaaatttttaa-----tttttaat----ttttatt-----------ttct
gtattttttctttatttgtata--------------------------------------
------------------------------------------------------------
------------------------------------------------------------
------------------------------------------------------------
------------------------------------------------------------
------------------------------------------------------------
---------------
>L1-129_DR|1772175
------------------------------------------------------------
------------------------------------------------------------
------------------------------------------------------------
------------------------------------------------------------
------------------------------------------------------------
------------------------------------------------------------
------------------------------------------------------------
------------------------------------------------------------
------------------------------------------------------------
------------------------------------------------------------
------------------------------------------------------------
------------------------------------------------------------
------------------------------------------------------------
------------------------------------------------------------
------------------------------------------------------------
------------------------------------------------------------
------------------------------------------------------------
------------------------------------------------------------
------------------------------------------------------------
------------------------------------------------------------
------------------------------------------------------------
------------------------------------------------------------
------------------------------------------------------------
------------------------------------------------------------
------------------------------------------------------------
------------------------------------------------------------
------------------------------------------------------------
------------------------------------------------------------
------------------------------------------------------------
------------------------------------------------------------
------------------------------------------------------------
------------------------------------------------------------
------------------------------------------------------------
------------------------------------------------------------
------------------ttttttg-----------------------------------
----tttg---------------------------------------ttt----------
-------gtttgttttttgtttgttttattcatgt-------------------------
----------------------------------------------ctttttaaaatt-a
ttttacttagttaaat----------gtttt-----------------------------
-ttttttgttattaattgtataaaa-----atattatagatcatacaaatg------tt-
-tt--------------tgttc-------tgt-tttgtgtttat---a-----------a
aataa----gttataaata-aaatata---------------------------------
------------------------------------------------------------
------------------------------------------------------------
------------------------------------------------------------
---------------
>L1-129_DR|1772176
------------------------------------------------------------
------------------------------------------------------------
------------------------------------------------------------
------------------------------------------------------------
------------------------------------------------------------
------------------------------------------------------------
------------------------------------------------------------
------------------------------------------------------------
------------------------------------------------------------
------------------------------------------------------------
------------------------------------------------------------
------------------------------------------------------------
------------------------------------------------------------
------------------------------------------------------------
------------------------------------------------------------
------------------------------------------------------------
------------------------------------------------------------
------------------------------------------------------------
------------------------------------------------------------
------------------------------------------------------------
------------------------------------------------------------
------------------------------------------------------------
------------------------------------------------------------
------------------------------------------------------------
------------------------------------------------------------
------------------------------------------------------------
------------------------------------------------------------
------------------------------------------------------gtggtt
aagaatattgtgcctgatggactagaagtccacttt--------------------acca
cc-------tac----------------------ttttcgtaaatggcat--accgaaa-
tggttgctg-ctctta-agctt----gaaa-aaattaa-ctttgc--aagggcag-----
-a-tgcttctaaagag-ttc--------------------tggagcc-tcttcct----t
gc----ttat-----------cttttt--------------------aaaagttgaaagt
agggcgc------ttatgattcatggacag--ttttactc--------------------
-tttc-ttttcaatg---ttttgag-tttaattaagttaaacctaatg-----gtgtaaa
tta-ttta-----------------ctttatatggtacat-------gtt--tgaatgta
ctggt--gcccgttttttattgattcact-------------------------------
-------------------------------------------------tatgtaaat-a
atttgtttacattttt----------tttatt-------agtat----------------
-ttttttttcataatttgtataaaa----cataatgtagattgtaaaaatg------ttt
ttt--------------tgctt-------agt-tttgtacttat---a-----------a
aaaac---tgttatagata-aaat------------------------------------
------------------------------------------------------------
------------------------------------------------------------
------------------------------------------------------------
---------------
>L1-129_DR|1772177
------------------------------------------------------------
------------------------------------------------------------
------------------------------------------------------------
------------------------------------------------------------
------------------------------------------------------------
------------------------------------------------------------
------------------------------------------------------------
------------------------------------------------------------
------------------------------------------------------------
------------------------------------------------------------
------------------------------------------------------------
------------------------------------------------------------
------------------------------------------------------------
------------------------------------------------------------
------------------------------------------------------------
------------------------------------------------------------
-----------------------------------------------------gatattg
gaattaacatttca-aatgatacctggggggagggtctgaagccaattcatacctgctcc
atcaacgcaagattacaactca-tacagtttaatgtggt--acatat------------g
ctacattttaccaaaactacactcaat---------------------------------
-------------------------------aagattttcctttcagttttccc-----a
ttat-gtgac-agacgcaagagctcaga----gggaacatatg-cgctcaca--------
ctttttggc-----------------tttgccctgagtaacggtaaaaaactagtacacc
caaatttatatgtttta-g-aaaaatattaaatataaataaaaaaaaagagcaaaaatca
agagaagcaaaaaagaaaaagaaaagaaaaagaaaaatttagttgaaattgtgtagtttg
tagtttttttttttttcaatatttt-gctcaaacttaattgtattatctttgaatttata
agtttgtttggggactaaaatatt-attt-----taataaatatatctg-----attaat
aaatctgttttgtttaaatgcacctaaatacaatccctatatttact-gtgaaatggata
aaaatactaat-tttcaaaatggggtgtactcaatt--------------------atga
tcagcactgtac----------------------ttttcataaatggctg--actgaaa-
tggttgcag-ctctta-agctt----gaaa-taattca-ttttgc--tagggcag-----
-a-tgtttcttaaaat-ttt----g-------taaaaatctgggaca-tctttct----t
gg----ttat-----------cttttga--------ttgaaagattgaagagttgaaagt
ggggcac------ttatgattcatggacaa--ttttactct----tacttttccac----
-tcca-atttcaatg---ttttgag-tttgaccaagtaaaacttgatg-----gtgtata
taa-tgta-----------------atccatatggtgcat-------gtgt---------
-------ttttattattagtattattatt-------------------------------
-------------------attattattattat---------------------------
------------------------------------------------------------
-tatcattgtctcatttgtat-------------catagattgtataaatg------tt-
-tc--------------tgttc-------tg--tttgtgcttat---a-----------a
aaaaa--cggtaata-----aaatat----------------------------------
------------------------------------------------------------
------------------------------------------------------------
------------------------------------------------------------
---------------
>L1-129_DR|1772178
------------------------------------------------------------
------------------------------------------------------------
------------------------------------------------------------
------------------------------------------------------------
------------------------------------------------------------
------------------------------------------------------------
------------------------------------------------------------
------------------------------------------------------------
------------------------------------------------------------
------------------------------------------------------------
------------------------------------------------------------
------------------------------------------------------------
------------------------------------------------------------
------------------------------------------------------------
------------------------------------------------------------
------------------------------------------------------------
------------------------------------------------------------
------------------------------------------------------------
------------------------------------------------------------
------------------------------------------------------------
------------------------------------------------------------
------------------------------------------------------------
------------------------------------------------------------
------------------------------------------------------------
------------------------------------------------------------
------------------------------------------------------------
------------------------------------------tcacata-----atcagc
aaatag-----------------------------cttatgtttggt-atagtggtggct
aaaagggtgat-cttgatagactggaagttcacttt--------------------acca
cc-------tac----------------------ttttcatgaatggctg--actgaaa-
tggttgctg-ctctta-agctt----gaaa-gaattcg-ttttgc--tggggcag-----
-a-tacttctaaaaag-ttt----g-------aa--------------------------
-----------------------------------------------aaaacttgaaagt
cgggcac------ttatgattcatggtcaa----ttactct----tacttttccac----
-tcca-tttttaatg---ttttgtt-tttgatcaagtaaagcttaacg-----gtgtata
tta-ttta-----------------ctctatatggtacat-------gtt--tagatggg
ctggt--gcttgttttttgttttattttgtgctt--------------------------
--------ttttt------tatattattattacttagt-----------ttttttatt-a
atttactt------------------tttttc-------tgtat----------------
-tttttccttatcatttgtataaaa----aatataatagattgtataaatg------tt-
-tt--------------tgttc-------tgt-tttgtacttat---a-----------a
aaaaa--ttgttctaagca-aattat----------------------------------
------------------------------------------------------------
------------------------------------------------------------
------------------------------------------------------------
---------------
>L1-129_DR|1772179
------------------------------------------------------------
------------------------------------------------------------
------------------------------------------------------------
------------------------------------------------------------
------------------------------------------------------------
------------------------------------------------------------
------------------------------------------------------------
------------------------------------------------------------
------------------------------------------------------------
------------------------------------------------------------
------------------------------------------------------------
------------------------------------------------------------
------------------------------------------------------------
------------------------------------------------------------
------------------------------------------------------------
------------------------------------------------------------
------------------------------------------------------------
------------------------------------------------------------
------------------------------------------------------------
------------------------------------------------------------
------------------------------------------------------------
------------------------------------------------------------
------------------------------------------------------------
------------------------------------------------------------
------------------------------------------------------------
------------------------------------------------------------
-----------acgctctgatcct--tac-----tagcatggtcacata-----atcagc
aaatgt---------------------------ctataatgttgtgt-atggtggtggct
aaaagagtgat-cttgatagattggaagtccattct--------------------acca
tc-------aac----------------------ttttcataaatggctg--actgaaa-
cggttgcca-ctcttc-agctt----aaaa-gaatttg-ttttgc--t------------
------------------------------------------------------------
------------------------------------------------------------
------------------------------------------------------------
------------------------------------------------------------
------------------------------------------------------------
------------------------------------------------------------
------------------------------------------------------------
------------------------------------------------------------
------------------------------------------------------------
------------------------------------------------------------
------------------------------------------------------------
------------------------------------------------------------
------------------------------------------------------------
------------------------------------------------------------
---------------
>L1-129_DR|1772180
------------------------------------------------------------
------------------------------------------------------------
------------------------------------------------------------
------------------------------------------------------------
------------------------------------------------------------
------------------------------------------------------------
------------------------------------------------------------
------------------------------------------------------------
------------------------------------------------------------
------------------------------------------------------------
------------------------------------------------------------
------------------------------------------------------------
------------------------------------------------------------
------------------------------------------------------------
------------------------------------------------------------
------------------------------------------------------------
------------------------------------------------------------
------------------------------------------------------------
------------------------------------------------------------
------------------------------------------------------------
------------------------------------------------------------
------------------------------------------------------------
------------------------------------------------------------
------------------------------------------------------------
------------------------------------------------------------
------------------------------------------------------------
------------------------------------------------------------
------------------------------------------------------------
---------at-cttgatggattggtagtccacttt--------------------acca
cc-------tac----------------------ttttcataaattgctg--attgaaa-
tggttgctg-ctttta-atctt----gaaa-gaattca-ttttgc--tagggcag-----
-a-tgcttctaaacag-gtt----g-------aaaaaacctggggct-tcttcct----t
gc----ttattt---------tattta--------------------aagagttgatagt
agggcac------ttatgattcatgaacaa--ttttactct----tacttttccac----
-tcca-ttttcaatg---ttttggg-tttgatcaagtaaaacttaatg-----gtgtata
tta-ttta-----------------ctctttactatgtgt-------gtt--tggatgaa
ctggt--gctcttttttttgctttttaaat------------------------------
---------tatt------attattatttttgtttgtt-----------ttttttgtt-a
attaattaattat--t----------tttttc-------tgtat----------------
-ttttttcttatcatttct-------------attatagattgtataaatg------tt-
-tt--------------tattc-------tgt-tttgtactttt---a-----------a
aaaaa----cgtataaata-aaatat----------------------------------
------------------------------------------------------------
------------------------------------------------------------
------------------------------------------------------------
---------------
>L1-129_DR|1772181
------------------------------------------------------------
------------------------------------------------------------
------------------------------------------------------------
------------------------------------------------------------
------------------------------------------------------------
------------------------------------------------------------
------------------------------------------------------------
------------------------------------------------------------
------------------------------------------------------------
------------------------------------------------------------
------------------------------------------------------------
------------------------------------------------------------
------------------------------------------------------------
------------------------------------------------------------
------------------------------------------------------------
------------------------------------------------------------
------------------------------------------------------------
------------------------------------------------------------
------------------------------------------------------------
------------------------------------------------------------
------------------------------------------------------------
------------------------------------------------------------
------------------------------------------------------------
------------------------------------------------------------
------------------------------------------------------------
------------------------------------------------------------
------------------------------------------------------------
------------------------------------------------------------
------------------------------------------------------------
------------------------------------------------------------
------------------------------------------------------------
----------------------------------aaaatctgaaggc-tttttct----t
ag-------------------attttt--------------------aagagttgaaact
agggcac------tta----tcatgtgcca--tttgactct----tattttgtcac----
-ttag-ttttttata---tgttgag-tttgaccaagt-----cttaag-----cttgaaa
tca-tttg---------------------------------------ttt--tgattaga
ctgat-------------------------------------------------------
------------------------------------------------------------
------------------------------------------------------------
---------------------------------------------------g-----tt-
-tc--------------------------------------------aaa----------
------------------------------------------------------------
------------------------------------------------------------
------------------------------------------------------------
------------------------------------------------------------
---------------
>L1-129_DR|1882008
------------------------------------------------------------
------------------------------------------------------------
------------------------------------------------------------
------------------------------------------------------------
------------------------------------------------------------
------------------------------------------------------------
------------------------------------------------------------
------------------------------------------------------------
------------------------------------------------------------
------------------------------------------------------------
------------------------------------------------------------
------------------------------------------------------------
------------------------------------------------------------
------------------------------------------------------------
------------------------------------------------------------
------------------------------------------------------------
------------------------------------------------------------
------------------------------------------------------------
------------------------------------------------------------
------------------------------------------------------------
------------------------------------------------------------
------------------------------------------------------------
------------------------------------------------------------
------------------------------------------------------------
------------------------------------------------------------
------------------------------------------------------------
------------------------------------------------------------
------------------------------------------------------------
------------------------------------------------------------
------------------------------------------------------------
------------------------------------------------------------
------------------------------------------------------------
------------------------------------------------------------
------------------------------------------------------------
---------------------------------------------------------ata
tta-ttta-----------------ttctgtacggtgcat-------gtt--tggatgga
ctggt--gtttttgtttttgtttctttatt------------------------------
-----------------------------------------------------------a
ttttatgt-ctcactt----------ttttct-------tttct----------------
-ttttttattatcatttgtataaaa----atgattacagattgtgaaaatgcttttttt-
-tt--------------tgttc-------tgt-tttgtgcttat---a------------
------------------------------------------------------------
------------------------------------------------------------
------------------------------------------------------------
------------------------------------------------------------
---------------
>L1-129_DR|1882009
------------------------------------------------------------
------------------------------------------------------------
------------------------------------------------------------
------------------------------------------------------------
------------------------------------------------------------
------------------------------------------------------------
------------------------------------------------------------
------------------------------------------------------------
------------------------------------------------------------
------------------------------------------------------------
------------------------------------------------------------
------------------------------------------------------------
------------------------------------------------------------
------------------------------------------------------------
------------------------------------------------------------
------------------------------------------------------------
------------------------------------------------------------
------------------------------------------------------------
------------------------------------------------------------
------------------------------------------------------------
------------------------------------------------------------
------------------------------------------------------------
------------------------------------------------------------
------------------------------------------------------------
------------------------------------------------------------
------------------------------------------------------------
------------------------------------------------------------
------------------------------------------------------------
-------------------------aagtccccttt--------------------acca
cc-------tac----------------------tttt-------------gaccgaaa-
tggttgctg-ctctaa-agctt----gaaa-gaatttg-ttttgc--tagggcag-----
-a-tgcttctgaaaag-att----g------aaaaaaatctggggcc-tcttcct----t
ac-------------------cttttt--------------------aagagttaaaagt
tgggcgc------ttatgattcatggacaa--ttttactcc-------------------
-tttc-ttttcaatg---ttttgag-tttgatcaagtaaaactcaatg-----gtgtata
tta-tttac----------------ttttgtatggtgcat-------att--tgaatgga
ctggt--gatacgttttatttattgattatttat--------------------------
-------tcactt------cttattattactttgttttttg-----ttttgttttttt-a
aattacgtatttaatt----------tttctgt---------------------------
-----------------------------atttttttagattgtataaatg------tt-
-tt--------------tgttc-------tgtatttgtacttaa---a------------
-------ctgttataaata-----------------------------------------
------------------------------------------------------------
------------------------------------------------------------
------------------------------------------------------------
--------------a
>L1-129_DR|1882010
------------------------------------------------------------
------------------------------------------------------------
------------------------------------------------------------
------------------------------------------------------------
------------------------------------------------------------
------------------------------------------------------------
------------------------------------------------------------
------------------------------------------------------------
------------------------------------------------------------
------------------------------------------------------------
------------------------------------------------------------
------------------------------------------------------------
------------------------------------------------------------
------------------------------------------------------------
------------------------------------------------------------
------------------------------------------------------------
------------------------------------------------------------
------------------------------------------------------------
------------------------------------------------------------
------------------------------------------------------------
------------------------------------------------------------
------------------------------------------------------------
------------------------------------------------------------
------------------------------------------------------------
------------------------------------------------------------
------------------------------------------------------------
------------------------------------------------------------
------------------------------------------------------------
------------------------------------------------------------
------------------------------------------------------------
------------------------------------------------------------
------------------------------------------------------------
------------------------------------------------------------
----------------------attgacaa--ttttactct----tattttcccac----
-tcca--attttata---ttttgat-tttgatcatgtttgactttatg-----gtgtcaa
tt--ttca-----------------tcgtatctgatacat-------gtt--tgtatcaa
ctttt--tttcttggtttt-----------------------------------------
------------------------------------------------------------
------------------------------------------------------------
------------------------------------------------------------
------------------------------------------------------------
------------------------------------------------------------
------------------------------------------------------------
------------------------------------------------------------
------------------------------------------------------------
---------------
>L1-129_DR|1882011
------------------------------------------------------------
------------------------------------------------------------
------------------------------------------------------------
------------------------------------------------------------
------------------------------------------------------------
------------------------------------------------------------
------------------------------------------------------------
------------------------------------------------------------
------------------------------------------------------------
------------------------------------------------------------
------------------------------------------------------------
------------------------------------------------------------
------------------------------------------------------------
------------------------------------------------------------
------------------------------------------------------------
------------------------------------------------------------
------------------------------------------------------------
------------------------------------------------------------
------------------------------------------------------------
------------------------------------------------------------
------------------------------------------------------------
------------------------------------------------------------
------------------------------------------------------------
------------------------------------------------------------
------------------------------------------------------------
------------------------------------atcagccctgaagtggaat---tg
gcaatttttgactattctaataca-attt-----tggcattgacttatt-----atgtgc
aactgg---------------------------cattaatgctggat-acggtggtggcc
aagagaattat-actgaaagagtggaaatcctctgc--------------------tgcc
cca----tg-------------------------ttctcacagatggcta--aatgaga-
tggcctctg----------------agaga------------------------------
-a---------------------------------------------------------c
acatagttgtt-------------------------------------------------
------------------------------------------------------------
------ctatcaatg-----------cttgac----------------------------
----ttca---------------------------------------gtt----------
---ag-------------------------------------------------------
------------------------------------------------------------
------------------------------------------------------------
----------------------------tccagtttaaagttgtacacaca---------
-tt---------------------------------g-----------------------
------------------------------------------------------------
------------------------------------------------------------
------------------------------------------------------------
------------------------------------------------------------
---------------
>L1-129_DR|1973903
------------------------------------------------------------
------------------------------------------------------------
------------------------------------------------------------
------------------------------------------------------------
------------------------------------------------------------
------------------------------------------------------------
------------------------------------------------------------
------------------------------------------------------------
------------------------------------------------------------
------------------------------------------------------------
------------------------------------------------------------
------------------------------------------------------------
------------------------------------------------------------
------------------------------------------------------------
------------------------------------------------------------
------------------------------------------------------------
------------------------------------------------------------
------------------------------------------------------------
------------------------------------------------------------
------------------------------------------------------------
------------------------------------------------------------
------------------------------------------------------------
------------------------------------------------------------
------------------------------------------------------------
------------------------------------------------------------
------------------------------------------------------------
------------------------------------------------------------
------------------------------------------------------------
--------------------------------cttt--------------------acca
cc-------tac----------------------tttttataaatgtttg--acggaaa-
tggttgctg-ctctta-agctt----gaaa-gaattaa-ttttgc--tagggcag-----
-a-tgattctaaaaag-tta----g-------aaaaaatccggggcc-ttttcct----t
gc----tttt-----------cttttt--------------------aagagttaaaaat
tgggcgc------ttatgattcatggacaa--tttcattctt------------------
------tctgtttcg---tttcgag-tataatctagtaaaacttaatggtacagtataaa
tta-ttta-----------------ctctatatggtgcag-------att--tggatggt
ctggt--gtcactttttttt----------------------------------------
-----------------------------------------------------------a
agtcacttatttaaat----------attata-------attat----------------
-tttttctttatcatttgtataaaa---gcgtattatagattgtataaatg------ttt
ttt--------------tgttc-------tgc-tttgtatgcat---a-----------a
aaaag----gttataaata-gaat------------------------------------
------------------------------------------------------------
------------------------------------------------------------
------------------------------------------------------------
---------------
>L1-129_DR|1973904
------------------------------------------------------------
------------------------------------------------------------
------------------------------------------------------------
------------------------------------------------------------
------------------------------------------------------------
------------------------------------------------------------
------------------------------------------------------------
------------------------------------------------------------
------------------------------------------------------------
------------------------------------------------------------
------------------------------------------------------------
------------------------------------------------------------
------------------------------------------------------------
------------------------------------------------------------
------------------------------------------------------------
------------------------------------------------------------
------------------------------------------------------------
------------------------------------------------------------
------------------------------------------------------------
------------------------------------------------------------
------------------------------------------------------------
------------------------------------------------------------
------------------------------------------------------------
------------------------------------------------------------
------------------------------------------------------------
------------------------------ggaaacattaggccagatattgaat---ta
gccctgtttagatgttctgaccct-----g---c------------------------gc
aaatgt---------------------------ctattatgtttggt-atggtgatggct
aaaagggtgat-cttgatggattggaagtccacttt--------------------acca
cc-------tac----------------------ttttcataaatggctg--aatgaaa-
tggttggtg-ctcttt-aactt----gaaa-gaatttg-ttttgc--tagggcag-----
-a-tgctcataaaaag-ttt----g-------aacaaatctggagct-ttttgct----t
gc----ttat-----------tttttt-------------------gaaaagttgaaagt
agaacgc------ttgtgattcatggacaa--tttcactc--------------------
-tttc-gtttcaatg---ttttgag-tttgatcaagtaaaacttg--------atgtata
cca-tgta-----------------ctctatatggtgcat-------gtt--tggatgga
ctggt--gcttgtttttgttttgttttttattgt--------------------------
------------------ttaaatatttattttat--------------tttattatt-g
aatcatttatttagat----------ttttttcc--------------------------
gtattttttccttatttgtagaaaa---acgtattatagattgtataaatg------tt-
-tt--------------tgttc-------tgt-tttgtacttat---a-----------a
aaaac---tgttataaaaa--aacat----------------------------------
------------------------------------------------------------
------------------------------------------------------------
------------------------------------------------------------
---------------
>L1-129_DR|1973905
------------------------------------------------------------
------------------------------------------------------------
------------------------------------------------------------
------------------------------------------------------------
------------------------------------------------------------
------------------------------------------------------------
------------------------------------------------------------
------------------------------------------------------------
------------------------------------------------------------
------------------------------------------------------------
------------------------------------------------------------
------------------------------------------------------------
------------------------------------------------------------
------------------------------------------------------------
------------------------------------------------------------
------------------------------------------------------------
------------------------------------------------------------
------------------------------------------------------------
------------------------------------------------------------
------------------------------------------------------------
------------------------------------------------------------
------------------------------------------------------------
------------------------------------------------------------
------------------------------------------------------------
------------------------------------------------------------
------------------------------------------------------------
------------------------------------------------------------
---------------------------------------------------gtagtggct
aaaagggtgat-cttgatggattgaaaatccacttt--------------------acca
cc-------tac----------------------ttttcatgaatggctg--actgaaa-
tggttgctg-ctctta-agctt----gaaa-gaattta-ttttgc--tagggcag-----
-a-tgcttttaaaaag-ttt----g-------aaaatatctggggcc-tctttct----t
---------------------------------------------------------agt
agggtgc------ttatgattcatagacaa--tttca-----------------------
-cttc-ttttcaatg---ttttgag-tttgatcaagtaaaactt----------------
----------------------------tatatggtgcat-------gtt--taaatgga
ctggt--gcttgttttttttattattatt-------------------------------
-------------------------------------------------------att-g
attcacttatttattt----------gttttt-------tctgta---------------
tttattcctaatcatttgtattaaa---acatattacagattgtagaatgt------at-
-tt--------------tgttc-------tgt-tatgtacttat---a-----------a
aaaac----ttattaaaaa-aa-tgta---------------------------------
------------------------------------------------------------
------------------------------------------------------------
------------------------------------------------------------
---------------
>L1-129_DR|2061879
------------------------------------------------------------
------------------------------------------------------------
------------------------------------------------------------
------------------------------------------------------------
------------------------------------------------------------
------------------------------------------------------------
------------------------------------------------------------
------------------------------------------------------------
------------------------------------------------------------
------------------------------------------------------------
------------------------------------------------------------
------------------------------------------------------------
------------------------------------------------------------
------------------------------------------------------------
------------------------------------------------------------
------------------------------------------------------------
------------------------------------------------------------
------------------------------------------------------------
------------------------------------------------------------
------------------------------------------------------------
------------------------------------------------------------
------------------------------------------------------------
------------------------------------------------------------
------------------------------------------------------------
------------------------------------------------------------
------------------------------------------------------------
------------------------------------------------------------
------------------------------------------------------------
-----------------------------ccacttt--------------------acca
cc-------tgc----------------------ttttcataaatggttg--actgaaa-
tagttgccc-ctccta-aattt----gaaa-gaattca-cttcta--------------a
aa-tgcttctaaa-----------------------------------acttcct----t
ga----ttat-----------ctttta--------------------aggagttaaaagt
aaggcac------ttatg-------gacaaa---tttctct----tac-tttccac----
-tcca-ctttcagtg---ttttgag-tttaatcaagtacaacttgact-----gtgtata
cta-ttta-----------------ctctatgtggtgcct-------gtt--tggatgaa
ctggt--gcttgttttttatttatttatttattta-------------------------
------------------------ttttattttttatt---------taattaaaattat
ttttatttacttatta----------ttttc-----------------------------
-tgtattgtaattacttgtataaaa----agtattataaattgtgtgaatg------tt-
-ttgt---------taatgttt-------tgt-tttgtgc-------a-----------a
aaaaa----attaaaataa-aaatata---------------------------------
------------------------------------------------------------
------------------------------------------------------------
------------------------------------------------------------
---------------
>L1-129_DR|2061880
------------------------------------------------------------
------------------------------------------------------------
------------------------------------------------------------
------------------------------------------------------------
------------------------------------------------------------
------------------------------------------------------------
------------------------------------------------------------
------------------------------------------------------------
------------------------------------------------------------
------------------------------------------------------------
------------------------------------------------------------
------------------------------------------------------------
------------------------------------------------------------
------------------------------------------------------------
------------------------------------------------------------
------------------------------------------------------------
------------------------------------------------------------
------------------------------------------------------------
------------------------------------------------------------
--acatcataccaa-----aactcaat---------------------------------
-------------------------------caaattttcttttcggtttccct-----a
ttat-gtaac-agatgtaagagctcagg----gcgaacatat---gctcata--------
ctttttggt-----------------tttgcactgag-----------------------
---atctc----------a-aataatattt------------------------------
------------------------------------------------------------
---ttcagttttattcaaatgtttt-aggagaaaacattagtccagatattgaat---ta
gccttgtttggatgctctgaccct-gtgt-----tagcgcggtcatata-----atcagc
aaatgt---------------------------ctattgtgtttggt-atggtagtggct
acaaaggtgat-cttgatggaatggaagtctatttt--------------------acca
cc-------tcc----------------------ttttcataaatggctg--actgaaa-
tggatgctg-ctctta-agctt----gaaa-gtatttg-ttttgc--tagggcgg-----
-a-ttctcctaaaaag-tta------------taaaaatctgggtcc-tagtcct----t
gc----ttat-----------ctttta--------------------aagagttgaaagt
agggcac------ttatgattcatggacaa--ttttactct----tactttttcac----
-tcca-ttctcaatg---ttttgag-tttgaccaagtaaaacttcatg-----gtgtata
tta-ttta-----------------ctctacatggtgcat-------gtt----------
--------tttattattattatatatatatatt---------------------------
---------------------------------------------------ttaaatt-a
atttacttatttaatt----------tttttttgtattttcttt----------------
cttatttgttatcatttgtataaaa-----atattatagaccgtataaatgt-----tt-
-tt--------------tgttc-------tgt-tttgtgctgat---a-----------a
aaact----gttaaacatg-aaata-----------------------------------
------------------------------------------------------------
------------------------------------------------------------
------------------------------------------------------------
---------------
>L1-129_DR|2061881
------------------------------------------------------------
------------------------------------------------------------
------------------------------------------------------------
------------------------------------------------------------
------------------------------------------------------------
------------------------------------------------------------
------------------------------------------------------------
------------------------------------------------------------
------------------------------------------------------------
------------------------------------------------------------
------------------------------------------------------------
------------------------------------------------------------
------------------------------------------------------------
------------------------------------------------------------
------------------------------------------------------------
------------------------------------------------------------
------------------------------------------------------------
------------------------------------------------------------
----------------------------------------------------------gg
ttacattacaccaaaactaatctcaat---------------------------------
-------------------------------aatatctttccttcagttttt--------
-----gcgat-agatgctagagctcaaa----ggaaatacat---gctcacac-------
ttttttggg-----------------tttgccctgag-----------------------
---acttctctg------agagttttattt------------------------------
------------------------------------------------------------
---ttcagtggtattcaaatatttt-ttgagaaacatttagtccagatattgatt---ga
ttcaggtttggatgctttgactct--------gttagcattaacac--------------
----------------------------------------------------tatcagct
aaaagggggat-tttgatgtacagaaagtatacttt--------------------ttca
cc-------tag----------------------ttttcata------------------
------------------------------------------------------------
------------------------------------------------------------
------------------------------------------------------------
------------------------------------------------------------
------------------------------------------------------------
------------------------------------------------------------
------------------------------------------------------------
------------------------------------------------------------
------------------------------------------------------------
------------------------------------------------------------
------------------------------------------------------------
------------------------------------------------------------
------------------------------------------------------------
------------------------------------------------------------
------------------------------------------------------------
---------------
>L1-129_DR|2090361
------------------------------------------------------------
------------------------------------------------------------
------------------------------------------------------------
------------------------------------------------------------
------------------------------------------------------------
------------------------------------------------------------
------------------------------------------------------------
------------------------------------------------------------
------------------------------------------------------------
------------------------------------------------------------
------------------------------------------------------------
------------------------------------------------------------
------------------------------------------------------------
------------------------------------------------------------
------------------------------------------------------------
------------------------------------------------------------
------------------------------------------catgggaaggggatattg
gaatgaacatttca-aatgatagctgggaagagggactgaagcgaattcatacctgttct
atcaatgcaagattacaactcg-tacagtttaaagtg----------------------g
ctacat--taccaa----aaactcaat---------------------------------
-------------------------------aaaaattccccttcagtttcccc-----g
ttat-gtgacgagatgcaagagctcaga----gggagctgat---gctctta--------
ctttttggt-----------------tttcctctgag-----------------------
---agctcttagtttta-gtaaaaatattt------------------------------
------------------------------------------------------------
--gtacagttttattcaaat--------------------------atattgaat---ta
gccctgtgtggatgctctgaccct-gtgt-----tagcagggtcacata-----atcagc
atatgt---------------------------ctatcatgtttggt-ttggtgctggat
aaaagggtggt-cttgatggattggaagtccacttt--------------------gcct
cc-------tac----------------------ttt-------tggctg--actgaaa-
tggttgctg-ctctta-agctt----gaaa-taattca-ttttgc--taaggtag-----
-a-tgcttctgaaaag-ttt----g-------aaaaaatgtggggcc-tcttcttgaaat
gc----ttat-----------catttt--------------------aagagttgaaagt
agggtgg------ttataa--catggacaa--tttcaccc--------------------
-tttc-ttttcaatg---ttttgag-tttgatcaagtaaaacttaatg-----atgtgta
tta-tttactctatatcagaggtgcctctatatggtgcat-------gtt--tggatgga
ctatt--gcttgttgttgttttttattttgaat---------------------------
------tttgact------------------------------------ttattcact-t
atttatttatttttat----------tttttc-------tgta-----------------
-tttttcttcatcatttgtataaaa---atgtattatagtttgtattaatg------tt-
-tt--------------tgtta-------tgt-tttgtacttat---a-----------a
aaaac---tgttagaaata-aaaca-----------------------------------
------------------------------------------------------------
------------------------------------------------------------
------------------------------------------------------------
---------------
