# Supplementary material for: Zebrafish transposable elements show extensive diversification in age, genomic distribution, and developmental expression
Source: Genome Res. 2022 Jul;32(7):1408–23. doi: 10.1101/gr.275655.121 (PMC9341512; doi:10.1101/gr.275655.121)
Supplement: Supplemental Material [file supp_gr.275655.121_Supplementary_data_2.tar.gz › supp-data-2/Gypsy60.mafft.fa]

>Gypsy60|89336
------------------------------------------------------------
------------------------------------------------------------
------------------------------------------------------------
------------------------------------------------------------
------------------------------------------------------------
-----------tcttacagccagatgttggttgatgcgct--------------------
-cctcacattccacttcattt---------------------------------------
------------------------------------------------------------
------------------------------------------------------------
------------------------------------------------------------
-------------------------------------tt-------tttagataaccttg
tatctggcatacctgttaatggtatctcttatcggtacaatgtaaaga------------
---------------------tt-------------------------------------
------------------------------------------------------------
------------------------------------------------------------
------------------------------------------------------------
------------------------------------------------------------
------------------------------------------------------------
------------------------------------------------------------
------------------------------------------------------------
------------------------------------------------------------
------------------------------------------------------------
------------------------------------------------------------
------------------------------------------------------------
------------------------------------------------------------
------------------------------------------------------------
------------------------------------------------------------
------------------------------------------------------------
------------------------------------------------------------
------------------------------------------------------------
------------------------------------------------------------
------------------------------------------------------------
------------------------------------------------------------
------------------------------------------------------------
------------------------------------------------------------
------------------------------------------------------------
------------------------------------------------------------
------------------------------------------------------------
------------------------------------------------------------
------------------------------------------------------------
------------------------------------------------------------
------------------------------------------------------------
------------------------------------------------------------
------------------------------------------------------------
------------------------------------------------------------
------------------------------------------------------------
------------------------------------------------------------
------------------------------------------------------------
------------------------------------------------------------
------------------------------------------------------------
------------------------------------------------------------
------------------------------------------------------------
------------------------------------------------------------
------------------------------------------------------------
------------------------------------------------------------
------------------------------------------------------------
------------------------------------------------------------
------------------------------------------------------------
------------------------------------------------------------
------------------------------------------------------------
------------------------------------------------------------
------------------------------------------------------------
------------------------------------------------------------
------------------------------------------------------------
------------------------------------------------------------
------------------------------------------------------------
------------------------------------------------------------
------------------------------------------------------------
------------------------------------------------------------
------------------------------------------------------------
------------------------------------------------------------
------------------------------------------------------------
------------------------------------------------------------
------------------------------------------------------------
------------------------------------------------------------
------------------------------------------------------------
------------------------------------------------------------
------------------------------------------------------------
------------------------------------------------------------
------------------------------------------------------------
------------------------------------------------------------
------------------------------------------------------------
------------------------------------------------------------
------------------------------------------------------------
------------------------------------------------------------
------------------------------------------------------------
------------------------------------------------------------
------------------------------------------------------------
------------------------------------------------------------
------------------------------------------------------------
------------------------------------------------------------
------------------------------------------------------------
------------------------------------------------------------
------------------------------------------------------------
------------------------------------------------------------
------------------------------------------------------------
------------------------------------------------------------
------------------------------------------------------------
------------------------------------------------------------
------------------------------------------------------------
------------------------------------------------------------
------------------------------------------------------------
------------------------------------------------------------
------------------------------------------------------------
------------------------------------------------------------
------------------------------------------------------------
------------------------------------------------------------
------------------------------------------------------------
------------------------------------------------------------
------------------------------------------------------------
------------------------------------------------------------
------------------------------------------------------------
------------------------------------------------------------
------------------------------------------------------------
------------------------------------------------------------
------------------------------------------------------------
------------------------------------------------------------
------------------------------------------------------------
------------------------------------------------------------
------------------------------------------------------------
------------------------------------------------------------
------------------------------------------------------------
------------------------------------------------------------
------------------------------------------------------------
-------------------------------------------gctgccatcattcagca
gaatacggtgggggtgaatgtaataaagttaggtttttcattgtgaattttcctgaatta
tgcagcagttatgtgtattttatgatgtaagggtgccctcatgtggttcgtttggggtac
tgcagacatacaagttagacaggaagtgacgtaacacatcagatcctgtga---------
------------gtaggtgtttttcatgctctgtcttaatttat-----caatatgaac-
ttaaaaaagtagcgatttcgcacatttagttt---ataa-ttcagttttattatcattga
gcattcattgt-gacttgtaacatgtagttt-----------------------------
------------------------------------------------------------
------------------------------------------------------------
--tt--------------------------------------------------------
------------------------------------------------------------
------------------------------------------------------------
------------------------------------------------------------
------------------------------------------------------------
------------------------------------------------------
>Gypsy60|477048
------------------------------------------------------------
------------------------------------------------------------
------------------------------------------------------------
------------------------------------------------------------
------------------------------------------------------------
------------------------------------------------------------
------------------------------------------------------------
------------------------------------------------------------
------------------------------------------------------------
------------------------------------------------------------
------------------------------------------------------------
------------------------------------------------------------
------------------------------------------------------------
------------------------------------------------------------
------------------------------------------------------------
------------------------------------------------------------
------------------------------------------------------------
------------------------------------------------------------
------------------------------------------------------------
------------------------------------------------------------
------------------------------------------------------------
------------------------------------------------------------
------------------------------------------------------------
------------------------------------------------------------
------------------------------------------------------------
------------------------------------------------------------
------------------------------------------------------------
------------------------------------------------------------
------------------------------------------------------------
------------------------------------------------------------
------------------------------------------------------------
------------------------------------------------------------
------------------------------------------------------------
------------------------------------------------------------
------------------------------------------------------------
------------------------------------------------------------
------------------------------------------------------------
------------------------------------------------------------
------------------------------------------------------------
------------------------------------------------------------
------------------------------------------------------------
------------------------------------------------------------
------------------------------------------------------------
------------------------------------------------------------
------------------------------------------------------------
------------------------------------------------------------
------------------------------------------------------------
------------------------------------------------------------
------------------------------------------------------------
------------------------------------------------------------
------------------------------------------------------------
------------------------------------------------------------
------------------------------------------------------------
------------------------------------------------------------
------------------------------------------------------------
------------------------------------------------------------
------------------------------------------------------------
------------------------------------------------------------
------------------------------------------------------------
------------------------------------------------------------
------------------------------------------------------------
------------------------------------------------------------
------------------------------------------------------------
------------------------------------------------------------
------------------------------------------------------------
------------------------------------------------------------
------------------------------------------------------------
------------------------------------------------------------
------------------------------------------------------------
------------------------------------------------------------
------------------------------------------------------------
------------------------------------------------------------
------------------------------------------------------------
------------------------------------------------------------
------------------------------------------------------------
------------------------------------------------------------
------------------------------------------------------------
------------------------------------------------------------
------------------------------------------------------------
------------------------------------------------------------
------------------------------------------------------------
------------------------------------------------------------
------------------------------------------------------------
------------------------------------------------------------
------------------------------------------------------------
------------------------------------------------------------
------------------------------------------------------------
------------------------------------------------------------
------------------------------------------------------------
------------------------------------------------------------
------------------------------------------------------------
------------------------------------------------------------
------------------------------------------------------------
------------------------------------------------------------
------------------------------------------------------------
------------------------------------------------------------
------------------------------------------------------------
------------------------------------------------------------
------------------------------------------------------------
------------------------------------------------------------
------------------------------------------------------------
------------------------------------------------------------
------------------------------------------------------------
------------------------------------------------------------
------------------------------------------------------------
------------------------------------------------------------
------------------------------------------------------------
------------------------------------------------------------
------------------------------------------------------------
------------------------------------------------------------
------------------------------------------------------------
------------------------------------------------------------
------------------------------------------------------------
------------------------------------------------------------
------------------------------------------------------------
------------------------------------------------------------
------------------------------------------------------------
------------------------------------------------------------
------------------------------------------------------------
------------------------------------------------------------
------------------------------------------------------------
------------------------------------------------------------
------------------------------------------------------------
------------------------------------------------------------
------------------------------------------------------------
------------------------------------------------------------
---aggtgtca-------------------------------gtgacacattcagagcag
agatgccatcaggagcaggccagaaat---------------------------------
------------------------------------------------------------
-----------------------------------gcga---------------------
----------------ttcaatatgccattt-----------------------------
----------------------------catctggccgagtaag----------------
-----------------aga----------aagatgcatttaaaga--------------
------------------------------------------------------------
------------------------------------------------------------
------------------------------------------------------------
------------------------------------------------------------
------------------------------------------------------------
------------------------------------------------------
>Gypsy60|552358
tgtaacgaagttataattttcattgtgaatcctcctgaattatgcagcagttatgtgttt
tatagagtaagggcgccctcatgtggtttgtttgggtaccgcagacatacaagttaggca
ggaagtgacctagcgcagcagatgctgtgagacagccatgctgtgggtaggtgtttttca
tgctccgtcatagtttattaatattagcttaagaaagtagcgatttcaaacatttagttt
ataatttggttatattatcattaagcattaagtttgacttgtgacatgtagttttt----
-----atggctttttataaatgtctactggattatgctctttagcaaggccatgcggttg
atttgattttctatttcatttagatgttgtatgtctgcagcaagcaatccactaataagg
gctgtactgtttattatttcaggtatgtcaatgtttatttgttaattgtgaatgttacgt
tttatgttaaatgttcatatgattatcagttaatatatggatattaatgatgtaataggc
agcagatgctgtgagacagccatgctgtggatgttgtatgtctgcagcaagcaatccact
aataagggctttactgtttattatttcagtatatcagtaaaaaggagtaatcaaatactg
tgtccgggccttcattaaagagcattgc------acacaacgcagaggaagaag---agt
tgaaggaccgaagacgttacattggtgccgtgactcgtcagatcacctgatcaacttgat
gaagatcgccgagaggttgctgctttagtccctgtctgacataatttgatttatgaacat
ttggatgcatctttttgcaatttaagactttctaaaaaaatc-aaaaaaaaaaaaaaaca
agggaaatttgcaacaattttgttttattttgtatctactattgttctttttttttgcga
actgacattgtttcattaactttaaaataatgggtgagaaatttgtagatcgtttcaata
ttagttctcctattagcccttttattccacgtgggaggggtgtcattactaacagtgctt
gcaaagatggacctactatcaataggatgggcctttcccatgtgacatctgattatgttc
aaggtgtgggtcgtgggcttttcgttcatgatccgactgcgcagcacagtgttggaaata
cgtctacgacacacaataccagttgtgacagacaaattttagattgtctaactgatatgt
ttgggcgactgggtgaacaaattagtgatgctgtcgctgccaaaataatagagaacagta
caatgtctgtgaatcgagagtctcatgtcaacagaggggtaaattctgacagctttacca
agcaagatgtttcccgtgtaacagttcatgtcacttctgatagagaccctgtgattttta
gaggagacggaagtgataaattcccggtgcatgaatggattgaaatgaccaaaacacttt
tattcaagcagaagtgtgctgttgaaaatcaggcggatgaaataatgtcacgcttaatgg
gcagagcgggagatattgtgcggattagtttaaggagcgacacatctcttaacgtgaaga
gtgaccctgaaataatttactctatcctgctgaaatattttagtattgcaccatcttgcc
tccctttggcagacttttattcaactctgcctaaggtgggtgagtctgcagtggattact
ggatcagagtcaataaagcggcagatttagcagatgaaggcttgcgtagacagggtcgtg
ttatggatgatatcagtgcagaggtggctcgaatgtttgtaaaatactgccctgatccag
tattatctgatttttttaagcacaagccgatcagtgaatggactgcaaaagaagttcagg
ggagattggatgagtatcagagagagcagcgctcgtctctgacatctgccagctctcttg
acatgagaaatgttgatgtgttaccatgtgacaatcttttgccgatgtctcgctcgcagg
aaacgaatgctagttttgcgcactacacgagttcccctcctgtgtctgatggtgtgcaag
accgggtgcacagtacttgctgtccagaaagagcagttcgacagtcacatgaccaggggg
gaaattcgaatgaacatatcctgaatcgtatgatgggtatgctggaacaggtggtggaaa
gagtgcaccagagtagcaacgtccaacctgaaaggaatttaattcccaggtacagaggta
gggtaaggggctgtggagtttgcggtaatacttcgcattccactaagtctcactgcctga
gagacaggttgtgttttagctgcttttcacctggccatgcacagtcagcctgtccgcagt
ctcagtcgggaaactgaccaacctgtatatggagggaggttgtgcaggtttagatagtaa
ctcccaaaatgtcgtagatgttgcaaatgctgaaaaaattttcatgtctgccaaagagtc
ttgttgtagtgagaatgtagtgtttcagaacaccaatgctatctgcagcagtgacagttt
gttctacacttcagtcatggtggatgataaggtagccttgaatggtatgcttgacagtgg
ttctatggcgtgtaccatgaatgaaagtgcagagcaaaaactgttggaagctggtataat
caatgatcaaaatggagatagcccagatgtgctattaataggttgtggtggtagccaggt
aaaacctaaacgtactgtgacagttcaacttgagatttatggatgtaaaatgctggtacc
taccctggttgtcagtgggcagcacgacgaattcatcgttggtacgaatgtcattaagca
cattatacggtgttctaagcaatgtgacttgttttggaggacagtttcaacacctctttg
ttgtaatgatcctatggctgagacttacctttctatgcttgcaggcttgaatcgttggat
gggtgacgaaattcctgacaaaataggaactgtgagatgtaattcagcagtttgtttaga
gcctggccgtgagtaccttgtatggggaagactgcctaagcatgtagtggtgtcgccggg
tagtgctgttgtgactgagcccacaagttctcgttctgcacctaggggcattctggtagc
cagacttgtcacacatctatggggagacaggtgggttccattgaagttaatcaatacatg
gaataaacctgttatgctaaagcgtaatgccaagatagctgatttgtttccaggtgttgc
actggaggatttggatgatggagcactatattcacagattcagaaaactcagccagtgga
tagtgtctccttaggttcgagctgtattggagagaaactgaaatctgttggtctggaagg
gcttgacctagattcctgtgatgtgtctgattcctgtaggaagaagttggctgagatggt
catacagtacaatgatgtgttttcacgccatcatttagattgtggtaatgctactgaatt
tgttcacaggatccatctttcagacacaaaacctttccgtcttccatatcggcgcg-ttg
cacccagcgaatatcaagtgttgcgtcgcgtgttgactgaaatggaggagaaggagatta
ttcgcaagtcgaccagtgagtttgcatctcctttagtcctcgtctggaaaaagaatgggg
atttacgtgtctgtacagactttcgatggctaaacaagagaacactgaaagatgctcatc
cacttccccaccaggccgattgtttagctgcattaggggggaattcattgtttagtacaa
tggacctgacctctggcttttacaacatgccgttgcatgaggatgaccgaaagtactctg
cctttacaacacctatgggtttatatgagtacaatcggcttcctcaaggcctttgtaaca
gcccaggaagttttatgcgcatgatgacaagcattttcggtgaccaaaacttcttgagtt
tgttatgttatttggatgatttgatagtgtttgggcctgatgaaattacagcactggatc
gtcttgagatggttttcagccgattgaggaaacataacttaaaacttgctcccaagaaat
gtaacttcttaaggaaatctgtgcagtttttagggcatgttgttgatgagtttggagtgt
ccacagatccaagtaaggtggacagtatttccaaaatgaccggattggacttaatggagg
ctgatggagttacaccgtcccagaagcgcataaggtcgtttcttgggatggtcaactatt
atcagcatttcatacccaattactcctctgtggccaagccgctttttgatcttttaaagg
gtcaaaaacagaagatcaagcggggtcgtgcaaataaacgagtctgtgtaccacggaagt
tgagtgtgactgattggacatctgaagtacagttggcatttgaacatcttaagttggcca
tggtacaggcggttgtcttggctcatcctgacttcagccgcccttttgttctttcgactg
atgcttcttcagacggcattggggccgttctctcccaggtccagccaggagaatctagag
ctagacctatagcgtttgctagtaagtcactttccccatctcagcgaaattacccagcac
atcgcttagagtttttagcattaaagtgggcagtctgcgagaaattcagtcattggctta
agggtcatgttttcacggtatggactgataacaacccgctcacacatattctatccaagc
ccaagcttgattgttgtgagcagcgttgggtcgccaaacttgcagcatacaatttcgaca
tcaaatacataccgggctcacagaatgtcgtggctgatgctttgagtagagttccatttg
cgagatctaatattggttctagacttttaagcgaatcgtatgacagccttttaaatgagg
tgcaaggactctctgctggtttggttcaggatgcttttaggtggtcttgtggatctgaag
ggaagccaaacactccttgtggtggtcttgtgcatgttaattctaatagtgttgctggaa
catgcctggataaggaggaggttgtggctgtgcttgactcacaagaggcatgggatgaag
gtgcgagacttcgtgctttgtcaatcctagagcatcttcctcagatagtttctgagccag
agagtcaactaatttactcagagcgtgatttacgtgagaaacagctctcagatagtgtac
tgtcgagggtaattttttatgtggagcgtcatcgcaaaccatccagacgagagagagcta
aggaatctgttggggtggtcagataccttaagcattgggagaaatttgttatgaaggacg
gcatcctctacagaatctcccatgatcagctgtctaagggtaagcgttttcaatatgtgg
tcccacagtcgcttcagttagaggtgttgagaggcattcatgatcaggcaggccatcagg
ggcagtccagaactttgggacttgcgagacgtcgttttttttggctgagtctggatagag
atgttagagagcatgtacgtcattgtcaaaggtgtgtagtcagcaaaactcctgagcctg
agggccgagcccccttagagagtatcgtgaccagcagaccacaacaattggtgtgcattg
acttttggtctgctgaagatcataataacagatctgtcgatgtcctagtgattactgatc
actttactaggttggctcaagcctatcagtgtaatgatcagtctgctagacaggtggcac
gtgtcttgtgggataaatacttttgtatttttggatttcctgagcgcatacatagcgatc
aaggtgcttgtttcgagggccagctgattagtgagcttctacgggtgtctggggtgcaaa
aatcgcgcacaactccttaccatcctatgggaaacgggagtgttgagcggtttaacagaa
ctctaggtggtatgattcgtgctttagcccctgaagcgaaacgtaattggccgagacagt
tgcagtctttgacttttctgtataactgtactgttcatgagactacgggttatgcaccgt
tttatcttatgttcggtagagttcctcgccttccagtagacctaattttccgctctgttt
tggaagatcacacagtcacttgctatgacaaatacataggttctcttttgaaagatctgg
aagtggccttgtccatagctcaggctcacgctaaaaaggaacagcacagacatacagttc
tctataataggagagtcaagggtcaagacattgaaattggtgatcgtgtgctgttagcga
acaaggctgcaagagggaagaggaagttagctgacaagtgggcatctactatttttcttg
tagtagataagaatgtcgatactcacatttttaagataagggatgtgaataccgatcaag
tgaaagtggtgcatcgtaacttgttgctacctgtgaactttttgccactagacaaagcag
aagatgaaggatctgatagtgttccttccttggttgtagctgactcatgtgaggatgctg
ataattccttgacaggcgtaattgttgaccgtcgagatcctgagttgtatgtcagagata
agattgcacagtcatctgagatttcagtgtctacaggcaataatgatggtttgtctcttt
acggcaatgtttcatctgcttctgcagacagtcatggtcgtacatctgactgggtttcag
gtctacccaagagttgttcgcagttgggatcaactgtctccttgatcagtttatcagtaa
gtcaagaaaatgactgctctgacaaattgagtactatcggaactactgattttgcagctg
caagtcctgctcattccgtcatttcaattcctttgtctgatgtttccaatgatgatgatg
ggttgtctgtttcagactccagaacgtttatcgtccctcggtctcgttttggacgtatac
tgaaacctgtgaatagacttttgtgtaccatgtctggacaaaatgttgtgtcaatgcaga
atggaagagttttgactgtttgaacatctgttttctttttctagattatggataagacaa
tacatgttgttctcaggggtttttatttattgtactttatatagtttttcttttctcttt
tttgcttccaattgtaatt-ttttttttatgacatacctggatatggtccagttgttttt
gttttgatttgtgtttacttatatatataccgtgatatggaa--ttgtgagatgtatgta
ggcatcttactgccagttgttggtttgagagattggcgctcctctcattccacttcatct
ttgtcagataaccttgtgtttggcatacctgtttatggtatctctgtatcggtacagtgt
atagaagagtactgttgttttttttttctggttcacaactttcgctgccatcattcagca
gaattcagtgggggtgaatgtaacgaagttataattttcattgtgaatcctcctgaatta
tgcagcagtta--tgtgttttatagagtaagggcgccctcatgtggtttgttt-gggtac
cgcagacatacaagttaggcaggaagtgacctagcgcagcagatgctgtgagacagccat
gctgtgg-----gtaggtgtttttcatgctccgtcatagtttat-----taatattagc-
ttaagaaagtagcgatttcaaacatttagttt---ataa-tttggttatattatcattaa
gcattaagttt-gacttgtgacatgtagttt-tt---------atggctttttataaatg
tctactggattatgctctttagcaaggccatgcggttgatttga--------ttttctat
ttcatttagatgttgtatgtctgcagcaa-gcaatccactaataagggctgtactgt---
--ttattatttcaggtatgtc--aatgtttatttgttaattgtgaatgttacgttttatg
ttaaatgttcatatgattatcagttaatatatggatattaatgatgtaataggcagcaga
tgctgtgagacagccatgctgtggatgttgtatgtctgcagcaagcaatccactaataa-
gggctttactgtttattatttcagtatatcagtaaaaaggagtaatcaaatactgtgtcc
gggccttcattaaagagcattgcacacaacgc-agagg---aagaagagttgaaggaccg
aagacgttac-------------------------------------------a
>Gypsy60|806840
------------------------------------------------------------
------------------------------------------------------------
------------------------------------------------------------
------------------------------------------------------------
------------------------------------------------------------
------------------------------------------------------------
------------------------------------------------------------
------------------------------------------------------------
------------------------------------------------------------
------------------------------------------------------------
---------------------------------------agaaggattaactaaatactg
tgtctggcccttcattaaagaata----------acacaacacagaggaagaagaaaagt
caaaggaacggaaacgttaca---------------------------------------
------------------------------------------------------------
------------------------------------------------------------
------------------------------------------------------------
------------------------------------------------------------
------------------------------------------------------------
------------------------------------------------------------
------------------------------------------------------------
------------------------------------------------------------
------------------------------------------------------------
------------------------------------------------------------
------------------------------------------------------------
------------------------------------------------------------
------------------------------------------------------------
------------------------------------------------------------
------------------------------------------------------------
------------------------------------------------------------
------------------------------------------------------------
------------------------------------------------------------
------------------------------------------------------------
------------------------------------------------------------
------------------------------------------------------------
------------------------------------------------------------
------------------------------------------------------------
------------------------------------------------------------
------------------------------------------------------------
------------------------------------------------------------
------------------------------------------------------------
------------------------------------------------------------
------------------------------------------------------------
------------------------------------------------------------
------------------------------------------------------------
------------------------------------------------------------
------------------------------------------------------------
------------------------------------------------------------
------------------------------------------------------------
------------------------------------------------------------
------------------------------------------------------------
------------------------------------------------------------
------------------------------------------------------------
------------------------------------------------------------
------------------------------------------------------------
------------------------------------------------------------
------------------------------------------------------------
------------------------------------------------------------
------------------------------------------------------------
------------------------------------------------------------
------------------------------------------------------------
------------------------------------------------------------
------------------------------------------------------------
------------------------------------------------------------
------------------------------------------------------------
------------------------------------------------------------
------------------------------------------------------------
------------------------------------------------------------
------------------------------------------------------------
------------------------------------------------------------
------------------------------------------------------------
------------------------------------------------------------
------------------------------------------------------------
------------------------------------------------------------
------------------------------------------------------------
------------------------------------------------------------
------------------------------------------------------------
------------------------------------------------------------
------------------------------------------------------------
------------------------------------------------------------
------------------------------------------------------------
------------------------------------------------------------
------------------------------------------------------------
------------------------------------------------------------
------------------------------------------------------------
------------------------------------------------------------
------------------------------------------------------------
------------------------------------------------------------
------------------------------------------------------------
------------------------------------------------------------
------------------------------------------------------------
------------------------------------------------------------
------------------------------------------------------------
------------------------------------------------------------
------------------------------------------------------------
------------------------------------------------------------
------------------------------------------------------------
------------------------------------------------------------
------------------------------------------------------------
------------------------------------------------------------
------------------------------------------------------------
------------------------------------------------------------
------------------------------------------------------------
------------------------------------------------------------
------------------------------------------------------------
------------------------------------------------------------
------------------------------------------------------------
------------------------------------------------------------
------------------------------------------------------------
------------------------------------------------------------
------------------------------------------------------------
------------------------------------------------------------
------------------------------------------------------------
------------------------------------------------------------
------------------------------------------------------------
------------------------------------------------------------
------------------------------------------------------------
------------------------------------------------------------
------------------------------------------------------------
------------------------------------------------------------
------------------------------------------------------------
------------------------------------------------------------
------------------------------------------------------------
------------------------------------------------------------
------------------------------------------------------------
------------------------------------------------------------
------------------tgtaacgaagtta-----ttcattgtgaattctactgaaata
tgcagcagttatgtgtattttataatgttggggtgccctcatgtggattattttgggtat
tgcagacataca--ttagg-----------------------atgctgagagacagccat
gctgtgg-----gtaggtgtttttcatgct--gtctttatatag-----caatattaat-
tttaaaaagtcgcgatttcgcaaatttagttt---ataa-ttcggtattattatcattga
gcattcagtgt-gatttgtgacatgtggtt--ttgtaagttaaatggcgttttataaatg
tctactggattgtgctctttagcaaggccatgcggttgattttg---------------t
tttatttagatgttgtatgtctgcagcaa-gcaatcaacctaaaagggctgtattgt---
--ttattatttcag----------------------------------------------
------------------------------------------------------------
------------------------------------------------------------
------------------------------------------------------------
------------------------------------------------------------
------------------------------------------------------
>Gypsy60|806841
------------------------------------------------------------
------------------------------------------------------------
------------------------------------------------------------
------------------------------------------------------------
------------------------------------------------------------
------------------------------------------------------------
------------------------------------------------------------
------------------------------------------------------------
------------------------------------------------------------
------------------------------------------------------------
------------------------------------------------------------
------------------------------------------------------------
------------------------------------------------------------
------------------------------------------------------------
------------------------------------------------------------
------------------------------------------------------------
------------------------------------------------------------
------------------------------------------------------------
------------------------------------------------------------
------------------------------------------------------------
------------------------------------------------------------
------------------------------------------------------------
------------------------------------------------------------
------------------------------------------------------------
------------------------------------------------------------
------------------------------------------------------------
------------------------------------------------------------
------------------------------------------------------------
------------------------------------------------------------
------------------------------------------------------------
------------------------------------------------------------
------------------------------------------------------------
------------------------------------------------------------
------------------------------------------------------------
------------------------------------------------------------
------------------------------------------------------------
------------------------------------------------------------
------------------------------------------------------------
------------------------------------------------------------
------------------------------------------------------------
------------------------------------------------------------
------------------------------------------------------------
------------------------------------------------------------
------------------------------------------------------------
------------------------------------------------------------
------------------------------------------------------------
------------------------------------------------------------
------------------------------------------------------------
------------------------------------------------------------
------------------------------------------------------------
------------------------------------------------------------
------------------------------------------------------------
------------------------------------------------------------
------------------------------------------------------------
------------------------------------------------------------
------------------------------------------------------------
------------------------------------------------------------
------------------------------------------------------------
------------------------------------------------------------
------------------------------------------------------------
------------------------------------------------------------
------------------------------------------------------------
------------------------------------------------------------
------------------------------------------------------------
------------------------------------------------------------
------------------------------------------------------------
------------------------------------------------------------
------------------------------------------------------------
------------------------------------------------------------
------------------------------------------------------------
------------------------------------------------------------
------------------------------------------------------------
------------------------------------------------------------
------------------------------------------------------------
------------------------------------------------------------
------------------------------------------------------------
------------------------------------------------------------
------------------------------------------------------------
------------------------------------------------------------
------------------------------------------------------------
------------------------------------------------------------
------------------------------------------------------------
------------------------------------------------------------
------------------------------------------------------------
------------------------------------------------------------
------------------------------------------------------------
------------------------------------------------------------
------------------------------------------------------------
------------------------------------------------------------
------------------------------------------------------------
------------------------------------------------------------
------------------------------------------------------------
------------------------------------------------------------
------------------------------------------------------------
------------------------------------------------------------
------------------------------------------------------------
------------------------------------------------------------
------------------------------------------------------------
------------------------------------------------------------
------------------------------------------------------------
------------------------------------------------------------
------------------------------------------------------------
------------------------------------------------------------
------------------------------------------------------------
------------------------------------------------------------
------------------------------------------------------------
------------------------------------------------------------
------------------------------------------------------------
------------------------------------------------------------
------------------------------------------------------------
------------------------------------------------------------
------------------------------------------------------------
------------------------------------------------------------
------------------------------------------------------------
------------------------------------------------------------
------------------------------------------------------------
------------------------------------------------------------
------------------------------------------------------------
------------------------------------------------------------
------------------------------------------------------------
------------------------------------------------------------
------------------------------------------------------------
------------------------------------------------------------
------------------------------------------------------------
------------------------------------------------------------
------------------tgtaatggagttatattgttaattgtgaatcctcctgaatta
tgcagcagttatgtgtgttttataaagtaagggcgccttcatgtggcttgttt-gggtac
cgcagacatacaagttaggcaggaagttacctagcgcagcagatgctctgagacagccat
gctgtgg-----gtaggtgtttttcgtgctccgtcttagtttat-----caatattaac-
ttaagaaagtagcgatttcacacatttagttt---ataa-ttcggttatattatcattaa
gcattcattgt-gacttgtgac--gtagttt-ttgtaagttaaatggctttttataaatg
tctactggattgtgctttttagcaaggccatgcggttgatttga--------ttttctat
tttatttagatgtagtatgcctgcagcaa-gcaattaacttaaaggggctgtactgt---
--ttattatttcaggcatgtc--aatgttaatttgttaattgtgaatgttatgttttatg
caaaatgttcatatgattatcagttcatatgtggatattaatgatgtaaca---ggcaga
tgctgtgagacagccatgctgtggatgttgtatgtctgcagcaagcaatccacttaaaa-
gggctgtactgtttattatttca--------gtataaaagattaatcagatactgtgtcc
aggccttcattaaagagtattacacacaacgc-agaggaaaaagaagagttgaagtacag
gagacgtaac-------------------------------------------a
>Gypsy60|1064860
tgtaacgaagttataattttcattgtgaatcctcctgaattatgcagcagttatgtgttt
tatagagtaagggcgccctcatgtggtttgtttgggtaccgcagacatacaagttaggca
ggaagtgacctagcgcagcagatgctgtgagacagccatgctgtgggtaggtgtttttca
tgctccgtcatagtttattaatattagcttaagaaagtagcgatttcaaacatttagttt
ataatttggttatattatcattaagcattaagtttgacttgtgacatgtagttttt----
-----atggctttttataaatgtctactggattatgctctttagcaaggccatgcggttg
atttgattttctatttcatttagatgttgtatgtctgcagcaagcaatccactaataagg
gctgtactgtttattatttcaggtatgtcaatgtttatttgttaattgtgaatgttacgt
tttatgttaaatgttcatatgattatcagttaatatatggatattaatgatgtaataggc
agcagatgctgtgagacagccatgctgtggatgttgtatgtctgcagcaagcaatccact
aataagggctgtactgtttattatttcagtatatcagtaaaaaggagtaatcaaatactg
tgtccgggccttcattaaagagcattgc------acacaacgcagaggaagaag---agt
tgaaggaccgaagacgttacattggtgccgtgactcgtcagatcacctgatcaacttgat
gaagatcgccgagaggttgctgctttagtccctgtctgacataatttgatttatgaacat
ttggatgcatctttttgcaatttaagactttctaaaaaaatcaaaaaaaaaaaaaaaaca
agggaaatttgcaacaattttgttttattttgtatctactattgttctttttttttgcga
actgacattgtttcattaactttaaaataatgggtgagaaatttgtagatcgtttcaata
ttagttctcctattagcccttttattccacgtgggaggggtgtcattactaacagtgctt
gcaaagatggacctactatcaataggatgggcctttcccatgtgacatctgattatgttc
aaggtgtgggtcgtgggcttttcgttcatgatccgactgcgcagcacagtgttggaaata
cgtctacgacacacaataccagttgtgacagtcaaattttagattgtctaactgatatgt
ttgggcgactgggtgaacaaattagtgatgctgtcgctgccaaaataatagagaacagta
caatgtctgtgaatcgagagtctcatgtcaacagaggggtaaattctgacagctttacca
agcaagatgtttcccgtgtaacagttcatgtcacttctgatagagaccctgtgattttta
gaggagacggaagtgataaattcccggtgcatgaatggattgaaatgaccaaaacacttt
tattcaagcagaagtgtgctgttgaaaatcaggcggatgaaataatgtcacgcttaatgg
gcagagcgggagatattgtgcggattagtttaaggagcgacacatctcttaacgtgaaga
gtgaccctgaaataatttactctatcctgctgaaatattttagtattgcaccatcttgcc
tccctttggcagacttttattcaactctgcctaaggtgggtgagtctgcagtggattact
ggatcagagtcaataaagcggcagatttagcagatgaaggcttgcgtagacagggtcgtg
ttatggatgatatcagtgcagaggtggctcgaatgttggtaaaatactgccctgatccag
tattatctgatttttttaagcacaagccgatcagtgaatggactgcaaaagaagttcagg
ggagattggatgagtatcagagagagcagcgctcgtctctgacatctgccagctctcttg
acatgagaaatgttgatgtgttaccatgtgacaatcttttgccgatgtctcgctcgcagg
aaacgaatgctagttttgcgcactacacgagttcccctcctgtgtctgatggtgtgcaag
accgggtgcacagtacttgctgtccagaaagagcagttcgacagtcacatgaccaggggg
gaaattcgaatgaacatatcctgaatcgtatgatgggtatgctggaacaggtggtggaaa
gagtgcaccagagtagcaacgtccaacctgaaaggaatttaattcccaggtacagaggta
gggtaaggggctgtggagtttgcggtaatacttcgcattccactaagtctcactgcctga
gagacaggttgtgttttagctgcttttcacctggccatgcacagtcagcctgtccgcagt
ctcagtcgggaaactgaccaacctgtatatggagggaggttgtgcaggtttagatagtaa
ctcccaaaatgtcgtagatgttgcaaatgctgaaaaaattttcatgtctgccaaagagtc
ttgttgtagtgagaatgtagtgtttcagaacaccaatgctatctgcagcagtgacagttt
gttctacacttcagtcatggtggatgataaggtagccttgaatggtatgcttgacagtgg
ttctatggcgtgtaccatgaatgaaagtgcagagcaaaaactgttggaagctggtataat
caatgatcaaaatggagatagcccagatgtgctattaataggttgtggtggtagccaggt
aaaacctaaacgtactgtgacagttcaacttgagatttatggatgtaaaatgctggtacc
taccctggttgtcagtgggcagcacgacgaattcatcgttggtacgaatgtcattaagca
cattatacggtgttctaagcaatgtgacttgttttggaggacagtttcaacacctctttg
ttgtaatgatcctatggctgagacttacctttctatgcttgcaggcttgaatcgttggat
gggtgacgaaattcctgacaaaataggaactgtgagatgtaattcagcagtttgtttaga
gcctggccgtgagtaccttgtatggggaagactgcctaagcatgtagtggtgtcgccggg
tagtgctgttgtgactgagcccacaagttctcgttctgcacctaggggcattctggtagc
cagacttgtcacacatctatggggagacaggtgggttccattgaagttaatcaatacatg
gaataaacctgttatgctaaagcgtaatgccaagatagctgatttgtttccaggtgttgc
actggaggatttggatgatggagcactatattcacagattcagaaaactcagccagtgga
tagtgtctccttaggttcgagctgtattggagagaaactgaaatctgttggtctggaagg
gcttgacctagattcctgtgatgtgtctgattcctgtaggaagaagttggctgagatggt
catacagtacaatgatgtgttttcacgccatcatttagattgtggtaatgctactgaatt
tgttcacaggatccatctttcagacacaaaacctttccgtcttccatatcggcgcg-ttg
cacccagcgaatatcaagtgttgcgtcgcgtgttgactgaaatggaggagaaggagatta
ttcgcaagtcgaccagtgagtttgcatctcctttagtcctcgtctggaaaaagaatgggg
atttacgtgtctgtacagactttcgatggctaaacaagagaacactgaaagatgctcatc
cacttccccaccaggccgattgtttagctgcattaggggggaattcattgtttagtacaa
tggacctgacctctggcttttacaacatgccgttgcatgaggatgaccgaaagtactctg
cctttacaacacctatgggtttatatgagtacaatcggcttcctcaaggcctttgtaaca
gcccaggaagttttatgcgcatgatgacaagcattttcggtgaccaaaacttcttgagtt
tgttatgttatttggatgatttgatagtgtttgggcctgatgaaattacagcactggatc
gtcttgagatggttttcagccgattgaggaaacataacttaaaacttgctcccaagaaat
gtaacttcttaaggaaatctgtgcagtttttagggcatgttgttgatgagtttggagtgt
ccacagatccaagtaaggtggacagtatttccaaaatgaccggattggacttaatggagg
ctgatggagttacaccgtcccagaagcgcataaggtcgtttcttgggatggtcaactatt
atcagcatttcatacccaattactcctctgtggccaagccgctttttgatcttttaaagg
gtcaaaaacagaagatcaagcggggtcgtgcaaataaacgagtctgtgtaccacggaagt
tgagtgtgactgattggacatctgaagtacagttggcatttgaacatcttaagttggcca
tggtacaggcggttgtcttggctcatcctgacttcagccgcccttttgttctttcgactg
atgcttcttcagacggcattggggccgttctctcccaggtccagccaggagaatctagag
ctagacctatagcgtttgctagtaagtcactttccccatctcagcgaaattacccagcac
atcgcttagagtttttagcattaaagtgggcagtctgcgagaaattcagtcattggctta
agggtcatgttttcacggtatggactgataacaacccgctcacacatattctatccaagc
ccaagcttgattgttgtgagcagcgttgggtcgccaaacttgcagcatacaatttcgaca
tcaaatacataccgggctcacagaatgtcgtggctgatgctttgagtagagttccatttg
cgagatctaatattggttctagacttttaagcgaatcgtatgacagccttttaaatgagg
tgcaaggactctctgctggtttggttcaggatgcttttaggtggtcttgtggatctgaag
ggaagccaaacactccttgtggtggtcttgtgcatgttaattctaatagtgttgctggaa
catgcctggataaggaggaggttgtggctgtgcttgactcacaagaggcatgggatgaag
gtgcgagacttcgtgctttgtcaatcctagagcatcttcctcagatagtttctgagccag
agagtcaactaatttactcagagcgtgatttacgtgagaaacagctctcagatagtgtac
tgtcgagggtaattttttatgtggagcgtcatcgcaaaccatccagacgagagagagcta
aggaatctgttggggtggtcagataccttaagcattgggagaaatttgttatgaaggacg
gcatcctctacagaatctcccatgatcagctgtctaagggtaagcgttttcaatatgtgg
tcccacagtcgcttcagttagaggtgttgagaggcattcatgatcaggcaggccatcagg
ggcagtccagaactttgggacttgcgagacgtcgttttttttggctgagtctggatagag
atgttagagagcatgtacgtcattgtcaaaggtgtgtagtcagcaaaactcctgagcctg
agggccgagcccccttagagagtatcgtgaccagcagaccacaacaattggtgtgcattg
acttttggtctgctgaagatcataataacagatctgtcgatgtcctagtgattactgatc
actttactaggttggctcaagcctatcagtgtaatgatcagtctgctagacaggtggcac
gtgtcttgtgggataaatacttttgtatttttggatttcctgagcgcatacatagcgatc
aaggtgcttgtttcgagggccagctgattagtgagcttctacgggtgtctggggtgcaaa
aatcgcgcacaactccttaccatcctatgggaaacgggagtgttgagcggtttaacagaa
ctctaggtggtatgattcgtgctttagcccctgaagcgaaacgtaattggccgagacagt
tgcagtctttgacttttctgtataactgtactgttcatgagactacgggttatgcaccgt
tttatcttatgttcggtagagttcctcgccttccagtagacctaattttccgctctgttt
tggaagatcacacagtcacttgctatgacaaatacataggttctcttttgaaagatctgg
aagtggccttgtccatagctcaggctcacgctaaaaaggaacagcacagacatacagttc
tctataataggagagtcaagggtcaagacattgaaattggtgatcgtgtgctgttagcga
acaaggctgcaagagggaagaggaagttagctgacaagtgggcatctactatttttcttg
tagtagataagaatgtcgatactcacatttttaagataagggatgtgaataccgatcaag
tgaaagtggtgcatcgtaacttgttgctacctgtgaactttttgccactagacaaagcag
aagatgaaggatctgatagtgttccttccttggttgtagctgactcatgtgaggatgctg
ataattccttgacaggcgtaattgttgaccgtcgagatcctgagttgtatgtcagagata
agattgcacagtcatctgagatttcagtgtctacaggcaataatgatggtttgtctcttt
acggcaatgtttcatctgcttctgcagacagtcatggtcgtacatctgactgggtttcag
gtctacccaagagttgttcgcagttgggatcaactgtctccttgatcagtttatcagtaa
gtcaagaaaatgactgctctgacaaattgagtactatcggaactactgattttgcagctg
caagtcctgctcattccgtcatttcaattcctttgtctgatgtttccaatgatgatgatg
ggttgtctgtttcagactccagaacgtttatcgtccctcggtctcgttttggacgtatac
tgaaacctgtgaatagacttttgtgtaccatgtctggacaaaatgttgtgtcaatgcaga
atggaagagttttgactgtttgaacatctgttttctttttctagattatggataagacaa
tacatgttgttctcaggggtttttatttattgtactttatatagtttttcttttctcttt
tttgcttccaattgtaatttttttttttatgacatacctggatatggtccagttgttttt
gttttgatttgtgtttacttatatatataccgtgatatggaa--ttgtgagatgtatgta
ggcatcttactgccagttgttggtttgagagattggcgctcctctcattccacttcatct
ttgtcagataaccttgtgtttggcatacctgtttatggtatctctgtatcggtacagtgt
atagaagagtactgttg-tttttttttctggttcacaactttcgctgccatcattcagca
gaattcagtgggggtgaatgtaacgaagttataattttcattgtgaatcctcctgaatta
tgcagcagtta--tgtgttttatagagtaagggcgccctcatgtggtttgttt-gggtac
cgcagacatacaagttaggcaggaagtgacctagcgcagcagatgctgtgagacagccat
gctgtgg-----gtaggtgtttttcatgctccgtcatagtttat-----taatattagc-
ttaagaaagtagcgatttcaaacatttagttt---ataa-tttggttatattatcattaa
gcattaagttt-gacttgtgacatgtagttt-tt---------atggctttttataaatg
tctactggattatgctctttagcaaggccatgcggttgatttga--------ttttctat
ttcatttagatgttgtatgtctgcagcaa-gcaatccactaataagggctgtactgt---
--ttattatttcaggtatgtc--aatgtttatttgttaattgtgaatgttacgttttatg
ttaaatgttcatatgattatcagttaatatatggatattaatgatgtaataggcagcaga
tgctgtgagacagccatgctgtggatgttgtatgtctgcagcaagcaatccactaataa-
gggctgtactgtttattatttcagtatatcagtaaaaaggagtaatcaaatactgtgtcc
gggccttcattaaagagcattgcacacaacgc-agagg---aagaagagttgaaggaccg
aagacgttac-------------------------------------------a
>Gypsy60|1196535
------------------------------------------------------------
------------------------------------------------------------
------------------------------------------------------------
------------------------------------------------------------
------------------------------------------------------------
------------------------------------------------------------
------------------------------------------------------------
------------------------------------------------------------
------------------------------------------------------------
------------------------------------------------------------
------------------------------------------------------------
------------------------------------------------------------
------------------------------------------------------------
------------------------------------------------------------
------------------------------------------------------------
------------------------------------------------------------
------------------------------------------------------------
------------------------------------------------------------
------------------------------------------------------------
------------------------------------------------------------
------------------------------------------------------------
------------------------------------------------------------
------------------------------------------------------------
------------------------------------------------------------
------------------------------------------------------------
------------------------------------------------------------
------------------------------------------------------------
------------------------------------------------------------
------------------------------------------------------------
------------------------------------------------------------
------------------------------------------------------------
------------------------------------------------------------
------------------------------------------------------------
------------------------------------------------------------
------------------------------------------------------------
------------------------------------------------------------
------------------------------------------------------------
------------------------------------------------------------
------------------------------------------------------------
------------------------------------------------------------
------------------------------------------------------------
------------------------------------------------------------
------------------------------------------------------------
------------------------------------------------------------
------------------------------------------------------------
------------------------------------------------------------
------------------------------------------------------------
------------------------------------------------------------
------------------------------------------------------------
------------------------------------------------------------
------------------------------------------------------------
------------------------------------------------------------
------------------------------------------------------------
------------------------------------------------------------
------------------------------------------------------------
------------------------------------------------------------
------------------------------------------------------------
------------------------------------------------------------
------------------------------------------------------------
------------------------------------------------------------
------------------------------------------------------------
------------------------------------------------------------
------------------------------------------------------------
------------------------------------------------------------
------------------------------------------------------------
------------------------------------------------------------
------------------------------------------------------------
------------------------------------------------------------
------------------------------------------------------------
------------------------------------------------------------
------------------------------------------------------------
------------------------------------------------------------
------------------------------------------------------------
------------------------------------------------------------
------------------------------------------------------------
------------------------------------------------------------
------------------------------------------------------------
------------------------------------------------------------
------------------------------------------------------------
------------------------------------------------------------
------------------------------------------------------------
------------------------------------------------------------
------------------------------------------------------------
------------------------------------------------------------
------------------------------------------------------------
------------------------------------------------------------
------------------------------------------------------------
------------------------------------------------------------
------------------------------------------------------------
------------------------------------------------------------
------------------------------------------------------------
------------------------------------------------------------
------------------------------------------------------------
------------------------------------------------------------
------------------------------------------------------------
------------------------------------------------------------
------------------------------------------------------------
------------------------------------------------------------
------------------------------------------------------------
------------------------------------------------------------
------------------------------------------------------------
------------------------------------------------------------
------------------------------------------------------------
------------------------------------------------------------
------------------------------------------------------------
------------------------------------------------------------
------------------------------------------------------------
------------------------------------------------------------
------------------------------------------------------------
------------------------------------------------------------
------------------------------------------------------------
------------------------------------------------------------
------------------------------------------------------------
------------------------------------------------------------
------------------------------------------------------------
------------------------------------------------------------
------------------------------------------------------------
------------------------------------------------------------
------------------------------------------------------------
------------------------------------------------------------
------------------------------------------------------------
------------------------------------------------------------
------------------------------------------------------------
------------------------------------------------------------
------------------------------------------------------------
------------------------------------------------------------
--------------------------------------------ggtttgtct-------
------------------------------------------------------------
------------------------------ctatgttcatttgt-----taattgtgac-
----------------------tgttttgtttcatgtaa-aatgtttatactattttcaa
-----------------atcatatgtgagtt-ttgta------------ctttgataatg
t---------------------gatagccatgctgtggaattta----------------
---------------tatgtctgcagtga-gccatccactta-taggactgttatgt---
--tttatattacagc---------------------------------------------
------------------------------------------------------------
------------------------------------------------------------
----------------------------------aaaagtgttaaccaaatactttgtgc
tggtcttcattcgagaaaa----acacaatgcaaaaggaagaagatgagttgaaggaccg
gaaacg------------------------------------------------
>Gypsy60|1395762
------------------------------------------------------------
------------------------------------------------------------
------------------------------------------------------------
------------------------------------------------------------
------------------------------------------------------------
------------------------------------------------------------
------------------------------------------------------------
------------------------------------------------------------
------------------------------------------------------------
------------------------------------------------------------
------------------------------------------------------------
------------------------------------------------------------
------------------------------------------------------------
------------------------------------------------------------
------------------------------------------------------------
------------------------------------------------------------
------------------------------------------------------------
------------------------------------------------------------
------------------------------------------------------------
------------------------------------------------------------
------------------------------------------------------------
------------------------------------------------------------
------------------------------------------------------------
------------------------------------------------------------
------------------------------------------------------------
------------------------------------------------------------
------------------------------------------------------------
------------------------------------------------------------
------------------------------------------------------------
------------------------------------------------------------
------------------------------------------------------------
------------------------------------------------------------
------------------------------------------------------------
------------------------------------------------------------
------------------------------------------------------------
------------------------------------------------------------
------------------------------------------------------------
------------------------------------------------------------
------------------------------------------------------------
------------------------------------------------------------
------------------------------------------------------------
------------------------------------------------------------
------------------------------------------------------------
------------------------------------------------------------
------------------------------------------------------------
------------------------------------------------------------
------------------------------------------------------------
------------------------------------------------------------
------------------------------------------------------------
------------------------------------------------------------
------------------------------------------------------------
------------------------------------------------------------
------------------------------------------------------------
------------------------------------------------------------
------------------------------------------------------------
------------------------------------------------------------
------------------------------------------------------------
------------------------------------------------------------
------------------------------------------------------------
------------------------------------------------------------
------------------------------------------------------------
------------------------------------------------------------
------------------------------------------------------------
------------------------------------------------------------
------------------------------------------------------------
------------------------------------------------------------
------------------------------------------------------------
------------------------------------------------------------
------------------------------------------------------------
------------------------------------------------------------
------------------------------------------------------------
------------------------------------------------------------
------------------------------------------------------------
------------------------------------------------------------
------------------------------------------------------------
------------------------------------------------------------
------------------------------------------------------------
------------------------------------------------------------
------------------------------------------------------------
------------------------------------------------------------
------------------------------------------------------------
------------------------------------------------------------
------------------------------------------------------------
------------------------------------------------------------
------------------------------------------------------------
------------------------------------------------------------
------------------------------------------------------------
------------------------------------------------------------
------------------------------------------------------------
------------------------------------------------------------
------------------------------------------------------------
------------------------------------------------------------
------------------------------------------------------------
------------------------------------------------------------
------------------------------------------------------------
------------------------------------------------------------
------------------------------------------------------------
------------------------------------------------------------
------------------------------------------------------------
------------------------------------------------------------
------------------------------------------------------------
------------------------------------------------------------
------------------------------------------------------------
------------------------------------------------------------
------------------------------------------------------------
------------------------------------------------------------
------------------------------------------------------------
------------------------------------------------------------
------------------------------------------------------------
------------------------------------------------------------
------------------------------------------------------------
------------------------------------------------------------
------------------------------------------------------------
------------------------------------------------------------
------------------------------------------------------------
------------------------------------------------------------
------------------------------------------------------------
------------------------------------------------------------
------------------------------------------------------------
------------------------------------------------------------
------------------------------------------------------------
------------------------------------------------------------
------------------------------------------------------------
------------------------------------------------------------
------------------------------------------------------------
------------------tgtaacgaagttaggtttttcattgtgaattctcctgaatta
tgcagcagttatgtgtattttataatgtaaag--gccctcatgtggtttatttagagttc
tgcagacatacaagttagacaggaagtgacgtaacacagca---------agacagccat
gctgtag-----gtaggtgtttttcatgctctgtcttgattgat-----caatatcaact
ttaaaaaagaagagatttcgcacatttagttt---ataa-tttggttttattatcattta
gcattcagtgtagagtagtgatatgtactttcttttaagctgaatagctttt--ataatg
tctactggattgtgctctttagcaaggccatgcggttgatttga--------ttttctat
tttatttagaggttgtatgtctgcagtaa-gccaaccacctaaaaggactgtattgt---
--tttttattataggtatgtctttatatttatttgttaaatgtgactgttgtgttttatg
caaaatgttcataatattttcagttcatatgtgaactttgataatgtggc----agtaga
tgctgtgtgacagccatgctgtggaggttgtatgtctgctgcaagccatccacctaaa--
gggctgtattgtttatta------------------------------------------
------------------------------------------------------------
------------------------------------------------------
>Gypsy60|1578388
------------------------------------------------------------
------------------------------------------------------------
------------------------------------------------------------
------------------------------------------------------------
------------------------------------------------------------
------------------------------------------------------------
------------------------------------------------------------
------------------------------------------------------------
------------------------------------------------------------
------------------------------------------------------------
------------------------------------------------------------
------------------------------------------------------------
------------------------------------------------------------
------------------------------------------------------------
------------------------------------------------------------
------------------------------------------------------------
------------------------------------------------------------
------------------------------------------------------------
------------------------------------------------------------
------------------------------------------------------------
------------------------------------------------------------
------------------------------------------------------------
------------------------------------------------------------
------------------------------------------------------------
------------------------------------------------------------
------------------------------------------------------------
------------------------------------------------------------
------------------------------------------------------------
------------------------------------------------------------
------------------------------------------------------------
------------------------------------------------------------
------------------------------------------------------------
------------------------------------------------------------
------------------------------------------------------------
------------------------------------------------------------
------------------------------------------------------------
------------------------------------------------------------
------------------------------------------------------------
------------------------------------------------------------
------------------------------------------------------------
------------------------------------------------------------
------------------------------------------------------------
------------------------------------------------------------
------------------------------------------------------------
------------------------------------------------------------
------------------------------------------------------------
------------------------------------------------------------
------------------------------------------------------------
------------------------------------------------------------
------------------------------------------------------------
------------------------------------------------------------
------------------------------------------------------------
------------------------------------------------------------
------------------------------------------------------------
------------------------------------------------------------
------------------------------------------------------------
------------------------------------------------------------
------------------------------------------------------------
------------------------------------------------------------
------------------------------------------------------------
------------------------------------------------------------
------------------------------------------------------------
------------------------------------------------------------
------------------------------------------------------------
------------------------------------------------------------
------------------------------------------------------------
------------------------------------------------------------
------------------------------------------------------------
------------------------------------------------------------
------------------------------------------------------------
------------------------------------------------------------
------------------------------------------------------------
------------------------------------------------------------
------------------------------------------------------------
------------------------------------------------------------
------------------------------------------------------------
------------------------------------------------------------
------------------------------------------------------------
------------------------------------------------------------
------------------------------------------------------------
------------------------------------------------------------
------------------------------------------------------------
------------------------------------------------------------
------------------------------------------------------------
------------------------------------------------------------
------------------------------------------------------------
------------------------------------------------------------
------------------------------------------------------------
------------------------------------------------------------
------------------------------------------------------------
------------------------------------------------------------
------------------------------------------------------------
------------------------------------------------------------
------------------------------------------------------------
------------------------------------------------------------
------------------------------------------------------------
------------------------------------------------------------
------------------------------------------------------------
------------------------------------------------------------
------------------------------------------------------------
------------------------------------------------------------
------------------------------------------------------------
------------------------------------------------------------
------------------------------------------------------------
------------------------------------------------------------
------------------------------------------------------------
------------------------------------------------------------
------------------------------------------------------------
------------------------------------------------------------
------------------------------------------------------------
------------------------------------------------------------
------------------------------------------------------------
------------------------------------------------------------
------------------------------------------------------------
------------------------------------------------------------
------------------------------------------------------------
------------------------------------------------------------
------------------------------------------------------------
------------------------------------------------------------
------------------------------------------------------------
------------------------------------------------------------
------------------------------------------------------------
------------------------------------------------------------
------------------------------------------------------------
------------------------------------------------------------
------------------tgtaacaaagttatatttttcattgtgaatcctcctgaatta
tgcagcagtta--tgtgttttatagagtaagggcgccctcatgtggtttaatt-gggtac
cgcagacatacaagttagacaggaagtgacctagcgcagcagatgctgtgagacagccat
gctgtgg-----gtaggtgtttttcatgctccgtcttagttaat-----taatattagc-
ttaagaaagtagcgatttcaaacatttagttt---ataa-tttggttatattatcattaa
gcattaagttt-gacttgtgacatgtaattt-ttgtaagttaaatggctttttgtaaatg
tctactggattgtgctctttagcaaggccatgcggtatatttga--------ttttctat
tttatttagatgttgtatgtctggagcaa-gcgatccacttaaaagggctgtactgt---
--ttattatttcaggtatgtc--aatgtttatttgttaattgtaa---ttatgttttatg
caaaatgttcatataattatcagttcatatatggatattaatgatgtaacg----gcaga
tgatgtgagacagccatgctgtggatgttgtatgtctgcagcaagcaatccactaaaaa-
gtgctgtactgtttattatttcagtatatcagtaaaaaggattagtcaaataatgtgtcc
gggccttcatttaagagcattgcacacaacgc-agagg---aagaagagttgaaggtccg
gagacgtta---------------------------------------------
>Gypsy60|1578389
------------------------------------------------------------
------------------------------------------------------------
------------------------------------------------------------
------------------------------------------------------------
------------------------------------------------------------
------------------------------------------------------------
------------------------------------------------------------
------------------------------------------------------------
------------------------------------------------------------
------------------------------------------------------------
------------------------------------------------------------
------------------------------------------------------------
------------------------------------------------------------
------------------------------------------------------------
------------------------------------------------------------
------------------------------------------------------------
------------------------------------------------------------
------------------------------------------------------------
------------------------------------------------------------
------------------------------------------------------------
------------------------------------------------------------
------------------------------------------------------------
------------------------------------------------------------
------------------------------------------------------------
------------------------------------------------------------
------------------------------------------------------------
------------------------------------------------------------
------------------------------------------------------------
------------------------------------------------------------
------------------------------------------------------------
------------------------------------------------------------
------------------------------------------------------------
------------------------------------------------------------
------------------------------------------------------------
------------------------------------------------------------
------------------------------------------------------------
------------------------------------------------------------
------------------------------------------------------------
------------------------------------------------------------
------------------------------------------------------------
------------------------------------------------------------
------------------------------------------------------------
------------------------------------------------------------
------------------------------------------------------------
------------------------------------------------------------
------------------------------------------------------------
------------------------------------------------------------
------------------------------------------------------------
------------------------------------------------------------
------------------------------------------------------------
------------------------------------------------------------
------------------------------------------------------------
------------------------------------------------------------
------------------------------------------------------------
------------------------------------------------------------
------------------------------------------------------------
------------------------------------------------------------
------------------------------------------------------------
------------------------------------------------------------
------------------------------------------------------------
------------------------------------------------------------
------------------------------------------------------------
------------------------------------------------------------
------------------------------------------------------------
------------------------------------------------------------
------------------------------------------------------------
------------------------------------------------------------
------------------------------------------------------------
------------------------------------------------------------
------------------------------------------------------------
------------------------------------------------------------
------------------------------------------------------------
------------------------------------------------------------
------------------------------------------------------------
------------------------------------------------------------
------------------------------------------------------------
------------------------------------------------------------
------------------------------------------------------------
------------------------------------------------------------
------------------------------------------------------------
------------------------------------------------------------
------------------------------------------------------------
------------------------------------------------------------
------------------------------------------------------------
------------------------------------------------------------
------------------------------------------------------------
------------------------------------------------------------
------------------------------------------------------------
------------------------------------------------------------
------------------------------------------------------------
------------------------------------------------------------
------------------------------------------------------------
------------------------------------------------------------
------------------------------------------------------------
------------------------------------------------------------
------------------------------------------------------------
------------------------------------------------------------
------------------------------------------------------------
------------------------------------------------------------
------------------------------------------------------------
------------------------------------------------------------
------------------------------------------------------------
------------------------------------------------------------
------------------------------------------------------------
------------------------------------------------------------
------------------------------------------------------------
------------------------------------------------------------
------------------------------------------------------------
------------------------------------------------------------
------------------------------------------------------------
------------------------------------------------------------
------------------------------------------------------------
------------------------------------------------------------
------------------------------------------------------------
------------------------------------------------------------
------------------------------------------------------------
------------------------------------------------------------
------------------------------------------------------------
------------------------------------------------------------
------------------------------------------------------------
------------------------------------------------------------
------------------------------------------------------------
------------------------------------------------------------
------------------------------------------------------------
------------------------------------------------------------
------------------tgtaacgaagttatatttttcattctaaatactcctgaatta
tgcagcagttatgtgtgttttataaagtaagggcgccctcatgtggtttgttt-gggtac
cacagacatacaagttaggcaggaagtgacctagcgctgcagatgctgtgagacagccat
gctgtgg-----gtaggtgtttttcatgctctgtcttagtttat-----caatattaac-
ttaagaaagtagcggtttcaaaaatttaattt---ataatttcgattatattatcattga
gcattcagtgt-gacttgtgacatgtagttt-ttgtaagttaaatgcctttt--taaatg
tctactggattgtgctctttagcaaggccttgcggttgatttga--------tcttctat
tttatttagatgttgtatgtctgcagcaa-gcaatccacttaacagggctgcactgt---
--ttatcatttcaggtatgtc--aatgttcatttgttaattgtgaatcttatgatttatg
caaaatgttcttatgatta-----------------------------------------
------------------------------------------------------------
------------------------------------------------------------
------------------------------------------------------------
------------------------------------------------------
>Gypsy60|1578390
------------------------------------------------------------
------------------------------------------------------------
------------------------------------------------------------
------------------------------------------------------------
------------------------------------------------------------
------------------------------------------------------------
------------------------------------------------------------
------------------------------------------------------------
------------------------------------------------------------
------------------------------------------------------------
------------------------------------------------------------
------------------------------------------------------------
------------------------------------------------------------
------------------------------------------------------------
------------------------------------------------------------
------------------------------------------------------------
------------------------------------------------------------
------------------------------------------------------------
------------------------------------------------------------
------------------------------------------------------------
------------------------------------------------------------
------------------------------------------------------------
------------------------------------------------------------
------------------------------------------------------------
------------------------------------------------------------
------------------------------------------------------------
------------------------------------------------------------
------------------------------------------------------------
------------------------------------------------------------
------------------------------------------------------------
------------------------------------------------------------
------------------------------------------------------------
------------------------------------------------------------
------------------------------------------------------------
------------------------------------------------------------
------------------------------------------------------------
------------------------------------------------------------
------------------------------------------------------------
------------------------------------------------------------
------------------------------------------------------------
------------------------------------------------------------
------------------------------------------------------------
------------------------------------------------------------
------------------------------------------------------------
------------------------------------------------------------
------------------------------------------------------------
------------------------------------------------------------
------------------------------------------------------------
------------------------------------------------------------
------------------------------------------------------------
------------------------------------------------------------
------------------------------------------------------------
------------------------------------------------------------
------------------------------------------------------------
------------------------------------------------------------
------------------------------------------------------------
------------------------------------------------------------
------------------------------------------------------------
------------------------------------------------------------
------------------------------------------------------------
------------------------------------------------------------
------------------------------------------------------------
------------------------------------------------------------
------------------------------------------------------------
------------------------------------------------------------
------------------------------------------------------------
------------------------------------------------------------
------------------------------------------------------------
------------------------------------------------------------
------------------------------------------------------------
------------------------------------------------------------
------------------------------------------------------------
------------------------------------------------------------
------------------------------------------------------------
------------------------------------------------------------
------------------------------------------------------------
------------------------------------------------------------
------------------------------------------------------------
------------------------------------------------------------
------------------------------------------------------------
------------------------------------------------------------
------------------------------------------------------------
------------------------------------------------------------
------------------------------------------------------------
------------------------------------------------------------
------------------------------------------------------------
------------------------------------------------------------
------------------------------------------------------------
------------------------------------------------------------
------------------------------------------------------------
------------------------------------------------------------
------------------------------------------------------------
------------------------------------------------------------
------------------------------------------------------------
------------------------------------------------------------
------------------------------------------------------------
------------------------------------------------------------
------------------------------------------------------------
------------------------------------------------------------
------------------------------------------------------------
------------------------------------------------------------
------------------------------------------------------------
------------------------------------------------------------
------------------------------------------------------------
------------------------------------------------------------
------------------------------------------------------------
------------------------------------------------------------
------------------------------------------------------------
------------------------------------------------------------
------------------------------------------------------------
------------------------------------------------------------
------------------------------------------------------------
------------------------------------------------------------
------------------------------------------------------------
------------------------------------------------------------
------------------------------------------------------------
------------------------------------------------------------
------------------------------------------------------------
------------------------------------------------------------
------------------------------------------------------------
------------------------------------------------------------
------------------------------------------------------------
------------------------------------------------------------
------------------------------------------------------------
------------------------------------------------------------
------------------------------------------------------------
--------------------------------------------------tct-------
-------attcatatgtggatattaatgatgtaacaaagcagatgctgtgagacagccat
gctgtgg-----------------------------------------------------
------------------------------------------------------------
------------------------------------------------------------
------------------------------------------------------------
---------acgttgtatgtctgcagcaa-gcaatcctcttaacacggctgtactgt---
--ttattatttca-----------------------------------------------
------------------------------------------------------------
------------------------------------------------------------
-------------------------------gtaaaaagaagtaatcaaatactgtgtcc
gggcctttattaaagagtattacacacaacac-agaggaagaagaagagttgaaggaccg
gagacattac-------------------------------------------a
>Gypsy60|1578391
------------------------------------------------------------
------------------------------------------------------------
------------------------------------------------------------
------------------------------------------------------------
------------------------------------------------------------
------------------------------------------------------------
------------------------------------------------------------
------------------------------------------------------------
------------------------------------------------------------
------------------------------------------------------------
------------------------------------------------------------
------------------------------------------------------------
------------------------------------------------------------
------------------------------------------------------------
------------------------------------------------------------
------------------------------------------------------------
------------------------------------------------------------
------------------------------------------------------------
------------------------------------------------------------
------------------------------------------------------------
------------------------------------------------------------
------------------------------------------------------------
------------------------------------------------------------
------------------------------------------------------------
------------------------------------------------------------
------------------------------------------------------------
------------------------------------------------------------
------------------------------------------------------------
------------------------------------------------------------
------------------------------------------------------------
------------------------------------------------------------
------------------------------------------------------------
------------------------------------------------------------
------------------------------------------------------------
------------------------------------------------------------
------------------------------------------------------------
------------------------------------------------------------
------------------------------------------------------------
------------------------------------------------------------
------------------------------------------------------------
------------------------------------------------------------
------------------------------------------------------------
------------------------------------------------------------
------------------------------------------------------------
------------------------------------------------------------
------------------------------------------------------------
------------------------------------------------------------
------------------------------------------------------------
------------------------------------------------------------
------------------------------------------------------------
------------------------------------------------------------
------------------------------------------------------------
------------------------------------------------------------
------------------------------------------------------------
------------------------------------------------------------
------------------------------------------------------------
------------------------------------------------------------
------------------------------------------------------------
------------------------------------------------------------
------------------------------------------------------------
------------------------------------------------------------
------------------------------------------------------------
------------------------------------------------------------
------------------------------------------------------------
------------------------------------------------------------
------------------------------------------------------------
------------------------------------------------------------
------------------------------------------------------------
------------------------------------------------------------
------------------------------------------------------------
------------------------------------------------------------
------------------------------------------------------------
------------------------------------------------------------
------------------------------------------------------------
------------------------------------------------------------
------------------------------------------------------------
------------------------------------------------------------
------------------------------------------------------------
------------------------------------------------------------
------------------------------------------------------------
------------------------------------------------------------
------------------------------------------------------------
------------------------------------------------------------
------------------------------------------------------------
------------------------------------------------------------
------------------------------------------------------------
------------------------------------------------------------
------------------------------------------------------------
------------------------------------------------------------
------------------------------------------------------------
------------------------------------------------------------
------------------------------------------------------------
------------------------------------------------------------
------------------------------------------------------------
------------------------------------------------------------
------------------------------------------------------------
------------------------------------------------------------
------------------------------------------------------------
------------------------------------------------------------
------------------------------------------------------------
------------------------------------------------------------
------------------------------------------------------------
------------------------------------------------------------
------------------------------------------------------------
------------------------------------------------------------
------------------------------------------------------------
------------------------------------------------------------
------------------------------------------------------------
------------------------------------------------------------
------------------------------------------------------------
------------------------------------------------------------
------------------------------------------------------------
------------------------------------------------------------
------------------------------------------------------------
------------------------------------------------------------
------------------------------------------------------------
------------------------------------------------------------
------------------------------------------------------------
------------------------------------------------------------
------------------------------------------------------------
------------------------------------------------------------
------------------------------------------------------------
------------------------------------------------------------
------------------------------------------------------------
------------------------------------------------------------
------------------------------------------------------------
------------------------------------------------------------
------------------------------------------------------------
----------------------------------------ttat-----caatattaac-
ttaagaaagtagcgattt--------------------------------ttatcattaa
gcattcagtgt-gacttgtgacatgtagttt-ttgtaagttaaatggctttttataaatg
tctactggattgtgcactttagcaaggccatgcggttgatttga--------ttttctat
tttatttacatgttgtatgtctgcagcaa-gcaatccacttaacagggctgtactgt---
--ttattattacaggtatgtc--aatgttcatttgttaattgtgaatgttatgttttatg
caaaatgttcatatgattatctattcatatgtggatattaatgatgtaacaa--agcaga
tgctgtgagacagccaggctgtggacgttgtatgtctgcagcaagcaatccacttaaca-
gggctgtactgtttattattcca--------gtaaaaaggagtaatcaaat------tat
tatcctttatcaaagagtattacacacaacgc-agaggaagaagaagagttgaaggaccg
gagacattac-------------------------------------------a
>Gypsy60|1578392
------------------------------------------------------------
------------------------------------------------------------
------------------------------------------------------------
------------------------------------------------------------
------------------------------------------------------------
------------------------------------------------------------
------------------------------------------------------------
------------------------------------------------------------
------------------------------------------------------------
------------------------------------------------------------
------------------------------------------------------------
------------------------------------------------------------
------------------------------------------------------------
------------------------------------------------------------
------------------------------------------------------------
------------------------------------------------------------
------------------------------------------------------------
------------------------------------------------------------
------------------------------------------------------------
------------------------------------------------------------
------------------------------------------------------------
------------------------------------------------------------
------------------------------------------------------------
------------------------------------------------------------
------------------------------------------------------------
------------------------------------------------------------
------------------------------------------------------------
------------------------------------------------------------
------------------------------------------------------------
------------------------------------------------------------
------------------------------------------------------------
------------------------------------------------------------
------------------------------------------------------------
------------------------------------------------------------
------------------------------------------------------------
------------------------------------------------------------
------------------------------------------------------------
------------------------------------------------------------
------------------------------------------------------------
------------------------------------------------------------
------------------------------------------------------------
------------------------------------------------------------
------------------------------------------------------------
------------------------------------------------------------
------------------------------------------------------------
------------------------------------------------------------
------------------------------------------------------------
------------------------------------------------------------
------------------------------------------------------------
------------------------------------------------------------
------------------------------------------------------------
------------------------------------------------------------
------------------------------------------------------------
------------------------------------------------------------
------------------------------------------------------------
------------------------------------------------------------
------------------------------------------------------------
------------------------------------------------------------
------------------------------------------------------------
------------------------------------------------------------
------------------------------------------------------------
------------------------------------------------------------
------------------------------------------------------------
------------------------------------------------------------
------------------------------------------------------------
------------------------------------------------------------
------------------------------------------------------------
------------------------------------------------------------
------------------------------------------------------------
------------------------------------------------------------
------------------------------------------------------------
------------------------------------------------------------
------------------------------------------------------------
------------------------------------------------------------
------------------------------------------------------------
------------------------------------------------------------
------------------------------------------------------------
------------------------------------------------------------
------------------------------------------------------------
------------------------------------------------------------
------------------------------------------------------------
------------------------------------------------------------
------------------------------------------------------------
------------------------------------------------------------
------------------------------------------------------------
------------------------------------------------------------
------------------------------------------------------------
------------------------------------------------------------
------------------------------------------------------------
------------------------------------------------------------
------------------------------------------------------------
------------------------------------------------------------
------------------------------------------------------------
------------------------------------------------------------
------------------------------------------------------------
------------------------------------------------------------
------------------------------------------------------------
------------------------------------------------------------
------------------------------------------------------------
------------------------------------------------------------
------------------------------------------------------------
------------------------------------------------------------
------------------------------------------------------------
------------------------------------------------------------
------------------------------------------------------------
------------------------------------------------------------
------------------------------------------------------------
------------------------------------------------------------
------------------------------------------------------------
------------------------------------------------------------
------------------------------------------------------------
------------------------------------------------------------
------------------------------------------------------------
------------------------------------------------------------
------------------------------------------------------------
------------------------------------------------------------
------------------------------------------------------------
------------------------------------------------------------
------------------------------------------------------------
------------------------------------------------------------
------------------------------------------------------------
------------------------------------------------------------
------------------------------------------------------------
------------------------------------------------------------
------------------------------------------------------------
------------------tgtaacgaagttatatttttcattctaaatactcctgaatta
tgcagcagttatgtgtgttttataaagtaagggcgccctcatgtggtttgttt-gggtac
cacagacatacaagttaggcaggaagtgacctagcgctgcagatgctgtgagacagccat
gctgtgg-----gtaggtgtttttcatgctctgtcttagtttat-----caatattaac-
ttaagaaagtagcggtttcaaacatttagttt---ataatttcggttatattatcattga
gcattcagtgt-gacttgtgacatgtagttt-ttgtaagttaaatggctttttataaatg
tctactggattgtgctctttagcaaggccttgcggttgatttga--------ttttctat
tttatttagatgttgtatgtctgcagcaa-gcaatccacttaacagggctgtactgt---
--ttatcatttcaggtatgtc--aatgttcatttgttaattgtgaatcttatgttttgtg
caaaatgttcttatgattatctattcatatgtggatattaatgatgtaacaa--agcaga
tgctgtgagacagccatgctgtggacgttgtatgtctgcagcaagcaatccacttaaca-
gggctgtactgtttattatttca--------gtaaaaagaagtaatcaaatactgtgtcc
gggcctttattaaagagtattactcacaacgc-agaggaagaagaagagttgaaggaccg
gagacattac-------------------------------------------a
>Gypsy60|1578393
------------------------------------------------------------
------------------------------------------------------------
------------------------------------------------------------
------------------------------------------------------------
------------------------------------------------------------
------------------------------------------------------------
------------------------------------------------------------
------------------------------------------------------------
------------------------------------------------------------
------------------------------------------------------------
------------------------------------------------------------
------------------------------------------------------------
------------------------------------------------------------
------------------------------------------------------------
------------------------------------------------------------
------------------------------------------------------------
------------------------------------------------------------
------------------------------------------------------------
------------------------------------------------------------
------------------------------------------------------------
------------------------------------------------------------
------------------------------------------------------------
------------------------------------------------------------
------------------------------------------------------------
------------------------------------------------------------
------------------------------------------------------------
------------------------------------------------------------
------------------------------------------------------------
------------------------------------------------------------
------------------------------------------------------------
------------------------------------------------------------
------------------------------------------------------------
------------------------------------------------------------
------------------------------------------------------------
------------------------------------------------------------
------------------------------------------------------------
------------------------------------------------------------
------------------------------------------------------------
------------------------------------------------------------
------------------------------------------------------------
------------------------------------------------------------
------------------------------------------------------------
------------------------------------------------------------
------------------------------------------------------------
------------------------------------------------------------
------------------------------------------------------------
------------------------------------------------------------
------------------------------------------------------------
------------------------------------------------------------
------------------------------------------------------------
------------------------------------------------------------
------------------------------------------------------------
------------------------------------------------------------
------------------------------------------------------------
------------------------------------------------------------
------------------------------------------------------------
------------------------------------------------------------
------------------------------------------------------------
------------------------------------------------------------
------------------------------------------------------------
------------------------------------------------------------
------------------------------------------------------------
------------------------------------------------------------
------------------------------------------------------------
------------------------------------------------------------
------------------------------------------------------------
------------------------------------------------------------
------------------------------------------------------------
------------------------------------------------------------
------------------------------------------------------------
------------------------------------------------------------
------------------------------------------------------------
------------------------------------------------------------
------------------------------------------------------------
------------------------------------------------------------
------------------------------------------------------------
------------------------------------------------------------
------------------------------------------------------------
------------------------------------------------------------
------------------------------------------------------------
------------------------------------------------------------
------------------------------------------------------------
------------------------------------------------------------
------------------------------------------------------------
------------------------------------------------------------
------------------------------------------------------------
------------------------------------------------------------
------------------------------------------------------------
------------------------------------------------------------
------------------------------------------------------------
------------------------------------------------------------
------------------------------------------------------------
------------------------------------------------------------
------------------------------------------------------------
------------------------------------------------------------
------------------------------------------------------------
------------------------------------------------------------
------------------------------------------------------------
------------------------------------------------------------
------------------------------------------------------------
------------------------------------------------------------
------------------------------------------------------------
------------------------------------------------------------
------------------------------------------------------------
------------------------------------------------------------
------------------------------------------------------------
------------------------------------------------------------
------------------------------------------------------------
------------------------------------------------------------
------------------------------------------------------------
------------------------------------------------------------
------------------------------------------------------------
------------------------------------------------------------
------------------------------------------------------------
------------------------------------------------------------
------------------------------------------------------------
------------------------------------------------------------
------------------------------------------------------------
------------------------------------------------------------
------------------------------------------------------------
------------------------------------------------------------
------------------------------------------------------------
------------------------------------------------------------
------------------------------------------------------------
------------------------------------------------------------
------------------------------------------------------------
-----------------------------agggtgccctcatgtggttcctttggggtac
tgcagacatacaatttagacaggaagtggcataacacagcagatgctgtgg---------
------------gtgggtgttttatgc------tcttaatatat-----caatattaac-
gtaagaaagtagcgatttcacacatttagttt---ataa-ttcggttgtattatcattga
gcattcagtgt-gacttgtgacatgtag-tt-ttgtaagttaaatggctttttatgaagg
tctactggattgtgctcttaagcatggccatgcggttgatttga--------ttttctat
tttatttagatgttgtatgtctgcagcaa-gcaatgcacctaaaagggccgtgttgt---
--gtattatttcaggcatgtctctatgttcatttgttaattgtgactgttgtgtttca--
------------------------------------------------------------
------------------------------------------------------------
------------------------------------------------------------
------------------------------------------------------------
------------------------------------------------------
>Gypsy60|1692922
------------------------------------------------------------
------------------------------------------------------------
---------------------------------------gctgtgggtaggtgtttttca
tgctccgtcttagtttattaatattagcttaagaaagttgcgattttaaacatttagttt
ataattcggttatattaacattaagcattaagtttgacttgtgaaatgtagtttttgtaa
gttaaatggctttttataaatgtctactggattgtgctctttagcaaggccatgcggttg
atttgattttctattttatttagttgttgtatgtctgcagcaaacaatccactaaaaagg
gctgtactgtttattatttcaggtatgtcaatgtttatttgttaattgtgaatgttacgt
tttatgttaaatgttcatatgattatcagttaatatatagatattaatgatgttataggc
agcagatgctgtgagacagccatgctgtggatgttgtatgtctgcagcaagcaattcact
aaaaagggctgtactgtttattatttcagtatatcagtaaaaaggagtaatcaaatactg
tgtccggcccttcattaaagagcattgc------acacaacgcagaggaagaag---agt
taaacgaccggagacgttacattggtgccgtgactcgtcagatcacctgatcaacttgat
gaagatcgccgagaggttgctgctttggtccctgtctgacataatttgatttatgaacat
ttggatgcatctttttgcaatttaagactttct-----------aaaaaaagaaaaaata
agggaaatttgcaacaattttgtttgattttgtatctactattgttc-ttttttttgcga
actgacattttttcattaactttaaaataatgggtgagaaatttgtagatcgtttcaata
ttagttctcctattagcccttttattccacgtgggaggggtgtcattactaacagtgctt
gcaaagatggacctactatcaataggatgggcctgtcccatgtgacacctgattatgttc
aaggtgtgggtcgtgggcttttcgttcatgatccgactgcgcagcacagtgttggaaata
cgtctgcgacacacaataccagtagtgacagtcaaattttaaattgtctaactgatatgt
ttgggcgactgggtgaacaaattattgatgctgtcgctgccaaaataatagagaacagta
caatgtctgtgaatcgagagtctcatgtcaacagaggggtaaattctgacagctttacca
agcaagatgtttcccgtgtaacagttcatgtcacttctgataaagaccttgtgattttta
ggggagacggaagtgataaattcccggtgcatgaatggattgaaatgaccaaaacacttt
tgttcaaacagaagtgtgctgttgaaaatcaggcggatgaaacaatgtcacgcttaatgg
gc--------agatattgtgcggattagtttaaggagcgacacatctcttaacgtgaaga
gtgaccctgaaaaaatgtaatctatcctcctgaaatattttagtatcgcaccatcttgcc
ttcctttggcagacttttattcaactcggcctaaggtgggtgagtctgcagtggattatt
ggatcagagtcaataaagcggcagatctagcagatgaaggcttgcgtagacagggtcgtg
ttatggatgatatcagtgcagaggtggctcgaatgtttgtaaaatactgccctgatccag
tattatctga-ttttttaagcacaagccgatcagtgaatggactgcaaaagaagttcagg
ggagattggatgagtatcagagagagcagcgctcgtctctgacatctgccagctctcttg
acatgagaaatgttgatgtgttacgatgtaacaatcttttgccaatgtctcgctcgcagg
aaacgaatgctagttttgcgcactacacgagttcccctcctgtgtctgatggtgtgcaag
accgggtgcacagtacttgctttccagaaagagcagttcgacagtcacatgaccaggggg
gaaattcgaatgaacatatcctgaatcgtatgatgggtatgctggaacaggtggtggaaa
gagtgcaccagagtagcaacgtccaacctgaaaggaatgtaattcccaggtacagaggta
gggtaaggggctgtggagtttgcggtaatactttgcattccactaagtctcactgcctga
gagacaggttgtgttttagctgcttttcacctggccatgcacagtcagcctgtccgcagt
ctcagtcaggaaactgaccagcctgtatatggagggaggttgtgcaggtttagatagtaa
ctcccaaaacgtcgtagatgttgcaaatgctgaaaaaattttcatgtctgccaaagagtc
ttgttgtagtgagaatgtagtgttttagaacacaaatgctatctgcagcagtgacagttt
gttctacacttcagtcatggtggatgataaggtagccttgaatggtatgcttgacagtgg
ttctatggcatgtaccatgaatgaaagtgcagagcaaaaactgttggaagctggtataat
caatgatcaaaatggagatagcccagatgtgctattaataggttgtggtggtagccaggt
aaaacctaaacgtactgtgacagttcaacttgagatttatggatgtaaaatgctggtacc
taccctggttgtcagtgggcagcacgacgaattcattgttggtacgaatgtcattaagca
cattatatggtgttctaagcaatgtgacttgctttggaagatagtttcaacacctcttcg
ttgtaatgatcctatggctgagacttacctttctatgcttgcaggcttgaatcgttggat
gggtgacgaaattcctgacaaaataggaactgtgagatgtaattcagcagtttgtttaga
gcctggccgtgagtaccttgtatggggaagactgcctaagcatgtagtggtgtcgccggg
tagtgctgttgtgactgagcccacaagttctcgttctgcacctaagggcattctggtagc
cagacttgtcacacatctatggggagacaggtgggttccattgaagttaatcaatacatg
gaacaaacctgttatgctaaagtgtaatgccaagatagctgatttgtttccaggtgttgg
actggaggatttggatgacggagcactatattcacagattcagaaaactcagccagtgga
tagtgtctccttaggttcgtgctgtattggagagaaactgaaatctgttggtctggaagg
gcttgacctagattcctgtgatgtgtctgattcctgtaggaagaagttggctgagatggt
catacagtagaatgatgtgatttcacgccatcatttagattgtggtaatgctactgaatt
tgtttacaggatccatctttcagacacaaaacctttccgtcttccatatcggcgcgtttg
cacgcagcgaatatcaagtgttgcgtcgcgtgttgactgaaatggaggagaaggagatta
ttcacaagtcgaccagtgagtttgcatctcctttagtcctcgtctggaaaaagaatgggg
atttacgtgtctgtacagactttcgatggttaaacaagagaacactgaaagatgctcatc
cacttccccaccaggccgattgtttagctgcattaggggggaattcattgtttagtacaa
tggacctgacctctggcttttacaacatgccgttgcatgaggatgaccgaaagtactctg
cctttacaacacctatgggtttatatgagtacaatcggcttcctcaaggcctttgtaaca
gcccaggaagttttatgcgcattatgacaagcattttcgatgaccaaaacttcttgagtt
tgttatgttatttggatgatttgatagtgtttgggcctgatgaaattacagcactggatc
gtcttgagatggttttcagccgattgaggaaacataacttaaaacttgctcccaagaaat
gtaacttcttaaggaaatctgtgcagtttttagggcatgttgttgatgagtttggagtgt
ccacagatccaagtaaggtggacagtatttccaaaatgaccggattggacttaatggagg
ctgatggagttacaccgtcccagaagcgcataaggtcgtttcttgggatggtcaactatt
atcagcatttcatacccaattactcctctgtggccaagccgctttttgatcttttaaagg
gtcagaaacagaagatcaagcggggtcgtgcaaataaacgagtctgtgtaccacggaagt
tgagtgtgactgattggacatctgaagtacagttggcatttgaacatcttaagttggcca
tggtacaggcggttgtcttagctcaccctgacttcagccgcccttttgttctttcgactg
atgcttcttcagacggcattggggccgttctctcccaggtccagccaggagaatctagag
ctagacctatagcgtttgctagtaagtcgctttccccatctcagcgaaattacccagcac
atcgcttagagtttttagtattaaagtgggcagtctgcgagaaattcagtcattggctta
aaggtcatgttttcacggtatggactgataacaacccgctcacacatattctatccaagc
ccaaacttgattgttgtgagcagcgttgggtcgccaaacttgcagcatacaatttcgaca
tcaaatacataccgggctcacagaatgtcgtggctgatgctttgagtagagttccatttg
tgagatctaatattggttctagacttttaagcgaatcgtatgacagacttttaaatgagg
tgcaaggactctctgctggttcggttcaggatgcttttaggtggtcttgtggatctgaag
gaaagccaaacactccttgtggtggtcttgtgcatattaattctaatagtgttgctggaa
catgcttggataaggaggaggttgtggctgtgcttgacttacaagaggcatgggatgaag
gtgcgagacttcttgctttgtcaatcctagagcatcttcctcagatagtttctgagccag
agagtcaactaatttactcagagcgtgatttacgtgagaaacagctctcagatagtgtac
tgtcgagggtaattttttatgtggagcgtcatcgcaaaccatccagacgagagagagcta
aggaatctgttggggtggtcagataccttaagcattgggaaaaatttgttatgaaggacg
gcatcctct---------------------------------------------------
------------------------------------------------------------
----------------------------acgtcgttttttttggctgagtcttgatagag
atgttagagagcatgtacgtcattgtcaaaggtgtgtagtcagcaaaactcctgagcctg
agggccgagcccccttagagagtattgtgaccagcagaccactacaattggtgtgcattg
acttttggtctgctgaagatcataataacagatctgtcaatgtcctagtgattactgatc
actttactaggttggctcaagcctatcagtgtaatgatcagtctgctagacaggtggcac
gtgtcttgtgggataaatacttttgtattttttggtttcctgagcgcatacatagcgatc
aaggtgctagtttcgagggccagctgattagtgagcttctacgggtgtgtggggtgcaaa
aatcacgcacaactccttaccatcctatgggaaacgggagtgttgagcggtttaacagaa
ctctgggtggtatgattcgtgctttagcccctgaagcgaaacgtaattggccgagacagt
tgcagtctttgacttttctgtataactgtactgttcatgagactacgggttatgcactgt
tttatctcatgttcggtagagttcctcgccttccagtagacctaattttccgctctgttt
tggaagatcacacagtcacttgctatgacaaatacataggttctcttttgaaagatctgg
aagtggccttgtccatagctcagactcacgctaaaaaggaacagcacagacatacagttc
tctataataggggagtcaagggttaagacattgaaattggtgatcgtgtgctgttagcga
acaaggctgcaagagggaagaggaagttagctgacaagtgggcatctactatttttcttg
tagtagataagaatgtcaatactcacatttttaagataagggatgtgaacactgatcaag
tgaaagtggtgcatcgtaacttgttgctacctgtgaactttttgccactagacaaagcag
aagatgaaggatctgatagtgttccttccttggtcgtagctgactcatgtgaggaagctg
atgattccttgacaggcgtaattgttgacagtccagatcctgagttgtatgtcagagata
agattgcacagtcatctgagatttcagtgtctacaggcaataatgatggtttgtctcttt
acggcaatgtttcatctgcttccgcagatggtcatggtcgtacatctgactgggtttcag
gtctacccaagagttgttcgcatttgggatcaactctatctttgatcagtttatcagtaa
gtccaaaaaatgactgctctgatgaattgagtactatcggaactactgattttgcagttg
caagtcctgctcattccgtcatttcaattcctttgtctgatgtttccaatgatgatgatg
ggttgtctgtttcagactccagaacgtttatcatccctctgtctcgttttggacgtatac
tgaaacctgtgaatagacttttgtgtaccatgtctggacaaaatgttgtgtcaatgcaga
atggaagagttttgactgtttgaacatctgttttctttttctagattatggataagacaa
tacatgttgttcttagggg-ttttatttattgaactttatatagtttttcttttctcctt
tttgcttccaattgtaattcttttttttatgacatacctggatatggtccagttgttttt
gttttgatttgtgtttgcttatgtatataccgtgatgtggaactttgtgagatgtatgta
ggcatcttactgccagttgttggtttgagagattggcgctcctctcattccacttcatct
ttgtcagataaccttgtgtttggcatacctgtttatggtatctctgtatcggtacagtgt
atagaagagtactgttgttgtttttttctggtttactacttccgctgccatcattcagca
gaattcagtgggggtgaatgtaacgaagttatatttttcattgtgaatcctcctgaatta
tgcagcagtta--tgtgttttatagagtaagggcgccctcatgtggtttgttt-gggtac
cgcagacatacaagttaggcaggaggtgacctagcgcagcagatgctgtgagacagccat
gctgtgg-----gtaggtgtttttcatgctccgtcttagtttat-----taatattagc-
ttaagaaagttgcgatttcaaacatttagttt---ataa-ttcggttatattaacattaa
gcattaagttt-gacttgtgaaatgtagttt-ttgtaagttaaatggctttttataaatg
tctactggattgtgctctttagcaaggccatgcggttgatttga--------ttttctat
tttatttagatgttgtatgtctgcagcaa-gcaatccactaaaaagggctgtactgt---
--ttattatttcaggtatatc--aatgtttatttgttaattgtgaatgttacgttttatg
ttaaatgttcatatgattatcagttaatatatggatattaatgatgttataggcagcaga
tgctgtgagacagccatgctgtggatgttgtatgtctgcagcaagcaatccactaaaaa-
gggctgtactgtttattatttcagtatatcagtaaaaaggagtaatcaaaaactgtgtcc
aggccttcattaaagagcattgcacacaacgc-agagg---aagaagagttgaaggaccg
gagacgttac-------------------------------------------a
>Gypsy60|1692923
------------------------------------------------------------
------------------------------------------------------------
------------------------------------------------------------
------------------------------------------------------------
------------------------------------------------------------
------------------------------------------------------------
------------------------------------------------------------
------------------------------------------------------------
------------------------------------------------------------
------------------------------------------------------------
------------------------------------------------------------
------------------------------------------------------------
------------------------------------------------------------
------------------------------------------------------------
------------------------------------------------------------
------------------------------------------------------------
------------------------------------------------------------
------------------------------------------------------------
------------------------------------------------------------
------------------------------------------------------------
------------------------------------------------------------
------------------------------------------------------------
------------------------------------------------------------
------------------------------------------------------------
------------------------------------------------------------
------------------------------------------------------------
------------------------------------------------------------
------------------------------------------------------------
------------------------------------------------------------
------------------------------------------------------------
------------------------------------------------------------
------------------------------------------------------------
------------------------------------------------------------
------------------------------------------------------------
------------------------------------------------------------
------------------------------------------------------------
------------------------------------------------------------
------------------------------------------------------------
------------------------------------------------------------
------------------------------------------------------------
------------------------------------------------------------
------------------------------------------------------------
------------------------------------------------------------
------------------------------------------------------------
------------------------------------------------------------
------------------------------------------------------------
------------------------------------------------------------
------------------------------------------------------------
------------------------------------------------------------
------------------------------------------------------------
------------------------------------------------------------
------------------------------------------------------------
------------------------------------------------------------
------------------------------------------------------------
------------------------------------------------------------
------------------------------------------------------------
------------------------------------------------------------
------------------------------------------------------------
------------------------------------------------------------
------------------------------------------------------------
------------------------------------------------------------
------------------------------------------------------------
------------------------------------------------------------
------------------------------------------------------------
------------------------------------------------------------
------------------------------------------------------------
------------------------------------------------------------
------------------------------------------------------------
------------------------------------------------------------
------------------------------------------------------------
------------------------------------------------------------
------------------------------------------------------------
------------------------------------------------------------
------------------------------------------------------------
------------------------------------------------------------
------------------------------------------------------------
------------------------------------------------------------
------------------------------------------------------------
------------------------------------------------------------
------------------------------------------------------------
------------------------------------------------------------
------------------------------------------------------------
------------------------------------------------------------
------------------------------------------------------------
------------------------------------------------------------
------------------------------------------------------------
------------------------------------------------------------
------------------------------------------------------------
------------------------------------------------------------
------------------------------------------------------------
------------------------------------------------------------
------------------------------------------------------------
------------------------------------------------------------
------------------------------------------------------------
------------------------------------------------------------
------------------------------------------------------------
------------------------------------------------------------
------------------------------------------------------------
------------------------------------------------------------
------------------------------------------------------------
------------------------------------------------------------
------------------------------------------------------------
------------------------------------------------------------
------------------------------------------------------------
------------------------------------------------------------
------------------------------------------------------------
------------------------------------------------------------
------------------------------------------------------------
------------------------------------------------------------
------------------------------------------------------------
------------------------------------------------------------
------------------------------------------------------------
------------------------------------------------------------
------------------------------------------------------------
------------------------------------------------------------
------------------------------------------------------------
------------------------------------------------------------
------------------------------------------------------------
------------------------------------------------------------
------------------------------------------------------------
------------------------------------------------------------
------------------------------------------------------------
------------------------------------------------------------
------------------------------------------------------------
------------------------------------------------------------
-----------------------------------------tgtgaattttcctgaact-
--cagcaactatttat-ttttatgttgtaagggcggccccatggggtttattt-gggagc
tgcagacataca------------------------------------------------
------------------------------------------------------------
-----------------------------------gtgg---------------------
---------------ttgctacatgatacat-----------------------------
---------------------------gcacactgtggattcta----------------
-----------------tgtcttctgcagcacaacaccactaaaagggctgtaggttat-
--tttatttttcagttcagt----------------------------------------
------------------------------------------------------------
------------------------------------------------------------
-------------------------------aaacaaagtattaaccaaatactgtgtct
tggccttcaataggagaatt----------------------------------------
-----------------------------------------------------g
>Gypsy60|1692924
------------------------------------------------------------
------------------------------------------------------------
------------------------------------------------------------
------------------------------------------------------------
------------------------------------------------------------
------------------------------------------------------------
------------------------------------------------------------
------------------------------------------------------------
------------------------------------------------------------
------------------------------------------------------------
------------------------------------------------------------
------------------------------------------------------------
------------------------------------------------------------
------------------------------------------------------------
------------------------------------------------------------
------------------------------------------------------------
------------------------------------------------------------
------------------------------------------------------------
------------------------------------------------------------
------------------------------------------------------------
------------------------------------------------------------
------------------------------------------------------------
------------------------------------------------------------
------------------------------------------------------------
------------------------------------------------------------
------------------------------------------------------------
------------------------------------------------------------
------------------------------------------------------------
------------------------------------------------------------
------------------------------------------------------------
------------------------------------------------------------
------------------------------------------------------------
------------------------------------------------------------
------------------------------------------------------------
------------------------------------------------------------
------------------------------------------------------------
------------------------------------------------------------
------------------------------------------------------------
------------------------------------------------------------
------------------------------------------------------------
------------------------------------------------------------
------------------------------------------------------------
------------------------------------------------------------
------------------------------------------------------------
------------------------------------------------------------
------------------------------------------------------------
------------------------------------------------------------
------------------------------------------------------------
------------------------------------------------------------
------------------------------------------------------------
------------------------------------------------------------
------------------------------------------------------------
------------------------------------------------------------
------------------------------------------------------------
------------------------------------------------------------
------------------------------------------------------------
------------------------------------------------------------
------------------------------------------------------------
------------------------------------------------------------
------------------------------------------------------------
------------------------------------------------------------
------------------------------------------------------------
------------------------------------------------------------
------------------------------------------------------------
------------------------------------------------------------
------------------------------------------------------------
------------------------------------------------------------
------------------------------------------------------------
------------------------------------------------------------
------------------------------------------------------------
------------------------------------------------------------
------------------------------------------------------------
------------------------------------------------------------
------------------------------------------------------------
------------------------------------------------------------
------------------------------------------------------------
------------------------------------------------------------
------------------------------------------------------------
------------------------------------------------------------
------------------------------------------------------------
------------------------------------------------------------
------------------------------------------------------------
------------------------------------------------------------
------------------------------------------------------------
------------------------------------------------------------
------------------------------------------------------------
------------------------------------------------------------
------------------------------------------------------------
------------------------------------------------------------
------------------------------------------------------------
------------------------------------------------------------
------------------------------------------------------------
------------------------------------------------------------
------------------------------------------------------------
------------------------------------------------------------
------------------------------------------------------------
------------------------------------------------------------
------------------------------------------------------------
------------------------------------------------------------
------------------------------------------------------------
------------------------------------------------------------
------------------------------------------------------------
------------------------------------------------------------
------------------------------------------------------------
------------------------------------------------------------
------------------------------------------------------------
------------------------------------------------------------
------------------------------------------------------------
------------------------------------------------------------
------------------------------------------------------------
------------------------------------------------------------
------------------------------------------------------------
------------------------------------------------------------
------------------------------------------------------------
------------------------------------------------------------
------------------------------------------------------------
------------------------------------------------------------
------------------------------------------------------------
------------------------------------------------------------
------------------------------------------------------------
------------------------------------------------------------
------------------------------------------------------------
------------------------------------------------------------
------------------------------------------------------------
------------------------------------------------------------
------------------tgtaacgaagttatatttttcattgtgaatcctcctgaatta
tgcagcactta--tgtgttttatagagtaagggcgccctcatgtggtttgttt-gggtac
cgcagacatacaagttaggcaggaagtgacctagcgcagcagatgctgtgagacagccat
gctgtgg-----gt----------------------------------------------
------------------------------------------------------------
------------------------------------------------------------
------------------------------------------------------------
------------------------------------------------------------
------------------------------------------------------------
------------------------------------------------------------
------------------------------------------------------------
------------------------------------------------------------
------------------------------------------------------------
------------------------------------------------------
>Gypsy60|1787070
------------------------------------------------------------
------------------------------------------------------------
------------------------------------------------------------
------------------------------------------------------------
------------------------------------------------------------
------------------------------------------------------------
------------------------------------------------------------
------------------------------------------------------------
------------------------------------------------------------
------------------------------------------------------------
------------------------------------------------------------
------------------------------------------------------------
------------------------------------------------------------
------------------------------------------------------------
------------------------------------------------------------
------------------------------------------------------------
------------------------------------------------------------
------------------------------------------------------------
------------------------------------------------------------
------------------------------------------------------------
------------------------------------------------------------
------------------------------------------------------------
------------------------------------------------------------
------------------------------------------------------------
------------------------------------------------------------
------------------------------------------------------------
------------------------------------------------------------
------------------------------------------------------------
------------------------------------------------------------
------------------------------------------------------------
------------------------------------------------------------
------------------------------------------------------------
------------------------------------------------------------
------------------------------------------------------------
------------------------------------------------------------
------------------------------------------------------------
------------------------------------------------------------
------------------------------------------------------------
------------------------------------------------------------
------------------------------------------------------------
------------------------------------------------------------
------------------------------------------------------------
------------------------------------------------------------
------------------------------------------------------------
------------------------------------------------------------
------------------------------------------------------------
------------------------------------------------------------
------------------------------------------------------------
------------------------------------------------------------
------------------------------------------------------------
------------------------------------------------------------
------------------------------------------------------------
------------------------------------------------------------
------------------------------------------------------------
------------------------------------------------------------
------------------------------------------------------------
------------------------------------------------------------
------------------------------------------------------------
------------------------------------------------------------
------------------------------------------------------------
------------------------------------------------------------
------------------------------------------------------------
------------------------------------------------------------
------------------------------------------------------------
------------------------------------------------------------
------------------------------------------------------------
------------------------------------------------------------
------------------------------------------------------------
------------------------------------------------------------
------------------------------------------------------------
------------------------------------------------------------
------------------------------------------------------------
------------------------------------------------------------
------------------------------------------------------------
------------------------------------------------------------
------------------------------------------------------------
------------------------------------------------------------
------------------------------------------------------------
------------------------------------------------------------
------------------------------------------------------------
------------------------------------------------------------
------------------------------------------------------------
------------------------------------------------------------
------------------------------------------------------------
------------------------------------------------------------
------------------------------------------------------------
------------------------------------------------------------
------------------------------------------------------------
------------------------------------------------------------
------------------------------------------------------------
------------------------------------------------------------
------------------------------------------------------------
------------------------------------------------------------
------------------------------------------------------------
------------------------------------------------------------
------------------------------------------------------------
------------------------------------------------------------
------------------------------------------------------------
------------------------------------------------------------
------------------------------------------------------------
------------------------------------------------------------
------------------------------------------------------------
------------------------------------------------------------
------------------------------------------------------------
------------------------------------------------------------
------------------------------------------------------------
------------------------------------------------------------
------------------------------------------------------------
------------------------------------------------------------
------------------------------------------------------------
------------------------------------------------------------
------------------------------------------------------------
------------------------------------------------------------
------------------------------------------------------------
------------------------------------------------------------
------------------------------------------------------------
------------------------------------------------------------
------------------------------------------------------------
------------------------------------------------------------
------------------------------------------------------------
------------------------------------------------------------
------------------------------------------------------------
------------------------------------------------------------
------------------------------------------------------------
------------------------------------------------------------
------------------------------------------------------------
------------------------------------------------------------
------------------------------------------------------------
------------------------------------------------------------
-----------------------------------gcaa---------tgctgttactga
t-----------cacaggctacgtgcttttc-----------------------------
------------------------------------------------------------
------------------------------tctcttcacctgagagcgttctggtatcca
gattcttataatatggaag-----------------------------------------
------------------------------------------------------------
------gagac-------------------------------------------------
---------------------------------------------------------tgt
tggatttca---------------------------------------------------
------------------------------------------------------
>Gypsy60|1900850
------------------------------------------------------------
------------------------------------------------------------
------------------------------------------------------------
------------------------------------------------------------
------------------------------------------------------------
------------------------------------------------------------
------------------------------------------------------------
------------------------------------------------------------
------------------------------------------------------------
------------------------------------------------------------
------------------------------------------------------------
------------------------------------------------------------
------------------------------------------------------------
------------------------------------------------------------
------------------------------------------------------------
------------------------------------------------------------
------------------------------------------------------------
------------------------------------------------------------
------------------------------------------------------------
------------------------------------------------------------
------------------------------------------------------------
------------------------------------------------------------
------------------------------------------------------------
------------------------------------------------------------
------------------------------------------------------------
------------------------------------------------------------
------------------------------------------------------------
------------------------------------------------------------
------------------------------------------------------------
------------------------------------------------------------
------------------------------------------------------------
------------------------------------------------------------
------------------------------------------------------------
------------------------------------------------------------
------------------------------------------------------------
------------------------------------------------------------
------------------------------------------------------------
------------------------------------------------------------
------------------------------------------------------------
------------------------------------------------------------
------------------------------------------------------------
------------------------------------------------------------
------------------------------------------------------------
------------------------------------------------------------
------------------------------------------------------------
------------------------------------------------------------
------------------------------------------------------------
------------------------------------------------------------
------------------------------------------------------------
------------------------------------------------------------
------------------------------------------------------------
------------------------------------------------------------
------------------------------------------------------------
------------------------------------------------------------
------------------------------------------------------------
------------------------------------------------------------
------------------------------------------------------------
------------------------------------------------------------
------------------------------------------------------------
------------------------------------------------------------
------------------------------------------------------------
------------------------------------------------------------
------------------------------------------------------------
------------------------------------------------------------
------------------------------------------------------------
------------------------------------------------------------
------------------------------------------------------------
------------------------------------------------------------
------------------------------------------------------------
------------------------------------------------------------
------------------------------------------------------------
------------------------------------------------------------
------------------------------------------------------------
------------------------------------------------------------
------------------------------------------------------------
------------------------------------------------------------
------------------------------------------------------------
------------------------------------------------------------
------------------------------------------------------------
------------------------------------------------------------
------------------------------------------------------------
------------------------------------------------------------
------------------------------------------------------------
------------------------------------------------------------
------------------------------------------------------------
------------------------------------------------------------
------------------------------------------------------------
------------------------------------------------------------
------------------------------------------------------------
------------------------------------------------------------
------------------------------------------------------------
------------------------------------------------------------
------------------------------------------------------------
------------------------------------------------------------
------------------------------------------------------------
------------------------------------------------------------
------------------------------------------------------------
------------------------------------------------------------
------------------------------------------------------------
------------------------------------------------------------
------------------------------------------------------------
------------------------------------------------------------
------------------------------------------------------------
------------------------------------------------------------
------------------------------------------------------------
------------------------------------------------------------
------------------------------------------------------------
------------------------------------------------------------
------------------------------------------------------------
------------------------------------------------------------
------------------------------------------------------------
------------------------------------------------------------
------------------------------------------------------------
------------------------------------------------------------
------------------------------------------------------------
------------------------------------------------------------
------------------------------------------------------------
------------------------------------------------------------
------------------------------------------------------------
------------------------------------------------------------
------------------------------------------------------------
------------------------------------------------------------
------------------------------------------------------------
------------------------------------------------------------
------------------------------------------------------------
------------------tgtaacgaagttatgtttttcattgtgaatcctcctgaatta
tgcagcagtta--tgtgttttatagagtaagggcgccctcatgtggtttgttt-gggtac
cgcagacatacaagttaggcaggaagtgacctagcgcagcagatgctgtgagacagccat
gctgtgg-----gtaggtgtttttcatgctctgtcttagtttat-----taatattagc-
ttaagagagtagcgatttcaaacatttagttt---ataa-tttggttatattatcattaa
gcattaagttt-gacttgtgacatgtagttt-ttgtaagttaaatggctttttataaatg
tctactggattgtgctttttagcaaggccatgcagttgatttga--------ttttctaa
tttatttagatgttgtatgtctgcagcta-gcaatccactaaaaagggctgtactgt---
--ttattatttcaggtatgtc--aatgtttttttgttaattgtgaatgttacgttttatg
ctaaatgttcatttgattatcagttcatatatggatattaatgatgtgata---agcaga
tgctgtgagacagccatgctgtggatgttgtatgtctgcagcaagcaatccactacaaa-
gggctatactgtttattatttcagtatatcagtaaaaaggagtaatcaaatactgtgtcc
gggccttcattaaagagcattgcacacaacgc-agagg---aagaagagttgaaggaccg
gagacgttac-------------------------------------------a
>Gypsy60|1900851
------------------------------------------------------------
------------------------------------------------------------
------------------------------------------------------------
------------------------------------------------------------
------------------------------------------------------------
------------------------------------------------------------
------------------------------------------------------------
------------------------------------------------------------
------------------------------------------------------------
------------------------------------------------------------
------------------------------------------------------------
------------------------------------------------------------
------------------------------------------------------------
------------------------------------------------------------
------------------------------------------------------------
------------------------------------------------------------
------------------------------------------------------------
------------------------------------------------------------
------------------------------------------------------------
------------------------------------------------------------
------------------------------------------------------------
------------------------------------------------------------
------------------------------------------------------------
------------------------------------------------------------
------------------------------------------------------------
------------------------------------------------------------
------------------------------------------------------------
------------------------------------------------------------
------------------------------------------------------------
------------------------------------------------------------
------------------------------------------------------------
------------------------------------------------------------
------------------------------------------------------------
------------------------------------------------------------
------------------------------------------------------------
------------------------------------------------------------
------------------------------------------------------------
------------------------------------------------------------
------------------------------------------------------------
------------------------------------------------------------
------------------------------------------------------------
------------------------------------------------------------
------------------------------------------------------------
------------------------------------------------------------
------------------------------------------------------------
------------------------------------------------------------
------------------------------------------------------------
------------------------------------------------------------
------------------------------------------------------------
------------------------------------------------------------
------------------------------------------------------------
------------------------------------------------------------
------------------------------------------------------------
------------------------------------------------------------
------------------------------------------------------------
------------------------------------------------------------
------------------------------------------------------------
------------------------------------------------------------
------------------------------------------------------------
------------------------------------------------------------
------------------------------------------------------------
------------------------------------------------------------
------------------------------------------------------------
------------------------------------------------------------
------------------------------------------------------------
------------------------------------------------------------
------------------------------------------------------------
------------------------------------------------------------
------------------------------------------------------------
------------------------------------------------------------
------------------------------------------------------------
------------------------------------------------------------
------------------------------------------------------------
------------------------------------------------------------
------------------------------------------------------------
------------------------------------------------------------
------------------------------------------------------------
------------------------------------------------------------
------------------------------------------------------------
------------------------------------------------------------
------------------------------------------------------------
------------------------------------------------------------
------------------------------------------------------------
------------------------------------------------------------
------------------------------------------------------------
------------------------------------------------------------
------------------------------------------------------------
------------------------------------------------------------
------------------------------------------------------------
------------------------------------------------------------
------------------------------------------------------------
------------------------------------------------------------
------------------------------------------------------------
------------------------------------------------------------
------------------------------------------------------------
------------------------------------------------------------
------------------------------------------------------------
------------------------------------------------------------
------------------------------------------------------------
------------------------------------------------------------
------------------------------------------------------------
------------------------------------------------------------
------------------------------------------------------------
------------------------------------------------------------
------------------------------------------------------------
------------------------------------------------------------
------------------------------------------------------------
------------------------------------------------------------
------------------------------------------------------------
------------------------------------------------------------
------------------------------------------------------------
------------------------------------------------------------
------------------------------------------------------------
------------------------------------------------------------
------------------------------------------------------------
------------------------------------------------------------
------------------------------------------------------------
------------------------------------------------------------
------------------------------------------------------------
------------------------------------------------------------
------------------------------------------------------------
------------------------------------------------------------
------------------------------------------------------------
------------------------------------------------------------
------------------------------------------------------------
------------------tgtaacgaagttatatttttcattgtgaatcctcctgaatta
tgcagcagttg--tgtgttttataaagtaagggcgccctcatgtggttcgttt-gggtac
tgcagacatacaagttaggcaggaagtgacctagcgcagcagatgctgtgagacaaccat
gctgtgg-----gtaggtgtttttcatgctccgtctcagtttatctatataatgttaac-
ttaaaagagtagcgatttcacacatttagttt---ataa-ttcggttatatcatcattaa
gcattcagtgt-gacatgtgacatgtagttt-ttgtaagttaaatggctttttataaatg
tctactggattgtgctctttagcaaggccatgcggttgatttga--------ttttctat
tttatttagatgttgtatgtctgcagcaa-gcaatccacttaaaagggctgtactgttt-
-attattattttaggtatgtc--aatgttcatttgttaattgtgaatgttatgttttatg
caaaatgttcatttgattttcagttcatat------------------------------
------------------------------------------------------------
------------------------------------------------------------
------------------------------------------------------------
------------------------------------------------------
>Gypsy60|1900852
------------------------------------------------------------
------------------------------------------------------------
------------------------------------------------------------
------------------------------------------------------------
------------------------------------------------------------
------------------------------------------------------------
------------------------------------------------------------
------------------------------------------------------------
------------------------------------------------------------
------------------------------------------------------------
------------------------------------------------------------
------------------------------------------------------------
------------------------------------------------------------
------------------------------------------------------------
------------------------------------------------------------
------------------------------------------------------------
------------------------------------------------------------
------------------------------------------------------------
------------------------------------------------------------
------------------------------------------------------------
------------------------------------------------------------
------------------------------------------------------------
------------------------------------------------------------
------------------------------------------------------------
------------------------------------------------------------
------------------------------------------------------------
------------------------------------------------------------
------------------------------------------------------------
------------------------------------------------------------
------------------------------------------------------------
------------------------------------------------------------
------------------------------------------------------------
------------------------------------------------------------
------------------------------------------------------------
------------------------------------------------------------
------------------------------------------------------------
------------------------------------------------------------
------------------------------------------------------------
------------------------------------------------------------
------------------------------------------------------------
------------------------------------------------------------
------------------------------------------------------------
------------------------------------------------------------
------------------------------------------------------------
------------------------------------------------------------
------------------------------------------------------------
------------------------------------------------------------
------------------------------------------------------------
------------------------------------------------------------
------------------------------------------------------------
------------------------------------------------------------
------------------------------------------------------------
------------------------------------------------------------
------------------------------------------------------------
------------------------------------------------------------
------------------------------------------------------------
------------------------------------------------------------
------------------------------------------------------------
------------------------------------------------------------
------------------------------------------------------------
------------------------------------------------------------
------------------------------------------------------------
------------------------------------------------------------
------------------------------------------------------------
------------------------------------------------------------
------------------------------------------------------------
------------------------------------------------------------
------------------------------------------------------------
------------------------------------------------------------
------------------------------------------------------------
------------------------------------------------------------
------------------------------------------------------------
------------------------------------------------------------
------------------------------------------------------------
------------------------------------------------------------
------------------------------------------------------------
------------------------------------------------------------
------------------------------------------------------------
------------------------------------------------------------
------------------------------------------------------------
------------------------------------------------------------
------------------------------------------------------------
------------------------------------------------------------
------------------------------------------------------------
------------------------------------------------------------
------------------------------------------------------------
------------------------------------------------------------
------------------------------------------------------------
------------------------------------------------------------
------------------------------------------------------------
------------------------------------------------------------
------------------------------------------------------------
------------------------------------------------------------
------------------------------------------------------------
------------------------------------------------------------
------------------------------------------------------------
------------------------------------------------------------
------------------------------------------------------------
------------------------------------------------------------
------------------------------------------------------------
------------------------------------------------------------
------------------------------------------------------------
------------------------------------------------------------
------------------------------------------------------------
------------------------------------------------------------
------------------------------------------------------------
------------------------------------------------------------
------------------------------------------------------------
------------------------------------------------------------
------------------------------------------------------------
------------------------------------------------------------
------------------------------------------------------------
------------------------------------------------------------
------------------------------------------------------------
------------------------------------------------------------
------------------------------------------------------------
------------------------------------------------------------
------------------------------------------------------------
------------------------------------------------------------
------------------------------------------------------------
------------------------------------------------------------
------------------------------------------------------------
------------------------------------------------------------
------------------------------------------------------------
------------------------------------------------------------
------------------------------------------------------------
------------------------------------------------------------
----------------tggataataatgatgtaacacagcagattttgtgagacagccat
gctgtgg-----------------------------------------------------
------------------------------------------------------------
------------------------------------------------------------
------------------------------------------------------------
---------atgttgtgtgtctgcagcaa-gcaatccacgtaaaagggctgtactgt---
--ttattatttca-----------------------------------------------
------------------------------------------------------------
------------------------------------------------------------
-------------------------------gt-aaaaggattaaccagatactgtgtcc
gggccttcattaaagagtataacacacaacgc-agaggaagaagaagagttgaaggacca
gacacgttac-------------------------------------------a
>Gypsy60|2083031
------------------------------------------------------------
------------------------------------------------------------
------------------------------------------------------------
------------------------------------------------------------
------------------------------------------------------------
------------------------------------------------------------
------------------------------------------------------------
------------------------------------------------------------
------------------------------------------------------------
------------------------------------------------------------
------------------------------------------------------------
------------------------------------------------------------
------------------------------------------------------------
------------------------------------------------------------
------------------------------------------------------------
------------------------------------------------------------
------------------------------------------------------------
------------------------------------------------------------
------------------------------------------------------------
------------------------------------------------------------
------------------------------------------------------------
------------------------------------------------------------
------------------------------------------------------------
------------------------------------------------------------
------------------------------------------------------------
------------------------------------------------------------
------------------------------------------------------------
------------------------------------------------------------
------------------------------------------------------------
------------------------------------------------------------
------------------------------------------------------------
------------------------------------------------------------
------------------------------------------------------------
------------------------------------------------------------
------------------------------------------------------------
------------------------------------------------------------
------------------------------------------------------------
------------------------------------------------------------
------------------------------------------------------------
------------------------------------------------------------
------------------------------------------------------------
------------------------------------------------------------
------------------------------------------------------------
------------------------------------------------------------
------------------------------------------------------------
------------------------------------------------------------
------------------------------------------------------------
------------------------------------------------------------
------------------------------------------------------------
------------------------------------------------------------
------------------------------------------------------------
------------------------------------------------------------
------------------------------------------------------------
------------------------------------------------------------
------------------------------------------------------------
------------------------------------------------------------
------------------------------------------------------------
------------------------------------------------------------
------------------------------------------------------------
------------------------------------------------------------
------------------------------------------------------------
------------------------------------------------------------
------------------------------------------------------------
------------------------------------------------------------
------------------------------------------------------------
------------------------------------------------------------
------------------------------------------------------------
------------------------------------------------------------
------------------------------------------------------------
------------------------------------------------------------
------------------------------------------------------------
------------------------------------------------------------
------------------------------------------------------------
------------------------------------------------------------
------------------------------------------------------------
------------------------------------------------------------
------------------------------------------------------------
------------------------------------------------------------
------------------------------------------------------------
------------------------------------------------------------
------------------------------------------------------------
------------------------------------------------------------
------------------------------------------------------------
------------------------------------------------------------
------------------------------------------------------------
------------------------------------------------------------
------------------------------------------------------------
------------------------------------------------------------
------------------------------------------------------------
------------------------------------------------------------
------------------------------------------------------------
------------------------------------------------------------
------------------------------------------------------------
------------------------------------------------------------
------------------------------------------------------------
------------------------------------------------------------
------------------------------------------------------------
------------------------------------------------------------
------------------------------------------------------------
------------------------------------------------------------
------------------------------------------------------------
------------------------------------------------------------
------------------------------------------------------------
------------------------------------------------------------
------------------------------------------------------------
------------------------------------------------------------
------------------------------------------------------------
------------------------------------------------------------
------------------------------------------------------------
------------------------------------------------------------
------------------------------------------------------------
------------------------------------------------------------
------------------------------------------------------------
------------------------------------------------------------
------------------------------------------------------------
------------------------------------------------------------
------------------------------------------------------------
------------------------------------------------------------
------------------------------------------------------------
------------------------------------------------------------
------------------------------------------------------------
------------------------------------------------------------
------------------------------------------------------------
------------------------------------------------------------
------------------------------------------------------------
------------------tgtaacgaagttatatttttcattgtgaatcctcctgaataa
tgcagcagtta--tgtgttttatagagtaagggcgccctcatgtggtttgttt-gggtaa
cgcagacatacaagttaggcaggaagtgacctagcgcagcagatgctgtgagacagccat
gctgtgg-----gtaggtgtttttcatgctccgtcttagtttat-----taatattagc-
ttaagaaagtagcgatttcaaacattaagttt---ataa-ttcggttatattatcattaa
gcattaagttt-gacttgtgacatgtagttt-ttgtaagttaaatgcctttttataaatg
tctactggattgtgctctttagcaaggccatgcggttgatttgattttctatttttctat
tttatttagatgttgtatgtctgcagcaa-gcaatccactaaaaagggctgtactgt---
--ttattatttcaggtatgtc--aatgttcatttgttaattgtgaatgttacgttttatg
caaaatgttcatatga-tatttattcatatgtggatattaatgatgcaacaa--agcaga
tgctgtgagacagccatgctgtggatgctgtatgtctgcagcaagcaatccactaaaaag
gggctgtactgtttattatttcagtatttcagtaaaaaggagtaatcaaatactgtgtcc
gggccttcattaaagagtattgcacacaacgc-agagg---aagaagagttgaaggaccg
gagacatcac-------------------------------------------a
>Gypsy60|2100498
------------------------------------------------------------
------------------------------------------------------------
------------------------------------------------------------
------------------------------------------------------------
------------------------------------------------------------
------------------------------------------------------------
------------------------------------------------------------
------------------------------------------------------------
------------------------------------------------------------
------------------------------------------------------------
------------------------------------------------------------
------------------------------------------------------------
------------------------------------------------------------
------------------------------------------------------------
------------------------------------------------------------
------------------------------------------------------------
------------------------------------------------------------
------------------------------------------------------------
------------------------------------------------------------
------------------------------------------------------------
------------------------------------------------------------
------------------------------------------------------------
------------------------------------------------------------
------------------------------------------------------------
------------------------------------------------------------
------------------------------------------------------------
------------------------------------------------------------
------------------------------------------------------------
------------------------------------------------------------
------------------------------------------------------------
------------------------------------------------------------
------------------------------------------------------------
------------------------------------------------------------
------------------------------------------------------------
------------------------------------------------------------
------------------------------------------------------------
------------------------------------------------------------
------------------------------------------------------------
------------------------------------------------------------
------------------------------------------------------------
------------------------------------------------------------
------------------------------------------------------------
------------------------------------------------------------
------------------------------------------------------------
------------------------------------------------------------
------------------------------------------------------------
------------------------------------------------------------
------------------------------------------------------------
------------------------------------------------------------
------------------------------------------------------------
------------------------------------------------------------
------------------------------------------------------------
------------------------------------------------------------
------------------------------------------------------------
------------------------------------------------------------
------------------------------------------------------------
------------------------------------------------------------
------------------------------------------------------------
------------------------------------------------------------
------------------------------------------------------------
------------------------------------------------------------
------------------------------------------------------------
------------------------------------------------------------
------------------------------------------------------------
------------------------------------------------------------
------------------------------------------------------------
------------------------------------------------------------
------------------------------------------------------------
------------------------------------------------------------
------------------------------------------------------------
------------------------------------------------------------
------------------------------------------------------------
------------------------------------------------------------
------------------------------------------------------------
------------------------------------------------------------
------------------------------------------------------------
------------------------------------------------------------
------------------------------------------------------------
------------------------------------------------------------
------------------------------------------------------------
------------------------------------------------------------
------------------------------------------------------------
------------------------------------------------------------
------------------------------------------------------------
------------------------------------------------------------
------------------------------------------------------------
------------------------------------------------------------
------------------------------------------------------------
------------------------------------------------------------
------------------------------------------------------------
------------------------------------------------------------
------------------------------------------------------------
------------------------------------------------------------
------------------------------------------------------------
------------------------------------------------------------
------------------------------------------------------------
------------------------------------------------------------
------------------------------------------------------------
------------------------------------------------------------
------------------------------------------------------------
------------------------------------------------------------
------------------------------------------------------------
------------------------------------------------------------
------------------------------------------------------------
------------------------------------------------------------
------------------------------------------------------------
------------------------------------------------------------
------------------------------------------------------------
------------------------------------------------------------
------------------------------------------------------------
------------------------------------------------------------
------------------------------------------------------------
------------------------------------------------------------
------------------------------------------------------------
------------------------------------------------------------
------------------------------------------------------------
------------------------------------------------------------
------------------------------------------------------------
------------------------------------------------------------
------------------------------------------------------------
------------------------------------------------------------
------------------------------------------------------------
------------------------------------------------------------
------------------------------------------------------------
------------------------------------------------------------
------------------------------------------------------gaatta
tgcagcagtta--tgtgttttatagagtaagggcgccctcatgtggtttgttt-gggtac
cgcag--atacaagttaggcaggaagtgacctagcgcagcagatgctgtgagacagccat
gctgtgggtgcagtaggtgtttttcatgctccgtcacagtttat-----taatattagc-
ttaagaaagttgcgatttcaaacatttagttt---ataa-ttcggttatattatcattaa
gcattaagttt-gacttgtgacatgtagttt-ttgtaagttaaatggctttttataaatg
tctactggattgtgctctttagcaaggccatgcggttgatttga--------ttttctat
tttatttagatgctgtatgtctgcagcaa-gcaatccactaaaaagggctgtactgt---
--ttattttttcaggtatgtc--aatgtttatttgttaattgtgaatgttacgttttatg
ct--atgttcatgtgattgtcagttcgtatgtggatattggtgatgtgata---agcaga
tgctgtgagacagccatgctgtggatgttgtatgtctgcagcaagcaatccactaaaaa-
gggctgtactgtttattttttcagtatatctgtaaaaaggagtaatcaaatactgtgtcc
gggccttcattaaagagcattgcacacaacgc-agagg---aagaagagttgaaggaccg
gagacgttacatgtaacgaagttatatttttcattgtgaatcctcctgaattat
>Gypsy60|2105517
------------------------------------------------------------
------------------------------------------------------------
------------------------------------------------------------
------------------------------------------------------------
------------------------------------------------------------
------------------------------------------------------------
------------------------------------------------------------
------------------------------------------------------------
------------------------------------------------------------
------------------------------------------------------------
------------------------------------------------------------
------------------------------------------------------------
------------------------------------------------------------
------------------------------------------------------------
------------------------------------------------------------
------------------------------------------------------------
------------------------------------------------------------
------------------------------------------------------------
------------------------------------------------------------
------------------------------------------------------------
------------------------------------------------------------
------------------------------------------------------------
------------------------------------------------------------
------------------------------------------------------------
------------------------------------------------------------
------------------------------------------------------------
------------------------------------------------------------
------------------------------------------------------------
------------------------------------------------------------
------------------------------------------------------------
------------------------------------------------------------
------------------------------------------------------------
------------------------------------------------------------
------------------------------------------------------------
------------------------------------------------------------
------------------------------------------------------------
------------------------------------------------------------
------------------------------------------------------------
------------------------------------------------------------
------------------------------------------------------------
------------------------------------------------------------
------------------------------------------------------------
------------------------------------------------------------
------------------------------------------------------------
------------------------------------------------------------
------------------------------------------------------------
------------------------------------------------------------
------------------------------------------------------------
------------------------------------------------------------
------------------------------------------------------------
------------------------------------------------------------
------------------------------------------------------------
------------------------------------------------------------
------------------------------------------------------------
------------------------------------------------------------
------------------------------------------------------------
------------------------------------------------------------
------------------------------------------------------------
------------------------------------------------------------
------------------------------------------------------------
------------------------------------------------------------
------------------------------------------------------------
------------------------------------------------------------
------------------------------------------------------------
------------------------------------------------------------
------------------------------------------------------------
------------------------------------------------------------
------------------------------------------------------------
------------------------------------------------------------
------------------------------------------------------------
------------------------------------------------------------
------------------------------------------------------------
------------------------------------------------------------
------------------------------------------------------------
------------------------------------------------------------
------------------------------------------------------------
------------------------------------------------------------
------------------------------------------------------------
------------------------------------------------------------
------------------------------------------------------------
------------------------------------------------------------
------------------------------------------------------------
------------------------------------------------------------
------------------------------------------------------------
------------------------------------------------------------
------------------------------------------------------------
------------------------------------------------------------
------------------------------------------------------------
------------------------------------------------------------
------------------------------------------------------------
------------------------------------------------------------
------------------------------------------------------------
------------------------------------------------------------
------------------------------------------------------------
------------------------------------------------------------
------------------------------------------------------------
------------------------------------------------------------
------------------------------------------------------------
------------------------------------------------------------
------------------------------------------------------------
------------------------------------------------------------
------------------------------------------------------------
------------------------------------------------------------
------------------------------------------------------------
------------------------------------------------------------
------------------------------------------------------------
------------------------------------------------------------
------------------------------------------------------------
------------------------------------------------------------
------------------------------------------------------------
------------------------------------------------------------
------------------------------------------------------------
------------------------------------------------------------
------------------------------------------------------------
------------------------------------------------------------
------------------------------------------------------------
------------------------------------------------------------
------------------------------------------------------------
------------------------------------------------------------
------------------------------------------------------------
------------------------------------------------------------
------------------------------------------------------------
------------------------------------------------------------
------------------------------------------------------------
------------------------------------------------------------
------------------------------------------------------------
------------------------------------------------------------
----------------------------gcctagcgcagcagatgctgtgagacagccat
gctgtgg-----gtaggtgtttttcatgctccgtcatagtttat-----taatattagc-
ttaagaaagtagcgatttcaaacatttagttt---ataa-ttcggttatattatcattaa
gcattaagttt-gacttgtgaaatgtagttt-ttgtaagttaaatggctttttataattg
tctactggattgtgctctttagcaaggccatgcggttgattgga--------ttttctat
tttatttagatgttgtatgtctggggcaa-gcaatccactaaaaagggctgtactgt---
--ttattttttcaggtatgtc--aatgtttatttgttaattgtgaatgttacgttttatg
ctaaaggttcatgtgattgtcagttcgtatgtggatattggtgatgtgata---agcaga
tgctgtgagacagccatgctgtggatgttgtatgtctgcagcaagcaatccactaaaaa-
gggctgtactgtttattttttcagtatatctgtaaaaaggagtatttaaatactgtgtcc
gggccttcattaaagagcattgcacacaacgc-agagg---aagaagagttgaaggaccg
gagacgttac-------------------------------------------a
>Gypsy60|2105538
------------------------------------------------------------
------------------------------------------------------------
------------------------------------------------------------
------------------------------------------------------------
------------------------------------------------------------
------------------------------------------------------------
------------------------------------------------------------
------------------------------------------------------------
------------------------------------------------------------
------------------------------------------------------------
------------------------------------------------------------
------------------------------------------------------------
------------------------------------------------------------
------------------------------------------------------------
------------------------------------------------------------
------------------------------------------------------------
------------------------------------------------------------
------------------------------------------------------------
------------------------------------------------------------
------------------------------------------------------------
------------------------------------------------------------
------------------------------------------------------------
------------------------------------------------------------
------------------------------------------------------------
------------------------------------------------------------
------------------------------------------------------------
------------------------------------------------------------
------------------------------------------------------------
------------------------------------------------------------
------------------------------------------------------------
------------------------------------------------------------
------------------------------------------------------------
------------------------------------------------------------
------------------------------------------------------------
------------------------------------------------------------
------------------------------------------------------------
------------------------------------------------------------
------------------------------------------------------------
------------------------------------------------------------
------------------------------------------------------------
------------------------------------------------------------
------------------------------------------------------------
------------------------------------------------------------
------------------------------------------------------------
------------------------------------------------------------
------------------------------------------------------------
------------------------------------------------------------
------------------------------------------------------------
------------------------------------------------------------
------------------------------------------------------------
------------------------------------------------------------
------------------------------------------------------------
------------------------------------------------------------
------------------------------------------------------------
------------------------------------------------------------
------------------------------------------------------------
------------------------------------------------------------
------------------------------------------------------------
------------------------------------------------------------
------------------------------------------------------------
------------------------------------------------------------
------------------------------------------------------------
------------------------------------------------------------
------------------------------------------------------------
------------------------------------------------------------
------------------------------------------------------------
------------------------------------------------------------
------------------------------------------------------------
------------------------------------------------------------
------------------------------------------------------------
------------------------------------------------------------
------------------------------------------------------------
------------------------------------------------------------
------------------------------------------------------------
------------------------------------------------------------
------------------------------------------------------------
------------------------------------------------------------
------------------------------------------------------------
------------------------------------------------------------
------------------------------------------------------------
------------------------------------------------------------
------------------------------------------------------------
------------------------------------------------------------
------------------------------------------------------------
------------------------------------------------------------
------------------------------------------------------------
------------------------------------------------------------
------------------------------------------------------------
------------------------------------------------------------
------------------------------------------------------------
------------------------------------------------------------
------------------------------------------------------------
------------------------------------------------------------
------------------------------------------------------------
------------------------------------------------------------
------------------------------------------------------------
------------------------------------------------------------
------------------------------------------------------------
------------------------------------------------------------
------------------------------------------------------------
------------------------------------------------------------
------------------------------------------------------------
------------------------------------------------------------
------------------------------------------------------------
------------------------------------------------------------
------------------------------------------------------------
------------------------------------------------------------
------------------------------------------------------------
------------------------------------------------------------
------------------------------------------------------------
------------------------------------------------------------
------------------------------------------------------------
------------------------------------------------------------
------------------------------------------------------------
------------------------------------------------------------
------------------------------------------------------------
------------------------------------------------------------
------------------------------------------------------------
------------------------------------------------------------
------------------------------------------------------------
------------------------------------------------------------
------------------------------------------------------------
------------------------------------------------------------
------------------------------------------------------------
------------------------------------------------------------
------------------------------------------------------gaatta
tgcagcagtta--tgtgttttatagagtaagggcgccctcatgtggtttgttt-gggtac
cgcagacatacaagttaggcaggaagtgacctagcgctg---------------------
------------------------------------------------------------
------------------------------------------------------------
------------------------------------------------------------
------------------------------------------------------------
----------------------------------------taacgaagttatatttttc-
-attgtgattcctcct--------------------------------------------
------------------------------------------------------------
------------------------------------------------------------
------------------------------------------------------------
------------------------------------------------------------
------------------------------------------------------
