# Supplementary material for: Zebrafish transposable elements show extensive diversification in age, genomic distribution, and developmental expression
Source: Genome Res. 2022 Jul;32(7):1408–23. doi: 10.1101/gr.275655.121 (PMC9341512; doi:10.1101/gr.275655.121)
Supplement: Supplemental Material [file supp_gr.275655.121_Supplementary_data_2.tar.gz › supp-data-2/BovB-1_DR.mafft.fa]

>BovB-1_DR|77847
------------------------------------------------------------
------------------------------------------------------------
------------------------------------------------------------
------------------------------------------------------------
------------------------------------------------------------
------------------------------------------------------------
------------------------------------------------------------
------------------------------------------------------------
-----------------------gacacaggcttgaaacggatcaactaaaagaagcaa-
---tatgggatcagaaagcaagaagagcacttagcc-tgtaggatcgccaagagtcgaaa
tcg-attgaatggctaacatcaca---------------tcatc----------------
tggtccagggg-------attgtattccccatatttatgta-acgggtgaaagctggaca
gtgaaa-aaggcagataaaaggagaattg-tttggttaagccctggtgcttgcaaggac-
------gattccgtggacggcaa-aatatgatgaacaaag------------aagtcaag
ctggacatgtcaatagaaggaaaaat-gaaaaaaacttaggttagcatactttgtgcatg
aactgcatt------------ccagtt----------------cattggaaaaaacaatc
atgcttagaagaaaaccttttgattgcattgatgacaataagctttggaaagtgcttggc
aaaattggagttacaccctatttagtgaagttgattagatacttatttatagatcaagaa
accacagttagggctc-----gatgtggagaaacaaaatggttcaaaattgagaagtgtg
tgaggcaaggctgcattctatgccccatcttgtttaatcgtaatgcaaaaacgatcatca
g---
>BovB-1_DR|77848
------------------------------------------------------------
------------------------------------------------------------
------------------------------------------------------------
------------------------------------------------------------
------------------------------------------------------------
------------------------------------------------------------
------------------------------------------------------------
-------------------------------ataacaattgacaatgaggaaatcgaatc
agtccaagacttccttcctatcttccttggatccaagatcgactacaatggcgagtcag-
---ggccggagatcagacgaagaatcgaacttggccgcagtgcaatgcaaggaatggaga
aggtatggaaaagcaaggacatca---------------gcattgtaacaaagatcggaa
taatcaatgcc-------attgtttacccaatcttcatgtatgcatgtgggagctggaca
ctcaag-aagaaagacagaaggaagatcgatgctttcgaactgtggtgctggaggcaaat
gatgcgcatatcatgggcggcg--aggatcacgaacaaaatgatcctggagcgtgtcaaa
caaaatgtatcgctagagggcgaaa--tcaccaagcaccggctatcgttctttggtcata
tcatgcgag------------ccaact----------------ctatggaaacagcttta
atgctcgg----------------tgcagtcagtggatcaagaagaagagggcgtcagtg
aacacgatggctggacacaaccaag---------actgacaccaacttaaacatggatca
actgaaagaagcagtc----agaaataggaaaccatggcaaatcatgacccataag----
------------gtgcccgaaagtcgttgttgactgactg------gctaatcatcat--
----
>BovB-1_DR|152946
------------------------------------------------------------
------------------------------------------------------------
---------acagcatttggcaacactgactggtttgggattgagaaaggtgttcgacaa
ggatgcattttatcgcctacactgttcaatctgtatgctgaagtggtcatgaggctatgc
aatctggacgagtcaccaatcggagtgaagatcggcgggagaaacattaacaacctttgt
tacgccgatgatacgaccctgattgcagaaagtgaaaaggacctcgaatatctggtccga
agagtaaaagaagaaagtgaacacatgggactatacc-tcaacatcaagaaaacgaaggt
aatgacaacagcatgcaatggtacagtccacataacaattgacaatgaggaaatcaaatc
agtccaagacttc------atcttccatggatccaagatcaaccacaatggcgagtcag-
---ggttggagatcagatgaagaatcgcacttggccgcagtgcaatgcaaggaatggaga
aggtatggaaaagcaaggacatca---------------gcattgtaacaaagatcagaa
taatcaatgcc-------attgttttcccaatctttatgtattcatgtgagagctggaca
ctcaag-aagaaagacagaaggaagatcgatgctttcgaattgtggtgctggaggtgaat
gatgcgcataccatggacggcg--aggatcacaaacaaaacaatcctgcagcgtgtcaaa
caaaatgtatcgctagagggcaaaa--tcaccaagcaacggctctcgttctttggtcata
tcatgcgag------------ccaact----------------ccatggaaacagcttta
atgcttgg----------------tgcagtcagtggatcaagaagaagagggtgtca---
------------------------------------------------------------
----------------------------gaaagcgtggcaaatcatgatccataaa----
------------gtagccgaaagtcggtgtcgactgatat------aataatcatcat--
----
>BovB-1_DR|152947
------------------------------------------------------------
------------------------------------------------------------
------------------------------------------------------------
------------------------------------------------------------
------------------------------------------------------------
------------------------------------------------------------
------------------------------------------------------------
------------------------------------------------------------
------------------------------------------------------------
------------------------------------------------------------
------------------------------------------------------------
------------------------------------------------------------
------------------------------------------------------------
-----------------------------------------------------------a
caaattgtgctacttgaaggaaaaatatagccaaactatccttcagttgctttagccatg
tggtgcaaa------------cagttg----------------cattggaaactgcaata
atgctgag--------------------aatgctgtaccagaaaacaagactgcaaaaaa
tatgtgctggctcggcaccattaaa---------attgtcactggcctaggcatacaaca
actgaaaaagaaaaagtacaaaagatcagaaaacatggca--------------------
------------------------------------------------------------
----
>BovB-1_DR|225608
------------------------------------------------------------
------------------------------------------------------------
------------------------------------------------------------
------------------------------------------------------------
------------------------------------------------------------
------------------------------------------------------------
------------------------------------------------------------
------------------------------------------------------------
------------------------------------------------------------
-------------------------------tggccgcagtgcaatgcaaggaatggaga
aggtatggaaaagcaaggacatca---------------ggattgtaaaaaagatcagtg
taatcaatgcc-------atcgttttcccaatcttcatgcatgcatgtgagagctggaca
ctcaag-aagaaagacagaaggaagatctatgctttcgaattgtggtgctggaggcaaat
gatgtgcataccatggacaacgacaggatcacaaacaaaacgatcctggagcgtgtcaaa
ccaaatgtatcgctagagggctaaa--tcaccaagcagcggctcttgttctttggcaata
ata-gcgag------------tcaact----------------ccatggaaacagattta
atgctcgg----------------tgcagtcagtggatcaagaagaagagggcgtcagag
aacacaatggctggacacaatcaag---------actgacacaaacttgaacatggaaca
actgaaagaagcagtc----agaaataggaaagcgtggcaaatcacgttccataaa----
------------gtggccgaaagtcggtgtcgactgattg------gctaatcatcatca
tcat
>BovB-1_DR|629500
------------------------------------------------------------
------------------------------------------------------------
------------------------------------------------------------
------------------------------------------------------------
------------------------------------------------------------
------------------------------------------------------------
------------------------------------------------------------
------------------------------------------------------------
------------------------------------------------------------
------------------------------------------------------------
------------------------------------------------------------
------------------------------------------------------------
------------------------gaacgatgctttcgaattgtggtgctggaggcgaat
aata-------catggacagcg--aggatcacaaacaaaacgattctggagcgtgtcaaa
caaaatgtatcgctagagggcaaaa--tcaccaagcagcgtctctcgttctttggtcata
tcatgcgag------------ccaact----------------ccatggaaacagcttta
atgctttg----------------agcagtcagtggatcgagaagaagagggcgtcagag
aacacgatggctggacacaatcaag---------actgaagtgaacttgaaaatggaaca
actgaaagaagcatac----agaaataggaaagcgtggcaaattacgatccataaa----
------------gtggccgaaagtcggcgtcgactgtttg------gctaatcatcatca
tc--
>BovB-1_DR|629501
actacagcaaagctttcgactgtgtcaatcatggc-gagctatggaaatgtctgaagcag
atgggcatcccgcagcatttaatagatctgacacaatcactctataagaatcaaaaggcc
acggtcaggacagcatttggcaacactgactggtttgggattgagaaaggtgtttgacaa
ggatgcattttatcgcctaccctgttcaatctgtatgctgaagtggtcatgaggctatcc
aatctggacgagtcaccaatcggagttaagatcggcgggagaaacatcaacaaccttagt
tacaccgatgatacgaccctgattgcagaaagtgaaaaggaccttgaatatctggtccga
agagtaaaagaagaaagtgaacacatgggactgtaccttcgttttttttgatgttgaggt
aatgacagtagcatgcagtggtacagtccacataacaattgacaatgaggaaatcgaatc
agtccaagacttc------atcttacttggatccaagatcgaccacaatggtgagtcag-
---ggccggagatcagacgaagaatcgcacttggccgcagtgcaatgcaaggaatggtga
aggtatggaaaagcaaggacatca---------------gcattgtaacaaagatcagaa
tagtcaatgcc-------attgttttcccaatctttatgtatgcatgtgagagctggaca
ctcaag-aagaaagacagaaggaagatcgatgctttcgagttgtggtgctggaggcgaat
gatgcgcataccatggacggcg--aggatcacaaacaaaacaaacctgcagcgtgtcaaa
caaaatgtatcgctagagggcaaaa--tcacaaagcaacggctctcgttctttggtcata
tcatgcgag------------ccaact----------------ctatggaaacagcttta
atgctcgg----------------tgcagtcagtggatcaagaagaagagggcgtcagag
aacacgatggctggacaatatcaag-------------------acttgaacatggaaca
actgaaagaagcggtc----agaaataggaaagcatggcaaatcatgatccataaa----
------------gtggccgaaagtcggtgtcgactgattg------gctaatcatcatca
taat
>BovB-1_DR|629502
------------------------------------------------------------
------------------------------------------------------------
------------------------------------------------------------
------------------------------------------------------------
------------------------------------------------------------
------------------------------------------------------------
------------------------------------------------------------
------------------------------------------------------------
------------------------------------------------------------
------------------------------------------------------------
------------------------------------------------------------
------------------------------------------------------------
----------------------------------------------------------at
gatgcgcataccatggacggcg--aggatcacaaacaaaacaatcctgcagcgtgtcaaa
caaaatgtatctctagagggcaaaat-tcaccaagcaacggctctcgttttttggtcata
tcatgcgag------------ccaact----------------ccatggaaacagcttta
atgctcag----------------tgcagtcagtggatcaagaagaagagggtgtcagag
aacaagatggctgcacacaatcaag---------acggacttgaacttgaacattgaaca
actgaaagaagcagtc----agaaataggaaagcttggcaaatcatgatccttaaa----
------------gtggctgaaagttggtgtcgactgattg------actaatcatcatca
tcat
>BovB-1_DR|796424
-----------------gactgcgtcaatcatggc-aagctatggaaatgtctgaagcag
atgggcatcccgcagcatttaatagatctgacac----------------tcaaaaggcc
acggtcaggacggcattcggcaacactgactggtttgggattgagaaaggtgttcgacaa
ggatgcattttatcgtctaccctgttcaatctgtatgccgaagtggtcatggggctatgc
aatctgg-ccaattaccaatcggagtgaagatcagcgggagaaacatcaacaacctttgt
tatgccgatgatacgaccctgattgcagaaagtgaaaaggacctcaaatatctggtctga
agagtgaaagaagaaagtgaacgcatggtactgtacc-tcaacatcaagaaaacaaagtt
aatgacaacagcaagcaatggtacagtccacataacaattgacaatgaggaaatcgaatc
agtccaagacttc------atcttccttggatccaagatcaaccacaatggcgagtcag-
---ggccggagatcagaggaagaatcgcacttggccgcagtgcaatgcaaggaatggaga
agttatggaaaagcaaggacatca---------------gcattgtaacaaagatcagag
taatcaatgcc-------atcgttttcccactctccatgtatgcatgtgagagctggata
ctcaag-aagaaagacagaaggaagatcgatgctttcgaattgtggtgctggaggcgaat
gatgcgcataccatggagggcg--agaatcacaaacaaaacgatcctgcagcgtgtcaaa
caaaatgtatcgctagagggcaaaa--tcaccaagcagaggatctcgttctttggtcata
tcatgcgag------------ccaact----------------ccatggaaacagcttta
atgctcgg----------------tgcagtcagtggatcgagaagaagagggcatcaaag
a---------------acaatcaag---------actgacacgatcttgaacatggaaca
actgaaagaagcagtc----agaaataggaaagtgtggcaaatcacgatccataaa----
------------gtggccgaaagtcggtatctactggttg------gctaattatcatca
tcat
>BovB-1_DR|796425
------------------------------------------------------------
------------------------------------------------------------
------------------------------------------------------------
------------------------------------------------------------
------------------------------------------------------------
------------------------------------------------------------
------------------------------------------------------------
------------------------------------------------------------
------------------------------------------------------------
------------------------------------------------------------
-------------------catca---------------gcattgtaacaaagatcagaa
taatcaatgcc-------atcgttttcccaatctccatgtatgcatgtgagagctggata
ctcgag-aagaaagacagaaggaagatcggtgctttcgaattgtggtgctggaggcgaat
gatgcgcatatcatggacggcg--aggatcagaaacaaaacgatcctggagcgggtcaaa
aaaaatgtatcgctaaagggcaaaa--tcaccaagcagcggctcatgttcattggtcata
tcatgcgag------------ccgact----------------ccatggaaacagcttta
atgctcgg----------------tgcagtcagtggatcgagaagaagagggcgtcagag
ataacgatggctggacacaatcaag---------actgacacaaacttgaacatggaaca
actgaaagaagcagtc----agaaataggaaagcgtggcaaatcacgatccataaa----
------------gtggc-------------cgactgattg------gctaatcatcatca
tca-
>BovB-1_DR|796426
------------------------------------------------------------
------------------------------------------------------------
------------------------------------------------------------
------------------------------------------------------------
-------------------------------------------------------ttcgt
tacgccgatgatatgaccctgatagcagaaagtgaaaaggacctcgaatatctgctccga
agagtaaaagaagaaagtgaacacatgggactgtacc-tcaacatcaagaaaacgaaagt
aatgacaacagcatgcattggtacagtccacataacaattgacaatgaggaaataaaatc
agtacaagacttc------attttccttggatccaagatcgaccacaatggcgagtcag-
---ggttggagatcagacgaagaatcgcacttggccgcagtgcaatgcaaggaatggtga
aggtatggaaaagcaaggtcatca---------------gtattgtaacaaagatcagaa
taatcaatgcc-------attgttttcccaatctttatgtatgcttgtgagagttggaca
ctcaagaaaaaaagacagaaggaagatcaatgctttcgaattgtggtgctggaggcgaat
gatgcgcataccatgtaaggcg--ggaatcacaaacaaaacaatcctgcagta-gtcaaa
caaaatgtatcgctggagggcaaaa--tcaccaagcaacggctctcgttctttggtcata
tcatgcgag------------ccaact----------------ccatggaaaaagcttta
atgcttgg----------------tgcagtcagtggatc---aagaagagggcgttagag
agcacgatggctggacacaatcaag---------acggacttcaacttgaacatggaaca
cctgaaagaagcagtc----agaaataggaaagcgtggcaaatcatgatccgtaaa----
------------gtggccgaaagtcagtgtcgactgattg------gctaatcatcatca
----
>BovB-1_DR|873538
------------------------------------------------------------
------------------------------------------------------------
------------------------------------------------------------
---------------------------------------------------aggctatgc
aatctggacgagtcaccaatcggagtgaagatcggcgggagaaacatcgaaaacc-----
--------------------------------tgaaaaggacctcgaatatctggtccga
aaagtgaaagaagaaagtgaacacatgggactgtacc-tcaacatcaagaaaacgaatgt
aatgacaacagcatgcaatggtacagtccacattacaattgacaatgaggaaatcgaatc
agtccaagacttc------gtcttccttggatccaagatcgaccacaatggcgagtcag-
---ggccggagatcagacaaagaatcgcacttggccgcagtgcaatgcaaggaatggaga
aggtatggaaaagcaaggtcatca---------------gcattgtaacaaagatcagaa
taatcaatgcc-------atcgttttcccaatcttcatgtatgcatgtgagagctggaca
ctcaag-aagaaagacagaaggaagatcgatgctttcgaattatggtgctggaggcaaat
gatgcgcataccatgggcagca--aagatcacaaacaaaacgatcctggagcgtgtcaaa
caaaatgtatcgctagagggcaaaa--tcaccaagcagcggctctcgttctttggtcata
tcatgcaaa------------ccaact----------------ccatggaaacagctttc
acgctcgg----------------tgcagtcagtggatcaagaagaagagggcgtcagag
aacacgatggctggacacaatcaag---------actgacacgaacttgaacatggaaga
actgaaagaagcagtc----agaaataggaaagcatagcagatcacgattcataaa----
------------gtggccgaaagtcggtgtcgactgattg------gctaatcatcatca
aca-
>BovB-1_DR|965999
------------------------------------------------------------
------------------------------------------------------------
------------------------------------------------------------
------------------------------------------------------------
------------------------------------------------------------
------------------------------------------------------------
------------------------------------------------------------
------------------------------------------------------------
------------------------------------------------------------
-------------------------------------------------aagaatggcga
aagtatggaaaagtaaagagatca---------------gca---taacaaagatcagaa
taatcaatgcc-------atcattttcccaatctccatgtatgcatgtgagagctggata
ctcaagaaaaaaagacagaaggaagatcgatgctttcgaattgt-------gaggcgaat
gatgcacatcccatggacggcg--aggatcacaaacaaaacgatcctggagcgtgtcaaa
caaaatataccactagagggcaaaa--tcaccaagcagcggctctcgttcttt-tcaata
tcatgcgag------------ccaact----------------tcatggaaacagcttta
atgctcgg----------------tgcagtgagtggatcgagaagaaaagagcgtcagag
aacacgatggctggacacaagcaag---------actgacacgaacttgaacatggaaca
actgaaagaagcagtc----agaaataggaaagcgtggcaaatcacgatctataaa----
------------gt----------------------------------------------
----
>BovB-1_DR|1129199
------------------------------------------------------------
------------------------------------------------------------
------------------------------------------------------------
------------------------------------------------------------
------------------------------------------------------------
------------------------------------------------------------
------------------------------------------------------------
---------------------------------aacaattgtcaatgaggaaatcaaatc
agtccaagacttc------atcttccttggatccaagatcgactacaatagcaagtcag-
---gcctagagatcagacaaagaatcgcacttggccacagtgcaatgcaaggaatggaga
aggtatggaaaagaaaggacatca---------------gcattgtaacaaagatcagaa
taatcaatgtc-------atcgttttcccaatcttcatgtatgcatgtaagagctggata
ctcaag-aagaaagacagaaggaagatcgatgtgttcgaattgtggtgctgaaggtgaat
gatgtgcataccatggacagcg--aggaccacaaacaaaacgatcctggagcgtgtcaaa
caaaatgtatcactagagggcaaaa--tcacaaagcaactgctcttgttctttggtcata
tcatgtgag------------ccgact----------------ccatggaaacagcttta
atgctcgg----------------tgcagtcagtggatcgagaagaagagggcgtcagag
aacatgatagctggacacaatcaag---------actgacacgaacttgaacatggaaca
attgaaagaagcagtc----agaaataggaaagcgtggcaaatcacgatccataaa----
------------gtggctgaaagtcagtgccgactgattg------gctaatcatcatca
----
>BovB-1_DR|1189554
------------------------------------------------------------
------------------------------------------------------------
------------------------------------------------------------
------------------------------------------------------------
------------------------------------------------------------
----------------------------------------------------tggtccga
agagtgaaagaagaaagtaaacatatgggtctgtacc-tcaacatcaagaaaatgaaagt
aatgacaacagcaagcaatggtatagtccacataacaattgacaatgaggaaattgaatc
agtccaagacttc------atcatccttgaatccaagatcgaccacaatggcgagtcaa-
---agccagagatcagacgaagaatcaaacttg--------tcaatgcaaggaacggcga
aggtatggaaaagcaaggacatca---------------gcatagtaaaaaagataagaa
taatcaacgcc-------atcgttttcccaatcttcacgtatgcttgtgagagctggata
ctcaag-aagaaagacagaagaaagatcaatgctttcgaattgtggtgctggaggcgaat
gttgcgcataccatggacggcg--aggatcacaaacaaaacgatcctggagcgtgtcaaa
caaaaagtatcgcaagagggcaaaa--ccaccaagcagcggctctcgttctttggtcaaa
tcatgcgag------------ccaact----------------ccatggaaacagcttta
atgctcgg----------------tgcagtcagtggatagagaagaagagggcgtcagag
aacacgatagctggacacaatcaag---------actgacacgaacttgaacatggaaca
actgaaagaagcagtc----agaaataggaaagcgtggcaaactacgatccataaa----
------------gtggccgaaagtcggcgttgactgattg------gctaatcatcatca
----
>BovB-1_DR|1189555
actacagcaaggctttcgactgcgtcaatcatggc-aagctatggaaaagtctgaagcag
atgggcatcccgcagcatttaatagatctgacatgatcactcgatgagaatcaaaaggcc
acgttcaggacagcatttggcaacactgactggtttgggattg----aggtgttcgacaa
ggatgcattttatcgcctaccctgttcaatctgtatgctgaaggggtcatgaggctatgc
aatctggacgagtcgccaatcggagtgaagatcggcgggagaaacatcaacaacctttgt
tacgccgataatacatccctgattgcagaaagtgaaaaggacctcgaatatctggtccga
agagtgaaagaagaaagtgaacacattggactgtacc-tcaatatcaagaaaacgaaggt
aatgacaacagcatggaatggtacagtccacataacaattgacaatgaggaaatcaaatc
agtccaagacttc------atcttcctcgggtccaagatcgaccacaatggccagtcag-
---ggccggagatcagatgaggaatcgcactttgcggcagtgcaatgcacggaatggaga
aggtatggaaaagcaaggacatca---------------gcattaaaacaaagatcagaa
taatcaatgcc-------atcgttttcccaatcttcatgtatgcctgtgagagctggaca
ctcaag-aagaaagacagaaggaagatcgatgctttcgaattgtggtgctggaggcgagt
gacgcgcataccatagacggcg--aggaccacaaacataacgatcctggagcgtgtcaaa
caaaatgtatcgctagagggcaaaa--tcaccaagcagcggctctcgttctttggtcata
tcatgtgag------------ccaact----------------ccatggaaacagcttta
atgctcgg----------------tgcagtcagtggatcaagaagaaaagttca-cagag
aacccgatggctggacgcaatcaag---------actgacacgaacttgaacatggaaca
actgaaagaagcagtc----agaaataggaaagcgtgggaaatcacgacccataaa----
------------gtggccgaaagtcggtgtcgactgattg------gctaatcatcat--
----
>BovB-1_DR|1189556
------------------------------------------------------------
------------------------------------------------------------
------------------------------------------------------------
------------------------------------------------------------
------------------------------------------------------------
------------------------------------------------------------
------------------------------------------------------------
------------------------------------------------------------
-------gacttc------atcttccttggatccaagatcaaccacaatagcgagtcag-
---ggccggagatcagacgaagaatcccacttggccgcagtgcaatgcaaggaatggaga
aggtatggaaaagcaaggacattgtaaca--------ttgcattgtaacaaagatcagaa
taatcaatgcc-------attgttttcccaatctttatgtatgcatgtgagagctggaca
ctcaag-aagaaagacagaaggaagatcgatgctttcgaattgtggtgctggaggcgatt
gatgcgcataccatggacaacg--aggatcacaaacaaaacaaccctgcagagtgtcaaa
caaaatgtatcgctagagggcaaaa--tcaccaagcaacggctctcgttctttggtcata
tcatgcgag------------ccaact----------------ccatggaaacagcttta
atgctcgg----------------tgcagtcagtggatcaagaagaagagggcgtcagag
aacacgatggctggacacaatcaag---------acggacttgaacttgaacatggaaca
actgaaagaagcagtc----agaaataggaaagcgtggcaaatcatgatccataaa----
------------gtggccgaaagtcagtgtcgactgattg------gctaatcatcatca
tcat
>BovB-1_DR|1189557
------------------------------------------------------------
------------------------------------------------------------
------------------------------------------------------------
------------------------------------------------------------
------------------------------------------------------------
------------------------------------------------------------
------------------------------------------------------------
------------------------------------------------------caaatc
agtccaagacttc------atcttccttggatccaagatcgaccacaatggcgagtcag-
---ggccggagatcagacgaagaatcgcacttggccacagtgcaattcaaggaatagaga
aggtatggaaaagcaaggacatca---------------gcattgtaacaaagatcagaa
caagcaatgcc-------attgttttcccaatctttatgtatgcatgtgagagctggaca
cttaag-aagaaagacagaaggaagatcgatgctttcgaattgtggtgctggaggcgaat
gatgcgcataccatggacggcg--aggatcacaaacaaaacaaccctgcagcgtgtcaaa
caaaatgtatcgctagagggcaaaa--tcaccaagcaacggctctcgttctttggtcata
tcatgcaag------------ccaact----------------ccatggaaacagcttta
atgctcgg----------------tgcagtcagtggatcaagaaggagagggcgtcagag
aacacgatggctggacacaatcaag---------acggacttgaacttgaacatggaaca
actgaaagaagcagtc----agaaataggaaagcgtggcaaatcatgatcaataaa----
------------gtggccgaaagtcggtgtcgactgattg------gctaatcatcatca
tcat
>BovB-1_DR|1388893
actacagcaaggctttctacttcgtcaatcatggcaaagctatggaaatgtctgaagcag
atgggcatcccgcagcatttaatagatctgacacggtcactctatgacaatcaaaatgcc
acggtcaggacggcatttggcaacactgactggtttgggattgagaaaggtgtttgacat
ggatgcactttatcgcataccctgttcaaactgtataccgaaatggtcatgaggctatgc
aatctagacgagtcaccaatctgagtgaagatcggcgggagaaacattaacaaccttcgt
tatgtcgatgatacgaccctgatggcagaaagtgaaaaggacctcaaatatctggtccaa
agagtgaaagaagatagtgaacacatgggactatacc-tcaacatcaagaaaacgaaggt
aatgacaacagcaagaaatgatactgtccacataacaattgacaatgagaaaatcgagtc
agtccaagatttc------atcttccttggatccaagatcgaccacaatggcgagtcag-
---ggccagagatcgaacgaagaatcgcaattggccgcagtgcaatgcaaagaatggcga
aggtatgtaaaagcaaggacatca---------------gcattgtaacaaagatcagaa
taatcaatgccgttcaatgtctttttcccaatctctgtgtgtgcatgtgagagctggata
ctcaag-aagaaatacagaaagaagatcgatgctttcgaattgtggtgctggaggcgaat
gatgtgcataccatggacagca--aggatcacaaacaaaacgatcctggagcatgtcaaa
caaaatgtagcgctagagggcaaaa--tcacaaagcagcggctctcgttctttggtcata
tcatgcgag------------ccaactaatggaaacagccaaacaatggaaacagcttta
atgatcgg----------------tgcagtcagtggattgagaagaagagggcgtcagag
aacacgatggctggacacaatcaag---------actgacacgaacttgaacatggaaca
actgaaagaagcagtc----agaaataggaaagcgtggcaaatcatgatccataaa----
------------gtggcagaaagtcagcgttgactgattg------gcttatca------
----
>BovB-1_DR|1566260
------------------------------------------------------------
--------------------aatagatctgacacgatccctctataagagtcaaaaggcc
acggtcaggacggcatttgacaactctgactggtttgggattgggaaaggtgttcagcaa
ggatgcattttatagcctaccctgttcaatctgtatgccgaagtggtcatgaggttatgc
aatctgg-----------------------------------------------------
------------------------------------------------------------
------------------------------------------------------------
------------------------------------------------------------
------------------------------------------------------------
------------------------------------------------------------
------------------------------------------------------------
------------------------------------------------------------
------------------------------------------------------------
------------------------------------------------------------
------------------------------------------------------------
------------------------------------------------------------
------------------------------------------------------------
------------------------------------------------------------
------------------------------------------------------------
------------------------------------------------------------
----
>BovB-1_DR|1775355
----------------------------------------------aatgtctgaagcag
atgggcatcccgcagcatttaatagatctgacacgatcactctatgagaaacaaaaggcc
acggtcaggacagcatttggcaacactgactggtttgggattgagaaaggtgttcgacaa
ggatgcattttagcgcctaccctgttcagtctgtatgccgaagtggtcatgaggctatgc
aatctggaagagtcaccaatcggagtgaagatcggcgcgaaaaacatcaacaaccttcgt
tacaccgatgatacgaccctgattgcagaaagtgaaaaggaccttgaatatctggtccaa
agagtgaaagaggaaagtgaactaatgggactgtacc-tcaacatcaagaaaacgaaggt
aatgacaacagcatgcaatggtacagtccacataacaattgacaatgagaaaatcgaatc
agtccaagacttc------atcttccttggatccaagatcgaccacaatggcgagtcag-
---tgccagagatcagataaagaatcgcagttggccgcagtgcaatgcaaggaatggaga
aggtatggaaaagcaaggacatca---------------gtgtagtaaag----------
------------------------------------------------------------
------------------------------------------------------------
------------------------------------------------------------
------------------------------------------------------------
------------------------------------------------------------
------------------------------------------------------------
------------------------------------------------------------
------------------------------------------------------------
------------------------------------------------------------
----
>BovB-1_DR|1775356
------------------------------------------------------------
------------------------------------------------------------
------------------------------------------------------------
------------------------------------------------------------
------------------------------------------------------------
------------------------------------------------------------
------------------------------------------------------------
---------------------------------------------tgggaaaattgaatc
agtccaagacttc------atcttccttggatccaagatcgaccacaatggcgagtcag-
---ggttggagatcagacaaagaatcgcacttggccgcagtgcaatgcaaggaatggaga
aggtatggaaaagcaaggacatcagtgtaggaaagatcagcattgtaacaaagatcagaa
caatcaatgcc-------atcgttttcccaatctccatgtatgcat----------gaca
ctcaag-aagaaagacagaaggaagatcgatgcttgtgaattgtggtgctggaggcgaat
gatgcgcataccatggacagcg--aggatcacaaacaaaacgatcctggagcgtgtcaaa
caaaatgtatcgctagagggcaaaa--tcaccaagcaacgactctctttctttggtcata
tcatgcgaactccatggaactccaact----------------ccatggaaacagattta
atgctcgg----------------tgcagtcagtgcatcaagaagaagagggcgtcagag
aacacgatgcctggacacaatcaag---------actgacataaacttgaacatggaaca
actgaaacaagcagtc----agaaataggaaagcgtggcaaatcacgatccataaa----
----------------------gtcagtgtcgactgattg------gttaatcatcatca
tcat
>BovB-1_DR|1886390
------------------------------------------------------------
------------------------------------------------------------
------------------------------------------------------------
------------------------------------------------------------
------------------------------------------------------------
------------------------------------------------------------
------------------------------------------------------------
------------------------------------------------------------
------------------------------------------------------------
------------------------------------------------------------
------------------------------------------------------------
------------------------------------------------------------
------------------------------------------------------------
------------------------------------------------------------
------------------------------------------------------------
------------------------------------------------------------
------------------------------------------------------------
---------gctggacacaatcaag---------actgacacgaacttgaacatggaaca
actgaaagaagcagtc----agaaataggaaagcgtgtcaaatcacgatccataaa----
------------gtggccgaaagtcagtgtcgactgattg------gctgatcatcatca
t---
>BovB-1_DR|2065103
------------------------------------------------------------
------------------------------------------------------------
------------------------------------------------------------
------------------------------------------------------------
------------------------------------------------------------
------------------------------------------------------------
------------------------------------------------------------
------------------------------------------------------------
------------------------------------------------------------
----------------------aatggcacttggccgcagtgcaatgcaaggaatggaga
aggtatggaaaagcaagggcatca---------------gcattgtaacaaagatcagaa
taatcaatgcc-------atcgttt------tcttcatgtatgcatgtgagagctggaca
ctcaag-aagaaagacagaaggaagatcgatgcttttgaattgtggtgctggaggtgaat
gatgcgcataccatggacagca--gggatcacaaacaaaacgatcctgtagcatgtcaaa
caaaatgtatcgcaagagggtaaaa--tcaccaagcagtggctctcgttctttggtcat-
--atgtgag------------ccaact----------------ccatggaaacagcttta
atgcttgg----------------tgcagtcagtggatcaagaagaagagggcatcagag
aacacgatggccggacacaatcaag---------actgacacaaacttgaacatggaaca
actgaaagaagcagtc----agaaataggaaagcgtggcaaatcacgatccataaa----
------------gtggccgaaagtcggtgtcgactgattg------gctaatcatcatc-
----
>BovB-1_DR|2088397
------------------------------------------------------------
------------------------------------------------------------
------------------------------------------------------------
-----------------------------------------------catcaggctgtgc
aatctggacaagtcaccaatcggagcgaagatcggcgggagaaacatcaacaacctttgt
tatgccgatgatacgaccctgattgcagaaagtgaaaaggacctcgaatatctggtaaga
agagtgaaagaagaccgtgaacacatgggactgtacc-tcaacatcaag--aacaaaggt
aatgacaacagcaagcaatggtacagtccacataacaattgacaatgaggaaatcgaatc
agtccaagacttc------atcttccttggatccaagaccgaccacaatggcgagtcaat
ggcggccggagatcagacgaagaatcgcacttggccgcagtgcaatgcaaggaatagaga
aggtatggaaaagcaaggacatca---------------gcatcg---------------
-----------------------tttcccaatctc-------------------------
---------------cagaaggaagatcgatactttcgaattgtggtgctggaggcgaat
gatgcgcataccatggacggcg--acgatcacaaacaaaacaatcgtggagcatgtcaaa
-aaaatgtatcgctagagggcgaaa--tcaccaagcagcggctcttgttctttggtcata
tcatgtgag------------ccaact----------------ccatggaaacagtttta
atgctcgg----------------tgcagtcagtggatcgagaagaagagggcgtcagag
aacacgatggctggacacaatcaag---------actgacacgaacttgaatatgaaacc
actgaaagaagcagtc---aaaaaataggaaagcgtggcaaatcacaatccataaa----
------------gtggccaatcgtcagtattgactgattg------gctaatcatcatca
taat
